# Supplementary material for: Simulating the Energy Capture Process in Push–Pull Norbornadiene-Quadricyclane Photoswitches
Source: J Phys Chem Lett. 2025 Apr 23;16(17):4315–25. doi: 10.1021/acs.jpclett.5c00634 (PMC12051204; doi:10.1021/acs.jpclett.5c00634)
Supplement: Supplementary file 4 — jz5c00634_si_004.zip [file jz5c00634_si_004.zip › PES_scans/MRSF-TDDFT/Compound_II/input_13.log]

   PyOQP started at 2025-02-01 21:03:36


          ***********************************************************
          *                                                         *
          *             OpenQP: Open Quantum Platform               *
          *                                                         *
          *                Version: 1.0 Aug, 2024                   *
          *                                                         *
          ***********************************************************
          *     The most efficient implementation of MRSF-TDDFT.    *
          ***********************************************************
          *                                                         *
          *   OpenQP was initiated by Prof. Cheol Ho Choi in 2012.  *
          *                                                         *
          *   It has since been developed by:                       *
          *   Dr. Vladimir Mironov                                  *
          *   Dr. Konstantin Komarov                                *
          *   Mr. Igor Gerasimov                                    *
          *   Dr. Hiroya Nakata                                     *
          *   Dr. Mohsen Mazaherifar                                *
          *                                                         *
          *   In 2024, Prof. Jingbai Li at Hoffmann Institute of    *
          *   Advanced Materials began developing PyOQP.            *
          *                                                         *
          ***********************************************************

                     Job Details:
                      Start Time: Sat Feb  1 21:03:36 2025    
                      Host: r21c01b05.bem2.kdm.wcss.pl  
                      Resources Allocated:
                        OpenMP Threads:   12

                    ++++++++++++++++++++++++++++++++++++++++
                      MODULE: apply_basis 
                      Setting up basis set information
                    ++++++++++++++++++++++++++++++++++++++++

     Basis Sets options
     ------------------
     Basis Set File: /home/mkochman/programs/openqp/openqp/share/basis_sets/def2-sv(p).basis
     Number of Shells  =     124     Number of Primitives  =     248
     Number of Basis Set functions  =     277
     Maximum Angluar Momentum =       2


                    ++++++++++++++++++++++++++++++++++++++++
                       MODULE: int1e
                       Computing H, S and T Matrices
                    ++++++++++++++++++++++++++++++++++++++++

                     ================================
                     Cartesian Coordinate in Angstrom
                     ================================
        ATOM     ZNUC           X              Y              Z
      --------------------------------------------------------------
          1      6.0    -8.369083800    -0.400845810     4.779120850
          2      6.0    -8.493576560    -1.070724000     3.466478330
          3      6.0    -8.124425820    -0.131106860     2.405926990
          4      6.0    -7.588205850     1.057052000     3.177752610
          5      6.0    -6.537531230     0.006693580     3.347024750
          6      6.0    -8.365702640     1.110089320     4.490468860
          7      6.0    -6.279211110    -1.998435370     5.001913740
          8      6.0    -2.912015130    -0.161438620     1.589575360
          9      7.0    -5.713378250    -2.903015410     5.449245500
         10      6.0    -2.499227240     0.770514850     0.620201090
         11      6.0    -1.236483970     0.673338050     0.052074110
         12      6.0    -0.370141610    -0.345812910     0.441230580
         13      6.0    -0.767949040    -1.272885570     1.401696560
         14      6.0    -2.029421160    -1.187671610     1.974833940
         15      1.0    -8.871251510    -0.811789590     5.648038290
         16      1.0    -8.869215470    -2.077304020     3.334506460
         17      1.0    -7.993942040    -0.337473260     1.354351540
         18      1.0    -7.331150390     1.964974270     2.642863560
         19      1.0    -7.844999140     1.669928520     5.270831160
         20      1.0    -9.369939300     1.518690240     4.348591380
         21      1.0    -3.175922860     1.562641760     0.322868450
         22      1.0    -0.925521430     1.395031970    -0.695465400
         23      1.0     0.616236730    -0.417190640    -0.004470990
         24      1.0    -0.092956130    -2.065896370     1.704460190
         25      1.0    -2.346711480    -1.905635120     2.721459030
         26      6.0    -5.298599250    -0.026043770     2.694165850
         27      6.0    -4.203107310    -0.076659850     2.179362330
         28      6.0    -6.959462060    -0.896490270     4.468371640

 ...... End Of One Electron Integrals ......


                    ++++++++++++++++++++++++++++++++++++++++
                       MODULE: Guess_Huckel
                       Initial guess using Huckel theory
                    ++++++++++++++++++++++++++++++++++++++++

 ...... End of initial orbital guess ......

   Step  CPU time (seconds):      0.000   Wall time (seconds):      0.000
   Total CPU time (seconds):      0.000   Wall time (seconds):      0.000

   ==============================================
      PyQOP: Orbital Guess
   ==============================================

   PyOQP guess type:                   huckel
   PyOQP guess file:                   compute orbitals
   PyOQP guess alpha:                  computed
   PyOQP guess beta:                   computed


   ==============================================
   PyOQP: Entering Electronic Energy Calculation
   ==============================================

   PyOQP natom:                        28
   PyOQP charge:                       0
   PyOQP basis:                        def2-sv(p)
    

   ==============================================
   PyOQP: Normal SCF steps
   ==============================================

   PyOQP method:                       tdhf
   PyOQP hf/functional:                dtcam-vaee
   PyOQP scf type:                     rohf
   PyOQP scf maxit:                    1000
   PyOQP scf multiplicity:             3
   PyOQP scf convergence:              1e-07
   PyOQP scf incremental:              True
   PyOQP diis type:                    cdiis
   PyOQP vdiis/cdiis switch:           0.3
   PyOQP vdiis/vshift switch:          0.003
   PyOQP cdiis/vshift_switch           0.3
   PyOQP vshift:                       0.0
   

                    ++++++++++++++++++++++++++++++++++++++++
                       MODULE: HF_DFT_Energy
                       Computing HF/DFT SCF Energy
                    ++++++++++++++++++++++++++++++++++++++++

     Lebedev grid-based DFT options
     ------------------------------
     XC functional: DTCAM-VAEE
     NRAD  =      96     NLEB  =     302
     THRESH=    0.00E+00
 
 The LibXC 6.2.2 version is used.
 S. Lehtola, C. Steigemann, M. J.T. Oliveira, and M. A.L. Marques.,  SoftwareX 7, 1–5 (2018)
 The libXC interfaces are described in the following article:
 Igor S. Gerasimov, Federico Zahariev, Sarom S. Leang, Anton Tesliuk, Mark S. Gordon, Michael G. Medvedev,
 Introducing LibXC into GAMESS (US),
 Mendeleev Commun., 2021, 31, 302–305
 
 The information about selected functionals:
The CAM version of B3LYP, tuned for excitations and properties exchange-correlation functional will be used with a coefficient   1.00000000E+00.
The functional has been described in the following articles:
[1] K. Okuno, Y. Shigeta, R. Kishi, H. Miyasaka, and M. Nakano.,  J. Photochem. Photobiol., A 235, 29 (2012); DOI: 10.1016/j.jphotochem.2012.03.003
[2] W. Park, A. Lashkaripour, K. Komarov, S. Lee, M. Huix-Rotllant, and C. H. Choi, J. Chem. Theory Comput., ??, ?? (2024); DOI: 10.1021/acs.jctc.4c00640
 
CAM-corrected functional is called
Yanai's notation of CAM parameters is used
The global hybrid part:                  5.00000000E-01
Additional long-range hybrid part:      -2.00000000E-01
Range-saparated factor:                  3.30000000E-01
 
     DFT Threshold         = 0.123E-08
   Step  CPU time (seconds):      0.912   Wall time (seconds):      0.091
   Total CPU time (seconds):      0.912   Wall time (seconds):      0.091

     SCF options
     ------------------
     SCF type = ROHF                 MaxIT =  1000
     MaxDIIS =     5                 Conv =   0.0000001000
     DIIS Type = c-DIIS
     vDIIS_cDIIS_Switch =  0.30000   vDIIS_vshift_Switch =  0.00300
     DIIS Reset Mod =    10          DIIS Reset Conv =   0.00500000
     VShift =  0.00000               VShift_cDIIS_Switch =  0.30000
     MOM =     F                     MOM_Switch =  0.00300


   Direct SCF iterations begin.
   =============================================================================================
    Iter         Energy            Delta E         Int Skip     DIIS Error     Shift     Method
   =============================================================================================
       1    -668.9797832239   -668.9797832239     118506188     0.54540585     0.000     SD
       2    -667.2843410542      1.6954421697     118408359     0.32054498     0.000     C-DIIS
       3    -666.3845641507      0.8997769035     118602084     0.52833949     0.000     C-DIIS
       4    -670.4950501929     -4.1104860423     118687288     0.10976626     0.000     C-DIIS
       5    -669.8732535052      0.6217966878     118866566     0.15310142     0.000     C-DIIS
       6    -670.8948524785     -1.0215989733     119007484     0.01925354     0.000     C-DIIS
       7    -670.9037092530     -0.0088567745     119794213     0.01040601     0.000     C-DIIS
       8    -670.9070788160     -0.0033695630     120106421     0.00510461     0.000     C-DIIS
       9    -670.9077128531     -0.0006340371     124198986     0.00134264     0.000     C-DIIS
      10    -670.9078080545     -0.0000952014     129225358     0.00047810     0.000     C-DIIS
      11    -670.9078305605     -0.0000225060     131782796     0.00049222     0.000     C-DIIS
      12    -670.9078363428     -0.0000057824     137224897     0.00026055     0.000     C-DIIS
      13    -670.9078402218     -0.0000038790     137861746     0.00009159     0.000     C-DIIS
      14    -670.9078403212     -0.0000000994     144255041     0.00005818     0.000     C-DIIS
      15    -670.9078404133     -0.0000000920     143652000     0.00005631     0.000     C-DIIS
      16    -670.9078404784     -0.0000000652     148635501     0.00001264     0.000     C-DIIS
      17    -670.9078404876     -0.0000000092     161369963     0.00000724     0.000     C-DIIS
      18    -670.9078404883     -0.0000000007     164136594     0.00000703     0.000     C-DIIS
      19    -670.9078404899     -0.0000000016     163282985     0.00000233     0.000     C-DIIS
      20    -670.9078404910     -0.0000000011     171599343     0.00000087     0.000     C-DIIS
      21    -670.9078404870      0.0000000041     174372417     0.00000117     0.000     C-DIIS
      22    -670.9078404890     -0.0000000021     181304471     0.00000061     0.000     C-DIIS
      23    -670.9078404975     -0.0000000085     182787187     0.00000044     0.000     C-DIIS
      24    -670.9078404973      0.0000000002     185178855     0.00000017     0.000     C-DIIS
      25    -670.9078405026     -0.0000000052     204893857     0.00000020     0.000     C-DIIS
      26    -670.9078405142     -0.0000000117     191042518     0.00000014     0.000     C-DIIS
      27    -670.9078405215     -0.0000000072     199406983     0.00000016     0.000     C-DIIS
      28    -670.9078405288     -0.0000000074     193936876     0.00000017     0.000     C-DIIS
      29    -670.9078405360     -0.0000000072     202472325     0.00000020     0.000     C-DIIS
      30    -670.9078405487     -0.0000000127     223904333     0.00000019     0.000     C-DIIS
      31    -670.9078405354      0.0000000132     219911384     0.00000013     0.000     C-DIIS
      32    -670.9078405389     -0.0000000035     200852301     0.00000017     0.000     C-DIIS
      33    -670.9078405387      0.0000000002     199603939     0.00000019     0.000     C-DIIS
      34    -670.9078405531     -0.0000000144     190181582     0.00000019     0.000     C-DIIS
      35    -670.9078405440      0.0000000091     201380907     0.00000018     0.000     C-DIIS
      36    -670.9078405441     -0.0000000000     197630561     0.00000015     0.000     C-DIIS
      37    -670.9078405501     -0.0000000060     200781445     0.00000020     0.000     C-DIIS
      38    -670.9078405124      0.0000000377     219803627     0.00000028     0.000     C-DIIS
      39    -670.9078404890      0.0000000234     204492255     0.00000028     0.000     C-DIIS
      40    -670.9078404949     -0.0000000059     202624867     0.00000033     0.000     C-DIIS
      41    -670.9078404993     -0.0000000043     201044933     0.00000035     0.000     C-DIIS
      42    -670.9078405086     -0.0000000093     206715118     0.00000040     0.000     C-DIIS
      43    -670.9078405083      0.0000000003     186519757     0.00000037     0.000     C-DIIS
      44    -670.9078405177     -0.0000000094     191817673     0.00000035     0.000     C-DIIS
      45    -670.9078405249     -0.0000000072     194219796     0.00000035     0.000     C-DIIS
      46    -670.9078405267     -0.0000000019     196344753     0.00000036     0.000     C-DIIS
      47    -670.9078405408     -0.0000000141     183640785     0.00000021     0.000     C-DIIS
      48    -670.9078405479     -0.0000000070     204912167     0.00000025     0.000     C-DIIS
      49    -670.9078405556     -0.0000000077     187360578     0.00000007     0.000     C-DIIS
   ----------------------------------------------------------------
          SCF convergence achieved ....

 Final ROHF energy is     -670.9078405556 after  49 iterations


 DFT: XC energy              =       -55.4109012487
 DFT: total electron density =       113.9999793979
 DFT: number of electrons    =       114


          ===============================
          Molecular Orbitals and Energies
          ===============================

   -------------- Alpha Orbitals -------------

                          1                2                3                4                5
                  -14.7879062989   -10.6439881828   -10.6346515454   -10.6248982316   -10.6236131847
    1  C  1  S     -0.0000111691     0.0080133170    -0.0021025393     0.0193385253    -0.9887739500
    2  C  1  S     -0.0001667586     0.0031861352    -0.0001298273     0.0007444760    -0.0466043177
    3  C  1  S      0.0118343435    -0.0125476368     0.0067265680    -0.0122552719     0.0838403031
    4  C  1  X      0.0001911791    -0.0006637850    -0.0002737667     0.0000106676    -0.0015114654
    5  C  1  Y     -0.0000818478     0.0003850083    -0.0000924942     0.0000323436     0.0000109227
    6  C  1  Z     -0.0000323203    -0.0001755367     0.0002524343    -0.0001308986     0.0020124617
    7  C  1  X      0.0021564081    -0.0003189860     0.0005399570     0.0000460215     0.0112310407
    8  C  1  Y      0.0021998251    -0.0031020022     0.0011111863    -0.0027040956     0.0044509199
    9  C  1  Z     -0.0053599656     0.0086899050     0.0013988860     0.0018883162    -0.0183367539
   10  C  1 XX     -0.0000523922    -0.0015010921    -0.0003539815     0.0000149614    -0.0011135296
   11  C  1 YY     -0.0000642673     0.0000776668     0.0000577689    -0.0000372130    -0.0011815399
   12  C  1 ZZ     -0.0000350337     0.0001944581    -0.0003904818     0.0004351714    -0.0015608596
   13  C  1 XY      0.0000989855     0.0007250039    -0.0002320467     0.0000530007    -0.0000928635
   14  C  1 XZ     -0.0000714576     0.0004531224     0.0004328206    -0.0001685266     0.0004220651
   15  C  1 YZ      0.0000449629    -0.0003680469     0.0001670861    -0.0001474881     0.0000878261
   16  C  2  S      0.0000109350     0.0000665864    -0.0009658719     0.0322806860    -0.0369193058
   17  C  2  S      0.0008972902    -0.0007691130     0.0000465246     0.0011485710    -0.0026492199
   18  C  2  S     -0.0106633340     0.0319956359     0.0037400900     0.0223019119    -0.0248999117
   19  C  2  X      0.0002470081     0.0002774990    -0.0004410293    -0.0001802094    -0.0001941358
   20  C  2  Y      0.0000671403     0.0003175270    -0.0002583338    -0.0006904447     0.0002551386
   21  C  2  Z      0.0000022540     0.0002363530    -0.0000626643     0.0010655863     0.0007826318
   22  C  2  X     -0.0025826990     0.0084959183     0.0002531301     0.0028425693    -0.0002580657
   23  C  2  Y     -0.0031898313     0.0044700545    -0.0011088772     0.0043926062    -0.0063453144
   24  C  2  Z     -0.0014951229     0.0032844397     0.0000398645    -0.0032450283    -0.0079800713
   25  C  2 XX      0.0001738537    -0.0004411231    -0.0006215837    -0.0001312974    -0.0000061602
   26  C  2 YY      0.0000707609     0.0000887926    -0.0002569476    -0.0007845224     0.0000516762
   27  C  2 ZZ      0.0000779777    -0.0003901415     0.0000708661    -0.0012960233     0.0015248981
   28  C  2 XY      0.0000085533     0.0001476689    -0.0004522138    -0.0002760648     0.0000926703
   29  C  2 XZ      0.0000051638    -0.0000936900     0.0001514472     0.0003083807     0.0001458762
   30  C  2 YZ      0.0000004816    -0.0001242322    -0.0000799015     0.0011148271     0.0008251226
   31  C  3  S     -0.0000070402     0.0010391067    -0.0004356937     0.9884455459     0.0206491410
   32  C  3  S     -0.0003068371     0.0010497759    -0.0002311417     0.0435867909     0.0012126981
   33  C  3  S      0.0040850736    -0.0189378308    -0.0143167909    -0.0504033147     0.0026998025
   34  C  3  X     -0.0001107169     0.0001592209    -0.0002800371     0.0013580087     0.0001257291
   35  C  3  Y     -0.0001250515     0.0000720552    -0.0002070319     0.0000204154    -0.0002144722
   36  C  3  Z     -0.0000146033     0.0000856665    -0.0004349887     0.0017526411    -0.0000177262
   37  C  3  X      0.0001157103    -0.0030031898    -0.0047406367    -0.0051957353    -0.0003743046
   38  C  3  Y     -0.0006274504     0.0015156436     0.0003127984     0.0028052420     0.0005215511
   39  C  3  Z      0.0017044117    -0.0054748551    -0.0017522390    -0.0097509009     0.0005912252
   40  C  3 XX     -0.0000828602     0.0000661062     0.0003299220    -0.0001958707     0.0001396836
   41  C  3 YY     -0.0000341521     0.0000964169     0.0001936733     0.0007091169     0.0000294248
   42  C  3 ZZ     -0.0000232288     0.0002990555    -0.0001034651     0.0015292567    -0.0003412940
   43  C  3 XY     -0.0000142341    -0.0000962926     0.0001002573     0.0003675677     0.0000403594
   44  C  3 XZ     -0.0000016574     0.0001564138     0.0002659789    -0.0003696877     0.0000242837
   45  C  3 YZ     -0.0000511836    -0.0000326278    -0.0000131781     0.0002033877    -0.0001062923
   46  C  4  S     -0.0000106807     0.0009171689    -0.0132800342     0.0353847108    -0.0021837723
   47  C  4  S     -0.0006054142    -0.0001554054    -0.0028864690     0.0042821088     0.0005778170
   48  C  4  S     -0.0011166357    -0.0018533921     0.0024915002    -0.0037735954     0.0032013775
   49  C  4  X     -0.0000499699    -0.0000668871     0.0009144222     0.0006115090     0.0000892290
   50  C  4  Y      0.0001905959    -0.0001792216    -0.0002746886     0.0001659221     0.0002056038
   51  C  4  Z     -0.0000182463     0.0000297503     0.0001254922     0.0007030455    -0.0000648796
   52  C  4  X     -0.0004053178    -0.0010291178    -0.0028519403    -0.0021199072    -0.0023617448
   53  C  4  Y      0.0003703101    -0.0036363151    -0.0034046150     0.0028455213     0.0014661769
   54  C  4  Z     -0.0000754450    -0.0020070548     0.0001239764    -0.0045698710     0.0029172090
   55  C  4 XX     -0.0000618658    -0.0001765725     0.0007788968    -0.0000451116    -0.0000241657
   56  C  4 YY     -0.0000894603     0.0004040931     0.0008614019    -0.0008967212    -0.0003171696
   57  C  4 ZZ     -0.0001091669     0.0000522127    -0.0002506206    -0.0001154908    -0.0000301726
   58  C  4 XY     -0.0000157327     0.0000344260    -0.0013945036    -0.0005402034    -0.0002199013
   59  C  4 XZ     -0.0000572835     0.0001006550     0.0002727757    -0.0003731153     0.0001052750
   60  C  4 YZ      0.0000005369    -0.0003347009    -0.0000051482    -0.0011146971     0.0003446552
   61  C  5  S     -0.0000122030     0.0180918308    -0.9895783257    -0.0010647129     0.0022582434
   62  C  5  S     -0.0000577804     0.0008206079    -0.0451941086    -0.0000921663     0.0003188770
   63  C  5  S     -0.0025090415     0.0342729664     0.0296428450     0.0284304823     0.0123420801
   64  C  5  X      0.0001333682    -0.0000143099     0.0003460100    -0.0005597187     0.0000001793
   65  C  5  Y     -0.0000500713     0.0006898035     0.0001714590     0.0002462421    -0.0000931561
   66  C  5  Z      0.0000090051    -0.0005107677     0.0006833969     0.0001007836    -0.0001196964
   67  C  5  X     -0.0083960022     0.0047060804    -0.0153256826     0.0040525609     0.0089507730
   68  C  5  Y      0.0003625581    -0.0050085196    -0.0044162687    -0.0025553009     0.0022390537
   69  C  5  Z      0.0053783975    -0.0031480212     0.0054875153    -0.0070014625    -0.0056205678
   70  C  5 XX     -0.0000123682    -0.0000960858    -0.0029785124    -0.0000458707    -0.0004233400
   71  C  5 YY     -0.0000814555    -0.0008099482    -0.0010778173    -0.0002530769    -0.0001311412
   72  C  5 ZZ     -0.0000207909    -0.0014277480    -0.0013775255    -0.0000268859    -0.0001271007
   73  C  5 XY      0.0000301821    -0.0003863210     0.0004267569    -0.0000123214    -0.0000449089
   74  C  5 XZ     -0.0000543256     0.0004431341     0.0016698102    -0.0005477967     0.0003385615
   75  C  5 YZ      0.0000087328     0.0011339067     0.0004863838    -0.0000441415     0.0000819601
   76  C  6  S     -0.0000059068     0.0001346122    -0.0003860938     0.0005054518    -0.0071983181
   77  C  6  S     -0.0001067696    -0.0014147504     0.0011156335    -0.0013084649    -0.0003729684
   78  C  6  S     -0.0040210182     0.0135181934    -0.0090987607     0.0132287691    -0.0292440187
   79  C  6  X     -0.0000055008    -0.0001030687    -0.0000191819     0.0001056833    -0.0000388408
   80  C  6  Y      0.0001221351    -0.0001929946     0.0000720078     0.0000578124    -0.0006407720
   81  C  6  Z     -0.0000468022     0.0000831283     0.0001582271    -0.0000044987     0.0001347884
   82  C  6  X      0.0003585237     0.0043618971    -0.0036018306     0.0004923895    -0.0020401916
   83  C  6  Y      0.0017695977    -0.0044058874     0.0037353664    -0.0055699968     0.0101603721
   84  C  6  Z      0.0006550083    -0.0016349106     0.0003615854    -0.0033131817     0.0021580417
   85  C  6 XX     -0.0000279527    -0.0000080358    -0.0000531779    -0.0001720695     0.0000552607
   86  C  6 YY     -0.0000810869     0.0001479845    -0.0000765476     0.0000546286     0.0017285948
   87  C  6 ZZ     -0.0000107481    -0.0002724964     0.0001528263    -0.0000666814     0.0002114182
   88  C  6 XY     -0.0000548992    -0.0003734379     0.0004148302    -0.0001354420     0.0001885739
   89  C  6 XZ      0.0000167594    -0.0001069037     0.0001557991    -0.0000683346    -0.0001546884
   90  C  6 YZ     -0.0000451001     0.0002214580    -0.0002972965     0.0004406672    -0.0006207473
   91  C  7  S      0.0001847487     0.0107384315    -0.0003601232     0.0002591474     0.0009746653
   92  C  7  S      0.0023439921     0.0007477213    -0.0003704588    -0.0000913033     0.0006366412
   93  C  7  S     -0.0025931807     0.0153174136     0.0089768940     0.0068996674     0.0007080980
   94  C  7  X     -0.0010927886     0.0009567858     0.0000187782    -0.0000924780    -0.0002310496
   95  C  7  Y      0.0017725986    -0.0016807311    -0.0000188646     0.0000331609    -0.0000106467
   96  C  7  Z     -0.0007928202     0.0005811864    -0.0001352361    -0.0001712938     0.0001210520
   97  C  7  X      0.0222549359     0.0017018682    -0.0042283515    -0.0037619981     0.0019574935
   98  C  7  Y     -0.0351052223    -0.0055130730     0.0064677286     0.0067670532    -0.0023833671
   99  C  7  Z      0.0174934781    -0.0001008019    -0.0034227209    -0.0033358065     0.0027732455
  100  C  7 XX      0.0002973110    -0.0007973486    -0.0001471965    -0.0000023743     0.0000934297
  101  C  7 YY     -0.0006635852    -0.0025059089    -0.0001758621    -0.0000798751     0.0001096523
  102  C  7 ZZ      0.0005029451    -0.0002616316    -0.0000293725     0.0000319875     0.0000260148
  103  C  7 XY      0.0011890659     0.0017675594     0.0001766809     0.0000700547    -0.0000088092
  104  C  7 XZ     -0.0006073967    -0.0006568856     0.0001025961     0.0000306185     0.0000839878
  105  C  7 YZ      0.0009580183     0.0013004288     0.0000533177    -0.0000210509     0.0002831471
  106  C  8  S     -0.0000010962    -0.0003176111     0.0022133346    -0.0006669184    -0.0004735898
  107  C  8  S      0.0003090098    -0.0005166661     0.0023305842    -0.0004228145    -0.0004048985
  108  C  8  S      0.0028898629    -0.0014582379     0.0104382438    -0.0027901991    -0.0014075013
  109  C  8  X     -0.0000047017     0.0000231332    -0.0005611244     0.0000872986    -0.0000003242
  110  C  8  Y     -0.0000177277     0.0000681798     0.0000259878    -0.0000319948    -0.0000018433
  111  C  8  Z      0.0000159097    -0.0000753744     0.0002125119     0.0000271925     0.0000204768
  112  C  8  X     -0.0024715761     0.0028699676    -0.0086152389     0.0025312954     0.0019379514
  113  C  8  Y      0.0003657550    -0.0017105285     0.0008781249     0.0005675682    -0.0000986071
  114  C  8  Z      0.0009663142     0.0000666507     0.0044249831    -0.0021429661    -0.0011642576
  115  C  8 XX      0.0001039883    -0.0000665069     0.0006971408    -0.0001546488    -0.0000234083
  116  C  8 YY      0.0000476286    -0.0000760519     0.0004464061    -0.0000654259    -0.0000570598
  117  C  8 ZZ      0.0000520500    -0.0000914434     0.0005166874    -0.0000797180    -0.0000575224
  118  C  8 XY     -0.0000128361    -0.0000397319    -0.0000639761     0.0000329747     0.0000092607
  119  C  8 XZ     -0.0000274376     0.0000075497    -0.0001785853     0.0000521542    -0.0000053335
  120  C  8 YZ     -0.0000023778     0.0000140319     0.0000128579    -0.0000097343    -0.0000041751
  121  N  9  S     -0.9881620704    -0.0000377463    -0.0000016623     0.0000026006    -0.0000058508
  122  N  9  S      0.0463626002     0.0017244625    -0.0000242270    -0.0001718870     0.0002560833
  123  N  9  S     -0.0548881399    -0.0124360748     0.0037860402     0.0048474817    -0.0039013367
  124  N  9  X      0.0020133469     0.0005960828     0.0000543067    -0.0000194943    -0.0000164986
  125  N  9  Y     -0.0032265676    -0.0007765644    -0.0000444973    -0.0000114138    -0.0000693735
  126  N  9  Z      0.0015863200     0.0005477534     0.0000137323    -0.0000087258    -0.0000471133
  127  N  9  X      0.0070360628     0.0021611371    -0.0002972647    -0.0007607131     0.0003722627
  128  N  9  Y     -0.0114243668    -0.0023822730     0.0007466947     0.0008916058    -0.0011950050
  129  N  9  Z      0.0056096692     0.0021952215    -0.0004094117    -0.0005359582     0.0000490070
  130  N  9 XX     -0.0032542644     0.0005003840    -0.0000150969    -0.0000260618     0.0001073975
  131  N  9 YY     -0.0026854388     0.0008303194     0.0000349040    -0.0000425640    -0.0000020751
  132  N  9 ZZ     -0.0033929913     0.0004260271     0.0000262907    -0.0000267049     0.0000679923
  133  N  9 XY     -0.0006808382    -0.0003227070    -0.0000149230    -0.0000274324    -0.0000047237
  134  N  9 XZ      0.0003421007     0.0001313816     0.0000127880     0.0000276723     0.0000038328
  135  N  9 YZ     -0.0005226450    -0.0002471597    -0.0000622519    -0.0000288027     0.0000137768
  136  C 10  S     -0.0000065990    -0.0000048310     0.0002522226    -0.0001119877    -0.0000682843
  137  C 10  S      0.0000574122    -0.0000287257     0.0003530323    -0.0001127098    -0.0000620829
  138  C 10  S      0.0000372725     0.0006912977     0.0021749006    -0.0017832432    -0.0010234412
  139  C 10  X      0.0000084281    -0.0000280482    -0.0000898522     0.0000402226     0.0000180437
  140  C 10  Y     -0.0000120801    -0.0000035839    -0.0000238519     0.0000235387     0.0000190849
  141  C 10  Z      0.0000054227     0.0000166330     0.0000511275    -0.0000384368    -0.0000220025
  142  C 10  X      0.0002622013    -0.0004891525     0.0016981111    -0.0006222904    -0.0004949096
  143  C 10  Y     -0.0002936452     0.0000133340    -0.0014541657     0.0008017746     0.0004561733
  144  C 10  Z      0.0001043923     0.0002077169     0.0001311142    -0.0002280399    -0.0000593533
  145  C 10 XX     -0.0000034145     0.0000181092     0.0001000183    -0.0000306938    -0.0000101025
  146  C 10 YY      0.0000019948     0.0000137055    -0.0000321751    -0.0000119890    -0.0000055697
  147  C 10 ZZ     -0.0000146421     0.0000270761    -0.0000628915     0.0000112148     0.0000145236
  148  C 10 XY     -0.0000190537     0.0000249948    -0.0000486731     0.0000096156     0.0000125982
  149  C 10 XZ      0.0000083310    -0.0000249418    -0.0000331917     0.0000167246     0.0000041522
  150  C 10 YZ     -0.0000069042    -0.0000083799     0.0000716597    -0.0000034202    -0.0000012689
  151  C 11  S     -0.0000034866     0.0000039454     0.0000048201    -0.0000029544     0.0000034918
  152  C 11  S     -0.0000398103     0.0000556288    -0.0000738900     0.0000133647     0.0000195048
  153  C 11  S     -0.0001577076     0.0002308396    -0.0023957826     0.0010671482     0.0007807985
  154  C 11  X      0.0000152611    -0.0000046998     0.0000943575    -0.0000370197    -0.0000244384
  155  C 11  Y      0.0000067031    -0.0000076211     0.0000014470    -0.0000000177    -0.0000030477
  156  C 11  Z     -0.0000133796     0.0000109797    -0.0000394844     0.0000143205     0.0000113264
  157  C 11  X     -0.0001670376     0.0000544642     0.0000726071    -0.0001331882    -0.0000903983
  158  C 11  Y      0.0000072260     0.0000412764     0.0004202184    -0.0001808525    -0.0001026858
  159  C 11  Z      0.0000801939    -0.0000579222    -0.0003600951     0.0001968135     0.0001245316
  160  C 11 XX     -0.0000051625    -0.0000006431    -0.0000655943     0.0000232319     0.0000130617
  161  C 11 YY     -0.0000138537     0.0000162988    -0.0000273316     0.0000047564     0.0000062330
  162  C 11 ZZ     -0.0000124206     0.0000114569    -0.0000320497     0.0000095407     0.0000087957
  163  C 11 XY      0.0000001409    -0.0000005531     0.0000164972    -0.0000027622    -0.0000017756
  164  C 11 XZ     -0.0000128794     0.0000155368    -0.0000166416     0.0000020440     0.0000040711
  165  C 11 YZ     -0.0000122749     0.0000105705    -0.0000397898     0.0000120340     0.0000078106
  166  C 12  S     -0.0000028124    -0.0000045939     0.0000189077    -0.0000033696    -0.0000016172
  167  C 12  S     -0.0000294087     0.0000175323    -0.0000802777     0.0000260402     0.0000217406
  168  C 12  S      0.0001258740    -0.0008941932     0.0020181023    -0.0004252867    -0.0005319553
  169  C 12  X      0.0000177397    -0.0000096420     0.0000413802    -0.0000144631    -0.0000104863
  170  C 12  Y     -0.0000033254     0.0000150643     0.0000053880    -0.0000087407    -0.0000017107
  171  C 12  Z     -0.0000062999    -0.0000060802    -0.0000082983     0.0000098259     0.0000034892
  172  C 12  X     -0.0001012295     0.0002687649    -0.0007747446     0.0001829503     0.0001926003
  173  C 12  Y      0.0001031535     0.0001274456     0.0000471229    -0.0000488694     0.0000045759
  174  C 12  Z     -0.0000338107    -0.0002479584     0.0003325542    -0.0000308031    -0.0000916748
  175  C 12 XX     -0.0000083697     0.0000067013    -0.0000181924     0.0000058363     0.0000053657
  176  C 12 YY     -0.0000052691     0.0000001185    -0.0000066635     0.0000034545     0.0000014168
  177  C 12 ZZ     -0.0000123149     0.0000026188    -0.0000309864     0.0000122359     0.0000072531
  178  C 12 XY     -0.0000067495     0.0000000345    -0.0000202650     0.0000077800     0.0000042489
  179  C 12 XZ     -0.0000024074     0.0000057291    -0.0000108898     0.0000013366     0.0000016808
  180  C 12 YZ     -0.0000121149     0.0000144186    -0.0000489795     0.0000133582     0.0000112772
  181  C 13  S     -0.0000032695     0.0000053862    -0.0000000902    -0.0000009645     0.0000049909
  182  C 13  S     -0.0000268319    -0.0000109430    -0.0000874025     0.0000571871     0.0000290425
  183  C 13  S     -0.0006102672     0.0017459031    -0.0023214500     0.0001389853     0.0006145078
  184  C 13  X      0.0000276750    -0.0000434287     0.0000956874    -0.0000178451    -0.0000231305
  185  C 13  Y     -0.0000099656    -0.0000042338    -0.0000076046     0.0000089290     0.0000040028
  186  C 13  Z     -0.0000062753     0.0000280150    -0.0000322624    -0.0000031074     0.0000047795
  187  C 13  X      0.0001404374    -0.0004368816     0.0002504798     0.0001371833    -0.0000560014
  188  C 13  Y      0.0001249883     0.0005856922    -0.0004134306    -0.0000950161     0.0001116158
  189  C 13  Z     -0.0001706065    -0.0002532467     0.0002299426    -0.0000105050    -0.0000684814
  190  C 13 XX     -0.0000107032     0.0000270534    -0.0000404151    -0.0000017954     0.0000057274
  191  C 13 YY     -0.0000056759     0.0000011861    -0.0000298106     0.0000157730     0.0000103139
  192  C 13 ZZ     -0.0000168038     0.0000117189    -0.0000584020     0.0000191846     0.0000128597
  193  C 13 XY     -0.0000121284     0.0000024848    -0.0000412625     0.0000151519     0.0000079973
  194  C 13 XZ      0.0000031873    -0.0000139670     0.0000155335     0.0000085685     0.0000012836
  195  C 13 YZ     -0.0000085840     0.0000030821    -0.0000201350     0.0000087066     0.0000048535
  196  C 14  S     -0.0000062872    -0.0001093762     0.0002411019    -0.0000337133    -0.0000593459
  197  C 14  S      0.0000656312    -0.0001425312     0.0003703002    -0.0000556754    -0.0000570057
  198  C 14  S      0.0009598182    -0.0026590004     0.0018477786     0.0003862201    -0.0005697411
  199  C 14  X     -0.0000310247     0.0000857351    -0.0000978037    -0.0000172500     0.0000136997
  200  C 14  Y      0.0000484639    -0.0000104808     0.0000155842    -0.0000023928    -0.0000066160
  201  C 14  Z     -0.0000224765    -0.0000364252     0.0000231069     0.0000124543     0.0000009702
  202  C 14  X      0.0004828378    -0.0002639940     0.0011649377    -0.0003356263    -0.0002791884
  203  C 14  Y      0.0000868549    -0.0012126643     0.0010819184    -0.0000670202    -0.0003246900
  204  C 14  Z     -0.0003214656     0.0010930049    -0.0016572906     0.0003291516     0.0004653134
  205  C 14 XX      0.0000012252    -0.0000550896     0.0000524537     0.0000267863     0.0000054126
  206  C 14 YY     -0.0000147041    -0.0000154271    -0.0000777601     0.0000218079     0.0000099165
  207  C 14 ZZ     -0.0000003161    -0.0000136300     0.0000404097    -0.0000091349    -0.0000080916
  208  C 14 XY      0.0000135005     0.0000068581     0.0000629141    -0.0000188401    -0.0000074141
  209  C 14 XZ     -0.0000190142     0.0000262020    -0.0000772447     0.0000028116     0.0000073927
  210  C 14 YZ     -0.0000050265     0.0000037796     0.0000128070     0.0000172867     0.0000139809
  211  H 15  S      0.0004195340    -0.0006587905    -0.0002201569     0.0001427992     0.0027408938
  212  H 15  S      0.0002710070    -0.0012940622    -0.0014252723     0.0009734389    -0.0069984555
  213  H 16  S     -0.0000063618    -0.0008318275    -0.0002109582    -0.0005374249     0.0001338087
  214  H 16  S     -0.0004636600    -0.0017050177    -0.0008014773    -0.0011990594     0.0005707382
  215  H 17  S      0.0000431287     0.0003144266     0.0008862797    -0.0024567560    -0.0000260005
  216  H 17  S      0.0000490401     0.0007340532     0.0019708129     0.0078384933    -0.0002304100
  217  H 18  S      0.0000544323     0.0003097471     0.0003791580    -0.0005847754     0.0000796504
  218  H 18  S      0.0000721533     0.0013875039     0.0013019696    -0.0008081933    -0.0004656928
  219  H 19  S     -0.0000160788    -0.0008821170     0.0007194720     0.0000163903     0.0005229566
  220  H 19  S     -0.0004101481    -0.0008892372     0.0010351917     0.0005940651     0.0003947216
  221  H 20  S      0.0001475110     0.0000340014    -0.0001357412    -0.0008220093     0.0006563894
  222  H 20  S      0.0003628501     0.0007375163    -0.0009345441    -0.0003106299     0.0006553842
  223  H 21  S      0.0000672536    -0.0000561117     0.0003389839    -0.0001316254    -0.0000950391
  224  H 21  S      0.0000750008    -0.0000838397    -0.0000216730    -0.0000099654     0.0000469188
  225  H 22  S      0.0000156060    -0.0000144004    -0.0000220708     0.0000095422     0.0000030530
  226  H 22  S      0.0000941347    -0.0000890763     0.0002371380    -0.0000724500    -0.0000704526
  227  H 23  S      0.0000094567    -0.0000134000     0.0000455376    -0.0000107512    -0.0000106740
  228  H 23  S      0.0000310071    -0.0000263110     0.0001137888    -0.0000332458    -0.0000230580
  229  H 24  S      0.0000225746     0.0000521005    -0.0000195501    -0.0000216316     0.0000021109
  230  H 24  S      0.0001581816     0.0000460196     0.0002281548    -0.0001125693    -0.0000580402
  231  H 25  S      0.0001141998    -0.0001498996     0.0003269620    -0.0000702729    -0.0000824334
  232  H 25  S     -0.0002864769    -0.0002759637     0.0001052907    -0.0000977698    -0.0000602142
  233  C 26  S     -0.0000131820     0.0000190034    -0.0056923906    -0.0006113937     0.0000473254
  234  C 26  S      0.0004010225    -0.0003663551     0.0000966952    -0.0004467356     0.0000061910
  235  C 26  S     -0.0021375808    -0.0003196377    -0.0548536952    -0.0012465819    -0.0019650606
  236  C 26  X      0.0000232189     0.0000143088    -0.0008751023     0.0003230441    -0.0001038338
  237  C 26  Y     -0.0001282375     0.0002376450     0.0000059376     0.0000434003    -0.0000468233
  238  C 26  Z      0.0000787155    -0.0000922018     0.0005335862     0.0001827209     0.0001503024
  239  C 26  X     -0.0090520531     0.0148744794    -0.0369525348     0.0119311510     0.0129715139
  240  C 26  Y      0.0010562130    -0.0011917952     0.0027322619     0.0002596993    -0.0007957365
  241  C 26  Z      0.0036994231    -0.0058953661     0.0191860719    -0.0066257978    -0.0069807293
  242  C 26 XX      0.0000348385     0.0000268020     0.0026357000    -0.0005018088     0.0003000401
  243  C 26 YY      0.0000779022    -0.0000558728    -0.0000544805    -0.0002660338    -0.0000024889
  244  C 26 ZZ      0.0000564679    -0.0000579592     0.0008270768    -0.0000689286     0.0000835751
  245  C 26 XY      0.0000076849    -0.0001720136    -0.0001926490    -0.0000580848     0.0000185250
  246  C 26 XZ      0.0000466564    -0.0001159837    -0.0017423363     0.0001713185    -0.0001284959
  247  C 26 YZ      0.0000182987    -0.0001103969    -0.0000291788     0.0000265615    -0.0000003968
  248  C 27  S     -0.0000122022    -0.0002396095     0.0006987175    -0.0002128946    -0.0004545544
  249  C 27  S      0.0005930882    -0.0008921295     0.0009527394    -0.0006200544    -0.0010392175
  250  C 27  S      0.0063591760    -0.0112119856     0.0500409131    -0.0080646426    -0.0091410007
  251  C 27  X      0.0000289259     0.0000490420     0.0012244195    -0.0002567095     0.0001530079
  252  C 27  Y      0.0000002523    -0.0000651383    -0.0000316756     0.0000228745    -0.0000141424
  253  C 27  Z     -0.0000133025     0.0000458702    -0.0004639695     0.0000361286    -0.0000902351
  254  C 27  X     -0.0062878268     0.0075068194    -0.0371785879     0.0079264875     0.0064642841
  255  C 27  Y     -0.0000522177     0.0005156491     0.0013445610    -0.0008853183    -0.0002583812
  256  C 27  Z      0.0032505067    -0.0045631382     0.0163419981    -0.0027009797    -0.0025403046
  257  C 27 XX     -0.0000196283    -0.0000771759    -0.0007766257     0.0001373206    -0.0001980985
  258  C 27 YY      0.0001008975    -0.0001376035     0.0003853207    -0.0001152843    -0.0001647073
  259  C 27 ZZ      0.0000848554    -0.0001361540     0.0001282012    -0.0000369913    -0.0001522950
  260  C 27 XY      0.0000258862    -0.0000219118     0.0000991416    -0.0000254620     0.0000018333
  261  C 27 XZ      0.0000439097    -0.0000012497     0.0006029237    -0.0001834771    -0.0000026253
  262  C 27 YZ     -0.0000232606     0.0000359318    -0.0000829290     0.0000232469     0.0000093147
  263  C 28  S      0.0000115979     0.9896278850     0.0184215337    -0.0012118470     0.0082057896
  264  C 28  S      0.0008287724     0.0444882266     0.0003562186     0.0004899215    -0.0014274061
  265  C 28  S      0.0295088443    -0.0493673247    -0.0281167388    -0.0134787252    -0.0136143541
  266  C 28  X      0.0001123639    -0.0006305945     0.0004952059     0.0000408845    -0.0004934799
  267  C 28  Y     -0.0001137235    -0.0009656499     0.0002709606    -0.0001130851     0.0001156107
  268  C 28  Z      0.0002534471    -0.0008386005    -0.0008252633    -0.0000500424     0.0005526557
  269  C 28  X      0.0114585831     0.0050597473    -0.0027488104    -0.0049564226     0.0072589136
  270  C 28  Y     -0.0208466756    -0.0004891381     0.0027214607     0.0065694800    -0.0043502427
  271  C 28  Z      0.0080263093     0.0119293671     0.0023390721    -0.0000836854    -0.0054996060
  272  C 28 XX      0.0002797582     0.0014041699     0.0003753338     0.0000436173     0.0016338609
  273  C 28 YY      0.0004601848     0.0024453384     0.0008466000     0.0000900737    -0.0000094783
  274  C 28 ZZ      0.0002006098     0.0009147795     0.0012260794     0.0002186236     0.0000916176
  275  C 28 XY     -0.0002297621    -0.0015018328     0.0005833084    -0.0001198094    -0.0005253957
  276  C 28 XZ      0.0002093621     0.0000864825    -0.0005811451     0.0002082933    -0.0003443187
  277  C 28 YZ     -0.0001640962    -0.0013401630    -0.0012150635    -0.0001024867     0.0000196395

                          6                7                8                9               10
                  -10.6197313522   -10.6176665971   -10.6160510029   -10.6049175279   -10.6048754338
    1  C  1  S     -0.0032065638    -0.0377923192    -0.0004162959    -0.0008196801     0.0074253543
    2  C  1  S     -0.0007977197     0.0000920685     0.0005902971     0.0009184485    -0.0009157107
    3  C  1  S     -0.0064999032     0.0124159242    -0.0043123668     0.0006201408    -0.0012048401
    4  C  1  X     -0.0001631549     0.0006155524     0.0001358314     0.0001974553     0.0000678896
    5  C  1  Y      0.0001189558     0.0003622445    -0.0005710879    -0.0001074450     0.0008150625
    6  C  1  Z     -0.0002406297     0.0008433635     0.0000674117    -0.0001641116     0.0000290015
    7  C  1  X     -0.0005152102    -0.0026834195    -0.0004930051     0.0003559048     0.0042673112
    8  C  1  Y     -0.0032729103     0.0001002216    -0.0004347998     0.0002564988    -0.0019540242
    9  C  1  Z      0.0012435123    -0.0045457784     0.0037267374    -0.0000627415    -0.0049697139
   10  C  1 XX     -0.0000568667     0.0002082520    -0.0000899852     0.0001899730     0.0000855512
   11  C  1 YY     -0.0000135423    -0.0003451343     0.0003457211    -0.0000204386     0.0019069195
   12  C  1 ZZ      0.0003274559    -0.0013653188     0.0000611413     0.0000989036     0.0000401888
   13  C  1 XY      0.0001037862     0.0001152423    -0.0000597181     0.0000802034    -0.0000028060
   14  C  1 XZ     -0.0001481105    -0.0002523831     0.0003194548     0.0000271686    -0.0000733468
   15  C  1 YZ     -0.0003593031    -0.0011034521    -0.0000414494     0.0000689247    -0.0003305543
   16  C  2  S      0.0056120685     0.9884752483    -0.0108921781     0.0003441528     0.0001773687
   17  C  2  S     -0.0001973908     0.0441935006    -0.0007826970     0.0002944844     0.0006629771
   18  C  2  S     -0.0034488074    -0.0585037449     0.0094233433    -0.0053481456     0.0002911165
   19  C  2  X     -0.0001022348     0.0015443885     0.0003977374    -0.0000884333     0.0002754300
   20  C  2  Y      0.0003055861     0.0015439057    -0.0002747716     0.0000067847    -0.0000109736
   21  C  2  Z      0.0001046538     0.0008062082     0.0003943336     0.0002408118    -0.0002021662
   22  C  2  X      0.0003350655    -0.0090127481     0.0024060362    -0.0014002940     0.0000658447
   23  C  2  Y      0.0000420083    -0.0109582246     0.0004227973    -0.0019474855    -0.0018132604
   24  C  2  Z     -0.0000019961    -0.0022309800     0.0020589171     0.0007433362    -0.0014140129
   25  C  2 XX     -0.0000159813    -0.0000559497     0.0002458044    -0.0000307783     0.0003662327
   26  C  2 YY      0.0005369517     0.0015524864     0.0000240323     0.0000340622    -0.0003242366
   27  C  2 ZZ     -0.0000118125     0.0011834913     0.0001239200     0.0000419623     0.0000197509
   28  C  2 XY      0.0002837868     0.0006145127    -0.0001180731    -0.0000548717     0.0000700606
   29  C  2 XZ     -0.0000998042    -0.0001940895     0.0001304537     0.0000489095     0.0000119382
   30  C  2 YZ      0.0000191624     0.0001070325    -0.0001250336     0.0000399732    -0.0001716847
   31  C  3  S     -0.0358067236    -0.0315401354     0.0007966114     0.0006758650     0.0000275756
   32  C  3  S     -0.0002471394    -0.0012210944     0.0000892373    -0.0012129625     0.0010278139
   33  C  3  S      0.0254762776     0.0231308615     0.0015816792     0.0126963769    -0.0075962183
   34  C  3  X     -0.0001079421     0.0002132958    -0.0000969528    -0.0002529808    -0.0000230284
   35  C  3  Y     -0.0006174915     0.0009236690     0.0003221891     0.0001551307    -0.0002127565
   36  C  3  Z     -0.0002476860    -0.0009087738    -0.0000440634    -0.0001937552     0.0000744904
   37  C  3  X      0.0026425858    -0.0010259129    -0.0001908716     0.0024184736    -0.0008925308
   38  C  3  Y      0.0068690265    -0.0026697368     0.0011820771     0.0006697355    -0.0009498056
   39  C  3  Z      0.0068413804     0.0073630731     0.0016466962     0.0045718904    -0.0049998480
   40  C  3 XX     -0.0001648797    -0.0003194711    -0.0001919705    -0.0001752737     0.0001928550
   41  C  3 YY     -0.0012415751    -0.0008811482    -0.0000048621    -0.0001331667     0.0000969380
   42  C  3 ZZ     -0.0003692317    -0.0010029925     0.0000534400    -0.0001212703    -0.0001833037
   43  C  3 XY     -0.0007129619    -0.0005719162     0.0000353810     0.0000364066    -0.0000647913
   44  C  3 XZ     -0.0003688990     0.0004110517     0.0000184151    -0.0000542636     0.0000669495
   45  C  3 YZ     -0.0007358260     0.0010773631     0.0000479501     0.0000580246    -0.0002449517
   46  C  4  S      0.9889232392    -0.0068810165    -0.0043978559    -0.0005349757     0.0103315859
   47  C  4  S      0.0465380203    -0.0002609407     0.0015056908     0.0000603266    -0.0011661997
   48  C  4  S     -0.0777415887    -0.0137402975    -0.0156182282    -0.0122727892    -0.0037405012
   49  C  4  X      0.0001237626    -0.0001765319    -0.0001249076    -0.0001605408    -0.0005132769
   50  C  4  Y     -0.0025767262    -0.0001740588    -0.0001221196     0.0001112112     0.0002737538
   51  C  4  Z      0.0006060713     0.0000966335     0.0001172356    -0.0000877006     0.0006811170
   52  C  4  X      0.0035998186     0.0013984897    -0.0002597075     0.0031363249     0.0005549098
   53  C  4  Y      0.0177915131     0.0020392248     0.0055978325     0.0059169192    -0.0052576178
   54  C  4  Z     -0.0071645814    -0.0016281029    -0.0037586913    -0.0029256087    -0.0017725610
   55  C  4 XX      0.0010316476     0.0000714181     0.0002217223     0.0001902876     0.0005247529
   56  C  4 YY      0.0018071917     0.0005017988     0.0001316807    -0.0000134405    -0.0000159883
   57  C  4 ZZ      0.0011912601     0.0000332295     0.0001652485    -0.0001196232     0.0013855792
   58  C  4 XY      0.0000286249     0.0002405904     0.0001533946    -0.0000804002    -0.0000718435
   59  C  4 XZ     -0.0001690484     0.0000276096     0.0000159626    -0.0000050602    -0.0010388371
   60  C  4 YZ     -0.0002082002    -0.0001967259     0.0000346543     0.0000004735     0.0001443380
   61  C  5  S     -0.0135184508    -0.0006468144     0.0006365456     0.0022289241     0.0003333420
   62  C  5  S      0.0008982447    -0.0005648864    -0.0005891553    -0.0022784909     0.0000917127
   63  C  5  S      0.0165596531     0.0101922162     0.0260173566    -0.0327363545     0.0032730763
   64  C  5  X      0.0000329783    -0.0001137941     0.0001179386    -0.0005780814     0.0000105144
   65  C  5  Y     -0.0007624368    -0.0000219436    -0.0002211486    -0.0000465391    -0.0001028304
   66  C  5  Z     -0.0000786277     0.0001169241     0.0000349850     0.0001344430     0.0000883570
   67  C  5  X      0.0029959810    -0.0037200555     0.0037282002    -0.0241167643    -0.0029522153
   68  C  5  Y      0.0061881466     0.0000142235    -0.0010756058     0.0012520291    -0.0032469141
   69  C  5  Z      0.0000643318     0.0007236707    -0.0009664839     0.0171036074     0.0014710025
   70  C  5 XX     -0.0008434692     0.0006636769    -0.0000901863    -0.0008516802    -0.0001273229
   71  C  5 YY     -0.0008467863     0.0001240063     0.0001651691    -0.0004084639    -0.0000450247
   72  C  5 ZZ      0.0000168561    -0.0000300206    -0.0002936135    -0.0005373624    -0.0001122445
   73  C  5 XY      0.0010521203     0.0003322609    -0.0001725874    -0.0000097797     0.0003713382
   74  C  5 XZ     -0.0002618253    -0.0002827860     0.0002113987     0.0000751903     0.0002338862
   75  C  5 YZ      0.0003039129     0.0000528863     0.0000432736    -0.0000223892    -0.0001088705
   76  C  6  S      0.0100409278    -0.0001818140    -0.0003938735     0.0463401839    -0.9884999575
   77  C  6  S      0.0008427992    -0.0013097522    -0.0001861574     0.0020352210    -0.0437419180
   78  C  6  S      0.0267739928     0.0069230022     0.0073489844     0.0030743676     0.0440786946
   79  C  6  X     -0.0003751004     0.0000859326    -0.0000936137     0.0000905799    -0.0005705735
   80  C  6  Y     -0.0000976575    -0.0000240340     0.0001647222    -0.0000077680     0.0010727697
   81  C  6  Z      0.0006477235    -0.0000405290    -0.0002569121    -0.0001342581     0.0007125438
   82  C  6  X      0.0042642654     0.0015020459     0.0024756563     0.0004075916     0.0013392162
   83  C  6  Y     -0.0042377743    -0.0017082601    -0.0019043300    -0.0010931394    -0.0016915076
   84  C  6  Z     -0.0077289974    -0.0040790834    -0.0021012160    -0.0020774413    -0.0010715071
   85  C  6 XX     -0.0004166307    -0.0002065335    -0.0000628536    -0.0000294539    -0.0005246846
   86  C  6 YY     -0.0000606965     0.0002337963    -0.0000832706     0.0000598816    -0.0006181457
   87  C  6 ZZ     -0.0014064853     0.0000284824     0.0000513590     0.0001446567    -0.0005578302
   88  C  6 XY     -0.0000361900    -0.0002108643     0.0000467099    -0.0000665899     0.0001249021
   89  C  6 XZ      0.0009923952    -0.0000709184    -0.0000582367     0.0000316206     0.0000746402
   90  C  6 YZ      0.0002424570     0.0003718884     0.0002055547     0.0000262797    -0.0002010954
   91  C  7  S     -0.0045230125    -0.0108759321    -0.9894183107    -0.0000816020     0.0003474113
   92  C  7  S     -0.0013273993    -0.0003543635    -0.0485206085     0.0005307931     0.0000871251
   93  C  7  S      0.0163071636    -0.0107912380     0.0386016734    -0.0098475882    -0.0074362162
   94  C  7  X     -0.0000893624     0.0003545593    -0.0000320130     0.0000313527     0.0000363694
   95  C  7  Y      0.0000552017    -0.0001476452    -0.0000467912    -0.0001707074    -0.0001529790
   96  C  7  Z     -0.0000121206     0.0003192065    -0.0000247087     0.0002029792    -0.0000259539
   97  C  7  X     -0.0103940067     0.0064493592    -0.0417023511     0.0092886823     0.0044772520
   98  C  7  Y      0.0181474170    -0.0102952190     0.0665163034    -0.0133062009    -0.0071387753
   99  C  7  Z     -0.0084776104     0.0051798307    -0.0340992076     0.0058369100     0.0038198753
  100  C  7 XX     -0.0002387385    -0.0002070167    -0.0008026824     0.0000252417     0.0000036820
  101  C  7 YY     -0.0001600392    -0.0001645915    -0.0034408254     0.0000176750    -0.0000152875
  102  C  7 ZZ     -0.0001764965    -0.0002573477    -0.0001362593     0.0000475736     0.0000324086
  103  C  7 XY     -0.0000013211     0.0002632945     0.0029817043     0.0000312986    -0.0000086994
  104  C  7 XZ     -0.0000229063    -0.0000543054    -0.0014061456    -0.0000655674     0.0000510222
  105  C  7 YZ      0.0000136472     0.0002427184     0.0023135169    -0.0000069092    -0.0000125013
  106  C  8  S      0.0001189153    -0.0003307604    -0.0000634246     0.9884056776     0.0463385549
  107  C  8  S      0.0001028934    -0.0001987890    -0.0000919653     0.0432758667     0.0019746445
  108  C  8  S      0.0002240704    -0.0000817060     0.0005598153    -0.0014744193    -0.0009934142
  109  C  8  X      0.0000110010     0.0000244516    -0.0000215236    -0.0007041281    -0.0000359304
  110  C  8  Y     -0.0000488443    -0.0000364121    -0.0000440226     0.0000229710    -0.0000627195
  111  C  8  Z      0.0000672192    -0.0000164809     0.0000499233     0.0003539172     0.0000233696
  112  C  8  X     -0.0006729564     0.0003888071    -0.0003828711    -0.0236815357    -0.0004988661
  113  C  8  Y      0.0011067771     0.0005391099     0.0010406452     0.0022713937     0.0012121598
  114  C  8  Z     -0.0010418494    -0.0002261600    -0.0007017194     0.0101115673    -0.0002060135
  115  C  8 XX      0.0000186762    -0.0000478780     0.0000170370     0.0024893542     0.0000858661
  116  C  8 YY      0.0000142515    -0.0000363135    -0.0000156110     0.0013160710     0.0000586913
  117  C  8 ZZ      0.0000129007    -0.0000198242     0.0000024543     0.0009592683     0.0000644566
  118  C  8 XY      0.0000423764    -0.0000068652     0.0000180297    -0.0007160654    -0.0000344129
  119  C  8 XZ      0.0000088386    -0.0000191099    -0.0000279383    -0.0011746640    -0.0000757380
  120  C  8 YZ     -0.0000188854     0.0000052917    -0.0000070478    -0.0013519337    -0.0000586672
  121  N  9  S      0.0000062282    -0.0000150369    -0.0005118860    -0.0000136896    -0.0000029496
  122  N  9  S     -0.0004987053     0.0004138841    -0.0006768170     0.0006007107     0.0001919533
  123  N  9  S      0.0136499862    -0.0076609874     0.0696174497    -0.0119572193    -0.0053332722
  124  N  9  X     -0.0000345910     0.0001304978     0.0009047926     0.0000074866     0.0000127136
  125  N  9  Y     -0.0000325223    -0.0001435907    -0.0014120466    -0.0000704499    -0.0000271625
  126  N  9  Z     -0.0000084506     0.0000901792     0.0007792479     0.0000697638    -0.0000186985
  127  N  9  X     -0.0020048445     0.0010865999    -0.0115514530     0.0013146999     0.0007004550
  128  N  9  Y      0.0026009180    -0.0014291104     0.0185552431    -0.0026521374    -0.0011693307
  129  N  9  Z     -0.0014664393     0.0008187999    -0.0086927292     0.0016053761     0.0003843489
  130  N  9 XX     -0.0000798476     0.0000880848    -0.0008131806     0.0001779749     0.0000417693
  131  N  9 YY     -0.0000706676     0.0001712582    -0.0002707458     0.0001012986     0.0000062791
  132  N  9 ZZ     -0.0001083649     0.0000908136    -0.0009736481     0.0001364496     0.0000614973
  133  N  9 XY     -0.0000675492    -0.0000271381    -0.0006622838     0.0000299487     0.0000246572
  134  N  9 XZ      0.0000408694    -0.0000173484     0.0003179183    -0.0000335441     0.0000034983
  135  N  9 YZ     -0.0000476574    -0.0000145331    -0.0004964385     0.0000689360    -0.0000010862
  136  C 10  S     -0.0000562890    -0.0000485784    -0.0000549576     0.0158929733     0.0006294160
  137  C 10  S     -0.0000347984    -0.0000344086    -0.0000305288     0.0000950188    -0.0000489601
  138  C 10  S     -0.0013654818    -0.0007447348    -0.0014917663     0.0141600855    -0.0003464977
  139  C 10  X      0.0000430524     0.0000209033     0.0000416611     0.0004981770     0.0000494229
  140  C 10  Y      0.0000097803    -0.0000003397     0.0000154458     0.0011845759     0.0000611169
  141  C 10  Z     -0.0000249417    -0.0000203226    -0.0000335385    -0.0012177495    -0.0000797038
  142  C 10  X     -0.0000950275    -0.0002361257    -0.0002651118     0.0034250873    -0.0000288348
  143  C 10  Y      0.0004465952     0.0001860544     0.0003565065    -0.0024390377     0.0002361498
  144  C 10  Z     -0.0002052851    -0.0001333348    -0.0001420728     0.0002685682    -0.0003063809
  145  C 10 XX     -0.0000249261    -0.0000194040    -0.0000234159    -0.0003236673    -0.0000377793
  146  C 10 YY     -0.0000193244     0.0000155762    -0.0000005144    -0.0009979844    -0.0000400399
  147  C 10 ZZ     -0.0000075361    -0.0000116246    -0.0000081778    -0.0011220483    -0.0000760137
  148  C 10 XY     -0.0000115674     0.0000023664    -0.0000050722    -0.0005298938    -0.0000214539
  149  C 10 XZ      0.0000259303     0.0000042747     0.0000179855     0.0006100618     0.0000334592
  150  C 10 YZ      0.0000013380    -0.0000023285     0.0000003195     0.0011825788     0.0000662316
  151  C 11  S      0.0000007300     0.0000036912     0.0000116771     0.0008073464     0.0000285562
  152  C 11  S     -0.0000281348    -0.0000062942    -0.0000158763    -0.0006622590    -0.0000440593
  153  C 11  S      0.0005493812     0.0005069250     0.0007913958    -0.0042936118     0.0002190519
  154  C 11  X     -0.0000170850    -0.0000112117    -0.0000210727    -0.0000951511    -0.0000172692
  155  C 11  Y      0.0000042740     0.0000056526     0.0000038236     0.0001078753     0.0000129062
  156  C 11  Z     -0.0000020237     0.0000070059     0.0000070220    -0.0000404721     0.0000055956
  157  C 11  X     -0.0001431113    -0.0000826818    -0.0001840154     0.0019018253     0.0000425719
  158  C 11  Y     -0.0001671736    -0.0001125263    -0.0001511417    -0.0023077460    -0.0002325585
  159  C 11  Z      0.0001997428     0.0001449840     0.0002160557     0.0008970621     0.0001847564
  160  C 11 XX      0.0000126509     0.0000086951     0.0000140877     0.0001813106     0.0000164965
  161  C 11 YY     -0.0000091052     0.0000014388    -0.0000030005     0.0000247262     0.0000018955
  162  C 11 ZZ     -0.0000015409    -0.0000005454    -0.0000000115     0.0000162486     0.0000004574
  163  C 11 XY     -0.0000010950    -0.0000024616    -0.0000022274    -0.0000430392    -0.0000031830
  164  C 11 XZ     -0.0000098369    -0.0000052438    -0.0000093588    -0.0001986573    -0.0000157335
  165  C 11 YZ     -0.0000031031     0.0000016607    -0.0000013480    -0.0002052704    -0.0000059752
  166  C 12  S      0.0000020857    -0.0000003965     0.0000096196    -0.0004412541    -0.0000273350
  167  C 12  S     -0.0000008906     0.0000068633     0.0000158291    -0.0006035971    -0.0000275798
  168  C 12  S      0.0001236263    -0.0002661498    -0.0000594277    -0.0017820015    -0.0001020046
  169  C 12  X      0.0000013104     0.0000027577    -0.0000018615     0.0002597061     0.0000130902
  170  C 12  Y     -0.0000139944     0.0000016794    -0.0000098455    -0.0000242086    -0.0000053804
  171  C 12  Z      0.0000049594     0.0000082507     0.0000082084    -0.0001146022     0.0000047831
  172  C 12  X     -0.0000149280     0.0000996661     0.0000625656    -0.0008113564    -0.0000291970
  173  C 12  Y     -0.0000785932    -0.0000315190    -0.0000821951     0.0000473722    -0.0000696972
  174  C 12  Z      0.0000917661    -0.0000370654     0.0000377391     0.0003825535     0.0000475894
  175  C 12 XX     -0.0000023548     0.0000016542     0.0000022102    -0.0001012887    -0.0000043550
  176  C 12 YY     -0.0000001249    -0.0000008356     0.0000000937    -0.0001983665    -0.0000087374
  177  C 12 ZZ      0.0000023967     0.0000009662     0.0000041747    -0.0002008813    -0.0000069191
  178  C 12 XY      0.0000025942     0.0000027943     0.0000042159    -0.0000310712     0.0000030134
  179  C 12 XZ     -0.0000033453     0.0000002581    -0.0000026805    -0.0000727867    -0.0000029323
  180  C 12 YZ     -0.0000025133     0.0000024633     0.0000014623    -0.0000476450    -0.0000013752
  181  C 13  S      0.0000005231     0.0000055172     0.0000053716     0.0007493308     0.0000289957
  182  C 13  S      0.0000294103     0.0000128363     0.0000242468    -0.0006356681    -0.0000029712
  183  C 13  S     -0.0007554809     0.0001423224    -0.0002985317    -0.0049517722    -0.0006796721
  184  C 13  X      0.0000148050    -0.0000025879     0.0000051360    -0.0000342478     0.0000065462
  185  C 13  Y      0.0000031440     0.0000041708     0.0000077415    -0.0000947164     0.0000035840
  186  C 13  Z     -0.0000173856     0.0000036352    -0.0000095935     0.0000927530     0.0000010144
  187  C 13  X      0.0002574509    -0.0000060178     0.0001530758     0.0011095751     0.0002520990
  188  C 13  Y     -0.0002751815     0.0000277320    -0.0002375079     0.0019592827    -0.0000556209
  189  C 13  Z      0.0000835244    -0.0000091508     0.0001140297    -0.0021646684    -0.0000665276
  190  C 13 XX     -0.0000146243     0.0000006183    -0.0000109208     0.0002185502     0.0000005933
  191  C 13 YY      0.0000077529     0.0000017317     0.0000054131     0.0000471152     0.0000063109
  192  C 13 ZZ     -0.0000005281     0.0000062536     0.0000043921    -0.0000439280     0.0000066259
  193  C 13 XY      0.0000036737     0.0000011812     0.0000050682    -0.0001598172    -0.0000045433
  194  C 13 XZ      0.0000108144     0.0000008614     0.0000066215    -0.0001213046     0.0000032314
  195  C 13 YZ      0.0000010703    -0.0000002033    -0.0000006451    -0.0001576094    -0.0000046604
  196  C 14  S      0.0000785259    -0.0000101822     0.0000841171     0.0145923586     0.0007228047
  197  C 14  S      0.0000534633    -0.0000116552     0.0000590821     0.0000941644     0.0000177223
  198  C 14  S      0.0015392412     0.0001581924     0.0007424481     0.0157030300     0.0017590507
  199  C 14  X     -0.0000513381    -0.0000047268    -0.0000329697     0.0010322407     0.0000120537
  200  C 14  Y      0.0000136237     0.0000014103    -0.0000140382    -0.0012602946    -0.0000512526
  201  C 14  Z      0.0000198941    -0.0000083995     0.0000285410     0.0005008418     0.0000308333
  202  C 14  X      0.0000009015    -0.0001774631    -0.0001225082     0.0023696363     0.0000163983
  203  C 14  Y      0.0005591064    -0.0000233738     0.0005208649     0.0023685136     0.0002642817
  204  C 14  Z     -0.0003470642     0.0000073457    -0.0003495164    -0.0031053512    -0.0003509367
  205  C 14 XX      0.0000399112     0.0000064911     0.0000369641    -0.0010039049    -0.0000160510
  206  C 14 YY      0.0000201249    -0.0000034075     0.0000208620    -0.0011902258    -0.0000674064
  207  C 14 ZZ     -0.0000037642     0.0000106160     0.0000137703    -0.0001850584     0.0000069329
  208  C 14 XY     -0.0000083964    -0.0000109401    -0.0000117649     0.0012112429     0.0000432662
  209  C 14 XZ     -0.0000167987     0.0000087264    -0.0000039869    -0.0004018144    -0.0000168695
  210  C 14 YZ      0.0000079439    -0.0000059881     0.0000017601     0.0004962536     0.0000283230
  211  H 15  S     -0.0001624360    -0.0000362267     0.0001980777    -0.0000184715     0.0008832300
  212  H 15  S      0.0002474906    -0.0007437986    -0.0007402921    -0.0000057731     0.0023440310
  213  H 16  S      0.0000840026    -0.0030032208     0.0000713928    -0.0001133449    -0.0003603281
  214  H 16  S      0.0008174588     0.0069239172    -0.0009845464    -0.0001423930    -0.0008251416
  215  H 17  S      0.0001306722     0.0000463820     0.0001365845    -0.0000910935    -0.0003487180
  216  H 17  S     -0.0008399145    -0.0006836496     0.0005458213     0.0005297636    -0.0010436769
  217  H 18  S     -0.0027000324     0.0001776340    -0.0002136983    -0.0005236738     0.0007490612
  218  H 18  S      0.0070321957     0.0008875113    -0.0004482366    -0.0002855074     0.0019282959
  219  H 19  S     -0.0004606412    -0.0000051720    -0.0004906029    -0.0000553186     0.0009578359
  220  H 19  S     -0.0000488784     0.0004055933     0.0004224033     0.0008259913    -0.0088540287
  221  H 20  S     -0.0005220167    -0.0005024034     0.0001981976    -0.0001923026     0.0011019781
  222  H 20  S     -0.0007321000    -0.0001929227     0.0001563013     0.0000987361    -0.0084633861
  223  H 21  S     -0.0000367041    -0.0000402241    -0.0000634170     0.0002234182    -0.0000288397
  224  H 21  S      0.0000033506     0.0000478545     0.0001509312    -0.0012503279    -0.0001063050
  225  H 22  S      0.0000206968     0.0000127299     0.0000168215     0.0004590041     0.0000349610
  226  H 22  S      0.0000402473     0.0000000504    -0.0000031794     0.0013823933     0.0000751449
  227  H 23  S      0.0000017099    -0.0000055070    -0.0000065343     0.0002585293     0.0000132150
  228  H 23  S      0.0000031810    -0.0000062991    -0.0000040650     0.0006270220     0.0000242702
  229  H 24  S     -0.0000289932     0.0000007854    -0.0000277571     0.0004439833     0.0000027508
  230  H 24  S     -0.0000438758    -0.0000127085    -0.0001018902     0.0013794404     0.0000269140
  231  H 25  S      0.0000502773    -0.0000171900     0.0000059940     0.0002694499     0.0000275479
  232  H 25  S      0.0000220776    -0.0000085364     0.0003543833    -0.0014050858    -0.0001423975
  233  C 26  S     -0.0001595767     0.0001758833     0.0003991340    -0.0020214495    -0.0001524027
  234  C 26  S     -0.0004460095     0.0006489722     0.0002316800    -0.0022017826    -0.0000814467
  235  C 26  S     -0.0073983433     0.0026066874    -0.0083501496    -0.0656527582    -0.0014730707
  236  C 26  X      0.0001678147    -0.0001990847    -0.0001068876     0.0012226019     0.0000704578
  237  C 26  Y     -0.0002097715    -0.0000792933    -0.0002760029    -0.0000921919    -0.0001209723
  238  C 26  Z      0.0000658999     0.0000351450     0.0002804936    -0.0005831542    -0.0000852773
  239  C 26  X     -0.0004540057     0.0053659595     0.0078906778    -0.0700617215    -0.0026946143
  240  C 26  Y     -0.0000286510     0.0007336724     0.0007188588     0.0027783793     0.0017956240
  241  C 26  Z     -0.0019178871    -0.0018899060    -0.0048406661     0.0328685442     0.0015898185
  242  C 26 XX      0.0000029220    -0.0000913584     0.0001803179     0.0005221081     0.0001177354
  243  C 26 YY      0.0000281011     0.0001409734     0.0001518517    -0.0005441995    -0.0000434031
  244  C 26 ZZ     -0.0002046755     0.0000930086     0.0001544017    -0.0003435550     0.0000019511
  245  C 26 XY      0.0000016007    -0.0000086204     0.0000436970     0.0000069748    -0.0000113820
  246  C 26 XZ     -0.0000396017     0.0001196336    -0.0000579237    -0.0006201952    -0.0000861500
  247  C 26 YZ     -0.0002350477     0.0000057543    -0.0000334388     0.0000142886     0.0000316269
  248  C 27  S      0.0000628483    -0.0002613788    -0.0004565456     0.0120858868     0.0006296912
  249  C 27  S     -0.0000537580    -0.0003234773    -0.0008117982     0.0023432187     0.0001160672
  250  C 27  S      0.0024219218    -0.0052946538    -0.0038504547     0.0767275642     0.0032886431
  251  C 27  X     -0.0000391124     0.0000156133     0.0001855944    -0.0005815255    -0.0000298447
  252  C 27  Y      0.0000379529     0.0000409326     0.0000187473     0.0000668373     0.0000737776
  253  C 27  Z     -0.0000604080     0.0000120112    -0.0001162516     0.0002185352     0.0000230922
  254  C 27  X     -0.0009918920     0.0024001128     0.0009049922    -0.0675955122    -0.0018522454
  255  C 27  Y     -0.0004078422    -0.0007767704    -0.0008426348     0.0034151168    -0.0010917638
  256  C 27  Z      0.0018918099    -0.0014123240     0.0003350370     0.0318893255     0.0007990364
  257  C 27 XX      0.0000035989     0.0000129408    -0.0001521930    -0.0024593464    -0.0001276294
  258  C 27 YY     -0.0000062411    -0.0000779901    -0.0001549632     0.0003117433     0.0000250812
  259  C 27 ZZ      0.0000375949    -0.0000814508    -0.0001300266    -0.0002024431    -0.0000237350
  260  C 27 XY      0.0000103437     0.0000228280     0.0000290667     0.0002618531     0.0000509117
  261  C 27 XZ     -0.0000382547    -0.0000168124    -0.0000220658     0.0014712469     0.0001103270
  262  C 27 YZ      0.0000083334    -0.0000092003    -0.0000090381    -0.0000325873    -0.0000215649
  263  C 28  S     -0.0005526541     0.0003575148     0.0111737924     0.0003159859     0.0000773644
  264  C 28  S     -0.0003216839     0.0000036187     0.0014804542    -0.0005698735     0.0009649613
  265  C 28  S     -0.0206444252     0.0220729543    -0.0900598120     0.0129852335    -0.0012653919
  266  C 28  X      0.0002189513    -0.0005858546     0.0008194469    -0.0002932219    -0.0001699830
  267  C 28  Y     -0.0001272074     0.0004381920    -0.0021953009     0.0001602114     0.0001800936
  268  C 28  Z      0.0001187292    -0.0000512644     0.0006331448     0.0000466318    -0.0001649931
  269  C 28  X     -0.0108756377     0.0020746373    -0.0173501476     0.0074946195     0.0070272763
  270  C 28  Y      0.0148583156    -0.0124623737     0.0294743064    -0.0137933256    -0.0106110002
  271  C 28  Z     -0.0084102991     0.0018086323    -0.0089605535     0.0062092383     0.0055124714
  272  C 28 XX      0.0000222997    -0.0003208149     0.0009956564    -0.0000468149    -0.0000154967
  273  C 28 YY      0.0001039721     0.0003598368     0.0023778792     0.0000143557    -0.0001113960
  274  C 28 ZZ      0.0002056977    -0.0002996475     0.0008138397    -0.0000054596     0.0002128802
  275  C 28 XY     -0.0001913841    -0.0003081762    -0.0013922851    -0.0000922377     0.0002075968
  276  C 28 XZ      0.0000155631    -0.0000426525     0.0006966390     0.0000090394     0.0001352886
  277  C 28 YZ     -0.0001638017    -0.0001894969    -0.0009579724    -0.0000289213     0.0000366696

                         11               12               13               14               15
                  -10.5845447239   -10.5829056783   -10.5827271433   -10.5823574458   -10.5814242612
    1  C  1  S     -0.0000639067     0.0002564975     0.0000681033    -0.0000121371    -0.0000075066
    2  C  1  S      0.0002119407    -0.0013898949    -0.0002463073     0.0000576731     0.0000371979
    3  C  1  S     -0.0005063398    -0.0190995385    -0.0013782824    -0.0000094360     0.0000751541
    4  C  1  X      0.0000357935    -0.0006216870    -0.0000874824     0.0000121922     0.0000108586
    5  C  1  Y      0.0000109162     0.0002921536     0.0000596673    -0.0000002097    -0.0000096309
    6  C  1  Z     -0.0000422243     0.0003211220     0.0000498932    -0.0000079428    -0.0000047921
    7  C  1  X     -0.0000450032    -0.0057349082    -0.0005686119     0.0000113385     0.0000487501
    8  C  1  Y     -0.0004731013    -0.0015778581    -0.0004700496    -0.0000677152     0.0000945478
    9  C  1  Z      0.0002207984     0.0056440199     0.0004685159     0.0000351471    -0.0000022964
   10  C  1 XX      0.0000346750    -0.0003558484    -0.0000768167     0.0000092383     0.0000105754
   11  C  1 YY      0.0000105687    -0.0000835449    -0.0000271949     0.0000044329     0.0000063111
   12  C  1 ZZ      0.0000452684    -0.0001026165    -0.0000134531     0.0000076759    -0.0000009863
   13  C  1 XY      0.0000225508    -0.0001576192    -0.0000198775     0.0000031282     0.0000000940
   14  C  1 XZ      0.0000082778    -0.0000320396     0.0000007733     0.0000046444     0.0000023807
   15  C  1 YZ     -0.0000007612    -0.0001498646    -0.0000233287     0.0000020663     0.0000038428
   16  C  2  S      0.0000483068    -0.0000680487    -0.0000168861     0.0000099455     0.0000013806
   17  C  2  S      0.0000403788    -0.0015444475    -0.0001240633     0.0000144866     0.0000082812
   18  C  2  S     -0.0014812001     0.0190308736     0.0015601832    -0.0002275517     0.0000383159
   19  C  2  X     -0.0000602684    -0.0000012691    -0.0000237124    -0.0000107205     0.0000064089
   20  C  2  Y     -0.0000034353    -0.0000348866    -0.0000049355    -0.0000003484     0.0000006779
   21  C  2  Z      0.0000608662    -0.0004358587    -0.0000726505     0.0000128326     0.0000075881
   22  C  2  X     -0.0003312395     0.0043798541     0.0004121556    -0.0000526052    -0.0000058500
   23  C  2  Y     -0.0002044016     0.0072257183     0.0009797443    -0.0000336366    -0.0000882728
   24  C  2  Z     -0.0000019769    -0.0002333933    -0.0003555034     0.0000087657     0.0000854088
   25  C  2 XX     -0.0000296671    -0.0000341115    -0.0000266230    -0.0000054520     0.0000050912
   26  C  2 YY      0.0000048945    -0.0001628651    -0.0000115002     0.0000011089     0.0000003724
   27  C  2 ZZ      0.0000018688    -0.0002278207    -0.0000246790     0.0000016380     0.0000033414
   28  C  2 XY     -0.0000009596     0.0002398257     0.0000259720    -0.0000022640    -0.0000050031
   29  C  2 XZ     -0.0000057945    -0.0002008854    -0.0000408756     0.0000001890     0.0000067612
   30  C  2 YZ      0.0000071463    -0.0000549741    -0.0000081644     0.0000012556     0.0000005622
   31  C  3  S      0.0001020852    -0.0005484370    -0.0000592803     0.0000100328    -0.0000001731
   32  C  3  S     -0.0003042713     0.0020971100     0.0003346701    -0.0000509029    -0.0000286064
   33  C  3  S      0.0034278570    -0.0233294628    -0.0035574643     0.0005920423     0.0002246473
   34  C  3  X     -0.0001072812     0.0007203633     0.0000362926    -0.0000073638     0.0000087729
   35  C  3  Y      0.0000568263    -0.0001910999    -0.0000337936     0.0000100820     0.0000011962
   36  C  3  Z     -0.0000458416     0.0004612379     0.0000571656    -0.0000085634    -0.0000052754
   37  C  3  X      0.0006263835    -0.0019282795    -0.0006429390     0.0001005013     0.0000502016
   38  C  3  Y      0.0003845895    -0.0009806180    -0.0000824088     0.0000498664    -0.0000316055
   39  C  3  Z      0.0013180450    -0.0084698909    -0.0012444517     0.0001552164     0.0000261482
   40  C  3 XX     -0.0000914733     0.0004727803    -0.0000019853    -0.0000070869     0.0000122061
   41  C  3 YY     -0.0000197374     0.0002216300     0.0000475580    -0.0000035937    -0.0000068580
   42  C  3 ZZ     -0.0000196488     0.0004230909     0.0000425721    -0.0000098468    -0.0000087042
   43  C  3 XY     -0.0000153064    -0.0000465866    -0.0000353710    -0.0000014592     0.0000062160
   44  C  3 XZ     -0.0000078170     0.0003635695     0.0000223889    -0.0000064404    -0.0000043703
   45  C  3 YZ      0.0000245380    -0.0001056840    -0.0000096596     0.0000029292    -0.0000008457
   46  C  4  S      0.0000714298    -0.0000410372     0.0000686019     0.0000079968    -0.0000165992
   47  C  4  S      0.0001099059     0.0007004759     0.0000171012     0.0000030850    -0.0000238910
   48  C  4  S     -0.0066891950     0.0338541529     0.0014828269    -0.0009413763     0.0004926634
   49  C  4  X     -0.0001600749     0.0005731986    -0.0000405710    -0.0000133249     0.0000254883
   50  C  4  Y      0.0000377229    -0.0006019369    -0.0000216324     0.0000070197    -0.0000002233
   51  C  4  Z      0.0000332888     0.0001510411     0.0000516716    -0.0000084833    -0.0000163461
   52  C  4  X      0.0002677644    -0.0039237178    -0.0013867793     0.0000596346     0.0002201207
   53  C  4  Y      0.0025341771    -0.0153115323    -0.0011733613     0.0004547046    -0.0000652050
   54  C  4  Z     -0.0010325311     0.0083953493     0.0008377996    -0.0001762865    -0.0000410340
   55  C  4 XX      0.0000171184    -0.0004514953    -0.0001187791     0.0000098921     0.0000198228
   56  C  4 YY     -0.0000010082     0.0003027238     0.0000268925    -0.0000103594    -0.0000062561
   57  C  4 ZZ     -0.0000017379     0.0003060470     0.0000167069    -0.0000009117    -0.0000041599
   58  C  4 XY      0.0000203821     0.0000334430     0.0000453252     0.0000045216    -0.0000101362
   59  C  4 XZ      0.0000148412     0.0002779544     0.0000546888    -0.0000045712    -0.0000115638
   60  C  4 YZ     -0.0000142981    -0.0001499837    -0.0000268369     0.0000047764     0.0000077527
   61  C  5  S      0.0002981819     0.0042833478    -0.0001049179     0.0000211392    -0.0000021461
   62  C  5  S     -0.0004542964     0.0006060117     0.0006404032     0.0000118326    -0.0000217329
   63  C  5  S     -0.0085458300     0.0362095546     0.0069702530    -0.0024633654    -0.0009776483
   64  C  5  X      0.0000447398     0.0007581800     0.0001379976     0.0000111982    -0.0000247486
   65  C  5  Y     -0.0001689206     0.0001828989    -0.0001205775    -0.0000191569     0.0000394519
   66  C  5  Z      0.0000751102    -0.0006217495     0.0000970161     0.0000011458    -0.0000297937
   67  C  5  X     -0.0068784274     0.0620982089     0.0063771732    -0.0018676178    -0.0006229202
   68  C  5  Y      0.0036693918    -0.0056872690     0.0025497446     0.0004517197    -0.0007410005
   69  C  5  Z      0.0019182888    -0.0347511193    -0.0069563747     0.0008375852     0.0010608412
   70  C  5 XX     -0.0000399653     0.0031813021     0.0001777156    -0.0000228737    -0.0000324569
   71  C  5 YY     -0.0000677029    -0.0000132958     0.0000899447     0.0000114580     0.0000023171
   72  C  5 ZZ     -0.0000813253     0.0008220659     0.0000952772    -0.0000008637     0.0000033566
   73  C  5 XY     -0.0000256667    -0.0000881827    -0.0000159590    -0.0000050531     0.0000121766
   74  C  5 XZ     -0.0000569785    -0.0016276303     0.0000210855     0.0000170417     0.0000081754
   75  C  5 YZ      0.0000272786     0.0001171020     0.0000370981     0.0000073525    -0.0000103017
   76  C  6  S     -0.0001154936     0.0000063852    -0.0000344069    -0.0000041839     0.0000181523
   77  C  6  S     -0.0000016700    -0.0001154042     0.0000036647     0.0000017449     0.0000008166
   78  C  6  S      0.0025484190    -0.0066881471    -0.0005800063     0.0003484071    -0.0001022341
   79  C  6  X      0.0000438525    -0.0002032433    -0.0000022107     0.0000010173    -0.0000063135
   80  C  6  Y     -0.0000132696    -0.0001976241    -0.0000376795    -0.0000016330     0.0000052621
   81  C  6  Z     -0.0000568514     0.0002885947     0.0000153266    -0.0000053112     0.0000054260
   82  C  6  X      0.0002511265    -0.0002908312    -0.0000505025     0.0000371375    -0.0000208375
   83  C  6  Y     -0.0006146830     0.0001539729     0.0000865177    -0.0001011108     0.0000184418
   84  C  6  Z     -0.0007438104     0.0045182008     0.0005339082    -0.0001038499    -0.0000210544
   85  C  6 XX     -0.0000011718     0.0000889703     0.0000220517    -0.0000035838    -0.0000046854
   86  C  6 YY      0.0000213280     0.0000392726     0.0000041712     0.0000032440    -0.0000016422
   87  C  6 ZZ      0.0000472242    -0.0002613039    -0.0000186904     0.0000057181    -0.0000014372
   88  C  6 XY     -0.0000141508     0.0000539722     0.0000227657    -0.0000015034    -0.0000014995
   89  C  6 XZ     -0.0000079408    -0.0001029484    -0.0000224962     0.0000033399     0.0000059858
   90  C  6 YZ      0.0000232141    -0.0000081701     0.0000018873     0.0000037279    -0.0000023800
   91  C  7  S     -0.0000560794    -0.0000054804    -0.0000776332    -0.0000162015     0.0000160176
   92  C  7  S      0.0001587345    -0.0013152099     0.0000058667     0.0000362978    -0.0000245291
   93  C  7  S     -0.0027636300     0.0361258933     0.0029813255    -0.0008976472    -0.0002194325
   94  C  7  X      0.0000112109    -0.0002026467    -0.0000294664     0.0000076619     0.0000073529
   95  C  7  Y     -0.0000268648     0.0004361406     0.0000638466    -0.0000036545    -0.0000059573
   96  C  7  Z      0.0000383640    -0.0004075183    -0.0000522964     0.0000029983     0.0000006911
   97  C  7  X      0.0019926710    -0.0234754717    -0.0023813347     0.0004679431     0.0000905491
   98  C  7  Y     -0.0031863209     0.0379189178     0.0032533344    -0.0008279116    -0.0000942747
   99  C  7  Z      0.0016739548    -0.0183747716    -0.0012016323     0.0004357784    -0.0000218888
  100  C  7 XX      0.0000259945    -0.0001056566     0.0000196621     0.0000057193    -0.0000049081
  101  C  7 YY      0.0000159670     0.0000533071     0.0000355570     0.0000017787    -0.0000081312
  102  C  7 ZZ      0.0000171695    -0.0000540729     0.0000170041     0.0000048094    -0.0000048056
  103  C  7 XY     -0.0000016541    -0.0000982677    -0.0000108884     0.0000019980     0.0000009967
  104  C  7 XZ     -0.0000297895     0.0001059760     0.0000064960    -0.0000047156     0.0000027247
  105  C  7 YZ      0.0000058003    -0.0001694688    -0.0000039662     0.0000041635     0.0000017494
  106  C  8  S     -0.0160995031     0.0055833155     0.0148516032    -0.0026919276    -0.0025529179
  107  C  8  S     -0.0012148341     0.0000654846     0.0010848227     0.0002741771     0.0002120286
  108  C  8  S      0.0271848701     0.0129981057    -0.0267893627     0.0064752973     0.0045798800
  109  C  8  X     -0.0004137296    -0.0009904019     0.0007921570     0.0000122986    -0.0001267132
  110  C  8  Y     -0.0008271464     0.0000642956    -0.0008725364    -0.0003484425     0.0005196971
  111  C  8  Z      0.0008871157     0.0004464894     0.0003032570     0.0002758002    -0.0003569356
  112  C  8  X     -0.0086035291    -0.0268467420     0.0115723150    -0.0018299463    -0.0003986782
  113  C  8  Y     -0.0082676667     0.0030751628    -0.0100292141     0.0032043715    -0.0022864308
  114  C  8  Z      0.0110974403     0.0111811185     0.0022915779    -0.0016622773     0.0020555787
  115  C  8 XX     -0.0002041231     0.0023105097     0.0009137855    -0.0003367466    -0.0002971320
  116  C  8 YY     -0.0010584123    -0.0000381426     0.0011889547    -0.0003793989    -0.0002167664
  117  C  8 ZZ     -0.0010432695     0.0004458654     0.0002075890    -0.0003042240     0.0000346523
  118  C  8 XY     -0.0004040539    -0.0001605348    -0.0011342392     0.0000421919     0.0003454962
  119  C  8 XZ      0.0004782957    -0.0012799091     0.0003462001     0.0002065082    -0.0000495643
  120  C  8 YZ      0.0012435772     0.0000252700    -0.0005959995     0.0004025199     0.0001190016
  121  N  9  S     -0.0000026616     0.0000244820     0.0000022107    -0.0000002715     0.0000001760
  122  N  9  S      0.0001252836    -0.0012111712    -0.0001258167     0.0000184035     0.0000001818
  123  N  9  S     -0.0026716976     0.0290975976     0.0026358692    -0.0005659721    -0.0000127330
  124  N  9  X      0.0000027752    -0.0000886816     0.0000180719     0.0000022741    -0.0000067469
  125  N  9  Y     -0.0000133794     0.0001599549     0.0000179322    -0.0000013227    -0.0000004767
  126  N  9  Z      0.0000046899    -0.0001191453    -0.0000380511     0.0000000899     0.0000072060
  127  N  9  X      0.0003438480    -0.0037205809    -0.0001769343     0.0000823693    -0.0000304649
  128  N  9  Y     -0.0005790711     0.0059568044     0.0005465485    -0.0001058259     0.0000071879
  129  N  9  Z      0.0002655993    -0.0031848736    -0.0004487225     0.0000452598     0.0000307315
  130  N  9 XX      0.0000320541    -0.0002891847    -0.0000484360     0.0000020801     0.0000034360
  131  N  9 YY      0.0000211746    -0.0002296953    -0.0000290173     0.0000034687     0.0000023305
  132  N  9 ZZ      0.0000324322    -0.0002679634    -0.0000229734     0.0000036554    -0.0000008992
  133  N  9 XY      0.0000111558    -0.0000574278     0.0000080611     0.0000014816    -0.0000032669
  134  N  9 XZ     -0.0000054237     0.0000436491     0.0000046495    -0.0000004276     0.0000004005
  135  N  9 YZ      0.0000105044    -0.0000848874    -0.0000182367     0.0000000531     0.0000015839
  136  C 10  S      0.9764564084    -0.0033760339     0.0038850352     0.1566772940    -0.0333580746
  137  C 10  S      0.0401329738     0.0002128324     0.0005736956     0.0079629078    -0.0012836221
  138  C 10  S     -0.0212529081     0.0096570692     0.0124485915    -0.0181743561     0.0101058683
  139  C 10  X      0.0002465683     0.0000593442     0.0000441603     0.0016986999    -0.0006229748
  140  C 10  Y     -0.0009636305    -0.0000502139     0.0000643270    -0.0003378944    -0.0000766015
  141  C 10  Z      0.0006552472     0.0000126230    -0.0000755585    -0.0005962482     0.0003825047
  142  C 10  X     -0.0014802143     0.0062629702    -0.0050844637     0.0010484370     0.0021548310
  143  C 10  Y     -0.0017288924    -0.0059416759    -0.0011011668     0.0021434511     0.0005713450
  144  C 10  Z      0.0021715114     0.0016270576     0.0034850741    -0.0022867788    -0.0015701189
  145  C 10 XX      0.0007805732    -0.0001822890     0.0000097953     0.0017037669    -0.0005635441
  146  C 10 YY      0.0001781966     0.0000296482    -0.0002293888     0.0001480356    -0.0000143675
  147  C 10 ZZ      0.0001086460    -0.0001538970    -0.0000363543     0.0004441648    -0.0000663224
  148  C 10 XY     -0.0001693381    -0.0001638350     0.0001530907    -0.0001190680     0.0001133071
  149  C 10 XZ     -0.0010463501     0.0001774285    -0.0000900499    -0.0010409174     0.0003159589
  150  C 10 YZ     -0.0012281989    -0.0000463104     0.0002056724    -0.0002820237     0.0000757687
  151  C 11  S      0.1593110139     0.0021275763    -0.0157466676    -0.9263657979     0.2669607448
  152  C 11  S      0.0050608482    -0.0003015801     0.0003675894    -0.0377639182     0.0120971711
  153  C 11  S      0.0071486724    -0.0077109814     0.0008994301     0.0286519267    -0.0183587968
  154  C 11  X      0.0018254167     0.0000968105    -0.0000166528     0.0009529016     0.0004470933
  155  C 11  Y     -0.0001957278     0.0000738966    -0.0002194904     0.0002599755    -0.0009739170
  156  C 11  Z     -0.0007764842    -0.0001107034     0.0001881781    -0.0007021436     0.0005679249
  157  C 11  X      0.0000586672     0.0009464360     0.0012143446     0.0001094782     0.0034185704
  158  C 11  Y      0.0000770454     0.0007727411     0.0014740467    -0.0025508316     0.0005454411
  159  C 11  Z     -0.0000932054    -0.0011143804    -0.0018199870     0.0020323693    -0.0022012845
  160  C 11 XX     -0.0016560946    -0.0000134571     0.0001374519    -0.0012035309     0.0008861869
  161  C 11 YY     -0.0001775059    -0.0000806304     0.0002035844     0.0000552604     0.0006144373
  162  C 11 ZZ     -0.0004406689    -0.0000952126     0.0001618706     0.0002732143    -0.0000180063
  163  C 11 XY      0.0001756786    -0.0000305285    -0.0000419323     0.0006547388    -0.0008755195
  164  C 11 XZ      0.0007209698    -0.0000965899     0.0001218506     0.0008214224    -0.0000219805
  165  C 11 YZ     -0.0001089847    -0.0001140095     0.0001004127     0.0006378887    -0.0004718211
  166  C 12  S      0.0187861112     0.0023894690    -0.0638784044    -0.2953642812    -0.6284044385
  167  C 12  S      0.0000516154    -0.0001897692    -0.0017777846    -0.0107491087    -0.0252197638
  168  C 12  S     -0.0018525879     0.0049144286     0.0021737673    -0.0061221278     0.0150282255
  169  C 12  X      0.0001262234     0.0001612782    -0.0001730920    -0.0009363208     0.0005684978
  170  C 12  Y      0.0000412930    -0.0000201933    -0.0000272298     0.0012113911    -0.0013674236
  171  C 12  Z     -0.0000991139    -0.0000661298     0.0001109084    -0.0005105830     0.0008261553
  172  C 12  X     -0.0004150274    -0.0022075879     0.0011265370    -0.0000600371    -0.0021449174
  173  C 12  Y     -0.0019100712     0.0002038677    -0.0019968122     0.0001663662     0.0002193254
  174  C 12  Z      0.0017752228     0.0009608563     0.0010555120    -0.0001068492     0.0009195956
  175  C 12 XX      0.0000777050    -0.0000784189    -0.0000685643     0.0007482545    -0.0002454934
  176  C 12 YY      0.0000025211    -0.0000619025     0.0000756409     0.0010604110    -0.0000272370
  177  C 12 ZZ     -0.0000051758    -0.0001020402     0.0001111226     0.0003652785     0.0006089154
  178  C 12 XY     -0.0000278192    -0.0000380882     0.0000935163    -0.0007727319     0.0008845089
  179  C 12 XZ     -0.0000850299    -0.0000259453     0.0000486598     0.0003616619    -0.0001547373
  180  C 12 YZ     -0.0000857355    -0.0000871086     0.0000162132    -0.0003293703     0.0002482324
  181  C 13  S     -0.0024509945     0.0111836702    -0.2427437950    -0.0804017747    -0.6838502055
  182  C 13  S     -0.0010364194     0.0000833125    -0.0084629727    -0.0025949815    -0.0275108350
  183  C 13  S     -0.0013935608    -0.0081816290    -0.0053638980     0.0012305839     0.0142509591
  184  C 13  X      0.0001680362     0.0002330428    -0.0016711163     0.0001997704     0.0012539282
  185  C 13  Y     -0.0002027365    -0.0000757719     0.0000448692     0.0001738481     0.0002821691
  186  C 13  Z      0.0000792203    -0.0000571830     0.0008156535    -0.0002438937    -0.0008683015
  187  C 13  X     -0.0015365304     0.0017808984     0.0000310164     0.0031562708    -0.0009116455
  188  C 13  Y      0.0016165888    -0.0013231598     0.0002091873     0.0004015327     0.0012494520
  189  C 13  Z     -0.0005333988     0.0001754833    -0.0001863752    -0.0019380990    -0.0005577171
  190  C 13 XX     -0.0000927964    -0.0000837786     0.0015132727    -0.0002311383    -0.0006951552
  191  C 13 YY     -0.0001626126    -0.0000657570     0.0001809195     0.0000692580     0.0005188424
  192  C 13 ZZ     -0.0002287620    -0.0001318675     0.0005215171     0.0000951055     0.0004885453
  193  C 13 XY     -0.0001052792    -0.0000699758    -0.0000177852     0.0001411013     0.0003651559
  194  C 13 XZ     -0.0000218745    -0.0000145234    -0.0007069717     0.0000731664     0.0005805001
  195  C 13 YZ     -0.0000519544    -0.0000941862     0.0001075227    -0.0000531594     0.0000766358
  196  C 14  S      0.0005586380     0.0437408170    -0.9559395358     0.0561526125     0.2111580516
  197  C 14  S     -0.0003074961     0.0022066295    -0.0391335867     0.0029138735     0.0098620616
  198  C 14  S     -0.0113016653     0.0109771496     0.0203551605     0.0019594125    -0.0142577617
  199  C 14  X     -0.0000644379    -0.0000368429     0.0003487158     0.0000499634     0.0010731836
  200  C 14  Y      0.0001028556     0.0000958581    -0.0009636723     0.0002191986     0.0001540121
  201  C 14  Z     -0.0000510736    -0.0000593830     0.0006038378    -0.0002043730    -0.0006714979
  202  C 14  X      0.0061250882     0.0031455856     0.0028742128     0.0012300367     0.0024122575
  203  C 14  Y     -0.0015735413     0.0059739443    -0.0018845648    -0.0007051829    -0.0023215154
  204  C 14  Z     -0.0018365625    -0.0064680498     0.0000654201    -0.0000515624     0.0006652383
  205  C 14 XX     -0.0000335870    -0.0001936114    -0.0009659443     0.0003552147     0.0013008026
  206  C 14 YY      0.0002302636     0.0000012570    -0.0002564027     0.0001251092     0.0000631727
  207  C 14 ZZ      0.0001162971    -0.0000211959     0.0003424051     0.0000690716     0.0000989184
  208  C 14 XY     -0.0000288188     0.0000580027     0.0009316527    -0.0001493325    -0.0003565731
  209  C 14 XZ     -0.0000010153    -0.0000278644     0.0005105290    -0.0000722275    -0.0006521473
  210  C 14 YZ     -0.0002712497    -0.0001837543     0.0008832509    -0.0000187316    -0.0001616772
  211  H 15  S     -0.0000539787    -0.0001811042    -0.0000592514    -0.0000089117     0.0000089759
  212  H 15  S     -0.0000593494    -0.0002459178    -0.0001072127    -0.0000204329     0.0000060640
  213  H 16  S      0.0000261945     0.0004171400     0.0001042119     0.0000024217    -0.0000174329
  214  H 16  S      0.0000764764     0.0004802609     0.0001719108     0.0000138601    -0.0000315269
  215  H 17  S     -0.0000276229    -0.0001696502     0.0000272330    -0.0000001469    -0.0000011829
  216  H 17  S      0.0002375236     0.0000708852    -0.0001044572    -0.0000353784    -0.0000444080
  217  H 18  S     -0.0001422796     0.0010099515     0.0001425124    -0.0000161462    -0.0000091508
  218  H 18  S      0.0000743796     0.0022814201     0.0003139749    -0.0000744615    -0.0000796838
  219  H 19  S     -0.0000176743    -0.0002060022    -0.0000095480    -0.0000035430     0.0000030994
  220  H 19  S      0.0000712724    -0.0007437421    -0.0001532527     0.0000201583     0.0000251602
  221  H 20  S     -0.0000596777     0.0003556712     0.0000262778    -0.0000057166     0.0000002268
  222  H 20  S     -0.0001736285     0.0008209854     0.0000071757    -0.0000174918     0.0000133538
  223  H 21  S     -0.0024037334     0.0008961435    -0.0006285679    -0.0002562377    -0.0002327129
  224  H 21  S      0.0067788850     0.0025386745    -0.0023543785     0.0026727567    -0.0012359293
  225  H 22  S     -0.0007066159     0.0000859241    -0.0004519454     0.0026524180    -0.0008533025
  226  H 22  S     -0.0003992075     0.0005885601    -0.0010498331    -0.0062472921     0.0025722389
  227  H 23  S      0.0002864455     0.0001735309    -0.0001123076     0.0011568135     0.0019736115
  228  H 23  S      0.0006782296     0.0004325959    -0.0007726632    -0.0001375004    -0.0034911703
  229  H 24  S      0.0004788418    -0.0000086334     0.0009414072    -0.0000654006     0.0021121086
  230  H 24  S      0.0009535086     0.0004689840    -0.0001392009    -0.0007919724    -0.0038707840
  231  H 25  S      0.0006551294     0.0008056570     0.0024149222    -0.0003323487    -0.0005399138
  232  H 25  S      0.0024952375     0.0028066748    -0.0063284586     0.0000245079     0.0023685212
  233  C 26  S     -0.0066588822    -0.7690010066    -0.0273452016     0.0012742970     0.0036838575
  234  C 26  S     -0.0015745673    -0.0313577726     0.0002974383     0.0002030012     0.0002394473
  235  C 26  S     -0.0140168002    -0.0411471954     0.0167170037     0.0014246789     0.0002367511
  236  C 26  X     -0.0001952766     0.0012006852     0.0002117758     0.0000833616     0.0000661086
  237  C 26  Y      0.0001458511     0.0000438659     0.0001512488     0.0000102741    -0.0000403292
  238  C 26  Z     -0.0000373610    -0.0005581995    -0.0002167378    -0.0000539972    -0.0000011043
  239  C 26  X     -0.0151004394     0.0530354204     0.0186339274    -0.0023858203    -0.0015327886
  240  C 26  Y     -0.0019268664    -0.0010588954    -0.0030448857    -0.0000776207     0.0005691311
  241  C 26  Z      0.0091573867    -0.0267094513    -0.0068579155     0.0012999282     0.0003122790
  242  C 26 XX     -0.0003318310    -0.0033180099     0.0002244152     0.0000191925     0.0000199104
  243  C 26 YY     -0.0001663631     0.0006751354     0.0002063556     0.0000380733     0.0000168171
  244  C 26 ZZ     -0.0002051598    -0.0003052666     0.0002286132     0.0000307497     0.0000250568
  245  C 26 XY      0.0000308131     0.0000906323    -0.0000113417    -0.0000006870     0.0000121857
  246  C 26 XZ      0.0000860403     0.0023866679    -0.0000146656     0.0000150643    -0.0000083713
  247  C 26 YZ     -0.0000014004    -0.0000583761    -0.0000192853     0.0000072319     0.0000013665
  248  C 27  S      0.0035186651    -0.6209573824    -0.0381207615    -0.0042767027    -0.0033679905
  249  C 27  S      0.0005804410    -0.0256795099    -0.0019745921    -0.0005450061    -0.0004701499
  250  C 27  S      0.0052980554    -0.0456916974    -0.0092698739     0.0008463220     0.0005830478
  251  C 27  X      0.0001711781    -0.0016587604    -0.0003481687    -0.0001456960    -0.0001272228
  252  C 27  Y      0.0000495881     0.0001015113     0.0001053009    -0.0001023045     0.0001275913
  253  C 27  Z     -0.0001339643     0.0007754989     0.0001010887     0.0001581221    -0.0000397879
  254  C 27  X     -0.0221086943    -0.0118614001     0.0214094434    -0.0001043102    -0.0001330789
  255  C 27  Y      0.0045161744     0.0000740532     0.0020314582    -0.0000500551    -0.0003987124
  256  C 27  Z      0.0076314124     0.0061227359    -0.0126322430     0.0000808095     0.0004003590
  257  C 27 XX      0.0003934187    -0.0021889854    -0.0007727040     0.0000631522     0.0000047985
  258  C 27 YY      0.0001436647     0.0001271124    -0.0001791270    -0.0000255377    -0.0000246124
  259  C 27 ZZ      0.0003313081    -0.0004050710    -0.0000616620    -0.0000867366    -0.0000383597
  260  C 27 XY      0.0001845071     0.0001330835     0.0003578611    -0.0001040163    -0.0000193069
  261  C 27 XZ     -0.0003838997     0.0012612845     0.0001777551    -0.0000437808    -0.0000589393
  262  C 27 YZ     -0.0002351615    -0.0001068929     0.0000036619    -0.0000681040    -0.0000806944
  263  C 28  S      0.0000058771    -0.0002429447    -0.0001283362     0.0000065849     0.0000220702
  264  C 28  S     -0.0001933644     0.0011569924     0.0000983541    -0.0000503499     0.0000000940
  265  C 28  S      0.0064406758    -0.0288801427     0.0006425183     0.0012822620    -0.0007556866
  266  C 28  X      0.0000097928     0.0008434859     0.0001942698    -0.0000075288    -0.0000318217
  267  C 28  Y      0.0000627716    -0.0005089268    -0.0000407275     0.0000112446    -0.0000021100
  268  C 28  Z     -0.0000015153    -0.0001529606    -0.0000186045     0.0000039400     0.0000034769
  269  C 28  X      0.0023252628    -0.0287110858    -0.0022230691     0.0006590063     0.0001094615
  270  C 28  Y     -0.0024866483     0.0434998565     0.0050395240    -0.0007883088    -0.0004768014
  271  C 28  Z      0.0000073473    -0.0177947610    -0.0032034294     0.0001936711     0.0004782559
  272  C 28 XX      0.0000164192    -0.0000964174     0.0000327185     0.0000020499    -0.0000062373
  273  C 28 YY     -0.0000237543     0.0000223069    -0.0000122567    -0.0000066183     0.0000016304
  274  C 28 ZZ      0.0000243298     0.0001023568     0.0000272397    -0.0000017711    -0.0000081608
  275  C 28 XY     -0.0000031928     0.0001337103     0.0000329608    -0.0000026774    -0.0000045007
  276  C 28 XZ     -0.0000571941     0.0000788620    -0.0000474533    -0.0000106983     0.0000106879
  277  C 28 YZ     -0.0000239659     0.0000492492    -0.0000287959    -0.0000021399     0.0000103141

                         16               17               18               19               20
                  -10.5808000014   -10.5801540893    -1.0471172978    -0.9833502352    -0.9422405933
    1  C  1  S      0.0000124429     0.0003491034     0.1050034110     0.0099734542    -0.0045804779
    2  C  1  S     -0.0000467615    -0.0016572343    -0.1949495900    -0.0186908991     0.0077009116
    3  C  1  S      0.0000567006     0.0162655353    -0.0437589945     0.0538688764     0.0007630652
    4  C  1  X     -0.0000110870    -0.0001137137    -0.0431257676     0.0027677418     0.0007363049
    5  C  1  Y      0.0000074226    -0.0001293375     0.0000980665    -0.0093595912    -0.0001911279
    6  C  1  Z      0.0000062514     0.0001286924     0.0672830563     0.0116069469    -0.0020918326
    7  C  1  X     -0.0000213077     0.0041346508    -0.0103372574     0.0135737941    -0.0006024048
    8  C  1  Y     -0.0000211341     0.0016590912    -0.0069738676     0.0076609580     0.0007820043
    9  C  1  Z     -0.0000448612    -0.0050791113     0.0150226957    -0.0281724842    -0.0005228755
   10  C  1 XX     -0.0000118265    -0.0001956711    -0.0096619198     0.0001415464     0.0002391357
   11  C  1 YY     -0.0000065490    -0.0001690748    -0.0106141904    -0.0016908884     0.0004935966
   12  C  1 ZZ     -0.0000032464    -0.0002310706    -0.0161577553    -0.0022142312     0.0005786365
   13  C  1 XY     -0.0000009396    -0.0000760295     0.0002205758    -0.0002782341    -0.0000792592
   14  C  1 XZ     -0.0000030757    -0.0001200615     0.0075662268     0.0003089886    -0.0002331247
   15  C  1 YZ     -0.0000023903    -0.0000146516     0.0011721760     0.0007903035    -0.0000388708
   16  C  2  S     -0.0000070206    -0.0002843771     0.0986088332     0.0137311486    -0.0035176787
   17  C  2  S      0.0000008762     0.0005485302    -0.1818170225    -0.0202789524     0.0063402813
   18  C  2  S      0.0000203653    -0.0079430533    -0.0416407916    -0.0672719354     0.0069458111
   19  C  2  X      0.0000014979     0.0002481570    -0.0487771242    -0.0030550979     0.0008245577
   20  C  2  Y      0.0000010682    -0.0000310549    -0.0586780258    -0.0131831289     0.0015960865
   21  C  2  Z     -0.0000117734    -0.0002238522    -0.0264684078     0.0027864931     0.0016720493
   22  C  2  X      0.0000105899    -0.0016028078    -0.0107151716    -0.0152257735     0.0014425643
   23  C  2  Y      0.0000626850    -0.0030592810    -0.0129916264    -0.0179344556     0.0022432199
   24  C  2  Z     -0.0000735411    -0.0010071861    -0.0049342127    -0.0075841401    -0.0000340892
   25  C  2 XX     -0.0000007669     0.0001092925    -0.0096393832    -0.0000897060     0.0002293928
   26  C  2 YY      0.0000007514     0.0000993532    -0.0137934743    -0.0022570729     0.0004745988
   27  C  2 ZZ     -0.0000016420     0.0000969510    -0.0109854490    -0.0010317662     0.0004582579
   28  C  2 XY      0.0000029008    -0.0000959875    -0.0085001133    -0.0013367546     0.0002278587
   29  C  2 XZ     -0.0000046887     0.0000734188    -0.0028250045     0.0004020663     0.0000994503
   30  C  2 YZ     -0.0000007097    -0.0000290321    -0.0016312842     0.0000184991     0.0000980946
   31  C  3  S     -0.0000061095     0.0001933077     0.0908889709     0.0222818986    -0.0009166883
   32  C  3  S      0.0000480937     0.0003414237    -0.1692052376    -0.0441158247     0.0029010671
   33  C  3  S     -0.0004988289    -0.0037722035    -0.0242517295     0.0130071122    -0.0138171428
   34  C  3  X     -0.0000016339    -0.0004022869    -0.0303874563    -0.0074651202    -0.0010630747
   35  C  3  Y     -0.0000076482    -0.0001773345    -0.0069776773    -0.0055912462    -0.0008526747
   36  C  3  Z      0.0000071795     0.0000786295    -0.0716337491    -0.0150216219     0.0016987021
   37  C  3  X     -0.0001161966    -0.0022677386    -0.0026758460    -0.0003813947    -0.0028733579
   38  C  3  Y     -0.0000229910    -0.0008913532    -0.0023038275    -0.0057861138    -0.0012064065
   39  C  3  Z     -0.0001395605     0.0004432733    -0.0062150365     0.0053011129    -0.0036236180
   40  C  3 XX     -0.0000043638    -0.0002820314    -0.0062879174    -0.0019476465    -0.0001011207
   41  C  3 YY      0.0000067175    -0.0000177933    -0.0071117056    -0.0020851348     0.0001805633
   42  C  3 ZZ      0.0000069092     0.0000852706    -0.0169512581    -0.0040662986     0.0004586177
   43  C  3 XY     -0.0000045113     0.0000075730    -0.0030710521    -0.0011179420    -0.0000222794
   44  C  3 XZ      0.0000020924     0.0000154953    -0.0039753546    -0.0008384137     0.0000200157
   45  C  3 YZ     -0.0000017824     0.0000018631    -0.0005859463    -0.0008348983    -0.0001011945
   46  C  4  S      0.0000090067     0.0000743509     0.1033719394     0.0271363536    -0.0000435771
   47  C  4  S     -0.0000048174    -0.0004084292    -0.1908266436    -0.0557722734    -0.0002475460
   48  C  4  S      0.0001680545     0.0027744334    -0.0384356852    -0.0215866038     0.0159193730
   49  C  4  X     -0.0000100344    -0.0002821983     0.0008802347     0.0009624579    -0.0023591114
   50  C  4  Y      0.0000033412     0.0001186101     0.0759951072     0.0179839309    -0.0001501144
   51  C  4  Z      0.0000101875     0.0003928628    -0.0186172369    -0.0028989871     0.0015590401
   52  C  4  X     -0.0002033121    -0.0017179781     0.0054302610    -0.0008811571    -0.0037700126
   53  C  4  Y     -0.0001901251    -0.0026513007     0.0132763935     0.0062616998    -0.0080828387
   54  C  4  Z      0.0001073898     0.0007160527    -0.0075943639    -0.0036709632     0.0041159749
   55  C  4 XX     -0.0000190668    -0.0002715813    -0.0069772531    -0.0024015397    -0.0003888388
   56  C  4 YY      0.0000049665     0.0001354009    -0.0190037129    -0.0052358927     0.0001838513
   57  C  4 ZZ     -0.0000001169    -0.0001698694    -0.0097341674    -0.0032703490     0.0001386388
   58  C  4 XY      0.0000063829    -0.0000505736    -0.0003987474    -0.0002431586     0.0002459996
   59  C  4 XZ      0.0000076084     0.0000829117     0.0029425524     0.0005858694     0.0000247987
   60  C  4 YZ     -0.0000049726    -0.0001434221     0.0031802591     0.0003959040    -0.0001909243
   61  C  5  S     -0.0000549692    -0.0043842405     0.1039661219     0.0143140706     0.0056575233
   62  C  5  S      0.0000778046     0.0002716562    -0.1946895627    -0.0264259836    -0.0100732026
   63  C  5  S      0.0017714150     0.0662562594    -0.0276625605    -0.0464338235     0.0505828448
   64  C  5  X      0.0000178095    -0.0009078047     0.0688287090     0.0169570350    -0.0062453076
   65  C  5  Y     -0.0000176318     0.0000300883     0.0006819610    -0.0113910848    -0.0002892647
   66  C  5  Z      0.0000215076     0.0009279509    -0.0115574982     0.0069122628     0.0036599391
   67  C  5  X      0.0010362279     0.0262050314     0.0421810326    -0.0609915455     0.0348648565
   68  C  5  Y      0.0002824322    -0.0014104950     0.0009282548     0.0071242243    -0.0034786184
   69  C  5  Z     -0.0010177737    -0.0172203920    -0.0126118400     0.0365176644    -0.0210909048
   70  C  5 XX      0.0000120970    -0.0015386454    -0.0200663843    -0.0038182730    -0.0002672101
   71  C  5 YY      0.0000072557    -0.0000307943    -0.0076844559    -0.0010029390    -0.0003351435
   72  C  5 ZZ      0.0000035297    -0.0005064711    -0.0080958331    -0.0005265779    -0.0003700022
   73  C  5 XY     -0.0000050736     0.0000188832     0.0007085224     0.0008990748     0.0001397034
   74  C  5 XZ      0.0000101893     0.0010451142     0.0030168727    -0.0002784835     0.0000789868
   75  C  5 YZ      0.0000037579    -0.0000956035     0.0041015238    -0.0000161832     0.0000549991
   76  C  6  S     -0.0000047749    -0.0000906956     0.0702261852     0.0168596859    -0.0025982141
   77  C  6  S     -0.0000016083     0.0001789334    -0.1295805606    -0.0331117462     0.0050086077
   78  C  6  S     -0.0001495515    -0.0072320303    -0.0105579608    -0.0184036330    -0.0059676492
   79  C  6  X      0.0000025295     0.0001977868    -0.0220313942    -0.0046872395     0.0000750378
   80  C  6  Y     -0.0000027671     0.0001453113     0.0430981928     0.0075389752    -0.0017262404
   81  C  6  Z      0.0000007743    -0.0000878076     0.0285998526     0.0083579022    -0.0002076716
   82  C  6  X     -0.0000144517    -0.0014829894    -0.0015669525     0.0025619798    -0.0008758266
   83  C  6  Y      0.0000567086     0.0031835836     0.0042780108     0.0078838500     0.0013953017
   84  C  6  Z      0.0000745466     0.0005801188     0.0028802880     0.0048081414     0.0025705949
   85  C  6 XX      0.0000037086     0.0001449011    -0.0069401856    -0.0019801898     0.0003038541
   86  C  6 YY     -0.0000011287    -0.0001118697    -0.0105871974    -0.0024255954     0.0004427374
   87  C  6 ZZ     -0.0000023648     0.0000236358    -0.0080742589    -0.0023801953     0.0001962339
   88  C  6 XY      0.0000027176     0.0000558112     0.0026241408     0.0001180497    -0.0000129272
   89  C  6 XZ     -0.0000040333    -0.0001033816     0.0018209386     0.0005466926    -0.0000039385
   90  C  6 YZ     -0.0000013776    -0.0000835805    -0.0033274450    -0.0010414754     0.0000389504
   91  C  7  S     -0.0000103228     0.0005894147     0.0392286109    -0.1891235915    -0.0001069044
   92  C  7  S      0.0000267553    -0.0007481703    -0.0721803983     0.3706039292    -0.0004142849
   93  C  7  S      0.0003461030     0.0071706469    -0.0183238675    -0.0331174226     0.0160690693
   94  C  7  X     -0.0000096019    -0.0001140675     0.0059228888     0.0936486707    -0.0006982757
   95  C  7  Y      0.0000036485    -0.0000955759    -0.0058064231    -0.1510195969     0.0003268286
   96  C  7  Z      0.0000010327     0.0001345457     0.0047368083     0.0753165309    -0.0000477210
   97  C  7  X     -0.0000869320    -0.0052893196    -0.0023203062     0.1453219552    -0.0101016106
   98  C  7  Y      0.0001269012     0.0083184302     0.0042171962    -0.2332620846     0.0162986390
   99  C  7  Z     -0.0000250748    -0.0036729985    -0.0029041097     0.1173092439    -0.0079019625
  100  C  7 XX      0.0000044610    -0.0001189951    -0.0026443430     0.0135411887    -0.0000114721
  101  C  7 YY      0.0000088219    -0.0001760480    -0.0044223038     0.0274957607    -0.0000308766
  102  C  7 ZZ      0.0000047630    -0.0002444122    -0.0017831124     0.0098801044    -0.0000745238
  103  C  7 XY     -0.0000011710    -0.0000534727     0.0032781595    -0.0163679967    -0.0000719674
  104  C  7 XZ      0.0000009009     0.0000375511    -0.0018091578     0.0076713916     0.0000663136
  105  C  7 YZ     -0.0000022865     0.0000477299     0.0028249295    -0.0131105332    -0.0000040463
  106  C  8  S      0.0011672483     0.0107607759     0.0011342129     0.0001435795     0.1354343273
  107  C  8  S      0.0000442393    -0.0016462157    -0.0010870484     0.0015304427    -0.2583541755
  108  C  8  S     -0.0049641106    -0.0502314034     0.0141763726     0.0130646363    -0.0174552667
  109  C  8  X      0.0002682040    -0.0011245144     0.0003735543    -0.0000106961    -0.0350592506
  110  C  8  Y     -0.0002780016     0.0000715537     0.0000300231    -0.0000059907     0.0023342696
  111  C  8  Z      0.0000882174     0.0005087677    -0.0001422236     0.0000200376     0.0160416217
  112  C  8  X      0.0007224679     0.0060404141    -0.0083925466    -0.0124561885    -0.0156101146
  113  C  8  Y      0.0013239881    -0.0003412058     0.0000171558     0.0000471551     0.0010511348
  114  C  8  Z     -0.0014373718    -0.0027319458     0.0032744382     0.0061643884     0.0072174226
  115  C  8 XX      0.0003765910     0.0020031440     0.0002926879     0.0003305473    -0.0165756435
  116  C  8 YY      0.0004394724    -0.0002182948     0.0000294890     0.0001607313    -0.0139210886
  117  C  8 ZZ      0.0002183566     0.0002644869     0.0000784684     0.0001855551    -0.0112460272
  118  C  8 XY     -0.0002427415    -0.0001477034    -0.0000078845    -0.0000325218     0.0036367270
  119  C  8 XZ      0.0000048188    -0.0011713676    -0.0001128976    -0.0000834088     0.0043709429
  120  C  8 YZ     -0.0002419738     0.0001194957     0.0000281050     0.0000103671     0.0073856648
  121  N  9  S     -0.0000003543     0.0000042963    -0.0222821838     0.2224915892    -0.0001341605
  122  N  9  S      0.0000047812    -0.0002396486    -0.0434716345     0.4412615277    -0.0007087216
  123  N  9  S     -0.0000137752     0.0064882313    -0.0034465152    -0.0745230244     0.0118757348
  124  N  9  X      0.0000063651     0.0000050417    -0.0106139125     0.0969063773     0.0000302913
  125  N  9  Y     -0.0000002117    -0.0000270911     0.0162901203    -0.1539504838     0.0001609318
  126  N  9  Z     -0.0000054409    -0.0000013376    -0.0082454730     0.0760945969    -0.0001102070
  127  N  9  X      0.0000296340    -0.0008340271    -0.0007115394     0.0217585794    -0.0015402181
  128  N  9  Y     -0.0000191458     0.0012605293     0.0011712882    -0.0360030663     0.0023297423
  129  N  9  Z     -0.0000139931    -0.0007532470    -0.0001768805     0.0171144842    -0.0012316223
  130  N  9 XX     -0.0000008042    -0.0000280224    -0.0013076011     0.0115607960    -0.0000536101
  131  N  9 YY     -0.0000016984    -0.0000205389    -0.0023153436     0.0217615885    -0.0000712275
  132  N  9 ZZ      0.0000024612    -0.0000413161    -0.0010031568     0.0088826821    -0.0000732058
  133  N  9 XY      0.0000038174    -0.0000393139     0.0014652588    -0.0124251030    -0.0000221386
  134  N  9 XZ     -0.0000011393     0.0000240320    -0.0007852177     0.0060346593     0.0000131592
  135  N  9 YZ      0.0000000933    -0.0000230321     0.0011933787    -0.0097922469    -0.0000014511
  136  C 10  S     -0.0103436365     0.0064967381     0.0003795452     0.0000777727     0.1147266525
  137  C 10  S     -0.0006380883    -0.0002571956    -0.0004725961     0.0000662120    -0.2108966311
  138  C 10  S      0.0047978057     0.0201284249    -0.0008547029     0.0042639392    -0.0671694394
  139  C 10  X     -0.0005071401    -0.0003022568     0.0001154749    -0.0000964023    -0.0289741503
  140  C 10  Y      0.0001042341     0.0001288188     0.0001580084    -0.0000262880     0.0468558736
  141  C 10  Z      0.0001751856     0.0000485197    -0.0002514999     0.0000087526    -0.0232758160
  142  C 10  X      0.0012825485     0.0073230944     0.0006387881     0.0027501336    -0.0094579776
  143  C 10  Y      0.0007362519    -0.0052773578    -0.0006368192    -0.0024098106     0.0124584414
  144  C 10  Z     -0.0012592858     0.0005234029     0.0003701528     0.0005309920    -0.0052697349
  145  C 10 XX     -0.0006029381    -0.0000953224    -0.0000173782     0.0000143603    -0.0147645299
  146  C 10 YY     -0.0001951440    -0.0001514617    -0.0000491183    -0.0000001050    -0.0118141997
  147  C 10 ZZ     -0.0002607691    -0.0000264926    -0.0000381717    -0.0000371646    -0.0093739574
  148  C 10 XY      0.0000419021     0.0001316864    -0.0000409608    -0.0000582960     0.0034757848
  149  C 10 XZ      0.0003030904     0.0000007738     0.0000384605     0.0000144502     0.0044030881
  150  C 10 YZ      0.0001318730     0.0001624471     0.0000370096    -0.0000107536     0.0069429450
  151  C 11  S      0.1566686643     0.0037639747     0.0001335268     0.0000590873     0.1036671530
  152  C 11  S      0.0072376763     0.0001979242    -0.0003475912    -0.0003013445    -0.1907342701
  153  C 11  S     -0.0195869493    -0.0174490663     0.0003274510    -0.0034730836    -0.0287776515
  154  C 11  X      0.0008905047     0.0000555510     0.0001003008     0.0001240155     0.0202194006
  155  C 11  Y     -0.0012689183     0.0000023138     0.0000497720     0.0000429568     0.0363414645
  156  C 11  Z      0.0005814165    -0.0000287253    -0.0000999607    -0.0000972764    -0.0400568451
  157  C 11  X     -0.0009768176     0.0044798653    -0.0003846244     0.0002595101     0.0012690167
  158  C 11  Y      0.0017746798     0.0035215925    -0.0001638004     0.0003353189     0.0027150329
  159  C 11  Z     -0.0009529786    -0.0051712156     0.0002921935    -0.0004123452    -0.0028665406
  160  C 11 XX      0.0011451689    -0.0000614461    -0.0000284482    -0.0000468611    -0.0130980676
  161  C 11 YY      0.0009875840     0.0000561048    -0.0000328933    -0.0000410383    -0.0105985209
  162  C 11 ZZ      0.0001865146     0.0000424804    -0.0000316929    -0.0000429551    -0.0087191828
  163  C 11 XY     -0.0010467900     0.0000160125     0.0000036618     0.0000030675     0.0026961180
  164  C 11 XZ      0.0000557556     0.0001126051    -0.0000022774    -0.0000032253     0.0041044159
  165  C 11 YZ     -0.0005908112     0.0000829559    -0.0000156161    -0.0000191524     0.0063129096
  166  C 12  S     -0.7021489783     0.0059298256     0.0000983636     0.0000507062     0.0999778077
  167  C 12  S     -0.0298767633    -0.0000405003    -0.0002235650    -0.0002740637    -0.1833317338
  168  C 12  S      0.0381518184     0.0114713896    -0.0002054888     0.0013148651    -0.0562478011
  169  C 12  X      0.0013293992    -0.0000256303     0.0001220253     0.0001200512     0.0512874542
  170  C 12  Y      0.0006097446     0.0000041877     0.0000180521     0.0000287816    -0.0039925164
  171  C 12  Z     -0.0011778746     0.0000114329    -0.0000169885    -0.0000228705    -0.0229319697
  172  C 12  X     -0.0037952428    -0.0048871171     0.0001056935    -0.0006579867     0.0157899348
  173  C 12  Y      0.0002796012     0.0003746640     0.0000620580     0.0003317659    -0.0013415020
  174  C 12  Z      0.0017128522     0.0021886180     0.0000113893     0.0001348314    -0.0069401601
  175  C 12 XX     -0.0006705248    -0.0000535677    -0.0000292017    -0.0000417598    -0.0133380505
  176  C 12 YY     -0.0014629133     0.0000193805    -0.0000139938    -0.0000122880    -0.0100394193
  177  C 12 ZZ     -0.0007661397     0.0000088219    -0.0000214906    -0.0000363156    -0.0080903286
  178  C 12 XY      0.0004448361     0.0000113464    -0.0000038973    -0.0000180424     0.0030983609
  179  C 12 XZ      0.0005519650     0.0000435848     0.0000038013     0.0000072621     0.0040758587
  180  C 12 YZ      0.0019825149     0.0000102805    -0.0000104702    -0.0000307133     0.0058573370
  181  C 13  S      0.6681329698     0.0062629209     0.0001349676     0.0000476473     0.1025752115
  182  C 13  S      0.0285384339     0.0002873585    -0.0003653552    -0.0003021280    -0.1886646557
  183  C 13  S     -0.0368856356    -0.0175813872     0.0003456393    -0.0022699243    -0.0280593613
  184  C 13  X     -0.0003536459     0.0000647957     0.0001323339     0.0001193963     0.0382731726
  185  C 13  Y      0.0015399344    -0.0000079969    -0.0000756955    -0.0000817758    -0.0406514109
  186  C 13  Z     -0.0010801187    -0.0000260152    -0.0000151221     0.0000053555     0.0137163456
  187  C 13  X      0.0024162282     0.0064568945    -0.0004325112     0.0001041988     0.0023590089
  188  C 13  Y     -0.0029583723    -0.0043202849     0.0001977447     0.0004511466    -0.0032875871
  189  C 13  Z      0.0011884667     0.0002418272     0.0000196183    -0.0004266580     0.0015010265
  190  C 13 XX      0.0011942024    -0.0000911105    -0.0000267602    -0.0000187742    -0.0132953948
  191  C 13 YY      0.0008035942     0.0000457800    -0.0000277927    -0.0000351012    -0.0106080944
  192  C 13 ZZ      0.0009161546     0.0000737409    -0.0000436263    -0.0000567234    -0.0081422572
  193  C 13 XY      0.0001790864     0.0000772033    -0.0000053871    -0.0000237061     0.0035559458
  194  C 13 XZ     -0.0013365021     0.0000776809     0.0000008633    -0.0000044779     0.0035211035
  195  C 13 YZ     -0.0016288130     0.0000576980    -0.0000101312    -0.0000155005     0.0059359656
  196  C 14  S     -0.1254820854     0.0110571072     0.0003889894     0.0000528007     0.1133149309
  197  C 14  S     -0.0059527986    -0.0000515715    -0.0004657619     0.0000191587    -0.2082977438
  198  C 14  S      0.0176647815     0.0200583763    -0.0012807406     0.0030114454    -0.0665328863
  199  C 14  X     -0.0014155253    -0.0002569222     0.0002189166    -0.0000550027    -0.0067415171
  200  C 14  Y     -0.0000100597    -0.0000874029    -0.0002532567     0.0000551036    -0.0444892148
  201  C 14  Z      0.0007281930     0.0002014464     0.0000322152    -0.0000799857     0.0396344385
  202  C 14  X      0.0016008024     0.0051662543     0.0005049601     0.0017101331    -0.0040907970
  203  C 14  Y     -0.0001413834     0.0043959169     0.0007221980     0.0006202551    -0.0114555240
  204  C 14  Z     -0.0006996295    -0.0062338794    -0.0006689975    -0.0014011633     0.0114048772
  205  C 14 XX     -0.0016190720    -0.0000607098    -0.0000619791    -0.0000617264    -0.0146502845
  206  C 14 YY     -0.0002465936    -0.0001350282    -0.0000253516    -0.0000192127    -0.0116946981
  207  C 14 ZZ     -0.0003090590    -0.0000816246    -0.0000099543     0.0000011411    -0.0091860123
  208  C 14 XY      0.0003634177     0.0000208313     0.0000622014     0.0000487872     0.0035641055
  209  C 14 XZ      0.0007613533     0.0000705366    -0.0000247494    -0.0000290103     0.0042724156
  210  C 14 YZ      0.0002150044     0.0001939563     0.0000116828    -0.0000420204     0.0068629025
  211  H 15  S     -0.0000020279     0.0002191789    -0.0278591224     0.0007173337     0.0018743638
  212  H 15  S      0.0000014948     0.0004156049    -0.0065374559     0.0035248488     0.0004486721
  213  H 16  S      0.0000110944    -0.0000836486    -0.0243695605    -0.0026163191     0.0013608827
  214  H 16  S      0.0000156024    -0.0002113184    -0.0046709495    -0.0009144811     0.0003008667
  215  H 17  S      0.0000053636     0.0000369690    -0.0229777634    -0.0068526561    -0.0000402628
  216  H 17  S      0.0000096388     0.0008346643    -0.0016954704    -0.0013290823     0.0007024598
  217  H 18  S      0.0000163134    -0.0001100627    -0.0270641993    -0.0087615344    -0.0001354673
  218  H 18  S      0.0000740472     0.0006222082    -0.0053662468    -0.0008507062     0.0015849194
  219  H 19  S      0.0000016720     0.0003642494    -0.0231032269    -0.0063686952     0.0010968440
  220  H 19  S     -0.0000287413    -0.0001577741    -0.0032457043    -0.0043859685    -0.0003457705
  221  H 20  S      0.0000022067    -0.0001046224    -0.0228303785    -0.0061939958     0.0013125543
  222  H 20  S     -0.0000020379    -0.0001753373    -0.0025832918     0.0016202279     0.0003652875
  223  H 21  S     -0.0001945968     0.0007463151    -0.0000525563     0.0004010024    -0.0418251317
  224  H 21  S     -0.0007614128     0.0008629126     0.0005349396     0.0001606338    -0.0023127182
  225  H 22  S     -0.0000836262    -0.0003359687     0.0000029087     0.0000073486    -0.0352444320
  226  H 22  S      0.0027314157    -0.0007188643     0.0001977741     0.0004331106    -0.0041451057
  227  H 23  S      0.0017867700     0.0003509203    -0.0000259776     0.0000363985    -0.0344003808
  228  H 23  S     -0.0064041251     0.0002885290     0.0000640478     0.0001550649    -0.0052445362
  229  H 24  S     -0.0016888694    -0.0003474201     0.0000032591     0.0000876918    -0.0346272890
  230  H 24  S      0.0061562057    -0.0007195156     0.0001726895     0.0007421117    -0.0041690644
  231  H 25  S     -0.0000784565     0.0007448457    -0.0000630811     0.0003773682    -0.0406682792
  232  H 25  S     -0.0026304812     0.0009627024     0.0007732949    -0.0009931288    -0.0018937354
  233  C 26  S      0.0010729892     0.6223095662     0.0251345375     0.0029054431     0.0241295271
  234  C 26  S      0.0001261353     0.0331875979    -0.0457819357    -0.0036966388    -0.0438400857
  235  C 26  S      0.0017756527     0.0211748378    -0.0694703608     0.0049921783    -0.0045690089
  236  C 26  X     -0.0000200632     0.0023013582     0.0212955065     0.0033804518    -0.0169014747
  237  C 26  Y      0.0000200940    -0.0001882175     0.0000200968    -0.0014759437     0.0009453727
  238  C 26  Z     -0.0000042166    -0.0009965674    -0.0091527517     0.0000548256     0.0078770461
  239  C 26  X      0.0030420848     0.0781339666     0.0074674619    -0.0654622595     0.0672880473
  240  C 26  Y     -0.0003447765    -0.0023157067    -0.0017105789     0.0014458941    -0.0021137233
  241  C 26  Z     -0.0012467885    -0.0377709080    -0.0067141635     0.0315376365    -0.0323984875
  242  C 26 XX      0.0000570101     0.0042359090    -0.0038030302    -0.0003461220    -0.0042514444
  243  C 26 YY     -0.0000051317    -0.0005720753    -0.0005001927     0.0001047160    -0.0013974071
  244  C 26 ZZ      0.0000061950     0.0006276028    -0.0009971836     0.0001983341    -0.0020708012
  245  C 26 XY     -0.0000121824    -0.0002393054     0.0000642922     0.0002358167     0.0001465293
  246  C 26 XZ     -0.0000311851    -0.0027078828     0.0014730719     0.0000247542     0.0016562868
  247  C 26 YZ     -0.0000011907     0.0001130713     0.0002214445    -0.0000989171     0.0000019223
  248  C 27  S     -0.0002379617    -0.7695297281     0.0056976921     0.0005577918     0.0588390559
  249  C 27  S      0.0000375784    -0.0408819334    -0.0119016408     0.0032318963    -0.1098748857
  250  C 27  S     -0.0019207591    -0.0469651695     0.0099533339     0.0447844956    -0.1205103200
  251  C 27  X      0.0000720993     0.0024657487     0.0060426168     0.0007623401    -0.0308637286
  252  C 27  Y     -0.0000697674    -0.0000613927    -0.0001545301    -0.0002854171     0.0023338081
  253  C 27  Z      0.0000217605    -0.0011201557    -0.0025730091     0.0001006168     0.0141026720
  254  C 27  X      0.0024668975     0.0612456713    -0.0225878312    -0.0365139488     0.0053092523
  255  C 27  Y      0.0000301733    -0.0037876242     0.0022445990     0.0025738282    -0.0002256916
  256  C 27  Z     -0.0012942938    -0.0282185004     0.0120260692     0.0169811864    -0.0023611164
  257  C 27 XX     -0.0001061768    -0.0048641376    -0.0018901329    -0.0001447898    -0.0121475119
  258  C 27 YY      0.0000049124     0.0003839620    -0.0005219314     0.0005016535    -0.0021575967
  259  C 27 ZZ     -0.0000136654    -0.0007242587    -0.0006725452     0.0004272099    -0.0040592045
  260  C 27 XY      0.0000099824     0.0003195260     0.0000116217     0.0000811166     0.0009146045
  261  C 27 XZ      0.0000832314     0.0027776804     0.0005638606     0.0002493020     0.0055309107
  262  C 27 YZ      0.0000360047    -0.0001883222     0.0000189165    -0.0000663292     0.0001511797
  263  C 28  S     -0.0000226310    -0.0001435067     0.1023342473    -0.0248230221    -0.0014569678
  264  C 28  S      0.0000228921     0.0001996297    -0.1925908528     0.0486299170     0.0035662877
  265  C 28  S      0.0002218215    -0.0178239476    -0.0329344511     0.2492776457    -0.0182361720
  266  C 28  X      0.0000256495    -0.0001450884     0.0470927551     0.0234450970    -0.0033150502
  267  C 28  Y     -0.0000033765    -0.0000069755    -0.0289305944    -0.0356338287    -0.0002051183
  268  C 28  Z     -0.0000020315     0.0000668254     0.0368150593     0.0208730810     0.0009049197
  269  C 28  X     -0.0002179346    -0.0020406981     0.0043799527     0.0895042433    -0.0126306013
  270  C 28  Y      0.0004378237     0.0048690177     0.0023533840    -0.1550194249     0.0168751367
  271  C 28  Z     -0.0003053418    -0.0035639451     0.0020778128     0.0599247612    -0.0060374237
  272  C 28 XX      0.0000063149    -0.0000591065    -0.0142987641     0.0021634098     0.0003598756
  273  C 28 YY      0.0000013563     0.0000601605    -0.0097103807     0.0045321566     0.0001740170
  274  C 28 ZZ      0.0000041227     0.0000113852    -0.0095436629     0.0010981142     0.0000457792
  275  C 28 XY      0.0000040495     0.0000766984     0.0048244842    -0.0024012884    -0.0001157211
  276  C 28 XZ     -0.0000032972     0.0001170806    -0.0030184804     0.0009470681     0.0002441945
  277  C 28 YZ     -0.0000059470    -0.0001880509     0.0064748031    -0.0018845223     0.0000131362

                         21               22               23               24               25
                   -0.8798940130    -0.8595856735    -0.8348043426    -0.8197997399    -0.8075094943
    1  C  1  S     -0.1247451551     0.0397280033    -0.0483648490    -0.0006469666     0.0470114881
    2  C  1  S      0.2511377156    -0.0883333891     0.0925528827     0.0012225329    -0.0905646402
    3  C  1  S     -0.0140450652     0.0326435147     0.0783794648     0.0015439118    -0.0814240465
    4  C  1  X      0.0297358221    -0.0328856649    -0.0343248605    -0.0003470994    -0.0121988723
    5  C  1  Y     -0.0427246640     0.0544264889     0.0673642551     0.0011836040    -0.0835519752
    6  C  1  Z     -0.0369897950     0.0046488946    -0.0088802184     0.0001826429    -0.0464026724
    7  C  1  X     -0.0109357697    -0.0014523445    -0.0042920089     0.0001313887    -0.0094934150
    8  C  1  Y      0.0013907632     0.0185578595     0.0400454608     0.0021203680    -0.0464938055
    9  C  1  Z      0.0106769413    -0.0150798870    -0.0190279754    -0.0006531552    -0.0028861106
   10  C  1 XX      0.0139718644    -0.0083476963     0.0003124182     0.0000335719    -0.0060727932
   11  C  1 YY      0.0151933240    -0.0028889723     0.0113548465     0.0001828764    -0.0126329153
   12  C  1 ZZ      0.0169216599    -0.0047486162     0.0069781160     0.0000341313     0.0003172234
   13  C  1 XY     -0.0024547602     0.0022826696     0.0023472028     0.0000387984    -0.0009268362
   14  C  1 XZ     -0.0045782152     0.0021879141     0.0000375921    -0.0000205314     0.0016720638
   15  C  1 YZ      0.0027069768    -0.0034649861    -0.0038978373    -0.0000602392     0.0058158714
   16  C  2  S     -0.0705490455     0.0183176285    -0.0024904047     0.0006080304    -0.1112587322
   17  C  2  S      0.1380536947    -0.0393598505     0.0041916000    -0.0011907744     0.2192300770
   18  C  2  S      0.0673699269    -0.0086990030    -0.0236158881     0.0005823483     0.0969752095
   19  C  2  X      0.0090355856    -0.0139582446    -0.0288693811    -0.0003695755     0.0254211341
   20  C  2  Y      0.0023635991     0.0219864836     0.0244727090     0.0001533013     0.0240421637
   21  C  2  Z      0.0866584920    -0.0503210637     0.0092144038     0.0003143621    -0.0638959922
   22  C  2  X      0.0019486734     0.0016713970    -0.0134437036    -0.0000436038     0.0176771442
   23  C  2  Y      0.0111179248     0.0054382294    -0.0051073192    -0.0006378763     0.0247880683
   24  C  2  Z      0.0371928152    -0.0240911432     0.0023571396     0.0007140642    -0.0201177212
   25  C  2 XX      0.0050651122    -0.0043516454    -0.0055863367    -0.0000709624     0.0106693075
   26  C  2 YY      0.0071446117     0.0007027400     0.0033167616    -0.0000670374     0.0165519204
   27  C  2 ZZ      0.0130742290    -0.0047771775     0.0009200853    -0.0000653587     0.0136879547
   28  C  2 XY      0.0012044121     0.0002678100    -0.0013563355    -0.0000647733     0.0075390289
   29  C  2 XZ      0.0056571798    -0.0041649648    -0.0016930102     0.0000110947    -0.0012625192
   30  C  2 YZ      0.0054137080    -0.0025415424     0.0019767295     0.0000408404    -0.0047909808
   31  C  3  S      0.0606488134    -0.0579149288    -0.0022780486     0.0006402668    -0.1277490086
   32  C  3  S     -0.1200333468     0.1178011170     0.0004405127    -0.0012576373     0.2581588893
   33  C  3  S     -0.0640264615     0.0004345453     0.0281065812    -0.0015985121     0.0392805969
   34  C  3  X     -0.0527015796     0.0162875802    -0.0249351060    -0.0002098291     0.0050748597
   35  C  3  Y     -0.0523133773     0.0374935292     0.0201899901     0.0003960815    -0.0509965219
   36  C  3  Z     -0.0046748280     0.0213650469     0.0117531888    -0.0000595472     0.0357874145
   37  C  3  X     -0.0154493128    -0.0013800530     0.0004569444    -0.0001220426    -0.0087362683
   38  C  3  Y     -0.0304941523     0.0163161383     0.0039180305    -0.0006188638    -0.0081107877
   39  C  3  Z     -0.0118659488    -0.0026201081     0.0128695118    -0.0006464096     0.0002062834
   40  C  3 XX     -0.0091202078     0.0044427057    -0.0036146952     0.0000043741     0.0101456558
   41  C  3 YY     -0.0069753431     0.0075129585     0.0011088975    -0.0000923451     0.0144697632
   42  C  3 ZZ     -0.0070357387     0.0097014260     0.0011429070    -0.0001186352     0.0233839538
   43  C  3 XY     -0.0042814101     0.0035023486     0.0008440700     0.0000214440     0.0032767986
   44  C  3 XZ     -0.0039660430     0.0011669700    -0.0030319742    -0.0000272845     0.0003445112
   45  C  3 YZ     -0.0053828148     0.0040956548     0.0024361200     0.0000259748    -0.0033660584
   46  C  4  S      0.1036137397    -0.0892325660    -0.0435758418    -0.0005546295     0.0252990515
   47  C  4  S     -0.2113364454     0.1779689883     0.0821841417     0.0007067972    -0.0448220730
   48  C  4  S      0.0433388210     0.0800651408     0.0653466335     0.0124473541    -0.0811349897
   49  C  4  X     -0.0399368165    -0.0204429548    -0.0616089086    -0.0004689940     0.0000091393
   50  C  4  Y      0.0497247619    -0.0264411942     0.0237163161     0.0005223513    -0.0616484794
   51  C  4  Z      0.0367388913    -0.0006241804     0.0467127097     0.0009414635    -0.0904481026
   52  C  4  X     -0.0074171486    -0.0215409537    -0.0208240166     0.0014715073     0.0008453555
   53  C  4  Y     -0.0252285843    -0.0219774548     0.0010857535    -0.0031563875    -0.0062013341
   54  C  4  Z      0.0139896916     0.0219692524     0.0302753675     0.0011841348    -0.0499420704
   55  C  4 XX     -0.0115332420     0.0071538668     0.0036855486     0.0001084599    -0.0047438422
   56  C  4 YY     -0.0172867146     0.0146831287     0.0034514616    -0.0000188107     0.0038803160
   57  C  4 ZZ     -0.0097232265     0.0116195037     0.0097353960     0.0000980895    -0.0087355813
   58  C  4 XY      0.0032088486     0.0016031586     0.0039486472    -0.0000477314     0.0032144243
   59  C  4 XZ      0.0004529950    -0.0023705337    -0.0052739238    -0.0001352183     0.0055619229
   60  C  4 YZ     -0.0025035222     0.0005010468    -0.0012846890    -0.0000052244     0.0048659556
   61  C  5  S      0.1053810678     0.0239961492     0.0965481004     0.0006807936     0.0291771497
   62  C  5  S     -0.2101801914    -0.0458349952    -0.1952422565    -0.0015801169    -0.0618852104
   63  C  5  S     -0.0352119061     0.1216770840    -0.1441453693     0.0033898108     0.0819256057
   64  C  5  X     -0.0072291666    -0.0689188961    -0.0401071653     0.0000669338    -0.0684005092
   65  C  5  Y     -0.0544651226     0.0567721220     0.0448567106     0.0006284690    -0.0171959268
   66  C  5  Z      0.0675220969    -0.0216449680    -0.0015006808    -0.0000377713    -0.0244996342
   67  C  5  X      0.0392522004     0.0995281579    -0.0305513327     0.0050941251    -0.0109069282
   68  C  5  Y     -0.0457768662     0.0158713651     0.0096860265    -0.0095862231    -0.0056271526
   69  C  5  Z      0.0181291053    -0.0799625254     0.0286531518     0.0053476301    -0.0248727865
   70  C  5 XX     -0.0171322871     0.0005599855    -0.0133947800    -0.0000819942     0.0018375303
   71  C  5 YY     -0.0089623245    -0.0018874434    -0.0092433145    -0.0000936876    -0.0038926160
   72  C  5 ZZ     -0.0087583242    -0.0036262482    -0.0110528266    -0.0000932261    -0.0039206298
   73  C  5 XY      0.0066812990    -0.0039601359    -0.0015996457    -0.0000688560     0.0047329023
   74  C  5 XZ     -0.0020613654     0.0048042628     0.0026262262    -0.0000303713     0.0073361111
   75  C  5 YZ      0.0013787672     0.0021794914     0.0049788915     0.0000193646     0.0003896726
   76  C  6  S     -0.0163192113    -0.0519461055    -0.1206567271    -0.0020048559     0.1373307737
   77  C  6  S      0.0316248483     0.1030002826     0.2399681135     0.0040315094    -0.2750730048
   78  C  6  S     -0.0034426768    -0.0255232499    -0.0029517170    -0.0034305252    -0.0009790849
   79  C  6  X     -0.0172381262     0.0111608432    -0.0001812025     0.0000110580    -0.0159822024
   80  C  6  Y     -0.0396576299     0.0090452551    -0.0179667304    -0.0001498990     0.0058729938
   81  C  6  Z      0.0348720632    -0.0351876253    -0.0166033528    -0.0000614776    -0.0113769662
   82  C  6  X     -0.0089871663    -0.0027612441    -0.0107850869    -0.0005831139     0.0085988761
   83  C  6  Y     -0.0139911498     0.0197014864     0.0139322594     0.0011262019    -0.0181183240
   84  C  6  Z      0.0204577198    -0.0002530048     0.0061447391     0.0008057644    -0.0153168232
   85  C  6 XX      0.0003288545     0.0073863404     0.0158085084     0.0002775648    -0.0211081509
   86  C  6 YY      0.0077605829     0.0036118956     0.0156900342     0.0002426037    -0.0173470539
   87  C  6 ZZ     -0.0018824031     0.0091604290     0.0160932687     0.0002364279    -0.0165297032
   88  C  6 XY     -0.0001538445     0.0001447343     0.0000279787    -0.0000096550     0.0013828809
   89  C  6 XZ      0.0030080595    -0.0013925996     0.0014971056     0.0000578723    -0.0020600296
   90  C  6 YZ     -0.0011549480     0.0019719280     0.0018593811    -0.0000065544     0.0002126027
   91  C  7  S     -0.0097870098     0.0186763516     0.0262213065     0.0002982809     0.0083911736
   92  C  7  S      0.0200071844    -0.0402057646    -0.0524505715    -0.0006537402    -0.0150886658
   93  C  7  S      0.0103473627     0.0614015945    -0.0152337601     0.0029901868    -0.0152124738
   94  C  7  X     -0.0429267890     0.0488733822     0.0477093466     0.0004534598     0.0101524123
   95  C  7  Y      0.0511814075    -0.0756962402    -0.0831724466    -0.0007315545    -0.0271217069
   96  C  7  Z     -0.0224650357     0.0387765444     0.0466997760     0.0004406524     0.0075181364
   97  C  7  X     -0.0021184048    -0.0362461671     0.0162328048     0.0007436725     0.0166545418
   98  C  7  Y      0.0108978496     0.0545145201    -0.0266407339     0.0004577777    -0.0219908937
   99  C  7  Z     -0.0096685903    -0.0248924002     0.0112611726    -0.0012226487     0.0101151463
  100  C  7 XX      0.0020973709    -0.0025750559    -0.0025183273    -0.0000594112    -0.0003628505
  101  C  7 YY      0.0013007489    -0.0033022612    -0.0046181487    -0.0000355004    -0.0022367628
  102  C  7 ZZ      0.0005381932    -0.0020921638    -0.0029642929    -0.0000283446    -0.0000201753
  103  C  7 XY     -0.0013958523     0.0014503300     0.0018372316     0.0000213767     0.0007883345
  104  C  7 XZ      0.0006482157    -0.0007181336    -0.0013962248     0.0000124343     0.0004472830
  105  C  7 YZ     -0.0001195304     0.0012886921     0.0024646316    -0.0000061533     0.0003177260
  106  C  8  S      0.0262921600     0.0865210161    -0.1014084261     0.0001139710    -0.0509938721
  107  C  8  S     -0.0502018792    -0.1732587745     0.2045990729    -0.0000807831     0.1014864965
  108  C  8  S      0.0418470832    -0.0039016896     0.0930305537     0.0003290521     0.0791745233
  109  C  8  X      0.0272402588     0.0478242798    -0.0148804449     0.0226876027     0.0186853484
  110  C  8  Y     -0.0017646975    -0.0025367337     0.0012334345    -0.0957893985    -0.0021360609
  111  C  8  Z     -0.0124744829    -0.0222181198     0.0066662700     0.0664540063    -0.0081405610
  112  C  8  X     -0.0196398571     0.0223051797    -0.0731343306     0.0061678490    -0.0482045398
  113  C  8  Y      0.0037806692     0.0023485338     0.0097637806    -0.0201373239     0.0052136287
  114  C  8  Z      0.0073992633    -0.0140014817     0.0276630766     0.0132323169     0.0224396223
  115  C  8 XX     -0.0029151560    -0.0107498859     0.0127885754     0.0024470001     0.0060939758
  116  C  8 YY     -0.0019889607    -0.0085790890     0.0115018305     0.0007016396     0.0064705693
  117  C  8 ZZ     -0.0018403160    -0.0076619218     0.0096976184    -0.0031373761     0.0050458539
  118  C  8 XY      0.0003136379     0.0016853680    -0.0022663715    -0.0058856899    -0.0014425973
  119  C  8 XZ      0.0006437841     0.0024453732    -0.0025786229     0.0033500596    -0.0009677018
  120  C  8 YZ      0.0006286072     0.0031109502    -0.0047809377     0.0023455812    -0.0030142141
  121  N  9  S     -0.0273196965     0.0356935995     0.0343553557     0.0002624516     0.0087230162
  122  N  9  S     -0.0538558358     0.0694306633     0.0698650563     0.0006708767     0.0184753592
  123  N  9  S     -0.0188274126     0.0720911696     0.0102131827    -0.0007629989    -0.0109741642
  124  N  9  X     -0.0081768950     0.0129360369     0.0134017869     0.0000467502     0.0037981357
  125  N  9  Y      0.0178525412    -0.0213453360    -0.0192723315    -0.0001599317    -0.0037363316
  126  N  9  Z     -0.0085399546     0.0097938393     0.0085607440     0.0001117603     0.0030227459
  127  N  9  X     -0.0015924960    -0.0056195894     0.0013479584    -0.0000785688     0.0007184108
  128  N  9  Y     -0.0017234029     0.0103352207    -0.0025356271    -0.0003571329    -0.0046384764
  129  N  9  Z      0.0018055900    -0.0053597425     0.0024821718     0.0005034721     0.0017140131
  130  N  9 XX     -0.0007164679     0.0012704211     0.0018783826     0.0000506449     0.0007396142
  131  N  9 YY     -0.0026509135     0.0031408666     0.0033050364     0.0000371078     0.0005250377
  132  N  9 ZZ     -0.0009585039     0.0008968569     0.0011214076     0.0000292711     0.0005754747
  133  N  9 XY      0.0012569453    -0.0020205710    -0.0020152023    -0.0000077578    -0.0004791789
  134  N  9 XZ     -0.0006787943     0.0009703448     0.0008399947    -0.0000056633     0.0004021020
  135  N  9 YZ      0.0014704885    -0.0016128164    -0.0012236512     0.0000134532    -0.0003790622
  136  C 10  S     -0.0044552734     0.0105530819    -0.0351839939     0.1393495929    -0.0285557185
  137  C 10  S      0.0085670205    -0.0204327242     0.0680737052    -0.2677420161     0.0555880466
  138  C 10  S     -0.0057268259    -0.0320341198     0.0326380821    -0.0801275118     0.0202386226
  139  C 10  X      0.0197316846     0.0474017906    -0.0436407112    -0.0511035735    -0.0179441944
  140  C 10  Y      0.0011276679     0.0131981218    -0.0226575647    -0.0023957122    -0.0151893524
  141  C 10  Z     -0.0116599221    -0.0347564335     0.0405875447     0.0282076434     0.0215462987
  142  C 10  X      0.0061940896     0.0069376344    -0.0022849490    -0.0108500440    -0.0001603464
  143  C 10  Y     -0.0000027284     0.0126066031    -0.0178829395    -0.0034349817    -0.0123368182
  144  C 10  Z     -0.0039286755    -0.0133893049     0.0159843996     0.0084682856     0.0095682143
  145  C 10 XX      0.0013140319     0.0009967803     0.0013704961    -0.0219644734     0.0016864128
  146  C 10 YY      0.0001923218    -0.0022798064     0.0055366388    -0.0131020511     0.0044413423
  147  C 10 ZZ     -0.0003404102    -0.0025609601     0.0047089500    -0.0121660207     0.0032836117
  148  C 10 XY     -0.0011083125    -0.0018089286     0.0007483788     0.0038137780    -0.0001662132
  149  C 10 XZ      0.0001119234     0.0005839159    -0.0006166635     0.0060466402    -0.0001848287
  150  C 10 YZ      0.0003932704     0.0025739296    -0.0043357689     0.0042428091    -0.0029706179
  151  C 11  S     -0.0288319148    -0.0625972556     0.0553180311     0.1358318519     0.0256967980
  152  C 11  S      0.0536026986     0.1181950803    -0.1064505528    -0.2606617370    -0.0502818178
  153  C 11  S      0.0173132886     0.0468374971    -0.0404894950    -0.0578217019    -0.0180586939
  154  C 11  X      0.0054806185     0.0234796037    -0.0393944182     0.0582556212    -0.0300871049
  155  C 11  Y     -0.0121750651    -0.0294865323     0.0317493615    -0.0124344600     0.0181576701
  156  C 11  Z      0.0071748295     0.0120797215    -0.0058030795    -0.0197602900     0.0005731037
  157  C 11  X      0.0010151213     0.0069562103    -0.0143742646     0.0172322118    -0.0112352748
  158  C 11  Y     -0.0048793842    -0.0121994257     0.0107996346    -0.0129656780     0.0052990634
  159  C 11  Z      0.0034881386     0.0063457792    -0.0015274338     0.0017623640     0.0015466403
  160  C 11 XX      0.0033987339     0.0071096377    -0.0057586824    -0.0203859510    -0.0024103156
  161  C 11 YY      0.0034594953     0.0082838233    -0.0083035478    -0.0124152934    -0.0043403779
  162  C 11 ZZ      0.0023435871     0.0052575984    -0.0047639659    -0.0126391693    -0.0022363088
  163  C 11 XY     -0.0012443840    -0.0031707066     0.0034183933     0.0019843287     0.0019214013
  164  C 11 XZ     -0.0004705920    -0.0002715684    -0.0009154888     0.0066453953    -0.0010361180
  165  C 11 YZ     -0.0018885013    -0.0040174830     0.0036027626     0.0046385470     0.0017095710
  166  C 12  S     -0.0364201051    -0.0887080455     0.0947931933    -0.0023715372     0.0532228027
  167  C 12  S      0.0682128098     0.1680760607    -0.1815078875     0.0045272484    -0.1028780265
  168  C 12  S      0.0125072938     0.0261245224    -0.0301803261     0.0002590030    -0.0208973112
  169  C 12  X     -0.0125863033    -0.0261137586     0.0202788300     0.0210249122     0.0063867227
  170  C 12  Y      0.0013429443     0.0022679601    -0.0014760063    -0.0896686949    -0.0016316606
  171  C 12  Z      0.0059966785     0.0112823546    -0.0090190557     0.0624300182    -0.0019531079
  172  C 12  X     -0.0002864247     0.0026986044    -0.0044663315     0.0079822132    -0.0026458944
  173  C 12  Y      0.0003688605    -0.0003777084    -0.0000053557    -0.0327050579    -0.0003923898
  174  C 12  Z      0.0004722353    -0.0012507079     0.0025500809     0.0226079174     0.0015314101
  175  C 12 XX      0.0045772861     0.0112052370    -0.0119973105    -0.0023682935    -0.0068028757
  176  C 12 YY      0.0039311504     0.0098427249    -0.0108228806    -0.0005547202    -0.0062426552
  177  C 12 ZZ      0.0031582573     0.0080332359    -0.0089380707     0.0037053022    -0.0051478042
  178  C 12 XY     -0.0010255192    -0.0023697065     0.0023890829     0.0064897691     0.0013681822
  179  C 12 XZ     -0.0011463533    -0.0025789831     0.0025395723    -0.0038328264     0.0012868205
  180  C 12 YZ     -0.0020404265    -0.0047123883     0.0048455757    -0.0026948730     0.0026103676
  181  C 13  S     -0.0283329788    -0.0610340405     0.0554292978    -0.1378987101     0.0224124704
  182  C 13  S      0.0527406258     0.1154520958    -0.1064091817     0.2645982143    -0.0438780136
  183  C 13  S      0.0148140204     0.0425746204    -0.0451610936     0.0596968189    -0.0175110121
  184  C 13  X     -0.0001001972     0.0104148333    -0.0247539129    -0.0532068519    -0.0231650427
  185  C 13  Y      0.0118358136     0.0271270374    -0.0270345731    -0.0021801959    -0.0144251803
  186  C 13  Z     -0.0096237312    -0.0275098981     0.0347265193     0.0288114486     0.0236273807
  187  C 13  X     -0.0002375466     0.0026420798    -0.0079761705    -0.0110792171    -0.0090017537
  188  C 13  Y      0.0044740112     0.0103308488    -0.0107002368    -0.0097429312    -0.0042432725
  189  C 13  Z     -0.0035230814    -0.0098361013     0.0127357871     0.0135851315     0.0081729988
  190  C 13 XX      0.0030075870     0.0058339724    -0.0044528383     0.0212454407    -0.0009837486
  191  C 13 YY      0.0033727106     0.0078578912    -0.0078263253     0.0129262327    -0.0037263382
  192  C 13 ZZ      0.0026474909     0.0064536578    -0.0065928911     0.0119290502    -0.0031652897
  193  C 13 XY     -0.0005348389    -0.0006737354    -0.0000055826    -0.0037259272    -0.0004686554
  194  C 13 XZ     -0.0008241899    -0.0015595775     0.0011292913    -0.0056421811     0.0001785668
  195  C 13 YZ     -0.0021347188    -0.0049327321     0.0049667306    -0.0041610319     0.0025115998
  196  C 14  S     -0.0039390151     0.0121984634    -0.0343454100    -0.1383158139    -0.0310478073
  197  C 14  S      0.0077759816    -0.0234167061     0.0667400161     0.2657416131     0.0603768564
  198  C 14  S     -0.0008858649    -0.0230019941     0.0440489967     0.0781475663     0.0244219386
  199  C 14  X      0.0208048780     0.0548603579    -0.0561975718     0.0548806766    -0.0242771979
  200  C 14  Y     -0.0045848146    -0.0203989571     0.0298618108    -0.0090029519     0.0181353240
  201  C 14  Z     -0.0075268379    -0.0111481351     0.0041849793    -0.0206045505    -0.0023764918
  202  C 14  X      0.0067857465     0.0118049465    -0.0121477339     0.0132860519    -0.0061079241
  203  C 14  Y     -0.0003648386    -0.0107585396     0.0222876163    -0.0059524034     0.0127004776
  204  C 14  Z     -0.0039374637     0.0031384307    -0.0116746514    -0.0020160638    -0.0077672573
  205  C 14 XX      0.0004897746    -0.0010282955     0.0031236273     0.0212820578     0.0028002983
  206  C 14 YY     -0.0001092688    -0.0029816659     0.0060229713     0.0126686054     0.0047832808
  207  C 14 ZZ      0.0007342810    -0.0002805307     0.0024299109     0.0128896404     0.0027007467
  208  C 14 XY      0.0009130963     0.0028185993    -0.0033965296    -0.0021243549    -0.0018548496
  209  C 14 XZ     -0.0010361677    -0.0020422066     0.0016798501    -0.0070164228     0.0006157854
  210  C 14 YZ     -0.0003847765     0.0008285459    -0.0026672638    -0.0047910525    -0.0024328040
  211  H 15  S      0.0671202603    -0.0260497808     0.0265586559     0.0005252693    -0.0337098644
  212  H 15  S      0.0073310642    -0.0007077159     0.0058636250     0.0003676279    -0.0029522076
  213  H 16  S      0.0374618766    -0.0152334847    -0.0047470400    -0.0005434254     0.0689812565
  214  H 16  S      0.0034083937    -0.0000317856    -0.0006578426    -0.0004040627     0.0127173701
  215  H 17  S     -0.0357228929     0.0272758434    -0.0064976412    -0.0004797685     0.0802689909
  216  H 17  S     -0.0020948969     0.0062373810     0.0021854177    -0.0003227266     0.0133355012
  217  H 18  S     -0.0584636842     0.0477716426     0.0218320444     0.0003216385    -0.0217473621
  218  H 18  S     -0.0017519626     0.0111528306     0.0049934530    -0.0009009771     0.0004614090
  219  H 19  S      0.0083990244     0.0266852620     0.0704596812     0.0013279148    -0.1011103974
  220  H 19  S      0.0001551660     0.0042894272     0.0125026299     0.0002515049    -0.0117214648
  221  H 20  S      0.0087187268     0.0325395487     0.0778213988     0.0013582332    -0.0860899009
  222  H 20  S      0.0015266480     0.0034444959     0.0080657790     0.0004570215    -0.0151739285
  223  H 21  S     -0.0006259172    -0.0119677993     0.0236628834    -0.0812025624     0.0170127647
  224  H 21  S      0.0024265517     0.0021386501     0.0046610442    -0.0041323578     0.0059223102
  225  H 22  S      0.0128485555     0.0301621930    -0.0294450519    -0.0784160550    -0.0155919566
  226  H 22  S      0.0022976408     0.0029015391    -0.0008491126    -0.0050524306     0.0002023228
  227  H 23  S      0.0159431531     0.0422645603    -0.0504895837     0.0012765289    -0.0322226701
  228  H 23  S      0.0014871374     0.0027565022    -0.0026805968     0.0001554231    -0.0018137174
  229  H 24  S      0.0124961138     0.0290632566    -0.0294369096     0.0788642432    -0.0135343121
  230  H 24  S      0.0021871211     0.0025299852    -0.0009570713     0.0050407066     0.0004014474
  231  H 25  S     -0.0007948789    -0.0126577436     0.0229997599     0.0787472086     0.0181147494
  232  H 25  S      0.0022953378     0.0018050885     0.0036716244     0.0026463147     0.0053636028
  233  C 26  S      0.1115114570     0.1070130980     0.0595854638    -0.0003056693     0.0845780459
  234  C 26  S     -0.2057039858    -0.1930377606    -0.1200037694     0.0005538676    -0.1588752216
  235  C 26  S     -0.1331421706    -0.0901481735    -0.1477129020    -0.0052607511    -0.1359532306
  236  C 26  X      0.0085192141    -0.0580916298     0.0574125549     0.0017636395    -0.0281316422
  237  C 26  Y     -0.0044049852     0.0091504979     0.0037496766    -0.0028590115    -0.0012253723
  238  C 26  Z      0.0003532025     0.0205160667    -0.0318680624     0.0015023584     0.0037660331
  239  C 26  X      0.0100158227     0.1608522039    -0.1185951346    -0.0011355245     0.0218672175
  240  C 26  Y      0.0049644935    -0.0047154597     0.0064958399     0.0060701501     0.0010020899
  241  C 26  Z     -0.0080192527    -0.0804128051     0.0495682173    -0.0045316849    -0.0059010448
  242  C 26 XX     -0.0213329869    -0.0185940901    -0.0120126972     0.0002420741    -0.0150210808
  243  C 26 YY     -0.0045241010    -0.0046700934    -0.0025813938     0.0000654670    -0.0040560295
  244  C 26 ZZ     -0.0079767339    -0.0087244895    -0.0054379677    -0.0002401179    -0.0074814183
  245  C 26 XY      0.0015127316    -0.0000950207    -0.0003953093    -0.0004861368     0.0012352458
  246  C 26 XZ      0.0089986762     0.0087133865     0.0057177927     0.0002552950     0.0076112091
  247  C 26 YZ     -0.0003898755     0.0003927831     0.0003808822     0.0002230542    -0.0002834709
  248  C 27  S      0.0782087893     0.1320107359    -0.0365632978    -0.0007545576     0.0426473042
  249  C 27  S     -0.1410997185    -0.2502397633     0.0768513666     0.0012276229    -0.0775936876
  250  C 27  S     -0.0460411902    -0.2070320079     0.1223544967     0.0037515674    -0.0597565973
  251  C 27  X      0.0391945577     0.0205417543     0.0718560735     0.0026735285     0.0807708365
  252  C 27  Y     -0.0015498582     0.0011653620    -0.0027408954    -0.0114832200    -0.0045966047
  253  C 27  Z     -0.0163232089    -0.0119071819    -0.0342066081     0.0079825055    -0.0392620230
  254  C 27  X     -0.0493585475     0.0470059785    -0.1215394005     0.0018653465    -0.0587145101
  255  C 27  Y      0.0004855461    -0.0041210478     0.0052895523    -0.0096958258     0.0013783992
  256  C 27  Z      0.0256427070    -0.0193046246     0.0610635832     0.0070308663     0.0240429282
  257  C 27 XX     -0.0145350942    -0.0254341021     0.0086476337     0.0010332209    -0.0067098039
  258  C 27 YY     -0.0035300829    -0.0065376992     0.0016776089     0.0002508365    -0.0025149676
  259  C 27 ZZ     -0.0055860815    -0.0105721682     0.0029941977    -0.0010741303    -0.0038108850
  260  C 27 XY      0.0010061121     0.0011253638    -0.0008859750    -0.0020827932     0.0003795651
  261  C 27 XZ      0.0057322087     0.0105177509    -0.0037803738     0.0010768131     0.0027496098
  262  C 27 YZ     -0.0002230631    -0.0000568006     0.0001268272     0.0008285322    -0.0002374627
  263  C 28  S     -0.0737695048     0.0907242463     0.0918500690     0.0008585689     0.0255947194
  264  C 28  S      0.1479495049    -0.1791317286    -0.1846944133    -0.0013735086    -0.0490087666
  265  C 28  S      0.0416814007    -0.1312648956    -0.0460442300    -0.0110576003    -0.0098729084
  266  C 28  X     -0.0790022528     0.0081782857    -0.0468533103    -0.0003013116    -0.0240093612
  267  C 28  Y     -0.0225894036     0.0214204964     0.0234885296     0.0003495386    -0.0201116307
  268  C 28  Z      0.0340869990    -0.0014632907     0.0311030837     0.0003553740    -0.0299402603
  269  C 28  X     -0.0527313444    -0.0296121993    -0.0037067789    -0.0028738955    -0.0004650188
  270  C 28  Y     -0.0020414463     0.0745441552    -0.0101752763    -0.0011579281    -0.0218150442
  271  C 28  Z      0.0302887874    -0.0384399224     0.0161220663     0.0042359364     0.0049843938
  272  C 28 XX      0.0165627537    -0.0143712085    -0.0097133240    -0.0001106347    -0.0016884873
  273  C 28 YY      0.0065724194    -0.0091806810    -0.0104808156    -0.0000311957    -0.0056484959
  274  C 28 ZZ      0.0034084330    -0.0080156933    -0.0115742148    -0.0001429344     0.0004598925
  275  C 28 XY     -0.0038831286     0.0022220178     0.0005598407    -0.0000225266     0.0027283663
  276  C 28 XZ      0.0021981852     0.0005350587    -0.0000355044     0.0000650925     0.0059667751
  277  C 28 YZ      0.0002069771     0.0031449140     0.0059695690     0.0001235389     0.0013201238

                         26               27               28               29               30
                   -0.7813286667    -0.7024564783    -0.6790512721    -0.6661403995    -0.6561475294
    1  C  1  S      0.0458801301     0.0635296244     0.0406877500    -0.0032287170     0.0682614416
    2  C  1  S     -0.0976675469    -0.1299608300    -0.0845473543     0.0069321914    -0.1464795376
    3  C  1  S     -0.0383021843    -0.0995276690    -0.0242159948    -0.0008105008     0.0110150076
    4  C  1  X      0.0510540654     0.0232714293    -0.0421659706     0.0004623692    -0.0197499155
    5  C  1  Y      0.0184344220     0.0098504634     0.0350347081    -0.0056162574     0.1148721292
    6  C  1  Z      0.0422733326     0.0188646196     0.0227096575     0.0026705008    -0.0385416503
    7  C  1  X      0.0118252827    -0.0129309827    -0.0242216640    -0.0004788430    -0.0007950479
    8  C  1  Y     -0.0000060249    -0.0066192515     0.0119947641    -0.0045868605     0.0493421117
    9  C  1  Z      0.0219748184     0.0296548377     0.0089512349     0.0017222305    -0.0195067232
   10  C  1 XX     -0.0004250795    -0.0063799783    -0.0077958854     0.0005226920    -0.0116231938
   11  C  1 YY     -0.0062370473    -0.0071536451    -0.0007682652     0.0002766053    -0.0047452579
   12  C  1 ZZ     -0.0121784325    -0.0116344346    -0.0071773860     0.0005935423    -0.0127655396
   13  C  1 XY     -0.0014220477    -0.0032679428    -0.0015491729    -0.0000809232     0.0007036267
   14  C  1 XZ     -0.0004930538     0.0047464303     0.0062984055    -0.0001342023     0.0046241075
   15  C  1 YZ     -0.0025247159    -0.0014650892    -0.0003159084    -0.0000764797     0.0017430508
   16  C  2  S      0.1009054435     0.0202193039    -0.0298139385     0.0016742575    -0.0434037167
   17  C  2  S     -0.2041925324    -0.0471939946     0.0589412141    -0.0031704907     0.0851291339
   18  C  2  S     -0.0362875215     0.0403285514     0.0193042486    -0.0031744171     0.0131816632
   19  C  2  X      0.0182632311     0.0067145168    -0.0262849146    -0.0009998475     0.0075526120
   20  C  2  Y     -0.0236879483    -0.0020703298    -0.0237978202    -0.0010919891    -0.0022233406
   21  C  2  Z      0.0041830959    -0.0664551825    -0.0865305674     0.0052911804    -0.1213634137
   22  C  2  X      0.0114225440     0.0155296467    -0.0086535212    -0.0009755024     0.0044644891
   23  C  2  Y     -0.0018052884     0.0159639300    -0.0077127097     0.0001440503    -0.0024798059
   24  C  2  Z     -0.0038775660    -0.0252744794    -0.0271064682     0.0002834159    -0.0313412355
   25  C  2 XX     -0.0042951375    -0.0028331041    -0.0002562927    -0.0003466396     0.0060946323
   26  C  2 YY     -0.0167596037    -0.0023622911     0.0069732538    -0.0003256394     0.0088822449
   27  C  2 ZZ     -0.0155712617    -0.0047922006     0.0033393334     0.0000390278     0.0008454454
   28  C  2 XY     -0.0034199682    -0.0018715072    -0.0017071101    -0.0001556185     0.0027021444
   29  C  2 XZ      0.0012626108    -0.0005793486    -0.0032728329     0.0001156048    -0.0036833279
   30  C  2 YZ     -0.0007513897    -0.0049937830    -0.0041123195     0.0001154617    -0.0029369788
   31  C  3  S      0.0518807750    -0.0631778761    -0.0634182024     0.0007783781    -0.0217738007
   32  C  3  S     -0.0988408649     0.1312430311     0.1265629312    -0.0013871798     0.0380835291
   33  C  3  S     -0.0692380087     0.0183289328     0.0721223500     0.0016468287     0.0374248143
   34  C  3  X      0.0375232011    -0.0061175548    -0.0380321774     0.0017920430    -0.0428075012
   35  C  3  Y      0.0523111688     0.0243830024    -0.0476911578     0.0058715010    -0.1369475961
   36  C  3  Z     -0.0179272794    -0.0183989098    -0.0445758678    -0.0014964802     0.0055510944
   37  C  3  X      0.0084750693     0.0000287962    -0.0098563282     0.0008109290    -0.0134833534
   38  C  3  Y      0.0186314786     0.0198352054    -0.0092247168     0.0029793614    -0.0441772862
   39  C  3  Z     -0.0178499777    -0.0158580911     0.0007189654     0.0002156299     0.0205608142
   40  C  3 XX     -0.0010594687     0.0032135617     0.0028447744    -0.0001038042     0.0005128678
   41  C  3 YY     -0.0057094232     0.0106175671     0.0094761258     0.0001218977    -0.0006762079
   42  C  3 ZZ     -0.0102012395     0.0115052437     0.0119143807    -0.0002593160     0.0063619718
   43  C  3 XY     -0.0006997312     0.0017476697    -0.0000510949     0.0001722466    -0.0042148646
   44  C  3 XZ      0.0049596454    -0.0014804880    -0.0059141783     0.0000335408    -0.0024301839
   45  C  3 YZ      0.0032198224     0.0032728925    -0.0005201505     0.0003142591    -0.0065297159
   46  C  4  S     -0.0441158987    -0.0487241991     0.0212666317    -0.0048098571     0.1098332094
   47  C  4  S      0.0910847258     0.1016173212    -0.0438822096     0.0106099574    -0.2292181893
   48  C  4  S      0.0695324154     0.0792424831     0.0026982166    -0.0150224486    -0.0664918520
   49  C  4  X      0.0421790752    -0.0665952459    -0.0722259213     0.0022951531    -0.0424167524
   50  C  4  Y     -0.0031555057     0.0253896833     0.0497299663     0.0021865991    -0.0289514694
   51  C  4  Z      0.0164550093    -0.0230031761    -0.0031437975    -0.0052007202     0.1018356806
   52  C  4  X      0.0099639370    -0.0190462780    -0.0247322503    -0.0017782570    -0.0159355802
   53  C  4  Y     -0.0232173573    -0.0104905447     0.0167615300     0.0049742228     0.0050293116
   54  C  4  Z      0.0211400428     0.0032923943     0.0033416476    -0.0028997873     0.0399499926
   55  C  4 XX      0.0038100135     0.0026820333    -0.0014157037     0.0004716737    -0.0104509921
   56  C  4 YY      0.0070148182     0.0086842080    -0.0066937764     0.0010096161    -0.0227222368
   57  C  4 ZZ      0.0059734706     0.0093538446     0.0008830642     0.0006492968    -0.0127235535
   58  C  4 XY     -0.0047736485     0.0044510035     0.0036863058     0.0001842326    -0.0027444718
   59  C  4 XZ      0.0006960032    -0.0008637678    -0.0021369593     0.0000465995    -0.0001214928
   60  C  4 YZ     -0.0027786949     0.0020053086     0.0046695675    -0.0001878671     0.0043097123
   61  C  5  S     -0.0657529414     0.0953542267     0.0446340769     0.0031675747    -0.0630945564
   62  C  5  S      0.1331213674    -0.1960286815    -0.0916089836    -0.0059286190     0.1263102162
   63  C  5  S      0.1531571225    -0.1295679859    -0.0129866638    -0.0116791980     0.1193643545
   64  C  5  X     -0.0389023073    -0.0892987866     0.0790729489    -0.0030604141     0.0930229350
   65  C  5  Y     -0.0020864963    -0.0083284439    -0.0389442701     0.0065549883    -0.1152842791
   66  C  5  Z      0.0559762795     0.0397089720    -0.0338381574    -0.0030775273     0.0287625099
   67  C  5  X      0.1168843006     0.0275621188     0.0610973555    -0.0085773251     0.0385980278
   68  C  5  Y     -0.0092094606    -0.0147211360    -0.0094709312     0.0164618286    -0.0361931313
   69  C  5  Z     -0.0551480957    -0.0012136631    -0.0299145923    -0.0079539610    -0.0079344323
   70  C  5 XX      0.0065211870    -0.0165601817    -0.0087035561    -0.0006744189     0.0095218694
   71  C  5 YY      0.0092117758    -0.0068317044    -0.0050912653    -0.0001623256     0.0040668515
   72  C  5 ZZ      0.0082467063    -0.0097028260    -0.0041594104    -0.0002438231     0.0079685475
   73  C  5 XY     -0.0040894888    -0.0004783218     0.0017980729    -0.0000564365     0.0053941420
   74  C  5 XZ     -0.0020151505     0.0091876313     0.0031076269     0.0002544783    -0.0061969119
   75  C  5 YZ     -0.0050843247     0.0003546252     0.0024676209    -0.0000418113     0.0003200778
   76  C  6  S     -0.0012608178    -0.0211297785    -0.0665825802     0.0038940179    -0.0934776770
   77  C  6  S      0.0029498557     0.0429202094     0.1357981398    -0.0082535941     0.1957488975
   78  C  6  S     -0.0133832659     0.0210471956     0.0404001020     0.0061009388    -0.0009083529
   79  C  6  X      0.0314053261     0.0034831912    -0.0450341396     0.0014710516    -0.0435096831
   80  C  6  Y      0.0225463797     0.0490797934     0.0572871428    -0.0012212604     0.0435589437
   81  C  6  Z     -0.0088864653    -0.0384228867     0.0118089235    -0.0019655533     0.0596880340
   82  C  6  X      0.0062540217     0.0015024737    -0.0127928340     0.0016161537    -0.0221573353
   83  C  6  Y      0.0106543551     0.0124288490     0.0198429442    -0.0024275655     0.0282788857
   84  C  6  Z      0.0000986781    -0.0123789239     0.0062991247    -0.0020320254     0.0284123846
   85  C  6 XX      0.0024283555     0.0037576390     0.0121332340    -0.0007380282     0.0185325920
   86  C  6 YY     -0.0027801073    -0.0012680407     0.0066524504    -0.0005240238     0.0126877555
   87  C  6 ZZ      0.0008987978     0.0066927791     0.0105828840    -0.0004075732     0.0105773433
   88  C  6 XY     -0.0016158688    -0.0003018999     0.0008051244     0.0001031298    -0.0016610197
   89  C  6 XZ     -0.0018396291     0.0000983980     0.0045311583    -0.0002845217     0.0067119648
   90  C  6 YZ     -0.0006569638     0.0009370456     0.0015039676    -0.0002236630     0.0053709067
   91  C  7  S     -0.0420802829    -0.0814076580    -0.0554671838    -0.0015692039     0.0105459627
   92  C  7  S      0.0813046443     0.1710340300     0.1203960746     0.0035175359    -0.0221077485
   93  C  7  S      0.1202428517     0.0906331293     0.0047008134    -0.0052447439     0.0038668500
   94  C  7  X     -0.0560850908    -0.1016431900    -0.0617333849    -0.0031440803     0.0365413120
   95  C  7  Y      0.1034463072     0.1587669990     0.1044749717     0.0024089647    -0.0140373879
   96  C  7  Z     -0.0503757798    -0.0747969427    -0.0540734764    -0.0000891309    -0.0126050021
   97  C  7  X     -0.0687310954    -0.0287935072     0.0153841545    -0.0002262090    -0.0023329490
   98  C  7  Y      0.1144668140     0.0501591928    -0.0260988858    -0.0024168684     0.0050626299
   99  C  7  Z     -0.0549708043    -0.0251394424     0.0125451083     0.0028806703    -0.0051747218
  100  C  7 XX      0.0033547049     0.0093788172     0.0066501499     0.0003188387    -0.0029012291
  101  C  7 YY      0.0079315122     0.0153094844     0.0111311490     0.0002454371    -0.0009362109
  102  C  7 ZZ      0.0034136477     0.0077215212     0.0059479385     0.0000725975     0.0004040447
  103  C  7 XY     -0.0034626075    -0.0068742211    -0.0044170766    -0.0001928625     0.0018925919
  104  C  7 XZ      0.0017116456     0.0035232263     0.0023449190     0.0000088680     0.0000532550
  105  C  7 YZ     -0.0033640828    -0.0051105398    -0.0037394599     0.0000452563    -0.0011226348
  106  C  8  S     -0.0505100098    -0.0377718479     0.0779381727     0.0017634868    -0.0468430059
  107  C  8  S      0.0985543341     0.0806185482    -0.1635924553    -0.0038267462     0.0954595470
  108  C  8  S      0.1037694380     0.0259526103    -0.0892120827    -0.0062837151     0.0421394037
  109  C  8  X      0.0603178210    -0.0978826674     0.0872856346    -0.0428319970    -0.0096693931
  110  C  8  Y     -0.0042279809     0.0056086576    -0.0064369750     0.1770013781     0.0082985893
  111  C  8  Z     -0.0271172517     0.0451539882    -0.0394277772    -0.1222321059    -0.0019062443
  112  C  8  X     -0.0555349745    -0.0196714876     0.0644346463    -0.0109255776    -0.0252452439
  113  C  8  Y      0.0053190203     0.0021305059    -0.0066787138     0.0439863436     0.0054399921
  114  C  8  Z      0.0235857111     0.0071933523    -0.0290194501    -0.0302279075     0.0080430926
  115  C  8 XX      0.0050771944     0.0072494140    -0.0125566196    -0.0017625841     0.0064513443
  116  C  8 YY      0.0075464849     0.0019384861    -0.0070703182    -0.0006502683     0.0050771736
  117  C  8 ZZ      0.0053213784     0.0031308031    -0.0074724273     0.0016746940     0.0048283928
  118  C  8 XY     -0.0016473683    -0.0002584025     0.0012825575     0.0035805510    -0.0005274599
  119  C  8 XZ     -0.0002473756    -0.0026441384     0.0036072305    -0.0019316825    -0.0016727850
  120  C  8 YZ     -0.0040250339     0.0004747375     0.0014925593    -0.0013240456    -0.0019109117
  121  N  9  S     -0.0344748333    -0.0490297694    -0.0323087963    -0.0007802524     0.0058613026
  122  N  9  S     -0.0724097400    -0.1011668085    -0.0656460480    -0.0017259932     0.0120328430
  123  N  9  S      0.0416360398    -0.0416567959    -0.0722618392    -0.0012711996     0.0121678783
  124  N  9  X     -0.0126604817    -0.0099358717    -0.0068014344     0.0005289281    -0.0078322162
  125  N  9  Y      0.0160141208     0.0173053859     0.0096278895     0.0002844786    -0.0028867854
  126  N  9  Z     -0.0084505419    -0.0093079270    -0.0034511985    -0.0006107269     0.0079846221
  127  N  9  X     -0.0082065052    -0.0020212673     0.0054421046    -0.0000002201     0.0047027944
  128  N  9  Y      0.0133865698     0.0010353273    -0.0069065325     0.0001068065     0.0020276584
  129  N  9  Z     -0.0067849277    -0.0001489957     0.0026846612    -0.0003138199    -0.0039985284
  130  N  9 XX     -0.0021672607    -0.0022800051    -0.0016282076    -0.0000096997    -0.0008626080
  131  N  9 YY     -0.0031890980    -0.0045827271    -0.0029214381    -0.0000915135     0.0007466872
  132  N  9 ZZ     -0.0015079602    -0.0019629337    -0.0009923722    -0.0000914073     0.0009827804
  133  N  9 XY      0.0019183308     0.0025005375     0.0019379156    -0.0000254187     0.0007265566
  134  N  9 XZ     -0.0009543305    -0.0013224764    -0.0009167969    -0.0000031755     0.0001307441
  135  N  9 YZ      0.0012989608     0.0021956003     0.0012983966     0.0000605782    -0.0011064370
  136  C 10  S     -0.0490993482     0.0508188083    -0.0543086448    -0.1043829330     0.0143059292
  137  C 10  S      0.0959160215    -0.1007626933     0.1078640039     0.2091278228    -0.0285580426
  138  C 10  S      0.0286689218    -0.0346055266     0.0230055133     0.0607307779    -0.0012186968
  139  C 10  X     -0.0111577056    -0.0379617290     0.0652035278    -0.1136016395    -0.0397228727
  140  C 10  Y     -0.0197811114    -0.0119979830     0.0412179656     0.0054942153    -0.0355825586
  141  C 10  Z      0.0219888810     0.0289735841    -0.0670325052     0.0536401267     0.0495744960
  142  C 10  X      0.0018318115    -0.0155830423     0.0168245165    -0.0339596596    -0.0100986381
  143  C 10  Y     -0.0151604732     0.0005792731     0.0169260184    -0.0094120457    -0.0145657277
  144  C 10  Z      0.0116291101     0.0076094145    -0.0220717019     0.0248567388     0.0174068950
  145  C 10 XX      0.0037288976    -0.0068820199     0.0094971398     0.0121291826    -0.0042301416
  146  C 10 YY      0.0072984564    -0.0065104936     0.0058700536     0.0152925703    -0.0006779694
  147  C 10 ZZ      0.0052220390    -0.0044111828     0.0043131128     0.0111768563    -0.0007824095
  148  C 10 XY     -0.0010693720     0.0026590668    -0.0032802561    -0.0035528327     0.0011909119
  149  C 10 XZ     -0.0000727211     0.0001890233    -0.0009032377    -0.0007309772     0.0009024936
  150  C 10 YZ     -0.0043109711     0.0020019605    -0.0005941762    -0.0069183406    -0.0009951324
  151  C 11  S      0.0242019484     0.0115335445    -0.0319810550     0.1088691344     0.0285084608
  152  C 11  S     -0.0481445077    -0.0226908364     0.0643490024    -0.2172213491    -0.0574519879
  153  C 11  S     -0.0181367494     0.0102914542     0.0101330192    -0.0531980983    -0.0175654184
  154  C 11  X     -0.0529243917     0.0824400276    -0.1085006606    -0.1000858031     0.0449816511
  155  C 11  Y      0.0263039704    -0.0403796990     0.0636995531     0.0076930298    -0.0393019033
  156  C 11  Z      0.0055924856    -0.0092630829     0.0035927033     0.0449013927     0.0090132839
  157  C 11  X     -0.0192283574     0.0243766229    -0.0343925972    -0.0326407173     0.0157312605
  158  C 11  Y      0.0073910161    -0.0142238394     0.0205296004     0.0118698322    -0.0114366045
  159  C 11  Z      0.0038096576    -0.0009095783     0.0007799065     0.0071586293     0.0012791191
  160  C 11 XX     -0.0016653903    -0.0029519333     0.0058275193    -0.0118468267    -0.0042119688
  161  C 11 YY     -0.0050050097     0.0008487711     0.0014910262    -0.0153660980    -0.0027618194
  162  C 11 ZZ     -0.0020433869    -0.0017067541     0.0042119230    -0.0123356477    -0.0035828569
  163  C 11 XY      0.0025496209    -0.0020109608     0.0021450886     0.0020044838    -0.0007016393
  164  C 11 XZ     -0.0021034042     0.0031332933    -0.0040361668     0.0016037921     0.0019460091
  165  C 11 YZ      0.0018367128    -0.0002285889    -0.0006498203     0.0074656815     0.0012108920
  166  C 12  S      0.0728790491    -0.0729772029     0.0911268603    -0.0004784109    -0.0423705201
  167  C 12  S     -0.1419533779     0.1448450198    -0.1812334061     0.0009971787     0.0845547046
  168  C 12  S     -0.0311794214     0.0272632396    -0.0409127895     0.0014366070     0.0210807191
  169  C 12  X      0.0008153611     0.0254313414    -0.0399759944     0.0392059555     0.0214083397
  170  C 12  Y     -0.0011174290    -0.0000561801     0.0017338011    -0.1621434475    -0.0089383749
  171  C 12  Z      0.0003310827    -0.0127637233     0.0190325630     0.1123856523    -0.0039197568
  172  C 12  X     -0.0047343467     0.0106493939    -0.0097659374     0.0118155315     0.0023391917
  173  C 12  Y     -0.0001294691    -0.0001801915     0.0007254166    -0.0500535346    -0.0028756645
  174  C 12  Z      0.0023966388    -0.0050697679     0.0045329242     0.0348173061     0.0008697910
  175  C 12 XX     -0.0093851104     0.0104018108    -0.0137515966    -0.0020315398     0.0068506801
  176  C 12 YY     -0.0086709573     0.0083691400    -0.0098675549    -0.0005905284     0.0041167175
  177  C 12 ZZ     -0.0072361411     0.0074163227    -0.0091385392     0.0028056808     0.0042683184
  178  C 12 XY      0.0017759516    -0.0016556371     0.0019661070     0.0051476476    -0.0006174493
  179  C 12 XZ      0.0017316915    -0.0022129937     0.0033563729    -0.0029784811    -0.0020973661
  180  C 12 YZ      0.0035040881    -0.0029384383     0.0032688216    -0.0020331723    -0.0012645642
  181  C 13  S      0.0217934387     0.0143887995    -0.0335835740    -0.1093488954     0.0192819692
  182  C 13  S     -0.0433697536    -0.0283005562     0.0674764859     0.2182523680    -0.0389580997
  183  C 13  S     -0.0187978206     0.0077302860     0.0122024333     0.0517498618    -0.0144772321
  184  C 13  X     -0.0421434016     0.0644281005    -0.0803369382     0.0997975966     0.0378226993
  185  C 13  Y     -0.0194765728     0.0295927812    -0.0495543077    -0.0069467403     0.0331796883
  186  C 13  Z      0.0374167431    -0.0570208693     0.0814011064    -0.0453048241    -0.0463533348
  187  C 13  X     -0.0156010816     0.0182868566    -0.0252633950     0.0287728880     0.0137867568
  188  C 13  Y     -0.0053788141     0.0106402447    -0.0152139078     0.0063866786     0.0091713495
  189  C 13  Z      0.0123528332    -0.0180802472     0.0252427757    -0.0199559766    -0.0145208362
  190  C 13 XX      0.0001103758    -0.0049951281     0.0081234099     0.0126727638    -0.0042252499
  191  C 13 YY     -0.0043020035     0.0000148248     0.0023037755     0.0156497063    -0.0016787244
  192  C 13 ZZ     -0.0037004943     0.0001513573     0.0016718682     0.0114433629    -0.0012735674
  193  C 13 XY     -0.0010500821     0.0020800402    -0.0029188818    -0.0038212825     0.0013991143
  194  C 13 XZ     -0.0001196999     0.0008857515    -0.0011779938    -0.0005796470     0.0005547078
  195  C 13 YZ      0.0031437643    -0.0016667084     0.0012548442    -0.0067689572    -0.0003771949
  196  C 14  S     -0.0500859324     0.0499215078    -0.0542459951     0.1040820231     0.0249294856
  197  C 14  S      0.0978638786    -0.0988638877     0.1077391142    -0.2086673155    -0.0498093941
  198  C 14  S      0.0334939656    -0.0311758977     0.0203823759    -0.0568347064    -0.0049627716
  199  C 14  X     -0.0196663247    -0.0476326200     0.0880456667     0.1160173603    -0.0490767114
  200  C 14  Y      0.0221196802     0.0178409533    -0.0514579606    -0.0147382850     0.0416571107
  201  C 14  Z     -0.0077770831     0.0094936527    -0.0030189263    -0.0471569106    -0.0086652687
  202  C 14  X     -0.0052569890    -0.0167110456     0.0265023870     0.0392668085    -0.0147878143
  203  C 14  Y      0.0164559497     0.0025461769    -0.0206975974    -0.0135485636     0.0172928402
  204  C 14  Z     -0.0104813909     0.0065726642     0.0036569494    -0.0088465453    -0.0061462941
  205  C 14 XX      0.0043967460    -0.0055936519     0.0076551879    -0.0116392136    -0.0044682142
  206  C 14 YY      0.0075007967    -0.0059216456     0.0052558846    -0.0151041399    -0.0018092997
  207  C 14 ZZ      0.0047511449    -0.0058417962     0.0066682234    -0.0116419116    -0.0031480930
  208  C 14 XY     -0.0021051245    -0.0003296567     0.0013296083     0.0025790292    -0.0009027646
  209  C 14 XZ      0.0003998642     0.0018687163    -0.0035343963     0.0012507748     0.0023538445
  210  C 14 YZ     -0.0039230828     0.0030628804    -0.0023181620     0.0072927567     0.0005558639
  211  H 15  S     -0.0332571985    -0.0551894207    -0.0233158741     0.0050856712    -0.1016665129
  212  H 15  S     -0.0068726213    -0.0156386194    -0.0106652870     0.0004952203    -0.0211862790
  213  H 16  S     -0.0668630032    -0.0121929412     0.0493720328    -0.0010411345     0.0489503718
  214  H 16  S     -0.0108823098    -0.0029636054     0.0067927508     0.0000089511     0.0125646722
  215  H 17  S     -0.0341999666     0.0606089135     0.0848442155    -0.0003933114     0.0306346738
  216  H 17  S     -0.0033443174     0.0112163122     0.0155248880     0.0001812193     0.0106935677
  217  H 18  S      0.0326015147     0.0510309884    -0.0042385786     0.0073584007    -0.1519993002
  218  H 18  S      0.0093263132     0.0104770467    -0.0056119371     0.0030589393    -0.0328750218
  219  H 19  S      0.0110258809     0.0169765217     0.0660418293    -0.0042653220     0.1102859155
  220  H 19  S     -0.0026972853     0.0042382448     0.0126766993    -0.0011464926     0.0248489596
  221  H 20  S     -0.0083155243     0.0282252294     0.0919501755    -0.0043877477     0.1129031199
  222  H 20  S      0.0031982563     0.0027842852     0.0140107836    -0.0014073148     0.0251075988
  223  H 21  S      0.0281775782    -0.0372637292     0.0494643300     0.1239884479    -0.0211387850
  224  H 21  S      0.0108492730    -0.0099297095     0.0089395285     0.0246009388    -0.0019884338
  225  H 22  S     -0.0171567431    -0.0077922701     0.0316816135    -0.1244297070    -0.0359085606
  226  H 22  S      0.0007384887    -0.0027795504     0.0059886766    -0.0272778408    -0.0068941077
  227  H 23  S     -0.0499941244     0.0726195993    -0.0998504330     0.0004870305     0.0494089310
  228  H 23  S     -0.0035127173     0.0110186183    -0.0191708202     0.0000595694     0.0117668216
  229  H 24  S     -0.0154721215    -0.0103747331     0.0330022885     0.1242018594    -0.0244312480
  230  H 24  S      0.0009121699    -0.0032169350     0.0062831677     0.0263346775    -0.0044711048
  231  H 25  S      0.0282146683    -0.0351245591     0.0479927410    -0.1199171371    -0.0322715249
  232  H 25  S      0.0102896152    -0.0095497678     0.0079303047    -0.0215629259    -0.0027141769
  233  C 26  S      0.1079632961     0.0551352288    -0.0612305987    -0.0007538363     0.0038052741
  234  C 26  S     -0.2013305517    -0.1202802598     0.1185505020     0.0009759254     0.0028524857
  235  C 26  S     -0.1952067256    -0.1207424147     0.0925205816     0.0105103830    -0.0080339316
  236  C 26  X     -0.1358440059     0.1340014529     0.0475613448     0.0023508396    -0.1362154559
  237  C 26  Y      0.0049421362    -0.0084577430    -0.0103998184     0.0121051895    -0.0180239228
  238  C 26  Z      0.0716525045    -0.0670676600    -0.0208870799    -0.0110365086     0.0828838758
  239  C 26  X      0.1076176006    -0.0244050306     0.0661774090    -0.0007204156     0.0457679646
  240  C 26  Y     -0.0037141426     0.0015476025    -0.0053445226    -0.0055306016    -0.0057967055
  241  C 26  Z     -0.0525003405     0.0061847972    -0.0362603895     0.0048974981    -0.0186351626
  242  C 26 XX     -0.0200973407    -0.0124194832     0.0125431105    -0.0005351919     0.0002239846
  243  C 26 YY     -0.0058526518    -0.0029583983     0.0031442975    -0.0000904959    -0.0001584673
  244  C 26 ZZ     -0.0086379997    -0.0056243194     0.0056845857     0.0007913905     0.0017420816
  245  C 26 XY      0.0006281571     0.0002956974     0.0002764875     0.0013484918     0.0025577739
  246  C 26 XZ      0.0072537149     0.0055889539    -0.0053126772    -0.0007981659    -0.0014137058
  247  C 26 YZ     -0.0001847528    -0.0005221291    -0.0003264558    -0.0006307275    -0.0006701554
  248  C 27  S      0.1180205696    -0.0803086190     0.0172189870    -0.0018941864     0.0359212689
  249  C 27  S     -0.2236425533     0.1610069784    -0.0489178101     0.0037520069    -0.0678412676
  250  C 27  S     -0.2022017697     0.1334431639    -0.0428437324     0.0009632732    -0.1088223121
  251  C 27  X      0.1263338405     0.0488006449    -0.1531249976    -0.0135306115     0.1005913837
  252  C 27  Y     -0.0068201495    -0.0040370643     0.0060564445     0.0357636100    -0.0112033545
  253  C 27  Z     -0.0574429358    -0.0229000840     0.0715037779    -0.0221088006    -0.0431664401
  254  C 27  X     -0.0409372996    -0.0278491952     0.0615026109    -0.0023913438     0.0155707147
  255  C 27  Y      0.0017345332     0.0009012587    -0.0031911956     0.0180037774    -0.0033605458
  256  C 27  Z      0.0206238341     0.0152380738    -0.0258539467    -0.0134255689    -0.0054786832
  257  C 27 XX     -0.0212334561     0.0169296476    -0.0064000961    -0.0013811488    -0.0068178254
  258  C 27 YY     -0.0066067906     0.0039434126    -0.0014347948    -0.0003422665    -0.0021925515
  259  C 27 ZZ     -0.0094535958     0.0067615131    -0.0025070374     0.0023658994    -0.0023011235
  260  C 27 XY      0.0008808286    -0.0006928987     0.0005396725     0.0040321272     0.0015307250
  261  C 27 XZ      0.0075480964    -0.0068649458     0.0024126465    -0.0023767012     0.0017173625
  262  C 27 YZ     -0.0003758654     0.0005167155    -0.0006541802    -0.0016192204    -0.0004212452
  263  C 28  S     -0.0990803488    -0.0747303075    -0.0172912820    -0.0006984323     0.0042175188
  264  C 28  S      0.2010526859     0.1513836987     0.0307539623     0.0009700348    -0.0130577429
  265  C 28  S     -0.0358492470     0.0681821787     0.1114641699     0.0203867014    -0.0257851320
  266  C 28  X      0.0778991697     0.0893930593     0.0981257528    -0.0037691710     0.0963555986
  267  C 28  Y     -0.0190001477    -0.1495974814    -0.1310671236    -0.0043700675     0.0424674928
  268  C 28  Z      0.0017338270     0.0855521691     0.0575236723     0.0067451413    -0.1056003504
  269  C 28  X     -0.0429663617    -0.0224171058     0.0279528086     0.0029976990     0.0378103996
  270  C 28  Y      0.1005757990     0.0100473310    -0.0529670366    -0.0009159236     0.0236765905
  271  C 28  Z     -0.0498995159     0.0066590492     0.0193152619    -0.0032432143    -0.0483864588
  272  C 28 XX      0.0063469066     0.0038619983    -0.0019510716     0.0003429256    -0.0066558740
  273  C 28 YY      0.0156832611     0.0142198193     0.0046254325     0.0000687413    -0.0010363500
  274  C 28 ZZ      0.0104544915     0.0054152514     0.0003119985    -0.0001981456     0.0041417343
  275  C 28 XY     -0.0039842090    -0.0066354129    -0.0021661598    -0.0001277038     0.0023554907
  276  C 28 XZ     -0.0020469676     0.0035528762     0.0012572922    -0.0001054431    -0.0000299887
  277  C 28 YZ     -0.0075668924    -0.0040961173    -0.0000297082    -0.0000474038    -0.0008384185

                         31               32               33               34               35
                   -0.6364793648    -0.6212004733    -0.5870294975    -0.5535931151    -0.5295977368
    1  C  1  S     -0.0704103930     0.0712340340     0.0038427133     0.0149303699    -0.0023274214
    2  C  1  S      0.1446713395    -0.1415668760    -0.0078099494    -0.0239198921    -0.0009280888
    3  C  1  S      0.0910652222    -0.1945671775    -0.0107115755    -0.0848773612     0.0046843438
    4  C  1  X     -0.1170001020    -0.0200023291     0.0252555143     0.1420140183    -0.0728000295
    5  C  1  Y     -0.0669480873    -0.0853404738     0.0109142737    -0.0442669597     0.0147356276
    6  C  1  Z      0.1351798660    -0.1172231999    -0.0396797035     0.0850846527     0.0505822017
    7  C  1  X     -0.0387080039    -0.0461833755     0.0106897672     0.0202403384    -0.0249319058
    8  C  1  Y     -0.0217743830    -0.0524582997     0.0046554578    -0.0340808658     0.0079809162
    9  C  1  Z      0.0126038762     0.0231279911    -0.0091108144     0.0680197914     0.0116216261
   10  C  1 XX      0.0061464077    -0.0115780532    -0.0005925193     0.0079965243    -0.0024277463
   11  C  1 YY      0.0128994891    -0.0081981273    -0.0018138295    -0.0002713950     0.0013009888
   12  C  1 ZZ      0.0123802214    -0.0088520579    -0.0001539097    -0.0111712364     0.0018760807
   13  C  1 XY      0.0015454192     0.0002660696    -0.0014286760     0.0018772138     0.0024743359
   14  C  1 XZ      0.0001287863     0.0066869147     0.0003511934    -0.0043965694     0.0002049655
   15  C  1 YZ     -0.0021162877     0.0096578539    -0.0005265723     0.0062449469    -0.0028428093
   16  C  2  S     -0.0093342319    -0.1238278806     0.0098909986    -0.0015281058    -0.0065425952
   17  C  2  S      0.0286124912     0.2489287437    -0.0223713970     0.0055504709     0.0106422140
   18  C  2  S     -0.0719866956     0.1944237496     0.0163765519     0.0097582224     0.0096354526
   19  C  2  X     -0.0781481757    -0.0561423393     0.0188943234     0.0218428347    -0.0285529822
   20  C  2  Y     -0.0848646492    -0.1444413719     0.0528150629    -0.1811042454    -0.0221772523
   21  C  2  Z      0.0265568377     0.0385703830     0.0081011438    -0.0368985403    -0.0248869985
   22  C  2  X     -0.0537370400    -0.0022463924     0.0155614123    -0.0036279131    -0.0094084915
   23  C  2  Y     -0.0624476016     0.0240730043     0.0273562057    -0.0766510436    -0.0035466927
   24  C  2  Z      0.0039564614     0.0272245041     0.0015970388    -0.0237355387    -0.0001075282
   25  C  2 XX     -0.0036842265     0.0107414372    -0.0015083286     0.0060874321    -0.0002028429
   26  C  2 YY      0.0021782420     0.0280379810    -0.0022777601    -0.0030662608     0.0041695334
   27  C  2 ZZ      0.0083168554     0.0111362329    -0.0018463426     0.0024626438    -0.0015075949
   28  C  2 XY     -0.0048851741     0.0066935558    -0.0002880935     0.0031672841     0.0008516448
   29  C  2 XZ     -0.0039592716     0.0031883244     0.0011864455     0.0043346313    -0.0039165059
   30  C  2 YZ      0.0003953811     0.0032463467    -0.0000681971    -0.0008653780    -0.0007883215
   31  C  3  S     -0.0280034106     0.1093941856    -0.0030122995    -0.0141282707     0.0091628093
   32  C  3  S      0.0567062469    -0.2239543301     0.0080066313     0.0270124533    -0.0155007459
   33  C  3  S      0.1025994811    -0.1542452115    -0.0332142294     0.0596102300    -0.0195928308
   34  C  3  X      0.0107934232    -0.0491044015    -0.0083833478     0.0338190431     0.0145535880
   35  C  3  Y      0.0200204947    -0.0179917648     0.0181193930    -0.0903569188     0.0097851951
   36  C  3  Z     -0.1249795813     0.1121130806     0.0373855233    -0.2245682151     0.0563131176
   37  C  3  X      0.0012367663    -0.0046866859    -0.0048637063     0.0122522862     0.0021797912
   38  C  3  Y      0.0046319438    -0.0248844433     0.0066775545    -0.0176128409    -0.0049182556
   39  C  3  Z     -0.0035280193    -0.0202934770    -0.0012148776    -0.0713352919     0.0160305965
   40  C  3 XX      0.0045628412    -0.0105338793    -0.0008995065     0.0011106327     0.0022471399
   41  C  3 YY      0.0059491113    -0.0058891346     0.0001605502     0.0023540210    -0.0010812171
   42  C  3 ZZ      0.0032641617    -0.0283097913     0.0012895899     0.0060694662    -0.0042884825
   43  C  3 XY      0.0028198872    -0.0001644088    -0.0002159787    -0.0018252187     0.0018006797
   44  C  3 XZ     -0.0051357071     0.0001953166     0.0001626022    -0.0011683031     0.0029764056
   45  C  3 YZ      0.0028531703    -0.0060881705     0.0005465638    -0.0008390990    -0.0003324325
   46  C  4  S     -0.0135623097    -0.0765763493    -0.0051660097     0.0005894525     0.0021661763
   47  C  4  S      0.0335572862     0.1541408239     0.0080333838     0.0046365921    -0.0007312311
   48  C  4  S     -0.0648316729     0.1676227242     0.0494756088    -0.1017206599     0.0156482369
   49  C  4  X      0.0449895603     0.0278369981    -0.0376225865     0.1195920577     0.0268366230
   50  C  4  Y      0.0849143358     0.1480159536    -0.0185786723     0.1144776814    -0.0667299572
   51  C  4  Z     -0.1095166764     0.0473042785     0.0088730964     0.0206415523    -0.0005034968
   52  C  4  X      0.0109758695    -0.0086076188    -0.0149723078     0.0474470266     0.0071534360
   53  C  4  Y      0.0498505112    -0.0041944600    -0.0256078125     0.0875705758    -0.0271705235
   54  C  4  Z     -0.0520580381     0.0460603408     0.0114708953    -0.0118410717     0.0041720938
   55  C  4 XX      0.0050535085     0.0109001524    -0.0002842581    -0.0049591255     0.0011447160
   56  C  4 YY      0.0007468795     0.0119590947     0.0012443346    -0.0011032917     0.0010179822
   57  C  4 ZZ      0.0030119122     0.0093564780     0.0002453762     0.0091637067    -0.0031481762
   58  C  4 XY      0.0001395661     0.0004966138     0.0024214629    -0.0068104757    -0.0025978072
   59  C  4 XZ     -0.0009129258    -0.0056800721    -0.0004438730     0.0037115014     0.0009410331
   60  C  4 YZ      0.0029684781    -0.0086161962    -0.0002391395    -0.0034210086     0.0019021369
   61  C  5  S     -0.0227773272    -0.0034334736     0.0275544701    -0.0002380761    -0.0226130174
   62  C  5  S      0.0502001619     0.0182949047    -0.0563266453    -0.0064101871     0.0521856494
   63  C  5  S      0.2569956315    -0.1157935103    -0.0683441554    -0.0015047622     0.0697622904
   64  C  5  X      0.1717715858     0.0429691804    -0.0234256124    -0.0861540758    -0.0265188479
   65  C  5  Y      0.0586950553     0.0389414781    -0.0052603754     0.0046999463     0.0235902272
   66  C  5  Z     -0.1505561976     0.0040014730     0.0114910647     0.0979140915    -0.0145080797
   67  C  5  X      0.1447190958     0.1032913448    -0.0047764473    -0.0804314418     0.0318896479
   68  C  5  Y      0.0414612412     0.0543546619    -0.0145664958     0.0270582827     0.0058009225
   69  C  5  Z     -0.1148581989    -0.0597531194     0.0091203690     0.0338184340    -0.0275905912
   70  C  5 XX      0.0025263754    -0.0014017980    -0.0031879181    -0.0081050194     0.0059183180
   71  C  5 YY      0.0014411794     0.0077154159    -0.0037856634     0.0044814682     0.0031275545
   72  C  5 ZZ      0.0041616958    -0.0033837018    -0.0038521500     0.0035074497     0.0024187926
   73  C  5 XY     -0.0036602587    -0.0018293447     0.0008212845     0.0007371812    -0.0022953716
   74  C  5 XZ     -0.0000941520    -0.0037611943     0.0011235716    -0.0007091553     0.0018020413
   75  C  5 YZ      0.0011859381     0.0004438054     0.0007306276    -0.0008071513    -0.0007934974
   76  C  6  S     -0.0001378545    -0.0043071303     0.0063324507    -0.0109575438    -0.0000758025
   77  C  6  S     -0.0061060878     0.0083418324    -0.0118317985     0.0222604021    -0.0001844905
   78  C  6  S      0.0709785721     0.0171345779    -0.0290715434     0.0826572818    -0.0087118627
   79  C  6  X     -0.0593257576     0.0303197411     0.0054609649     0.1507890786    -0.0287022095
   80  C  6  Y      0.0219935757     0.1017486629    -0.0237915426     0.1114480775    -0.0140323804
   81  C  6  Z      0.0556045281    -0.0938970335    -0.0354102810     0.1337367382     0.0170605105
   82  C  6  X     -0.0025609968     0.0132704841    -0.0041423370     0.0756717219    -0.0133652045
   83  C  6  Y     -0.0021546645     0.0265857406    -0.0047396982     0.0281919945    -0.0063715318
   84  C  6  Z      0.0141843986    -0.0259597508    -0.0096133840     0.0406876100     0.0132517036
   85  C  6 XX      0.0011086629     0.0041691153    -0.0026119246     0.0040072813     0.0009515447
   86  C  6 YY      0.0000881722    -0.0054720430    -0.0004695465    -0.0006148164     0.0002428136
   87  C  6 ZZ     -0.0003827562     0.0036641084    -0.0005138315     0.0041594709    -0.0010613734
   88  C  6 XY      0.0040668060     0.0017005882    -0.0008412252     0.0019920982     0.0004266418
   89  C  6 XZ      0.0026389637    -0.0035727933    -0.0013143420     0.0038897995    -0.0000394033
   90  C  6 YZ     -0.0052249975     0.0015713762     0.0005592159     0.0009861379    -0.0001722251
   91  C  7  S     -0.0246671800    -0.0065336427    -0.0048464310     0.0495689555    -0.0128669949
   92  C  7  S      0.0569166031     0.0179344425     0.0089827965    -0.1093304204     0.0277560915
   93  C  7  S     -0.0770432887     0.0020818680     0.0258919293     0.0203239621     0.0130514377
   94  C  7  X     -0.0383277819    -0.0117812022    -0.0067783947     0.0344624707    -0.0029222028
   95  C  7  Y      0.0410398457     0.0016179033     0.0077475171    -0.0751171990     0.0201388197
   96  C  7  Z     -0.0098711535    -0.0200966311    -0.0016352783     0.0451344375    -0.0135207845
   97  C  7  X      0.0578395403     0.0006602362    -0.0232778008    -0.0302125575    -0.0025125264
   98  C  7  Y     -0.0946403064    -0.0078504025     0.0329873680     0.0489726766     0.0063455467
   99  C  7  Z      0.0487018468     0.0067099062    -0.0151844124    -0.0217425681    -0.0036425184
  100  C  7 XX      0.0042635197     0.0016038063     0.0006455354    -0.0060160505     0.0010512376
  101  C  7 YY      0.0053066015     0.0013091086     0.0004753803    -0.0086271525     0.0027014150
  102  C  7 ZZ      0.0020864584     0.0012568331     0.0003276643    -0.0057641785     0.0016678875
  103  C  7 XY     -0.0025737801    -0.0003095186    -0.0004388519     0.0031771087    -0.0005986237
  104  C  7 XZ      0.0004435413     0.0008464879     0.0002296520    -0.0018846729     0.0005133852
  105  C  7 YZ     -0.0008114174    -0.0006009465    -0.0000461600     0.0031012017    -0.0011828141
  106  C  8  S     -0.0423889917    -0.0053338662    -0.0085585027     0.0044094987    -0.0260945925
  107  C  8  S      0.0836963698     0.0101672166     0.0148488313    -0.0095082745     0.0517501702
  108  C  8  S      0.0108015247    -0.0060979859    -0.1470563884    -0.0029878497     0.2371348907
  109  C  8  X      0.0322202784     0.0100857829     0.2203184763     0.0014492906    -0.1525692537
  110  C  8  Y     -0.0032854333    -0.0001685275    -0.0139028241     0.0013212825     0.0127487759
  111  C  8  Z     -0.0137927379    -0.0037958920    -0.1011818214    -0.0012613862     0.0672161262
  112  C  8  X      0.0090709268     0.0094964889     0.1666361152     0.0340418863     0.0920849717
  113  C  8  Y     -0.0020027101    -0.0037370417    -0.0126152192    -0.0097345283    -0.0030146457
  114  C  8  Z     -0.0052191417    -0.0029960503    -0.0743666582    -0.0092171481    -0.0446959361
  115  C  8 XX      0.0050358673     0.0002433995    -0.0018551414     0.0004868094     0.0151411330
  116  C  8 YY      0.0052453122     0.0007535944     0.0018901746    -0.0018465510    -0.0069710639
  117  C  8 ZZ      0.0041202301     0.0006184678     0.0008421675    -0.0008990333    -0.0000118905
  118  C  8 XY     -0.0010410434    -0.0002841040    -0.0000158671     0.0001321425     0.0009428974
  119  C  8 XZ     -0.0005489477    -0.0000320591     0.0015409575    -0.0008439974    -0.0093669792
  120  C  8 YZ     -0.0021204412    -0.0002524414    -0.0010005990     0.0012401203     0.0064134220
  121  N  9  S     -0.0144971601    -0.0039020528    -0.0021898017     0.0257069337    -0.0070525806
  122  N  9  S     -0.0274817025    -0.0079785663    -0.0060576090     0.0529704930    -0.0151160137
  123  N  9  S     -0.0962963800    -0.0136378226     0.0255253031     0.0868644301    -0.0104443740
  124  N  9  X      0.0029846841     0.0021295780     0.0009237505     0.0014565085    -0.0019092013
  125  N  9  Y      0.0030649193     0.0055596921    -0.0000359169     0.0076752416    -0.0046551593
  126  N  9  Z     -0.0052156020     0.0064542257    -0.0008852901    -0.0071277707     0.0030056205
  127  N  9  X      0.0071013388     0.0002255693    -0.0038088257    -0.0066964500     0.0008027060
  128  N  9  Y     -0.0155472207    -0.0045655332     0.0067328015     0.0030077266     0.0032269197
  129  N  9  Z      0.0095948982    -0.0048497462    -0.0032598433     0.0001033478    -0.0017363030
  130  N  9 XX      0.0001172073    -0.0000129044    -0.0002630040     0.0018019932    -0.0008488582
  131  N  9 YY     -0.0012324809    -0.0011981661    -0.0002960052     0.0016178233    -0.0003024859
  132  N  9 ZZ     -0.0006476919     0.0004021331    -0.0004066679     0.0007462627    -0.0002354014
  133  N  9 XY      0.0004550219     0.0003841550    -0.0001229396    -0.0011220244     0.0004243879
  134  N  9 XZ     -0.0005383285     0.0003973090     0.0000120329     0.0003604985    -0.0001202909
  135  N  9 YZ      0.0012220173    -0.0002310002     0.0000271441    -0.0000675324    -0.0001543449
  136  C 10  S      0.0124121149     0.0010874328     0.0021406306     0.0071807514     0.0630315567
  137  C 10  S     -0.0249543195    -0.0021479220    -0.0039717146    -0.0142922275    -0.1273001311
  138  C 10  S     -0.0020649505     0.0017058559    -0.0068969799    -0.0289557850    -0.3266166208
  139  C 10  X     -0.0264976870    -0.0028131725     0.0689322021     0.0304883791     0.1379108999
  140  C 10  Y     -0.0472071757    -0.0091097638    -0.1495948579    -0.0198406643    -0.0734640269
  141  C 10  Z      0.0523551128     0.0077896222     0.0864016756    -0.0000585108    -0.0105760976
  142  C 10  X     -0.0083135372    -0.0017329292     0.0169368062    -0.0003690793    -0.0416376892
  143  C 10  Y     -0.0165462206    -0.0033021127    -0.0420894096     0.0011226269     0.0644474252
  144  C 10  Z      0.0186315394     0.0027842781     0.0254438590    -0.0013446728    -0.0305702121
  145  C 10 XX     -0.0043980190    -0.0005763513    -0.0042476604    -0.0003637664    -0.0054941111
  146  C 10 YY     -0.0002653491     0.0000509509     0.0004974642    -0.0019859856    -0.0156985528
  147  C 10 ZZ     -0.0006346810     0.0000169638    -0.0011276264    -0.0009610397    -0.0059404197
  148  C 10 XY      0.0010037206     0.0000959471    -0.0003946452     0.0006409664     0.0086235210
  149  C 10 XZ      0.0012364153     0.0001861274     0.0024990909    -0.0006392656    -0.0063040211
  150  C 10 YZ     -0.0011817973    -0.0002044601    -0.0007800341     0.0010317759     0.0063043480
  151  C 11  S      0.0251991040     0.0039922459     0.0358988184    -0.0068327958    -0.0682424885
  152  C 11  S     -0.0506389477    -0.0078829888    -0.0700506586     0.0146368052     0.1389717824
  153  C 11  S     -0.0208251783    -0.0044035839    -0.0676067879     0.0223683154     0.3035638808
  154  C 11  X      0.0397052297     0.0043571251    -0.0266757348    -0.0122832725    -0.0221466641
  155  C 11  Y     -0.0452729076    -0.0078784873    -0.1387453788    -0.0160630544     0.0107566407
  156  C 11  Z      0.0165799380     0.0042970909     0.1268171064     0.0193913957     0.0024576698
  157  C 11  X      0.0151603960     0.0020783583    -0.0009782183    -0.0087331824    -0.0542632181
  158  C 11  Y     -0.0122981598    -0.0017891409    -0.0375390290    -0.0103951177    -0.0696545383
  159  C 11  Z      0.0022054762     0.0003328764     0.0311273096     0.0128829606     0.0845029125
  160  C 11 XX     -0.0037192402    -0.0005337429    -0.0062553612    -0.0000540249     0.0020443390
  161  C 11 YY     -0.0026430276    -0.0004965651    -0.0057531240     0.0009422520     0.0111650622
  162  C 11 ZZ     -0.0032082346    -0.0005111613    -0.0050919130     0.0009771891     0.0116078277
  163  C 11 XY     -0.0004846972    -0.0000050691     0.0007818524     0.0004693453     0.0046057769
  164  C 11 XZ      0.0015726602     0.0002737676     0.0014724890    -0.0000432264    -0.0025654261
  165  C 11 YZ      0.0011400003     0.0001852444     0.0024627671    -0.0007471530    -0.0089903733
  166  C 12  S     -0.0343732196    -0.0042971516    -0.0144488550     0.0085174501     0.0648558957
  167  C 12  S      0.0689604916     0.0087036524     0.0302069948    -0.0164096864    -0.1266220449
  168  C 12  S      0.0180805460     0.0021528000     0.0081518266    -0.0294513885    -0.2895391464
  169  C 12  X      0.0112028212     0.0003616351    -0.1155458333    -0.0463050112    -0.2144058282
  170  C 12  Y      0.0017300516     0.0010483588     0.0093019227     0.0044407954     0.0135729926
  171  C 12  Z     -0.0075056709     0.0003112786     0.0515561961     0.0207537735     0.0980243931
  172  C 12  X     -0.0027999572    -0.0007148809    -0.0555298235    -0.0062856615     0.0331116319
  173  C 12  Y      0.0008464282     0.0009317942     0.0038374442     0.0015975170    -0.0042541848
  174  C 12  Z      0.0004603154     0.0010261693     0.0253163113     0.0026763913    -0.0138231065
  175  C 12 XX      0.0062340916     0.0008640149     0.0038682151    -0.0023251824    -0.0201328847
  176  C 12 YY      0.0028730616     0.0002865487    -0.0017820723    -0.0007758536    -0.0019707907
  177  C 12 ZZ      0.0031979965     0.0003750740    -0.0000552031    -0.0010473149    -0.0062304928
  178  C 12 XY     -0.0006803870    -0.0000766125     0.0001492723     0.0001670689     0.0008371638
  179  C 12 XZ     -0.0019703777    -0.0002994077    -0.0022997712     0.0009098797     0.0089828413
  180  C 12 YZ     -0.0005192979     0.0000031118     0.0017653747     0.0001185348    -0.0021136943
  181  C 13  S      0.0280523945     0.0044203355     0.0367172798    -0.0065612866    -0.0686784051
  182  C 13  S     -0.0563536387    -0.0088488815    -0.0720139365     0.0137191231     0.1399024581
  183  C 13  S     -0.0222073196    -0.0024319478    -0.0689060900     0.0279420246     0.3017995097
  184  C 13  X      0.0153243814    -0.0000505019    -0.0935211075    -0.0215349591    -0.0119880336
  185  C 13  Y      0.0405399404     0.0074548305     0.1450269859     0.0176603081    -0.0088992873
  186  C 13  Z     -0.0408804365    -0.0059902400    -0.0706108699    -0.0034319888     0.0134087627
  187  C 13  X      0.0082615317     0.0002020435    -0.0196202632    -0.0163557034    -0.0887906361
  188  C 13  Y      0.0101263529     0.0020776540     0.0380596805     0.0141169474     0.0782231228
  189  C 13  Z     -0.0125471482    -0.0018618008    -0.0210072480    -0.0032680678    -0.0186781463
  190  C 13 XX     -0.0048174703    -0.0006602565    -0.0067205479     0.0004923168     0.0075513779
  191  C 13 YY     -0.0033194434    -0.0005462653    -0.0058567977     0.0010337149     0.0130217054
  192  C 13 ZZ     -0.0024550587    -0.0004826081    -0.0047683331     0.0002520605     0.0044974226
  193  C 13 XY      0.0015485446     0.0002700059     0.0015036493    -0.0007312895    -0.0089977970
  194  C 13 XZ      0.0004483380     0.0000706405     0.0010892402     0.0005539269     0.0053167172
  195  C 13 YZ      0.0005522912     0.0001318022     0.0021004067    -0.0002587870    -0.0037963167
  196  C 14  S      0.0097374249     0.0006386015     0.0034460337     0.0069887943     0.0650748295
  197  C 14  S     -0.0197344770    -0.0014269086    -0.0067596385    -0.0143292936    -0.1316148928
  198  C 14  S      0.0002265336    -0.0034352943    -0.0130937562    -0.0452409959    -0.3238380847
  199  C 14  X     -0.0518236060    -0.0070840028    -0.0016703006     0.0234032679     0.1052014002
  200  C 14  Y      0.0519572569     0.0085866328     0.1408128443     0.0139689430     0.0522994181
  201  C 14  Z     -0.0155851607    -0.0044528363    -0.1140089894    -0.0238904878    -0.0957592115
  202  C 14  X     -0.0180184807    -0.0031348968    -0.0013189805     0.0028252634    -0.0148762805
  203  C 14  Y      0.0185977539     0.0013819515     0.0394798416    -0.0071925435    -0.0579492635
  204  C 14  Z     -0.0050409949    -0.0003840883    -0.0316975698     0.0038085554     0.0553563451
  205  C 14 XX     -0.0033961384    -0.0005346898    -0.0050291994    -0.0004005330    -0.0011260588
  206  C 14 YY      0.0004132542     0.0001809584     0.0003496889    -0.0019171354    -0.0143414048
  207  C 14 ZZ     -0.0014026266    -0.0001148726    -0.0006568215    -0.0012369238    -0.0122216539
  208  C 14 XY     -0.0009647014    -0.0001150199     0.0006302382     0.0002372911    -0.0028874099
  209  C 14 XZ      0.0022938422     0.0003223449     0.0020619562    -0.0002838962     0.0003901176
  210  C 14 YZ     -0.0006210361    -0.0001358573    -0.0012795218     0.0012066358     0.0107442469
  211  H 15  S      0.1821892274    -0.1086729226    -0.0355871847    -0.0080161817     0.0556596124
  212  H 15  S      0.0339914733    -0.0358151295    -0.0066224081    -0.0150766441     0.0176312849
  213  H 16  S      0.0668637930     0.2194356689    -0.0466313786     0.1124526035     0.0336758244
  214  H 16  S      0.0018083643     0.0603988464    -0.0075235217     0.0131192265     0.0114128952
  215  H 17  S      0.0998171668    -0.1852625414    -0.0226686778     0.1824229173    -0.0529165050
  216  H 17  S      0.0181201616    -0.0539665804    -0.0049404567     0.0351282448    -0.0150673330
  217  H 18  S      0.0929742083     0.1466484728    -0.0117575193     0.0783415693    -0.0405264104
  218  H 18  S      0.0112777066     0.0400384703    -0.0006518107     0.0103079648    -0.0119984317
  219  H 19  S      0.0122182696     0.0031957874    -0.0291218719     0.1689870172    -0.0062913285
  220  H 19  S     -0.0080549746    -0.0013541874    -0.0028125367     0.0283004162    -0.0021267230
  221  H 20  S      0.0341426493     0.0181372377    -0.0129265485    -0.0678289060     0.0144139901
  222  H 20  S      0.0031696525     0.0040594182    -0.0038484260    -0.0076560112     0.0042509448
  223  H 21  S     -0.0308080205    -0.0053905912    -0.1141977735    -0.0308023453    -0.1765207699
  224  H 21  S     -0.0018172230    -0.0006711907    -0.0237252701    -0.0099565304    -0.0645178110
  225  H 22  S     -0.0404329178    -0.0079226088    -0.1551886834    -0.0109116362     0.0830399939
  226  H 22  S     -0.0084302746    -0.0018607602    -0.0313644529    -0.0005134306     0.0412963246
  227  H 23  S      0.0394692508     0.0042458569    -0.0634111105    -0.0441739940    -0.2487814665
  228  H 23  S      0.0116110672     0.0015829472    -0.0014255953    -0.0114791370    -0.0830069341
  229  H 24  S     -0.0435845784    -0.0083364331    -0.1529040160    -0.0107369834     0.0856987466
  230  H 24  S     -0.0088357935    -0.0018101191    -0.0300287762     0.0000147417     0.0413156555
  231  H 25  S     -0.0267657369    -0.0048150640    -0.1103764195    -0.0297154126    -0.1718788244
  232  H 25  S     -0.0016983927    -0.0003446868    -0.0194245728    -0.0088459686    -0.0592168573
  233  C 26  S     -0.0253093372    -0.0066600976    -0.0399939256     0.0252375756     0.0361528818
  234  C 26  S      0.0616687507     0.0117019081     0.0834622788    -0.0551273813    -0.0693323785
  235  C 26  S     -0.0152230221    -0.0068630249     0.1491881174     0.0113346922    -0.0538800295
  236  C 26  X     -0.1956212543    -0.0234814241     0.0989180534     0.0931413008    -0.0512388502
  237  C 26  Y      0.0200538224     0.0123264369    -0.0051119224     0.0034475826     0.0053898891
  238  C 26  Z      0.0832056283     0.0221228232    -0.0483578285    -0.0437839326     0.0209578020
  239  C 26  X      0.1636577154     0.0402378396     0.0365098907    -0.0174097689     0.0473937510
  240  C 26  Y     -0.0089204228    -0.0069267716     0.0011706419    -0.0048740229    -0.0008596370
  241  C 26  Z     -0.0843153488    -0.0166627294    -0.0182674427     0.0145755560    -0.0231317960
  242  C 26 XX      0.0081545739     0.0008537402     0.0076789826    -0.0064673331    -0.0074277143
  243  C 26 YY      0.0017305695     0.0005160730     0.0028959320    -0.0016664296    -0.0016297152
  244  C 26 ZZ      0.0027133881     0.0004065999     0.0039520790    -0.0018011638    -0.0034352295
  245  C 26 XY     -0.0012990698    -0.0003753247    -0.0002073414     0.0001382065    -0.0001349082
  246  C 26 XZ     -0.0026671463    -0.0011485357    -0.0026197084     0.0014806615     0.0037185761
  247  C 26 YZ      0.0006441797     0.0001222747    -0.0000126459    -0.0000516413     0.0001898615
  248  C 27  S      0.0591458441     0.0096908517     0.0272541843    -0.0228813708    -0.0498743922
  249  C 27  S     -0.1248933009    -0.0215838497    -0.0629018353     0.0493201867     0.1192215780
  250  C 27  S     -0.2076966108    -0.0358262431     0.0295685913     0.0644864368     0.0533514092
  251  C 27  X      0.0789052481     0.0088364243    -0.1887764712    -0.0279048499     0.1656859675
  252  C 27  Y     -0.0012054021     0.0048641566     0.0104213819     0.0052815081    -0.0080279381
  253  C 27  Z     -0.0404945014     0.0016056700     0.0874808203     0.0133259068    -0.0794052204
  254  C 27  X      0.0783942219     0.0230896756     0.1017911687     0.0058662583     0.0682330084
  255  C 27  Y     -0.0007634292     0.0053082067    -0.0070976073     0.0073101497    -0.0039591730
  256  C 27  Z     -0.0359119412    -0.0077022950    -0.0467835456    -0.0070440361    -0.0329371317
  257  C 27 XX     -0.0117352581    -0.0021389460    -0.0064349440     0.0047324912     0.0123615478
  258  C 27 YY     -0.0043520136    -0.0007711250    -0.0022180486     0.0016001893     0.0039843742
  259  C 27 ZZ     -0.0061347340    -0.0007740203    -0.0030092458     0.0024060747     0.0062841449
  260  C 27 XY     -0.0000982469    -0.0004287425     0.0006118147    -0.0004008732    -0.0000435041
  261  C 27 XZ      0.0043486245     0.0002526105     0.0025059333    -0.0016754096    -0.0039372099
  262  C 27 YZ      0.0002383382     0.0002306654     0.0001918937     0.0004543581     0.0015840731
  263  C 28  S      0.0352551542     0.0129255784    -0.0061873579    -0.0326213599     0.0137624160
  264  C 28  S     -0.0757295148    -0.0370757584     0.0153589737     0.0653921632    -0.0317525738
  265  C 28  S      0.1536553057     0.1720185813    -0.0511724045     0.0206655669    -0.0066786172
  266  C 28  X      0.0224471970     0.0123916189    -0.0128635517    -0.1050392161     0.0600600229
  267  C 28  Y     -0.1087646265    -0.0594868308    -0.0064470882     0.1366542638    -0.0283303326
  268  C 28  Z      0.1038154445    -0.0308285564     0.0106011593    -0.0378564333    -0.0011972338
  269  C 28  X      0.0333236960    -0.0173454493    -0.0140437221    -0.0972305243     0.0160718052
  270  C 28  Y     -0.1143151435     0.0280779536     0.0227719162     0.1170921997    -0.0047794444
  271  C 28  Z      0.0632555524    -0.0752919020    -0.0015533306    -0.0479642745    -0.0042080418
  272  C 28 XX     -0.0022702048    -0.0008992831     0.0013894114     0.0072732786    -0.0059249312
  273  C 28 YY     -0.0045533207    -0.0013204395     0.0010085142     0.0029084445    -0.0004076269
  274  C 28 ZZ     -0.0069693531    -0.0041719580     0.0001227189     0.0055948116    -0.0010047334
  275  C 28 XY      0.0023265355     0.0048644178    -0.0018168234     0.0033479468     0.0003001306
  276  C 28 XZ     -0.0045526987     0.0054801865     0.0014711698    -0.0034911113    -0.0004359160
  277  C 28 YZ      0.0039871587     0.0002610850    -0.0004626408     0.0014509335    -0.0008032934

                         36               37               38               39               40
                   -0.5168703540    -0.5069599232    -0.4934052177    -0.4884108294    -0.4805238559
    1  C  1  S     -0.0053073935     0.0030212479    -0.0280264185     0.0124264053     0.0015111599
    2  C  1  S      0.0242458813    -0.0041752385     0.0564851143    -0.0204712529    -0.0062091524
    3  C  1  S      0.0263261508    -0.0042307557     0.0887854731    -0.0125668848    -0.0213447027
    4  C  1  X      0.0919948731     0.0277399485     0.0144002476     0.1680063704    -0.0670382277
    5  C  1  Y     -0.0764769417    -0.0110038295     0.1540464931    -0.0068450228    -0.0217498221
    6  C  1  Z     -0.1798583253    -0.0373924032    -0.0129017446    -0.1444053538     0.0849696050
    7  C  1  X      0.0251603419     0.0087347518     0.0331335148     0.0767619980    -0.0363349898
    8  C  1  Y     -0.0228462132    -0.0045264546     0.0388132750    -0.0044606391    -0.0053517863
    9  C  1  Z     -0.0649838153    -0.0118723085    -0.0227602292    -0.0522110814     0.0386114172
   10  C  1 XX      0.0037776739     0.0000011822     0.0037050305    -0.0011043929     0.0000738126
   11  C  1 YY     -0.0034297762    -0.0004329242     0.0025994937     0.0011458652    -0.0013131338
   12  C  1 ZZ      0.0017171117    -0.0009440986     0.0032655051    -0.0064688027     0.0014804084
   13  C  1 XY     -0.0098229709    -0.0024542469     0.0092394815    -0.0076286055     0.0024287678
   14  C  1 XZ     -0.0004050834     0.0004489261     0.0044491668     0.0046221614    -0.0032050748
   15  C  1 YZ      0.0081143596     0.0022448713    -0.0096819717     0.0091589622    -0.0031275840
   16  C  2  S      0.0217929507     0.0014178650    -0.0127553580    -0.0093798570     0.0065676072
   17  C  2  S     -0.0369734978    -0.0014310926     0.0293091802     0.0272709831    -0.0188960406
   18  C  2  S     -0.0336475248    -0.0081305461     0.0149905114    -0.0255903096     0.0179125900
   19  C  2  X      0.0768945358     0.0198621194    -0.1071048538     0.0667912353    -0.0103141272
   20  C  2  Y      0.1136129291     0.0183463918     0.0556813145     0.0746414995    -0.0522078704
   21  C  2  Z      0.1443782935     0.0233139742    -0.1094645349     0.0463896365    -0.0191288313
   22  C  2  X      0.0323592451     0.0071908159    -0.0487967326     0.0177970205     0.0024851223
   23  C  2  Y      0.0369413965     0.0060990678     0.0127409459     0.0166585495    -0.0108758579
   24  C  2  Z      0.0283843982     0.0053942368    -0.0614511466     0.0117287520     0.0003103886
   25  C  2 XX      0.0017780381     0.0004830393    -0.0093289278    -0.0012372703     0.0019538022
   26  C  2 YY     -0.0148868932    -0.0019882313     0.0086049680    -0.0014545698    -0.0002171873
   27  C  2 ZZ      0.0053216936     0.0009106989     0.0026469069     0.0047055142    -0.0033315607
   28  C  2 XY     -0.0046102667    -0.0003939113    -0.0033553915    -0.0006611591     0.0014409495
   29  C  2 XZ      0.0095746877     0.0018578781    -0.0032775401     0.0067865457    -0.0026350253
   30  C  2 YZ      0.0047876932     0.0005984366     0.0000051168     0.0002290446    -0.0009677293
   31  C  3  S     -0.0147699645    -0.0003556879    -0.0170912531    -0.0045425344     0.0032377985
   32  C  3  S      0.0197404901    -0.0007332647     0.0366388828     0.0093821578    -0.0053826807
   33  C  3  S      0.0185711308     0.0041615463    -0.0174311354     0.0173415132    -0.0100073372
   34  C  3  X     -0.0370038033     0.0050298702    -0.1665174644     0.0246307982     0.0181978697
   35  C  3  Y      0.0173676691    -0.0004224774    -0.0942365629    -0.0209702844     0.0246984496
   36  C  3  Z     -0.1480762658    -0.0109621496    -0.0569822123     0.0279007832     0.0102036358
   37  C  3  X     -0.0081213029     0.0029154880    -0.0709611830     0.0113402446     0.0068152982
   38  C  3  Y      0.0268817950     0.0030562918    -0.0362036235    -0.0054817658     0.0077110917
   39  C  3  Z     -0.0401042283     0.0004356301    -0.0411019759     0.0197816779    -0.0018316095
   40  C  3 XX     -0.0068512195    -0.0002951048    -0.0075454544     0.0019146746     0.0007123235
   41  C  3 YY      0.0018326784    -0.0006843111     0.0035816595    -0.0035970939     0.0016382007
   42  C  3 ZZ      0.0095520369     0.0008401791     0.0089294517     0.0026029806    -0.0027968763
   43  C  3 XY     -0.0064782941    -0.0006135951    -0.0010917433     0.0009443712     0.0000955446
   44  C  3 XZ     -0.0083489002    -0.0003545429    -0.0135970543     0.0000598649     0.0028942025
   45  C  3 YZ      0.0011027739    -0.0001289947    -0.0003721464    -0.0009948393     0.0005100898
   46  C  4  S      0.0023721793     0.0061457575    -0.0217804738     0.0201170058    -0.0078725426
   47  C  4  S     -0.0194632583    -0.0139685821     0.0371478255    -0.0432377873     0.0193623305
   48  C  4  S      0.0034229324    -0.0251140923     0.0951122720    -0.0472681964     0.0161839698
   49  C  4  X     -0.1229712376    -0.0026044503    -0.0529230059     0.0448381317    -0.0122025386
   50  C  4  Y      0.2305464382     0.0089166250     0.1259887153    -0.0711226946    -0.0044852140
   51  C  4  Z     -0.0794804193    -0.0075851986     0.1414091182     0.0373902915    -0.0301753856
   52  C  4  X     -0.0602525304    -0.0040429911    -0.0014265721     0.0274891994    -0.0122424864
   53  C  4  Y      0.0662347319     0.0058173944     0.0012713615    -0.0310349252     0.0068913716
   54  C  4  Z     -0.0262080781    -0.0021205240     0.0509691825     0.0230801606    -0.0137702285
   55  C  4 XX     -0.0017582593    -0.0005062553     0.0030329762    -0.0020777673     0.0001368250
   56  C  4 YY     -0.0026830283    -0.0011486129    -0.0057210460    -0.0052868815     0.0039908645
   57  C  4 ZZ      0.0034478475    -0.0008083151     0.0098693177    -0.0018064410    -0.0001517333
   58  C  4 XY      0.0099522445     0.0000481892     0.0090567571    -0.0027308501    -0.0005379154
   59  C  4 XZ     -0.0047883823    -0.0007010850    -0.0005956614    -0.0017702044     0.0013476558
   60  C  4 YZ     -0.0050236841     0.0005840942    -0.0136854044     0.0060698961     0.0000126361
   61  C  5  S      0.0188583002     0.0031173540     0.0159862396     0.0251643216    -0.0052028902
   62  C  5  S     -0.0469086808    -0.0075694666    -0.0380179614    -0.0597848999     0.0138264203
   63  C  5  S      0.0687695608     0.0006275135    -0.0334583735    -0.0188574480    -0.0112449644
   64  C  5  X      0.1632750481     0.0146981869     0.1678804766     0.0689825214    -0.0812051016
   65  C  5  Y     -0.1560963546     0.0034355581     0.0312380522     0.1468154727    -0.0631486227
   66  C  5  Z      0.0223370026    -0.0256218177     0.0959020585    -0.2159547783     0.0861925719
   67  C  5  X      0.0973683716     0.0030574433     0.1014392535     0.0341368041    -0.0442342787
   68  C  5  Y     -0.0526940187     0.0148552900    -0.0153109977     0.0685093641    -0.0291702306
   69  C  5  Z     -0.0224699592    -0.0212288176     0.0447234378    -0.1034911133     0.0455112496
   70  C  5 XX     -0.0069706646    -0.0005631777    -0.0069296903     0.0034727290    -0.0017655590
   71  C  5 YY     -0.0034157141    -0.0010793343    -0.0028985327    -0.0092352970     0.0033391271
   72  C  5 ZZ      0.0000355603    -0.0000413184    -0.0010644485    -0.0069960965     0.0017948380
   73  C  5 XY      0.0087165931     0.0018847115    -0.0027175021    -0.0006574584     0.0004126661
   74  C  5 XZ     -0.0085386926    -0.0011068157    -0.0095819787    -0.0016902805     0.0034227176
   75  C  5 YZ     -0.0016331166     0.0000592770     0.0036244836     0.0080325184    -0.0036635587
   76  C  6  S      0.0008206430    -0.0042089926     0.0208248821    -0.0211873582     0.0066002490
   77  C  6  S     -0.0025854030     0.0091175039    -0.0454687423     0.0472042383    -0.0143284246
   78  C  6  S     -0.0130503937     0.0055762800    -0.0075465202     0.0198137714    -0.0103987114
   79  C  6  X     -0.1118823483    -0.0127886236     0.2068796883     0.1272351181    -0.0674996750
   80  C  6  Y      0.0541016395     0.0153322488    -0.2135008454     0.0265538125     0.0255542835
   81  C  6  Z     -0.1101241001     0.0010251330    -0.1065528168     0.0812521611    -0.0127368410
   82  C  6  X     -0.0372558908    -0.0054603457     0.0900570486     0.0412219169    -0.0255403660
   83  C  6  Y      0.0363641847     0.0081388003    -0.1019614739     0.0179406942     0.0090542181
   84  C  6  Z     -0.0488639286    -0.0011855737    -0.0604013954     0.0262558626     0.0019460909
   85  C  6 XX      0.0025386168     0.0014543338    -0.0172921148    -0.0001322913     0.0022112943
   86  C  6 YY     -0.0014390806     0.0006035394     0.0018992521     0.0050577362    -0.0029353622
   87  C  6 ZZ     -0.0011908316     0.0002032083    -0.0005294710     0.0048392944    -0.0012689659
   88  C  6 XY     -0.0037145912    -0.0007243681     0.0049871884     0.0015459288    -0.0012540674
   89  C  6 XZ      0.0006381728     0.0009876969    -0.0106111522     0.0044169396    -0.0003104516
   90  C  6 YZ     -0.0032671110     0.0008537084    -0.0048886825     0.0093668481    -0.0029087440
   91  C  7  S      0.0409134551     0.0007450129    -0.0133368961    -0.0281660664     0.0140508392
   92  C  7  S     -0.0866203795    -0.0012060726     0.0238938795     0.0611010625    -0.0304053599
   93  C  7  S     -0.0604498869    -0.0054032686     0.0651799215     0.0511751864    -0.0209558002
   94  C  7  X      0.0310991454    -0.0109369454     0.0394695088    -0.1114677917     0.0399807371
   95  C  7  Y     -0.0644499760    -0.0066945846     0.0627376707     0.0030588722    -0.0099476542
   96  C  7  Z      0.0078487350     0.0033517234     0.0264999769     0.0406733520    -0.0202307779
   97  C  7  X      0.0242130639    -0.0052156383    -0.0258612740    -0.0551635279     0.0187920285
   98  C  7  Y     -0.0378056728    -0.0022275501     0.0816484534     0.0224751950    -0.0087315372
   99  C  7  Z      0.0104063938     0.0027139619    -0.0197287812     0.0055626215    -0.0056159477
  100  C  7 XX     -0.0041382426     0.0003727673    -0.0001436782     0.0062818602    -0.0026789863
  101  C  7 YY     -0.0085262545    -0.0005077518     0.0040924136     0.0034071465    -0.0020161091
  102  C  7 ZZ     -0.0039308229    -0.0001744609    -0.0004870462     0.0014495027    -0.0006126892
  103  C  7 XY      0.0027955007    -0.0002303440    -0.0006485702    -0.0039963755     0.0017244158
  104  C  7 XZ     -0.0011284466     0.0001700904    -0.0012047387     0.0014494027    -0.0004389271
  105  C  7 YZ      0.0021862870     0.0002916739     0.0003594184     0.0007255133    -0.0003350746
  106  C  8  S     -0.0150833598    -0.0034407210    -0.0148696351    -0.0326761515    -0.0537222428
  107  C  8  S      0.0303567817     0.0068570764     0.0322276002     0.0702043345     0.1188068588
  108  C  8  S      0.0770145175     0.0113897656     0.0527374221     0.1141643197     0.1696431606
  109  C  8  X     -0.0333975168    -0.0543121675     0.0131945636     0.0639670613     0.2025746830
  110  C  8  Y     -0.0171733550     0.2209372750     0.0175721734    -0.0330589416    -0.0050957777
  111  C  8  Z      0.0296163981    -0.1528366154    -0.0071424597    -0.0092603359    -0.1003896526
  112  C  8  X      0.0246447895    -0.0097121796     0.0186188842     0.0576722444     0.1309162955
  113  C  8  Y     -0.0043405870     0.0602450487     0.0121494835    -0.0187425657    -0.0078560313
  114  C  8  Z     -0.0101905991    -0.0444312810    -0.0153885863    -0.0162023045    -0.0604255815
  115  C  8 XX      0.0046600593     0.0004757413     0.0018047180     0.0051238565     0.0037168182
  116  C  8 YY     -0.0004991148     0.0000710107     0.0016112255     0.0042264485     0.0087080181
  117  C  8 ZZ      0.0012409812     0.0006150781     0.0023953156     0.0031986812     0.0072808747
  118  C  8 XY      0.0004071895     0.0006359529    -0.0001200992    -0.0014540784     0.0002326613
  119  C  8 XZ     -0.0026299561    -0.0006012139    -0.0012397377     0.0000675030     0.0011557799
  120  C  8 YZ      0.0009721141    -0.0001908638    -0.0001390365    -0.0004560806    -0.0028409227
  121  N  9  S      0.0231341818     0.0008266737    -0.0078701510    -0.0162142726     0.0083317087
  122  N  9  S      0.0500048936     0.0015845777    -0.0186168473    -0.0353893063     0.0179608743
  123  N  9  S      0.0241542512     0.0034944710     0.0338479272    -0.0128209914     0.0117980464
  124  N  9  X     -0.0060686791     0.0061498987    -0.0238535291     0.0600841192    -0.0221525893
  125  N  9  Y      0.0188849857     0.0035951963    -0.0324372756     0.0028968865     0.0045044211
  126  N  9  Z      0.0061482717    -0.0018418351    -0.0144281759    -0.0260269593     0.0121908354
  127  N  9  X      0.0045487827    -0.0031991597     0.0069462596    -0.0325547208     0.0114506378
  128  N  9  Y     -0.0144539738    -0.0012390348     0.0268339562     0.0029495264    -0.0034579877
  129  N  9  Z     -0.0015095371     0.0001945795     0.0015613125     0.0108385517    -0.0053864666
  130  N  9 XX      0.0016624414     0.0006044643    -0.0032304540     0.0036301728    -0.0010653645
  131  N  9 YY      0.0007001518    -0.0004273979     0.0034111533    -0.0033344649     0.0008544173
  132  N  9 ZZ      0.0022065557    -0.0000948569    -0.0020917604    -0.0034268380     0.0016823904
  133  N  9 XY     -0.0000827209    -0.0003969213     0.0006461686    -0.0036237580     0.0014221643
  134  N  9 XZ      0.0007997933     0.0002132437    -0.0020408441     0.0005295677     0.0000611375
  135  N  9 YZ     -0.0008625531     0.0002446997     0.0002646896     0.0032568536    -0.0013507289
  136  C 10  S      0.0147219583     0.0126496599     0.0065848512     0.0133278968     0.0090602634
  137  C 10  S     -0.0295235068    -0.0259762717    -0.0126374807    -0.0246719991    -0.0117179150
  138  C 10  S     -0.0894326089    -0.0156380692    -0.0471668404    -0.0747444294    -0.0879648610
  139  C 10  X      0.0413813692    -0.1836135458    -0.0024252450     0.0344330161     0.0288672795
  140  C 10  Y     -0.0130018858    -0.0958876735    -0.0277943930    -0.0500758613    -0.1498854799
  141  C 10  Z     -0.0117328580     0.1717028096     0.0281910728     0.0209221598     0.1069946375
  142  C 10  X     -0.0093522154    -0.0707203237    -0.0094020028    -0.0003333930     0.0032861203
  143  C 10  Y      0.0216786588    -0.0308378882     0.0080524109     0.0135909048     0.0019318437
  144  C 10  Z     -0.0135259843     0.0610353162     0.0003294923    -0.0120372408    -0.0031952801
  145  C 10 XX     -0.0015469740    -0.0057975899    -0.0025055656    -0.0048461403    -0.0101102161
  146  C 10 YY     -0.0037668270     0.0006120378    -0.0012745771    -0.0020686603    -0.0002055745
  147  C 10 ZZ     -0.0011627839     0.0011319492     0.0006860895     0.0010471416     0.0047347105
  148  C 10 XY      0.0025657953     0.0033418070     0.0022884584     0.0053042282     0.0104261418
  149  C 10 XZ     -0.0016829761    -0.0000568494    -0.0006553642    -0.0017234748    -0.0021861059
  150  C 10 YZ      0.0014443638    -0.0035287764    -0.0005798296    -0.0011174826    -0.0045905383
  151  C 11  S     -0.0165989600    -0.0065226719    -0.0063614414    -0.0105158633    -0.0078936714
  152  C 11  S      0.0333063994     0.0133537931     0.0118040154     0.0185404187     0.0104188231
  153  C 11  S      0.0875055210     0.0188297149     0.0457234442     0.0792906064     0.0988064062
  154  C 11  X     -0.0191097582     0.2476968018     0.0222252348    -0.0102744180     0.0244819492
  155  C 11  Y      0.0257750389    -0.1073378817     0.0199471478     0.0846389073     0.1352265318
  156  C 11  Z     -0.0113449744    -0.0394642582    -0.0251390983    -0.0646285139    -0.1232507307
  157  C 11  X     -0.0168312537     0.0741840207     0.0064021752     0.0005768199     0.0334090492
  158  C 11  Y     -0.0139126820    -0.0359217225    -0.0083593859    -0.0017039560    -0.0053211054
  159  C 11  Z      0.0199523916    -0.0087214013     0.0043880525     0.0006271048    -0.0129444651
  160  C 11 XX      0.0007716348    -0.0025623128     0.0000385152     0.0005692999     0.0010164560
  161  C 11 YY      0.0025142874     0.0044977935     0.0010448970     0.0010688935    -0.0006882668
  162  C 11 ZZ      0.0032206077     0.0010727937     0.0019999621     0.0041266014     0.0060838656
  163  C 11 XY      0.0017984874    -0.0017393706     0.0015122820     0.0045928367     0.0087377061
  164  C 11 XZ     -0.0012853258     0.0032340128    -0.0011484418    -0.0037874877    -0.0078405492
  165  C 11 YZ     -0.0023890952    -0.0029197857    -0.0016094721    -0.0030453496    -0.0039804627
  166  C 12  S      0.0168487509     0.0034764390     0.0100261757     0.0216360750     0.0391070552
  167  C 12  S     -0.0332782711    -0.0070850511    -0.0211501801    -0.0468298231    -0.0881029673
  168  C 12  S     -0.0838179026    -0.0173787678    -0.0511834416    -0.1097856921    -0.1774634000
  169  C 12  X     -0.0313273022    -0.0530097427     0.0132599748     0.0680624606     0.1909569737
  170  C 12  Y     -0.0173472534     0.2155949791     0.0116752823    -0.0340040453    -0.0089605099
  171  C 12  Z      0.0307393343    -0.1490823381    -0.0135179546    -0.0068972675    -0.0908339608
  172  C 12  X      0.0202074261    -0.0132087161     0.0213507496     0.0557929480     0.1104499016
  173  C 12  Y     -0.0088117597     0.0775414034     0.0025164383    -0.0129138381    -0.0082034636
  174  C 12  Z     -0.0025245033    -0.0565610813    -0.0109278721    -0.0174810707    -0.0502361726
  175  C 12 XX     -0.0053634454     0.0006528662    -0.0021907327    -0.0040738879    -0.0030824192
  176  C 12 YY     -0.0002533853     0.0004203924    -0.0002653149    -0.0011924053    -0.0036901733
  177  C 12 ZZ     -0.0012984111    -0.0023720191    -0.0009263623    -0.0015227047    -0.0038509695
  178  C 12 XY      0.0004785178    -0.0038675643    -0.0002943464     0.0006795081    -0.0004429951
  179  C 12 XZ      0.0022108441     0.0026583693     0.0009834185     0.0008504610     0.0000114580
  180  C 12 YZ     -0.0009190596     0.0013625714    -0.0002887603    -0.0008831211     0.0002257335
  181  C 13  S     -0.0182980116     0.0007522052    -0.0065357732    -0.0101804601    -0.0070674996
  182  C 13  S      0.0368734887    -0.0019457182     0.0123652065     0.0180566746     0.0079597365
  183  C 13  S      0.0867170490     0.0137565179     0.0392653652     0.0822068644     0.0952833998
  184  C 13  X      0.0325725216    -0.1929926758     0.0146491341     0.0746998818     0.1011229880
  185  C 13  Y     -0.0112756285    -0.0882587866    -0.0334123765    -0.0567279357    -0.1604528433
  186  C 13  Z     -0.0074931348     0.1703155054     0.0223416386     0.0074779035     0.0793066212
  187  C 13  X     -0.0118251760    -0.0622569011    -0.0012694822     0.0143096791     0.0343870965
  188  C 13  Y      0.0195249023    -0.0211913551     0.0021079112     0.0129789490    -0.0062672834
  189  C 13  Z     -0.0099558440     0.0489530782    -0.0002614616    -0.0183129192    -0.0124736450
  190  C 13 XX      0.0020163316     0.0044788665     0.0019140251     0.0036989266     0.0083437699
  191  C 13 YY      0.0040513271    -0.0029842980     0.0015428685     0.0026730621     0.0019437923
  192  C 13 ZZ      0.0012108967    -0.0019577206    -0.0002723956    -0.0008298024    -0.0038107020
  193  C 13 XY     -0.0028216707    -0.0015131652    -0.0024357948    -0.0049005116    -0.0101105482
  194  C 13 XZ      0.0018231180    -0.0014339010     0.0009467713     0.0020896823     0.0030970059
  195  C 13 YZ     -0.0013204789     0.0034829288     0.0002049520     0.0002774406     0.0029841228
  196  C 14  S      0.0193193270    -0.0077279387     0.0077040317     0.0111476597     0.0132621781
  197  C 14  S     -0.0389717638     0.0162063021    -0.0146419986    -0.0204209489    -0.0212861712
  198  C 14  S     -0.0876008374    -0.0107728150    -0.0332405848    -0.0772239927    -0.0980024360
  199  C 14  X     -0.0057120291     0.2366572264     0.0081997158    -0.0484151622    -0.0396567807
  200  C 14  Y      0.0272261991    -0.1163942854     0.0178418917     0.0757384875     0.1290070525
  201  C 14  Z     -0.0203341910    -0.0261275358    -0.0143171784    -0.0390865039    -0.0847819812
  202  C 14  X     -0.0150491053     0.0834837700     0.0014001452    -0.0135888647     0.0086478846
  203  C 14  Y     -0.0119345387    -0.0458879741    -0.0048114502    -0.0083479347    -0.0091280113
  204  C 14  Z      0.0167432772    -0.0053118702     0.0053273635     0.0125841100     0.0031964268
  205  C 14 XX     -0.0007063092     0.0026132331    -0.0004838420    -0.0016017947    -0.0028985680
  206  C 14 YY     -0.0032909346    -0.0022828574    -0.0005845881    -0.0000034154     0.0021515301
  207  C 14 ZZ     -0.0037935299     0.0016528825    -0.0020591800    -0.0037597412    -0.0058988111
  208  C 14 XY     -0.0018890607     0.0033383047    -0.0017361791    -0.0047138170    -0.0091697979
  209  C 14 XZ      0.0012008351    -0.0035898731     0.0012206629     0.0046193869     0.0092849791
  210  C 14 YZ      0.0027812327     0.0014533492     0.0014554583     0.0019862866     0.0027219872
  211  H 15  S     -0.1192009913    -0.0350835136    -0.0219189043    -0.1744754207     0.0880143870
  212  H 15  S     -0.0383278699    -0.0115501352    -0.0021500510    -0.0555477360     0.0278725876
  213  H 16  S     -0.1426709033    -0.0225614105     0.0146807523    -0.0662846505     0.0359387554
  214  H 16  S     -0.0414653151    -0.0060124107    -0.0007335406    -0.0199812242     0.0120208653
  215  H 17  S      0.1266303766     0.0102021885     0.0679289524    -0.0073403399    -0.0167417396
  216  H 17  S      0.0433117377     0.0051611526     0.0205399239     0.0012917892    -0.0083079187
  217  H 18  S      0.1566559139     0.0015050368     0.0523164326    -0.0800175901     0.0160586034
  218  H 18  S      0.0511031302     0.0034685110     0.0244177408    -0.0208940505     0.0008907447
  219  H 19  S     -0.0804479506     0.0068037801    -0.0934297427     0.1324716842    -0.0313612121
  220  H 19  S     -0.0209558065     0.0024062034    -0.0264946696     0.0431911867    -0.0111713413
  221  H 20  S      0.1045273723     0.0182519384    -0.2311943066    -0.0724684687     0.0536026457
  222  H 20  S      0.0271711654     0.0044768002    -0.0702800406    -0.0262868423     0.0191263883
  223  H 21  S     -0.0437174106    -0.0163283287    -0.0305886263    -0.0693408787    -0.1423399921
  224  H 21  S     -0.0164191503    -0.0074966484    -0.0126515754    -0.0274518020    -0.0593911728
  225  H 22  S      0.0355887826     0.0285410081     0.0378729554     0.0927718552     0.1600672175
  226  H 22  S      0.0147894648     0.0096412090     0.0145826340     0.0348171993     0.0603199359
  227  H 23  S     -0.0508571015    -0.0053017179     0.0000706052     0.0247110512     0.1198594967
  228  H 23  S     -0.0192238695    -0.0024157085    -0.0021076779     0.0043813885     0.0369888559
  229  H 24  S      0.0424721790    -0.0067491980     0.0398631064     0.0856776382     0.1745000811
  230  H 24  S      0.0165100556    -0.0016769839     0.0144526276     0.0324209273     0.0638264413
  231  H 25  S     -0.0461512977     0.0000475450    -0.0288545926    -0.0660905164    -0.1245487090
  232  H 25  S     -0.0159227507     0.0014204588    -0.0104224558    -0.0292699944    -0.0470804347
  233  C 26  S     -0.0141249132    -0.0046492549    -0.0198905730    -0.0393761506    -0.0031152127
  234  C 26  S      0.0327814673     0.0102486929     0.0426286041     0.0871006934     0.0026684312
  235  C 26  S     -0.0056090559     0.0128264218     0.0051107653     0.0530687234     0.0098156768
  236  C 26  X     -0.0874037706    -0.0284939276    -0.0361932820    -0.1141864064     0.1153526301
  237  C 26  Y     -0.0346686674     0.0340062684     0.0176513230     0.0504749417    -0.0274839298
  238  C 26  Z      0.0658970234    -0.0184627292     0.0861176300    -0.0030697847    -0.0426762316
  239  C 26  X      0.0505214384     0.0031706970     0.0039399120     0.0065935826    -0.0014192770
  240  C 26  Y     -0.0107061576     0.0061502187     0.0140399925     0.0092654737    -0.0062211743
  241  C 26  Z     -0.0218451665    -0.0086805299     0.0120938950    -0.0202177198     0.0053483774
  242  C 26 XX      0.0022207080    -0.0000410686     0.0013679477     0.0120139031    -0.0006295430
  243  C 26 YY      0.0010834727     0.0000758968     0.0014812762     0.0029588726    -0.0001972123
  244  C 26 ZZ      0.0030479091     0.0020162629     0.0049689505     0.0020104728     0.0003716178
  245  C 26 XY      0.0028037785     0.0030984287    -0.0011262359    -0.0029407202     0.0011271782
  246  C 26 XZ     -0.0020787208    -0.0018523334    -0.0036868582    -0.0013438430    -0.0006222949
  247  C 26 YZ     -0.0014079809    -0.0013297563     0.0007848087     0.0020723450    -0.0008082502
  248  C 27  S      0.0058932471     0.0023252113     0.0141673943     0.0274311026     0.0215411078
  249  C 27  S     -0.0099242044    -0.0046379439    -0.0277988181    -0.0564910704    -0.0475534599
  250  C 27  S     -0.0501571981    -0.0116596224    -0.0161579659    -0.0596080222     0.0138758993
  251  C 27  X      0.0753351876    -0.0113472610     0.0324014752    -0.0007678623    -0.1407018090
  252  C 27  Y     -0.0226114181     0.0708663571     0.0109558385     0.0135161557    -0.0019462495
  253  C 27  Z     -0.0215912313    -0.0538319488     0.0156553021    -0.0190909972     0.0694443605
  254  C 27  X      0.0426133852    -0.0005064088     0.0135353111     0.0153038212    -0.0231348054
  255  C 27  Y     -0.0108935192     0.0317303635    -0.0006028824     0.0100847346    -0.0047037719
  256  C 27  Z     -0.0118761304    -0.0261493945     0.0140019441    -0.0175444799     0.0126054840
  257  C 27 XX     -0.0012327621    -0.0023494475    -0.0046567967    -0.0043104643    -0.0050024612
  258  C 27 YY     -0.0004502640    -0.0007085122    -0.0008409939    -0.0015272552    -0.0022597344
  259  C 27 ZZ      0.0002219660     0.0022765265     0.0008385115    -0.0047101233    -0.0021082828
  260  C 27 XY      0.0013505730     0.0047976811     0.0000966476    -0.0025885726     0.0015395230
  261  C 27 XZ     -0.0001738515    -0.0023516360    -0.0009827980     0.0045296307     0.0008954458
  262  C 27 YZ     -0.0002017279    -0.0019098318     0.0002097750     0.0013239784    -0.0004546148
  263  C 28  S     -0.0339580708    -0.0030933744     0.0053093020     0.0203705060    -0.0106476350
  264  C 28  S      0.0863998572     0.0070550019    -0.0071027801    -0.0474984981     0.0229182508
  265  C 28  S      0.0463457214     0.0197188674    -0.1480755284    -0.0372777790     0.0245281529
  266  C 28  X     -0.1097666111    -0.0338503137     0.1037830427    -0.1828742646     0.0599389111
  267  C 28  Y      0.0686649982    -0.0105657403     0.0704288511    -0.1357364398     0.0491132752
  268  C 28  Z     -0.0848692098     0.0058840883     0.0961247629     0.1729910292    -0.0834082080
  269  C 28  X     -0.0188491184    -0.0097009884     0.0415086037    -0.0842404227     0.0193235515
  270  C 28  Y      0.0035136868    -0.0010120623     0.0710355464    -0.0232005278     0.0114152255
  271  C 28  Z     -0.0190520770    -0.0051934999     0.0268893808     0.0406333186    -0.0228962057
  272  C 28 XX      0.0171770008     0.0021802597    -0.0024732941     0.0026320538    -0.0012651527
  273  C 28 YY     -0.0018711004    -0.0003371922     0.0036380183    -0.0025668302     0.0009470109
  274  C 28 ZZ      0.0052930396    -0.0002221030    -0.0052099385    -0.0098565510     0.0053612321
  275  C 28 XY      0.0025479506    -0.0001026839    -0.0048822497    -0.0036997001     0.0020964172
  276  C 28 XZ      0.0006514539     0.0012840471    -0.0046510974     0.0075660591    -0.0027276105
  277  C 28 YZ      0.0011518502     0.0003961220    -0.0002904191     0.0039209517    -0.0016417303

                         41               42               43               44               45
                   -0.4711001644    -0.4596563189    -0.4299619614    -0.4220736106    -0.4152100125
    1  C  1  S     -0.0001544503     0.0055400631    -0.0257251766     0.0093196730     0.0005818797
    2  C  1  S      0.0001909748    -0.0079995217     0.0683316424    -0.0211685564    -0.0006086159
    3  C  1  S     -0.0003276980    -0.0459912212    -0.0143646269     0.0060147098    -0.0163854000
    4  C  1  X     -0.0047517307     0.0194318403    -0.0646153118     0.1210544596     0.1043320057
    5  C  1  Y      0.0012587412     0.0531037022     0.2432168879     0.0473173587     0.1061593388
    6  C  1  Z      0.0041186962    -0.1269530917    -0.1954837173     0.0225687133     0.0524226455
    7  C  1  X     -0.0025394530    -0.0082700382    -0.0554586486     0.0470061997     0.0446463767
    8  C  1  Y      0.0005417945    -0.0117858611     0.1180195675     0.0209522410     0.0444382132
    9  C  1  Z      0.0019101862    -0.0611491279    -0.0554008289     0.0032528126     0.0323443008
   10  C  1 XX      0.0000820193    -0.0008085514    -0.0045673886     0.0092935129     0.0058252375
   11  C  1 YY     -0.0000572004     0.0068535211     0.0137945679    -0.0047563683     0.0017190710
   12  C  1 ZZ      0.0000836308    -0.0088698975     0.0005060016    -0.0086018613    -0.0079013712
   13  C  1 XY      0.0001821967    -0.0009611258    -0.0001803026    -0.0095730228    -0.0044743729
   14  C  1 XZ     -0.0001261716     0.0050014828     0.0072480114     0.0046532776     0.0017098081
   15  C  1 YZ     -0.0003327963     0.0015678320     0.0102231483    -0.0014308702    -0.0034779077
   16  C  2  S      0.0004410359     0.0195395869    -0.0221310212    -0.0109190449     0.0019320553
   17  C  2  S     -0.0012798459    -0.0514891151     0.0475711269     0.0281953922    -0.0065154360
   18  C  2  S      0.0016874870    -0.0588914871     0.0955255227    -0.0006705761     0.0104176565
   19  C  2  X     -0.0024755289    -0.1183258657    -0.0270008464    -0.0217224163    -0.0043008639
   20  C  2  Y     -0.0034433610    -0.2483068530     0.0352853087     0.0089701629    -0.0690859379
   21  C  2  Z     -0.0017497803     0.1806439424     0.0788267706    -0.1220937679    -0.1055962516
   22  C  2  X     -0.0005027080    -0.0511205044    -0.0013188874    -0.0214806172    -0.0021278304
   23  C  2  Y     -0.0008632249    -0.1042199570     0.0309622913     0.0092930293    -0.0182476761
   24  C  2  Z     -0.0004824804     0.0642580697     0.0324190423    -0.0762271936    -0.0559858281
   25  C  2 XX      0.0000458779    -0.0053926777     0.0026563982    -0.0009624403    -0.0002983517
   26  C  2 YY      0.0000545793     0.0069547761     0.0059230624     0.0045150818     0.0057497273
   27  C  2 ZZ     -0.0002105488    -0.0074721683     0.0000065135     0.0005284257    -0.0064190296
   28  C  2 XY      0.0000304858     0.0002018338    -0.0003652648     0.0025305635     0.0028111162
   29  C  2 XZ     -0.0001780340     0.0050642895    -0.0015898497     0.0015072702     0.0010287130
   30  C  2 YZ      0.0000306676     0.0123498984     0.0101116397    -0.0033740009    -0.0018382321
   31  C  3  S      0.0003129147     0.0202517632     0.0244203748    -0.0020410575     0.0055095663
   32  C  3  S     -0.0006870879    -0.0534830548    -0.0569017521     0.0110218667    -0.0090565725
   33  C  3  S     -0.0019496355     0.0057547907    -0.0643544107    -0.0555609444    -0.0461567615
   34  C  3  X     -0.0009644485     0.0886159204     0.0467491933    -0.0553759072    -0.0065901792
   35  C  3  Y      0.0002113117     0.1585857006    -0.0002316247    -0.0646281907     0.0018115274
   36  C  3  Z     -0.0024207038    -0.2589336667    -0.0556427705     0.0486544948     0.0519849656
   37  C  3  X     -0.0005690868     0.0328989178     0.0264611354    -0.0412984686    -0.0043517584
   38  C  3  Y     -0.0000847096     0.0465995974     0.0085243339    -0.0315707979     0.0002111683
   39  C  3  Z     -0.0014717688    -0.0829675537    -0.0343351997     0.0004060052     0.0098407326
   40  C  3 XX     -0.0000733648    -0.0005901573     0.0011286368     0.0015182681     0.0006434926
   41  C  3 YY      0.0000550816    -0.0091114512    -0.0050739722     0.0029952146     0.0048304443
   42  C  3 ZZ     -0.0000650013     0.0031638536    -0.0055878506    -0.0034602626    -0.0075217440
   43  C  3 XY     -0.0000470486     0.0002869522     0.0037355204     0.0046185981     0.0015581406
   44  C  3 XZ     -0.0000300032    -0.0000666078    -0.0002846647    -0.0009674072     0.0005788040
   45  C  3 YZ      0.0000508106     0.0167986864    -0.0042678930    -0.0054685495    -0.0019727051
   46  C  4  S     -0.0003048598    -0.0009936728     0.0188730584     0.0170659474     0.0007145763
   47  C  4  S      0.0006482619     0.0133205245    -0.0500304578    -0.0419159361    -0.0028867247
   48  C  4  S      0.0034587056    -0.0412546578    -0.0022513684     0.0034738284     0.0020249830
   49  C  4  X     -0.0011707644    -0.0372642620     0.2040989171     0.1262957677    -0.0112223986
   50  C  4  Y      0.0020981880    -0.1790957503     0.0719890179     0.0075927599     0.0194544673
   51  C  4  Z     -0.0004049057     0.1020067021    -0.2165475818    -0.0921623634    -0.0746513508
   52  C  4  X     -0.0004999620    -0.0139444450     0.1020006248     0.0405076111    -0.0161362947
   53  C  4  Y     -0.0006512537    -0.0760168357     0.0075603953    -0.0143925704     0.0010450092
   54  C  4  Z     -0.0001170166     0.0121517073    -0.0922124901    -0.0439328924    -0.0417717099
   55  C  4 XX      0.0001262215     0.0052176695    -0.0065577060     0.0057874757    -0.0000699543
   56  C  4 YY      0.0000582377    -0.0102776492     0.0061678654     0.0001565374     0.0024941139
   57  C  4 ZZ     -0.0000077891     0.0051079889    -0.0057713485    -0.0124733518    -0.0024476597
   58  C  4 XY      0.0000006013    -0.0085706745     0.0020544940    -0.0032524106     0.0029017983
   59  C  4 XZ      0.0000335059    -0.0003710621     0.0025475745     0.0021848644    -0.0011822858
   60  C  4 YZ     -0.0002535957     0.0056820205    -0.0115661149    -0.0056156358    -0.0029196115
   61  C  5  S     -0.0006856382    -0.0151065253     0.0051268318    -0.0121986412     0.0063607516
   62  C  5  S      0.0017005625     0.0380735937    -0.0123502201     0.0287021363    -0.0147833063
   63  C  5  S      0.0003314248    -0.0423678217    -0.0991587027     0.0530018658     0.0125596286
   64  C  5  X     -0.0035831007    -0.0390470814    -0.0666330668    -0.0114094502     0.0087971449
   65  C  5  Y     -0.0038110570     0.0799578442     0.0250218008     0.1375769297    -0.0230724359
   66  C  5  Z      0.0082639626     0.0091595784    -0.0028248547     0.0507108301    -0.0369752826
   67  C  5  X      0.0004281779    -0.0023251625     0.0046110518     0.0242026743     0.0186703020
   68  C  5  Y     -0.0041326719     0.0558500749     0.0310095941     0.0795146816    -0.0031490885
   69  C  5  Z      0.0045522646    -0.0027197171    -0.0411325051    -0.0011296573    -0.0348516987
   70  C  5 XX     -0.0002656104     0.0009749804    -0.0078106661     0.0026077643    -0.0032732748
   71  C  5 YY      0.0002954359    -0.0019771676     0.0067271720    -0.0001405007    -0.0037198898
   72  C  5 ZZ      0.0003178002     0.0056561929     0.0008891772     0.0030034052     0.0036021665
   73  C  5 XY      0.0001467032    -0.0088420122    -0.0001524431     0.0020302639    -0.0007340559
   74  C  5 XZ     -0.0000108963    -0.0013416402     0.0056018306     0.0011369428    -0.0018206196
   75  C  5 YZ     -0.0003452494     0.0010804899    -0.0072206351    -0.0039502149     0.0005841010
   76  C  6  S      0.0005477849    -0.0224807482    -0.0004643223     0.0106964013    -0.0006369568
   77  C  6  S     -0.0012425409     0.0492803084     0.0022269034    -0.0283970958     0.0011577720
   78  C  6  S     -0.0009582671     0.1001717772     0.0037165358    -0.0302632895     0.0116115481
   79  C  6  X     -0.0061011398    -0.0752433630    -0.0799435889    -0.2405036767    -0.0784328579
   80  C  6  Y     -0.0018151458    -0.1202623375    -0.1963748391    -0.0017360730    -0.0809258355
   81  C  6  Z     -0.0040514411    -0.1573734620     0.2481466965     0.0281310842     0.0087861093
   82  C  6  X     -0.0022137144    -0.0116114595    -0.0328420478    -0.1120057958    -0.0336396286
   83  C  6  Y     -0.0009047615    -0.0746094373    -0.0843304360    -0.0004804967    -0.0423314103
   84  C  6  Z     -0.0014408009    -0.0724249403     0.1091814754     0.0112888663     0.0015736135
   85  C  6 XX      0.0001127576     0.0063564109    -0.0037732773     0.0094257369    -0.0000859109
   86  C  6 YY     -0.0001439207     0.0034407890     0.0167547999    -0.0008693567     0.0029800986
   87  C  6 ZZ     -0.0002551344    -0.0027620837    -0.0119647638    -0.0128030354    -0.0030472702
   88  C  6 XY     -0.0001807809    -0.0095826379     0.0049656090    -0.0115168782    -0.0054720772
   89  C  6 XZ     -0.0001905094    -0.0069809434     0.0071387492     0.0035233027     0.0010031497
   90  C  6 YZ     -0.0003849840    -0.0004520988    -0.0008441664    -0.0060292416    -0.0058138220
   91  C  7  S      0.0008384853    -0.0077338130    -0.0391887752     0.0215743782     0.0320712131
   92  C  7  S     -0.0020491244     0.0134847464     0.0854746083    -0.0475630243    -0.0706029476
   93  C  7  S     -0.0011626968     0.0404711266     0.0799425873    -0.0046713947    -0.0114018332
   94  C  7  X      0.0035313847    -0.0154586670     0.0749968613    -0.0176124320    -0.0388592616
   95  C  7  Y     -0.0000253251     0.0008656897     0.0084602448     0.0974082342     0.0672880482
   96  C  7  Z     -0.0007502343     0.0018984114    -0.0897348680     0.1798127564     0.0708471377
   97  C  7  X     -0.0012585188    -0.0357797876    -0.0089804313    -0.0089517015    -0.0092446670
   98  C  7  Y      0.0032107885     0.0420541638     0.0679356299     0.0527171588     0.0191106973
   99  C  7  Z     -0.0016438715    -0.0233153127    -0.0722350932     0.0884334429     0.0422825652
  100  C  7 XX     -0.0002679750     0.0003060467     0.0043900047    -0.0025107603    -0.0029860490
  101  C  7 YY     -0.0001265304     0.0012430794     0.0041053598    -0.0042875509    -0.0033733378
  102  C  7 ZZ     -0.0000583146    -0.0003911571     0.0025722478    -0.0002520398    -0.0011304032
  103  C  7 XY      0.0001623209     0.0001710823    -0.0019888989     0.0015002620     0.0006038525
  104  C  7 XZ     -0.0000292706    -0.0000276371     0.0011669484     0.0007058119     0.0003398342
  105  C  7 YZ     -0.0000182043     0.0003521266     0.0003927414    -0.0009039585    -0.0004939193
  106  C  8  S     -0.0027108695     0.0000322595     0.0017339228     0.0008589648    -0.0005829587
  107  C  8  S      0.0059043865     0.0006830587    -0.0029922926    -0.0028531903     0.0007552816
  108  C  8  S      0.0089256472     0.0040940848    -0.0077084882    -0.0074863012     0.0022006781
  109  C  8  X      0.0285999528     0.0048497734     0.0061109989     0.0442480788    -0.0858491403
  110  C  8  Y     -0.0782977535    -0.0017512890    -0.0056322103     0.0678575385    -0.1341518324
  111  C  8  Z      0.0497826967     0.0000854971    -0.0087474152     0.0834704328    -0.1664298671
  112  C  8  X     -0.0013048683     0.0019892790     0.0079295751     0.0333242355    -0.0467660718
  113  C  8  Y      0.0410771428    -0.0104327756    -0.0078992796     0.0287176895    -0.0750469776
  114  C  8  Z     -0.0324732595     0.0041211527    -0.0021261146     0.0444542699    -0.0869703425
  115  C  8 XX      0.0042192802    -0.0000240467    -0.0000358090    -0.0001724699    -0.0011888140
  116  C  8 YY      0.0015956177     0.0001513036    -0.0002455954    -0.0002054951     0.0002758876
  117  C  8 ZZ     -0.0048623095    -0.0001169362    -0.0005100783    -0.0004995301     0.0011204824
  118  C  8 XY     -0.0097576406    -0.0002360796    -0.0002397417    -0.0010523256    -0.0012706040
  119  C  8 XZ      0.0056108868     0.0003215250     0.0004298466     0.0002528726    -0.0009149920
  120  C  8 YZ      0.0037518853     0.0000580778     0.0003415113     0.0006161185     0.0005273041
  121  N  9  S      0.0006010040    -0.0056252926    -0.0350401166     0.0256735758     0.0428967549
  122  N  9  S      0.0011136479    -0.0136368876    -0.0760217156     0.0546259806     0.0908309326
  123  N  9  S      0.0048256063     0.0258907774    -0.0361159705     0.0704045543     0.1100487551
  124  N  9  X     -0.0015615659     0.0130572846    -0.0176421084    -0.0265833373    -0.0488418572
  125  N  9  Y     -0.0002980547    -0.0026356392    -0.0712780660    -0.0153225563     0.0723756130
  126  N  9  Z      0.0004118414     0.0016303530     0.0992052400    -0.1740388149    -0.1211204455
  127  N  9  X      0.0001262561    -0.0116571603     0.0060247081     0.0124917192     0.0249385801
  128  N  9  Y      0.0010686888     0.0099435444     0.0478093052     0.0101591934    -0.0373886390
  129  N  9  Z     -0.0005767800    -0.0040079061    -0.0583240213     0.0928420845     0.0652097521
  130  N  9 XX     -0.0001309149     0.0000916728    -0.0068330968     0.0022763055     0.0036930227
  131  N  9 YY      0.0001355251    -0.0005560885     0.0006091773     0.0077871022     0.0020735509
  132  N  9 ZZ      0.0000542595    -0.0008908854     0.0010574279    -0.0063569532    -0.0004873053
  133  N  9 XY      0.0000598337    -0.0008549727     0.0010417900    -0.0013032952     0.0023355610
  134  N  9 XZ      0.0000000790     0.0003777088     0.0023697638    -0.0070145825    -0.0047195016
  135  N  9 YZ     -0.0001026668     0.0000369989    -0.0069872598     0.0093396290     0.0073657860
  136  C 10  S      0.0245177151     0.0000145953    -0.0004341231     0.0012149719     0.0008137214
  137  C 10  S     -0.0608187770     0.0003336902     0.0014632563    -0.0021292633    -0.0017246072
  138  C 10  S     -0.0870762210     0.0086564020     0.0054217172    -0.0028839854    -0.0002457454
  139  C 10  X     -0.1861205505     0.0056933385     0.0116691824     0.0453241567    -0.0672294691
  140  C 10  Y      0.1762470912    -0.0020737788    -0.0085129299     0.0414316960    -0.1041609236
  141  C 10  Z     -0.0476908949    -0.0005987069    -0.0049162964     0.0543895745    -0.1261599462
  142  C 10  X     -0.0379065068     0.0030089658     0.0047889616     0.0180943291    -0.0368791684
  143  C 10  Y      0.0807266988    -0.0019849902    -0.0051639853     0.0226382978    -0.0567261370
  144  C 10  Z     -0.0461679809     0.0014155684    -0.0012630250     0.0311872569    -0.0668169434
  145  C 10 XX     -0.0066797594     0.0000737247     0.0000595574     0.0008036141    -0.0024015130
  146  C 10 YY      0.0038456702    -0.0001534411    -0.0000032851    -0.0041167554     0.0070817449
  147  C 10 ZZ     -0.0020123240     0.0001472076     0.0000685594     0.0027880538    -0.0049122028
  148  C 10 XY     -0.0036214891     0.0001572406     0.0005546774     0.0002552626     0.0006582993
  149  C 10 XZ      0.0050953105    -0.0001749448    -0.0004995765     0.0009786143    -0.0040678047
  150  C 10 YZ     -0.0046677600    -0.0000050486     0.0000872519    -0.0010604915     0.0027497011
  151  C 11  S      0.0221712198    -0.0000576824     0.0006644482    -0.0004491830    -0.0004343956
  152  C 11  S     -0.0568167303     0.0002723929    -0.0012369119     0.0010542718     0.0008244288
  153  C 11  S     -0.0512660640    -0.0035757548    -0.0060569391     0.0025142459     0.0026627822
  154  C 11  X      0.1076619161    -0.0051167134    -0.0145366958     0.0080345901    -0.0537139014
  155  C 11  Y      0.1666105133     0.0030874393     0.0061350618     0.0482504507    -0.0871932381
  156  C 11  Z     -0.1908715520     0.0003563675    -0.0023356075     0.0454909847    -0.1109132272
  157  C 11  X      0.0138369030    -0.0004247273    -0.0036785287     0.0054927192    -0.0298258518
  158  C 11  Y      0.0638235123     0.0015797075     0.0037136635     0.0241489587    -0.0467542829
  159  C 11  Z     -0.0590746445    -0.0010881013    -0.0035107770     0.0236043533    -0.0581088229
  160  C 11 XX     -0.0084128189     0.0000831355     0.0003861071    -0.0007981725     0.0018731547
  161  C 11 YY      0.0038707594    -0.0001329820    -0.0004288484    -0.0021842933     0.0049308170
  162  C 11 ZZ      0.0010803823     0.0000647808    -0.0001583622     0.0032697101    -0.0065710651
  163  C 11 XY      0.0012838084     0.0001628813     0.0004583159    -0.0010917695     0.0037626762
  164  C 11 XZ      0.0020543064    -0.0001733102    -0.0005261701    -0.0007774160     0.0004129532
  165  C 11 YZ     -0.0072502203     0.0000749393     0.0003063255    -0.0000050158    -0.0001730062
  166  C 12  S      0.0017893585     0.0002552515     0.0006281578     0.0001026529    -0.0001972710
  167  C 12  S     -0.0037785264    -0.0007520547    -0.0019141183    -0.0004583416     0.0006637092
  168  C 12  S     -0.0102385330    -0.0003812209     0.0038691041     0.0005293698    -0.0011251087
  169  C 12  X      0.0210899095     0.0049770608     0.0155916887     0.0318488750    -0.0567046111
  170  C 12  Y     -0.0770987544    -0.0034070859    -0.0089007454     0.0214635853    -0.0858648634
  171  C 12  Z      0.0522204897     0.0002369514    -0.0054714481     0.0479091109    -0.0965750037
  172  C 12  X     -0.0002841763     0.0013631252     0.0027649880     0.0144863328    -0.0288165398
  173  C 12  Y      0.0177984584    -0.0009032221    -0.0033087901     0.0145071350    -0.0454768835
  174  C 12  Z     -0.0143870619     0.0001233240    -0.0015482072     0.0247106928    -0.0532869245
  175  C 12 XX     -0.0046356784     0.0001323915     0.0009295965    -0.0014461090     0.0038794887
  176  C 12 YY     -0.0013262509    -0.0001180097    -0.0006499862    -0.0001256221    -0.0002990966
  177  C 12 ZZ      0.0053529407    -0.0000390300    -0.0001648589     0.0017023858    -0.0036181554
  178  C 12 XY      0.0103270214    -0.0000047557     0.0002742964    -0.0012625325     0.0038449906
  179  C 12 XZ     -0.0057837294    -0.0001179358    -0.0006415234    -0.0021266404     0.0039633845
  180  C 12 YZ     -0.0041604463     0.0000651890     0.0003276475     0.0010511638    -0.0023882195
  181  C 13  S     -0.0232285883     0.0006803442     0.0014537208     0.0014087019    -0.0000867223
  182  C 13  S      0.0583816392    -0.0017110661    -0.0029868612    -0.0027158555     0.0001227410
  183  C 13  S      0.0664067326     0.0005892202    -0.0052899450    -0.0040834152     0.0010863724
  184  C 13  X     -0.1831822511     0.0037493546    -0.0051247972     0.0249787810    -0.0500330635
  185  C 13  Y      0.1790775807    -0.0006509225    -0.0011136421     0.0446002064    -0.0844679467
  186  C 13  Z     -0.0526073127    -0.0011068400    -0.0011660894     0.0386481377    -0.1121626616
  187  C 13  X     -0.0455324876     0.0009302291     0.0001205189     0.0144843248    -0.0275689218
  188  C 13  Y      0.0707171722     0.0009171149    -0.0019559170     0.0222836326    -0.0451013701
  189  C 13  Z     -0.0344744062    -0.0012937639    -0.0007752923     0.0198795317    -0.0590623578
  190  C 13 XX      0.0064962227    -0.0000145313     0.0003429617    -0.0018099150     0.0032759995
  191  C 13 YY     -0.0041333054    -0.0001189559    -0.0008009427     0.0017791538    -0.0052040755
  192  C 13 ZZ      0.0017604478    -0.0000945397    -0.0001244146    -0.0005653620     0.0019331188
  193  C 13 XY      0.0035704177    -0.0000154397     0.0003106329     0.0000100803     0.0014868302
  194  C 13 XZ     -0.0049223332    -0.0000497482    -0.0003549771    -0.0025209483     0.0046330492
  195  C 13 YZ      0.0049737092     0.0000260705     0.0003109085     0.0013468521    -0.0031469675
  196  C 14  S     -0.0212680394    -0.0006941450    -0.0021495711    -0.0026044926     0.0000048777
  197  C 14  S      0.0545525224     0.0013264038     0.0047171282     0.0050626569    -0.0002537135
  198  C 14  S      0.0648192169    -0.0067851753    -0.0007020978     0.0014825966    -0.0018516828
  199  C 14  X      0.1019285829    -0.0041211749     0.0005337884     0.0240460385    -0.0689957013
  200  C 14  Y      0.1705522965     0.0019836915     0.0003383069     0.0440245404    -0.1043516341
  201  C 14  Z     -0.1905622512     0.0011135420    -0.0063111134     0.0615420269    -0.1211608265
  202  C 14  X     -0.0020530338     0.0012521634     0.0018049937     0.0159704812    -0.0347089307
  203  C 14  Y      0.0786120312    -0.0020850205    -0.0012207144     0.0188684322    -0.0551651356
  204  C 14  Z     -0.0627365099     0.0025312917    -0.0028428924     0.0337132111    -0.0651102438
  205  C 14 XX      0.0077515982    -0.0002255480     0.0000828006    -0.0004723295    -0.0003669541
  206  C 14 YY     -0.0033563857     0.0002674842     0.0001279253     0.0039121684    -0.0068268500
  207  C 14 ZZ     -0.0010719188     0.0000603834     0.0004627789    -0.0025533882     0.0072660878
  208  C 14 XY     -0.0014836549     0.0000187404    -0.0000041102     0.0014655170    -0.0024120657
  209  C 14 XZ     -0.0016844033     0.0001118779     0.0001802937    -0.0013261253     0.0019167544
  210  C 14 YZ      0.0066166417    -0.0001200523    -0.0001777581     0.0004606630    -0.0018594807
  211  H 15  S      0.0045509374    -0.1227763253    -0.1705047016    -0.0691816889    -0.0460822408
  212  H 15  S      0.0014405855    -0.0411496382    -0.0725671973    -0.0279309608    -0.0190766331
  213  H 16  S      0.0029358835     0.1881134021     0.0042592442     0.0284910682     0.0735463017
  214  H 16  S      0.0008636670     0.0648932446     0.0011497595     0.0090947809     0.0302900632
  215  H 17  S      0.0013571873     0.1750244477     0.0154622121    -0.0410543949    -0.0595860249
  216  H 17  S      0.0005545204     0.0609493963     0.0047340630    -0.0188157806    -0.0204489133
  217  H 18  S      0.0019665796    -0.1823600744     0.1759444930     0.0527869757     0.0487389011
  218  H 18  S      0.0014241457    -0.0616997902     0.0723638566     0.0243708799     0.0209372625
  219  H 19  S     -0.0063421201    -0.1564101084     0.0350211860    -0.1015820283    -0.0686118359
  220  H 19  S     -0.0021534448    -0.0607639893     0.0125356010    -0.0356624093    -0.0292603313
  221  H 20  S      0.0040091232     0.0669043617    -0.0288614227     0.1942061225     0.0411295529
  222  H 20  S      0.0015624576     0.0247950853    -0.0112443977     0.0839258525     0.0184038424
  223  H 21  S      0.1827506941    -0.0038153196    -0.0098689284    -0.0130313898    -0.0006280480
  224  H 21  S      0.0682545280    -0.0024886254    -0.0025191104    -0.0038642481     0.0003400354
  225  H 22  S      0.1995737264     0.0002771798     0.0002791557     0.0035168893     0.0036110113
  226  H 22  S      0.0753732114     0.0000606610    -0.0006259561     0.0009877620     0.0015843343
  227  H 23  S     -0.0001044085     0.0036560215     0.0149550781     0.0073410453    -0.0057374050
  228  H 23  S     -0.0003916393     0.0014836867     0.0066902441     0.0033489102    -0.0027352292
  229  H 24  S     -0.1851344431     0.0013040261    -0.0046660149    -0.0079189712    -0.0004992427
  230  H 24  S     -0.0680858794     0.0008192926    -0.0025230654    -0.0031901523    -0.0002377689
  231  H 25  S     -0.1962404664     0.0011854312    -0.0015158058     0.0080945324     0.0051352396
  232  H 25  S     -0.0673864398    -0.0002841876     0.0009930014    -0.0004763121     0.0026890957
  233  C 26  S      0.0001909873     0.0030511352     0.0215050043     0.0051426099    -0.0055374052
  234  C 26  S     -0.0006505511    -0.0086211506    -0.0511607233    -0.0119930403     0.0114663347
  235  C 26  S      0.0000680910    -0.0118857941    -0.0468297365    -0.0090926187    -0.0052505969
  236  C 26  X      0.0055525976     0.0101954856     0.0492613018     0.0425822003    -0.0540715726
  237  C 26  Y      0.0033063652     0.0203647836     0.0159633395     0.1139791308    -0.0497969656
  238  C 26  Z     -0.0043004988    -0.0129133834    -0.0537814480     0.0363898351    -0.0706022428
  239  C 26  X      0.0004504074    -0.0229895714     0.0078222697     0.0562528368    -0.0028181630
  240  C 26  Y      0.0047995979    -0.0061999578     0.0022119280     0.0476760663    -0.0259492074
  241  C 26  Z     -0.0036721359     0.0055390006    -0.0109719280     0.0026515495    -0.0439667673
  242  C 26 XX     -0.0002235499    -0.0015883468    -0.0046095116    -0.0006965359    -0.0020299690
  243  C 26 YY     -0.0000554132    -0.0008338465    -0.0015446286    -0.0008626426     0.0004515981
  244  C 26 ZZ      0.0000755629    -0.0002574240    -0.0028462776    -0.0015867615     0.0038125537
  245  C 26 XY      0.0001521160    -0.0013513218    -0.0004892977    -0.0004814214    -0.0028270660
  246  C 26 XZ     -0.0000782584     0.0006601353     0.0015172852     0.0015104390    -0.0034067188
  247  C 26 YZ     -0.0000842207     0.0008944503    -0.0006098654     0.0000875952     0.0015622382
  248  C 27  S      0.0007291611    -0.0015418960    -0.0082817517    -0.0037922588     0.0028770237
  249  C 27  S     -0.0014569519     0.0045994870     0.0154590779     0.0061421908    -0.0075326001
  250  C 27  S      0.0007927415     0.0251524114     0.0321983500    -0.0239283170    -0.0175458786
  251  C 27  X     -0.0069500249    -0.0080028253    -0.0268888044     0.0259384802    -0.0521158086
  252  C 27  Y      0.0027412091     0.0081981083     0.0087737056     0.0932120008    -0.0828760523
  253  C 27  Z      0.0020840002    -0.0006750569    -0.0070861966     0.0609026368    -0.1139486094
  254  C 27  X      0.0006579300    -0.0138170350    -0.0138740394     0.0353431554    -0.0208101535
  255  C 27  Y     -0.0016949060     0.0130825237     0.0071943115     0.0446628352    -0.0350858818
  256  C 27  Z      0.0013445690     0.0040982120    -0.0066991210     0.0138198040    -0.0531215428
  257  C 27 XX      0.0006328592     0.0009336329     0.0023907620     0.0015471772    -0.0027255061
  258  C 27 YY      0.0000928980     0.0002110720     0.0003588869     0.0002074238    -0.0000803539
  259  C 27 ZZ     -0.0009713333     0.0001522927    -0.0002085318    -0.0005899775     0.0013436892
  260  C 27 XY     -0.0017036299    -0.0011804005    -0.0011344025    -0.0029018056    -0.0021772717
  261  C 27 XZ      0.0009708740    -0.0000777215    -0.0000402580     0.0003485880    -0.0013875915
  262  C 27 YZ      0.0007566378     0.0005514793     0.0003553339     0.0012600003     0.0012579568
  263  C 28  S     -0.0012737057     0.0000344536     0.0099152193    -0.0340565551    -0.0237321126
  264  C 28  S      0.0028678111    -0.0020942739    -0.0206812557     0.0778506168     0.0523929918
  265  C 28  S     -0.0029019265    -0.0064471828    -0.0098160025     0.0756332273     0.0623766096
  266  C 28  X      0.0060171321    -0.0052461795     0.0912782185    -0.0445583288    -0.0326424611
  267  C 28  Y      0.0055087749     0.0004319731    -0.0284656686     0.1197422948     0.0488854964
  268  C 28  Z     -0.0057220675     0.0248903236    -0.0762736579     0.1548977408     0.0775819138
  269  C 28  X      0.0016244759    -0.0245784572     0.0201192271    -0.0356216027    -0.0309923794
  270  C 28  Y      0.0033709645     0.0437756029     0.0619424644     0.0750480958     0.0368582217
  271  C 28  Z     -0.0019929530    -0.0189113530    -0.0863646146     0.0633813325     0.0254742579
  272  C 28 XX     -0.0000657716    -0.0001367395    -0.0028052755     0.0056166526     0.0014300345
  273  C 28 YY      0.0002330938     0.0059555681     0.0030080033     0.0027757372     0.0016641350
  274  C 28 ZZ      0.0003803470    -0.0069369498    -0.0051224818     0.0059317630     0.0062179995
  275  C 28 XY      0.0000859604     0.0002066666    -0.0073468911    -0.0011819662    -0.0027431065
  276  C 28 XZ     -0.0001918549     0.0007846315     0.0075836618     0.0010210689    -0.0020898892
  277  C 28 YZ     -0.0001813132    -0.0010137938     0.0016076307    -0.0057239000    -0.0000606839

                         46               47               48               49               50
                   -0.4091821414    -0.4027841995    -0.4003315787    -0.3990193616    -0.3925685250
    1  C  1  S     -0.0013604925     0.0012183025    -0.0068522741     0.0064634015     0.0009011848
    2  C  1  S      0.0051459528    -0.0019620033     0.0159719910    -0.0165709131    -0.0018666051
    3  C  1  S     -0.0348453126    -0.0139989473    -0.0035945458     0.0710246582    -0.0113866240
    4  C  1  X      0.0200779320     0.0477725235    -0.0758640282    -0.1425814861     0.0267096470
    5  C  1  Y      0.0779560342     0.0200347649     0.0445083110    -0.1893240441     0.0033581382
    6  C  1  Z     -0.0142305247     0.0262946590     0.0105251744    -0.1481280223     0.0202781513
    7  C  1  X      0.0140778561     0.0247282836    -0.0575367537    -0.0580984906     0.0168997285
    8  C  1  Y      0.0358787491     0.0088019199     0.0216365110    -0.0822411578     0.0017958265
    9  C  1  Z      0.0107672769     0.0216218063    -0.0038952893    -0.1018218546     0.0172208399
   10  C  1 XX     -0.0020965772     0.0024789011    -0.0036361685    -0.0053930763     0.0011000147
   11  C  1 YY      0.0057434983     0.0003914509     0.0023478670    -0.0079577562     0.0001103072
   12  C  1 ZZ     -0.0037151563    -0.0030358052     0.0039154716     0.0102178825    -0.0014511415
   13  C  1 XY      0.0020399880    -0.0005166034    -0.0023392137     0.0056573377     0.0008302016
   14  C  1 XZ      0.0027289406    -0.0002999511    -0.0035378724     0.0058332924    -0.0003982089
   15  C  1 YZ      0.0033316011     0.0001951254    -0.0064407748     0.0092344442     0.0002272672
   16  C  2  S      0.0017830849     0.0025772387     0.0056697141    -0.0249974046     0.0026969089
   17  C  2  S     -0.0090928385    -0.0082893564    -0.0099304236     0.0659769373    -0.0082552974
   18  C  2  S      0.0444559051     0.0216891429    -0.0503581623    -0.0327692970     0.0195937094
   19  C  2  X     -0.0309342617    -0.0036757971     0.0745776012    -0.0908212445    -0.0067017981
   20  C  2  Y     -0.0701451743    -0.0475322184     0.0617319135     0.1577467409    -0.0336104625
   21  C  2  Z      0.0326403403    -0.0171151264    -0.0640221137     0.1793911132    -0.0012430692
   22  C  2  X     -0.0066336957     0.0024806674     0.0379112211    -0.0720952837     0.0006071216
   23  C  2  Y     -0.0142701314    -0.0128349652     0.0166125098     0.0410249799    -0.0086422486
   24  C  2  Z      0.0243465386    -0.0063654225    -0.0321123916     0.0772208107     0.0029843854
   25  C  2 XX     -0.0011215935     0.0001513016     0.0021946113    -0.0025664952    -0.0001079843
   26  C  2 YY      0.0073628275     0.0028822399    -0.0091014387    -0.0024843900     0.0021553859
   27  C  2 ZZ     -0.0073629453    -0.0039359254     0.0044060411     0.0154426581    -0.0030539724
   28  C  2 XY      0.0010038614     0.0020537454    -0.0036422920    -0.0037205645     0.0011450759
   29  C  2 XZ      0.0017752639     0.0015396072    -0.0044218802    -0.0019046005     0.0012634781
   30  C  2 YZ      0.0018584511    -0.0004223699    -0.0010217532     0.0041073384    -0.0003118026
   31  C  3  S     -0.0087732454    -0.0038041687     0.0229373850    -0.0101868565    -0.0053338936
   32  C  3  S      0.0206672527     0.0098697866    -0.0543380112     0.0197588662     0.0125135258
   33  C  3  S      0.0029239352    -0.0081265156    -0.0264928037     0.0744075114     0.0003797678
   34  C  3  X      0.0259134446     0.0070205166     0.0083663715    -0.0402490445    -0.0000407375
   35  C  3  Y      0.1655530293     0.0597024472    -0.2410623270     0.0141896334     0.0641691374
   36  C  3  Z      0.0474001359     0.0291058968    -0.0704059272    -0.0621505468     0.0241187775
   37  C  3  X      0.0186312480     0.0034016220     0.0035411780    -0.0227385460     0.0015525265
   38  C  3  Y      0.0737865611     0.0279800920    -0.1124805873     0.0055848766     0.0307523666
   39  C  3  Z      0.0081218767     0.0040165589    -0.0151748185    -0.0062988685     0.0047704191
   40  C  3 XX      0.0013178490     0.0003480108    -0.0019633648     0.0013438754    -0.0000012737
   41  C  3 YY      0.0070943911     0.0043182360    -0.0106322254    -0.0089314884     0.0039167120
   42  C  3 ZZ     -0.0044278262    -0.0029471293     0.0030098103     0.0109008809    -0.0017415738
   43  C  3 XY      0.0028220618     0.0010802654    -0.0048834201     0.0027965479     0.0003620743
   44  C  3 XZ      0.0015354899     0.0011806336    -0.0008715048    -0.0035678459     0.0003699375
   45  C  3 YZ      0.0045296613     0.0011346447    -0.0065380757     0.0022849138     0.0016832544
   46  C  4  S     -0.0041614804    -0.0009545151    -0.0017867626     0.0089744683    -0.0005006903
   47  C  4  S      0.0086113059     0.0020529486     0.0044010368    -0.0217854544     0.0007164177
   48  C  4  S      0.0586685783     0.0078778592    -0.0540537001     0.0137409944     0.0187614450
   49  C  4  X     -0.1121004817    -0.0508508391     0.1684899840     0.1004070555    -0.0748424205
   50  C  4  Y     -0.0522569557    -0.0133380008     0.0802524233    -0.0561921812    -0.0102458967
   51  C  4  Z     -0.1276073035    -0.0617140742     0.1715915428     0.0532854910    -0.0410078441
   52  C  4  X     -0.0469478343    -0.0284308979     0.0847382168     0.0661948435    -0.0371542265
   53  C  4  Y     -0.0487107605    -0.0089184650     0.0618358919    -0.0358037252    -0.0122465864
   54  C  4  Z     -0.0566858753    -0.0328171067     0.0777985134     0.0413869495    -0.0208350346
   55  C  4 XX     -0.0055019908    -0.0019069296     0.0056737979     0.0026930379    -0.0020064439
   56  C  4 YY      0.0027904464     0.0017606813    -0.0015147404    -0.0044389021     0.0003498927
   57  C  4 ZZ      0.0047026446     0.0007204351    -0.0034683660    -0.0023935648     0.0018818646
   58  C  4 XY      0.0083514874     0.0031948635    -0.0093918796    -0.0068076769     0.0036221693
   59  C  4 XZ      0.0031553079     0.0014006533    -0.0075622830     0.0055422273     0.0010212927
   60  C  4 YZ      0.0057195827     0.0017596516    -0.0108755133     0.0041863722     0.0027583156
   61  C  5  S      0.0232900354     0.0089566303    -0.0117032888    -0.0149449950     0.0064698908
   62  C  5  S     -0.0474041925    -0.0190569838     0.0194256701     0.0387798164    -0.0136495983
   63  C  5  S     -0.0845913445    -0.0228606634     0.0204356221    -0.0317087419    -0.0052167510
   64  C  5  X      0.0502288224     0.0045578795    -0.0799785888    -0.0281429008     0.0260869908
   65  C  5  Y     -0.0836485145    -0.0437225141     0.1012790381     0.1251928820    -0.0535865006
   66  C  5  Z     -0.0430035169     0.0052708000    -0.0180593740     0.0863875021    -0.0037208242
   67  C  5  X      0.0712780678    -0.0022922069    -0.0935551466     0.0014270894     0.0268600207
   68  C  5  Y     -0.0487911487    -0.0220438012     0.0590559240     0.0534840397    -0.0358799546
   69  C  5  Z     -0.0279944121     0.0086059367    -0.0075910797     0.0608585061     0.0005903946
   70  C  5 XX     -0.0013862226    -0.0007535125    -0.0029113399     0.0011996737    -0.0008947538
   71  C  5 YY     -0.0072766088    -0.0039411847     0.0118313877     0.0044100536    -0.0037819967
   72  C  5 ZZ     -0.0013399279     0.0003263303    -0.0040033314     0.0019609361     0.0015709709
   73  C  5 XY     -0.0006234496     0.0005039451     0.0011112971    -0.0038081832     0.0019242841
   74  C  5 XZ      0.0034473033     0.0010038344    -0.0020102866     0.0028645201    -0.0008150207
   75  C  5 YZ     -0.0014744240    -0.0006977656     0.0026738082    -0.0032165459    -0.0011325108
   76  C  6  S     -0.0052850371     0.0012975454    -0.0074352231     0.0124675955     0.0000032725
   77  C  6  S      0.0114161162    -0.0031080818     0.0211507882    -0.0333881649    -0.0003083279
   78  C  6  S      0.0156791231     0.0009721343     0.0221384923    -0.0527131657     0.0008139564
   79  C  6  X      0.0829943765    -0.0059374385    -0.0572839995     0.0322280662     0.0265903004
   80  C  6  Y     -0.0625022943    -0.0070495225    -0.0708329843     0.1734197437     0.0023107949
   81  C  6  Z      0.1016539728     0.0262465533    -0.1086876111     0.0426265487     0.0129418894
   82  C  6  X      0.0396330046    -0.0019438349    -0.0290589226     0.0125906716     0.0137284926
   83  C  6  Y     -0.0332607163    -0.0050507977    -0.0334811066     0.0938872013    -0.0000736009
   84  C  6  Z      0.0507385511     0.0128769434    -0.0545061729     0.0200148781     0.0069071233
   85  C  6 XX     -0.0092462931    -0.0019704573     0.0078312777     0.0035448934    -0.0031401422
   86  C  6 YY      0.0052050776     0.0003670779     0.0018513231    -0.0064399417    -0.0000901197
   87  C  6 ZZ      0.0058036526     0.0011101711    -0.0061232053    -0.0023358587     0.0030539032
   88  C  6 XY      0.0045659796    -0.0011866013    -0.0019503957     0.0057937865     0.0005044721
   89  C  6 XZ      0.0053321337     0.0023066587    -0.0096176228     0.0028248700     0.0018021944
   90  C  6 YZ      0.0034385011    -0.0004074382    -0.0071241718     0.0115366869     0.0006412826
   91  C  7  S      0.0704256943    -0.0147686649     0.0172787725     0.0092151728    -0.0011960297
   92  C  7  S     -0.1501115534     0.0306958675    -0.0359502713    -0.0154546529     0.0018697368
   93  C  7  S     -0.0557413608     0.0154362139    -0.0127306136    -0.0347055764     0.0030084257
   94  C  7  X     -0.0629072218     0.0462350923    -0.1563599589     0.1068730041     0.0382266836
   95  C  7  Y      0.1308981969    -0.0422437450    -0.0152217136     0.1918203781    -0.0130384539
   96  C  7  Z     -0.1167673435     0.0545622650    -0.1642886575     0.0182766285     0.0144070535
   97  C  7  X      0.0382039062    -0.0015561242    -0.0404964036     0.1014185881     0.0088774483
   98  C  7  Y     -0.0448644264     0.0200827368    -0.0726815702     0.0283689224     0.0120614829
   99  C  7  Z     -0.0051211737     0.0063633675    -0.0534208195     0.0483273672    -0.0027990936
  100  C  7 XX     -0.0025347717     0.0002447414    -0.0021313109     0.0053715512     0.0001339903
  101  C  7 YY     -0.0018402726    -0.0015706961     0.0071945752    -0.0036327302    -0.0015961480
  102  C  7 ZZ     -0.0045794224     0.0006178103    -0.0018503406     0.0016331365    -0.0004248486
  103  C  7 XY     -0.0020096971     0.0008906243    -0.0009550222    -0.0030289289     0.0000129805
  104  C  7 XZ      0.0002953486    -0.0002201585    -0.0015041262     0.0036490483     0.0000164798
  105  C  7 YZ      0.0005705085     0.0004702727    -0.0002258578    -0.0010139290     0.0006612003
  106  C  8  S     -0.0023769490    -0.0157273757    -0.0037628878    -0.0018118122     0.0007958323
  107  C  8  S      0.0055718332     0.0349245297     0.0091391654     0.0048056334    -0.0019985798
  108  C  8  S     -0.0002082798    -0.0132242197    -0.0095277441    -0.0068464482    -0.0037053781
  109  C  8  X      0.0359000192     0.1221826097     0.0365147084     0.0042142171    -0.0512181907
  110  C  8  Y      0.0413207853    -0.0112644182     0.0273266947    -0.0221192696     0.2002804495
  111  C  8  Z      0.0564500966    -0.0395570489    -0.0400029480    -0.0639360259    -0.1270869941
  112  C  8  X      0.0039661854     0.0067540932    -0.0025528373    -0.0185602907    -0.0236308214
  113  C  8  Y      0.0268720768    -0.0041564600     0.0090291218    -0.0096032669     0.0938201788
  114  C  8  Z      0.0346284642     0.0076563377    -0.0036949290    -0.0302041373    -0.0588276552
  115  C  8 XX      0.0004424446    -0.0098149807    -0.0036603372    -0.0043605908    -0.0018563324
  116  C  8 YY      0.0009887257     0.0118621940     0.0038359836     0.0023911084    -0.0010584129
  117  C  8 ZZ     -0.0002215201     0.0040292313     0.0011968254     0.0025007446     0.0026410349
  118  C  8 XY      0.0013496933    -0.0012834631    -0.0008349948    -0.0018351557     0.0061486499
  119  C  8 XZ      0.0012799577     0.0085978076     0.0030083248     0.0001097232    -0.0031982875
  120  C  8 YZ     -0.0014888329    -0.0086370425    -0.0025648313    -0.0006850127    -0.0023302380
  121  N  9  S      0.1162136506    -0.0356950148     0.0522661562     0.0350960227    -0.0107861831
  122  N  9  S      0.2464227015    -0.0752863435     0.1100000309     0.0749139662    -0.0226936988
  123  N  9  S      0.2651007338    -0.0854307448     0.1273341003     0.0642952658    -0.0251790804
  124  N  9  X     -0.2038241378     0.0534887496    -0.0120070565    -0.1966029224     0.0021644704
  125  N  9  Y      0.3032448796    -0.1149353630     0.2537188816    -0.0045561802    -0.0473137261
  126  N  9  Z     -0.1047212461     0.0279535311     0.0252261868    -0.0993578519     0.0166969492
  127  N  9  X      0.1121518812    -0.0288780789     0.0049908092     0.1120094521    -0.0010184285
  128  N  9  Y     -0.1679977558     0.0632577071    -0.1405083918    -0.0009988173     0.0265189050
  129  N  9  Z      0.0577997729    -0.0150835498    -0.0144939770     0.0567313770    -0.0092272830
  130  N  9 XX      0.0058839161    -0.0027701520     0.0089700170    -0.0068734611    -0.0020114125
  131  N  9 YY     -0.0050264606     0.0034687008    -0.0140696347     0.0098437201     0.0021026093
  132  N  9 ZZ      0.0123792333    -0.0043627537     0.0102014894     0.0008571408    -0.0010812748
  133  N  9 XY      0.0154147940    -0.0048837010     0.0062294867     0.0092097937    -0.0010008016
  134  N  9 XZ     -0.0057986437     0.0012281732     0.0029789026    -0.0085425346     0.0002096540
  135  N  9 YZ      0.0084406293    -0.0028672586     0.0026354575     0.0035678835    -0.0016860461
  136  C 10  S      0.0003771183     0.0115535877     0.0059769103     0.0025791693     0.0008671155
  137  C 10  S     -0.0014547345    -0.0288856827    -0.0124344560    -0.0056915704     0.0054499467
  138  C 10  S      0.0061427226    -0.0016976100    -0.0123004863    -0.0068714084    -0.0768046450
  139  C 10  X     -0.0035026848    -0.2188368920    -0.0504117616    -0.0567125104     0.0526748315
  140  C 10  Y      0.0488286129     0.0356445808    -0.0262079443    -0.0473720014    -0.1682754998
  141  C 10  Z      0.0554245493     0.0969052158     0.0468050905    -0.0178959681     0.1220234518
  142  C 10  X      0.0050474822    -0.0870376479    -0.0254515859    -0.0267745524    -0.0064076644
  143  C 10  Y      0.0219312558    -0.0002310284    -0.0138099678    -0.0254669486    -0.0392135870
  144  C 10  Z      0.0309373830     0.0523801705     0.0231824232    -0.0125133698     0.0422486485
  145  C 10 XX      0.0006100969    -0.0062576174    -0.0030326941    -0.0030521467    -0.0041006662
  146  C 10 YY     -0.0015622793     0.0062423209     0.0004151911     0.0027930497    -0.0066022717
  147  C 10 ZZ      0.0012378357    -0.0009707917     0.0008490844    -0.0004389420     0.0068885359
  148  C 10 XY     -0.0011376493    -0.0050642319     0.0019690014     0.0001395958     0.0168365715
  149  C 10 XZ      0.0027821133     0.0073633344    -0.0001528212    -0.0012930166    -0.0105055085
  150  C 10 YZ     -0.0015658333    -0.0051543681    -0.0019554837    -0.0000643022    -0.0022854096
  151  C 11  S     -0.0004800951    -0.0059312937    -0.0020566445    -0.0007335131     0.0027198536
  152  C 11  S      0.0009388383     0.0093891911     0.0018953301     0.0001618043    -0.0134246044
  153  C 11  S      0.0022459428     0.0693279733     0.0310476166     0.0156420587     0.0604794077
  154  C 11  X      0.0519670330     0.2355882285     0.0497811232     0.0106166090    -0.0720671293
  155  C 11  Y      0.0216845262    -0.0452642872     0.0282517516    -0.0269740343     0.1952668200
  156  C 11  Z      0.0400599268    -0.0705326712    -0.0479939461    -0.0712484748    -0.1093196278
  157  C 11  X      0.0227969363     0.0755314906     0.0112018857    -0.0033717326    -0.0445141610
  158  C 11  Y      0.0135696918    -0.0315521948     0.0038666251    -0.0212777388     0.0577020074
  159  C 11  Z      0.0230592783    -0.0055985318    -0.0085402638    -0.0302167765    -0.0168235412
  160  C 11 XX     -0.0016078718    -0.0104891395    -0.0046691500    -0.0019940750    -0.0076528762
  161  C 11 YY     -0.0008926284     0.0097833803     0.0033878344     0.0039473239     0.0009318509
  162  C 11 ZZ      0.0027084630     0.0045819887     0.0033034350    -0.0010323724     0.0091411939
  163  C 11 XY     -0.0019411850     0.0000379404     0.0031206645     0.0026957735     0.0136507433
  164  C 11 XZ      0.0008783570     0.0060178567     0.0002057861     0.0001792566    -0.0074829858
  165  C 11 YZ     -0.0007186563    -0.0095051017    -0.0049572705    -0.0024095113    -0.0094263518
  166  C 12  S     -0.0004653693    -0.0050055142    -0.0016346728    -0.0008015797    -0.0007641719
  167  C 12  S      0.0022328210     0.0216996415     0.0068331815     0.0036685374     0.0015278178
  168  C 12  S     -0.0022786646    -0.0741756006    -0.0177590078    -0.0083615302     0.0076766666
  169  C 12  X     -0.0072436293    -0.2400895390    -0.0617974096    -0.0602249338     0.0571677070
  170  C 12  Y      0.0476258270     0.0358805766    -0.0408193303    -0.0529416401    -0.2087574321
  171  C 12  Z      0.0444329976     0.1060484592     0.0665166512    -0.0128765637     0.1544518712
  172  C 12  X      0.0042321418    -0.0456457414    -0.0112939262    -0.0200712747     0.0209992013
  173  C 12  Y      0.0219798620     0.0112735293    -0.0165019222    -0.0281071784    -0.0824122057
  174  C 12  Z      0.0226206570     0.0209153499     0.0205021586    -0.0143217664     0.0638094238
  175  C 12 XX     -0.0034857426    -0.0189880336    -0.0066028538    -0.0019465631    -0.0035482938
  176  C 12 YY      0.0015882894     0.0131728045     0.0038794177     0.0020406979    -0.0012459623
  177  C 12 ZZ      0.0015981717     0.0028339065     0.0018622348    -0.0006092880     0.0051479878
  178  C 12 XY     -0.0020224630    -0.0021911267     0.0013098489     0.0020703706     0.0089254274
  179  C 12 XZ      0.0000644090     0.0135080233     0.0031390614     0.0035192584    -0.0057535588
  180  C 12 YZ      0.0000187808    -0.0095207031    -0.0037969835    -0.0030121629    -0.0032862146
  181  C 13  S     -0.0015678793    -0.0058454131    -0.0004892800    -0.0004752009    -0.0019761188
  182  C 13  S      0.0026595248     0.0081348553     0.0011015657     0.0008911364     0.0122472104
  183  C 13  S      0.0073550313     0.0758077088     0.0001908693    -0.0007576169    -0.0695747222
  184  C 13  X      0.0397570714     0.2216563701     0.0727634832     0.0181349241    -0.0216289799
  185  C 13  Y      0.0274216714    -0.0003756764     0.0394740437    -0.0203710890     0.1945461673
  186  C 13  Z      0.0404994205    -0.0997704524    -0.0688294025    -0.0790678819    -0.1347637137
  187  C 13  X      0.0156526424     0.0594011556     0.0283332929     0.0030591559     0.0193323219
  188  C 13  Y      0.0148811361     0.0224711313     0.0152591927    -0.0165619005     0.0505889560
  189  C 13  Z      0.0249677450    -0.0414522977    -0.0264565810    -0.0366184337    -0.0437004851
  190  C 13 XX     -0.0018689131    -0.0082381736    -0.0038547880    -0.0008244654    -0.0049144532
  191  C 13 YY      0.0035275282     0.0116152529     0.0023194677    -0.0007877535    -0.0050953434
  192  C 13 ZZ     -0.0008405008     0.0009096504     0.0015962540     0.0017986884     0.0071441405
  193  C 13 XY     -0.0016259199    -0.0061240301     0.0015871459     0.0006782935     0.0166969631
  194  C 13 XZ     -0.0004917348     0.0094134302     0.0010492326     0.0026033915    -0.0103998414
  195  C 13 YZ      0.0004859289    -0.0073710449    -0.0028789708    -0.0026525935    -0.0021290723
  196  C 14  S      0.0030977379     0.0131903642     0.0004137866     0.0009762154    -0.0026619861
  197  C 14  S     -0.0059756374    -0.0320690448    -0.0034664494    -0.0028901423    -0.0019226429
  198  C 14  S     -0.0063980178    -0.0140008411     0.0203933471     0.0136987088     0.0866215083
  199  C 14  X      0.0086163700    -0.2135135310    -0.0743079633    -0.0634392402     0.0440694626
  200  C 14  Y      0.0440081025     0.0219066604    -0.0266452930    -0.0455454344    -0.1738137902
  201  C 14  Z      0.0514312530     0.1041661385     0.0591488613    -0.0143671524     0.1311413127
  202  C 14  X      0.0051080286    -0.0910291396    -0.0238140188    -0.0271152084     0.0323035823
  203  C 14  Y      0.0326516425     0.0180814476    -0.0021090970    -0.0118512442    -0.0439041714
  204  C 14  Z      0.0205595228     0.0388588582     0.0124392884    -0.0216406591     0.0261432330
  205  C 14 XX     -0.0000850611    -0.0085764888    -0.0044846911    -0.0029679962    -0.0076047471
  206  C 14 YY      0.0025621321     0.0055770747     0.0029639210    -0.0002819284     0.0025487669
  207  C 14 ZZ     -0.0031579411     0.0010146924     0.0030716294     0.0040151303     0.0095682965
  208  C 14 XY      0.0006150777     0.0006140011     0.0031749590    -0.0000051393     0.0147650630
  209  C 14 XZ      0.0000171838     0.0037693017    -0.0000953748     0.0001599192    -0.0075075458
  210  C 14 YZ      0.0003800630    -0.0066534766    -0.0046438580    -0.0025005052    -0.0099410008
  211  H 15  S     -0.0495596353    -0.0108220894     0.0410368251     0.0050202361     0.0008159399
  212  H 15  S     -0.0223303634    -0.0051137758     0.0186007170     0.0010664958    -0.0002358090
  213  H 16  S      0.0703340160     0.0435793675    -0.0834701922    -0.1030065729     0.0303108268
  214  H 16  S      0.0304366135     0.0176017931    -0.0286124713    -0.0536596919     0.0122940866
  215  H 17  S     -0.0600348614    -0.0337473362     0.0791680208     0.0728903906    -0.0273062238
  216  H 17  S     -0.0268756503    -0.0152354756     0.0365023348     0.0302905521    -0.0116687640
  217  H 18  S     -0.0012816144     0.0083186817     0.0287289262    -0.0669447504    -0.0047792276
  218  H 18  S      0.0004287358     0.0034586747     0.0130511131    -0.0279013399    -0.0018553778
  219  H 19  S      0.0855282039     0.0105482597    -0.1329154143     0.1200446490     0.0238438384
  220  H 19  S      0.0345936004     0.0050347027    -0.0625325738     0.0595782175     0.0110098006
  221  H 20  S     -0.1036060534    -0.0020948533     0.0496130806     0.0129712585    -0.0257293834
  222  H 20  S     -0.0456170876    -0.0004231016     0.0187101601     0.0092762346    -0.0114447009
  223  H 21  S      0.0208805813     0.1175238057    -0.0079311132     0.0024342014    -0.1961465390
  224  H 21  S      0.0093437320     0.0568094051    -0.0006794726     0.0025797178    -0.0956419122
  225  H 22  S      0.0024797740     0.0964328704     0.0702882162     0.0360042193     0.1868165918
  226  H 22  S      0.0014250761     0.0477450134     0.0343331909     0.0178543049     0.0943891215
  227  H 23  S     -0.0268563832    -0.2574741350    -0.0790634769    -0.0453415410     0.0036504891
  228  H 23  S     -0.0130183875    -0.1270886666    -0.0392533660    -0.0226291836     0.0018082576
  229  H 24  S      0.0178673682     0.1199120373    -0.0019451599     0.0047424571    -0.1955837313
  230  H 24  S      0.0067677097     0.0589014922    -0.0007130084     0.0013072718    -0.0970628313
  231  H 25  S     -0.0001629084     0.0969610627     0.0767171045     0.0368220871     0.1973655597
  232  H 25  S      0.0117964249     0.0419944691     0.0351324493     0.0235196655     0.0895768479
  233  C 26  S     -0.0105252931    -0.0194700478     0.0072657884     0.0106117636    -0.0048126167
  234  C 26  S      0.0220782543     0.0388399158    -0.0185804145    -0.0253423046     0.0107507425
  235  C 26  S     -0.0213396609     0.0362218298     0.0114406724    -0.0234928498    -0.0000730938
  236  C 26  X     -0.0175433639     0.0299136615     0.0297269388     0.0650865040    -0.0271180335
  237  C 26  Y     -0.0363568020    -0.0256382850     0.0638926461     0.0603726254     0.0128039965
  238  C 26  Z      0.0288093629    -0.0064931315    -0.0661189738     0.0137775179    -0.0151123503
  239  C 26  X      0.0092888464     0.0028839274    -0.0347385859    -0.0011411071    -0.0011456181
  240  C 26  Y     -0.0153355435    -0.0114370282     0.0299649001     0.0311850358     0.0120279321
  241  C 26  Z      0.0004549430     0.0024403157    -0.0025388084     0.0171344471    -0.0187572365
  242  C 26 XX      0.0043098041     0.0044925345    -0.0015171763    -0.0047410284    -0.0004008451
  243  C 26 YY      0.0005691431     0.0009024582    -0.0003501238    -0.0011115804     0.0000511080
  244  C 26 ZZ     -0.0002681829     0.0015589482    -0.0016539439     0.0004772719     0.0025144205
  245  C 26 XY      0.0019284597     0.0002424165    -0.0002780690    -0.0028060937     0.0040702819
  246  C 26 XZ      0.0005479526    -0.0015319042     0.0000398691    -0.0003553550    -0.0019870289
  247  C 26 YZ     -0.0013501852    -0.0004314442     0.0005022357     0.0011074209    -0.0019701481
  248  C 27  S      0.0076439637     0.0406174009     0.0077042831     0.0023893292     0.0012938569
  249  C 27  S     -0.0186329223    -0.0955366599    -0.0177976611    -0.0070620346    -0.0035165100
  250  C 27  S     -0.0170418250    -0.0861989309     0.0062142436     0.0110825893    -0.0055223784
  251  C 27  X      0.0161787413    -0.1042007399    -0.0603932148    -0.0320839540    -0.0090765914
  252  C 27  Y     -0.0056313685    -0.0099897699     0.0511181297     0.0285533233     0.0561350948
  253  C 27  Z      0.0326789090     0.0592119678    -0.0076753399     0.0199940783    -0.0491473783
  254  C 27  X     -0.0033362427    -0.0393016111    -0.0359397461    -0.0222924260    -0.0009268907
  255  C 27  Y     -0.0041940003    -0.0047263127     0.0246195960     0.0121706354     0.0144448831
  256  C 27  Z      0.0216652081     0.0225611083    -0.0026605907     0.0197256400    -0.0153436837
  257  C 27 XX     -0.0007691460    -0.0087124515    -0.0004738665    -0.0030404732    -0.0014897986
  258  C 27 YY     -0.0010273170    -0.0035530111    -0.0003609945    -0.0001122519    -0.0006273850
  259  C 27 ZZ     -0.0019064992    -0.0052434972    -0.0022922479     0.0020355232     0.0014795608
  260  C 27 XY      0.0030802127     0.0008304581    -0.0024579213    -0.0036051809     0.0043268557
  261  C 27 XZ      0.0013479052     0.0024883781     0.0016550039    -0.0025196847    -0.0016238702
  262  C 27 YZ     -0.0017103721    -0.0018995193     0.0005760658     0.0014999174    -0.0018910315
  263  C 28  S     -0.0169578375    -0.0032377133     0.0071244320     0.0057852250    -0.0048133268
  264  C 28  S      0.0405199822     0.0062828404    -0.0193055719    -0.0055817986     0.0114108707
  265  C 28  S      0.1024890819    -0.0230254226     0.0579495028     0.0114765582    -0.0158709269
  266  C 28  X      0.0369891051    -0.0234233062     0.0023481094     0.1207743660    -0.0044861619
  267  C 28  Y     -0.0517254372     0.0510063896    -0.1317922100     0.0038235071     0.0301212077
  268  C 28  Z      0.0026165956     0.0035251228    -0.0455716592     0.0306196442    -0.0076873395
  269  C 28  X      0.0243447170    -0.0146447721    -0.0119205637     0.0968808604    -0.0049191565
  270  C 28  Y     -0.0305139942     0.0309524920    -0.0749741622    -0.0277340875     0.0184942481
  271  C 28  Z     -0.0024118644     0.0018646310    -0.0244536204     0.0327199430    -0.0007544998
  272  C 28 XX      0.0022641742     0.0015446563    -0.0090070777     0.0069280268     0.0020139854
  273  C 28 YY      0.0020536394    -0.0011548410     0.0072161670    -0.0051310741    -0.0011068911
  274  C 28 ZZ      0.0007801999     0.0023934798    -0.0041743829    -0.0055761279     0.0018913182
  275  C 28 XY     -0.0019619975    -0.0003618627    -0.0007667356     0.0018198052    -0.0001914763
  276  C 28 XZ     -0.0018777457    -0.0014913308     0.0017113322     0.0078623658    -0.0015386136
  277  C 28 YZ      0.0037605250     0.0004382511     0.0012266425    -0.0064765583     0.0011328730

                         51               52               53               54               55
                   -0.3651123710    -0.3546102732    -0.3247005695    -0.3013807008    -0.2776024160
    1  C  1  S     -0.0091001366     0.0070065069     0.0053075138     0.0059963389    -0.0000088865
    2  C  1  S      0.0248888903    -0.0211176831    -0.0160484258    -0.0119197655     0.0000789064
    3  C  1  S      0.0101655600     0.0378547111     0.0327604578    -0.0719866992    -0.0002312923
    4  C  1  X     -0.0064866633    -0.1819389902     0.0407834262    -0.0529237644    -0.0003030911
    5  C  1  Y      0.0083088420     0.0287064187    -0.0640252806     0.0114531330     0.0004970489
    6  C  1  Z      0.0021806619    -0.0873024973    -0.0118430721     0.0152718815     0.0002240861
    7  C  1  X     -0.0164606622    -0.0760093813     0.0310622595    -0.0375811320    -0.0002653744
    8  C  1  Y      0.0096189438     0.0090514593    -0.0454665849     0.0048843352     0.0002874110
    9  C  1  Z      0.0053363682    -0.0622834060    -0.0257691520     0.0390437373     0.0001174228
   10  C  1 XX     -0.0014668398    -0.0086795029     0.0072119200    -0.0023991160    -0.0000742597
   11  C  1 YY      0.0031433300     0.0007022173    -0.0083460189    -0.0011512722     0.0000684722
   12  C  1 ZZ      0.0028060970     0.0042423100    -0.0011728463     0.0011285044     0.0000143463
   13  C  1 XY     -0.0002791892     0.0061510611     0.0015234077     0.0042417861    -0.0000243977
   14  C  1 XZ     -0.0031927064     0.0027885914     0.0068083143    -0.0022077156    -0.0000777289
   15  C  1 YZ     -0.0026434305     0.0026758295     0.0010448399    -0.0008561882     0.0000011048
   16  C  2  S     -0.0008722078    -0.0071270828    -0.0052872627     0.0036574160     0.0000326451
   17  C  2  S      0.0041519660     0.0133607172     0.0181912563    -0.0144869856    -0.0000794358
   18  C  2  S     -0.0411263007     0.0003597916    -0.0125907230     0.0602679165    -0.0009668323
   19  C  2  X      0.0838425270    -0.0497616454    -0.1573634072     0.0001697483     0.0016721858
   20  C  2  Y     -0.0284065103     0.0455976246     0.0736473342    -0.0153475143    -0.0006837400
   21  C  2  Z     -0.0018093909     0.0905152070    -0.0111613788     0.0120851980     0.0000571199
   22  C  2  X      0.0381632455    -0.0251718182    -0.1149235348     0.0137011157     0.0009534470
   23  C  2  Y     -0.0315875885     0.0175394910     0.0348956534     0.0098266566    -0.0009070185
   24  C  2  Z     -0.0028028117     0.0507829086    -0.0239746087     0.0219600019     0.0001557475
   25  C  2 XX      0.0043128990     0.0014174565    -0.0069369863     0.0020414735     0.0000641025
   26  C  2 YY     -0.0037932018     0.0000849170     0.0041128682     0.0002731655    -0.0000259342
   27  C  2 ZZ      0.0017141057     0.0012473720     0.0038540766    -0.0037165132    -0.0000357917
   28  C  2 XY      0.0020168559    -0.0019554916    -0.0023472692    -0.0000566678     0.0000099906
   29  C  2 XZ     -0.0031994085    -0.0058973101     0.0026547738    -0.0004214560    -0.0000029954
   30  C  2 YZ      0.0022537634     0.0048772088    -0.0022713390     0.0005039139     0.0000095937
   31  C  3  S      0.0283261024     0.0109659871    -0.0134049074    -0.0006932758    -0.0000093967
   32  C  3  S     -0.0696421214    -0.0300867915     0.0358451946    -0.0031670987    -0.0000927074
   33  C  3  S     -0.0005841497     0.0313075756    -0.0187393020    -0.0003216150     0.0015071399
   34  C  3  X      0.0977873209     0.0209830402    -0.1460907094    -0.0186801746     0.0010656340
   35  C  3  Y     -0.1228957891     0.0073627309     0.0537347287     0.0544552011    -0.0000947418
   36  C  3  Z     -0.0279869416    -0.0450834473     0.0128195947     0.0036673582     0.0000382225
   37  C  3  X      0.0668949796     0.0229471234    -0.1020471148    -0.0001190343     0.0011020414
   38  C  3  Y     -0.0585754561     0.0117579122     0.0301174075     0.0412349169     0.0002033011
   39  C  3  Z      0.0189144169    -0.0046935072    -0.0119855605     0.0034842290     0.0013194539
   40  C  3 XX     -0.0000947122    -0.0001373106     0.0017519667    -0.0023805385    -0.0000505170
   41  C  3 YY     -0.0077093020    -0.0058783383     0.0010394377     0.0024165969     0.0000367635
   42  C  3 ZZ     -0.0040928586     0.0012808367     0.0019806085    -0.0013217350     0.0000129638
   43  C  3 XY     -0.0059012785    -0.0014980949     0.0065041883    -0.0029980111    -0.0000406546
   44  C  3 XZ      0.0029970009    -0.0001999075    -0.0067372557    -0.0014666767     0.0000636904
   45  C  3 YZ     -0.0028705837     0.0004881546     0.0014834027     0.0008192177    -0.0000030272
   46  C  4  S     -0.0068345413     0.0008518596     0.0072116933     0.0142135782    -0.0000276100
   47  C  4  S      0.0188211007    -0.0011286745    -0.0216465312    -0.0358985729     0.0001424240
   48  C  4  S     -0.0915117440    -0.0281754334     0.0474934105    -0.0322866146    -0.0015105396
   49  C  4  X      0.0179416485     0.0192505001     0.0378226054    -0.1326860933    -0.0006337504
   50  C  4  Y      0.0617622662     0.0365059958    -0.0337974920     0.0340759202     0.0000731125
   51  C  4  Z      0.1042499172    -0.0021402970    -0.0288759682    -0.0175345237    -0.0000685931
   52  C  4  X      0.0089358745     0.0168006087     0.0212222544    -0.0666193531    -0.0000565854
   53  C  4  Y      0.0695108206     0.0352154854    -0.0518291992     0.0013632661     0.0010614970
   54  C  4  Z      0.0459343774     0.0106371657    -0.0159710400    -0.0142502376    -0.0003806029
   55  C  4 XX     -0.0021725976    -0.0049285171     0.0047514639    -0.0035917135    -0.0000169909
   56  C  4 YY      0.0023924274     0.0020473289    -0.0043683997    -0.0040559111     0.0000109052
   57  C  4 ZZ      0.0023240376     0.0025637225    -0.0040683023     0.0013122935     0.0000265163
   58  C  4 XY     -0.0043890569     0.0008048697    -0.0005282896     0.0044306118     0.0000232963
   59  C  4 XZ     -0.0104598651     0.0010561131     0.0075810318    -0.0001925993    -0.0000329115
   60  C  4 YZ     -0.0020032011    -0.0030931430    -0.0000481939     0.0015817966     0.0000081050
   61  C  5  S      0.0092750095    -0.0234879442    -0.0138210203     0.0012118826     0.0001583395
   62  C  5  S     -0.0306011830     0.0565890322     0.0359434546    -0.0011719143    -0.0003370452
   63  C  5  S      0.0130185014     0.0056861450     0.0473011217    -0.0375666035    -0.0024162287
   64  C  5  X     -0.0678673862    -0.0453889602     0.0160263860     0.0134312608     0.0003713147
   65  C  5  Y     -0.0645718532    -0.1041337974     0.0827876754    -0.0984993974    -0.0001993358
   66  C  5  Z     -0.1498603672     0.0605182907     0.0889656753     0.0270265551    -0.0000826263
   67  C  5  X     -0.1059138374    -0.0328809442     0.0591884975     0.0397028029    -0.0010218235
   68  C  5  Y     -0.0276046934    -0.0419662934     0.0337269414    -0.0531359242     0.0000632360
   69  C  5  Z     -0.0751396427     0.0239293968     0.0346591356    -0.0053402100     0.0005550995
   70  C  5 XX     -0.0068809968    -0.0008680222    -0.0058542977    -0.0095573234     0.0000782022
   71  C  5 YY      0.0007546980     0.0069938930    -0.0003522742    -0.0017584896    -0.0000074859
   72  C  5 ZZ      0.0021214160     0.0043122489     0.0109695527     0.0096897837    -0.0001322282
   73  C  5 XY     -0.0020411192    -0.0029751370    -0.0066396473     0.0166852941     0.0001192645
   74  C  5 XZ     -0.0027543735     0.0011278396    -0.0070334145    -0.0074697598     0.0000791454
   75  C  5 YZ      0.0063169136     0.0000051775    -0.0023466845    -0.0090222237    -0.0000203307
   76  C  6  S     -0.0140281489    -0.0009828765     0.0202530061    -0.0034501076    -0.0001545762
   77  C  6  S      0.0383353484     0.0027759039    -0.0570084161     0.0079192360     0.0004214590
   78  C  6  S      0.0375856745    -0.0095807807    -0.0339835698     0.0292999912     0.0009397477
   79  C  6  X      0.0288839944     0.0482355489    -0.0397967552     0.0507179470     0.0002298496
   80  C  6  Y     -0.0327676405    -0.0252340946     0.0801622637    -0.0007534198    -0.0005940196
   81  C  6  Z     -0.0961940850     0.0436047471     0.0346172533    -0.0139546698    -0.0000872101
   82  C  6  X      0.0159408199     0.0244536860    -0.0112575003     0.0313600172     0.0001954087
   83  C  6  Y     -0.0085238290    -0.0109986283     0.0312421713    -0.0056079780    -0.0003798887
   84  C  6  Z     -0.0536334610     0.0260004464     0.0109049962    -0.0163050342    -0.0001095228
   85  C  6 XX      0.0026431086    -0.0028913847     0.0005092701    -0.0049258265    -0.0000162981
   86  C  6 YY      0.0022885975     0.0030242947    -0.0062724683     0.0005686544     0.0000468506
   87  C  6 ZZ      0.0023665396     0.0003711396    -0.0058162349     0.0060171847     0.0000644700
   88  C  6 XY     -0.0001082516     0.0087095024    -0.0029321260     0.0038447872     0.0000214127
   89  C  6 XZ     -0.0062143373    -0.0005558247     0.0038823331     0.0008672980    -0.0000189869
   90  C  6 YZ     -0.0038668155     0.0032115785     0.0033210431     0.0003312276    -0.0000159973
   91  C  7  S     -0.0036232184    -0.0047864773     0.0031334978     0.0031640189    -0.0000034762
   92  C  7  S      0.0093744255     0.0111806253    -0.0089016613    -0.0067188809     0.0000683447
   93  C  7  S     -0.0055360396     0.0052293111     0.0066192188     0.0020224640    -0.0003011915
   94  C  7  X      0.1713643082    -0.2399990549    -0.0265810063     0.0027262956     0.0001016330
   95  C  7  Y      0.1722366891    -0.0016642693    -0.0784108393    -0.0069136674     0.0002540852
   96  C  7  Z      0.0769650895     0.2357225177    -0.0873408029     0.0257688139     0.0003266801
   97  C  7  X      0.1147912430    -0.1420268563    -0.0425997741    -0.0481425984     0.0008708246
   98  C  7  Y      0.0900352077    -0.0356784366    -0.0253104059     0.0484362556    -0.0005187880
   99  C  7  Z      0.0507426330     0.1697381857    -0.0804218540     0.0034184800     0.0009677433
  100  C  7 XX      0.0114331757    -0.0152484682    -0.0055806302    -0.0046118950     0.0000440680
  101  C  7 YY     -0.0142212523     0.0035274958     0.0122359359    -0.0009040079    -0.0000826214
  102  C  7 ZZ      0.0058317738     0.0154255335    -0.0103237111     0.0030724777     0.0000705029
  103  C  7 XY     -0.0059494805     0.0142890386     0.0000155668     0.0030629125     0.0000031944
  104  C  7 XZ      0.0086947645     0.0028293193    -0.0092015801     0.0021967567     0.0000705348
  105  C  7 YZ     -0.0009460034    -0.0182622038     0.0071766254    -0.0040813975    -0.0000539399
  106  C  8  S     -0.0001429749     0.0009898266     0.0000830208    -0.0003264861     0.0000592925
  107  C  8  S      0.0013674094    -0.0026917021    -0.0008654213     0.0005100270    -0.0001001294
  108  C  8  S      0.0013487638     0.0121884894    -0.0026130505    -0.0084977622    -0.0004719540
  109  C  8  X     -0.0062985704    -0.0038507729    -0.0600424973     0.0307059905    -0.0010003959
  110  C  8  Y     -0.0183381670     0.0047718542    -0.1127089669    -0.0512602180    -0.0017865259
  111  C  8  Z     -0.0083091167    -0.0285638346    -0.1174089061     0.0743101345    -0.0018473727
  112  C  8  X     -0.0094759109     0.0059016273    -0.0332869191     0.0293059040    -0.0008255115
  113  C  8  Y     -0.0066344019    -0.0051034817    -0.0677174291    -0.0418256566    -0.0007516524
  114  C  8  Z      0.0020687265    -0.0126367571    -0.0755075073     0.0498540308     0.0006187443
  115  C  8 XX      0.0059608015     0.0008806745     0.0063582673     0.0057924454     0.0025438063
  116  C  8 YY     -0.0003906125    -0.0002960298    -0.0004059033     0.0018690616    -0.0174720844
  117  C  8 ZZ     -0.0050781002    -0.0011439730    -0.0063544965    -0.0077022846     0.0149225589
  118  C  8 XY      0.0041166876     0.0036669324     0.0032625428    -0.0153598530    -0.0039976337
  119  C  8 XZ      0.0049399248     0.0011451051     0.0062433810     0.0083841269     0.0073201357
  120  C  8 YZ     -0.0023213573    -0.0020814081    -0.0021283326     0.0061748950    -0.0053827369
  121  N  9  S      0.0031730335     0.0012375248    -0.0003393708     0.0009019577    -0.0000051013
  122  N  9  S      0.0066825892     0.0028375919    -0.0012993359     0.0004214894     0.0000416407
  123  N  9  S      0.0062817101    -0.0148076351     0.0222109480     0.0483062635    -0.0009910311
  124  N  9  X     -0.2079462467     0.2543902712     0.0603505513     0.0311135434    -0.0002960512
  125  N  9  Y     -0.1597052675     0.0375354271     0.0970577394    -0.0167676765    -0.0005583554
  126  N  9  Z     -0.1058518434    -0.2947483262     0.1476224133    -0.0389903154    -0.0008201716
  127  N  9  X      0.1218609595    -0.1465451857    -0.0409929176    -0.0266066980     0.0002872322
  128  N  9  Y      0.0942502940    -0.0250333674    -0.0560840644     0.0206701694     0.0000825073
  129  N  9  Z      0.0639385995     0.1764108064    -0.0949035568     0.0198272351     0.0006030161
  130  N  9 XX     -0.0121122182     0.0160297986     0.0027008531     0.0006800841    -0.0000048477
  131  N  9 YY      0.0162808518    -0.0029297786    -0.0081073546     0.0010893725     0.0000397767
  132  N  9 ZZ     -0.0041588587    -0.0131754266     0.0056424231    -0.0019097049    -0.0000180241
  133  N  9 XY      0.0058942771    -0.0127503670    -0.0001076832    -0.0018085434     0.0000035422
  134  N  9 XZ     -0.0093680789    -0.0032872134     0.0059724493    -0.0002471524    -0.0000290950
  135  N  9 YZ      0.0012823626     0.0170619916    -0.0049608235     0.0011411191     0.0000272631
  136  C 10  S      0.0009415284    -0.0028766590     0.0028145743     0.0222762096     0.0000696276
  137  C 10  S     -0.0020865026     0.0067913456    -0.0066231122    -0.0514990378    -0.0003535462
  138  C 10  S      0.0053411631     0.0012726546    -0.0102689137    -0.0532497066     0.0022082369
  139  C 10  X      0.0226023096    -0.0033267336     0.0019233549     0.0523743752    -0.1108648499
  140  C 10  Y      0.0372178121    -0.0029860642     0.0009375096     0.0562938432    -0.1757356139
  141  C 10  Z      0.0337070693     0.0264361699    -0.0175122694    -0.0581627708    -0.2162732426
  142  C 10  X      0.0155508685    -0.0022231874    -0.0041837497     0.0055984116    -0.0807507392
  143  C 10  Y      0.0174919684     0.0035925212    -0.0034457977     0.0103073772    -0.1290767366
  144  C 10  Z      0.0209174622     0.0115922701    -0.0097738669    -0.0003674932    -0.1576392251
  145  C 10 XX      0.0031861920     0.0010421377     0.0052565996    -0.0008942774    -0.0069466862
  146  C 10 YY     -0.0007662423     0.0004958005     0.0027375893    -0.0044321659     0.0010153120
  147  C 10 ZZ     -0.0026434426    -0.0005496678    -0.0089791561    -0.0024628723     0.0058678313
  148  C 10 XY      0.0021615453     0.0018661976     0.0056187580    -0.0029378875    -0.0059947273
  149  C 10 XZ      0.0028873409     0.0008451687     0.0035694220    -0.0006861660    -0.0060346037
  150  C 10 YZ     -0.0014529244    -0.0010264751    -0.0015268639     0.0016833038     0.0035246614
  151  C 11  S     -0.0004681762     0.0014897784    -0.0011621313    -0.0094257040    -0.0000263668
  152  C 11  S      0.0012511320    -0.0038255406     0.0029026238     0.0229751271     0.0000332619
  153  C 11  S     -0.0051163519     0.0024025223     0.0054186779     0.0306071429    -0.0007827419
  154  C 11  X      0.0364113505     0.0206345893     0.0494961407    -0.0364852077    -0.1073935994
  155  C 11  Y      0.0563445348     0.0300905831     0.0809556268    -0.0290843536    -0.1713287558
  156  C 11  Z      0.0770179254     0.0194761485     0.1074908702     0.0132445015    -0.2097646814
  157  C 11  X      0.0241097725     0.0108115832     0.0323790674    -0.0349692687    -0.0775259875
  158  C 11  Y      0.0367973178     0.0152826172     0.0565517075    -0.0032323467    -0.1238152243
  159  C 11  Z      0.0449871038     0.0166795262     0.0718078829     0.0001459770    -0.1523437194
  160  C 11 XX      0.0005579572    -0.0006176142     0.0036839496     0.0024092828     0.0073754283
  161  C 11 YY     -0.0037932914    -0.0014201667    -0.0064896646     0.0018280798    -0.0011653459
  162  C 11 ZZ      0.0032899442     0.0016328178     0.0032240138    -0.0009428367    -0.0062020703
  163  C 11 XY     -0.0014430442     0.0004839042     0.0001588766    -0.0030663715     0.0063129825
  164  C 11 XZ      0.0015106391     0.0003609599     0.0047807985     0.0000504823     0.0064820729
  165  C 11 YZ     -0.0007495224    -0.0011298598    -0.0027702360     0.0025305707    -0.0037328922
  166  C 12  S      0.0000722098    -0.0001590055    -0.0000061382    -0.0000551689    -0.0000621501
  167  C 12  S     -0.0001785170     0.0002036001     0.0001530260     0.0002863162     0.0001501757
  168  C 12  S      0.0042065012    -0.0096626538    -0.0011156834    -0.0009403763     0.0010222150
  169  C 12  X      0.0428486125     0.0164525706     0.0750718349    -0.0169014556     0.0026640682
  170  C 12  Y      0.0727114905     0.0201330109     0.1241894517    -0.0075386211     0.0044363008
  171  C 12  Z      0.0813198234     0.0397655813     0.1467502887    -0.0347426907     0.0054361540
  172  C 12  X      0.0238583429     0.0117735179     0.0492055136    -0.0121390855     0.0018121765
  173  C 12  Y      0.0413219019     0.0151752848     0.0804216837     0.0000575487     0.0032791831
  174  C 12  Z      0.0492201937     0.0196397188     0.0948487382    -0.0282489995     0.0044050850
  175  C 12 XX     -0.0026551410    -0.0015295695    -0.0036205608     0.0011990772     0.0024835813
  176  C 12 YY      0.0003572466     0.0002528902     0.0005596385     0.0002025288    -0.0170793231
  177  C 12 ZZ      0.0022960031     0.0011715002     0.0030950340    -0.0013464321     0.0146181368
  178  C 12 XY     -0.0026527343    -0.0005284298    -0.0035195503    -0.0012886524    -0.0038940409
  179  C 12 XZ     -0.0023608881    -0.0009914686    -0.0030949373     0.0015032102     0.0070978828
  180  C 12 YZ      0.0015047146     0.0002277929     0.0019775470     0.0003938358    -0.0051893737
  181  C 13  S      0.0003408645    -0.0008295075     0.0012482162     0.0096487720    -0.0000592192
  182  C 13  S     -0.0010263916     0.0021366630    -0.0029132560    -0.0232806315     0.0002210801
  183  C 13  S     -0.0030293385     0.0061672594    -0.0018823028    -0.0244855971    -0.0009561692
  184  C 13  X      0.0384530883     0.0121106241     0.0575398958     0.0324185878     0.1097096206
  185  C 13  Y      0.0549457681     0.0304989588     0.0789182813    -0.0338179448     0.1756931794
  186  C 13  Z      0.0747050878     0.0225670832     0.1016437918    -0.0175352582     0.2150893298
  187  C 13  X      0.0234839732     0.0074879664     0.0380541269     0.0220388658     0.0794558200
  188  C 13  Y      0.0326002141     0.0241682279     0.0548195695    -0.0073127721     0.1267949834
  189  C 13  Z      0.0467170405     0.0103776233     0.0669242471    -0.0252277531     0.1557164533
  190  C 13 XX     -0.0007588345    -0.0003287781     0.0012671902    -0.0012924524    -0.0070435161
  191  C 13 YY      0.0039056124     0.0014105357     0.0061319773    -0.0009063160     0.0010517400
  192  C 13 ZZ     -0.0032585046    -0.0008436295    -0.0077490257    -0.0010172053     0.0060352704
  193  C 13 XY      0.0002444324     0.0010813156     0.0029266819    -0.0039156635    -0.0061458095
  194  C 13 XZ     -0.0015775638    -0.0010594620    -0.0002821122     0.0022129513    -0.0062382036
  195  C 13 YZ      0.0013604827     0.0002331786     0.0008387456     0.0003685929     0.0035531960
  196  C 14  S     -0.0007429146     0.0020094668    -0.0028577341    -0.0224224810    -0.0000469488
  197  C 14  S      0.0022894128    -0.0060314245     0.0067156592     0.0515937552     0.0002306326
  198  C 14  S     -0.0002653152    -0.0032687128     0.0049761059     0.0476629806    -0.0000124755
  199  C 14  X      0.0158119331     0.0125019813    -0.0155910079    -0.0727448398     0.1085053513
  200  C 14  Y      0.0366609247    -0.0034156863     0.0013189322     0.0653650285     0.1736935754
  201  C 14  Z      0.0347942819     0.0176786418    -0.0112319557    -0.0014752097     0.2132591700
  202  C 14  X      0.0104385492     0.0083233849    -0.0071050371    -0.0075264514     0.0785024185
  203  C 14  Y      0.0243294222    -0.0135865068    -0.0044879889     0.0100525638     0.1250745417
  204  C 14  Z      0.0162364496     0.0194944110    -0.0081302831     0.0067932348     0.1533312510
  205  C 14 XX      0.0031808749     0.0004775674     0.0066207929     0.0003872868     0.0071084252
  206  C 14 YY      0.0001729027    -0.0006702440    -0.0038831377     0.0053370554    -0.0005461884
  207  C 14 ZZ     -0.0030469363    -0.0007893450    -0.0016820874     0.0021060322    -0.0065156885
  208  C 14 XY      0.0023070399     0.0020329193     0.0038454328    -0.0026591620     0.0063687999
  209  C 14 XZ      0.0026547899     0.0006907144     0.0070348714     0.0014680507     0.0061128921
  210  C 14 YZ     -0.0011507269    -0.0012298533    -0.0040113745     0.0006389104    -0.0034822124
  211  H 15  S      0.0183968076     0.0006608337    -0.0198744513     0.0332752779     0.0002488342
  212  H 15  S      0.0047795580     0.0148145555    -0.0116859700     0.0193868121     0.0001751167
  213  H 16  S     -0.0074218140    -0.0259867166    -0.0033904996     0.0100789287    -0.0000224017
  214  H 16  S     -0.0118411233    -0.0092013657    -0.0015562713     0.0051522367    -0.0001008964
  215  H 17  S      0.0228355858     0.0331589105    -0.0158990995    -0.0122893127     0.0000461268
  216  H 17  S      0.0221803071     0.0172429627     0.0024175442     0.0047147856     0.0007997774
  217  H 18  S      0.0174809934     0.0389087903    -0.0214922930    -0.0049273155     0.0000354494
  218  H 18  S      0.0062392047     0.0160942413    -0.0080738779     0.0250912740    -0.0004111875
  219  H 19  S     -0.0605157619     0.0480714943     0.0271432069     0.0265774721    -0.0000973284
  220  H 19  S     -0.0360608070     0.0251883537     0.0221695121     0.0180752116    -0.0001383121
  221  H 20  S     -0.0104838304    -0.0662385325     0.0477713633    -0.0537046996    -0.0003720344
  222  H 20  S     -0.0126601025    -0.0342481360     0.0427902890    -0.0357195099    -0.0004111780
  223  H 21  S      0.0035475875    -0.0052770508     0.0023156183     0.0086926380     0.0000953675
  224  H 21  S      0.0028541167    -0.0065190793     0.0052394474     0.0361295089     0.0001433708
  225  H 22  S     -0.0050491646     0.0119118431    -0.0054241612    -0.0343664576    -0.0002600427
  226  H 22  S     -0.0028420543     0.0074207867    -0.0041045175    -0.0286518106    -0.0002102217
  227  H 23  S      0.0007615348    -0.0029072268    -0.0002460681    -0.0007202237    -0.0000045179
  228  H 23  S      0.0004681387    -0.0014630575    -0.0002214710    -0.0006290962    -0.0000182517
  229  H 24  S      0.0043773891    -0.0078332153     0.0058480880     0.0350988707    -0.0000696096
  230  H 24  S      0.0015781479    -0.0014728700     0.0037974434     0.0280899756    -0.0000403517
  231  H 25  S     -0.0044106075     0.0100555197    -0.0021976758    -0.0076895155     0.0001942368
  232  H 25  S      0.0038986947    -0.0121551204    -0.0033495195    -0.0341778165     0.0000618425
  233  C 26  S      0.0001420250     0.0117878310     0.0014639539    -0.0020571879    -0.0000400425
  234  C 26  S     -0.0008594388    -0.0240658556    -0.0051064370     0.0025666209     0.0000789867
  235  C 26  S      0.0152300116    -0.0081239226    -0.0225672452     0.0152457785    -0.0003631632
  236  C 26  X     -0.0930532813     0.0241512594    -0.0632282785    -0.0987487671     0.0010294820
  237  C 26  Y     -0.1113048111    -0.1069397625    -0.0378500683     0.3146951669     0.0019073602
  238  C 26  Z     -0.1778067156    -0.0374294925    -0.1387552356    -0.2110379554     0.0021629552
  239  C 26  X     -0.0858289729    -0.0003142088    -0.0024053278    -0.0404142508    -0.0010783815
  240  C 26  Y     -0.0571134674    -0.0534913400    -0.0178372099     0.2003962794     0.0017259590
  241  C 26  Z     -0.0635754714    -0.0132531441    -0.0981770343    -0.1481713120     0.0029494245
  242  C 26 XX     -0.0000976714    -0.0035689174    -0.0110921882    -0.0057172741     0.0000964607
  243  C 26 YY      0.0002675857    -0.0011845988    -0.0000036197    -0.0014697773    -0.0001116775
  244  C 26 ZZ      0.0008160215     0.0001769354     0.0092099683     0.0083745514     0.0000360544
  245  C 26 XY     -0.0009035895    -0.0002794033    -0.0073694268     0.0176654971     0.0000596865
  246  C 26 XZ     -0.0009581046    -0.0007965263    -0.0079821716    -0.0075784956     0.0000955082
  247  C 26 YZ      0.0006344212     0.0006788534     0.0038208078    -0.0083692544    -0.0000778749
  248  C 27  S      0.0011790950    -0.0052559550    -0.0000285389     0.0015216061     0.0000494484
  249  C 27  S     -0.0011321065     0.0124386923    -0.0026462008    -0.0060112646    -0.0000428690
  250  C 27  S      0.0296571767     0.0028994193    -0.0182718729    -0.0087068501     0.0015101375
  251  C 27  X     -0.0659368023    -0.0354552571    -0.1004899750    -0.0696774326     0.0007706717
  252  C 27  Y     -0.0932884291    -0.0809942132    -0.1026327813     0.3264156559     0.0016027549
  253  C 27  Z     -0.1397469953    -0.0226974558    -0.2019001791    -0.2008244198     0.0016421759
  254  C 27  X     -0.0590534339    -0.0123068179    -0.0464883528    -0.0289371444    -0.0013225663
  255  C 27  Y     -0.0505254118    -0.0424162004    -0.0639539265     0.1991351176     0.0005421963
  256  C 27  Z     -0.0688421427    -0.0207918379    -0.1234414476    -0.1278345171     0.0007833530
  257  C 27 XX      0.0059371133     0.0014339603     0.0012887065     0.0082479105     0.0001128295
  258  C 27 YY     -0.0003064260     0.0000126557    -0.0001064575     0.0010370307    -0.0016651412
  259  C 27 ZZ     -0.0059365463     0.0006848637    -0.0013849479    -0.0102345725     0.0015513902
  260  C 27 XY      0.0040473800     0.0047560280    -0.0026602212    -0.0163708054    -0.0005026473
  261  C 27 XZ      0.0061283799    -0.0004576728     0.0010061324     0.0103339952     0.0005983548
  262  C 27 YZ     -0.0023024334    -0.0020567619     0.0012278928     0.0065421881    -0.0004575768
  263  C 28  S      0.0129822618     0.0131643009    -0.0242121149    -0.0214710530     0.0001735683
  264  C 28  S     -0.0339120669    -0.0285335685     0.0623189983     0.0522274145    -0.0005260178
  265  C 28  S      0.0044725166    -0.0249036458    -0.0056678530     0.0153937000     0.0013678094
  266  C 28  X     -0.0066928463     0.1182163562     0.0265059736     0.0665263669    -0.0003149144
  267  C 28  Y     -0.0500189241    -0.0179635875     0.1212352938     0.0350559264    -0.0010677693
  268  C 28  Z      0.0062214877    -0.0930431756     0.0867098356    -0.1065086511    -0.0009924481
  269  C 28  X     -0.0200483512     0.1128224740     0.0198237227     0.0207025989     0.0000131868
  270  C 28  Y     -0.0415300985    -0.0212193157     0.0958621995     0.0678765481    -0.0012535258
  271  C 28  Z     -0.0037840785    -0.0696565220     0.0685392955    -0.0882237499    -0.0008295388
  272  C 28 XX      0.0030462142    -0.0155138284     0.0038433158    -0.0002915541    -0.0000157064
  273  C 28 YY     -0.0136016571     0.0005635032     0.0105747804     0.0022298184    -0.0000664851
  274  C 28 ZZ      0.0040299582     0.0078819803    -0.0037221980     0.0077038528    -0.0000004291
  275  C 28 XY     -0.0056310519     0.0096140290    -0.0008732737     0.0018621484     0.0000354294
  276  C 28 XZ      0.0080378106     0.0033563033    -0.0079936901     0.0005061260     0.0000697683
  277  C 28 YZ      0.0025953683    -0.0128768960    -0.0023626381    -0.0013842341     0.0000301016

                         56               57               58               59               60
                   -0.2590265972    -0.1579208134    -0.0977544171    -0.0004737940     0.0137658223
    1  C  1  S     -0.0005068090    -0.0147988880    -0.0016032803    -0.0061833770    -0.0000046770
    2  C  1  S     -0.0024036941     0.0270924483     0.0006077550     0.0061520223    -0.0000404989
    3  C  1  S      0.0644719815     0.3054842104     0.0174721097     0.1648945298     0.0034350127
    4  C  1  X      0.0219104916    -0.0044712157     0.0840784610     0.0418026072     0.0003894448
    5  C  1  Y     -0.0366536407    -0.0348847245     0.0054855078     0.0112322924     0.0000371825
    6  C  1  Z     -0.0207079287    -0.0682651341     0.0427240572     0.0199355828     0.0001909025
    7  C  1  X      0.0215510646     0.0496021243     0.0527719508     0.0471373387     0.0006880939
    8  C  1  Y     -0.0309316037    -0.0295109781    -0.0056209603     0.0065580624    -0.0003537469
    9  C  1  Z     -0.0363097499    -0.1092634380     0.0229040260    -0.0109038437    -0.0015829543
   10  C  1 XX      0.0060172189     0.0105131072     0.0083519725     0.0049525534     0.0000009618
   11  C  1 YY     -0.0055626741    -0.0064425619    -0.0024542882    -0.0005286693    -0.0000290838
   12  C  1 ZZ     -0.0000272242     0.0042943003    -0.0044511628    -0.0017406665     0.0000366389
   13  C  1 XY      0.0023440247     0.0086829894    -0.0009836088    -0.0000237279    -0.0000117231
   14  C  1 XZ      0.0064279036     0.0133698763     0.0055321735     0.0054427711     0.0000026960
   15  C  1 YZ     -0.0003250606    -0.0021071558    -0.0036278047    -0.0032349326    -0.0000076078
   16  C  2  S     -0.0027317366    -0.0118982351     0.0423410183     0.0213237525     0.0000604827
   17  C  2  S      0.0128437577     0.0347426042    -0.0948697828    -0.0438087828     0.0001747546
   18  C  2  S     -0.0537856417    -0.1081247636    -0.2847628801    -0.3211203945    -0.0088870228
   19  C  2  X     -0.1337488807    -0.1468305858    -0.3390082734    -0.1794888837    -0.0007797689
   20  C  2  Y      0.0537757950     0.0559260370     0.0644442635     0.0454846571     0.0003696690
   21  C  2  Z     -0.0024344405     0.0346151928    -0.0439053480    -0.0286527430    -0.0002189059
   22  C  2  X     -0.1162939336    -0.1449147374    -0.4117497980    -0.3133715005    -0.0034711942
   23  C  2  Y      0.0168994957    -0.0064603537     0.0694209084     0.0477450870    -0.0027035549
   24  C  2  Z     -0.0220339668     0.0171774195    -0.0932919777    -0.0490140782    -0.0012711481
   25  C  2 XX     -0.0044774429    -0.0025281983    -0.0010882378     0.0022070960     0.0000411334
   26  C  2 YY      0.0021868008     0.0019767075    -0.0076571091    -0.0063447184    -0.0000101318
   27  C  2 ZZ      0.0031463379     0.0043095386    -0.0075825946    -0.0056740080    -0.0000236247
   28  C  2 XY     -0.0008586060     0.0115914089    -0.0045390194     0.0033434004    -0.0000092599
   29  C  2 XZ     -0.0005703930    -0.0190469962     0.0112131927    -0.0024691774     0.0000264675
   30  C  2 YZ      0.0000725024     0.0087235332    -0.0040356848     0.0005085253     0.0000125278
   31  C  3  S      0.0062032330     0.0122237595     0.0235635959    -0.0001308555     0.0002800658
   32  C  3  S     -0.0135263893    -0.0379229606    -0.0578191060    -0.0056821229    -0.0010232424
   33  C  3  S     -0.0110739038     0.1335520106    -0.0869555307     0.1630682988     0.0038666515
   34  C  3  X     -0.0671877677     0.3274119071    -0.2309228262     0.1001723442    -0.0001056986
   35  C  3  Y     -0.0068499744    -0.1336652419     0.0306250357    -0.0387341635    -0.0001168766
   36  C  3  Z     -0.0029335277     0.0419568379    -0.0615537560    -0.0015136394     0.0003145580
   37  C  3  X     -0.0497381127     0.3143684334    -0.2822466241     0.1260497534     0.0012103853
   38  C  3  Y     -0.0002632669    -0.0946305861     0.0233021915    -0.0684204332     0.0012662632
   39  C  3  Z      0.0032359495     0.1040581416    -0.0581540351     0.0489113057     0.0077826256
   40  C  3 XX      0.0037256611     0.0096673950     0.0181558929     0.0093758138    -0.0000403285
   41  C  3 YY     -0.0047911651    -0.0085717901    -0.0169954338    -0.0056971934    -0.0000871467
   42  C  3 ZZ     -0.0020450852    -0.0040385288    -0.0097168843    -0.0011225843    -0.0000398572
   43  C  3 XY      0.0033912862    -0.0015917870     0.0066232266     0.0032193954     0.0000552281
   44  C  3 XZ     -0.0040826597     0.0002176434    -0.0013235034     0.0001043780     0.0000298085
   45  C  3 YZ      0.0002978493    -0.0001027935     0.0020682063     0.0020262226     0.0000119907
   46  C  4  S      0.0016233838     0.0139564679     0.0039042449     0.0080020660    -0.0000976367
   47  C  4  S     -0.0045350093    -0.0248880862    -0.0011292123    -0.0074469218     0.0005318333
   48  C  4  S     -0.0275711280    -0.2899209509    -0.1129434028    -0.1853640695    -0.0065111566
   49  C  4  X      0.0491950684    -0.0624909375     0.0895705196    -0.0220302875     0.0001699279
   50  C  4  Y      0.0048498666     0.0610345184     0.0194498356     0.0112691256     0.0001057119
   51  C  4  Z      0.0138286866    -0.0060855304     0.0543710728    -0.0076126231     0.0000491824
   52  C  4  X      0.0286532096    -0.0429711760     0.0627687304    -0.0095532137     0.0018721810
   53  C  4  Y      0.0026913868     0.1251699943     0.0389905264     0.0483102389     0.0048195560
   54  C  4  Z      0.0032285679    -0.0105871970     0.0278655415    -0.0087944339    -0.0025838565
   55  C  4 XX      0.0008543789    -0.0163877636    -0.0003505682    -0.0069970593     0.0000410056
   56  C  4 YY     -0.0004721290     0.0089784900     0.0016741368     0.0054111748     0.0000191411
   57  C  4 ZZ     -0.0016713882    -0.0005107184    -0.0028674344    -0.0011991610     0.0000109567
   58  C  4 XY     -0.0025722327    -0.0039154133    -0.0063868845    -0.0026450492    -0.0000294627
   59  C  4 XZ      0.0008317969    -0.0143665284    -0.0039394372    -0.0062838830    -0.0000376854
   60  C  4 YZ     -0.0011239535     0.0059781282    -0.0021747406     0.0026559974    -0.0000363775
   61  C  5  S     -0.0117338620     0.0069217140    -0.0464638875    -0.0145802577    -0.0000487564
   62  C  5  S      0.0262418848    -0.0256171569     0.1054136854     0.0371213627     0.0003715089
   63  C  5  S      0.0773591681     0.1236763986     0.3174640660     0.0518696383    -0.0066422153
   64  C  5  X     -0.0449266092    -0.0775770094    -0.2093601625    -0.0405189717    -0.0003417332
   65  C  5  Y     -0.0088659462    -0.1786309539    -0.1863475372    -0.0865723095    -0.0003038744
   66  C  5  Z     -0.0214353006    -0.1442531675    -0.2160306670    -0.0401634960    -0.0003729625
   67  C  5  X     -0.0255551047    -0.1661631990    -0.2217301074    -0.0947938252    -0.0047280495
   68  C  5  Y     -0.0093279745    -0.1441462665    -0.1625119857    -0.0829403033     0.0004930251
   69  C  5  Z     -0.0282739432    -0.0757900367    -0.2926904949    -0.0236192416     0.0024254708
   70  C  5 XX     -0.0084031672     0.0004372602    -0.0017782149     0.0129141146     0.0000069154
   71  C  5 YY      0.0004363466    -0.0164780692     0.0152933698     0.0006724232     0.0000554311
   72  C  5 ZZ      0.0124293435     0.0156485281     0.0047251295    -0.0049509159    -0.0000183969
   73  C  5 XY     -0.0110417883     0.0018623646    -0.0069559480     0.0076136640    -0.0000313765
   74  C  5 XZ     -0.0068617203     0.0134595936    -0.0112071955     0.0090302298    -0.0000084349
   75  C  5 YZ      0.0029768533     0.0043450390    -0.0004655892    -0.0029052927    -0.0000009647
   76  C  6  S      0.0105977627    -0.0016801331     0.0007291791    -0.0061996786    -0.0000216865
   77  C  6  S     -0.0310926174     0.0073702644    -0.0053909204     0.0191901367     0.0000177133
   78  C  6  S     -0.0115921275    -0.0123834569     0.0409042230     0.0360707315     0.0035103197
   79  C  6  X     -0.0112726824     0.0303120758     0.0228114834     0.0180246406     0.0000600866
   80  C  6  Y      0.0442894922     0.0575480936     0.0134521994     0.0116123894     0.0000921687
   81  C  6  Z     -0.0028415583    -0.0726546253    -0.0026232453    -0.0167761842    -0.0000233787
   82  C  6  X      0.0070689202     0.0345895871     0.0344767941     0.0142933204     0.0010399261
   83  C  6  Y      0.0205156806     0.0820703398     0.0022191110     0.0566359829    -0.0001335555
   84  C  6  Z     -0.0127999503    -0.0820416960    -0.0248289773    -0.0391890191    -0.0008397562
   85  C  6 XX      0.0010424274    -0.0007474814     0.0012752779    -0.0006826651    -0.0000043926
   86  C  6 YY     -0.0034105224     0.0013490664    -0.0003532388     0.0030911406    -0.0000050253
   87  C  6 ZZ     -0.0043186074     0.0009742674    -0.0019661140     0.0021076676     0.0000433964
   88  C  6 XY     -0.0016628838     0.0005944651    -0.0013670712     0.0001125465    -0.0000157912
   89  C  6 XZ      0.0006607052     0.0005342771    -0.0004137652     0.0010172819    -0.0000170628
   90  C  6 YZ      0.0013181557    -0.0002468104    -0.0009651452    -0.0011899188     0.0000170733
   91  C  7  S      0.0001267620    -0.0032678265    -0.0008693185    -0.0024326585     0.0000018955
   92  C  7  S     -0.0019458746     0.0030497516     0.0023442552     0.0069689866     0.0001731838
   93  C  7  S      0.0060832837     0.0057627056    -0.0234093595    -0.0509789040    -0.0011683881
   94  C  7  X     -0.0083043791     0.0074574605    -0.0285948707    -0.0514459938    -0.0002024063
   95  C  7  Y     -0.0164472610     0.0239634625    -0.0286067021    -0.0363749618    -0.0002561292
   96  C  7  Z     -0.0193999637     0.0181591591    -0.0205510763    -0.0201014235    -0.0002136188
   97  C  7  X     -0.0190439125    -0.0171846450    -0.0317003573    -0.0499127734     0.0029908412
   98  C  7  Y     -0.0044186940    -0.0051233313     0.0448356530     0.0055028846    -0.0027684964
   99  C  7  Z     -0.0310097577    -0.0128009316    -0.0281383688    -0.0133546067     0.0025331606
  100  C  7 XX     -0.0036600120    -0.0109260134     0.0075915212     0.0074611620     0.0000423438
  101  C  7 YY      0.0079076795     0.0248417091    -0.0154675707    -0.0089410138    -0.0000165750
  102  C  7 ZZ     -0.0056754810    -0.0137161607     0.0062724416     0.0021823252     0.0000257629
  103  C  7 XY     -0.0002825604     0.0005438277    -0.0045306938    -0.0042143412    -0.0000140258
  104  C  7 XZ     -0.0060329481    -0.0156799015     0.0062563299     0.0033751668     0.0000132278
  105  C  7 YZ      0.0042547794     0.0094513675    -0.0026693908    -0.0006795680    -0.0000167251
  106  C  8  S      0.0001256993     0.0004111829     0.0007436540     0.0007380396    -0.0000880844
  107  C  8  S     -0.0002843662    -0.0007720217    -0.0013788221    -0.0003790869     0.0004019935
  108  C  8  S      0.0002120825    -0.0008090210     0.0237332618     0.0364676664     0.0015039121
  109  C  8  X      0.0976172983    -0.0041444418     0.0095025623    -0.1106655162    -0.0003601492
  110  C  8  Y      0.1583404279    -0.0108739734     0.0119658811    -0.1810801637    -0.0009592528
  111  C  8  Z      0.1889845064    -0.0112182629     0.0115022821    -0.2227279946    -0.0009695439
  112  C  8  X      0.0703767887    -0.0039745510    -0.0167210150    -0.1818369415    -0.0006681585
  113  C  8  Y      0.1134324073    -0.0096554139     0.0041041155    -0.2453982666    -0.0008294723
  114  C  8  Z      0.1341260664    -0.0093003073     0.0293625478    -0.2799028156     0.0006261766
  115  C  8 XX      0.0064226838    -0.0052331010    -0.0088209101     0.0095688845     0.0042288945
  116  C  8 YY     -0.0010897564     0.0006918001     0.0006461754    -0.0007751913    -0.0274214980
  117  C  8 ZZ     -0.0054684900     0.0045009677     0.0077739911    -0.0086971913     0.0232815501
  118  C  8 XY      0.0067663613    -0.0057070534    -0.0067099329     0.0067181044    -0.0060769616
  119  C  8 XZ      0.0055843375    -0.0043772535    -0.0078141448     0.0082633808     0.0116826003
  120  C  8 YZ     -0.0037985612     0.0030723738     0.0039136700    -0.0038575753    -0.0085803707
  121  N  9  S      0.0000743972    -0.0006650056     0.0014956244     0.0011248355    -0.0000262557
  122  N  9  S     -0.0002456263    -0.0018716864    -0.0000418884    -0.0007751330     0.0001325970
  123  N  9  S      0.0131635300     0.0053072109     0.0666701379     0.0534694975    -0.0037535293
  124  N  9  X      0.0293903715     0.0817343517    -0.0618569887    -0.0578535492     0.0000414549
  125  N  9  Y      0.0485831646     0.1190310876    -0.0667829678    -0.0466599725    -0.0000004297
  126  N  9  Z      0.0646369025     0.1289064577    -0.0464138362    -0.0191251864    -0.0000490038
  127  N  9  X     -0.0218698476    -0.0639387352     0.0440903216     0.0541675756     0.0002969264
  128  N  9  Y     -0.0305632564    -0.0924032183     0.0730917078     0.0622021929    -0.0011102364
  129  N  9  Z     -0.0455006548    -0.1037793153     0.0331434823     0.0103916984     0.0002486243
  130  N  9 XX      0.0011088095     0.0020194435    -0.0012056011    -0.0000213386     0.0000373602
  131  N  9 YY     -0.0029919586    -0.0045220335     0.0012508834    -0.0008846887    -0.0000078881
  132  N  9 ZZ      0.0019779284     0.0023568872    -0.0008938587    -0.0002748680     0.0000379027
  133  N  9 XY     -0.0001280582    -0.0001323205    -0.0004682602    -0.0005738272     0.0000141562
  134  N  9 XZ      0.0020914521     0.0026606993    -0.0004869568     0.0004570853     0.0000005836
  135  N  9 YZ     -0.0016274535    -0.0014922234    -0.0002830760    -0.0003802442     0.0000106271
  136  C 10  S     -0.0012472382     0.0011291045    -0.0012287134     0.0016542035     0.0000087770
  137  C 10  S      0.0030166307    -0.0027117839     0.0030900432    -0.0039770540    -0.0002663541
  138  C 10  S      0.0017528249    -0.0047997033     0.0218140928     0.0000270912     0.0022778270
  139  C 10  X      0.0560500209    -0.0197869452    -0.0339251828     0.0683760580    -0.1125885918
  140  C 10  Y      0.0905268835    -0.0330647904    -0.0522845498     0.1062890930    -0.1788740164
  141  C 10  Z      0.1171834437    -0.0443000013    -0.0596068557     0.1265512808    -0.2199668715
  142  C 10  X      0.0447113268    -0.0199750025    -0.0278641564     0.0971124512    -0.1739215081
  143  C 10  Y      0.0722969766    -0.0317685887    -0.0583695109     0.1387302973    -0.2769870728
  144  C 10  Z      0.0886891875    -0.0384011519    -0.0577506416     0.1836854745    -0.3396478033
  145  C 10 XX     -0.0045724040    -0.0002111840    -0.0010521901     0.0079524330     0.0112764315
  146  C 10 YY     -0.0070345848     0.0008019647     0.0006857304     0.0106767681    -0.0011077644
  147  C 10 ZZ      0.0120909719    -0.0010497033     0.0010075730    -0.0193293289    -0.0102329176
  148  C 10 XY     -0.0068215570     0.0002026605    -0.0009965618     0.0113219672     0.0100167033
  149  C 10 XZ     -0.0016237629    -0.0005137967    -0.0007617688     0.0033566347     0.0097070016
  150  C 10 YZ      0.0003360524     0.0003720990     0.0003609910    -0.0012205977    -0.0055675408
  151  C 11  S      0.0004566499    -0.0003890813     0.0005552440    -0.0005157040     0.0000149435
  152  C 11  S     -0.0011147131     0.0009301586    -0.0016164224     0.0008082565     0.0001123293
  153  C 11  S     -0.0004678496     0.0022630504    -0.0100191160    -0.0017188336    -0.0010943526
  154  C 11  X     -0.0431634220     0.0011607617     0.0001855355     0.0454509218     0.1151447796
  155  C 11  Y     -0.0705791202     0.0033886067    -0.0023682525     0.0745195083     0.1833861213
  156  C 11  Z     -0.0882914453     0.0048746925    -0.0037159856     0.0916651542     0.2247136316
  157  C 11  X     -0.0318514314    -0.0003054142    -0.0000644467     0.0674545693     0.1774246019
  158  C 11  Y     -0.0536139030     0.0031422735    -0.0041175059     0.1147840804     0.2821999103
  159  C 11  Z     -0.0651694434     0.0033581719    -0.0075727137     0.1367629021     0.3454704096
  160  C 11 XX     -0.0085592386     0.0028490329     0.0041254458    -0.0132497746     0.0106921992
  161  C 11 YY      0.0086045008    -0.0019884297    -0.0033193172     0.0138941393    -0.0010731894
  162  C 11 ZZ     -0.0002100063    -0.0007048778    -0.0011665873    -0.0005641535    -0.0096006100
  163  C 11 XY     -0.0044937974     0.0017268087     0.0028842481    -0.0072948511     0.0093825591
  164  C 11 XZ     -0.0096134736     0.0029236599     0.0044849651    -0.0151136084     0.0092071146
  165  C 11 YZ      0.0059212426    -0.0017418527    -0.0028350224     0.0095627155    -0.0052774856
  166  C 12  S      0.0000171804     0.0000282776     0.0000379269     0.0000808566    -0.0001672037
  167  C 12  S     -0.0000556486    -0.0000689941    -0.0002886155    -0.0007058140     0.0004683616
  168  C 12  S     -0.0005595146    -0.0002060686     0.0023582594     0.0038850462     0.0000662021
  169  C 12  X     -0.0986664982     0.0215877889     0.0318561849    -0.1100380601    -0.0024473707
  170  C 12  Y     -0.1583449891     0.0345941831     0.0507042034    -0.1761229144    -0.0035873731
  171  C 12  Z     -0.1929546310     0.0421279665     0.0620691332    -0.2155576284    -0.0045033142
  172  C 12  X     -0.0752283779     0.0203864392     0.0331801494    -0.1628580971    -0.0034354922
  173  C 12  Y     -0.1218198270     0.0337949840     0.0541726523    -0.2552980887    -0.0059798219
  174  C 12  Z     -0.1477541938     0.0398977351     0.0666636811    -0.3141422688    -0.0075990628
  175  C 12 XX      0.0025935092     0.0000608490     0.0003494818    -0.0046895081    -0.0041161670
  176  C 12 YY     -0.0006644795     0.0000639451     0.0000188465     0.0001561151     0.0268523777
  177  C 12 ZZ     -0.0019411408    -0.0001375273    -0.0004550221     0.0043624506    -0.0226556927
  178  C 12 XY      0.0022546288     0.0000155063     0.0004277715    -0.0042972754     0.0058819500
  179  C 12 XZ      0.0023559821     0.0000560326     0.0003548716    -0.0038412294    -0.0113239664
  180  C 12 YZ     -0.0014214490     0.0000030020    -0.0002563684     0.0022208658     0.0082348876
  181  C 13  S     -0.0004193900     0.0005098571    -0.0003090410     0.0009007536     0.0000202959
  182  C 13  S      0.0009877439    -0.0012299161     0.0001395045    -0.0028580138    -0.0001355308
  183  C 13  S      0.0030767627    -0.0039169279     0.0024203488    -0.0174359565     0.0013768622
  184  C 13  X     -0.0417238479     0.0030755736    -0.0028234125     0.0517513310    -0.1126037602
  185  C 13  Y     -0.0635917971     0.0021023673    -0.0032887722     0.0791755418    -0.1802918079
  186  C 13  Z     -0.0784856322     0.0024110876    -0.0038772406     0.0961882737    -0.2208079236
  187  C 13  X     -0.0313772988     0.0033155994    -0.0060340628     0.0800198547    -0.1722009501
  188  C 13  Y     -0.0471484686     0.0017717429    -0.0055912270     0.1200928092    -0.2742020712
  189  C 13  Z     -0.0566670759    -0.0001109852    -0.0055910896     0.1414067388    -0.3364321521
  190  C 13 XX     -0.0062198703     0.0021694809     0.0034982801    -0.0094567354    -0.0109830923
  191  C 13 YY     -0.0069467495     0.0014172474     0.0022547081    -0.0113539067     0.0008593979
  192  C 13 ZZ      0.0133163615    -0.0038042148    -0.0057424816     0.0201849299     0.0100837569
  193  C 13 XY     -0.0081642960     0.0024793801     0.0040585221    -0.0127479356    -0.0097956211
  194  C 13 XZ     -0.0032772393     0.0015182201     0.0021120129    -0.0044233867    -0.0094509029
  195  C 13 YZ      0.0012891645    -0.0006802133    -0.0011173627     0.0017864661     0.0053599378
  196  C 14  S      0.0011743659    -0.0012120005     0.0009590235    -0.0017209606    -0.0000747344
  197  C 14  S     -0.0026564102     0.0028714772    -0.0025337829     0.0043937649     0.0004409466
  198  C 14  S     -0.0050520384     0.0061622627    -0.0092497802     0.0159343020    -0.0021131473
  199  C 14  X      0.0645861670    -0.0247078809    -0.0293405060     0.0602208173     0.1133872625
  200  C 14  Y      0.0954351118    -0.0324548021    -0.0518912013     0.1045362577     0.1814672872
  201  C 14  Z      0.1206120088    -0.0427017976    -0.0619750765     0.1253786168     0.2228079471
  202  C 14  X      0.0462617991    -0.0184993854    -0.0293639972     0.0977532326     0.1727674800
  203  C 14  Y      0.0744159897    -0.0313487253    -0.0475303856     0.1439376230     0.2756843939
  204  C 14  Z      0.0922136298    -0.0387693735    -0.0655025307     0.1661022206     0.3395308056
  205  C 14 XX     -0.0066915823     0.0000734371    -0.0013737626     0.0116947544    -0.0109343949
  206  C 14 YY      0.0084095932    -0.0007707246    -0.0001676200    -0.0125926941     0.0015246887
  207  C 14 ZZ     -0.0021292056     0.0011929021     0.0009953431     0.0016716181     0.0094909695
  208  C 14 XY     -0.0029327327    -0.0002871089    -0.0009592064     0.0064530466    -0.0096112190
  209  C 14 XZ     -0.0082020305     0.0004669481    -0.0009177192     0.0139852554    -0.0096386668
  210  C 14 YZ      0.0051862489    -0.0003562689     0.0003540615    -0.0090070944     0.0055242629
  211  H 15  S     -0.0197951571    -0.0356385245    -0.0233644000    -0.0227520653    -0.0000093892
  212  H 15  S     -0.0126059743    -0.0371579631    -0.0266757313    -0.0534764560     0.0001786479
  213  H 16  S      0.0004840187     0.0266637358     0.0037625339     0.0077287866    -0.0001161657
  214  H 16  S     -0.0008615762     0.0190802543     0.0389270500     0.0740573156    -0.0000754356
  215  H 17  S     -0.0078353563     0.0049013773    -0.0224662787     0.0070824205     0.0000144541
  216  H 17  S      0.0125780105    -0.0087347893    -0.0053722970    -0.0595634394     0.0079669393
  217  H 18  S      0.0041229065     0.0421285389     0.0128581905     0.0192444296     0.0000521218
  218  H 18  S     -0.0007725516     0.0438147192     0.0173610400     0.0557400683    -0.0035797981
  219  H 19  S      0.0027632077    -0.0002520200    -0.0020596267     0.0022435639    -0.0000402556
  220  H 19  S      0.0035890244     0.0103270230    -0.0424049661    -0.0382014608    -0.0008119627
  221  H 20  S      0.0249529803    -0.0026473845     0.0015820111    -0.0108960167    -0.0000102062
  222  H 20  S      0.0312974340    -0.0170701946     0.0495906434    -0.0253456412    -0.0000697358
  223  H 21  S     -0.0000071029    -0.0003346969     0.0012241786     0.0000821347    -0.0003714390
  224  H 21  S     -0.0017575587     0.0024226860    -0.0001796913     0.0079634318    -0.0002939002
  225  H 22  S      0.0013963399    -0.0006462470     0.0007786993    -0.0005385418     0.0000240442
  226  H 22  S      0.0013680257    -0.0011461927     0.0021649852    -0.0015614985    -0.0002983346
  227  H 23  S     -0.0000742437    -0.0000013200    -0.0000490383    -0.0000001132    -0.0002522119
  228  H 23  S     -0.0000697496     0.0000266510     0.0001215124     0.0007998551    -0.0009237711
  229  H 24  S     -0.0012366764     0.0009263777    -0.0003874026     0.0011699457    -0.0000234069
  230  H 24  S     -0.0012898835     0.0015031487    -0.0004126717     0.0054825170    -0.0000074655
  231  H 25  S      0.0001103853     0.0005929942     0.0000573762     0.0020531940     0.0000352519
  232  H 25  S      0.0020417607    -0.0021033006     0.0065324508    -0.0006160936    -0.0005811629
  233  C 26  S      0.0028894250     0.0069043940     0.0055232853     0.0040537190    -0.0000069418
  234  C 26  S     -0.0073945044    -0.0133438900    -0.0101266073    -0.0057651920     0.0000086189
  235  C 26  S     -0.0162420382     0.0224747289    -0.1216835110    -0.0907061030    -0.0009686046
  236  C 26  X     -0.0898997877     0.0255398727    -0.0020354631     0.0957075882     0.0003500543
  237  C 26  Y     -0.1716471160     0.0173445430    -0.0271429918     0.1189115751     0.0000709847
  238  C 26  Z     -0.1931970167     0.0170462622    -0.0446321228     0.1658282911     0.0004776120
  239  C 26  X     -0.0496411008    -0.0061045301     0.0254299324     0.0366246493    -0.0063674928
  240  C 26  Y     -0.1178641484     0.0279577884    -0.0251737847     0.1453089679     0.0015261215
  241  C 26  Z     -0.1373205648     0.0380341310    -0.0254789668     0.2300586316     0.0054407777
  242  C 26 XX     -0.0033956254     0.0096640926     0.0155603013    -0.0014729461     0.0000951962
  243  C 26 YY     -0.0002329806    -0.0027836569    -0.0004368378    -0.0006836154    -0.0004757712
  244  C 26 ZZ      0.0018230152    -0.0080436838    -0.0191702152     0.0002433287     0.0003810722
  245  C 26 XY     -0.0039927775     0.0119382478     0.0133488209     0.0021666699    -0.0000701326
  246  C 26 XZ     -0.0014433040     0.0087969877     0.0134759472    -0.0019185786     0.0002310269
  247  C 26 YZ      0.0019536354    -0.0060984419    -0.0079017447    -0.0005160659    -0.0001670355
  248  C 27  S     -0.0006866202    -0.0016795772    -0.0050810462    -0.0033740944     0.0001062082
  249  C 27  S      0.0004001943     0.0046738341     0.0118509477     0.0121619336     0.0000313025
  250  C 27  S     -0.0062898875     0.0152065989    -0.0064202172     0.0648370950     0.0065027070
  251  C 27  X     -0.0535791548     0.0494423380     0.0706757960    -0.0322192042    -0.0003055341
  252  C 27  Y     -0.1054414946     0.1050826379     0.1096178724    -0.0205359855    -0.0001247858
  253  C 27  Z     -0.0981517564     0.1024335172     0.1636779915    -0.0513073453    -0.0000990407
  254  C 27  X     -0.0303742105     0.0340462618     0.0309642672    -0.1055298625    -0.0052253016
  255  C 27  Y     -0.0673011547     0.0803979899     0.1072322596    -0.0143319072    -0.0009908340
  256  C 27  Z     -0.0624496973     0.0777211164     0.1573537824    -0.0292628613     0.0000007787
  257  C 27 XX      0.0144199672    -0.0012739428     0.0037993091    -0.0175694371     0.0007433473
  258  C 27 YY     -0.0015406264     0.0003228820     0.0005596710     0.0024100373    -0.0049985660
  259  C 27 ZZ     -0.0127042239     0.0013631145    -0.0020853066     0.0176149696     0.0042876841
  260  C 27 XY      0.0134294136    -0.0010692020     0.0020543516    -0.0151630744    -0.0011108909
  261  C 27 XZ      0.0119980920    -0.0008604111     0.0016177662    -0.0160777601     0.0020883124
  262  C 27 YZ     -0.0072606116     0.0005885739    -0.0011280872     0.0086043467    -0.0015574641
  263  C 28  S     -0.0122789733     0.0023331061    -0.0306244456    -0.0086712256    -0.0000203658
  264  C 28  S      0.0323031701     0.0077948522     0.0669983205     0.0148816145    -0.0003266147
  265  C 28  S     -0.0118106506    -0.2276004941     0.1720084050     0.0541666238     0.0059487549
  266  C 28  X      0.0291896161     0.1492149993    -0.1366354224    -0.0692824492    -0.0005847643
  267  C 28  Y      0.0873142311     0.2071316266    -0.0797491230    -0.0477180809    -0.0004513821
  268  C 28  Z      0.0852304599     0.2538524384    -0.1126047742    -0.0298597533    -0.0004371171
  269  C 28  X      0.0275547704     0.2202613652    -0.2246761073    -0.1269957086     0.0003758200
  270  C 28  Y      0.0660485638     0.1426944802    -0.0772319453    -0.0959022905    -0.0031919262
  271  C 28  Z      0.0686519345     0.2703541479    -0.1582616298    -0.0786314084    -0.0011060774
  272  C 28 XX      0.0007450560    -0.0001792132    -0.0065677931    -0.0058594984    -0.0000236108
  273  C 28 YY      0.0033080710    -0.0099144119     0.0048817717     0.0024738239    -0.0000401104
  274  C 28 ZZ      0.0005650821     0.0074325775     0.0121328197     0.0037648962    -0.0000057873
  275  C 28 XY     -0.0033439652    -0.0079987194    -0.0121495795    -0.0040330972    -0.0000318125
  276  C 28 XZ     -0.0049409539    -0.0030599968    -0.0147370025    -0.0107608409    -0.0000261628
  277  C 28 YZ     -0.0026074080    -0.0048121262    -0.0033296869    -0.0037324919    -0.0000104491

                         61               62               63               64               65
                    0.0470961245     0.0556746802     0.0662773778     0.0711345084     0.0828777170
    1  C  1  S     -0.0460360386     0.0469959825     0.0030711053    -0.0154781714     0.0052220696
    2  C  1  S      0.1140874628    -0.0930762128     0.0043842897     0.0420078418    -0.0233111729
    3  C  1  S      0.6155496863    -0.7840494577    -0.3008525652    -0.2014549248    -0.0468118730
    4  C  1  X      0.1010273468    -0.1067090592    -0.1019531021    -0.1178101364     0.0354094194
    5  C  1  Y     -0.0352697323     0.0686092880    -0.0235678351    -0.0082076555     0.0115495777
    6  C  1  Z      0.0525448839    -0.0675450025     0.0014397937     0.0659657621    -0.0237981852
    7  C  1  X      0.1329377199    -0.1573856532    -0.1558089940    -0.3996092632     0.0860875477
    8  C  1  Y     -0.0245713812     0.2183049411    -0.1187896510    -0.2376377080     0.1072233660
    9  C  1  Z      0.1663562891    -0.0817047777     0.1801105123     0.3748592869    -0.1090399883
   10  C  1 XX      0.0067033736    -0.0066175832    -0.0055521842     0.0069878966    -0.0022304127
   11  C  1 YY      0.0040094158    -0.0108927725     0.0114551226     0.0059993088    -0.0032113051
   12  C  1 ZZ      0.0128045828    -0.0038057307    -0.0061079310    -0.0057270076     0.0002458685
   13  C  1 XY      0.0049340537     0.0014773430    -0.0071789529    -0.0039910450     0.0009211433
   14  C  1 XZ     -0.0062816461    -0.0071069516    -0.0006103065     0.0079274782    -0.0009952608
   15  C  1 YZ      0.0041070699    -0.0025830363     0.0081264145     0.0018144293    -0.0008951367
   16  C  2  S     -0.0252900455     0.0039735027    -0.0220678384    -0.0161674740     0.0070204828
   17  C  2  S      0.0661640794    -0.0356832238     0.0255422015     0.0374375275    -0.0237970608
   18  C  2  S      0.3264695139     0.3322431186     0.8021986480     0.3365843635    -0.0689896425
   19  C  2  X      0.0472551213     0.1342989419     0.1562376182    -0.1068701965     0.0143600717
   20  C  2  Y     -0.0386305009    -0.0243048787    -0.1384806377    -0.0445386450     0.0234347826
   21  C  2  Z      0.0119152897     0.0234367437     0.0696311480    -0.0603922870     0.0102594933
   22  C  2  X      0.0671175168     0.2695100675     0.3580892436    -0.2202053850     0.0471424078
   23  C  2  Y     -0.0689896905     0.1146176821    -0.1245939609    -0.1394990178     0.0940460128
   24  C  2  Z     -0.0883403584     0.0835647062     0.1503553295    -0.0617791701     0.0263685499
   25  C  2 XX      0.0045022523     0.0034245319     0.0016606771     0.0059345058    -0.0020884027
   26  C  2 YY      0.0027765554     0.0026381123    -0.0006674688    -0.0051392407    -0.0000862723
   27  C  2 ZZ      0.0087489911    -0.0091217370     0.0099336881     0.0086591376    -0.0037577853
   28  C  2 XY      0.0001529819     0.0000102111    -0.0070462629    -0.0061905606     0.0020739088
   29  C  2 XZ      0.0080248116     0.0023732409     0.0049064442    -0.0057449705     0.0001213979
   30  C  2 YZ      0.0018925330     0.0023685473    -0.0041631930    -0.0010790430     0.0006162254
   31  C  3  S      0.0058335006     0.0312238040    -0.0169356789    -0.0238195767     0.0030771659
   32  C  3  S     -0.0107274230    -0.0803046338     0.0615308868     0.0514330228     0.0021610087
   33  C  3  S     -0.1761179648    -0.4459077346    -0.0796399560     0.5038169557    -0.1589328860
   34  C  3  X     -0.0830786252    -0.1288161407    -0.2030582977     0.0846540135     0.0071017639
   35  C  3  Y      0.0315627822     0.0380908647     0.0444589132    -0.0424256202     0.0030621448
   36  C  3  Z     -0.0358953395    -0.0092945194    -0.0947316232    -0.0568052139     0.0114158019
   37  C  3  X     -0.1333424741    -0.2536034358    -0.4447582515     0.2373654590    -0.0244614748
   38  C  3  Y      0.0690070464     0.1733994845     0.0439766150    -0.0920513956    -0.0169818239
   39  C  3  Z     -0.1191422088    -0.0645800581    -0.3805058199    -0.0847600315    -0.0338409393
   40  C  3 XX      0.0025126499    -0.0068786771     0.0079384208     0.0071214694    -0.0007827886
   41  C  3 YY     -0.0000338790    -0.0078043496     0.0063572860     0.0123131086    -0.0018218930
   42  C  3 ZZ     -0.0062961087    -0.0040001076    -0.0008312350    -0.0058823447     0.0029557322
   43  C  3 XY      0.0022890859    -0.0098484491    -0.0056992152     0.0036384002    -0.0008257454
   44  C  3 XZ     -0.0001891963     0.0032609637     0.0120938200    -0.0064644029     0.0011397136
   45  C  3 YZ     -0.0034744397    -0.0035263716    -0.0024701655    -0.0005854532     0.0004697945
   46  C  4  S     -0.0019518651     0.0462451186    -0.0371623791    -0.0063263366    -0.0024164010
   47  C  4  S     -0.0066534450    -0.1124160862     0.0864606513     0.0226442362     0.0000907497
   48  C  4  S      0.1432699574    -0.6110938935     0.6431268533     0.0427623353     0.2778154742
   49  C  4  X      0.0443877787    -0.0892730996     0.1126377379    -0.0870668684     0.0176354111
   50  C  4  Y      0.0033082656     0.0156645542     0.0547394458     0.0958946910    -0.0118820576
   51  C  4  Z     -0.0062901037     0.0365623711     0.0406850467    -0.0864872026     0.0120949159
   52  C  4  X      0.0747859415    -0.2150920457     0.1105195513     0.0397693042    -0.0622523971
   53  C  4  Y     -0.0686562380    -0.0015806024     0.1562241989     0.2450010707    -0.0604887827
   54  C  4  Z     -0.0549373733     0.0688412308     0.0004614350    -0.3259550088     0.1235685959
   55  C  4 XX      0.0057670224    -0.0015384355     0.0083350189     0.0042371206    -0.0024488786
   56  C  4 YY     -0.0073788794    -0.0119414991     0.0045174267    -0.0050773427     0.0030944916
   57  C  4 ZZ      0.0016104729    -0.0105767710     0.0056175759     0.0051801671     0.0001066828
   58  C  4 XY     -0.0046076212    -0.0002644325    -0.0011049022    -0.0067818690     0.0020729745
   59  C  4 XZ     -0.0061839385    -0.0016441795     0.0048239517    -0.0015774815     0.0011196694
   60  C  4 YZ      0.0075203995    -0.0051578024     0.0003328656     0.0082670154    -0.0025001422
   61  C  5  S      0.0401316874    -0.0158292590    -0.0347564643    -0.0197987217     0.0094561124
   62  C  5  S     -0.0983716266     0.0173237788     0.0734744392     0.0756035127    -0.0241144029
   63  C  5  S     -0.4943165461     0.4457104166     0.7072921937     0.1847560374     0.2408496028
   64  C  5  X     -0.0317647215    -0.0964310734    -0.0632089936     0.0378941984    -0.0035042354
   65  C  5  Y      0.0731157944    -0.0093445685    -0.0939522964     0.0357062563    -0.0005993496
   66  C  5  Z     -0.1642426503    -0.0742572640    -0.1038386184     0.0641857187    -0.0070565335
   67  C  5  X      0.0951254443    -0.2746896095    -0.1047160665     0.4473707009     0.2497538423
   68  C  5  Y      0.1861850389     0.1010502014    -0.3142624216     0.0983684316    -0.0103088811
   69  C  5  Z     -0.4381973089    -0.2034255402    -0.1763698688    -0.0908647439    -0.1895030566
   70  C  5 XX     -0.0185828280    -0.0073650392     0.0057093569    -0.0056657008     0.0033094014
   71  C  5 YY     -0.0006368772    -0.0030437182     0.0145267180     0.0045040050    -0.0026265674
   72  C  5 ZZ     -0.0014071560     0.0128396068    -0.0026336692     0.0183820520    -0.0041923558
   73  C  5 XY      0.0027154828     0.0220534201    -0.0139152021     0.0160186382    -0.0032451110
   74  C  5 XZ     -0.0019936569    -0.0182279954    -0.0000409696     0.0019549802    -0.0008360744
   75  C  5 YZ     -0.0114933524    -0.0092274398     0.0047341779    -0.0103258029     0.0029691506
   76  C  6  S     -0.0072059033     0.0137189685    -0.0224031397    -0.0477553945     0.0208543169
   77  C  6  S      0.0178119206    -0.0111270867     0.0388962840     0.0510363211    -0.0221806358
   78  C  6  S      0.0689914269    -0.3628919446     0.4508039653     1.4129439082    -0.6437477149
   79  C  6  X      0.0360195211     0.0129732701    -0.0248663637    -0.0318490262     0.0145131593
   80  C  6  Y      0.0661388706    -0.0355104234    -0.0261194943     0.0604558492    -0.0208138776
   81  C  6  Z     -0.0380221730    -0.0435064228     0.0685865396     0.0028971464    -0.0061669780
   82  C  6  X      0.0700304170     0.0075932560    -0.0991972810    -0.0434685109     0.0229409697
   83  C  6  Y      0.1820893961    -0.0857679215    -0.1184876606    -0.0050847519    -0.0113727615
   84  C  6  Z     -0.0805127555    -0.1013203320     0.1707528191    -0.1062136246     0.0608940207
   85  C  6 XX      0.0010095899    -0.0048379899     0.0072403140    -0.0000792685    -0.0006309783
   86  C  6 YY      0.0018263045     0.0004949470     0.0001886236     0.0050823949    -0.0019816988
   87  C  6 ZZ      0.0004353038     0.0032708864     0.0018991088     0.0086465690    -0.0035198905
   88  C  6 XY     -0.0056774881     0.0059700124     0.0062902684     0.0080225904    -0.0018753723
   89  C  6 XZ      0.0017534986     0.0014263468    -0.0052881444     0.0015083085    -0.0000346512
   90  C  6 YZ     -0.0047234560     0.0036089790    -0.0028951109    -0.0057435751     0.0010606453
   91  C  7  S      0.0001351128    -0.0023877898     0.0085397570     0.0086089411    -0.0036004623
   92  C  7  S      0.0005140491     0.0126319082    -0.0377570093    -0.0284898662     0.0021031149
   93  C  7  S      0.0085700879     0.0100374906     0.0595896032    -0.0044962800     0.1131494503
   94  C  7  X      0.2799090840    -0.0379871672     0.0378440631    -0.1012767686     0.0259596534
   95  C  7  Y      0.0890970241     0.0591972380     0.1085369123    -0.0838241181     0.0119169219
   96  C  7  Z     -0.1681149019     0.1522235051     0.2251609726     0.0256750419    -0.0336043346
   97  C  7  X      0.1519503730    -0.0158101077    -0.0772702231    -0.6130803938    -0.0706686742
   98  C  7  Y      0.3286305037    -0.0215975083     0.3209730244     0.7320285367     0.1185435889
   99  C  7  Z     -0.2701849395     0.2236897470     0.1262159515    -0.3558230037    -0.0785887599
  100  C  7 XX     -0.0311176475     0.0020200325    -0.0060510172     0.0034073858    -0.0007587045
  101  C  7 YY      0.0158815982     0.0091991510     0.0151663304    -0.0080052588    -0.0002033199
  102  C  7 ZZ      0.0128758179    -0.0100368425    -0.0170579468    -0.0078346422     0.0022764276
  103  C  7 XY      0.0187785715    -0.0049538953    -0.0047477042    -0.0106289217     0.0020750760
  104  C  7 XZ     -0.0012995862    -0.0040482817    -0.0112087296     0.0075658411     0.0000045447
  105  C  7 YZ     -0.0199340229     0.0130625778     0.0119527266    -0.0000223907    -0.0006825141
  106  C  8  S     -0.0012135197    -0.0028624425     0.0003212714    -0.0060067369    -0.0208042172
  107  C  8  S      0.0010202787     0.0068387570     0.0012585838     0.0139580514     0.0489513303
  108  C  8  S     -0.0716979628     0.0195130784     0.1916018458     0.1910523157    -0.0841833648
  109  C  8  X     -0.0317578367    -0.0330271862    -0.0328908845     0.0073524093    -0.0384928982
  110  C  8  Y     -0.0425999790    -0.0439872371    -0.0525926562     0.0284900604     0.0006619268
  111  C  8  Z     -0.0495069377    -0.0437819876    -0.0706062854     0.0504778015     0.0109719493
  112  C  8  X      0.0470175858    -0.0353672312    -0.1749959992     0.0339018909     0.2608784690
  113  C  8  Y     -0.0654391619    -0.1017055778    -0.0368130834     0.0376513976    -0.0247837378
  114  C  8  Z     -0.1174357791    -0.0336659671    -0.0647615206     0.0608702225    -0.1240926512
  115  C  8 XX     -0.0055758320    -0.0101593718     0.0020464373    -0.0048731185    -0.0090275121
  116  C  8 YY     -0.0006088519    -0.0016924595     0.0018338930     0.0010448348     0.0121480889
  117  C  8 ZZ      0.0060498101     0.0132282202    -0.0027978495     0.0066708081     0.0034422697
  118  C  8 XY      0.0086098805     0.0198587053    -0.0133797979     0.0151832191    -0.0043702268
  119  C  8 XZ     -0.0059093000    -0.0133580645     0.0029827406    -0.0043404742     0.0112198128
  120  C  8 YZ     -0.0035253717    -0.0078494234     0.0053076973    -0.0086353125    -0.0042811406
  121  N  9  S      0.0049403847    -0.0015641402     0.0040386550     0.0199711484    -0.0011510644
  122  N  9  S      0.0009992233     0.0013621359     0.0035498193     0.0125689128    -0.0069595525
  123  N  9  S      0.2531471713    -0.0933033360     0.1866391754     0.8982450668     0.0951016848
  124  N  9  X      0.3040321538    -0.0521998961     0.0337969598    -0.0895361724     0.0083874365
  125  N  9  Y      0.0915582663     0.0502390863     0.1153830054    -0.0811129525     0.0059339569
  126  N  9  Z     -0.1746270006     0.1664190285     0.2096679233     0.0339870080    -0.0212299571
  127  N  9  X     -0.3992483388     0.0761975147    -0.0654406592    -0.0026657093    -0.0317291748
  128  N  9  Y     -0.0596791762    -0.0864278679    -0.1065613828     0.2886112889     0.0180119000
  129  N  9  Z      0.1802974402    -0.1950474004    -0.2769204610    -0.1358376647     0.0170534303
  130  N  9 XX     -0.0049819099     0.0007882030    -0.0010349533    -0.0018485776    -0.0014732474
  131  N  9 YY      0.0017124283     0.0019612620     0.0038351259    -0.0016560635    -0.0001183342
  132  N  9 ZZ      0.0004438645    -0.0008810225    -0.0038245388    -0.0046279791     0.0000502320
  133  N  9 XY      0.0016174412    -0.0002308315    -0.0018433102    -0.0058560184     0.0006191700
  134  N  9 XZ      0.0003447007    -0.0010267944    -0.0018338026     0.0034483025     0.0001842608
  135  N  9 YZ     -0.0036938644     0.0020633898     0.0018516991    -0.0028215049    -0.0008449884
  136  C 10  S     -0.0150542887    -0.0310367109     0.0108975334    -0.0327929024    -0.0352719193
  137  C 10  S      0.0378862294     0.0806938895    -0.0317641138     0.0777747396     0.0747819774
  138  C 10  S      0.0979061568     0.2877707898    -0.0706236127     0.2971405682     0.3461723781
  139  C 10  X     -0.0118721609    -0.0314466559     0.0126664580    -0.0451006874    -0.0567665383
  140  C 10  Y     -0.0022065643    -0.0249311712     0.0308456511    -0.0007868309     0.0779521109
  141  C 10  Z      0.0323023461     0.0541383153    -0.0171906683     0.0175193005    -0.0343529750
  142  C 10  X      0.0123895697     0.0607406409    -0.0249296706    -0.0552857141    -0.3062473414
  143  C 10  Y      0.0477508102    -0.0028850391     0.0565123162     0.1144037308     0.2747410406
  144  C 10  Z      0.0012725412     0.0064994167     0.0032214723    -0.0812159270    -0.0654158232
  145  C 10 XX      0.0028878591     0.0035569058     0.0019306678     0.0005157902     0.0054215773
  146  C 10 YY      0.0067199595     0.0115245419     0.0008567163     0.0036910686    -0.0003935149
  147  C 10 ZZ     -0.0024655971     0.0004953552    -0.0092851122     0.0100643719     0.0087189075
  148  C 10 XY      0.0025141033     0.0015390394     0.0049170128    -0.0019746174     0.0110963378
  149  C 10 XZ      0.0024117746     0.0050436930    -0.0010546064     0.0016247792    -0.0079834310
  150  C 10 YZ     -0.0002009822    -0.0006441063    -0.0001954590     0.0001657629     0.0012213722
  151  C 11  S      0.0062384127     0.0148576762    -0.0089829887     0.0037116090    -0.0453436326
  152  C 11  S     -0.0141788050    -0.0360293931     0.0180124155    -0.0129948747     0.1022226027
  153  C 11  S     -0.0561859242    -0.2182339255     0.1408060547     0.0127660617     0.8520006256
  154  C 11  X      0.0275531270     0.0432866854     0.0130636007     0.0142933030     0.0417382927
  155  C 11  Y      0.0213653440     0.0174630825     0.0443330732    -0.0129930924     0.0919914514
  156  C 11  Z      0.0235753069     0.0204254352     0.0417883156    -0.0502012862    -0.0901423976
  157  C 11  X      0.0638147001     0.1103365668     0.0066739256     0.0550878657     0.0677484518
  158  C 11  Y      0.0103380228    -0.0004620217     0.0749154880    -0.0702903276     0.2445758369
  159  C 11  Z      0.0462384859     0.0358635549     0.0746432805    -0.0605954951    -0.2234198081
  160  C 11 XX     -0.0034363047    -0.0052703476    -0.0006461757     0.0024607796     0.0160462801
  161  C 11 YY      0.0021164839     0.0002080744     0.0058195673    -0.0048157217     0.0038140638
  162  C 11 ZZ     -0.0014256984    -0.0024572112    -0.0014893201    -0.0003435355     0.0012660197
  163  C 11 XY     -0.0001304987     0.0013185463    -0.0026531351     0.0001048699    -0.0080142959
  164  C 11 XZ     -0.0034658240    -0.0040307161    -0.0028845130     0.0016412771     0.0014973658
  165  C 11 YZ      0.0016381832     0.0012725250     0.0031203932    -0.0001215058     0.0086556798
  166  C 12  S     -0.0004663802    -0.0007429442    -0.0018486487    -0.0084416499    -0.0419666195
  167  C 12  S      0.0020537539     0.0016947810     0.0016475856     0.0168816268     0.0935134633
  168  C 12  S     -0.0210607568     0.0169968157     0.0055390084     0.0407963986     0.5882323273
  169  C 12  X     -0.0231816860    -0.0221107566    -0.0282824861     0.0384027878     0.1230422957
  170  C 12  Y     -0.0377576217    -0.0381782574    -0.0508429210     0.0302714819    -0.0114703555
  171  C 12  Z     -0.0462464721    -0.0441826851    -0.0657181142     0.0308328473    -0.0621193131
  172  C 12  X     -0.0263527715    -0.0393661438    -0.0441733905     0.1052265928     0.3602687132
  173  C 12  Y     -0.0718035731    -0.0698381651    -0.0941969434     0.0452805424    -0.0414323811
  174  C 12  Z     -0.0774908307    -0.0728411943    -0.1173522568     0.0457593249    -0.1664388902
  175  C 12 XX     -0.0015124173    -0.0019100948    -0.0026310122    -0.0007685170    -0.0047695911
  176  C 12 YY      0.0001408905     0.0001321337     0.0008835334     0.0026514804     0.0147228246
  177  C 12 ZZ      0.0017529178     0.0021369620     0.0017285309     0.0009256817     0.0088004009
  178  C 12 XY     -0.0004840075     0.0001677475    -0.0024017364     0.0021355572    -0.0008818928
  179  C 12 XZ     -0.0014737026    -0.0018932689    -0.0007483899     0.0023526813     0.0077472117
  180  C 12 YZ      0.0004353288     0.0000576006     0.0007995548    -0.0022899010    -0.0061744789
  181  C 13  S     -0.0076933217    -0.0162517746     0.0072298327    -0.0173310384    -0.0368927078
  182  C 13  S      0.0201947323     0.0397334960    -0.0209830618     0.0390879167     0.0824183374
  183  C 13  S      0.1472090838     0.2078205084    -0.1121680701     0.2832626658     0.6753244535
  184  C 13  X      0.0018304010    -0.0109101661     0.0404559646    -0.0148429475     0.0817057031
  185  C 13  Y      0.0226658962     0.0205543706     0.0361610933    -0.0413856877    -0.0780806695
  186  C 13  Z      0.0375669688     0.0470480595     0.0362404973    -0.0139903180     0.0289426691
  187  C 13  X     -0.0247230635    -0.0361799808     0.0774773062    -0.0411514445     0.1609295151
  188  C 13  Y      0.0287113717     0.0006128466     0.0786861603    -0.0825469461    -0.2054408578
  189  C 13  Z      0.0791500998     0.1119931726     0.0381766422    -0.0037360424     0.0975188458
  190  C 13 XX     -0.0002058278     0.0001183723    -0.0023154297     0.0026636932     0.0078065501
  191  C 13 YY     -0.0015120030    -0.0001889594    -0.0058337552     0.0040596908    -0.0005695525
  192  C 13 ZZ      0.0061518140     0.0080674425     0.0035329474     0.0010167752     0.0093673073
  193  C 13 XY     -0.0012712907     0.0003571437    -0.0033926655     0.0053004721     0.0090349623
  194  C 13 XZ     -0.0010310218    -0.0014134655     0.0000952763    -0.0024072731    -0.0080279041
  195  C 13 YZ     -0.0004842933    -0.0012309618     0.0004127472    -0.0003697021     0.0020571767
  196  C 14  S      0.0134489619     0.0303869873    -0.0183493121     0.0091537417    -0.0394557258
  197  C 14  S     -0.0359959874    -0.0771111036     0.0451577909    -0.0276901072     0.0888066166
  198  C 14  S     -0.1380289641    -0.2779407051     0.2028356485    -0.0863297053     0.2925480624
  199  C 14  X      0.0313337491     0.0576105132    -0.0262029860     0.0215918459    -0.0301621482
  200  C 14  Y     -0.0090998994    -0.0363516269     0.0234018486    -0.0431800928    -0.0417859176
  201  C 14  Z      0.0144610667     0.0170802328     0.0077560310     0.0198110917     0.0486340393
  202  C 14  X     -0.0473924850    -0.0224551477     0.0388805924    -0.0532273366    -0.1404285916
  203  C 14  Y     -0.0018658490    -0.0024504718     0.0225239791    -0.0875562758    -0.1752338690
  204  C 14  Z      0.0695086989     0.0466013211    -0.0048646567     0.0842841367     0.2138668039
  205  C 14 XX      0.0033827820     0.0037464657     0.0040284164     0.0005703860     0.0120231649
  206  C 14 YY     -0.0076208846    -0.0118673761    -0.0004817523    -0.0013005432     0.0028025896
  207  C 14 ZZ     -0.0028792323    -0.0066379240     0.0050533884    -0.0049339713     0.0010007864
  208  C 14 XY      0.0002948303    -0.0007858574     0.0029312091    -0.0039966479    -0.0065321217
  209  C 14 XZ      0.0024364923     0.0008777562     0.0065461871    -0.0043232529     0.0037146315
  210  C 14 YZ     -0.0008867980     0.0001837795    -0.0044627292     0.0049797744     0.0079093546
  211  H 15  S      0.0342779654     0.0491990239    -0.0374508188    -0.0425847945     0.0107074142
  212  H 15  S     -0.3346308686     0.5481257659    -0.2692388588    -0.7022625663     0.2620904562
  213  H 16  S      0.0001134070     0.0192200419    -0.0245582560    -0.0431913568     0.0129140056
  214  H 16  S     -0.2535580632     0.1628564711    -0.4403460763    -0.5476979114     0.2036517294
  215  H 17  S     -0.0299894782    -0.0004248278    -0.0451680786    -0.0337037656     0.0123851905
  216  H 17  S     -0.0721334339     0.2627006520    -0.4535267891    -0.5326559674     0.0552031501
  217  H 18  S     -0.0573115050     0.0033410356    -0.0132569554    -0.0489886712     0.0155720436
  218  H 18  S     -0.1601502226     0.4336622431    -0.5378254842    -0.6178789711     0.0224862035
  219  H 19  S     -0.0252261741     0.0410332037    -0.0151394551     0.0036991317     0.0002571457
  220  H 19  S     -0.1887148447     0.3666933934    -0.2669184424    -0.4407636710     0.1961103403
  221  H 20  S      0.0241377150    -0.0465698565    -0.0175854528    -0.0618952033     0.0201003593
  222  H 20  S     -0.0013067297     0.1213381882    -0.2319247513    -0.7359976300     0.3110698580
  223  H 21  S      0.0050425869     0.0141665031    -0.0084181883    -0.0019773179    -0.0653848732
  224  H 21  S     -0.0694800382    -0.0730555149    -0.0688937888    -0.3440595296    -0.7981773033
  225  H 22  S      0.0070032834     0.0159183089    -0.0108068037    -0.0001687287    -0.0654363200
  226  H 22  S      0.0366779809     0.1031146879    -0.0908003635    -0.0616932346    -0.9985774257
  227  H 23  S     -0.0009982600    -0.0006479594    -0.0042685792    -0.0154869582    -0.0683096766
  228  H 23  S     -0.0070115742    -0.0082277773    -0.0313941456    -0.1538855834    -0.9702370997
  229  H 24  S     -0.0083311294    -0.0191128915     0.0067933252    -0.0227435712    -0.0570507518
  230  H 24  S     -0.0537812954    -0.1224361172     0.0452053385    -0.2218628480    -0.8218770676
  231  H 25  S     -0.0113795483    -0.0166638503     0.0079401103    -0.0211910067    -0.0580720182
  232  H 25  S     -0.0025586346     0.0595372098    -0.0735581940    -0.1687529440    -0.6217206559
  233  C 26  S      0.0016109956    -0.0098734686     0.0003597915    -0.0015680726    -0.0197139948
  234  C 26  S     -0.0182281270     0.0261994630     0.0269108092     0.0302517952     0.0810142979
  235  C 26  S      0.1670722859     0.0619641458    -0.5233039793    -0.3703290712     0.1871667592
  236  C 26  X     -0.0293546919    -0.0744671250     0.0305484677     0.0052144745     0.0268594296
  237  C 26  Y      0.1144274016     0.1998293186    -0.1268422828     0.1552845827    -0.0292995130
  238  C 26  Z     -0.0756426612    -0.1379409660     0.0269546222    -0.0972340081     0.0043403770
  239  C 26  X      0.1255115597    -0.0505368367     0.1034620249     0.2592065626     0.4557498311
  240  C 26  Y      0.0933334588     0.2920941894    -0.1395007305     0.2201433013    -0.0694157646
  241  C 26  Z     -0.1267592439    -0.1893613702     0.0710646875    -0.3043527979    -0.1773481137
  242  C 26 XX      0.0083881983     0.0164971838     0.0074529884     0.0046847136     0.0025549666
  243  C 26 YY      0.0017362856     0.0025826570    -0.0015333058    -0.0009693741     0.0056598678
  244  C 26 ZZ     -0.0112573750    -0.0143334892    -0.0040163449    -0.0003888973     0.0063691621
  245  C 26 XY     -0.0089171447    -0.0157849400     0.0162805465    -0.0158567973     0.0037312860
  246  C 26 XZ      0.0102769408     0.0160030574    -0.0017468100     0.0004829911     0.0004444020
  247  C 26 YZ     -0.0011650053     0.0070969374    -0.0072115970     0.0095275224    -0.0006087706
  248  C 27  S      0.0047268823     0.0045655163    -0.0130140627    -0.0088536128     0.0168331974
  249  C 27  S     -0.0210881270    -0.0098911932     0.0434335550     0.0346126651    -0.0367722671
  250  C 27  S     -0.1152405890    -0.0773241911    -0.0337961438    -0.2967247917    -0.3902242117
  251  C 27  X      0.0529506929     0.0907870792    -0.0207611286    -0.0179045426    -0.0496843402
  252  C 27  Y     -0.0778462762    -0.2116501927     0.1753064333    -0.1837364962     0.0419107143
  253  C 27  Z      0.1062017409     0.2084410868    -0.0042791414     0.0676573646     0.0027286971
  254  C 27  X      0.2220219348     0.1278048273    -0.1993369872     0.0476692684     0.3662968329
  255  C 27  Y     -0.1128766869    -0.2809526053     0.2379651561    -0.2722172868     0.0353372343
  256  C 27  Z      0.0779593418     0.2634732631     0.0800697473     0.0875181572    -0.2016831561
  257  C 27 XX      0.0003049907     0.0053011725    -0.0015609546     0.0097010528     0.0028246099
  258  C 27 YY     -0.0005432357     0.0006293225     0.0016030323     0.0002923822    -0.0072050515
  259  C 27 ZZ     -0.0043134281    -0.0080666031     0.0069378308    -0.0054266522    -0.0031289832
  260  C 27 XY     -0.0104827005    -0.0168749972     0.0073674752    -0.0104209137     0.0020033024
  261  C 27 XZ      0.0021339136     0.0069798592    -0.0055694013     0.0043629564    -0.0065227547
  262  C 27 YZ      0.0039102998     0.0079450382    -0.0026835314     0.0057625325     0.0005247441
  263  C 28  S     -0.0176800412    -0.0246384852     0.0150264464    -0.0571832507     0.0090254463
  264  C 28  S      0.0514982013     0.0681756257    -0.0082087137     0.1528037566    -0.0273575048
  265  C 28  S      0.0342190940     0.2809732025    -0.6341981029    -0.1729215716    -0.1448904989
  266  C 28  X      0.1089524669     0.0325664966     0.0234115081     0.0053458127     0.0006162744
  267  C 28  Y      0.0352554026     0.0734131574    -0.0040928832    -0.0071430095    -0.0021653829
  268  C 28  Z     -0.0708692360    -0.0266041169     0.0757186276    -0.0272928140     0.0025778037
  269  C 28  X      0.2770293785    -0.0187510231    -0.0178313686    -0.5212437721    -0.0340876726
  270  C 28  Y      0.3242589428     0.0903642124     0.1156032215     0.5825643003     0.1213005716
  271  C 28  Z     -0.4079880136     0.1387644447     0.2895512661    -0.3211537208    -0.0602346495
  272  C 28 XX      0.0302632727    -0.0070618634     0.0026460388     0.0006724318    -0.0008334652
  273  C 28 YY     -0.0118005940     0.0022542302    -0.0209618587     0.0188324670    -0.0018875276
  274  C 28 ZZ     -0.0050874998     0.0198977447     0.0190133918     0.0120954038    -0.0040050013
  275  C 28 XY     -0.0222601696     0.0036190557     0.0117698012     0.0130059759    -0.0038206515
  276  C 28 XZ      0.0059431402     0.0214845589     0.0135083127    -0.0073214989     0.0005963212
  277  C 28 YZ      0.0224599819    -0.0109237316    -0.0055866584    -0.0041634374     0.0017707598

                         66               67               68               69               70
                    0.0994823798     0.1080814866     0.1194753636     0.1233944509     0.1292629114
    1  C  1  S      0.0038431010    -0.0345343879     0.0167238478     0.0053113995    -0.0708638054
    2  C  1  S     -0.0116191493     0.0611029928    -0.0244194861    -0.0024721545     0.1384409470
    3  C  1  S      0.1858373902     1.2172637788    -0.5023058599    -0.0843922562     0.8644830467
    4  C  1  X      0.0269925183    -0.0845596337     0.0614958779     0.0429545468    -0.1211866158
    5  C  1  Y     -0.0489552439    -0.0539513009     0.0148022054     0.0072457044    -0.0413415927
    6  C  1  Z     -0.0284328739     0.1453917364    -0.0482817587     0.0018698867     0.0171311722
    7  C  1  X      0.2569579561    -0.2382984308     0.1852727219     0.1628322677    -0.4352414109
    8  C  1  Y     -0.4061521831    -0.2061471470     0.0079697093    -0.1199926359    -0.3657398711
    9  C  1  Z     -0.1872579367     0.4529600370    -0.1721857803    -0.0517589417     0.3993256652
   10  C  1 XX     -0.0057493799     0.0018726635    -0.0033937543    -0.0035553736     0.0120760171
   11  C  1 YY     -0.0011413316     0.0106039510     0.0013379730     0.0064921706     0.0126253690
   12  C  1 ZZ      0.0043285028     0.0050672708    -0.0043864611    -0.0035173185     0.0061872876
   13  C  1 XY     -0.0038780595    -0.0022204724     0.0033417951     0.0071186882    -0.0042248941
   14  C  1 XZ     -0.0078828835     0.0026834535    -0.0027308544    -0.0046031058     0.0000856889
   15  C  1 YZ     -0.0035370114    -0.0014761359     0.0000154715    -0.0012156152    -0.0073467315
   16  C  2  S      0.0250710237    -0.0279498896     0.0061500385     0.0009042812     0.0965455773
   17  C  2  S     -0.0350619361     0.0648956873    -0.0094883074     0.0077352191    -0.2152119427
   18  C  2  S     -0.7885906611     0.5101373054    -0.0374405468     0.0902266155    -1.1551369975
   19  C  2  X      0.0287773678    -0.0271189122     0.0038856796    -0.0126796767     0.1089800425
   20  C  2  Y      0.1128522409    -0.0978284606     0.0114938431    -0.0252210462     0.0586162156
   21  C  2  Z     -0.0107627136    -0.0167874189     0.0194700728     0.0227110876     0.0328867251
   22  C  2  X      0.1634496206    -0.0407109826    -0.0045619668    -0.0253683585     0.5116193951
   23  C  2  Y      0.3199273595    -0.4233496386     0.1053665997    -0.0047580871     0.6053539743
   24  C  2  Z     -0.1388220790    -0.2321557586     0.1585449324     0.1198832520     0.0853104746
   25  C  2 XX     -0.0066171694     0.0046679930    -0.0009900270     0.0002643796    -0.0252947578
   26  C  2 YY      0.0013025399     0.0077750860    -0.0017242365     0.0005698150    -0.0143464017
   27  C  2 ZZ     -0.0039779523     0.0038164777     0.0002356999     0.0005462073    -0.0082801856
   28  C  2 XY      0.0064679585    -0.0022433962     0.0036818052     0.0056610351    -0.0047103330
   29  C  2 XZ      0.0060093690    -0.0009156371     0.0013207979     0.0003198309    -0.0061379673
   30  C  2 YZ      0.0003043667    -0.0029897368    -0.0030921175    -0.0062208637     0.0003508597
   31  C  3  S      0.0408212016     0.0355983784    -0.0485130673    -0.0622679461    -0.0565097536
   32  C  3  S     -0.0623938311    -0.0810991742     0.1015464739     0.1224057431     0.1212895536
   33  C  3  S     -1.0918083973    -0.5493730898     0.6967569457     0.9484025312     0.5136406998
   34  C  3  X     -0.0823788799    -0.0212094780     0.0113996801     0.0063666730    -0.0615945525
   35  C  3  Y     -0.0030283362     0.0258063660     0.0043835871     0.0186349304    -0.0206823680
   36  C  3  Z      0.1088648198     0.0937158684    -0.0687256686    -0.0684722364    -0.0311560526
   37  C  3  X     -0.2093494249    -0.0680773048     0.0771642431     0.0770437737    -0.1999797462
   38  C  3  Y     -0.1048216983     0.2972356475    -0.0363010461     0.1338292383    -0.1593041026
   39  C  3  Z      0.3046821396     0.3948673298    -0.3537686748    -0.3944652803    -0.4121289433
   40  C  3 XX     -0.0105696153    -0.0065651512     0.0101166834     0.0133004591     0.0127264832
   41  C  3 YY     -0.0080999104    -0.0068261967     0.0030495417     0.0010861732     0.0060103647
   42  C  3 ZZ      0.0018151845    -0.0052866362     0.0091830861     0.0122582161     0.0096032984
   43  C  3 XY      0.0042999798     0.0002294189     0.0007009839     0.0000114260    -0.0081037970
   44  C  3 XZ      0.0021209503     0.0044098369     0.0006153625     0.0032441148     0.0090430595
   45  C  3 YZ      0.0016195906     0.0015985659    -0.0039590081    -0.0061488719     0.0054549694
   46  C  4  S     -0.0138712128     0.0328427348     0.0234570632     0.0739204445     0.0317359700
   47  C  4  S      0.0203812166    -0.0428534925    -0.0534684822    -0.1448707526    -0.0653523633
   48  C  4  S      0.3298307679    -1.2676140634    -0.0593778889    -1.3911473412    -0.2241270935
   49  C  4  X      0.0090103439    -0.0400905991     0.0476615343     0.0302542856     0.0167446719
   50  C  4  Y     -0.0311441603    -0.1545806251     0.0036644362    -0.0726268166    -0.0062974126
   51  C  4  Z     -0.0475771306     0.0796908197     0.0239247988     0.0772058242     0.0260364609
   52  C  4  X      0.2133610284    -0.1253438464     0.1160389188    -0.0034927351    -0.0905135276
   53  C  4  Y     -0.2230149234    -0.4117521660    -0.1871110754    -0.3674665355    -0.1535186254
   54  C  4  Z     -0.3878508895     0.2518220265     0.1150795301     0.2561688801     0.2897022086
   55  C  4 XX      0.0018978127    -0.0026610338    -0.0083731317    -0.0187032150    -0.0015644685
   56  C  4 YY      0.0069006698    -0.0014822022    -0.0039934632    -0.0105460815     0.0012785479
   57  C  4 ZZ     -0.0042595850    -0.0083255634     0.0015555774    -0.0050553551    -0.0145655211
   58  C  4 XY      0.0016993786    -0.0016680019     0.0010561379     0.0003714184     0.0020137148
   59  C  4 XZ     -0.0073723896     0.0026720373    -0.0003807191     0.0009471143     0.0048070826
   60  C  4 YZ     -0.0053909772    -0.0019012158     0.0027552942     0.0034670310     0.0034641515
   61  C  5  S     -0.0025619684    -0.0166646730     0.0069397375    -0.0024909797    -0.0203574911
   62  C  5  S      0.0200744184     0.0052379592    -0.0022384479     0.0017749917     0.0413889104
   63  C  5  S     -0.7774545311     0.2233080836    -0.3059983304    -0.2514024004     0.7867685927
   64  C  5  X     -0.0131422324    -0.0461686238     0.0152480149    -0.0249884265    -0.0431314049
   65  C  5  Y      0.0012577129    -0.0152161144    -0.0255752482    -0.0417570601    -0.0088661432
   66  C  5  Z      0.0303178330     0.0362259503    -0.0088011139     0.0037928683    -0.0382314197
   67  C  5  X     -0.3798518254    -0.3252215838     0.1335688612    -0.2971294593     0.4343580684
   68  C  5  Y     -0.1527044182    -0.0362418178    -0.1263180750     0.0207618897     0.0445607691
   69  C  5  Z      0.3012882905     0.2448932495     0.0092054774     0.1253873498    -0.4437216853
   70  C  5 XX      0.0036139575     0.0056702430     0.0025401501     0.0070554718     0.0061200302
   71  C  5 YY     -0.0006364370     0.0007469244    -0.0016139017    -0.0039990450     0.0017632641
   72  C  5 ZZ     -0.0031661941    -0.0070406859    -0.0007024150    -0.0017946431     0.0059646777
   73  C  5 XY     -0.0011584763    -0.0049420725     0.0020120686     0.0067845511    -0.0000917037
   74  C  5 XZ     -0.0031925433     0.0019845127     0.0016510047     0.0020505629     0.0034351918
   75  C  5 YZ     -0.0077561158     0.0024491127     0.0002955896    -0.0005295421     0.0040006378
   76  C  6  S     -0.0823952349     0.0022399960    -0.0283028152    -0.0499296422     0.0189404334
   77  C  6  S      0.1064320143     0.0021333075     0.0435803151     0.0743819904    -0.0365286335
   78  C  6  S      2.1604165538    -0.0264965140     0.4702193319     0.9875324336    -0.2472907599
   79  C  6  X     -0.1027329324    -0.0135840282     0.0596930144     0.0967677917    -0.1003438349
   80  C  6  Y      0.1214685757    -0.0107765503     0.0111139927     0.0277339405    -0.0034771285
   81  C  6  Z      0.0795144259     0.0014762670     0.0353469535     0.0578748721    -0.0508746346
   82  C  6  X     -0.3325970320     0.0111697855     0.1438229300     0.3104834797    -0.2447065241
   83  C  6  Y      0.3393627588     0.1101056240     0.0775853916     0.2094661380    -0.0112791394
   84  C  6  Z      0.2081152597    -0.1565951769     0.1699119308     0.1476423825    -0.2866248100
   85  C  6 XX      0.0038708697    -0.0010869268     0.0067733039     0.0095068673    -0.0048546756
   86  C  6 YY      0.0098115658    -0.0006126313     0.0051199010     0.0104415373     0.0066082984
   87  C  6 ZZ      0.0113691118     0.0026329199    -0.0028416121    -0.0028973135    -0.0094000496
   88  C  6 XY     -0.0024178991     0.0010238817    -0.0039071945    -0.0061706831     0.0079405467
   89  C  6 XZ     -0.0005092058    -0.0002829610    -0.0008044469    -0.0000734236     0.0029584345
   90  C  6 YZ      0.0082330278     0.0011128267    -0.0005712419    -0.0007991846    -0.0002467832
   91  C  7  S     -0.0042071520    -0.0017733910    -0.0056537291    -0.0110567576     0.0024205550
   92  C  7  S     -0.0006407799    -0.0040991296     0.0083721180     0.0253073398    -0.0219863169
   93  C  7  S      0.2113941029    -0.2535168498     0.1200746883     0.2004320642     0.4134591923
   94  C  7  X      0.0281276702    -0.0278953140     0.0259688399    -0.0033191983     0.0105658091
   95  C  7  Y      0.0533783442     0.0042723839     0.0299376147     0.0461509953    -0.0087876872
   96  C  7  Z      0.0382013185     0.0539737004    -0.0081753076     0.0281250071    -0.0255284294
   97  C  7  X      0.0564587692    -0.2131632615    -0.0642236091     0.1404349348    -0.1856181210
   98  C  7  Y     -0.0727942077     0.4029492955     0.1014988834    -0.1856573162     0.1560639155
   99  C  7  Z      0.1035886689    -0.1440489879    -0.0139402797     0.1699254590    -0.2147413341
  100  C  7 XX      0.0006368114    -0.0010320390     0.0008093604     0.0033887524    -0.0006949418
  101  C  7 YY      0.0032040947     0.0006155793     0.0010348928     0.0034254554     0.0004902822
  102  C  7 ZZ     -0.0021786601    -0.0055075617     0.0003853308     0.0015330083    -0.0014348947
  103  C  7 XY      0.0022706669    -0.0054695532     0.0019560263     0.0025885080     0.0017387996
  104  C  7 XZ     -0.0050585393     0.0001808162    -0.0017599890    -0.0036036877     0.0031068140
  105  C  7 YZ      0.0020739849     0.0005810058     0.0005704352     0.0012811038     0.0008658821
  106  C  8  S      0.0001720145    -0.0003151231    -0.0034837616     0.0000203524    -0.0012142401
  107  C  8  S      0.0098734380     0.0013444237     0.0087381231     0.0027308800    -0.0044326592
  108  C  8  S      0.0711745146    -0.1368936075     0.0383008939    -0.0783941764    -0.1404750243
  109  C  8  X      0.0005368620     0.0149347775     0.0182265046     0.0223230143    -0.0063590172
  110  C  8  Y     -0.0027383364    -0.0006505444    -0.0089548271     0.0222487624    -0.0023691498
  111  C  8  Z     -0.0034046662    -0.0055187517     0.0147951562     0.0037657060     0.0015473791
  112  C  8  X     -0.1110974270     0.0041860405    -0.1497015784    -0.1159479557     0.1348236486
  113  C  8  Y      0.0153294098    -0.0479607559     0.1060973803    -0.0436044909    -0.0268610703
  114  C  8  Z      0.0420819663     0.0422359282     0.0156440627     0.1465628309    -0.0543982668
  115  C  8 XX     -0.0002902692    -0.0007647422     0.0009866767     0.0071287429    -0.0017701692
  116  C  8 YY      0.0013835510     0.0000058967    -0.0016846992    -0.0017639227    -0.0002750672
  117  C  8 ZZ      0.0016467560     0.0001807393     0.0023497831    -0.0051557545    -0.0003973484
  118  C  8 XY     -0.0002059070     0.0003295623     0.0092380363     0.0025700756     0.0003713082
  119  C  8 XZ      0.0002250749     0.0008366855    -0.0029313400     0.0045288728    -0.0000358282
  120  C  8 YZ      0.0007658370     0.0010864764    -0.0026379552     0.0005238838    -0.0013926112
  121  N  9  S     -0.0082503233     0.0136647517    -0.0021308132    -0.0119635612    -0.0035672345
  122  N  9  S     -0.0130798854     0.0123763736    -0.0077524145    -0.0192252817    -0.0104416822
  123  N  9  S     -0.1923698196     0.5191752762     0.0554892604    -0.3226029105     0.0930321006
  124  N  9  X      0.0111551455     0.0053271480    -0.0007612675     0.0063303551    -0.0056069252
  125  N  9  Y      0.0372009053     0.0046368436     0.0175263835     0.0365066372    -0.0189291961
  126  N  9  Z      0.0271858853     0.0409794679     0.0087222682     0.0194455307    -0.0458860189
  127  N  9  X      0.0147685734    -0.0782065300    -0.0177445204     0.0453771425     0.0059768968
  128  N  9  Y     -0.0884573876     0.1090079154    -0.0061211821    -0.1162368813     0.0479062093
  129  N  9  Z     -0.0204533157    -0.1105859324    -0.0178504751    -0.0043398605     0.0590600441
  130  N  9 XX     -0.0003686865    -0.0010610690    -0.0014989128     0.0004092092    -0.0009319840
  131  N  9 YY      0.0010735705     0.0007969511     0.0005712429    -0.0005786783    -0.0003506390
  132  N  9 ZZ     -0.0001513360    -0.0036226734    -0.0001401625     0.0000733460    -0.0002229008
  133  N  9 XY      0.0018046498    -0.0042944772     0.0007850486     0.0021469269     0.0013460999
  134  N  9 XZ     -0.0017900331     0.0013918388    -0.0002924451    -0.0020174611     0.0002436263
  135  N  9 YZ      0.0013850073    -0.0012399958    -0.0005232646     0.0022367505     0.0004261527
  136  C 10  S      0.0013401554     0.0162941906     0.0243353587    -0.0030470737    -0.0057687580
  137  C 10  S     -0.0045564702    -0.0337698331    -0.0538916498     0.0087400014     0.0159849396
  138  C 10  S      0.0226335442    -0.2532448430    -0.6304561149     0.3158547975     0.0252375504
  139  C 10  X      0.0035139986     0.0399844695     0.0924002200    -0.0187126912    -0.0080127609
  140  C 10  Y     -0.0014901024    -0.0429972406    -0.1064832763     0.0511704856     0.0023351015
  141  C 10  Z     -0.0004641907     0.0152401184     0.0528727867     0.0013635103    -0.0003927441
  142  C 10  X      0.0353220384     0.1348339154     0.3752808409    -0.0303202060    -0.0558652345
  143  C 10  Y     -0.0517502142    -0.2534619851    -0.3355170822    -0.0279494422     0.0579084809
  144  C 10  Z      0.0188556235     0.1354457854     0.1046302942     0.0955879261    -0.0157986707
  145  C 10 XX     -0.0001198298    -0.0020705591    -0.0058810159    -0.0021807257     0.0012882935
  146  C 10 YY     -0.0004775117    -0.0030440524    -0.0039373462    -0.0003890880     0.0013290859
  147  C 10 ZZ     -0.0005207424    -0.0018133414    -0.0041821238     0.0063624665     0.0008615491
  148  C 10 XY      0.0009824243     0.0011077379    -0.0042151450     0.0004144306    -0.0001568971
  149  C 10 XZ     -0.0002875953    -0.0009479985     0.0033694023    -0.0027059925     0.0000005000
  150  C 10 YZ      0.0002742857     0.0002612830     0.0018667079    -0.0020882583    -0.0001469537
  151  C 11  S     -0.0045354009    -0.0041142907     0.0281768672    -0.0223437425     0.0038501696
  152  C 11  S      0.0084400873     0.0110666097    -0.0639901119     0.0473680820    -0.0059145355
  153  C 11  S      0.0263636424    -0.0666145354    -0.8013379070     0.4444991226    -0.0312232239
  154  C 11  X      0.0049913261    -0.0053306837    -0.0376407291     0.0041153654    -0.0009309396
  155  C 11  Y      0.0118457244    -0.0065034130    -0.1049791782     0.0390249077    -0.0089347633
  156  C 11  Z     -0.0053290803     0.0070921505     0.0709737418    -0.1094472052     0.0100948764
  157  C 11  X      0.0139514695    -0.0649682730    -0.1918822877     0.0591141191    -0.0103546391
  158  C 11  Y      0.0530235347     0.0779133444    -0.2560307978     0.2192726042    -0.0471799804
  159  C 11  Z     -0.0358931280    -0.0309671365     0.2418456148    -0.3542696508     0.0454428877
  160  C 11 XX      0.0009572541     0.0007920521    -0.0052769519     0.0053469935    -0.0004139595
  161  C 11 YY      0.0004810096    -0.0003210352    -0.0083789097     0.0008261628    -0.0003411406
  162  C 11 ZZ      0.0000878291     0.0009368916    -0.0023763380     0.0049651064    -0.0005191074
  163  C 11 XY     -0.0003847897     0.0010405250     0.0040292399    -0.0023606945     0.0001040579
  164  C 11 XZ     -0.0002321239    -0.0005306056    -0.0014374529     0.0026117637    -0.0000809280
  165  C 11 YZ      0.0009813039     0.0009890554     0.0002111060    -0.0009481358    -0.0001387987
  166  C 12  S     -0.0038357422    -0.0089760483    -0.0092578155    -0.0052745802     0.0023335721
  167  C 12  S      0.0070500490     0.0201828797     0.0187503270     0.0102954085    -0.0027871822
  168  C 12  S      0.1337770580     0.2959455606     0.2864117091     0.2827297973    -0.1116886207
  169  C 12  X      0.0154653102     0.0406161186     0.0450087185     0.0499615870    -0.0135895424
  170  C 12  Y     -0.0055834410    -0.0083069713     0.0058697036     0.0365534295     0.0007009389
  171  C 12  Z     -0.0128660412    -0.0130047410     0.0110314816     0.0295695590     0.0046564371
  172  C 12  X      0.0253444953     0.0795441780     0.0850847180     0.1103501057    -0.0264525599
  173  C 12  Y     -0.0105062324     0.0301986882     0.1325770602     0.0090768834     0.0089806216
  174  C 12  Z     -0.0238988841    -0.0639862743    -0.0704350402     0.1153293777     0.0035491843
  175  C 12 XX     -0.0004302450     0.0013726739     0.0033348643     0.0018493734    -0.0002956082
  176  C 12 YY      0.0012568765     0.0028909386     0.0026276570     0.0008648380    -0.0003172232
  177  C 12 ZZ      0.0009163873     0.0008404387    -0.0013303798     0.0004703592    -0.0003174046
  178  C 12 XY     -0.0003700415    -0.0021303492    -0.0035365400     0.0036420226     0.0000122479
  179  C 12 XZ      0.0004811246     0.0017408140     0.0033993118     0.0000989104    -0.0000271691
  180  C 12 YZ     -0.0005737153    -0.0004293885     0.0004549555    -0.0023610257     0.0002426965
  181  C 13  S     -0.0041651192    -0.0107719875    -0.0339955412     0.0158758564    -0.0020584008
  182  C 13  S      0.0079256757     0.0241415559     0.0739694225    -0.0359796813     0.0064517176
  183  C 13  S      0.0138120297     0.2008190985     0.7726502972    -0.5254957036     0.1142783180
  184  C 13  X      0.0106753376     0.0361008179     0.0816170597    -0.0681831792     0.0016305019
  185  C 13  Y     -0.0063284490    -0.0430880863    -0.1353849583     0.0249689386    -0.0022306270
  186  C 13  Z      0.0083415524     0.0162285197     0.0333953715    -0.0638011048     0.0018512305
  187  C 13  X      0.0421144790     0.1250953223     0.3118997580    -0.2080179656    -0.0074613522
  188  C 13  Y     -0.0411760352    -0.1236691131    -0.4134433537     0.0725706508     0.0014699084
  189  C 13  Z      0.0282756168     0.0367456425     0.1117029387    -0.1010411832     0.0033975685
  190  C 13 XX      0.0005891347     0.0023027690     0.0041779854    -0.0017096661     0.0004279271
[truncated: 1,202,804 more chars]
