# Supplementary material for: Simulating the Energy Capture Process in Push–Pull Norbornadiene-Quadricyclane Photoswitches
Source: J Phys Chem Lett. 2025 Apr 23;16(17):4315–25. doi: 10.1021/acs.jpclett.5c00634 (PMC12051204; doi:10.1021/acs.jpclett.5c00634)
Supplement: Supplementary file 4 — jz5c00634_si_004.zip [file jz5c00634_si_004.zip › PES_scans/MRSF-TDDFT/Compound_II/input_12.log]

   PyOQP started at 2025-02-01 20:59:46


          ***********************************************************
          *                                                         *
          *             OpenQP: Open Quantum Platform               *
          *                                                         *
          *                Version: 1.0 Aug, 2024                   *
          *                                                         *
          ***********************************************************
          *     The most efficient implementation of MRSF-TDDFT.    *
          ***********************************************************
          *                                                         *
          *   OpenQP was initiated by Prof. Cheol Ho Choi in 2012.  *
          *                                                         *
          *   It has since been developed by:                       *
          *   Dr. Vladimir Mironov                                  *
          *   Dr. Konstantin Komarov                                *
          *   Mr. Igor Gerasimov                                    *
          *   Dr. Hiroya Nakata                                     *
          *   Dr. Mohsen Mazaherifar                                *
          *                                                         *
          *   In 2024, Prof. Jingbai Li at Hoffmann Institute of    *
          *   Advanced Materials began developing PyOQP.            *
          *                                                         *
          ***********************************************************

                     Job Details:
                      Start Time: Sat Feb  1 20:59:46 2025    
                      Host: r21c01b05.bem2.kdm.wcss.pl  
                      Resources Allocated:
                        OpenMP Threads:   12

                    ++++++++++++++++++++++++++++++++++++++++
                      MODULE: apply_basis 
                      Setting up basis set information
                    ++++++++++++++++++++++++++++++++++++++++

     Basis Sets options
     ------------------
     Basis Set File: /home/mkochman/programs/openqp/openqp/share/basis_sets/def2-sv(p).basis
     Number of Shells  =     124     Number of Primitives  =     248
     Number of Basis Set functions  =     277
     Maximum Angluar Momentum =       2


                    ++++++++++++++++++++++++++++++++++++++++
                       MODULE: int1e
                       Computing H, S and T Matrices
                    ++++++++++++++++++++++++++++++++++++++++

                     ================================
                     Cartesian Coordinate in Angstrom
                     ================================
        ATOM     ZNUC           X              Y              Z
      --------------------------------------------------------------
          1      6.0    -8.367204440    -0.410982070     4.766148940
          2      6.0    -8.484435930    -1.062521870     3.446952050
          3      6.0    -8.136181490    -0.119057340     2.397304330
          4      6.0    -7.586908350     1.058145730     3.180498390
          5      6.0    -6.525228620     0.029152950     3.378149330
          6      6.0    -8.380235310     1.100570940     4.486357650
          7      6.0    -6.259040250    -1.978328990     5.009515300
          8      6.0    -2.916650440    -0.157602490     1.596251830
          9      7.0    -5.694630300    -2.892088830     5.442706500
         10      6.0    -2.502511980     0.772842410     0.626059300
         11      6.0    -1.243641290     0.667658170     0.051477030
         12      6.0    -0.382437100    -0.358439680     0.435451940
         13      6.0    -0.781973980    -1.284219000     1.397138380
         14      6.0    -2.039814130    -1.190678090     1.976282250
         15      1.0    -8.878744440    -0.830308560     5.625615040
         16      1.0    -8.815672990    -2.083893310     3.309213560
         17      1.0    -7.954033070    -0.339422500     1.356657380
         18      1.0    -7.332508120     1.971868480     2.654032300
         19      1.0    -7.874295610     1.662918250     5.274301730
         20      1.0    -9.387182420     1.497482540     4.332611080
         21      1.0    -3.175299970     1.569982970     0.333357910
         22      1.0    -0.931171140     1.387933010    -0.696723890
         23      1.0     0.601179270    -0.436218180    -0.015184360
         24      1.0    -0.111035790    -2.082222860     1.695565330
         25      1.0    -2.359015600    -1.907035260     2.723617670
         26      6.0    -5.295916210    -0.009642620     2.714206760
         27      6.0    -4.203145370    -0.065137840     2.192380670
         28      6.0    -6.935159980    -0.868220450     4.497532370

 ...... End Of One Electron Integrals ......


                    ++++++++++++++++++++++++++++++++++++++++
                       MODULE: Guess_Huckel
                       Initial guess using Huckel theory
                    ++++++++++++++++++++++++++++++++++++++++

 ...... End of initial orbital guess ......

   Step  CPU time (seconds):      0.000   Wall time (seconds):      0.000
   Total CPU time (seconds):      0.000   Wall time (seconds):      0.000

   ==============================================
      PyQOP: Orbital Guess
   ==============================================

   PyOQP guess type:                   huckel
   PyOQP guess file:                   compute orbitals
   PyOQP guess alpha:                  computed
   PyOQP guess beta:                   computed


   ==============================================
   PyOQP: Entering Electronic Energy Calculation
   ==============================================

   PyOQP natom:                        28
   PyOQP charge:                       0
   PyOQP basis:                        def2-sv(p)
    

   ==============================================
   PyOQP: Normal SCF steps
   ==============================================

   PyOQP method:                       tdhf
   PyOQP hf/functional:                dtcam-vaee
   PyOQP scf type:                     rohf
   PyOQP scf maxit:                    1000
   PyOQP scf multiplicity:             3
   PyOQP scf convergence:              1e-07
   PyOQP scf incremental:              True
   PyOQP diis type:                    cdiis
   PyOQP vdiis/cdiis switch:           0.3
   PyOQP vdiis/vshift switch:          0.003
   PyOQP cdiis/vshift_switch           0.3
   PyOQP vshift:                       0.0
   

                    ++++++++++++++++++++++++++++++++++++++++
                       MODULE: HF_DFT_Energy
                       Computing HF/DFT SCF Energy
                    ++++++++++++++++++++++++++++++++++++++++

     Lebedev grid-based DFT options
     ------------------------------
     XC functional: DTCAM-VAEE
     NRAD  =      96     NLEB  =     302
     THRESH=    0.00E+00
 
 The LibXC 6.2.2 version is used.
 S. Lehtola, C. Steigemann, M. J.T. Oliveira, and M. A.L. Marques.,  SoftwareX 7, 1–5 (2018)
 The libXC interfaces are described in the following article:
 Igor S. Gerasimov, Federico Zahariev, Sarom S. Leang, Anton Tesliuk, Mark S. Gordon, Michael G. Medvedev,
 Introducing LibXC into GAMESS (US),
 Mendeleev Commun., 2021, 31, 302–305
 
 The information about selected functionals:
The CAM version of B3LYP, tuned for excitations and properties exchange-correlation functional will be used with a coefficient   1.00000000E+00.
The functional has been described in the following articles:
[1] K. Okuno, Y. Shigeta, R. Kishi, H. Miyasaka, and M. Nakano.,  J. Photochem. Photobiol., A 235, 29 (2012); DOI: 10.1016/j.jphotochem.2012.03.003
[2] W. Park, A. Lashkaripour, K. Komarov, S. Lee, M. Huix-Rotllant, and C. H. Choi, J. Chem. Theory Comput., ??, ?? (2024); DOI: 10.1021/acs.jctc.4c00640
 
CAM-corrected functional is called
Yanai's notation of CAM parameters is used
The global hybrid part:                  5.00000000E-01
Additional long-range hybrid part:      -2.00000000E-01
Range-saparated factor:                  3.30000000E-01
 
     DFT Threshold         = 0.123E-08
   Step  CPU time (seconds):      0.922   Wall time (seconds):      0.088
   Total CPU time (seconds):      0.922   Wall time (seconds):      0.088

     SCF options
     ------------------
     SCF type = ROHF                 MaxIT =  1000
     MaxDIIS =     5                 Conv =   0.0000001000
     DIIS Type = c-DIIS
     vDIIS_cDIIS_Switch =  0.30000   vDIIS_vshift_Switch =  0.00300
     DIIS Reset Mod =    10          DIIS Reset Conv =   0.00500000
     VShift =  0.00000               VShift_cDIIS_Switch =  0.30000
     MOM =     F                     MOM_Switch =  0.00300


   Direct SCF iterations begin.
   =============================================================================================
    Iter         Energy            Delta E         Int Skip     DIIS Error     Shift     Method
   =============================================================================================
       1    -669.0057521360   -669.0057521360     117880251     0.49477234     0.000     SD
       2    -667.4427475776      1.5630045584     117786347     0.32800261     0.000     C-DIIS
       3    -666.4348453533      1.0079022243     117985539     0.49149208     0.000     C-DIIS
       4    -670.2109972857     -3.7761519324     118082259     0.11141348     0.000     C-DIIS
       5    -669.4922613984      0.7187358873     118236391     0.20533885     0.000     C-DIIS
       6    -670.9001790193     -1.4079176209     118377981     0.02103100     0.000     C-DIIS
       7    -670.9090533577     -0.0088743384     119143339     0.01080383     0.000     C-DIIS
       8    -670.9141962143     -0.0051428566     119405445     0.00780631     0.000     C-DIIS
       9    -670.9150506069     -0.0008543926     123532255     0.00135685     0.000     C-DIIS
      10    -670.9151322699     -0.0000816630     128494589     0.00080599     0.000     C-DIIS
      11    -670.9151659929     -0.0000337230     132053224     0.00037553     0.000     C-DIIS
      12    -670.9151713780     -0.0000053851     136352473     0.00017171     0.000     C-DIIS
      13    -670.9151733994     -0.0000020213     140021713     0.00013307     0.000     C-DIIS
      14    -670.9151739324     -0.0000005330     140337071     0.00008677     0.000     C-DIIS
      15    -670.9151740077     -0.0000000753     144823935     0.00007735     0.000     C-DIIS
      16    -670.9151741468     -0.0000001390     144987179     0.00002427     0.000     C-DIIS
      17    -670.9151741651     -0.0000000183     156763578     0.00001277     0.000     C-DIIS
      18    -670.9151741790     -0.0000000139     156057694     0.00000742     0.000     C-DIIS
      19    -670.9151741844     -0.0000000054     159639726     0.00000690     0.000     C-DIIS
      20    -670.9151741908     -0.0000000064     159751036     0.00000305     0.000     C-DIIS
      21    -670.9151741897      0.0000000011     160535028     0.00000457     0.000     C-DIIS
      22    -670.9151741906     -0.0000000009     170935884     0.00000152     0.000     C-DIIS
      23    -670.9151741963     -0.0000000057     166220156     0.00000178     0.000     C-DIIS
      24    -670.9151741965     -0.0000000003     175133036     0.00000124     0.000     C-DIIS
      25    -670.9151741893      0.0000000072     189345269     0.00000049     0.000     C-DIIS
      26    -670.9151741941     -0.0000000048     177782395     0.00000060     0.000     C-DIIS
      27    -670.9151741933      0.0000000008     186342217     0.00000029     0.000     C-DIIS
      28    -670.9151741795      0.0000000138     183539112     0.00000056     0.000     C-DIIS
      29    -670.9151741655      0.0000000140     187854951     0.00000013     0.000     C-DIIS
      30    -670.9151741543      0.0000000111     193723176     0.00000020     0.000     C-DIIS
      31    -670.9151741418      0.0000000126     197983926     0.00000016     0.000     C-DIIS
      32    -670.9151741126      0.0000000292     205019680     0.00000023     0.000     C-DIIS
      33    -670.9151741015      0.0000000110     208008090     0.00000033     0.000     C-DIIS
      34    -670.9151741100     -0.0000000084     195655455     0.00000031     0.000     C-DIIS
      35    -670.9151740994      0.0000000106     192266093     0.00000034     0.000     C-DIIS
      36    -670.9151741060     -0.0000000066     190012491     0.00000042     0.000     C-DIIS
      37    -670.9151741087     -0.0000000027     191512399     0.00000046     0.000     C-DIIS
      38    -670.9151740939      0.0000000147     173016020     0.00000041     0.000     C-DIIS
      39    -670.9151741050     -0.0000000110     200112784     0.00000037     0.000     C-DIIS
      40    -670.9151741167     -0.0000000117     200385136     0.00000038     0.000     C-DIIS
      41    -670.9151741379     -0.0000000213     187526007     0.00000018     0.000     C-DIIS
      42    -670.9151741593     -0.0000000214     190384860     0.00000011     0.000     C-DIIS
      43    -670.9151741792     -0.0000000199     192726839     0.00000006     0.000     C-DIIS
   ----------------------------------------------------------------
          SCF convergence achieved ....

 Final ROHF energy is     -670.9151741792 after  43 iterations


 DFT: XC energy              =       -55.4135641803
 DFT: total electron density =       113.9999595341
 DFT: number of electrons    =       114


          ===============================
          Molecular Orbitals and Energies
          ===============================

   -------------- Alpha Orbitals -------------

                          1                2                3                4                5
                  -14.7895740211   -10.6434354998   -10.6316796353   -10.6252472292   -10.6237742615
    1  C  1  S     -0.0000122487     0.0083362185    -0.0032804361     0.0173485394    -0.9888730020
    2  C  1  S     -0.0002664643     0.0034232884    -0.0003122296     0.0006209240    -0.0468648636
    3  C  1  S      0.0122526445    -0.0157307271     0.0079649546    -0.0093213302     0.0877701179
    4  C  1  X      0.0001755543    -0.0006659146    -0.0003073195     0.0000354075    -0.0014974811
    5  C  1  Y     -0.0000865645     0.0003987114    -0.0001024074    -0.0000090331    -0.0001009067
    6  C  1  Z     -0.0000101470    -0.0002012602     0.0002793001    -0.0001637106     0.0020038136
    7  C  1  X      0.0022551247    -0.0010578317     0.0007196159     0.0007919892     0.0122051343
    8  C  1  Y      0.0023247290    -0.0036985650     0.0012153366    -0.0026829326     0.0052764905
    9  C  1  Z     -0.0054589916     0.0097946480     0.0010460554     0.0008611117    -0.0194631367
   10  C  1 XX     -0.0000657535    -0.0015429110    -0.0003913662     0.0000212254    -0.0011444126
   11  C  1 YY     -0.0000802729     0.0001405262     0.0000276459    -0.0000406871    -0.0012223795
   12  C  1 ZZ     -0.0000493826     0.0002282386    -0.0004167522     0.0004480435    -0.0015943209
   13  C  1 XY      0.0001011332     0.0006635836    -0.0002587540     0.0000576577    -0.0000996882
   14  C  1 XZ     -0.0000574997     0.0004102528     0.0004256954    -0.0001795231     0.0003981914
   15  C  1 YZ      0.0000474912    -0.0003404459     0.0001876038    -0.0001439830     0.0001107917
   16  C  2  S      0.0000103051     0.0000858498    -0.0011953085     0.0320848430    -0.0351160619
   17  C  2  S      0.0008380451    -0.0010353437     0.0001154841     0.0012219234    -0.0025435817
   18  C  2  S     -0.0110608032     0.0333450884     0.0029438352     0.0199020756    -0.0266919263
   19  C  2  X      0.0002211390     0.0003244574    -0.0004354509    -0.0001421382    -0.0001731030
   20  C  2  Y      0.0000668071     0.0003134718    -0.0002649911    -0.0007245220     0.0002536426
   21  C  2  Z     -0.0000094676     0.0002751008    -0.0001056145     0.0011491579     0.0007975665
   22  C  2  X     -0.0026149580     0.0085284585     0.0001029628     0.0023448100    -0.0005199190
   23  C  2  Y     -0.0034680204     0.0053699220    -0.0011097593     0.0032932209    -0.0070042870
   24  C  2  Z     -0.0016044019     0.0036233872    -0.0001309017    -0.0035404761    -0.0086021188
   25  C  2 XX      0.0001621023    -0.0003017434    -0.0006111185    -0.0000708776     0.0000120855
   26  C  2 YY      0.0000593005     0.0001002321    -0.0002691376    -0.0007688140     0.0000385423
   27  C  2 ZZ      0.0000648801    -0.0003264744     0.0000707179    -0.0012628398     0.0015415188
   28  C  2 XY     -0.0000046596     0.0001722419    -0.0004646833    -0.0002623752     0.0000870235
   29  C  2 XZ     -0.0000030548     0.0000342216     0.0001239908     0.0002977300     0.0001361067
   30  C  2 YZ     -0.0000014302    -0.0001126414    -0.0000751772     0.0011229137     0.0007986705
   31  C  3  S     -0.0000056966     0.0010371131    -0.0008806217     0.9885722357     0.0185955143
   32  C  3  S     -0.0002537446     0.0010767912    -0.0000059912     0.0434588558     0.0011377679
   33  C  3  S      0.0043888290    -0.0200340761    -0.0144999633    -0.0476736286     0.0031247285
   34  C  3  X     -0.0001034081     0.0001630035    -0.0003314039     0.0013538400     0.0000845919
   35  C  3  Y     -0.0001155870     0.0000879527    -0.0002298033    -0.0000636798    -0.0002188765
   36  C  3  Z     -0.0000062095     0.0000488963    -0.0004528695     0.0017494554    -0.0000375953
   37  C  3  X      0.0001108795    -0.0030423955    -0.0047392638    -0.0051508614    -0.0005055597
   38  C  3  Y     -0.0006037463     0.0014388940    -0.0000008753     0.0033702504     0.0007091486
   39  C  3  Z      0.0018347961    -0.0060813414    -0.0021176646    -0.0082798972     0.0009330674
   40  C  3 XX     -0.0000756402     0.0000903690     0.0001732014    -0.0002319937     0.0001244314
   41  C  3 YY     -0.0000245168     0.0000880040     0.0001993396     0.0007309183     0.0000323352
   42  C  3 ZZ     -0.0000157524     0.0002394158    -0.0001570204     0.0014867750    -0.0003578507
   43  C  3 XY     -0.0000144369    -0.0000687135     0.0000812025     0.0003784496     0.0000345533
   44  C  3 XZ     -0.0000050485     0.0001386740     0.0001680122    -0.0004463687     0.0000003151
   45  C  3 YZ     -0.0000468484    -0.0000254474    -0.0000289996     0.0001782236    -0.0000973145
   46  C  4  S     -0.0000096229     0.0009025937    -0.0171797077     0.0330496950    -0.0024072875
   47  C  4  S     -0.0005271382    -0.0002426063    -0.0032417671     0.0043961761     0.0005375024
   48  C  4  S     -0.0017760895    -0.0002548137     0.0052840326    -0.0085944181     0.0013574045
   49  C  4  X     -0.0000499154    -0.0000344673     0.0009600843     0.0005414585     0.0000503117
   50  C  4  Y      0.0001761284    -0.0001848791    -0.0002520754     0.0001834216     0.0002523544
   51  C  4  Z     -0.0000214889     0.0000307721     0.0001304120     0.0007415037    -0.0000757032
   52  C  4  X     -0.0003921974    -0.0010244988    -0.0029431853    -0.0018277377    -0.0024474766
   53  C  4  Y      0.0005331736    -0.0043050244    -0.0044123693     0.0048340525     0.0020677540
   54  C  4  Z     -0.0002136575    -0.0019344230     0.0005498890    -0.0054908556     0.0025720824
   55  C  4 XX     -0.0000476829    -0.0001864321     0.0007756896    -0.0000366540    -0.0000256613
   56  C  4 YY     -0.0000838730     0.0004059779     0.0008025576    -0.0008719107    -0.0003494165
   57  C  4 ZZ     -0.0001034142     0.0000499719    -0.0002590216    -0.0001078611    -0.0000432451
   58  C  4 XY     -0.0000169854     0.0000238988    -0.0014071656    -0.0005244732    -0.0002190307
   59  C  4 XZ     -0.0000529939     0.0001104410     0.0003122293    -0.0003900183     0.0001077762
   60  C  4 YZ      0.0000016824    -0.0003362422    -0.0000248613    -0.0011056847     0.0003572777
   61  C  5  S     -0.0000117953     0.0153062788    -0.9895457627    -0.0015900694     0.0034241268
   62  C  5  S     -0.0000521108     0.0007034082    -0.0452204556    -0.0003960236     0.0002768967
   63  C  5  S     -0.0019811351     0.0332187031     0.0282036050     0.0282497809     0.0138384334
   64  C  5  X      0.0001260828    -0.0000414001     0.0003263457    -0.0005231463     0.0000842232
   65  C  5  Y     -0.0000275780     0.0006987748     0.0002568879     0.0001938624    -0.0000801125
   66  C  5  Z      0.0000074937    -0.0005422274     0.0007054377     0.0000514995    -0.0000893272
   67  C  5  X     -0.0080671597     0.0059252729    -0.0142168645     0.0004420686     0.0068981421
   68  C  5  Y      0.0005115786    -0.0052077945    -0.0047998001    -0.0017924994     0.0024316297
   69  C  5  Z      0.0051669402    -0.0036107453     0.0053640587    -0.0054913843    -0.0051288492
   70  C  5 XX     -0.0000134994    -0.0000923592    -0.0029665073     0.0001041773    -0.0004726075
   71  C  5 YY     -0.0000835199    -0.0007891927    -0.0010671210    -0.0002435944    -0.0001483939
   72  C  5 ZZ     -0.0000204499    -0.0014467389    -0.0014170967     0.0000209984    -0.0001330973
   73  C  5 XY      0.0000225723    -0.0003787202     0.0004551306    -0.0000006640    -0.0000555542
   74  C  5 XZ     -0.0000505200     0.0004515500     0.0016906428    -0.0004447161     0.0003318934
   75  C  5 YZ      0.0000139925     0.0011471361     0.0005412033    -0.0000487560     0.0000919477
   76  C  6  S     -0.0000061725     0.0001512273    -0.0005038035     0.0005051819    -0.0071063197
   77  C  6  S     -0.0001655411    -0.0014255787     0.0011144364    -0.0012989536    -0.0004722737
   78  C  6  S     -0.0037119396     0.0143508020    -0.0105062819     0.0140681602    -0.0297202317
   79  C  6  X     -0.0000132345    -0.0000978685    -0.0000484561     0.0001297997    -0.0000426983
   80  C  6  Y      0.0001359719    -0.0002337149     0.0000955584     0.0000795098    -0.0005809056
   81  C  6  Z     -0.0000495045     0.0001083440     0.0001862308    -0.0000729517     0.0001194399
   82  C  6  X      0.0004954110     0.0044757180    -0.0039527267     0.0007802892    -0.0019253949
   83  C  6  Y      0.0017132658    -0.0047807166     0.0039986108    -0.0055070889     0.0104164245
   84  C  6  Z      0.0005707904    -0.0014745596     0.0006632125    -0.0038463739     0.0019581879
   85  C  6 XX     -0.0000345493     0.0000154357    -0.0000889333    -0.0001593542     0.0000389843
   86  C  6 YY     -0.0000889401     0.0001555987    -0.0000759537     0.0000392190     0.0017092151
   87  C  6 ZZ     -0.0000160058    -0.0002781622     0.0001462258    -0.0000177181     0.0001999503
   88  C  6 XY     -0.0000577318    -0.0003869978     0.0004297081    -0.0001432488     0.0001632281
   89  C  6 XZ      0.0000163989    -0.0000937001     0.0001593519    -0.0000754066    -0.0001579897
   90  C  6 YZ     -0.0000417379     0.0002092404    -0.0003146567     0.0004504613    -0.0006073833
   91  C  7  S      0.0001840550     0.0117931405    -0.0004395400     0.0002142197     0.0012442059
   92  C  7  S      0.0023617021     0.0007336515    -0.0002710544    -0.0001021589     0.0007869891
   93  C  7  S     -0.0028331535     0.0168151193     0.0085055608     0.0051968889    -0.0021644818
   94  C  7  X     -0.0010843750     0.0009623090     0.0000127107    -0.0000864908    -0.0002190267
   95  C  7  Y      0.0017838442    -0.0017124092    -0.0000173686     0.0000118922    -0.0000512213
   96  C  7  Z     -0.0007524433     0.0005303307    -0.0001350834    -0.0001599432     0.0001354092
   97  C  7  X      0.0222791036     0.0008338576    -0.0038052529    -0.0028784231     0.0037459333
   98  C  7  Y     -0.0356968172    -0.0040234580     0.0057619967     0.0053279696    -0.0057260911
   99  C  7  Z      0.0169827835    -0.0009897616    -0.0028689842    -0.0024745921     0.0041793331
  100  C  7 XX      0.0002985464    -0.0007862706    -0.0001225745     0.0000067261     0.0001012498
  101  C  7 YY     -0.0006961700    -0.0025603951    -0.0001709076    -0.0000784736     0.0000802583
  102  C  7 ZZ      0.0005276032    -0.0002118880    -0.0000254627     0.0000249023     0.0000740021
  103  C  7 XY      0.0011927045     0.0017846426     0.0001784809     0.0000606779    -0.0000175330
  104  C  7 XZ     -0.0005870423    -0.0006097670     0.0001092881     0.0000365747     0.0000792962
  105  C  7 YZ      0.0009387338     0.0012332402     0.0000615251    -0.0000225802     0.0003020402
  106  C  8  S     -0.0000010282    -0.0003148883     0.0024038276    -0.0005543685    -0.0004485268
  107  C  8  S      0.0002935957    -0.0005102118     0.0023346543    -0.0003535701    -0.0004046333
  108  C  8  S      0.0028754493    -0.0014421421     0.0104274956    -0.0025318738    -0.0014050144
  109  C  8  X     -0.0000038057     0.0000209364    -0.0005603466     0.0000871451     0.0000011205
  110  C  8  Y     -0.0000162437     0.0000734205     0.0000232291    -0.0000245789    -0.0000016678
  111  C  8  Z      0.0000143824    -0.0000764126     0.0002179749     0.0000212885     0.0000230121
  112  C  8  X     -0.0024133834     0.0029101232    -0.0084872434     0.0020224236     0.0018198973
  113  C  8  Y      0.0003442145    -0.0018390854     0.0010631385     0.0004257075    -0.0000980699
  114  C  8  Z      0.0009838383     0.0000854011     0.0043469992    -0.0018056252    -0.0011530605
  115  C  8 XX      0.0001018478    -0.0000654703     0.0006886969    -0.0001348368    -0.0000158112
  116  C  8 YY      0.0000451018    -0.0000736728     0.0004471559    -0.0000577564    -0.0000581438
  117  C  8 ZZ      0.0000494115    -0.0000918746     0.0005191483    -0.0000717941    -0.0000565846
  118  C  8 XY     -0.0000141103    -0.0000401702    -0.0000661984     0.0000321426     0.0000093652
  119  C  8 XZ     -0.0000280587     0.0000098919    -0.0001794540     0.0000498312    -0.0000097017
  120  C  8 YZ     -0.0000019241     0.0000135066     0.0000144133    -0.0000088193    -0.0000038840
  121  N  9  S     -0.9881653995    -0.0000361448    -0.0000023022     0.0000023150    -0.0000078415
  122  N  9  S      0.0463570014     0.0016657501     0.0000052475    -0.0001456001     0.0003607968
  123  N  9  S     -0.0550435053    -0.0112970170     0.0031122352     0.0038574486    -0.0063724150
  124  N  9  X      0.0020054339     0.0005834045     0.0000586624    -0.0000171180    -0.0000004655
  125  N  9  Y     -0.0032516401    -0.0007728852    -0.0000460400    -0.0000107352    -0.0000752129
  126  N  9  Z      0.0015348061     0.0005349971     0.0000065570    -0.0000095663    -0.0000398544
  127  N  9  X      0.0070592431     0.0019883272    -0.0001859247    -0.0006281580     0.0007475107
  128  N  9  Y     -0.0115684504    -0.0021810764     0.0006148994     0.0007068452    -0.0016746183
  129  N  9  Z      0.0054714401     0.0020738376    -0.0003691085    -0.0004459420     0.0002940259
  130  N  9 XX     -0.0032530666     0.0004881742    -0.0000097283    -0.0000217629     0.0001296634
  131  N  9 YY     -0.0026653508     0.0008257008     0.0000394254    -0.0000408503     0.0000186642
  132  N  9 ZZ     -0.0034024685     0.0004087280     0.0000337422    -0.0000226223     0.0000924191
  133  N  9 XY     -0.0006805495    -0.0003271680    -0.0000118677    -0.0000255985     0.0000040131
  134  N  9 XZ      0.0003253879     0.0001289672     0.0000118295     0.0000266952     0.0000001277
  135  N  9 YZ     -0.0005054598    -0.0002437020    -0.0000620815    -0.0000271390     0.0000168412
  136  C 10  S     -0.0000064037    -0.0000020712     0.0002633461    -0.0000913715    -0.0000673666
  137  C 10  S      0.0000567651    -0.0000249500     0.0003472502    -0.0000954418    -0.0000616830
  138  C 10  S      0.0000424735     0.0007686662     0.0019773189    -0.0013618632    -0.0009823547
  139  C 10  X      0.0000084925    -0.0000308375    -0.0000854064     0.0000323371     0.0000183687
  140  C 10  Y     -0.0000122265    -0.0000036075    -0.0000217431     0.0000184961     0.0000187873
  141  C 10  Z      0.0000053309     0.0000192652     0.0000483057    -0.0000315476    -0.0000217236
  142  C 10  X      0.0002411343    -0.0004871222     0.0016393452    -0.0004667176    -0.0004606773
  143  C 10  Y     -0.0002951386     0.0000028507    -0.0013950068     0.0006323378     0.0004378088
  144  C 10  Z      0.0001125609     0.0002269820     0.0000809152    -0.0001572227    -0.0000478493
  145  C 10 XX     -0.0000034526     0.0000208860     0.0000966747    -0.0000263679    -0.0000106978
  146  C 10 YY      0.0000028474     0.0000125753    -0.0000320098    -0.0000111971    -0.0000063076
  147  C 10 ZZ     -0.0000138682     0.0000289144    -0.0000647296     0.0000116318     0.0000147377
  148  C 10 XY     -0.0000184991     0.0000253526    -0.0000491395     0.0000073712     0.0000119669
  149  C 10 XZ      0.0000078892    -0.0000261686    -0.0000327725     0.0000154540     0.0000051772
  150  C 10 YZ     -0.0000073305    -0.0000080445     0.0000733879    -0.0000054302    -0.0000021641
  151  C 11  S     -0.0000034328     0.0000039021     0.0000061663    -0.0000036179     0.0000031211
  152  C 11  S     -0.0000384158     0.0000577886    -0.0000750173     0.0000104935     0.0000174876
  153  C 11  S     -0.0001451986     0.0002008590    -0.0022883039     0.0008001006     0.0007451157
  154  C 11  X      0.0000146598    -0.0000037233     0.0000918379    -0.0000299365    -0.0000238297
  155  C 11  Y      0.0000064571    -0.0000083549     0.0000015757    -0.0000000740    -0.0000027246
  156  C 11  Z     -0.0000129992     0.0000105916    -0.0000388194     0.0000110292     0.0000106192
  157  C 11  X     -0.0001714346     0.0000598380     0.0000565689    -0.0000990087    -0.0000865202
  158  C 11  Y      0.0000112216     0.0000505253     0.0003948782    -0.0001309240    -0.0000989854
  159  C 11  Z      0.0000811265    -0.0000693745    -0.0003293873     0.0001377948     0.0001191162
  160  C 11 XX     -0.0000049808    -0.0000014534    -0.0000641126     0.0000195282     0.0000129884
  161  C 11 YY     -0.0000134554     0.0000166112    -0.0000273267     0.0000033448     0.0000056234
  162  C 11 ZZ     -0.0000119692     0.0000116638    -0.0000318369     0.0000077173     0.0000083511
  163  C 11 XY      0.0000000497    -0.0000001573     0.0000164203    -0.0000023138    -0.0000018229
  164  C 11 XZ     -0.0000128321     0.0000165925    -0.0000175156     0.0000020458     0.0000037330
  165  C 11 YZ     -0.0000119724     0.0000105880    -0.0000393345     0.0000098960     0.0000072918
  166  C 12  S     -0.0000027716    -0.0000047298     0.0000205104    -0.0000030732    -0.0000018669
  167  C 12  S     -0.0000289163     0.0000173506    -0.0000792546     0.0000207214     0.0000204016
  168  C 12  S      0.0001145731    -0.0009069920     0.0019780301    -0.0002810873    -0.0005069384
  169  C 12  X      0.0000174349    -0.0000100001     0.0000410605    -0.0000120787    -0.0000099362
  170  C 12  Y     -0.0000033525     0.0000154957     0.0000041114    -0.0000073778    -0.0000019479
  171  C 12  Z     -0.0000063321    -0.0000069314    -0.0000077560     0.0000080471     0.0000030393
  172  C 12  X     -0.0000986502     0.0002700201    -0.0007580554     0.0001291523     0.0001827123
  173  C 12  Y      0.0001084040     0.0001349026     0.0000429396    -0.0000388936     0.0000041971
  174  C 12  Z     -0.0000379390    -0.0002567139     0.0003338021    -0.0000113110    -0.0000870919
  175  C 12 XX     -0.0000082434     0.0000068127    -0.0000182198     0.0000045140     0.0000049499
  176  C 12 YY     -0.0000051728     0.0000001144    -0.0000063930     0.0000030735     0.0000012367
  177  C 12 ZZ     -0.0000122107     0.0000024997    -0.0000306037     0.0000103200     0.0000069153
  178  C 12 XY     -0.0000067317    -0.0000002504    -0.0000198207     0.0000062780     0.0000040306
  179  C 12 XZ     -0.0000024764     0.0000059855    -0.0000114503     0.0000011739     0.0000016876
  180  C 12 YZ     -0.0000117218     0.0000145907    -0.0000483796     0.0000107472     0.0000107490
  181  C 13  S     -0.0000032018     0.0000052849     0.0000008391    -0.0000014565     0.0000050535
  182  C 13  S     -0.0000269381    -0.0000125028    -0.0000839163     0.0000477399     0.0000282361
  183  C 13  S     -0.0005922187     0.0017956194    -0.0023272091     0.0000307575     0.0005702989
  184  C 13  X      0.0000267649    -0.0000444627     0.0000958152    -0.0000141450    -0.0000222099
  185  C 13  Y     -0.0000100767    -0.0000045320    -0.0000072767     0.0000070111     0.0000036394
  186  C 13  Z     -0.0000060546     0.0000288275    -0.0000331769    -0.0000034074     0.0000044694
  187  C 13  X      0.0001416298    -0.0004483262     0.0002600181     0.0001338089    -0.0000477039
  188  C 13  Y      0.0001301594     0.0006112702    -0.0004225041    -0.0001078931     0.0001063148
  189  C 13  Z     -0.0001765531    -0.0002619248     0.0002294024    -0.0000008185    -0.0000684654
  190  C 13 XX     -0.0000106305     0.0000276693    -0.0000417250    -0.0000011723     0.0000057873
  191  C 13 YY     -0.0000053855     0.0000009973    -0.0000285593     0.0000130830     0.0000101423
  192  C 13 ZZ     -0.0000165055     0.0000116159    -0.0000575009     0.0000154125     0.0000121970
  193  C 13 XY     -0.0000119048     0.0000022015    -0.0000408515     0.0000131253     0.0000076685
  194  C 13 XZ      0.0000029808    -0.0000144803     0.0000161982     0.0000072445     0.0000013685
  195  C 13 YZ     -0.0000084465     0.0000032405    -0.0000197348     0.0000072461     0.0000045566
  196  C 14  S     -0.0000061933    -0.0001127617     0.0002593541    -0.0000278823    -0.0000582128
  197  C 14  S      0.0000633316    -0.0001455622     0.0003742037    -0.0000503966    -0.0000568584
  198  C 14  S      0.0009112810    -0.0027742349     0.0019125464     0.0004436477    -0.0004865034
  199  C 14  X     -0.0000296717     0.0000884925    -0.0001010493    -0.0000150075     0.0000129265
  200  C 14  Y      0.0000476873    -0.0000111726     0.0000170335    -0.0000013438    -0.0000047206
  201  C 14  Z     -0.0000219820    -0.0000376398     0.0000252712     0.0000101025     0.0000000071
  202  C 14  X      0.0004890861    -0.0002547348     0.0011419352    -0.0002622592    -0.0002682730
  203  C 14  Y      0.0000660330    -0.0012609479     0.0010801542    -0.0000003189    -0.0002964526
  204  C 14  Z     -0.0003132266     0.0011325602    -0.0016618024     0.0002438516     0.0004457818
  205  C 14 XX      0.0000006704    -0.0000571305     0.0000565146     0.0000206603     0.0000048542
  206  C 14 YY     -0.0000151102    -0.0000164494    -0.0000789457     0.0000216021     0.0000109140
  207  C 14 ZZ     -0.0000003827    -0.0000151441     0.0000427801    -0.0000101662    -0.0000091514
  208  C 14 XY      0.0000134491     0.0000087954     0.0000608729    -0.0000165058    -0.0000074808
  209  C 14 XZ     -0.0000188047     0.0000262102    -0.0000772571     0.0000018467     0.0000070668
  210  C 14 YZ     -0.0000048233     0.0000042365     0.0000141796     0.0000134184     0.0000135492
  211  H 15  S      0.0004278921    -0.0007222111    -0.0002062978     0.0001806893     0.0027899066
  212  H 15  S      0.0002684952    -0.0014003410    -0.0014447081     0.0010207030    -0.0068927527
  213  H 16  S     -0.0000131742    -0.0007786392    -0.0001693978    -0.0006208490     0.0000427219
  214  H 16  S     -0.0005324983    -0.0016364819    -0.0007239581    -0.0013436750     0.0004304461
  215  H 17  S      0.0000446538     0.0003262601     0.0008568347    -0.0022455009     0.0000488827
  216  H 17  S      0.0000577034     0.0006981587     0.0019128887     0.0081814740    -0.0001339429
  217  H 18  S      0.0000551068     0.0003262368     0.0004287385    -0.0006873694     0.0000767074
  218  H 18  S      0.0000762454     0.0014155370     0.0013215027    -0.0010062658    -0.0005167983
  219  H 19  S     -0.0000362840    -0.0009125811     0.0007600843     0.0000127940     0.0005085883
  220  H 19  S     -0.0004377680    -0.0008804379     0.0010556264     0.0006072549     0.0004200201
  221  H 20  S      0.0001536722     0.0000214851    -0.0001206017    -0.0008521669     0.0006864769
  222  H 20  S      0.0003948469     0.0007252453    -0.0009005719    -0.0003235302     0.0007799795
  223  H 21  S      0.0000645585    -0.0000544333     0.0003304555    -0.0001041107    -0.0000907699
  224  H 21  S      0.0000768473    -0.0000927737    -0.0000290003    -0.0000008339     0.0000548483
  225  H 22  S      0.0000153006    -0.0000156568    -0.0000197750     0.0000063004     0.0000033225
  226  H 22  S      0.0000914875    -0.0000908762     0.0002379973    -0.0000612177    -0.0000675150
  227  H 23  S      0.0000093773    -0.0000134035     0.0000448437    -0.0000078196    -0.0000099399
  228  H 23  S      0.0000309854    -0.0000265731     0.0001128016    -0.0000270545    -0.0000217409
  229  H 24  S      0.0000228536     0.0000541769    -0.0000210551    -0.0000200135     0.0000023066
  230  H 24  S      0.0001563623     0.0000506128     0.0002231880    -0.0000952698    -0.0000535893
  231  H 25  S      0.0001126644    -0.0001524654     0.0003248552    -0.0000534654    -0.0000777876
  232  H 25  S     -0.0002812414    -0.0002913497     0.0000964517    -0.0000759217    -0.0000660177
  233  C 26  S     -0.0000123488    -0.0000162533    -0.0060826113    -0.0005383996     0.0001130008
  234  C 26  S      0.0004100491    -0.0004700199     0.0000964805    -0.0003414902     0.0001057499
  235  C 26  S     -0.0021958946    -0.0010152981    -0.0549426302    -0.0002236055    -0.0011577958
  236  C 26  X      0.0000186912     0.0000284199    -0.0008955372     0.0003235390    -0.0001111641
  237  C 26  Y     -0.0001271711     0.0002406684     0.0000124191     0.0000424429    -0.0000374455
  238  C 26  Z      0.0000834191    -0.0001003825     0.0005656017     0.0001719941     0.0001839334
  239  C 26  X     -0.0084690730     0.0148380034    -0.0365154852     0.0092753983     0.0124617465
  240  C 26  Y      0.0010599351    -0.0013561323     0.0030453999     0.0000928977    -0.0008675023
  241  C 26  Z      0.0035161359    -0.0060473916     0.0192243094    -0.0052217189    -0.0068484729
  242  C 26 XX      0.0000372065     0.0000225425     0.0025934538    -0.0004795009     0.0003260573
  243  C 26 YY      0.0000823264    -0.0000723945    -0.0000580803    -0.0002490536     0.0000174712
  244  C 26 ZZ      0.0000586141    -0.0000671016     0.0008581226    -0.0000628689     0.0001159066
  245  C 26 XY      0.0000059471    -0.0001672998    -0.0002164958    -0.0000431753     0.0000120110
  246  C 26 XZ      0.0000449205    -0.0001259884    -0.0017617795     0.0001771602    -0.0001541792
  247  C 26 YZ      0.0000194385    -0.0001171451    -0.0000077880     0.0000118193     0.0000066831
  248  C 27  S     -0.0000123611    -0.0002344184     0.0007083810    -0.0001197961    -0.0004310021
  249  C 27  S      0.0005534440    -0.0008953743     0.0009340392    -0.0004128231    -0.0010034920
  250  C 27  S      0.0059213636    -0.0109392021     0.0498410297    -0.0065781882    -0.0091468366
  251  C 27  X      0.0000325667     0.0000484986     0.0012131723    -0.0002645211     0.0001621408
  252  C 27  Y     -0.0000015573    -0.0000727474    -0.0000288914     0.0000158357    -0.0000149297
  253  C 27  Z     -0.0000140984     0.0000483050    -0.0004657383     0.0000381954    -0.0000983716
  254  C 27  X     -0.0060547317     0.0074018669    -0.0368962571     0.0066754115     0.0064005773
  255  C 27  Y     -0.0000180279     0.0005690546     0.0013927356    -0.0006979179    -0.0002724078
  256  C 27  Z      0.0031679980    -0.0045769347     0.0165097842    -0.0022725414    -0.0025232277
  257  C 27 XX     -0.0000242533    -0.0000749884    -0.0007682188     0.0001415457    -0.0002194467
  258  C 27 YY      0.0000932584    -0.0001372323     0.0003792646    -0.0000766255    -0.0001559721
  259  C 27 ZZ      0.0000778581    -0.0001332914     0.0001205445    -0.0000108814    -0.0001459529
  260  C 27 XY      0.0000264061    -0.0000221294     0.0001050596    -0.0000256554     0.0000007476
  261  C 27 XZ      0.0000431368    -0.0000048009     0.0006007158    -0.0001601840     0.0000090213
  262  C 27 YZ     -0.0000232504     0.0000370599    -0.0000858567     0.0000207818     0.0000090436
  263  C 28  S      0.0000097842     0.9896570031     0.0156490242    -0.0011983228     0.0085181312
  264  C 28  S      0.0007716586     0.0446121736     0.0002157826     0.0005105968    -0.0014597195
  265  C 28  S      0.0300452382    -0.0496626280    -0.0268612281    -0.0134287204    -0.0115635331
  266  C 28  X      0.0001396546    -0.0005749586     0.0005215714    -0.0000172136    -0.0005491727
  267  C 28  Y     -0.0001223283    -0.0010810594     0.0003091298    -0.0001030316     0.0001313936
  268  C 28  Z      0.0002856273    -0.0009858051    -0.0008719297    -0.0000389441     0.0005274658
  269  C 28  X      0.0115558270     0.0034104078    -0.0023502382    -0.0031673555     0.0100289832
  270  C 28  Y     -0.0209450901     0.0013978287     0.0024557598     0.0042791082    -0.0072298039
  271  C 28  Z      0.0075903784     0.0114977309     0.0023911819     0.0008584871    -0.0037536182
  272  C 28 XX      0.0002564646     0.0014500225     0.0003432727     0.0000711638     0.0016437618
  273  C 28 YY      0.0004624041     0.0024928746     0.0008499951     0.0000587662    -0.0000086482
  274  C 28 ZZ      0.0001877134     0.0008957653     0.0012268297     0.0001855350     0.0000640991
  275  C 28 XY     -0.0002327160    -0.0014886446     0.0005800904    -0.0000866834    -0.0004980306
  276  C 28 XZ      0.0001909816     0.0000684059    -0.0005643966     0.0001978327    -0.0002866767
  277  C 28 YZ     -0.0001530181    -0.0013766464    -0.0012449087    -0.0000816783    -0.0000128673

                          6                7                8                9               10
                  -10.6197514105   -10.6173529601   -10.6171534317   -10.6044386572   -10.6043738484
    1  C  1  S      0.0033433650     0.0358521508    -0.0024372724     0.0007422543     0.0073335754
    2  C  1  S      0.0007545676    -0.0003879593    -0.0006074335    -0.0008677123    -0.0010306294
    3  C  1  S      0.0051431715    -0.0077052603     0.0058236379    -0.0003857740    -0.0000264832
    4  C  1  X      0.0001298126    -0.0006018252    -0.0000688331    -0.0001895740     0.0000573621
    5  C  1  Y     -0.0001088639    -0.0003594364     0.0005863913     0.0000901935     0.0008012398
    6  C  1  Z      0.0002704372    -0.0008613539     0.0000317466     0.0001448403     0.0000636234
    7  C  1  X      0.0000988120     0.0037465095     0.0003727678    -0.0003381090     0.0047261753
    8  C  1  Y      0.0030989114     0.0003801345     0.0004541609    -0.0002976896    -0.0016261332
    9  C  1  Z     -0.0007611766     0.0026976532    -0.0043414907    -0.0000904169    -0.0055473390
   10  C  1 XX      0.0000447240    -0.0001964367     0.0001338917    -0.0001798755     0.0000828960
   11  C  1 YY     -0.0000054103     0.0002630766    -0.0003769861     0.0000087769     0.0018840535
   12  C  1 ZZ     -0.0003366385     0.0013483612    -0.0002060308    -0.0000953381     0.0000154875
   13  C  1 XY     -0.0001133082    -0.0001264132     0.0000965265    -0.0000834079    -0.0000137913
   14  C  1 XZ      0.0001719404     0.0001934255    -0.0003131130    -0.0000369448    -0.0000631511
   15  C  1 YZ      0.0003662970     0.0011061262    -0.0000554369    -0.0000616501    -0.0003086919
   16  C  2  S     -0.0060434669    -0.9838461919     0.0967967639    -0.0004132343     0.0003133197
   17  C  2  S      0.0000533334    -0.0438166635     0.0046390669    -0.0001923645     0.0006318958
   18  C  2  S      0.0038152655     0.0547165121    -0.0148041077     0.0049294873    -0.0004320964
   19  C  2  X      0.0000424737    -0.0015214081    -0.0002781143     0.0001080638     0.0002640567
   20  C  2  Y     -0.0003294949    -0.0015313368     0.0003976557    -0.0000014778    -0.0000205332
   21  C  2  Z     -0.0001281711    -0.0008063248    -0.0003165776    -0.0002236671    -0.0002178229
   22  C  2  X     -0.0002901039     0.0079955514    -0.0031676739     0.0011963092    -0.0000853710
   23  C  2  Y      0.0000535448     0.0099540008    -0.0018757544     0.0019036919    -0.0021856942
   24  C  2  Z      0.0001098489     0.0015964434    -0.0023818905    -0.0007904244    -0.0016132957
   25  C  2 XX     -0.0000196759     0.0001467633    -0.0002658909     0.0000444869     0.0003566985
   26  C  2 YY     -0.0005703802    -0.0015743931     0.0001183328    -0.0000231205    -0.0003474085
   27  C  2 ZZ     -0.0000069426    -0.0012173731    -0.0000202697    -0.0000244096     0.0000050851
   28  C  2 XY     -0.0003046368    -0.0005463842     0.0001291373     0.0000455299     0.0000686906
   29  C  2 XZ      0.0000773140     0.0002033164    -0.0001753690    -0.0000386014     0.0000188651
   30  C  2 YZ     -0.0000266747    -0.0000570375     0.0001253572    -0.0000366782    -0.0001792661
   31  C  3  S      0.0335013676     0.0312558369    -0.0035478527    -0.0005611984     0.0000647934
   32  C  3  S      0.0001148078     0.0011429675    -0.0001939490     0.0010820036     0.0010443331
   33  C  3  S     -0.0254991233    -0.0220956972     0.0008157109    -0.0125101445    -0.0074339171
   34  C  3  X      0.0001447015    -0.0002471962     0.0000987101     0.0002207793    -0.0000285182
   35  C  3  Y      0.0005928417    -0.0010462124    -0.0002228371    -0.0001672166    -0.0002173377
   36  C  3  Z      0.0002462094     0.0009459680    -0.0000456086     0.0001701441     0.0000628404
   37  C  3  X     -0.0027478260     0.0009576728     0.0000026856    -0.0023486586    -0.0009040575
   38  C  3  Y     -0.0068986059     0.0025275423    -0.0012960786    -0.0007265708    -0.0008960004
   39  C  3  Z     -0.0069559115    -0.0069671492    -0.0006977643    -0.0046317228    -0.0048864226
   40  C  3 XX      0.0001958688     0.0002755111     0.0001583740     0.0001657092     0.0001989087
   41  C  3 YY      0.0012117577     0.0008803785    -0.0000661043     0.0001148681     0.0001076623
   42  C  3 ZZ      0.0003808350     0.0009507676    -0.0001485238     0.0000925660    -0.0002110694
   43  C  3 XY      0.0007112784     0.0005548833    -0.0000914842    -0.0000401686    -0.0000578539
   44  C  3 XZ      0.0003852874    -0.0003968116     0.0000083201     0.0000488411     0.0000568018
   45  C  3 YZ      0.0007270120    -0.0010963652     0.0000432413    -0.0000612679    -0.0002452583
   46  C  4  S     -0.9889342090     0.0078054839     0.0059324867     0.0005838057     0.0099642568
   47  C  4  S     -0.0466336165    -0.0000327830    -0.0013909556    -0.0002189175    -0.0012184038
   48  C  4  S      0.0796617918     0.0149086551     0.0131106121     0.0130913479    -0.0042549720
   49  C  4  X     -0.0000771168     0.0001867358     0.0000962753     0.0001699875    -0.0005184821
   50  C  4  Y      0.0025403289     0.0002629351     0.0001028369    -0.0000732588     0.0002899889
   51  C  4  Z     -0.0006301573    -0.0001115755    -0.0001171345     0.0000779713     0.0006589290
   52  C  4  X     -0.0036237862    -0.0014397216     0.0004944414    -0.0031552279     0.0004412540
   53  C  4  Y     -0.0184766440    -0.0023919015    -0.0050138994    -0.0061656808    -0.0051999480
   54  C  4  Z      0.0074758612     0.0019732581     0.0032935792     0.0030848922    -0.0018390631
   55  C  4 XX     -0.0010800315    -0.0001187098    -0.0001986261    -0.0002137063     0.0005422575
   56  C  4 YY     -0.0018123158    -0.0005607472    -0.0000927174    -0.0000181360    -0.0000366336
   57  C  4 ZZ     -0.0011894754    -0.0000853650    -0.0001647703     0.0000894392     0.0013548633
   58  C  4 XY     -0.0000340851    -0.0002672151    -0.0001304675     0.0000782918    -0.0000646122
   59  C  4 XZ      0.0001621862    -0.0000450629    -0.0000072857     0.0000154555    -0.0010358397
   60  C  4 YZ      0.0002259437     0.0002035697    -0.0000501080     0.0000030044     0.0001292923
   61  C  5  S      0.0173993977     0.0007188610    -0.0008274358    -0.0024225064     0.0003970639
   62  C  5  S     -0.0007033483     0.0006673068     0.0004179970     0.0022594780     0.0000598015
   63  C  5  S     -0.0163506595    -0.0136349665    -0.0238806987     0.0325623035     0.0051317907
   64  C  5  X     -0.0000985595     0.0001568395    -0.0001019562     0.0006103168     0.0000354221
   65  C  5  Y      0.0007965934     0.0000021533     0.0002474057     0.0000519065    -0.0001015486
   66  C  5  Z      0.0000628060    -0.0001040943     0.0000004469    -0.0001252608     0.0001101188
   67  C  5  X      0.0002015910     0.0016311733    -0.0042598413     0.0240624320    -0.0026626050
   68  C  5  Y     -0.0063028374     0.0004512615     0.0011162780    -0.0014800957    -0.0031384819
   69  C  5  Z     -0.0009618840     0.0005591849     0.0013356458    -0.0172226994     0.0013885884
   70  C  5 XX      0.0008791316    -0.0006699252     0.0001170157     0.0008200733    -0.0001591395
   71  C  5 YY      0.0008155550    -0.0001361056    -0.0001562028     0.0004113163    -0.0000527292
   72  C  5 ZZ      0.0000088750     0.0000557327     0.0002941072     0.0005430614    -0.0001146516
   73  C  5 XY     -0.0010554494    -0.0003031171     0.0001870612     0.0000076196     0.0003671090
   74  C  5 XZ      0.0002691526     0.0002392363    -0.0002503436    -0.0000851123     0.0002296954
   75  C  5 YZ     -0.0003214297    -0.0000471620    -0.0000450797     0.0000299807    -0.0001060844
   76  C  6  S     -0.0096716447     0.0000496971     0.0002501342    -0.0395509266    -0.9887966798
   77  C  6  S     -0.0009135131     0.0012943340    -0.0000474075    -0.0017750096    -0.0438853588
   78  C  6  S     -0.0266775220    -0.0089584414    -0.0058079682    -0.0035469727     0.0441299955
   79  C  6  X      0.0003536553    -0.0000815562     0.0000851714    -0.0000947631    -0.0006024451
   80  C  6  Y      0.0001094179     0.0000713541    -0.0001456533     0.0000093654     0.0011136871
   81  C  6  Z     -0.0006001926     0.0000695470     0.0002456530     0.0001421405     0.0007139680
   82  C  6  X     -0.0042852247    -0.0018573235    -0.0020290224    -0.0004562011     0.0015744179
   83  C  6  Y      0.0038671739     0.0024065786     0.0015206395     0.0010581012    -0.0016898268
   84  C  6  Z      0.0078371859     0.0043638110     0.0015489652     0.0021647772    -0.0011062988
   85  C  6 XX      0.0004306704     0.0001890628     0.0000268297     0.0000309728    -0.0005409780
   86  C  6 YY      0.0000645869    -0.0002549160     0.0000856778    -0.0000588591    -0.0006391757
   87  C  6 ZZ      0.0013577249    -0.0000417788    -0.0000637922    -0.0001510992    -0.0005652180
   88  C  6 XY      0.0000352198     0.0002161390    -0.0000759381     0.0000645483     0.0001231285
   89  C  6 XZ     -0.0010025208     0.0000784658     0.0000554460    -0.0000323737     0.0000641901
   90  C  6 YZ     -0.0002535296    -0.0004112242    -0.0001624170    -0.0000263597    -0.0002072850
   91  C  7  S      0.0067174731     0.0968275430     0.9847055651     0.0000405987     0.0001883666
   92  C  7  S      0.0014205038     0.0047171057     0.0482779091    -0.0004758203     0.0001831488
   93  C  7  S     -0.0149426531     0.0045659537    -0.0402124348     0.0094175209    -0.0088408939
   94  C  7  X      0.0000817456    -0.0003314238     0.0000596338    -0.0000278633     0.0000420704
   95  C  7  Y     -0.0000222809     0.0001400594     0.0000546201     0.0001683612    -0.0001529488
   96  C  7  Z      0.0000066977    -0.0002961729     0.0000564292    -0.0001957001    -0.0000222115
   97  C  7  X      0.0095821402    -0.0010356673     0.0422020978    -0.0088789310     0.0054070570
   98  C  7  Y     -0.0170735035     0.0014563614    -0.0682052364     0.0128435791    -0.0088609611
   99  C  7  Z      0.0075406844    -0.0005457818     0.0334898471    -0.0052789998     0.0043469135
  100  C  7 XX      0.0002387882     0.0002914838     0.0007708868    -0.0000203196     0.0000190245
  101  C  7 YY      0.0001913827     0.0005050923     0.0035246183    -0.0000162047     0.0000016602
  102  C  7 ZZ      0.0001778361     0.0002603854     0.0000494002    -0.0000455982     0.0000520312
  103  C  7 XY     -0.0000150065    -0.0005158563    -0.0029957855    -0.0000239382    -0.0000073129
  104  C  7 XZ      0.0000267782     0.0001572854     0.0013543330     0.0000611107     0.0000514634
  105  C  7 YZ     -0.0000244749    -0.0004194056    -0.0022371882     0.0000161505    -0.0000139485
  106  C  8  S     -0.0002584329     0.0004078069    -0.0000023057    -0.9886979243     0.0395524855
  107  C  8  S     -0.0001884063     0.0002415650     0.0000558146    -0.0433196008     0.0016516043
  108  C  8  S     -0.0005677805     0.0002233785    -0.0006038032     0.0011714444    -0.0010648726
  109  C  8  X     -0.0000045056    -0.0000215505     0.0000260018     0.0007091969    -0.0000307586
  110  C  8  Y      0.0000474123     0.0000370588     0.0000400786    -0.0000263259    -0.0000624982
  111  C  8  Z     -0.0000663514     0.0000150913    -0.0000505137    -0.0003586733     0.0000239141
  112  C  8  X      0.0011578614    -0.0006652700     0.0004417037     0.0237687570    -0.0002268577
  113  C  8  Y     -0.0011213109    -0.0005415366    -0.0009869089    -0.0024504326     0.0011953892
  114  C  8  Z      0.0007438412     0.0003671487     0.0006395196    -0.0103317403    -0.0003617923
  115  C  8 XX     -0.0000385675     0.0000578448    -0.0000222208    -0.0024757738     0.0000681046
  116  C  8 YY     -0.0000260688     0.0000411230     0.0000093205    -0.0013307059     0.0000459077
  117  C  8 ZZ     -0.0000280542     0.0000250794    -0.0000073720    -0.0009717325     0.0000541120
  118  C  8 XY     -0.0000392068     0.0000063824    -0.0000178822     0.0007321974    -0.0000286316
  119  C  8 XZ     -0.0000028098     0.0000170617     0.0000255579     0.0011984740    -0.0000689748
  120  C  8 YZ      0.0000173782    -0.0000051540     0.0000073372     0.0013407841    -0.0000494155
  121  N  9  S     -0.0000045214     0.0000572917     0.0005042178     0.0000131108    -0.0000040015
  122  N  9  S      0.0004648713    -0.0002599377     0.0007223137    -0.0005756705     0.0002421716
  123  N  9  S     -0.0128062383    -0.0007405081    -0.0701162089     0.0114376123    -0.0065729598
  124  N  9  X      0.0000286150    -0.0001985736    -0.0008960435    -0.0000053013     0.0000148449
  125  N  9  Y      0.0000451095     0.0002600221     0.0014229732     0.0000664076    -0.0000244095
  126  N  9  Z      0.0000061679    -0.0001589266    -0.0007537836    -0.0000686409    -0.0000131316
  127  N  9  X      0.0019115807     0.0002632064     0.0115918211    -0.0012487665     0.0008734626
  128  N  9  Y     -0.0024658170    -0.0006620874    -0.0188187735     0.0025675147    -0.0014119504
  129  N  9  Z      0.0013736869     0.0001115426     0.0084631592    -0.0015307303     0.0005313410
  130  N  9 XX      0.0000728009    -0.0000038010     0.0008125065    -0.0001717205     0.0000503006
  131  N  9 YY      0.0000650088    -0.0001326334     0.0002452936    -0.0000945205     0.0000154700
  132  N  9 ZZ      0.0001023425     0.0000168079     0.0009852492    -0.0001314729     0.0000701787
  133  N  9 XY      0.0000714462     0.0000955644     0.0006793473    -0.0000294637     0.0000306102
  134  N  9 XZ     -0.0000435988    -0.0000145957    -0.0003165986     0.0000334210    -0.0000016021
  135  N  9 YZ      0.0000506105     0.0000590868     0.0004966214    -0.0000684267     0.0000046598
  136  C 10  S      0.0000375452     0.0000573594     0.0000442340    -0.0159781330     0.0005131970
  137  C 10  S      0.0000193849     0.0000416993     0.0000247971    -0.0001023984    -0.0000544292
  138  C 10  S      0.0011080490     0.0009071849     0.0013867613    -0.0141546010    -0.0005176686
  139  C 10  X     -0.0000383275    -0.0000235844    -0.0000383162    -0.0005003424     0.0000477170
  140  C 10  Y     -0.0000065410    -0.0000023217    -0.0000147779    -0.0011826319     0.0000541226
  141  C 10  Z      0.0000204366     0.0000235787     0.0000309176     0.0012191795    -0.0000731353
  142  C 10  X     -0.0000305582     0.0003213664     0.0002307800    -0.0034154719    -0.0000816305
  143  C 10  Y     -0.0003181386    -0.0002555634    -0.0003285411     0.0024793319     0.0002867695
  144  C 10  Z      0.0001747465     0.0001421589     0.0001282100    -0.0002489298    -0.0003094873
  145  C 10 XX      0.0000222430     0.0000202156     0.0000205141     0.0003244085    -0.0000365147
  146  C 10 YY      0.0000179946    -0.0000157646     0.0000018057     0.0009939976    -0.0000342110
  147  C 10 ZZ      0.0000101918     0.0000106470     0.0000078457     0.0011268246    -0.0000672467
  148  C 10 XY      0.0000141896    -0.0000043765     0.0000052566     0.0005310887    -0.0000170214
  149  C 10 XZ     -0.0000249459    -0.0000042126    -0.0000169324    -0.0006126475     0.0000302433
  150  C 10 YZ     -0.0000013511     0.0000018221    -0.0000010742    -0.0011822175     0.0000576690
  151  C 11  S     -0.0000002211    -0.0000050924    -0.0000107208    -0.0008198682     0.0000236494
  152  C 11  S      0.0000328781     0.0000022199     0.0000151939     0.0006638382    -0.0000387092
  153  C 11  S     -0.0003547412    -0.0006295675    -0.0007198670     0.0042956032     0.0003031969
  154  C 11  X      0.0000113139     0.0000146727     0.0000190403     0.0000941794    -0.0000182683
  155  C 11  Y     -0.0000048074    -0.0000053235    -0.0000033760    -0.0001090679     0.0000120830
  156  C 11  Z      0.0000046829    -0.0000094252    -0.0000062510     0.0000398218     0.0000065123
  157  C 11  X      0.0001244979     0.0001011094     0.0001721464    -0.0018805595     0.0000217019
  158  C 11  Y      0.0001331959     0.0001240302     0.0001352911     0.0023236017    -0.0002262243
  159  C 11  Z     -0.0001646855    -0.0001644726    -0.0001982797    -0.0008913495     0.0001881027
  160  C 11 XX     -0.0000094110    -0.0000103684    -0.0000125112    -0.0001788396     0.0000161449
  161  C 11 YY      0.0000106328    -0.0000027803     0.0000030861    -0.0000255507     0.0000019775
  162  C 11 ZZ      0.0000034896    -0.0000008548     0.0000000234    -0.0000171746     0.0000009986
  163  C 11 XY      0.0000008439     0.0000026541     0.0000020056     0.0000448534    -0.0000031379
  164  C 11 XZ      0.0000109376     0.0000047918     0.0000088411     0.0002021263    -0.0000143306
  165  C 11 YZ      0.0000050321    -0.0000029737     0.0000015262     0.0002045767    -0.0000040918
  166  C 12  S     -0.0000025840    -0.0000002816    -0.0000093346     0.0004436949    -0.0000249536
  167  C 12  S      0.0000061133    -0.0000111740    -0.0000147574     0.0006053314    -0.0000222672
  168  C 12  S     -0.0002530527     0.0003272356     0.0000241257     0.0017711646    -0.0001263795
  169  C 12  X     -0.0000037278    -0.0000007819     0.0000019707    -0.0002598939     0.0000106998
  170  C 12  Y      0.0000135956    -0.0000011402     0.0000096949     0.0000257355    -0.0000055853
  171  C 12  Z     -0.0000037262    -0.0000090228    -0.0000074175     0.0001159888     0.0000055321
  172  C 12  X      0.0000639758    -0.0001238393    -0.0000488887     0.0008173072    -0.0000105032
  173  C 12  Y      0.0000738098     0.0000350931     0.0000789700    -0.0000529544    -0.0000697838
  174  C 12  Z     -0.0001114330     0.0000489965    -0.0000415801    -0.0003890080     0.0000396988
  175  C 12 XX      0.0000036653    -0.0000028516    -0.0000020224     0.0001019465    -0.0000033947
  176  C 12 YY      0.0000005321     0.0000005395    -0.0000001248     0.0001984866    -0.0000073871
  177  C 12 ZZ     -0.0000005670    -0.0000022562    -0.0000039479     0.0002011831    -0.0000050996
  178  C 12 XY     -0.0000014003    -0.0000035903    -0.0000038330     0.0000323575     0.0000034257
  179  C 12 XZ      0.0000037322    -0.0000004595     0.0000026486     0.0000744644    -0.0000024051
  180  C 12 YZ      0.0000051718    -0.0000040803    -0.0000010103     0.0000476788    -0.0000003727
  181  C 13  S      0.0000000233    -0.0000057906    -0.0000042281    -0.0007602313     0.0000248677
  182  C 13  S     -0.0000223718    -0.0000170026    -0.0000219196     0.0006377908     0.0000032124
  183  C 13  S      0.0008987806    -0.0002223070     0.0003162514     0.0049544830    -0.0006086464
  184  C 13  X     -0.0000197658     0.0000054103    -0.0000058744     0.0000339649     0.0000053374
  185  C 13  Y     -0.0000018892    -0.0000055211    -0.0000072280     0.0000946093     0.0000042583
  186  C 13  Z      0.0000184349    -0.0000042386     0.0000098797    -0.0000931719     0.0000005128
  187  C 13  X     -0.0002701567     0.0000087852    -0.0001513275    -0.0011036108     0.0002394229
  188  C 13  Y      0.0002984387    -0.0000278403     0.0002408448    -0.0019580085    -0.0000625930
  189  C 13  Z     -0.0000927412     0.0000077348    -0.0001146390     0.0021651838    -0.0000585427
  190  C 13 XX      0.0000155844    -0.0000007392     0.0000110459    -0.0002158928    -0.0000004028
  191  C 13 YY     -0.0000055157    -0.0000028058    -0.0000048221    -0.0000489436     0.0000068009
  192  C 13 ZZ      0.0000038084    -0.0000084111    -0.0000034741     0.0000439156     0.0000075296
  193  C 13 XY     -0.0000016678    -0.0000026679    -0.0000049099     0.0001629381    -0.0000029552
  194  C 13 XZ     -0.0000105798    -0.0000012248    -0.0000065339     0.0001243279     0.0000041333
  195  C 13 YZ      0.0000002906    -0.0000004244     0.0000008256     0.0001563994    -0.0000033422
  196  C 14  S     -0.0000906122     0.0000136156    -0.0000835587    -0.0146697714     0.0006182311
  197  C 14  S     -0.0000654967     0.0000146456    -0.0000621782    -0.0001020919     0.0000133411
  198  C 14  S     -0.0016794827    -0.0000447327    -0.0007138618    -0.0156872833     0.0016314305
  199  C 14  X      0.0000536215     0.0000036024     0.0000326585    -0.0010253267     0.0000056459
  200  C 14  Y     -0.0000161557     0.0000026615     0.0000143690     0.0012684113    -0.0000424082
  201  C 14  Z     -0.0000192312     0.0000050251    -0.0000296002    -0.0004942788     0.0000270242
  202  C 14  X     -0.0000721107     0.0002132212     0.0000955057    -0.0023782334    -0.0000181965
  203  C 14  Y     -0.0006338600     0.0000487695    -0.0005232326    -0.0023618871     0.0002324448
  204  C 14  Z      0.0004524737    -0.0000479661     0.0003571403     0.0031322746    -0.0002972003
  205  C 14 XX     -0.0000381810    -0.0000086899    -0.0000360887     0.0009926204    -0.0000087621
  206  C 14 YY     -0.0000179853     0.0000021291    -0.0000206321     0.0012078039    -0.0000583442
  207  C 14 ZZ      0.0000023084    -0.0000116859    -0.0000135929     0.0001795027     0.0000072282
  208  C 14 XY      0.0000066841     0.0000120501     0.0000103468    -0.0012131516     0.0000342512
  209  C 14 XZ      0.0000186987    -0.0000097009     0.0000049548     0.0003926352    -0.0000134956
  210  C 14 YZ     -0.0000053753     0.0000043165    -0.0000023067    -0.0004911112     0.0000257422
  211  H 15  S      0.0001463414     0.0001114719    -0.0001795201     0.0000215519     0.0009518743
  212  H 15  S     -0.0003341476     0.0009406243     0.0006671064     0.0000125944     0.0024674300
  213  H 16  S     -0.0000582556     0.0028951703    -0.0003799491     0.0001241087    -0.0003940076
  214  H 16  S     -0.0008382387    -0.0069621406     0.0014939089     0.0001395726    -0.0009301418
  215  H 17  S     -0.0001290024    -0.0000267048    -0.0000757043     0.0000938353    -0.0003006538
  216  H 17  S      0.0007990174     0.0005964861    -0.0005503958    -0.0005786941    -0.0010314801
  217  H 18  S      0.0027106412    -0.0001527503     0.0002038935     0.0005331145     0.0007815641
  218  H 18  S     -0.0070044015    -0.0008655175     0.0005028626     0.0002649149     0.0019721963
  219  H 19  S      0.0004524505     0.0000693699     0.0004476253     0.0000458365     0.0009410177
  220  H 19  S      0.0000495721    -0.0004448892    -0.0005131093    -0.0007671586    -0.0089070079
  221  H 20  S      0.0005355062     0.0005170640    -0.0002400307     0.0001871075     0.0011166092
  222  H 20  S      0.0008757346     0.0002272664    -0.0001094775     0.0000050917    -0.0083853095
  223  H 21  S      0.0000138829     0.0000555317     0.0000569980    -0.0002262997    -0.0000363729
  224  H 21  S     -0.0000113683    -0.0000515893    -0.0001411369     0.0012468717    -0.0000938770
  225  H 22  S     -0.0000192012    -0.0000126772    -0.0000152102    -0.0004597473     0.0000323270
  226  H 22  S     -0.0000535279     0.0000110839     0.0000018942    -0.0013881663     0.0000620145
  227  H 23  S     -0.0000045135     0.0000073760     0.0000058490    -0.0002594309     0.0000107839
  228  H 23  S     -0.0000094329     0.0000099843     0.0000031991    -0.0006309133     0.0000186614
  229  H 24  S      0.0000288174     0.0000009509     0.0000276141    -0.0004447503     0.0000001026
  230  H 24  S      0.0000283506     0.0000297252     0.0000995157    -0.0013848948     0.0000152007
  231  H 25  S     -0.0000694115     0.0000291908    -0.0000085061    -0.0002724542     0.0000207992
  232  H 25  S     -0.0000341587    -0.0000214755    -0.0003593852     0.0013980647    -0.0001410208
  233  C 26  S      0.0001106127    -0.0001243897    -0.0003592319     0.0019842989    -0.0001229473
  234  C 26  S      0.0003711497    -0.0005782181    -0.0001566283     0.0022008822    -0.0000408086
  235  C 26  S      0.0070241931    -0.0009563806     0.0088859197     0.0658690258    -0.0009789848
  236  C 26  X     -0.0001658029     0.0001915858     0.0000850409    -0.0012121825     0.0000528907
  237  C 26  Y      0.0002135012     0.0000899855     0.0002779143     0.0001015004    -0.0001137597
  238  C 26  Z     -0.0000696196    -0.0000517513    -0.0002693414     0.0005952678    -0.0000620767
  239  C 26  X      0.0030841875    -0.0075288383    -0.0069988807     0.0700142345    -0.0014053904
  240  C 26  Y     -0.0000860538    -0.0007294617    -0.0006532581    -0.0030877672     0.0017105866
  241  C 26  Z      0.0004185027     0.0030170429     0.0044955922    -0.0335790431     0.0008891344
  242  C 26 XX     -0.0000327672     0.0000996908    -0.0001842768    -0.0005011790     0.0001332850
  243  C 26 YY     -0.0000266503    -0.0001381469    -0.0001317756     0.0005424608    -0.0000311971
  244  C 26 ZZ      0.0001625503    -0.0000882996    -0.0001472054     0.0003325283     0.0000150613
  245  C 26 XY      0.0000095343     0.0000128190    -0.0000502097    -0.0000042479    -0.0000130493
  246  C 26 XZ      0.0000537307    -0.0001196002     0.0000598660     0.0006256119    -0.0000968564
  247  C 26 YZ      0.0002459903    -0.0000033598     0.0000326404    -0.0000138441     0.0000311289
  248  C 27  S     -0.0001507565     0.0003385584     0.0003920102    -0.0119332665     0.0004861092
  249  C 27  S     -0.0001305748     0.0004971277     0.0007530057    -0.0023278644     0.0000324801
  250  C 27  S     -0.0042317827     0.0062956301     0.0029238026    -0.0767672567     0.0021094019
  251  C 27  X      0.0000328469    -0.0000277114    -0.0001794817     0.0005867430    -0.0000139586
  252  C 27  Y     -0.0000383563    -0.0000378078    -0.0000127681    -0.0000724115     0.0000724020
  253  C 27  Z      0.0000597091    -0.0000061984     0.0001139308    -0.0002259639     0.0000143032
  254  C 27  X      0.0024143147    -0.0030656129    -0.0004350561     0.0678175318    -0.0009526673
  255  C 27  Y      0.0003143389     0.0008756434     0.0007640714    -0.0037644167    -0.0011164833
  256  C 27  Z     -0.0024638726     0.0017308641    -0.0005449105    -0.0324042680     0.0004448943
  257  C 27 XX     -0.0000012255    -0.0000069196     0.0001457050     0.0024361553    -0.0001272866
  258  C 27 YY     -0.0000297372     0.0001115984     0.0001440214    -0.0003075471     0.0000121316
  259  C 27 ZZ     -0.0000610503     0.0001068376     0.0001191775     0.0002168635    -0.0000313169
  260  C 27 XY     -0.0000125515    -0.0000236695    -0.0000291427    -0.0002830180     0.0000486676
  261  C 27 XZ      0.0000160412     0.0000323442     0.0000205666    -0.0014825929     0.0001002526
  262  C 27 YZ     -0.0000051331     0.0000078538     0.0000097226     0.0000442242    -0.0000208042
  263  C 28  S      0.0004812867    -0.0014462869    -0.0121546332    -0.0003144421     0.0000891196
  264  C 28  S      0.0003331409     0.0000826950    -0.0015006692     0.0005926537     0.0009564277
  265  C 28  S      0.0204720522    -0.0113943249     0.0916231686    -0.0123023976     0.0001260566
  266  C 28  X     -0.0001681626     0.0005001602    -0.0008844216     0.0002717202    -0.0001670414
  267  C 28  Y      0.0001156931    -0.0001535357     0.0023001621    -0.0001436284     0.0002032254
  268  C 28  Z     -0.0000851413     0.0000289056    -0.0005645969    -0.0000507490    -0.0001648521
  269  C 28  X      0.0094619115     0.0017361026     0.0177481845    -0.0072297999     0.0079059643
  270  C 28  Y     -0.0131033820     0.0065969016    -0.0313215827     0.0133479502    -0.0120568159
  271  C 28  Z      0.0073096402     0.0000116994     0.0086970949    -0.0058039049     0.0062138043
  272  C 28 XX     -0.0000498144     0.0000678941    -0.0010114873     0.0000596874    -0.0000342229
  273  C 28 YY     -0.0000890927    -0.0005624540    -0.0023575704    -0.0000017128    -0.0000935910
  274  C 28 ZZ     -0.0002206244     0.0001796869    -0.0007858207     0.0000011394     0.0001953460
  275  C 28 XY      0.0001950708     0.0004036362     0.0013722025     0.0000908471     0.0002110633
  276  C 28 XZ     -0.0000343474    -0.0001017295    -0.0006759362     0.0000025087     0.0001274297
  277  C 28 YZ      0.0001866791     0.0002495128     0.0009335429     0.0000269878     0.0000473274

                         11               12               13               14               15
                  -10.5841521976   -10.5823516675   -10.5820929927   -10.5819558161   -10.5811685019
    1  C  1  S      0.0000636090    -0.0000498103    -0.0000157655     0.0002066680     0.0000091268
    2  C  1  S     -0.0002014283     0.0001426233     0.0000721360    -0.0012073644    -0.0000435967
    3  C  1  S      0.0004703335     0.0000240137     0.0000824281    -0.0187550727    -0.0000274135
    4  C  1  X     -0.0000357842     0.0000434987     0.0000173342    -0.0005730335    -0.0000117090
    5  C  1  Y     -0.0000130397    -0.0000374686    -0.0000019514     0.0002669495     0.0000096925
    6  C  1  Z      0.0000391733    -0.0000241695    -0.0000100286     0.0002667966     0.0000049201
    7  C  1  X      0.0000197681     0.0001605437     0.0000481876    -0.0056473102    -0.0000385164
    8  C  1  Y      0.0004345434     0.0003510078    -0.0000466286    -0.0018823405    -0.0000972024
    9  C  1  Z     -0.0002442432    -0.0000517911     0.0000230832     0.0051452087    -0.0000175833
   10  C  1 XX     -0.0000337090     0.0000502751     0.0000129736    -0.0003174856    -0.0000116599
   11  C  1 YY     -0.0000109401     0.0000211599     0.0000057468    -0.0000601704    -0.0000071015
   12  C  1 ZZ     -0.0000447380     0.0000054837     0.0000089341    -0.0000783263     0.0000005931
   13  C  1 XY     -0.0000251815     0.0000077457     0.0000052451    -0.0001670616    -0.0000000793
   14  C  1 XZ     -0.0000090176    -0.0000006328     0.0000061226    -0.0000726127    -0.0000034776
   15  C  1 YZ      0.0000025550     0.0000123764     0.0000032013    -0.0001441676    -0.0000043372
   16  C  2  S     -0.0000509005     0.0000185974     0.0000134151    -0.0001520643    -0.0000038111
   17  C  2  S     -0.0000193212    -0.0000032941     0.0000177483    -0.0013154974    -0.0000039217
   18  C  2  S      0.0013280073    -0.0002429031    -0.0003397027     0.0190544108    -0.0000366539
   19  C  2  X      0.0000608851     0.0000168054    -0.0000127130     0.0000806306    -0.0000044931
   20  C  2  Y      0.0000046924     0.0000010297    -0.0000006074    -0.0000235850    -0.0000004436
   21  C  2  Z     -0.0000579379     0.0000403843     0.0000163830    -0.0003809777    -0.0000083955
   22  C  2  X      0.0002791410    -0.0000791348    -0.0000766019     0.0042242443     0.0000035883
   23  C  2  Y      0.0001729965    -0.0004951100    -0.0000863699     0.0072769154     0.0000984425
   24  C  2  Z      0.0000072106     0.0003637962     0.0000241377    -0.0002679142    -0.0001048572
   25  C  2 XX      0.0000315623     0.0000193437    -0.0000065227     0.0000202448    -0.0000041045
   26  C  2 YY     -0.0000039282    -0.0000023193     0.0000016620    -0.0001387547     0.0000003218
   27  C  2 ZZ      0.0000026638     0.0000069818     0.0000018953    -0.0001833715    -0.0000030471
   28  C  2 XY     -0.0000034123    -0.0000093213    -0.0000035606     0.0002446440     0.0000055491
   29  C  2 XZ      0.0000087477     0.0000278318     0.0000008616    -0.0001554846    -0.0000073027
   30  C  2 YZ     -0.0000067858     0.0000040405     0.0000017477    -0.0000552372    -0.0000007150
   31  C  3  S     -0.0000833380     0.0000191015     0.0000114305    -0.0004351559    -0.0000003224
   32  C  3  S      0.0002673339    -0.0001778916    -0.0000652362     0.0017943681     0.0000330117
   33  C  3  S     -0.0033793529     0.0019205501     0.0008511608    -0.0239180634    -0.0002925340
   34  C  3  X      0.0000976270     0.0000129256    -0.0000100529     0.0006278288    -0.0000096229
   35  C  3  Y     -0.0000607577     0.0000212020     0.0000141418    -0.0002285394    -0.0000024431
   36  C  3  Z      0.0000399471    -0.0000250712    -0.0000103847     0.0003862104     0.0000055153
   37  C  3  X     -0.0006339386     0.0004596096     0.0001416128    -0.0020725596    -0.0000596537
   38  C  3  Y     -0.0004214475     0.0000188139     0.0000677174    -0.0009761927     0.0000330149
   39  C  3  Z     -0.0013255908     0.0007098416     0.0002513043    -0.0088201629    -0.0000539129
   40  C  3 XX      0.0000868547     0.0000298583    -0.0000088110     0.0004302362    -0.0000125671
   41  C  3 YY      0.0000162156    -0.0000295725    -0.0000052425     0.0001766227     0.0000071738
   42  C  3 ZZ      0.0000102811    -0.0000110351    -0.0000109213     0.0003409810     0.0000090468
   43  C  3 XY      0.0000117136     0.0000310951     0.0000002062    -0.0000554837    -0.0000066460
   44  C  3 XZ      0.0000078298     0.0000040807    -0.0000078835     0.0003361599     0.0000037341
   45  C  3 YZ     -0.0000268692     0.0000024530     0.0000044960    -0.0001153367     0.0000008747
   46  C  4  S     -0.0000542956    -0.0000778145     0.0000027314     0.0000809421     0.0000196410
   47  C  4  S     -0.0001548509     0.0000567933     0.0000131343     0.0003396138     0.0000190501
   48  C  4  S      0.0070578458     0.0007410823    -0.0012955317     0.0353244087    -0.0005055641
   49  C  4  X      0.0001659671     0.0000787680    -0.0000170276     0.0005634557    -0.0000283767
   50  C  4  Y     -0.0000291228    -0.0000247392     0.0000077994    -0.0004976265     0.0000019490
   51  C  4  Z     -0.0000344567    -0.0000378926    -0.0000113565     0.0001595298     0.0000182373
   52  C  4  X     -0.0002618258     0.0011187435     0.0001216219    -0.0040703845    -0.0002543792
   53  C  4  Y     -0.0026278084     0.0001891013     0.0006152986    -0.0157581678     0.0000435415
   54  C  4  Z      0.0011362456    -0.0002457614    -0.0002668231     0.0087693917     0.0000408489
   55  C  4 XX     -0.0000212660     0.0000905704     0.0000176031    -0.0005150035    -0.0000236461
   56  C  4 YY     -0.0000090991    -0.0000016514    -0.0000101507     0.0002366340     0.0000062837
   57  C  4 ZZ     -0.0000025056     0.0000066908    -0.0000015300     0.0002604724     0.0000034596
   58  C  4 XY     -0.0000203359    -0.0000407929     0.0000033743     0.0000459868     0.0000108241
   59  C  4 XZ     -0.0000104345    -0.0000330529    -0.0000083838     0.0002924257     0.0000122685
   60  C  4 YZ      0.0000139225     0.0000145094     0.0000062371    -0.0001422489    -0.0000080456
   61  C  5  S     -0.0003014827     0.0004059493     0.0000062658     0.0045968774    -0.0000082789
   62  C  5  S      0.0004389461    -0.0006078063    -0.0000105211     0.0005380664     0.0000373239
   63  C  5  S      0.0086462934    -0.0040654888    -0.0030270719     0.0363833286     0.0011633565
   64  C  5  X     -0.0000373255    -0.0000916326     0.0000013280     0.0008754205     0.0000281410
   65  C  5  Y      0.0001726212     0.0001290138    -0.0000187880     0.0001381545    -0.0000425356
   66  C  5  Z     -0.0000702942    -0.0001383144     0.0000006841    -0.0006251641     0.0000337479
   67  C  5  X      0.0070918059    -0.0019548753    -0.0024649951     0.0610943855     0.0007014737
   68  C  5  Y     -0.0037839426    -0.0029123902     0.0004764437    -0.0059914233     0.0008109970
   69  C  5  Z     -0.0019888250     0.0045197872     0.0012563046    -0.0346000207    -0.0012176132
   70  C  5 XX      0.0000330896     0.0000354734    -0.0000416840     0.0031110574     0.0000327314
   71  C  5 YY      0.0000704451    -0.0000898685     0.0000081068    -0.0000106490    -0.0000009381
   72  C  5 ZZ      0.0000788896    -0.0000422135    -0.0000083032     0.0008415732    -0.0000016102
   73  C  5 XY      0.0000252731     0.0000073975    -0.0000042612    -0.0001013638    -0.0000122927
   74  C  5 XZ      0.0000530593    -0.0001311214     0.0000250530    -0.0016690352    -0.0000057953
   75  C  5 YZ     -0.0000243779    -0.0000290518     0.0000055640     0.0001279682     0.0000110100
   76  C  6  S      0.0001266245     0.0000270584    -0.0000066883     0.0000326299    -0.0000180439
   77  C  6  S     -0.0000090007    -0.0000029923     0.0000055028    -0.0001461598    -0.0000028524
   78  C  6  S     -0.0026173308     0.0001276688     0.0004432323    -0.0071485286     0.0000917126
   79  C  6  X     -0.0000476105    -0.0000097978     0.0000028627    -0.0002037502     0.0000067977
   80  C  6  Y      0.0000155896     0.0000225620    -0.0000006761    -0.0001938662    -0.0000052029
   81  C  6  Z      0.0000613053     0.0000011739    -0.0000083787     0.0003026180    -0.0000054316
   82  C  6  X     -0.0002741352     0.0000265011     0.0000452438    -0.0004232623     0.0000233275
   83  C  6  Y      0.0005719516    -0.0000825068    -0.0001096724     0.0001221084    -0.0000066882
   84  C  6  Z      0.0007920086    -0.0002189370    -0.0001591672     0.0047800074     0.0000259161
   85  C  6 XX     -0.0000002899    -0.0000142050    -0.0000048351     0.0001013838     0.0000053590
   86  C  6 YY     -0.0000208451    -0.0000001015     0.0000036616     0.0000346268     0.0000008760
   87  C  6 ZZ     -0.0000508360     0.0000031404     0.0000089814    -0.0002730992     0.0000009194
   88  C  6 XY      0.0000136838    -0.0000187495    -0.0000025148     0.0000521296     0.0000019595
   89  C  6 XZ      0.0000088614     0.0000154185     0.0000047063    -0.0001086231    -0.0000069885
   90  C  6 YZ     -0.0000233742    -0.0000022765     0.0000042048    -0.0000146887     0.0000022964
   91  C  7  S      0.0000496964     0.0000764872    -0.0000138231    -0.0000152090    -0.0000163448
   92  C  7  S     -0.0001499589    -0.0001137931     0.0000416505    -0.0012388119     0.0000277472
   93  C  7  S      0.0028062325    -0.0002935601    -0.0011782763     0.0352360000     0.0002034940
   94  C  7  X     -0.0000111709     0.0000149656     0.0000094919    -0.0001906294    -0.0000076979
   95  C  7  Y      0.0000282425    -0.0000321733    -0.0000076486     0.0004292418     0.0000063712
   96  C  7  Z     -0.0000378198     0.0000219313     0.0000064009    -0.0004011349    -0.0000008231
   97  C  7  X     -0.0019794246     0.0006082133     0.0006514544    -0.0227074599    -0.0000924715
   98  C  7  Y      0.0032174582    -0.0004025950    -0.0011255793     0.0372653168     0.0000827314
   99  C  7  Z     -0.0016131005    -0.0002067511     0.0005432772    -0.0170850205     0.0000436395
  100  C  7 XX     -0.0000244861    -0.0000275622     0.0000057357    -0.0001005751     0.0000052382
  101  C  7 YY     -0.0000142666    -0.0000324992     0.0000006975     0.0000473022     0.0000084120
  102  C  7 ZZ     -0.0000179603    -0.0000233036     0.0000051206    -0.0000602084     0.0000053275
  103  C  7 XY      0.0000027658     0.0000021920     0.0000022351    -0.0000745876    -0.0000006910
  104  C  7 XZ      0.0000298887     0.0000020721    -0.0000055644     0.0000976640    -0.0000030697
  105  C  7 YZ     -0.0000050035    -0.0000096015     0.0000045334    -0.0001454179    -0.0000010272
  106  C  8  S      0.0161557216    -0.0143262956    -0.0033360445     0.0063745321     0.0028779086
  107  C  8  S      0.0012165441    -0.0010890470     0.0002315966     0.0001559619    -0.0001913747
  108  C  8  S     -0.0272043688     0.0272476973     0.0074668018     0.0115390102    -0.0051138169
  109  C  8  X      0.0004145966    -0.0008490171    -0.0000082500    -0.0009233183     0.0001362695
  110  C  8  Y      0.0008198656     0.0008755082    -0.0003326223     0.0000038673    -0.0005389216
  111  C  8  Z     -0.0008824733    -0.0002644184     0.0002721025     0.0004765001     0.0003640731
  112  C  8  X      0.0086111328    -0.0132117341    -0.0020821066    -0.0259926961     0.0006504662
  113  C  8  Y      0.0082890615     0.0103088859     0.0034011958     0.0026599772     0.0020183849
  114  C  8  Z     -0.0112005846    -0.0014935835    -0.0016546155     0.0113125311    -0.0019649510
  115  C  8 XX      0.0002020414    -0.0007209746    -0.0003774440     0.0023321708     0.0003107164
  116  C  8 YY      0.0010522199    -0.0011819506    -0.0004248886     0.0000413322     0.0002383721
  117  C  8 ZZ      0.0010401969    -0.0001608103    -0.0003242712     0.0004610403    -0.0000365253
  118  C  8 XY      0.0004051133     0.0011074348     0.0000725063    -0.0002465981    -0.0003701038
  119  C  8 XZ     -0.0004786017    -0.0004291628     0.0002137356    -0.0012499517     0.0000532924
  120  C  8 YZ     -0.0012384226     0.0005761050     0.0004299622    -0.0000051308    -0.0001236017
  121  N  9  S      0.0000026330    -0.0000003086    -0.0000004509     0.0000238700    -0.0000001749
  122  N  9  S     -0.0001241020     0.0000333491     0.0000279234    -0.0011782692    -0.0000006253
  123  N  9  S      0.0026517363    -0.0004285683    -0.0007857129     0.0282644581     0.0000083611
  124  N  9  X     -0.0000023826    -0.0000258994     0.0000019647    -0.0000812141     0.0000078683
  125  N  9  Y      0.0000133588    -0.0000054875    -0.0000024499     0.0001487330     0.0000003623
  126  N  9  Z     -0.0000051455     0.0000302993     0.0000019121    -0.0001215532    -0.0000082700
  127  N  9  X     -0.0003403486    -0.0001080069     0.0001058784    -0.0036182078     0.0000359708
  128  N  9  Y      0.0005795700    -0.0000931887    -0.0001524247     0.0058387450    -0.0000079122
  129  N  9  Z     -0.0002581410     0.0002131213     0.0000729688    -0.0030843213    -0.0000369468
  130  N  9 XX     -0.0000319556     0.0000266698     0.0000048931    -0.0002826774    -0.0000041567
  131  N  9 YY     -0.0000208119     0.0000117812     0.0000053736    -0.0002215938    -0.0000025836
  132  N  9 ZZ     -0.0000324429     0.0000025243     0.0000056329    -0.0002608177     0.0000008604
  133  N  9 XY     -0.0000111452    -0.0000128248     0.0000017045    -0.0000611468     0.0000035341
  134  N  9 XZ      0.0000052386    -0.0000017564    -0.0000008639     0.0000471429    -0.0000002025
  135  N  9 YZ     -0.0000103890     0.0000126082     0.0000011817    -0.0000908630    -0.0000022206
  136  C 10  S     -0.9746925083    -0.0082710610     0.1666923108    -0.0011752990     0.0356507120
  137  C 10  S     -0.0400492437    -0.0007756960     0.0083638402     0.0003407282     0.0013970821
  138  C 10  S      0.0210132884    -0.0114617731    -0.0187664945     0.0100478336    -0.0099559114
  139  C 10  X     -0.0002239468    -0.0000775551     0.0016913124     0.0000802122     0.0006366140
  140  C 10  Y      0.0009636268    -0.0000537851    -0.0003607610    -0.0000491367     0.0000697428
  141  C 10  Z     -0.0006590498     0.0000849362    -0.0005950425     0.0000008852    -0.0003911441
  142  C 10  X      0.0014846347     0.0054186905     0.0011526822     0.0058241403    -0.0022760967
  143  C 10  Y      0.0017588912     0.0006074476     0.0021899094    -0.0059385037    -0.0005981056
  144  C 10  Z     -0.0022065920    -0.0033146949    -0.0023837850     0.0017771026     0.0016779578
  145  C 10 XX     -0.0007518488    -0.0000630262     0.0016964185    -0.0001717870     0.0005758567
  146  C 10 YY     -0.0001814225     0.0002267627     0.0001579150     0.0000157029     0.0000144142
  147  C 10 ZZ     -0.0001098318     0.0000107602     0.0004540218    -0.0001544452     0.0000742356
  148  C 10 XY      0.0001777219    -0.0001611850    -0.0001366867    -0.0001552117    -0.0001152341
  149  C 10 XZ      0.0010485970     0.0001252972    -0.0010570181     0.0001657730    -0.0003316802
  150  C 10 YZ      0.0012167316    -0.0001995332    -0.0002924543    -0.0000372046    -0.0000731942
  151  C 11  S     -0.1695673757     0.0367739133    -0.9225561683    -0.0053317920    -0.2727205609
  152  C 11  S     -0.0054773214     0.0004468923    -0.0376446465    -0.0005400863    -0.0123200073
  153  C 11  S     -0.0067908119    -0.0019670983     0.0286186362    -0.0072586806     0.0187938056
  154  C 11  X     -0.0018129745    -0.0000070426     0.0009760138     0.0001023091    -0.0004511907
  155  C 11  Y      0.0002120018     0.0002293052     0.0002488950     0.0000589657     0.0009939078
  156  C 11  Z      0.0007783232    -0.0001831842    -0.0007155582    -0.0001034883    -0.0005736325
  157  C 11  X     -0.0000572228    -0.0012334457     0.0000674234     0.0009868826    -0.0033525171
  158  C 11  Y     -0.0001131799    -0.0013365662    -0.0025896070     0.0008027193    -0.0005277413
  159  C 11  Z      0.0001221989     0.0017269496     0.0020760410    -0.0011694421     0.0021904924
  160  C 11 XX      0.0016323345    -0.0001153751    -0.0012021192    -0.0000121474    -0.0008985514
  161  C 11 YY      0.0001786849    -0.0002165454     0.0000453231    -0.0000663925    -0.0006399743
  162  C 11 ZZ      0.0004497614    -0.0001723773     0.0002584182    -0.0000824034     0.0000185135
  163  C 11 XY     -0.0001775285     0.0000319158     0.0006616068    -0.0000309070     0.0008996349
  164  C 11 XZ     -0.0007178533    -0.0001516339     0.0008411100    -0.0000843019     0.0000372291
  165  C 11 YZ      0.0001220641    -0.0001183446     0.0006212300    -0.0001030092     0.0004811885
  166  C 12  S     -0.0207380093     0.0809349313    -0.2973350613    -0.0051164502     0.6379464260
  167  C 12  S     -0.0001177862     0.0024007134    -0.0108667918    -0.0004290238     0.0256500187
  168  C 12  S      0.0017394444    -0.0016667634    -0.0060442873     0.0049394271    -0.0156506590
  169  C 12  X     -0.0001372534     0.0002071488    -0.0009170845     0.0001432681    -0.0005913226
  170  C 12  Y     -0.0000262499     0.0000279343     0.0012167111    -0.0000171957     0.0013632704
  171  C 12  Z      0.0000937917    -0.0001311694    -0.0005099483    -0.0000621063    -0.0007995457
  172  C 12  X      0.0004314042    -0.0012510209    -0.0001011142    -0.0020888427     0.0022266236
  173  C 12  Y      0.0019025955     0.0020001679     0.0001998139     0.0000752469    -0.0002912049
  174  C 12  Z     -0.0017755274    -0.0009736158    -0.0001115195     0.0010326693    -0.0009294289
  175  C 12 XX     -0.0000684129     0.0000406359     0.0007421640    -0.0000780480     0.0002489512
  176  C 12 YY      0.0000095194    -0.0001210364     0.0010637868    -0.0000487044     0.0000691251
  177  C 12 ZZ      0.0000083219    -0.0001488915     0.0003573534    -0.0000907711    -0.0005936326
  178  C 12 XY      0.0000192250    -0.0000922328    -0.0007719666    -0.0000362845    -0.0008958564
  179  C 12 XZ      0.0000901602    -0.0000533703     0.0003562070    -0.0000216234     0.0001402489
  180  C 12 YZ      0.0000801246     0.0000000532    -0.0003206024    -0.0000875127    -0.0002774627
  181  C 13  S      0.0023228134     0.2670968392    -0.0728811875    -0.0066762771     0.6659254847
  182  C 13  S      0.0010377101     0.0094159108    -0.0023346401    -0.0005407939     0.0267948724
  183  C 13  S      0.0013820288     0.0040776446     0.0013270883    -0.0084295758    -0.0137436097
  184  C 13  X     -0.0001669671     0.0016406024     0.0002496738     0.0001236119    -0.0012837376
  185  C 13  Y      0.0002051504    -0.0000589321     0.0001762606    -0.0000718296    -0.0002998187
  186  C 13  Z     -0.0000793191    -0.0008076514    -0.0002735087    -0.0000074186     0.0009114221
  187  C 13  X      0.0015668903     0.0000447595     0.0031171281     0.0017681964     0.0008742136
  188  C 13  Y     -0.0016288980    -0.0003779667     0.0003930237    -0.0012989640    -0.0011948655
  189  C 13  Z      0.0005039623     0.0002843508    -0.0019454099     0.0001360172     0.0005182003
  190  C 13 XX      0.0000926169    -0.0014740375    -0.0002693318     0.0000135253     0.0007001154
  191  C 13 YY      0.0001615551    -0.0001918794     0.0000666554    -0.0000506753    -0.0005246293
  192  C 13 ZZ      0.0002290579    -0.0005407740     0.0000834811    -0.0000954943    -0.0004887954
  193  C 13 XY      0.0001070407     0.0000109174     0.0001450279    -0.0000703594    -0.0003791979
  194  C 13 XZ      0.0000237502     0.0006804754     0.0000913849    -0.0000618847    -0.0005801013
  195  C 13 YZ      0.0000510537    -0.0001318101    -0.0000642046    -0.0000866915    -0.0000384702
  196  C 14  S     -0.0004883700     0.9483733366     0.0832317667    -0.0198184546    -0.2311901562
  197  C 14  S      0.0003150872     0.0388016467     0.0040167744    -0.0003845232    -0.0106699289
  198  C 14  S      0.0113936142    -0.0190887689     0.0012074821     0.0122920793     0.0144302476
  199  C 14  X      0.0000624619    -0.0003845383     0.0000385937    -0.0000138218    -0.0010391550
  200  C 14  Y     -0.0001010405     0.0009603454     0.0002474482     0.0000353815    -0.0001689844
  201  C 14  Z      0.0000497096    -0.0005737520    -0.0002210056    -0.0000210458     0.0006772065
  202  C 14  X     -0.0060986464    -0.0027230727     0.0011922960     0.0033260096    -0.0023389510
  203  C 14  Y      0.0016246356     0.0023883231    -0.0007171970     0.0058124731     0.0022932047
  204  C 14  Z      0.0018598974    -0.0005144302    -0.0000392710    -0.0064280589    -0.0006449174
  205  C 14 XX      0.0000367045     0.0008813162     0.0003778553    -0.0002494869    -0.0012830498
  206  C 14 YY     -0.0002290909     0.0002605294     0.0001363518    -0.0000127807    -0.0000690381
  207  C 14 ZZ     -0.0001148299    -0.0003475261     0.0000605743     0.0000010270    -0.0000900612
  208  C 14 XY      0.0000270525    -0.0009177980    -0.0001780711     0.0001195413     0.0003813368
  209  C 14 XZ      0.0000021365    -0.0005021276    -0.0000878966     0.0000037143     0.0006587463
  210  C 14 YZ      0.0002715297    -0.0008774483    -0.0000441603    -0.0001258986     0.0001720299
  211  H 15  S      0.0000562416     0.0000456840    -0.0000085643    -0.0001577257    -0.0000091133
  212  H 15  S      0.0000583167     0.0000836500    -0.0000207406    -0.0001621115    -0.0000041277
  213  H 16  S     -0.0000223170    -0.0000766981    -0.0000024239     0.0004117673     0.0000189490
  214  H 16  S     -0.0000785720    -0.0001381743     0.0000099124     0.0004446771     0.0000334601
  215  H 17  S      0.0000299292    -0.0000340812    -0.0000010549    -0.0001356665     0.0000012139
  216  H 17  S     -0.0002514102     0.0001380154    -0.0000325608     0.0000101905     0.0000432186
  217  H 18  S      0.0001454610    -0.0000787979    -0.0000273789     0.0010388858     0.0000122280
  218  H 18  S     -0.0000774955    -0.0001554565    -0.0000934613     0.0022740329     0.0000865888
  219  H 19  S      0.0000168856    -0.0000029053    -0.0000020569    -0.0002046540    -0.0000034271
  220  H 19  S     -0.0000660462     0.0001060838     0.0000313733    -0.0007756587    -0.0000317449
  221  H 20  S      0.0000626369    -0.0000010818    -0.0000091725     0.0003583775    -0.0000004124
  222  H 20  S      0.0001931966     0.0000445514    -0.0000276747     0.0008873596    -0.0000137615
  223  H 21  S      0.0023992410     0.0006996545    -0.0002702717     0.0008380315     0.0002177308
  224  H 21  S     -0.0067479474     0.0024647198     0.0027899785     0.0023917061     0.0012136063
  225  H 22  S      0.0007361880     0.0004015182     0.0026540754     0.0000778240     0.0008511105
  226  H 22  S      0.0003276790     0.0012238983    -0.0062069817     0.0004822062    -0.0026647882
  227  H 23  S     -0.0002781512     0.0000603693     0.0011733266     0.0001753529    -0.0020022996
  228  H 23  S     -0.0006739081     0.0008318329    -0.0001438353     0.0003725272     0.0035836853
  229  H 24  S     -0.0004821785    -0.0010033752    -0.0000874018     0.0000579341    -0.0020593241
  230  H 24  S     -0.0009598439     0.0003357825    -0.0007676377     0.0004516227     0.0037593957
  231  H 25  S     -0.0006572030    -0.0023318172    -0.0004008608     0.0009608744     0.0005982962
  232  H 25  S     -0.0025018443     0.0064220149     0.0002120098     0.0023655125    -0.0024670460
  233  C 26  S      0.0055810345    -0.0231820249     0.0056974736    -0.7739855797    -0.0031185402
  234  C 26  S      0.0015204085    -0.0023423926     0.0003237410    -0.0315345043    -0.0001720539
  235  C 26  S      0.0138812677    -0.0195947763     0.0010496701    -0.0395750309     0.0001871529
  236  C 26  X      0.0001933864    -0.0001296901     0.0000660505     0.0011963751    -0.0000563468
  237  C 26  Y     -0.0001451465    -0.0001478649     0.0000070736     0.0000505960     0.0000438674
  238  C 26  Z      0.0000387121     0.0001765993    -0.0000448261    -0.0005794326    -0.0000055542
  239  C 26  X      0.0152060928    -0.0146625804    -0.0034003749     0.0528287713     0.0019704692
  240  C 26  Y      0.0018756177     0.0030112593     0.0000088514    -0.0014637583    -0.0006552139
  241  C 26  Z     -0.0094022469     0.0050083665     0.0018000682    -0.0272667145    -0.0004866948
  242  C 26 XX      0.0003312781    -0.0004391992     0.0000225335    -0.0032696682    -0.0000074323
  243  C 26 YY      0.0001684874    -0.0001619559     0.0000271356     0.0006977087    -0.0000134388
  244  C 26 ZZ      0.0002037339    -0.0002523238     0.0000236089    -0.0003288660    -0.0000186174
  245  C 26 XY     -0.0000318019     0.0000185365    -0.0000002106     0.0001142461    -0.0000128144
  246  C 26 XZ     -0.0000851246     0.0001716134     0.0000058057     0.0024315178     0.0000032212
  247  C 26 YZ      0.0000038394     0.0000145081     0.0000076002    -0.0000705439    -0.0000016206
  248  C 27  S     -0.0034711110    -0.0052606530     0.0010351700    -0.6160044221     0.0011730477
  249  C 27  S     -0.0005890114     0.0001706893    -0.0003034230    -0.0254108168     0.0003581183
  250  C 27  S     -0.0053290818     0.0060336783     0.0014416671    -0.0457256885    -0.0008330531
  251  C 27  X     -0.0001747440     0.0002519609    -0.0001268664    -0.0017118628     0.0001214386
  252  C 27  Y     -0.0000498396    -0.0001028702    -0.0001050204     0.0001199124    -0.0001253088
  253  C 27  Z      0.0001370584    -0.0000564740     0.0001516132     0.0008015856     0.0000393903
  254  C 27  X      0.0221325637    -0.0220129236    -0.0009065701    -0.0106446547     0.0006447623
  255  C 27  Y     -0.0046538644    -0.0019080553    -0.0000543372     0.0002814290     0.0004501906
  256  C 27  Z     -0.0077658526     0.0130855229     0.0004962729     0.0056294683    -0.0007101733
  257  C 27 XX     -0.0003936718     0.0006076688     0.0001056237    -0.0021801130    -0.0000287771
  258  C 27 YY     -0.0001451827     0.0001929862    -0.0000188612     0.0001198056     0.0000214497
  259  C 27 ZZ     -0.0003371685     0.0000366122    -0.0000785428    -0.0004031036     0.0000365034
  260  C 27 XY     -0.0001841949    -0.0003467055    -0.0001148931     0.0001667457     0.0000292460
  261  C 27 XZ      0.0003839642    -0.0000885547    -0.0000647847     0.0012575476     0.0000675763
  262  C 27 YZ      0.0002341834    -0.0000049850    -0.0000687843    -0.0001136752     0.0000786316
  263  C 28  S     -0.0000032215     0.0001133559     0.0000115605    -0.0002636398    -0.0000256791
  264  C 28  S      0.0001904283    -0.0000292595    -0.0000642364     0.0013623723     0.0000049571
  265  C 28  S     -0.0064431940    -0.0029797694     0.0014830551    -0.0288085527     0.0008471673
  266  C 28  X     -0.0000123129    -0.0001331394    -0.0000147453     0.0007512474     0.0000338491
  267  C 28  Y     -0.0000616611     0.0000001274     0.0000144941    -0.0004766514     0.0000034259
  268  C 28  Z      0.0000030748     0.0000100333     0.0000055514    -0.0001875275    -0.0000042864
  269  C 28  X     -0.0023826078     0.0001239816     0.0008749213    -0.0279431735    -0.0000895912
  270  C 28  Y      0.0025245758    -0.0018530605    -0.0011464116     0.0422125602     0.0004997600
  271  C 28  Z      0.0000508118     0.0019050425     0.0003357057    -0.0165264335    -0.0005195085
  272  C 28 XX     -0.0000140888    -0.0000406575     0.0000006427    -0.0000379041     0.0000073745
  273  C 28 YY      0.0000252443     0.0000100391    -0.0000075712     0.0000500448    -0.0000008633
  274  C 28 ZZ     -0.0000274856    -0.0000217833    -0.0000024873     0.0001074634     0.0000093035
  275  C 28 XY      0.0000044670    -0.0000219667    -0.0000046470     0.0001434504     0.0000048468
  276  C 28 XZ      0.0000600687     0.0000506205    -0.0000120470     0.0001273118    -0.0000110363
  277  C 28 YZ      0.0000239598     0.0000327922    -0.0000014239     0.0000402662    -0.0000116869

                         16               17               18               19               20
                  -10.5805523988   -10.5792117624    -1.0453324941    -0.9841524901    -0.9419098558
    1  C  1  S      0.0000130688     0.0003649949     0.1060437730     0.0112447142    -0.0045327426
    2  C  1  S     -0.0000475869    -0.0017039356    -0.1968971172    -0.0216129687     0.0076390320
    3  C  1  S      0.0000880758     0.0166737875    -0.0457777391     0.0542580886     0.0010591308
    4  C  1  X     -0.0000110902    -0.0001259454    -0.0435298330     0.0025031362     0.0006824407
    5  C  1  Y      0.0000070922    -0.0001460574    -0.0026603138    -0.0095418120    -0.0000556197
    6  C  1  Z      0.0000056721     0.0001205554     0.0666671589     0.0124958842    -0.0020710808
    7  C  1  X     -0.0000155957     0.0042120003    -0.0110768575     0.0137241615    -0.0005384656
    8  C  1  Y     -0.0000243902     0.0017890449    -0.0078724468     0.0079642645     0.0006767825
    9  C  1  Z     -0.0000629872    -0.0052693373     0.0156201418    -0.0278210486    -0.0008399404
   10  C  1 XX     -0.0000120012    -0.0002014850    -0.0100854948    -0.0000073554     0.0002446803
   11  C  1 YY     -0.0000069692    -0.0001853694    -0.0107153140    -0.0019233899     0.0004865797
   12  C  1 ZZ     -0.0000031901    -0.0002406805    -0.0161572013    -0.0024577555     0.0005788615
   13  C  1 XY     -0.0000007819    -0.0000754624    -0.0000168210    -0.0002581035    -0.0000742109
   14  C  1 XZ     -0.0000037804    -0.0001219884     0.0074653904     0.0004553262    -0.0002370932
   15  C  1 YZ     -0.0000023416    -0.0000146682     0.0015022355     0.0008188814    -0.0000504333
   16  C  2  S     -0.0000084137    -0.0002631171     0.0983905365     0.0150984438    -0.0035026394
   17  C  2  S      0.0000068157     0.0006126530    -0.1808931703    -0.0231555792     0.0064160874
   18  C  2  S     -0.0000082919    -0.0087448311    -0.0415957667    -0.0698253713     0.0065186637
   19  C  2  X      0.0000026089     0.0002388863    -0.0465220276    -0.0034668344     0.0007731490
   20  C  2  Y      0.0000014941    -0.0000220120    -0.0592269679    -0.0138510332     0.0016365577
   21  C  2  Z     -0.0000114244    -0.0002199051    -0.0261235531     0.0022760376     0.0015767846
   22  C  2  X      0.0000003099    -0.0017906449    -0.0101929614    -0.0155216786     0.0012456341
   23  C  2  Y      0.0000593281    -0.0032167050    -0.0131127542    -0.0197686895     0.0021712594
   24  C  2  Z     -0.0000860377    -0.0011451099    -0.0050370941    -0.0082059265    -0.0001495368
   25  C  2 XX      0.0000001249     0.0001129636    -0.0092288447    -0.0002180606     0.0002245457
   26  C  2 YY      0.0000013391     0.0000982851    -0.0141262290    -0.0025193528     0.0004955676
   27  C  2 ZZ     -0.0000010075     0.0001064899    -0.0111760282    -0.0012753880     0.0004711504
   28  C  2 XY      0.0000026547    -0.0001118415    -0.0082225819    -0.0014305900     0.0002113557
   29  C  2 XZ     -0.0000048155     0.0000677882    -0.0027762814     0.0003087019     0.0000962985
   30  C  2 YZ     -0.0000006914    -0.0000251985    -0.0016613292    -0.0000177351     0.0000953422
   31  C  3  S     -0.0000049082     0.0002139156     0.0897486787     0.0227339903    -0.0010814945
   32  C  3  S      0.0000459508     0.0003180286    -0.1668077052    -0.0445256859     0.0031155805
   33  C  3  S     -0.0005058224    -0.0035763871    -0.0242487040     0.0150821646    -0.0138018022
   34  C  3  X     -0.0000029106    -0.0004090950    -0.0290058533    -0.0072296483    -0.0010032678
   35  C  3  Y     -0.0000083646    -0.0001833341    -0.0055780557    -0.0049007484    -0.0008349909
   36  C  3  Z      0.0000064859     0.0000619655    -0.0709214762    -0.0155088194     0.0017294518
   37  C  3  X     -0.0001160225    -0.0022183627    -0.0024842823    -0.0002394131    -0.0028855406
   38  C  3  Y     -0.0000240600    -0.0010460588    -0.0022333970    -0.0055219563    -0.0012469913
   39  C  3  Z     -0.0001491531     0.0003483934    -0.0058984581     0.0062591989    -0.0038072347
   40  C  3 XX     -0.0000047548    -0.0002830661    -0.0061313358    -0.0018946956    -0.0000912320
   41  C  3 YY      0.0000065306    -0.0000115598    -0.0071618490    -0.0021039164     0.0001922558
   42  C  3 ZZ      0.0000060504     0.0000774522    -0.0167262464    -0.0041304954     0.0004532304
   43  C  3 XY     -0.0000049798    -0.0000036839    -0.0029345282    -0.0010779895    -0.0000210508
   44  C  3 XZ      0.0000013421    -0.0000042393    -0.0036055408    -0.0007647578     0.0000028775
   45  C  3 YZ     -0.0000018830    -0.0000009255    -0.0005638778    -0.0007786116    -0.0001015537
   46  C  4  S      0.0000120838     0.0000917475     0.1037686711     0.0276494741    -0.0001678215
   47  C  4  S     -0.0000118248    -0.0004985832    -0.1915295883    -0.0561497077    -0.0001688256
   48  C  4  S      0.0001594279     0.0033389253    -0.0374299381    -0.0261825589     0.0167303187
   49  C  4  X     -0.0000114435    -0.0002649605     0.0014690303     0.0013297145    -0.0024117257
   50  C  4  Y      0.0000055138     0.0001336683     0.0751417921     0.0180141047    -0.0002114992
   51  C  4  Z      0.0000107413     0.0004014985    -0.0199304272    -0.0033736535     0.0015168738
   52  C  4  X     -0.0002173382    -0.0016609088     0.0061037397    -0.0005546707    -0.0038021175
   53  C  4  Y     -0.0001986506    -0.0029223249     0.0129598896     0.0072917891    -0.0083300041
   54  C  4  Z      0.0001053168     0.0007094552    -0.0074890582    -0.0047346106     0.0042150864
   55  C  4 XX     -0.0000210930    -0.0002713263    -0.0072679547    -0.0024366131    -0.0003913260
   56  C  4 YY      0.0000037224     0.0001095425    -0.0189101032    -0.0052460309     0.0001812170
   57  C  4 ZZ     -0.0000009327    -0.0001703433    -0.0098300644    -0.0033027665     0.0001423320
   58  C  4 XY      0.0000066516    -0.0000609573    -0.0005324353    -0.0003078076     0.0002497078
   59  C  4 XZ      0.0000080248     0.0000946876     0.0028472349     0.0005998589     0.0000256087
   60  C  4 YZ     -0.0000048979    -0.0001451818     0.0033648692     0.0004601591    -0.0001865393
   61  C  5  S     -0.0000607850    -0.0046003419     0.1033650623     0.0141773988     0.0056581300
   62  C  5  S      0.0000847629     0.0002846640    -0.1926545900    -0.0258740764    -0.0100545454
   63  C  5  S      0.0017926969     0.0666570050    -0.0294808637    -0.0448185833     0.0506147122
   64  C  5  X      0.0000210556    -0.0008944113     0.0670810039     0.0170258082    -0.0062612795
   65  C  5  Y     -0.0000189166     0.0000744494     0.0018820628    -0.0111323914    -0.0001656331
   66  C  5  Z      0.0000238162     0.0009679972    -0.0116331456     0.0069445496     0.0036426459
   67  C  5  X      0.0010281359     0.0266523524     0.0440874223    -0.0579771017     0.0347492336
   68  C  5  Y      0.0003178123    -0.0018084744     0.0006140438     0.0086564683    -0.0037091757
   69  C  5  Z     -0.0010732214    -0.0178445746    -0.0132651263     0.0348249660    -0.0213539311
   70  C  5 XX      0.0000116805    -0.0015239718    -0.0198287851    -0.0038210426    -0.0002788942
   71  C  5 YY      0.0000080088    -0.0000186806    -0.0076513974    -0.0009712407    -0.0003276383
   72  C  5 ZZ      0.0000042065    -0.0005144418    -0.0082168979    -0.0005395770    -0.0003721843
   73  C  5 XY     -0.0000051708     0.0000299347     0.0006024977     0.0007979924     0.0001411045
   74  C  5 XZ      0.0000109816     0.0010432950     0.0028934403    -0.0002715543     0.0000853904
   75  C  5 YZ      0.0000044330    -0.0000880916     0.0041781579     0.0000032133     0.0000626914
   76  C  6  S     -0.0000033472    -0.0000420259     0.0717936546     0.0177060066    -0.0026697498
   77  C  6  S     -0.0000048812     0.0000959388    -0.1325436073    -0.0351085991     0.0050892531
   78  C  6  S     -0.0001449197    -0.0071266696    -0.0105798738    -0.0156093671    -0.0059771902
   79  C  6  X      0.0000024019     0.0001827815    -0.0231849509    -0.0050533878     0.0001017638
   80  C  6  Y     -0.0000023185     0.0001660739     0.0436961237     0.0080826526    -0.0017342823
   81  C  6  Z      0.0000010603    -0.0000763049     0.0289478144     0.0085786983    -0.0002514079
   82  C  6  X     -0.0000109101    -0.0013759123    -0.0016601225     0.0036837517    -0.0008961755
   83  C  6  Y      0.0000571895     0.0031197818     0.0041241124     0.0072521032     0.0013048283
   84  C  6  Z      0.0000761567     0.0005674227     0.0028789658     0.0041688914     0.0026484807
   85  C  6 XX      0.0000036270     0.0001357971    -0.0072777222    -0.0021276195     0.0003106620
   86  C  6 YY     -0.0000016353    -0.0001227325    -0.0107743258    -0.0025934240     0.0004449437
   87  C  6 ZZ     -0.0000029811     0.0000033343    -0.0082744959    -0.0025087649     0.0002006175
   88  C  6 XY      0.0000027686     0.0000565038     0.0027514077     0.0001342631    -0.0000173357
   89  C  6 XZ     -0.0000044187    -0.0001072797     0.0018245540     0.0005487021    -0.0000060350
   90  C  6 YZ     -0.0000013523    -0.0000807555    -0.0033686580    -0.0010600804     0.0000444127
   91  C  7  S     -0.0000115445     0.0005404566     0.0407306175    -0.1888875225    -0.0001601123
   92  C  7  S      0.0000330123    -0.0006905536    -0.0753438975     0.3702381125    -0.0002492357
   93  C  7  S      0.0002948260     0.0068376695    -0.0148462037    -0.0342448531     0.0156794609
   94  C  7  X     -0.0000097867    -0.0001097956     0.0055456535     0.0931014180    -0.0005903836
   95  C  7  Y      0.0000035682    -0.0000994421    -0.0052782416    -0.1517610899     0.0001477128
   96  C  7  Z      0.0000016112     0.0001415517     0.0045235923     0.0727397573     0.0000498355
   97  C  7  X     -0.0000472114    -0.0049012081    -0.0054697981     0.1443960790    -0.0096260219
   98  C  7  Y      0.0000583214     0.0077530452     0.0094305819    -0.2353805482     0.0157607957
   99  C  7  Z      0.0000178025    -0.0032492701    -0.0052189147     0.1132011765    -0.0072225122
  100  C  7 XX      0.0000050846    -0.0001151625    -0.0027992856     0.0134878711    -0.0000030960
  101  C  7 YY      0.0000096558    -0.0001722692    -0.0048394048     0.0279349810    -0.0000220085
  102  C  7 ZZ      0.0000055822    -0.0002356486    -0.0018508248     0.0095064321    -0.0000710119
  103  C  7 XY     -0.0000007426    -0.0000531282     0.0034795012    -0.0164666435    -0.0000714015
  104  C  7 XZ      0.0000005247     0.0000314629    -0.0018587692     0.0074088753     0.0000654978
  105  C  7 YZ     -0.0000017955     0.0000512670     0.0029546466    -0.0128007363    -0.0000006264
  106  C  8  S      0.0013551612     0.0106998240     0.0011693543     0.0001249097     0.1355622102
  107  C  8  S      0.0000502701    -0.0016410609    -0.0011280325     0.0014696450    -0.2585814909
  108  C  8  S     -0.0053205642    -0.0503308645     0.0142664839     0.0129180336    -0.0179196129
  109  C  8  X      0.0002773479    -0.0011385239     0.0003961184    -0.0000100039    -0.0348439987
  110  C  8  Y     -0.0002956499     0.0000762650     0.0000332643     0.0000074153     0.0025851403
  111  C  8  Z      0.0000936824     0.0005265680    -0.0001449704     0.0000179133     0.0161452600
  112  C  8  X      0.0008503890     0.0058218659    -0.0083591601    -0.0118942060    -0.0155466725
  113  C  8  Y      0.0012570219    -0.0003320602     0.0001001836    -0.0001836093     0.0011510097
  114  C  8  Z     -0.0014538999    -0.0027171021     0.0031810733     0.0061826601     0.0072437487
  115  C  8 XX      0.0003865125     0.0020211045     0.0002720829     0.0003225284    -0.0165087125
  116  C  8 YY      0.0004596086    -0.0002139149     0.0000304596     0.0001523548    -0.0139919799
  117  C  8 ZZ      0.0002201601     0.0002814438     0.0000746069     0.0001746563    -0.0112867621
  118  C  8 XY     -0.0002595930    -0.0001661674    -0.0000059709    -0.0000359985     0.0036917261
  119  C  8 XZ      0.0000060839    -0.0011957918    -0.0000998376    -0.0000825745     0.0044622789
  120  C  8 YZ     -0.0002496916     0.0001248714     0.0000281926     0.0000104401     0.0073432315
  121  N  9  S     -0.0000004150     0.0000035724    -0.0236624341     0.2222068901     0.0000109352
  122  N  9  S      0.0000071000    -0.0002093488    -0.0463123968     0.4409700768    -0.0003966285
  123  N  9  S     -0.0000719776     0.0058987673    -0.0001631204    -0.0736442410     0.0113538350
  124  N  9  X      0.0000074261     0.0000075876    -0.0111819730     0.0963397049     0.0000941973
  125  N  9  Y     -0.0000005170    -0.0000281380     0.0173420981    -0.1550595347     0.0000599636
  126  N  9  Z     -0.0000061488    -0.0000006937    -0.0084888036     0.0734210507    -0.0000671499
  127  N  9  X      0.0000406982    -0.0007468926    -0.0011824151     0.0216778609    -0.0014627286
  128  N  9  Y     -0.0000321247     0.0011555369     0.0020012189    -0.0360339509     0.0022287399
  129  N  9  Z     -0.0000122418    -0.0006700347    -0.0005276542     0.0165599245    -0.0011637291
  130  N  9 XX     -0.0000006925    -0.0000213217    -0.0013778667     0.0114888678    -0.0000428035
  131  N  9 YY     -0.0000015858    -0.0000133129    -0.0024617815     0.0220246572    -0.0000541490
  132  N  9 ZZ      0.0000030460    -0.0000345549    -0.0010404461     0.0085927465    -0.0000638307
  133  N  9 XY      0.0000042670    -0.0000364000     0.0015155108    -0.0124211631    -0.0000301920
  134  N  9 XZ     -0.0000011578     0.0000214772    -0.0007841878     0.0057808532     0.0000169871
  135  N  9 YZ     -0.0000001244    -0.0000202012     0.0012086192    -0.0095068732    -0.0000078127
  136  C 10  S     -0.0105978778     0.0058526325     0.0003936449     0.0000672441     0.1147644961
  137  C 10  S     -0.0006514679    -0.0002792061    -0.0004992372     0.0000853731    -0.2109542625
  138  C 10  S      0.0048065511     0.0202346651    -0.0010093898     0.0042507700    -0.0671039548
  139  C 10  X     -0.0005000178    -0.0002983406     0.0001192706    -0.0000943467    -0.0287617021
  140  C 10  Y      0.0001108648     0.0001319266     0.0001638602    -0.0000254922     0.0470936605
  141  C 10  Z      0.0001723523     0.0000482198    -0.0002609833     0.0000199812    -0.0230610654
  142  C 10  X      0.0011937274     0.0073434451     0.0006055383     0.0025926038    -0.0093451867
  143  C 10  Y      0.0007032661    -0.0053730307    -0.0005753698    -0.0023887644     0.0124922533
  144  C 10  Z     -0.0011981164     0.0004914009     0.0003522213     0.0005730130    -0.0051720027
  145  C 10 XX     -0.0005950912    -0.0000975117    -0.0000200298     0.0000166614    -0.0146878529
  146  C 10 YY     -0.0001983624    -0.0001549082    -0.0000523972     0.0000020199    -0.0118746053
  147  C 10 ZZ     -0.0002635870    -0.0000282487    -0.0000387052    -0.0000322513    -0.0094001566
  148  C 10 XY      0.0000452958     0.0001306159    -0.0000421951    -0.0000556883     0.0035239165
  149  C 10 XZ      0.0003032442     0.0000059225     0.0000405607     0.0000108492     0.0044905523
  150  C 10 YZ      0.0001317462     0.0001626716     0.0000381219    -0.0000126792     0.0068898966
  151  C 11  S      0.1548663867     0.0031767693     0.0001401495     0.0000519361     0.1036082259
  152  C 11  S      0.0071492181     0.0001741710    -0.0003589683    -0.0002781516    -0.1906343375
  153  C 11  S     -0.0193440920    -0.0175101051     0.0004039276    -0.0033172194    -0.0287759731
  154  C 11  X      0.0008704802     0.0000567742     0.0001012873     0.0001190136     0.0203791770
  155  C 11  Y     -0.0012592345     0.0000004694     0.0000498188     0.0000373123     0.0361592643
  156  C 11  Z      0.0005693799    -0.0000287614    -0.0001046440    -0.0000935779    -0.0401014457
  157  C 11  X     -0.0010130386     0.0044929639    -0.0004006491     0.0002282695     0.0012864149
  158  C 11  Y      0.0017951028     0.0034977295    -0.0001780668     0.0003299893     0.0026854874
  159  C 11  Z     -0.0009333288    -0.0051990640     0.0003092866    -0.0003966457    -0.0028611975
  160  C 11 XX      0.0011232515    -0.0000571966    -0.0000281825    -0.0000455146    -0.0130266194
  161  C 11 YY      0.0009924685     0.0000567040    -0.0000336603    -0.0000383524    -0.0106291076
  162  C 11 ZZ      0.0001860274     0.0000415653    -0.0000320891    -0.0000408821    -0.0087390241
  163  C 11 XY     -0.0010382659     0.0000151469     0.0000038428     0.0000025378     0.0027317093
  164  C 11 XZ      0.0000437689     0.0001129774    -0.0000020631    -0.0000030191     0.0041841017
  165  C 11 YZ     -0.0005777722     0.0000809859    -0.0000153506    -0.0000187386     0.0062596021
  166  C 12  S     -0.6908080752     0.0040422695     0.0001033970     0.0000443180     0.0998271314
  167  C 12  S     -0.0294059900    -0.0001159249    -0.0002307246    -0.0002558684    -0.1830706650
  168  C 12  S      0.0379020813     0.0115400466    -0.0002140917     0.0011133539    -0.0562373556
  169  C 12  X      0.0013160204    -0.0000239553     0.0001250132     0.0001112218     0.0510587575
  170  C 12  Y      0.0006206547     0.0000024694     0.0000171215     0.0000247856    -0.0043187444
  171  C 12  Z     -0.0011929813     0.0000119231    -0.0000176376    -0.0000285105    -0.0231547791
  172  C 12  X     -0.0037328109    -0.0048847939     0.0001196895    -0.0005941338     0.0157881197
  173  C 12  Y      0.0002798918     0.0004041426     0.0000524475     0.0003619002    -0.0014475448
  174  C 12  Z      0.0017247245     0.0022216974     0.0000203422     0.0000760731    -0.0070394610
  175  C 12 XX     -0.0006593655    -0.0000543411    -0.0000295580    -0.0000396887    -0.0132490886
  176  C 12 YY     -0.0014744801     0.0000195537    -0.0000143106    -0.0000115605    -0.0100737720
  177  C 12 ZZ     -0.0007787878     0.0000091941    -0.0000215036    -0.0000356775    -0.0081014018
  178  C 12 XY      0.0004342982     0.0000129963    -0.0000033150    -0.0000183389     0.0031453373
  179  C 12 XZ      0.0005674667     0.0000444530     0.0000037627     0.0000072066     0.0041473170
  180  C 12 YZ      0.0019712347     0.0000100491    -0.0000100836    -0.0000290330     0.0058038180
  181  C 13  S      0.6778146003     0.0045730267     0.0001417440     0.0000401200     0.1025252629
  182  C 13  S      0.0289329633     0.0002205014    -0.0003748146    -0.0002878220    -0.1885800969
  183  C 13  S     -0.0371619269    -0.0176862158     0.0003499592    -0.0018898235    -0.0280827800
  184  C 13  X     -0.0003877783     0.0000653492     0.0001351196     0.0001074915     0.0381233185
  185  C 13  Y      0.0015360328    -0.0000077998    -0.0000795031    -0.0000808821    -0.0408612376
  186  C 13  Z     -0.0010500945    -0.0000275887    -0.0000183651     0.0000073945     0.0133885433
  187  C 13  X      0.0024050704     0.0064625268    -0.0004370357     0.0000162223     0.0023578674
  188  C 13  Y     -0.0029960228    -0.0043792917     0.0001791725     0.0005613488    -0.0032905702
  189  C 13  Z      0.0011874417     0.0001980720     0.0000362854    -0.0004726281     0.0014682569
  190  C 13 XX      0.0012119309    -0.0000873171    -0.0000279167    -0.0000147426    -0.0132255589
  191  C 13 YY      0.0007975928     0.0000460750    -0.0000278806    -0.0000336915    -0.0106507495
  192  C 13 ZZ      0.0009204414     0.0000747854    -0.0000440941    -0.0000544996    -0.0081506648
  193  C 13 XY      0.0001616625     0.0000789334    -0.0000043987    -0.0000248092     0.0036055373
  194  C 13 XZ     -0.0013654381     0.0000776209     0.0000014414    -0.0000071365     0.0035954430
  195  C 13 YZ     -0.0016195664     0.0000557167    -0.0000096316    -0.0000158419     0.0058769664
  196  C 14  S     -0.1381029622     0.0092462929     0.0004050176     0.0000424985     0.1133752368
  197  C 14  S     -0.0064951564    -0.0001166167    -0.0004889093     0.0000182397    -0.2083990360
  198  C 14  S      0.0180900824     0.0202867076    -0.0013004293     0.0024829730    -0.0664261085
  199  C 14  X     -0.0014278074    -0.0002558272     0.0002225044    -0.0000396490    -0.0068553806
  200  C 14  Y     -0.0000129245    -0.0000863568    -0.0002658961     0.0000634004    -0.0444936041
  201  C 14  Z      0.0007527359     0.0002030249     0.0000349633    -0.0000815122     0.0396129232
  202  C 14  X      0.0015703038     0.0052238106     0.0004904885     0.0016411797    -0.0040983536
  203  C 14  Y     -0.0001279390     0.0044303047     0.0007465667     0.0003998167    -0.0113786038
  204  C 14  Z     -0.0007130561    -0.0063301702    -0.0006612705    -0.0011867472     0.0113564229
  205  C 14 XX     -0.0016388088    -0.0000629097    -0.0000624884    -0.0000653246    -0.0145812338
  206  C 14 YY     -0.0002555168    -0.0001358232    -0.0000257810    -0.0000195011    -0.0117569164
  207  C 14 ZZ     -0.0003135367    -0.0000816229    -0.0000115830    -0.0000001845    -0.0092124275
  208  C 14 XY      0.0003901675     0.0000238914     0.0000635186     0.0000492213     0.0036194812
  209  C 14 XZ      0.0007863058     0.0000721718    -0.0000255419    -0.0000269527     0.0043568779
  210  C 14 YZ      0.0002189692     0.0001940993     0.0000135568    -0.0000413006     0.0068090494
  211  H 15  S     -0.0000016595     0.0002333857    -0.0283275671     0.0002875270     0.0018702721
  212  H 15  S      0.0000032805     0.0004551972    -0.0067900834     0.0032387505     0.0005077362
  213  H 16  S      0.0000120331    -0.0000564423    -0.0247259184    -0.0031258697     0.0013582917
  214  H 16  S      0.0000155574    -0.0002086034    -0.0045506674    -0.0013410403     0.0002745421
  215  H 17  S      0.0000055105     0.0000083869    -0.0233506486    -0.0070384753     0.0000121296
  216  H 17  S      0.0000071955     0.0008319995    -0.0013600675    -0.0012574797     0.0006911400
  217  H 18  S      0.0000178610    -0.0000997984    -0.0272446005    -0.0088615821    -0.0000801842
  218  H 18  S      0.0000762146     0.0006026836    -0.0054810358    -0.0008489532     0.0015530640
  219  H 19  S      0.0000008540     0.0003417364    -0.0237414536    -0.0067960882     0.0011163471
  220  H 19  S     -0.0000326566    -0.0002062354    -0.0033088268    -0.0046969800    -0.0003736217
  221  H 20  S      0.0000021095    -0.0000976699    -0.0235004636    -0.0065030364     0.0013507191
  222  H 20  S     -0.0000008204    -0.0001124780    -0.0026296838     0.0018430796     0.0004127124
  223  H 21  S     -0.0001946089     0.0007531142    -0.0000632868     0.0003895960    -0.0418411921
  224  H 21  S     -0.0007734795     0.0008805359     0.0005215161     0.0001584337    -0.0022871231
  225  H 22  S     -0.0000817559    -0.0003336484     0.0000016982     0.0000082494    -0.0352322466
  226  H 22  S      0.0026959623    -0.0007160207     0.0001978182     0.0004155615    -0.0041393878
  227  H 23  S      0.0017470064     0.0003564628    -0.0000284015     0.0000351525    -0.0343638675
  228  H 23  S     -0.0063473035     0.0002784302     0.0000615970     0.0001500219    -0.0052682377
  229  H 24  S     -0.0017164067    -0.0003421696    -0.0000010487     0.0000966209    -0.0346210878
  230  H 24  S      0.0062226665    -0.0007217335     0.0001633066     0.0007458768    -0.0041655422
  231  H 25  S     -0.0000462766     0.0007599387    -0.0000723137     0.0003592198    -0.0407001961
  232  H 25  S     -0.0027329296     0.0009705982     0.0007905246    -0.0010280841    -0.0018725263
  233  C 26  S      0.0010798884     0.6162527157     0.0254675528     0.0028171426     0.0240676996
  234  C 26  S      0.0001349131     0.0329401185    -0.0464609236    -0.0035155301    -0.0437157169
  235  C 26  S      0.0019656366     0.0203636039    -0.0710056251     0.0049414011    -0.0042902797
  236  C 26  X     -0.0000208738     0.0022990352     0.0214535902     0.0033382918    -0.0167661713
  237  C 26  Y      0.0000225241    -0.0001955551     0.0000414343    -0.0014921753     0.0010339891
  238  C 26  Z     -0.0000049049    -0.0009947831    -0.0094961852     0.0000942045     0.0078898869
  239  C 26  X      0.0031676424     0.0784263006     0.0072989204    -0.0615413549     0.0672819271
  240  C 26  Y     -0.0003962156    -0.0025824518    -0.0018204977     0.0012183308    -0.0024228695
  241  C 26  Z     -0.0013101606    -0.0387303552    -0.0071189116     0.0304112346    -0.0331575544
  242  C 26 XX      0.0000602920     0.0042186664    -0.0039706528    -0.0003580530    -0.0041993181
  243  C 26 YY     -0.0000039856    -0.0005619916    -0.0005135856     0.0001183292    -0.0013918760
  244  C 26 ZZ      0.0000083081     0.0006685384    -0.0010939394     0.0002130247    -0.0020895184
  245  C 26 XY     -0.0000129728    -0.0002672390     0.0000665247     0.0002325615     0.0001600956
  246  C 26 XZ     -0.0000328307    -0.0027420311     0.0016016149     0.0000178147     0.0016629612
  247  C 26 YZ     -0.0000010956     0.0001342979     0.0002398721    -0.0001019537    -0.0000023291
  248  C 27  S      0.0001551073    -0.7744420301     0.0058008713     0.0005166990     0.0588670163
  249  C 27  S      0.0000623303    -0.0410922232    -0.0120530751     0.0030519613    -0.1099184260
  250  C 27  S     -0.0019796315    -0.0471388656     0.0104396112     0.0418999292    -0.1207794602
  251  C 27  X      0.0000711802     0.0024478340     0.0060397982     0.0007427067    -0.0310093295
  252  C 27  Y     -0.0000713516    -0.0000630490    -0.0001662985    -0.0003189352     0.0025692465
  253  C 27  Z      0.0000224876    -0.0011331671    -0.0026293706     0.0000994032     0.0143403580
  254  C 27  X      0.0026511529     0.0610792878    -0.0226889495    -0.0348144963     0.0058086753
  255  C 27  Y      0.0000455033    -0.0041498684     0.0024167772     0.0028716423    -0.0002334328
  256  C 27  Z     -0.0014284304    -0.0284880479     0.0124474601     0.0162895404    -0.0025660913
  257  C 27 XX     -0.0001109514    -0.0048878700    -0.0018434986    -0.0001463641    -0.0121020483
  258  C 27 YY      0.0000035361     0.0003785011    -0.0005318956     0.0004714571    -0.0021685187
  259  C 27 ZZ     -0.0000133515    -0.0007616190    -0.0006750483     0.0004020318    -0.0041152998
  260  C 27 XY      0.0000148678     0.0003509451     0.0000065592     0.0000792251     0.0009816693
  261  C 27 XZ      0.0000859550     0.0028278241     0.0005404748     0.0002378419     0.0055923110
  262  C 27 YZ      0.0000373803    -0.0002064335     0.0000223332    -0.0000654736     0.0001165782
  263  C 28  S     -0.0000244724    -0.0001267332     0.1016231544    -0.0247115000    -0.0012634202
  264  C 28  S      0.0000249583     0.0001148392    -0.1907904478     0.0480356578     0.0032111987
  265  C 28  S      0.0003450686    -0.0168429877    -0.0382972422     0.2525256835    -0.0177015955
  266  C 28  X      0.0000263980    -0.0001303382     0.0452430391     0.0242481517    -0.0032589313
  267  C 28  Y     -0.0000017898     0.0000142939    -0.0271843235    -0.0362324646    -0.0002521175
  268  C 28  Z     -0.0000022151     0.0000787754     0.0374179395     0.0205837463     0.0008995566
  269  C 28  X     -0.0001801772    -0.0018023871     0.0015940399     0.0893514224    -0.0122743390
  270  C 28  Y      0.0004002130     0.0046910192     0.0068004008    -0.1544018420     0.0163785719
  271  C 28  Z     -0.0003044127    -0.0032614698     0.0003101418     0.0556011354    -0.0055758552
  272  C 28 XX      0.0000072605    -0.0000722460    -0.0141613602     0.0019683895     0.0003447831
  273  C 28 YY      0.0000020949     0.0000658019    -0.0096483200     0.0046223353     0.0001654801
  274  C 28 ZZ      0.0000045223     0.0000035126    -0.0094794848     0.0009862184     0.0000267265
  275  C 28 XY      0.0000041127     0.0000663733     0.0045936196    -0.0024400066    -0.0001027831
  276  C 28 XZ     -0.0000033266     0.0001149065    -0.0030257181     0.0007908903     0.0002673109
  277  C 28 YZ     -0.0000066248    -0.0001914903     0.0063897254    -0.0018049465     0.0000150176

                         21               22               23               24               25
                   -0.8773381294    -0.8591800746    -0.8352524926    -0.8195815874    -0.8084089667
    1  C  1  S     -0.1225758112     0.0466420861    -0.0475472896     0.0005864550     0.0441854964
    2  C  1  S      0.2465865951    -0.1021528738     0.0918757967    -0.0011180379    -0.0847016793
    3  C  1  S     -0.0220917756     0.0417115197     0.0686199036    -0.0011710896    -0.0718029844
    4  C  1  X      0.0273942372    -0.0375500347    -0.0363422967     0.0003924810    -0.0124056658
    5  C  1  Y     -0.0371508365     0.0558827630     0.0590069286    -0.0010838667    -0.0902902568
    6  C  1  Z     -0.0346878559     0.0035370951    -0.0129117937    -0.0001287081    -0.0504047135
    7  C  1  X     -0.0134844763     0.0001565020    -0.0065928072    -0.0000035914    -0.0065305621
    8  C  1  Y      0.0008376887     0.0191536074     0.0357192490    -0.0019792891    -0.0481837131
    9  C  1  Z      0.0124306775    -0.0194128284    -0.0172708282     0.0006073838    -0.0081163208
   10  C  1 XX      0.0137893872    -0.0096122410     0.0001190013    -0.0000224832    -0.0058405786
   11  C  1 YY      0.0149194842    -0.0035421280     0.0108486316    -0.0001702719    -0.0127427601
   12  C  1 ZZ      0.0165995426    -0.0053463001     0.0073904032    -0.0000339422     0.0012880395
   13  C  1 XY     -0.0022057414     0.0023646737     0.0020870156    -0.0000329916    -0.0010227392
   14  C  1 XZ     -0.0042659232     0.0024116331     0.0001685684     0.0000156796     0.0015111095
   15  C  1 YZ      0.0022046372    -0.0034169081    -0.0032942117     0.0000509564     0.0062350270
   16  C  2  S     -0.0675453039     0.0167762556    -0.0130001744    -0.0004753330    -0.1222987524
   17  C  2  S      0.1314689509    -0.0354452838     0.0250943177     0.0009286071     0.2413756619
   18  C  2  S      0.0711969502    -0.0154288781    -0.0165675040    -0.0005127828     0.0988386297
   19  C  2  X      0.0062773907    -0.0133961694    -0.0260040069     0.0003386746     0.0262495987
   20  C  2  Y      0.0021120842     0.0251679200     0.0258285437    -0.0001834465     0.0253937493
   21  C  2  Z      0.0829343575    -0.0564157885     0.0079434571    -0.0002586457    -0.0660563738
   22  C  2  X      0.0024134098     0.0003794498    -0.0124394578     0.0000421855     0.0161092209
   23  C  2  Y      0.0130111419     0.0036657535    -0.0040441081     0.0006850528     0.0234897493
   24  C  2  Z      0.0372989787    -0.0280440555     0.0027221721    -0.0007677379    -0.0214180540
   25  C  2 XX      0.0043615324    -0.0042354614    -0.0045622119     0.0000575691     0.0110204622
   26  C  2 YY      0.0070627437     0.0012251847     0.0046981308     0.0000505011     0.0183562237
   27  C  2 ZZ      0.0126573800    -0.0048425015     0.0022977673     0.0000486745     0.0153781600
   28  C  2 XY      0.0008504936     0.0004612007    -0.0009564051     0.0000589352     0.0075308828
   29  C  2 XZ      0.0051284632    -0.0044894333    -0.0017515405    -0.0000116388    -0.0012368650
   30  C  2 YZ      0.0052209261    -0.0029024711     0.0017862430    -0.0000366269    -0.0049813618
   31  C  3  S      0.0559075622    -0.0654842839    -0.0095330671    -0.0004911700    -0.1323728573
   32  C  3  S     -0.1102881121     0.1321035568     0.0150357038     0.0009811882     0.2672427061
   33  C  3  S     -0.0668154353     0.0086940293     0.0324523615     0.0014957234     0.0412344523
   34  C  3  X     -0.0502242969     0.0184246454    -0.0245652249     0.0002059880     0.0042593143
   35  C  3  Y     -0.0483348025     0.0375876172     0.0137533371    -0.0003433862    -0.0611493810
   36  C  3  Z     -0.0031887957     0.0238875832     0.0149165004     0.0000078755     0.0368710353
   37  C  3  X     -0.0155418674    -0.0009534097    -0.0002179922     0.0002152607    -0.0100892670
   38  C  3  Y     -0.0301675148     0.0182174118     0.0023966898     0.0006977296    -0.0107016495
   39  C  3  Z     -0.0139236412    -0.0004958672     0.0143920551     0.0005851378    -0.0009309350
   40  C  3 XX     -0.0086144743     0.0050446821    -0.0030297230    -0.0000099506     0.0103286539
   41  C  3 YY     -0.0064026665     0.0083401961     0.0017857728     0.0000769024     0.0151705262
   42  C  3 ZZ     -0.0064851478     0.0108722167     0.0025449671     0.0000932701     0.0238844926
   43  C  3 XY     -0.0038749147     0.0036846396     0.0008824140    -0.0000218523     0.0029622055
   44  C  3 XZ     -0.0036157790     0.0009488400    -0.0030405214     0.0000228254    -0.0005962565
   45  C  3 YZ     -0.0051076776     0.0042931318     0.0018805567    -0.0000183054    -0.0039388299
   46  C  4  S      0.0985655754    -0.0956583765    -0.0358365208     0.0005045403     0.0331264464
   47  C  4  S     -0.2014605699     0.1905986574     0.0675169036    -0.0005946442    -0.0608199347
   48  C  4  S      0.0572669286     0.0727409047     0.0527828743    -0.0128426066    -0.0938468249
   49  C  4  X     -0.0414420081    -0.0213076278    -0.0623568550     0.0004747942     0.0001890004
   50  C  4  Y      0.0457245465    -0.0284774235     0.0205272902    -0.0004423328    -0.0608173458
   51  C  4  Z      0.0354863453    -0.0035032313     0.0394430284    -0.0008204260    -0.0941617252
   52  C  4  X     -0.0087465142    -0.0218935321    -0.0195305182    -0.0015162845     0.0001757837
   53  C  4  Y     -0.0296363909    -0.0187365242     0.0026590626     0.0032318731    -0.0032038749
   54  C  4  Z      0.0169607994     0.0196916677     0.0249605494    -0.0013080362    -0.0541006051
   55  C  4 XX     -0.0113945515     0.0080009510     0.0029825513    -0.0001031240    -0.0054816095
   56  C  4 YY     -0.0162429815     0.0156150900     0.0028238808     0.0000214750     0.0028253659
   57  C  4 ZZ     -0.0090637216     0.0121547569     0.0082946384    -0.0000827605    -0.0098942610
   58  C  4 XY      0.0032284543     0.0018003149     0.0042340599     0.0000425024     0.0034380057
   59  C  4 XZ      0.0001885718    -0.0023906347    -0.0048766747     0.0001241687     0.0058463260
   60  C  4 YZ     -0.0023368449     0.0006982020    -0.0009132002     0.0000021255     0.0053083768
   61  C  5  S      0.1062953323     0.0236980447     0.0998167416    -0.0007334954     0.0291110062
   62  C  5  S     -0.2109514936    -0.0457567090    -0.2013932627     0.0017147327    -0.0625187209
   63  C  5  S     -0.0301855619     0.1186160820    -0.1503342599    -0.0039467691     0.0862166171
   64  C  5  X     -0.0138226555    -0.0683005966    -0.0407465087     0.0000435963    -0.0540768414
   65  C  5  Y     -0.0499432360     0.0614354546     0.0422093420    -0.0006205014    -0.0214632879
   66  C  5  Z      0.0673657381    -0.0284872643    -0.0043200256     0.0000795286    -0.0283153192
   67  C  5  X      0.0561764489     0.0852604802    -0.0371195968    -0.0056583094    -0.0245396970
   68  C  5  Y     -0.0454572775     0.0184900712     0.0091543335     0.0097819123    -0.0057562039
   69  C  5  Z      0.0095469429    -0.0770043961     0.0322313481    -0.0052503649    -0.0200068898
   70  C  5 XX     -0.0167904059     0.0009149191    -0.0131610786     0.0000826746     0.0015832912
   71  C  5 YY     -0.0088620549    -0.0020864938    -0.0096996919     0.0000974674    -0.0041150592
   72  C  5 ZZ     -0.0091151445    -0.0037085650    -0.0114814825     0.0001060781    -0.0037678644
   73  C  5 XY      0.0063584488    -0.0040601702    -0.0009044624     0.0000651087     0.0053907758
   74  C  5 XZ     -0.0016947429     0.0052320660     0.0029803365     0.0000275237     0.0073660555
   75  C  5 YZ      0.0015104239     0.0024626660     0.0051406107    -0.0000238796     0.0005874342
   76  C  6  S     -0.0196224916    -0.0517820608    -0.1089458004     0.0018351226     0.1442389136
   77  C  6  S      0.0381304912     0.1024474777     0.2165135871    -0.0036869722    -0.2889092124
   78  C  6  S     -0.0042094780    -0.0248312217     0.0010352595     0.0034747519    -0.0024297120
   79  C  6  X     -0.0167448256     0.0115956344    -0.0024905801     0.0000157018    -0.0189864733
   80  C  6  Y     -0.0402826872     0.0115396105    -0.0184197049     0.0001437245     0.0049980050
   81  C  6  Z      0.0332185796    -0.0382974645    -0.0151964731     0.0000641944    -0.0095555769
   82  C  6  X     -0.0099152774    -0.0024122674    -0.0106769477     0.0006238803     0.0087368210
   83  C  6  Y     -0.0146205041     0.0209357377     0.0107166983    -0.0010084710    -0.0185485850
   84  C  6  Z      0.0217401030    -0.0025315809     0.0044614970    -0.0008673955    -0.0152886008
   85  C  6 XX      0.0007220077     0.0073813885     0.0139455508    -0.0002500919    -0.0222707333
   86  C  6 YY      0.0081298113     0.0032080368     0.0144467137    -0.0002239970    -0.0179477290
   87  C  6 ZZ     -0.0013665656     0.0094731688     0.0145863803    -0.0002141070    -0.0175240805
   88  C  6 XY     -0.0002457015     0.0002718149     0.0001521324     0.0000083411     0.0015546024
   89  C  6 XZ      0.0030235712    -0.0015977307     0.0015182422    -0.0000584765    -0.0020052520
   90  C  6 YZ     -0.0009883339     0.0021482823     0.0018822665     0.0000056846     0.0001169272
   91  C  7  S     -0.0097838583     0.0214860713     0.0270275896    -0.0003271856     0.0075970552
   92  C  7  S      0.0196469561    -0.0453913428    -0.0539105071     0.0007194372    -0.0123434963
   93  C  7  S      0.0227039314     0.0517244790    -0.0174693038    -0.0034446762    -0.0349446369
   94  C  7  X     -0.0402198379     0.0549102896     0.0481979318    -0.0004862690     0.0086017699
   95  C  7  Y      0.0472881808    -0.0859632205    -0.0863479204     0.0008119980    -0.0249641171
   96  C  7  Z     -0.0195352684     0.0421613977     0.0461820188    -0.0004570211     0.0058134090
   97  C  7  X     -0.0086778164    -0.0298704904     0.0176953447    -0.0005575745     0.0288413124
   98  C  7  Y      0.0223137272     0.0439743810    -0.0290451270    -0.0008195554    -0.0427257326
   99  C  7  Z     -0.0142113812    -0.0186295120     0.0116084320     0.0014131758     0.0193810256
  100  C  7 XX      0.0020458084    -0.0028641223    -0.0025134350     0.0000611406    -0.0001151146
  101  C  7 YY      0.0013203923    -0.0038871206    -0.0049716600     0.0000406567    -0.0019337010
  102  C  7 ZZ      0.0004615208    -0.0022781855    -0.0029420117     0.0000322979     0.0001828914
  103  C  7 XY     -0.0014145372     0.0017581715     0.0019448358    -0.0000229029     0.0006937346
  104  C  7 XZ      0.0006631656    -0.0008488490    -0.0013505836    -0.0000145211     0.0004902846
  105  C  7 YZ     -0.0001355737     0.0015220786     0.0025134098     0.0000065595     0.0002275100
  106  C  8  S      0.0314388356     0.0810966731    -0.1061070323    -0.0001392598    -0.0406710820
  107  C  8  S     -0.0606207719    -0.1623328021     0.2141077152     0.0001295737     0.0808224114
  108  C  8  S      0.0413317964    -0.0042225648     0.0956290169    -0.0003406847     0.0621650032
  109  C  8  X      0.0303553975     0.0448029262    -0.0171450984    -0.0223502727     0.0135768819
  110  C  8  Y     -0.0020794771    -0.0025817927     0.0013755983     0.0960307188    -0.0018045403
  111  C  8  Z     -0.0141086046    -0.0211743864     0.0078786797    -0.0662366550    -0.0060060465
  112  C  8  X     -0.0173396823     0.0206074843    -0.0753073181    -0.0061191980    -0.0375049354
  113  C  8  Y      0.0040412121     0.0026438868     0.0104849795     0.0200952326     0.0043782106
  114  C  8  Z      0.0060648248    -0.0137381174     0.0292524388    -0.0130670590     0.0184029786
  115  C  8 XX     -0.0035760912    -0.0100229312     0.0133271116    -0.0023989903     0.0048809442
  116  C  8 YY     -0.0025034496    -0.0080572626     0.0120263213    -0.0007679281     0.0051239998
  117  C  8 ZZ     -0.0023223221    -0.0071940765     0.0101423249     0.0031614327     0.0040105197
  118  C  8 XY      0.0004307185     0.0016106160    -0.0023961490     0.0058892602    -0.0011663214
  119  C  8 XZ      0.0008326337     0.0023326684    -0.0027592281    -0.0033275355    -0.0008421569
  120  C  8 YZ      0.0007922501     0.0028899527    -0.0049291208    -0.0023549477    -0.0023535976
  121  N  9  S     -0.0246325505     0.0398098311     0.0350683384    -0.0002875457     0.0077047217
  122  N  9  S     -0.0489034088     0.0780060228     0.0714078732    -0.0007161044     0.0169559867
  123  N  9  S     -0.0090293191     0.0678813770     0.0094503627     0.0005292397    -0.0269097766
  124  N  9  X     -0.0070954183     0.0143566652     0.0137091821    -0.0000535334     0.0035350154
  125  N  9  Y      0.0162040356    -0.0239477640    -0.0197314470     0.0001722744    -0.0031139573
  126  N  9  Z     -0.0075622110     0.0105892537     0.0084448145    -0.0001165803     0.0028375293
  127  N  9  X     -0.0026800406    -0.0046293299     0.0013856352     0.0001081224     0.0026698702
  128  N  9  Y     -0.0000980861     0.0091472044    -0.0028633646     0.0003254594    -0.0077724096
  129  N  9  Z      0.0008871342    -0.0046387902     0.0026207987    -0.0004865302     0.0029820789
  130  N  9 XX     -0.0006440230     0.0014853480     0.0019440932    -0.0000514913     0.0007567545
  131  N  9 YY     -0.0024914381     0.0036302425     0.0034032728    -0.0000376007     0.0004612929
  132  N  9 ZZ     -0.0008835703     0.0010325237     0.0011271959    -0.0000297774     0.0006117863
  133  N  9 XY      0.0010989594    -0.0022492103    -0.0020815359     0.0000090952    -0.0003766102
  134  N  9 XZ     -0.0005770493     0.0010354876     0.0008380916     0.0000052196     0.0003445814
  135  N  9 YZ      0.0013140649    -0.0017466818    -0.0012125047    -0.0000130472    -0.0003039962
  136  C 10  S     -0.0039852227     0.0097405638    -0.0358678197    -0.1393666324    -0.0220921986
  137  C 10  S      0.0076458101    -0.0188739427     0.0693919008     0.2677451464     0.0429971628
  138  C 10  S     -0.0082230072    -0.0303304003     0.0339927409     0.0802710510     0.0159334241
  139  C 10  X      0.0225443116     0.0444016613    -0.0460213218     0.0510134671    -0.0145523636
  140  C 10  Y      0.0017624408     0.0120925409    -0.0231896134     0.0020402211    -0.0118799281
  141  C 10  Z     -0.0137742268    -0.0328015554     0.0426629622    -0.0284711434     0.0172173361
  142  C 10  X      0.0063185853     0.0067062836    -0.0026358191     0.0108368621    -0.0003444493
  143  C 10  Y      0.0010093257     0.0119058012    -0.0186236380     0.0033202425    -0.0098373390
  144  C 10  Z     -0.0047525723    -0.0127059183     0.0166605295    -0.0085034837     0.0074966440
  145  C 10 XX      0.0013700514     0.0009328462     0.0013351371     0.0218664685     0.0012725338
  146  C 10 YY      0.0000879178    -0.0021096718     0.0056770211     0.0131586405     0.0034696473
  147  C 10 ZZ     -0.0004721781    -0.0023870809     0.0048400888     0.0122109917     0.0025450752
  148  C 10 XY     -0.0012263841    -0.0017161423     0.0008434127    -0.0038963826    -0.0000896863
  149  C 10 XZ      0.0001397477     0.0005433080    -0.0006524847    -0.0061408089    -0.0001605674
  150  C 10 YZ      0.0005425419     0.0024145613    -0.0044798896    -0.0041810715    -0.0023228993
  151  C 11  S     -0.0325261330    -0.0587621346     0.0584263604    -0.1358169317     0.0206757247
  152  C 11  S      0.0605883607     0.1109481384    -0.1123705180     0.2606274850    -0.0404213827
  153  C 11  S      0.0205509007     0.0438573912    -0.0427053072     0.0577545014    -0.0143919384
  154  C 11  X      0.0066299358     0.0217716667    -0.0403798509    -0.0581546357    -0.0232624253
  155  C 11  Y     -0.0139066687    -0.0277538137     0.0334306181     0.0128312702     0.0144501968
  156  C 11  Z      0.0078646600     0.0111952119    -0.0060950561     0.0201046798     0.0004336175
  157  C 11  X      0.0012752721     0.0064930622    -0.0147473616    -0.0171321268    -0.0086885720
  158  C 11  Y     -0.0056708448    -0.0115021142     0.0114553560     0.0130983172     0.0042351889
  159  C 11  Z      0.0039481409     0.0058933761    -0.0016512597    -0.0016757122     0.0012436281
  160  C 11 XX      0.0038033559     0.0066414262    -0.0060759416     0.0203023922    -0.0019505901
  161  C 11 YY      0.0039659572     0.0078099922    -0.0087702556     0.0124461027    -0.0034766063
  162  C 11 ZZ      0.0026579526     0.0049307257    -0.0050157722     0.0126884110    -0.0017907079
  163  C 11 XY     -0.0014352853    -0.0029774548     0.0035708813    -0.0020584210     0.0015120052
  164  C 11 XZ     -0.0005221568    -0.0003049391    -0.0008701435    -0.0067291692    -0.0007784934
  165  C 11 YZ     -0.0021076854    -0.0037466235     0.0037795700    -0.0045835032     0.0013634515
  166  C 12  S     -0.0415085081    -0.0831325622     0.0991538049     0.0023883365     0.0420235203
  167  C 12  S      0.0778674374     0.1575255612    -0.1898181389    -0.0045608120    -0.0812031190
  168  C 12  S      0.0137283390     0.0247846285    -0.0315188624    -0.0002394147    -0.0166490480
  169  C 12  X     -0.0141066865    -0.0243811777     0.0214192689    -0.0206749999     0.0052366679
  170  C 12  Y      0.0015366002     0.0023084316    -0.0017713419     0.0897903530    -0.0013872531
  171  C 12  Z      0.0066887956     0.0106644083    -0.0095995238    -0.0621559874    -0.0016051414
  172  C 12  X     -0.0000639162     0.0024115362    -0.0045885776    -0.0078698576    -0.0019940007
  173  C 12  Y      0.0003145240    -0.0004022228     0.0000044834     0.0327670474    -0.0003239267
  174  C 12  Z      0.0003251289    -0.0010960206     0.0026655726    -0.0225130478     0.0011671054
  175  C 12 XX      0.0051981519     0.0104546287    -0.0124981287     0.0023175393    -0.0053498277
  176  C 12 YY      0.0045136148     0.0092619991    -0.0113541257     0.0006257512    -0.0049435204
  177  C 12 ZZ      0.0036261795     0.0075407941    -0.0093500603    -0.0037312223    -0.0040625916
  178  C 12 XY     -0.0011768235    -0.0022515838     0.0025396489    -0.0064895127     0.0010988880
  179  C 12 XZ     -0.0013223069    -0.0024673717     0.0027173888     0.0038069984     0.0010401577
  180  C 12 YZ     -0.0022923642    -0.0043866746     0.0050382840     0.0027046318     0.0020496007
  181  C 13  S     -0.0319159598    -0.0571897076     0.0582995651     0.1379091781     0.0178895171
  182  C 13  S      0.0595354357     0.1082064586    -0.1118757736    -0.2646150363    -0.0350028605
  183  C 13  S      0.0176468153     0.0392804787    -0.0472729686    -0.0597263122    -0.0135909099
  184  C 13  X      0.0004204353     0.0098038758    -0.0254169019     0.0531580350    -0.0179855966
  185  C 13  Y      0.0133952450     0.0253563222    -0.0281665682     0.0018360959    -0.0112902637
  186  C 13  Z     -0.0111363959    -0.0257738551     0.0361852412    -0.0291007175     0.0185944166
  187  C 13  X     -0.0001507019     0.0027032470    -0.0082156057     0.0110789798    -0.0070980158
  188  C 13  Y      0.0051290780     0.0094898549    -0.0111748826     0.0096753098    -0.0032071043
  189  C 13  Z     -0.0040962880    -0.0091784657     0.0133043201    -0.0136175749     0.0064392522
  190  C 13 XX      0.0033431996     0.0054438207    -0.0047098007    -0.0211564674    -0.0008118288
  191  C 13 YY      0.0038421264     0.0073806479    -0.0082150571    -0.0129822754    -0.0029563161
  192  C 13 ZZ      0.0030316205     0.0060495249    -0.0069052838    -0.0119675277    -0.0025049914
  193  C 13 XY     -0.0005867697    -0.0006375913     0.0000160909     0.0038118638    -0.0003666294
  194  C 13 XZ     -0.0009379823    -0.0014857485     0.0012220430     0.0057269881     0.0001509699
  195  C 13 YZ     -0.0024063834    -0.0046027749     0.0051909876     0.0041008815     0.0019878418
  196  C 14  S     -0.0033236980     0.0114558695    -0.0352883803     0.1383252751    -0.0242629481
  197  C 14  S      0.0065953708    -0.0219763431     0.0685588833    -0.2657301049     0.0471421673
  198  C 14  S     -0.0025447243    -0.0205034447     0.0455230424    -0.0781996741     0.0188232785
  199  C 14  X      0.0240257747     0.0512609065    -0.0587817521    -0.0547716673    -0.0193611515
  200  C 14  Y     -0.0058894818    -0.0194726375     0.0314415786     0.0093576180     0.0144490881
  201  C 14  Z     -0.0083085861    -0.0107362885     0.0049838597     0.0209070042    -0.0016347299
  202  C 14  X      0.0073253571     0.0110557891    -0.0126745154    -0.0132045468    -0.0049980709
  203  C 14  Y     -0.0011629276    -0.0098637062     0.0231343626     0.0060439411     0.0097964703
  204  C 14  Z     -0.0035252334     0.0026483100    -0.0119205469     0.0020624107    -0.0059701783
  205  C 14 XX      0.0004406003    -0.0009418032     0.0031887649    -0.0212003763     0.0021797356
  206  C 14 YY     -0.0002795736    -0.0028304473     0.0062604909    -0.0127023097     0.0037535590
  207  C 14 ZZ      0.0007347838    -0.0002507379     0.0024568950    -0.0129380596     0.0020979134
  208  C 14 XY      0.0010712454     0.0026303205    -0.0035388018     0.0022092367    -0.0014709709
  209  C 14 XZ     -0.0011550225    -0.0019036141     0.0017421277     0.0071024745     0.0004883496
  210  C 14 YZ     -0.0003372424     0.0007769480    -0.0027247416     0.0047284769    -0.0018961685
  211  H 15  S      0.0665143395    -0.0302041888     0.0261811842    -0.0004861845    -0.0311044105
  212  H 15  S      0.0073640848    -0.0008684287     0.0054769563    -0.0003471611    -0.0020893765
  213  H 16  S      0.0364371441    -0.0155501405     0.0008039109     0.0004721920     0.0762331959
  214  H 16  S      0.0035613066    -0.0001423352     0.0003348080     0.0003964429     0.0129077075
  215  H 17  S     -0.0345679289     0.0316256379    -0.0028444916     0.0003968499     0.0843603434
  216  H 17  S     -0.0019267285     0.0068790205     0.0030529463     0.0002990712     0.0129286555
  217  H 18  S     -0.0564346097     0.0515654394     0.0169973811    -0.0002827451    -0.0264399096
  218  H 18  S     -0.0012385954     0.0111835336     0.0041175857     0.0009067794    -0.0005728851
  219  H 19  S      0.0101254330     0.0260987204     0.0624783125    -0.0012069294    -0.1059228568
  220  H 19  S      0.0003206427     0.0045817005     0.0118078104    -0.0002513367    -0.0121576299
  221  H 20  S      0.0106425155     0.0329313386     0.0708879507    -0.0012597349    -0.0896696194
  222  H 20  S      0.0017848884     0.0031607024     0.0064818000    -0.0004567087    -0.0158282210
  223  H 21  S     -0.0012982602    -0.0111396159     0.0243304762     0.0811784398     0.0132136047
  224  H 21  S      0.0025696866     0.0020633609     0.0046310924     0.0041173295     0.0046046271
  225  H 22  S      0.0146228398     0.0283390284    -0.0310115838     0.0783887069    -0.0124707061
  226  H 22  S      0.0024459323     0.0027345061    -0.0009576524     0.0050537502     0.0001246292
  227  H 23  S      0.0183378872     0.0396418109    -0.0526434938    -0.0012856392    -0.0253055015
  228  H 23  S      0.0016401122     0.0026060846    -0.0028152094    -0.0001550864    -0.0014189129
  229  H 24  S      0.0141950067     0.0272393782    -0.0308649912    -0.0788583744    -0.0107271929
  230  H 24  S      0.0023092704     0.0023551969    -0.0010528493    -0.0050442696     0.0003150584
  231  H 25  S     -0.0015349877    -0.0118785853     0.0238135515    -0.0787156191     0.0141867338
  232  H 25  S      0.0023998357     0.0016599484     0.0036441479    -0.0026219722     0.0041021751
  233  C 26  S      0.1193627213     0.1003134879     0.0578516221     0.0001940432     0.0664278020
  234  C 26  S     -0.2201935445    -0.1807629166    -0.1169605038    -0.0003395028    -0.1240318273
  235  C 26  S     -0.1430123821    -0.0833434734    -0.1482518653     0.0058647775    -0.1027691050
  236  C 26  X      0.0052768670    -0.0540213060     0.0613992107    -0.0017407132    -0.0196243753
  237  C 26  Y     -0.0039559255     0.0097603129     0.0029501728     0.0028688235    -0.0021480720
  238  C 26  Z      0.0010900710     0.0179444154    -0.0351432943    -0.0014778827     0.0000050404
  239  C 26  X      0.0261913889     0.1478450347    -0.1277625965     0.0007598578     0.0198856505
  240  C 26  Y      0.0041966461    -0.0048576617     0.0075492954    -0.0061117030     0.0009911930
  241  C 26  Z     -0.0170396612    -0.0758215176     0.0553559747     0.0048040308    -0.0040320183
  242  C 26 XX     -0.0226650334    -0.0171203754    -0.0116865401    -0.0002211884    -0.0113265265
  243  C 26 YY     -0.0048815400    -0.0043523171    -0.0024751757    -0.0000651808    -0.0031256670
  244  C 26 ZZ     -0.0088353617    -0.0083728919    -0.0054767983     0.0002563261    -0.0059104932
  245  C 26 XY      0.0016150841    -0.0001429692    -0.0002872534     0.0004855492     0.0012304967
  246  C 26 XZ      0.0098154464     0.0083042873     0.0058267103    -0.0002648263     0.0060876489
  247  C 26 YZ     -0.0004024056     0.0004104998     0.0003457439    -0.0002260615    -0.0003274478
  248  C 27  S      0.0868376658     0.1234197394    -0.0420696434     0.0006834097     0.0314468446
  249  C 27  S     -0.1578180463    -0.2338249886     0.0875291785    -0.0010590425    -0.0573771552
  250  C 27  S     -0.0629766750    -0.1921603048     0.1336697680    -0.0036328197    -0.0484756071
  251  C 27  X      0.0407793402     0.0186072604     0.0721059894    -0.0027181595     0.0625600133
  252  C 27  Y     -0.0017467683     0.0013580625    -0.0032762008     0.0115395554    -0.0040449682
  253  C 27  Z     -0.0176869716    -0.0114059743    -0.0349031023    -0.0079247686    -0.0311738365
  254  C 27  X     -0.0436054436     0.0438217562    -0.1267411529    -0.0019052760    -0.0451263783
  255  C 27  Y      0.0003039622    -0.0041930971     0.0060986314     0.0097601262     0.0009095972
  256  C 27  Z      0.0236508736    -0.0179093022     0.0641179366    -0.0070435004     0.0174079609
  257  C 27 XX     -0.0160656640    -0.0236676774     0.0097782549    -0.0010076739    -0.0049277861
  258  C 27 YY     -0.0040251301    -0.0060989738     0.0019599453    -0.0002668796    -0.0019065123
  259  C 27 ZZ     -0.0063856063    -0.0100123794     0.0034503219     0.0010942974    -0.0029822615
  260  C 27 XY      0.0011440167     0.0011175396    -0.0009854453     0.0020922456     0.0003645618
  261  C 27 XZ      0.0064267984     0.0099844411    -0.0042675635    -0.0010727333     0.0021492510
  262  C 27 YZ     -0.0002628372    -0.0000935214     0.0001534505    -0.0008344684    -0.0002307766
  263  C 28  S     -0.0673923722     0.1014242028     0.0934010909    -0.0009188524     0.0256930041
  264  C 28  S      0.1350795154    -0.1999413778    -0.1875011938     0.0014988292    -0.0495044013
  265  C 28  S      0.0313275685    -0.1329964033    -0.0439339418     0.0116415653     0.0099059366
  266  C 28  X     -0.0762552787     0.0082582805    -0.0511177907     0.0003668987    -0.0220537062
  267  C 28  Y     -0.0241331271     0.0248347847     0.0215694165    -0.0003368836    -0.0234040178
  268  C 28  Z      0.0329340797    -0.0009752449     0.0307868560    -0.0003226603    -0.0273458031
  269  C 28  X     -0.0621458819    -0.0197891087    -0.0045275289     0.0032497666     0.0128742637
  270  C 28  Y      0.0110402772     0.0650352207    -0.0128096664     0.0007892266    -0.0432165429
  271  C 28  Z      0.0226595356    -0.0331125316     0.0173567013    -0.0041819923     0.0142273146
  272  C 28 XX      0.0154677100    -0.0157153074    -0.0093359966     0.0001116536    -0.0015285777
  273  C 28 YY      0.0060946846    -0.0104906527    -0.0110438108     0.0000459106    -0.0057947318
  274  C 28 ZZ      0.0028644605    -0.0088409056    -0.0114921310     0.0001476036     0.0004496247
  275  C 28 XY     -0.0035068999     0.0025226794     0.0007951539     0.0000155265     0.0030676400
  276  C 28 XZ      0.0025004699     0.0005543126     0.0005116602    -0.0000761630     0.0059295587
  277  C 28 YZ      0.0003056850     0.0035769608     0.0060959621    -0.0001259740     0.0017236141

                         26               27               28               29               30
                   -0.7828485508    -0.7036581050    -0.6797242908    -0.6658090797    -0.6557023600
    1  C  1  S      0.0507842400     0.0641796007     0.0371191680     0.0032224776     0.0678622105
    2  C  1  S     -0.1071257186    -0.1311370097    -0.0772179256    -0.0069168641    -0.1457822695
    3  C  1  S     -0.0412185469    -0.0963183493    -0.0192910489     0.0006239489     0.0118896939
    4  C  1  X      0.0491135184     0.0211556848    -0.0449729086    -0.0004806216    -0.0212991601
    5  C  1  Y      0.0132995804     0.0128230576     0.0358250481     0.0055223045     0.1131732452
    6  C  1  Z      0.0377061428     0.0218236249     0.0235245938    -0.0026680931    -0.0380127493
    7  C  1  X      0.0115980061    -0.0133261141    -0.0247100196     0.0003633809    -0.0017679946
    8  C  1  Y     -0.0032428105    -0.0064785771     0.0121916910     0.0044552475     0.0488521647
    9  C  1  Z      0.0194453007     0.0292068002     0.0087339410    -0.0017059018    -0.0189936268
   10  C  1 XX     -0.0011577225    -0.0066932157    -0.0076741457    -0.0005314717    -0.0118191392
   11  C  1 YY     -0.0072962865    -0.0069412369    -0.0001794665    -0.0002681578    -0.0045109748
   12  C  1 ZZ     -0.0121669045    -0.0116693906    -0.0064882874    -0.0005907705    -0.0126356438
   13  C  1 XY     -0.0012745243    -0.0034529964    -0.0017121182     0.0000668165     0.0004671135
   14  C  1 XZ     -0.0003285974     0.0049504306     0.0060226471     0.0001300210     0.0045313183
   15  C  1 YZ     -0.0020550298    -0.0015405055    -0.0002733501     0.0000862770     0.0019390444
   16  C  2  S      0.0911942841     0.0209189532    -0.0278838065    -0.0016747064    -0.0437242114
   17  C  2  S     -0.1845698957    -0.0482749009     0.0556316445     0.0031697453     0.0859163641
   18  C  2  S     -0.0267911202     0.0412142006     0.0145571696     0.0029080218     0.0127570775
   19  C  2  X      0.0186317475     0.0054610232    -0.0253162810     0.0009063197     0.0060175143
   20  C  2  Y     -0.0200215510     0.0006789627    -0.0205116052     0.0010964202    -0.0024137172
   21  C  2  Z     -0.0031544536    -0.0711098623    -0.0837367945    -0.0051934599    -0.1202426477
   22  C  2  X      0.0131974811     0.0155358477    -0.0092738722     0.0009054902     0.0036618855
   23  C  2  Y      0.0013856316     0.0162498343    -0.0087406700    -0.0002432217    -0.0027031323
   24  C  2  Z     -0.0068629957    -0.0269442161    -0.0259228180    -0.0001933095    -0.0315987172
   25  C  2 XX     -0.0031638461    -0.0030266423    -0.0006352840     0.0003215166     0.0055619233
   26  C  2 YY     -0.0151945293    -0.0023752369     0.0066426297     0.0003291377     0.0090993015
   27  C  2 ZZ     -0.0143353863    -0.0048873737     0.0031513623    -0.0000280797     0.0010806172
   28  C  2 XY     -0.0022370259    -0.0018690747    -0.0020065536     0.0001356909     0.0023029453
   29  C  2 XZ      0.0012463705    -0.0007680876    -0.0033986364    -0.0000956184    -0.0034887815
   30  C  2 YZ     -0.0011348526    -0.0051124246    -0.0038266075    -0.0001084119    -0.0027894297
   31  C  3  S      0.0382965803    -0.0666903144    -0.0595566390    -0.0007410112    -0.0206850660
   32  C  3  S     -0.0719666022     0.1381951276     0.1187535391     0.0012902747     0.0361480872
   33  C  3  S     -0.0641996814     0.0178718774     0.0688645432    -0.0017854868     0.0343459803
   34  C  3  X      0.0357924818    -0.0049288738    -0.0345943976    -0.0018282280    -0.0432525658
   35  C  3  Y      0.0500976432     0.0225468086    -0.0483198485    -0.0057621628    -0.1361095934
   36  C  3  Z     -0.0156497990    -0.0193187130    -0.0412337544     0.0014354011     0.0046483842
   37  C  3  X      0.0071699936    -0.0012535744    -0.0098706452    -0.0009828192    -0.0143514381
   38  C  3  Y      0.0189313382     0.0202598799    -0.0099362006    -0.0030694662    -0.0443610186
   39  C  3  Z     -0.0177249634    -0.0163491895     0.0017485857    -0.0002558136     0.0191926715
   40  C  3 XX     -0.0000645507     0.0034877748     0.0025897796     0.0000818414     0.0002128703
   41  C  3 YY     -0.0042018293     0.0109938272     0.0088817517    -0.0001079805    -0.0004366523
   42  C  3 ZZ     -0.0076119383     0.0119322809     0.0109524695     0.0002342384     0.0058807065
   43  C  3 XY     -0.0001824512     0.0016767390    -0.0002543506    -0.0001693452    -0.0041265467
   44  C  3 XZ      0.0048933358    -0.0021423917    -0.0061429984    -0.0000450372    -0.0027549858
   45  C  3 YZ      0.0031631052     0.0034337277    -0.0004919716    -0.0003127250    -0.0064369770
   46  C  4  S     -0.0461876222    -0.0472026879     0.0247841020     0.0047283118     0.1091863868
   47  C  4  S      0.0950591164     0.0980935727    -0.0512066314    -0.0104866913    -0.2279484109
   48  C  4  S      0.0661200428     0.0808363547     0.0009287062     0.0160540538    -0.0629433440
   49  C  4  X      0.0402922488    -0.0713087660    -0.0701697438    -0.0022595529    -0.0411752751
   50  C  4  Y     -0.0085638155     0.0272963341     0.0476130229    -0.0022005505    -0.0291733101
   51  C  4  Z      0.0094527129    -0.0239615859    -0.0026310899     0.0050797219     0.0999855505
   52  C  4  X      0.0089479449    -0.0205071026    -0.0232136560     0.0018424848    -0.0152360510
   53  C  4  Y     -0.0241205298    -0.0100887713     0.0164941285    -0.0051663775     0.0038666760
   54  C  4  Z      0.0175586568     0.0037534742     0.0037005161     0.0031638546     0.0395959051
   55  C  4 XX      0.0037567250     0.0025711740    -0.0016384196    -0.0004654872    -0.0103674977
   56  C  4 YY      0.0077598520     0.0081931444    -0.0072485212    -0.0010004769    -0.0225818087
   57  C  4 ZZ      0.0058154747     0.0092943934     0.0002320269    -0.0006361237    -0.0125751261
   58  C  4 XY     -0.0043131753     0.0046469697     0.0034026564    -0.0001835792    -0.0028196676
   59  C  4 XZ      0.0011754057    -0.0010150815    -0.0023189289    -0.0000507801    -0.0003802194
   60  C  4 YZ     -0.0024439624     0.0023162808     0.0047406192     0.0001836008     0.0043124380
   61  C  5  S     -0.0606442474     0.0975324452     0.0398637728    -0.0031594137    -0.0638267828
   62  C  5  S      0.1219637770    -0.2006744853    -0.0816378921     0.0058516575     0.1278009833
   63  C  5  S      0.1568494140    -0.1299400228    -0.0068712671     0.0126217309     0.1243702474
   64  C  5  X     -0.0500543030    -0.0818416795     0.0877077140     0.0031108666     0.0964092019
   65  C  5  Y     -0.0016742137    -0.0094377690    -0.0375408853    -0.0064059421    -0.1118138890
   66  C  5  Z      0.0533626520     0.0383420045    -0.0354077004     0.0031532380     0.0294754633
   67  C  5  X      0.1107454395     0.0271182793     0.0628873871     0.0095864809     0.0440468042
   68  C  5  Y     -0.0093996460    -0.0150343232    -0.0098347879    -0.0168044776    -0.0370727055
   69  C  5  Z     -0.0565464116    -0.0005160949    -0.0307687395     0.0077906735    -0.0106646553
   70  C  5 XX      0.0062610265    -0.0169393636    -0.0079506513     0.0006471670     0.0092703695
   71  C  5 YY      0.0085435310    -0.0070929117    -0.0046765309     0.0001739865     0.0042656229
   72  C  5 ZZ      0.0075407644    -0.0099559986    -0.0036820880     0.0002356591     0.0080768904
   73  C  5 XY     -0.0037798054    -0.0003503561     0.0015435727     0.0000262728     0.0048017767
   74  C  5 XZ     -0.0011443921     0.0093225182     0.0025089914    -0.0002634768    -0.0063219970
   75  C  5 YZ     -0.0050078261     0.0005450175     0.0025496251     0.0000431869     0.0002705842
   76  C  6  S      0.0082479840    -0.0254655509    -0.0680375046    -0.0038434337    -0.0933235123
   77  C  6  S     -0.0162208534     0.0517332326     0.1386527307     0.0081372118     0.1952669176
   78  C  6  S     -0.0150461445     0.0223039670     0.0412767798    -0.0063000927    -0.0004871923
   79  C  6  X      0.0306683980     0.0007641919    -0.0472912689    -0.0014737749    -0.0446579427
   80  C  6  Y      0.0233942578     0.0508399120     0.0542540971     0.0012104544     0.0433525524
   81  C  6  Z     -0.0116421722    -0.0368403222     0.0148855602     0.0019076879     0.0595511109
   82  C  6  X      0.0073859990     0.0000183238    -0.0142129143    -0.0016988336    -0.0227053177
   83  C  6  Y      0.0101087863     0.0131966476     0.0186107555     0.0023142275     0.0280133066
   84  C  6  Z     -0.0010423149    -0.0113948518     0.0070744609     0.0021395928     0.0281381946
   85  C  6 XX      0.0010127624     0.0044464389     0.0121935391     0.0007266870     0.0184549896
   86  C  6 YY     -0.0041686229    -0.0007894555     0.0070606361     0.0005126205     0.0125425348
   87  C  6 ZZ     -0.0001738165     0.0073792288     0.0106694731     0.0004040595     0.0106824924
   88  C  6 XY     -0.0014840286    -0.0001806288     0.0009157006    -0.0001041516    -0.0016236534
   89  C  6 XZ     -0.0021300819     0.0003444969     0.0047302216     0.0002868841     0.0068127676
   90  C  6 YZ     -0.0006335951     0.0009457393     0.0015256409     0.0002242824     0.0054293167
   91  C  7  S     -0.0390512065    -0.0840061620    -0.0526030557     0.0015697603     0.0105450230
   92  C  7  S      0.0753175105     0.1764288588     0.1138563904    -0.0035365092    -0.0223445576
   93  C  7  S      0.1153305386     0.0902346965     0.0060575065     0.0058956871     0.0066362670
   94  C  7  X     -0.0518471053    -0.1040507169    -0.0573269221     0.0031539860     0.0370760309
   95  C  7  Y      0.0963682555     0.1654749432     0.1005147275    -0.0023773266    -0.0133177033
   96  C  7  Z     -0.0453842054    -0.0737066312    -0.0491387280     0.0000302708    -0.0126475904
   97  C  7  X     -0.0645252076    -0.0277363376     0.0129367964    -0.0000514476    -0.0040781216
   98  C  7  Y      0.1094633146     0.0488979249    -0.0226241388     0.0029758404     0.0081063906
   99  C  7  Z     -0.0501204918    -0.0230775032     0.0105409278    -0.0031517535    -0.0067259153
  100  C  7 XX      0.0030552162     0.0096150487     0.0061903075    -0.0003192548    -0.0029698243
  101  C  7 YY      0.0073519174     0.0159995408     0.0107570289    -0.0002396996    -0.0008201553
  102  C  7 ZZ      0.0031196717     0.0077419693     0.0054444463    -0.0000758238     0.0003379885
  103  C  7 XY     -0.0031952659    -0.0071116250    -0.0042058448     0.0001896812     0.0018544911
  104  C  7 XZ      0.0016026179     0.0034516768     0.0020656669    -0.0000049510     0.0000334292
  105  C  7 YZ     -0.0030668339    -0.0050272528    -0.0034029485    -0.0000527049    -0.0011621834
  106  C  8  S     -0.0558365951    -0.0342173471     0.0790263535    -0.0017119120    -0.0478728716
  107  C  8  S      0.1093574563     0.0732644854    -0.1659532940     0.0037197517     0.0974583464
  108  C  8  S      0.1130863227     0.0218559590    -0.0904411159     0.0062031392     0.0426256918
  109  C  8  X      0.0615726105    -0.0935710966     0.0917081516     0.0422095058    -0.0094128448
  110  C  8  Y     -0.0047579498     0.0059007516    -0.0071903825    -0.1774933409     0.0082706930
  111  C  8  Z     -0.0280842658     0.0438233889    -0.0420585301     0.1218537945    -0.0018123412
  112  C  8  X     -0.0615791465    -0.0168239695     0.0649857657     0.0108530914    -0.0250323727
  113  C  8  Y      0.0066013167     0.0018240310    -0.0073231101    -0.0439547214     0.0057970895
  114  C  8  Z      0.0263459752     0.0060170149    -0.0295821364     0.0299429942     0.0079967145
  115  C  8 XX      0.0057242702     0.0066703731    -0.0127591852     0.0017198562     0.0065432273
  116  C  8 YY      0.0082605627     0.0016218445    -0.0070910221     0.0006878125     0.0051973223
  117  C  8 ZZ      0.0058570856     0.0028197030    -0.0075746420    -0.0016836453     0.0049426881
  118  C  8 XY     -0.0017931883    -0.0002268692     0.0013287015    -0.0035697897    -0.0005762219
  119  C  8 XZ     -0.0003816176    -0.0024955721     0.0037555018     0.0019099053    -0.0017282575
  120  C  8 YZ     -0.0043196193     0.0005609665     0.0014120953     0.0013239183    -0.0019359456
  121  N  9  S     -0.0318514809    -0.0505305598    -0.0306015946     0.0007717523     0.0058300737
  122  N  9  S     -0.0669162094    -0.1042297782    -0.0623032726     0.0016977930     0.0118882751
  123  N  9  S      0.0395608411    -0.0453158749    -0.0664711941     0.0015962646     0.0143871969
  124  N  9  X     -0.0116563062    -0.0102749830    -0.0066664454    -0.0005518746    -0.0080742059
  125  N  9  Y      0.0149211502     0.0177388791     0.0088658596    -0.0002826708    -0.0030623024
  126  N  9  Z     -0.0075630076    -0.0095272046    -0.0032105399     0.0006123734     0.0078985128
  127  N  9  X     -0.0078308892    -0.0016328279     0.0051293537    -0.0000352314     0.0045318841
  128  N  9  Y      0.0125957800     0.0007504663    -0.0059965055    -0.0000465776     0.0026106497
  129  N  9  Z     -0.0062199753     0.0000685108     0.0022717634     0.0002912522    -0.0040780481
  130  N  9 XX     -0.0019814920    -0.0023521735    -0.0015940000     0.0000067426    -0.0008987838
  131  N  9 YY     -0.0029975712    -0.0047430965    -0.0027583009     0.0000907054     0.0007930188
  132  N  9 ZZ     -0.0013456388    -0.0019806465    -0.0009444461     0.0000881210     0.0009269833
  133  N  9 XY      0.0017703124     0.0025782184     0.0018485536     0.0000276216     0.0007466869
  134  N  9 XZ     -0.0008280645    -0.0013352077    -0.0008627008     0.0000017926     0.0001162560
  135  N  9 YZ      0.0011536402     0.0022163510     0.0011902319    -0.0000596614    -0.0010999929
  136  C 10  S     -0.0518388736     0.0485945131    -0.0563840978     0.1043432942     0.0147124697
  137  C 10  S      0.1012394537    -0.0963203342     0.1119677409    -0.2090386293    -0.0293795234
  138  C 10  S      0.0305587260    -0.0333355352     0.0249006334    -0.0610201488    -0.0017359522
  139  C 10  X     -0.0131628889    -0.0350040885     0.0663325419     0.1133645891    -0.0403656119
  140  C 10  Y     -0.0212941430    -0.0101213946     0.0407751136    -0.0061298232    -0.0362821202
  141  C 10  Z      0.0243285673     0.0263322509    -0.0678540391    -0.0543235952     0.0507883509
  142  C 10  X      0.0019719678    -0.0146700939     0.0174540158     0.0338368731    -0.0104331162
  143  C 10  Y     -0.0165022232     0.0013187202     0.0164747748     0.0093336586    -0.0147246428
  144  C 10  Z      0.0125670526     0.0067936306    -0.0221462158    -0.0250587668     0.0177339792
  145  C 10 XX      0.0038657563    -0.0064520394     0.0096895061    -0.0120763436    -0.0043180523
  146  C 10 YY      0.0077475761    -0.0063053494     0.0061911738    -0.0153525556    -0.0007145417
  147  C 10 ZZ      0.0055275108    -0.0042334832     0.0045106730    -0.0111631138    -0.0008213827
  148  C 10 XY     -0.0010766390     0.0025257985    -0.0034148454     0.0035589084     0.0012416918
  149  C 10 XZ     -0.0001101467     0.0001871889    -0.0009369943     0.0007849331     0.0009446909
  150  C 10 YZ     -0.0045940144     0.0019650041    -0.0006726271     0.0068926124    -0.0010244591
  151  C 11  S      0.0267902574     0.0101251977    -0.0321047690    -0.1088836710     0.0290009935
  152  C 11  S     -0.0532493059    -0.0198557752     0.0645648417     0.2172577394    -0.0584389131
  153  C 11  S     -0.0201503017     0.0104441247     0.0091371645     0.0533967733    -0.0176550669
  154  C 11  X     -0.0554068361     0.0776158366    -0.1110760832     0.0996761040     0.0458049727
  155  C 11  Y      0.0283256428    -0.0384021052     0.0656517851    -0.0082088184    -0.0405713205
  156  C 11  Z      0.0059500865    -0.0094467259     0.0048243815    -0.0454445106     0.0089629521
  157  C 11  X     -0.0201898895     0.0229164916    -0.0350676416     0.0324275760     0.0159929096
  158  C 11  Y      0.0080204946    -0.0135290722     0.0213010744    -0.0121012291    -0.0118707509
  159  C 11  Z      0.0040584619    -0.0010569035     0.0009614716    -0.0072965635     0.0012813360
  160  C 11 XX     -0.0019006274    -0.0027038238     0.0058946428     0.0118099736    -0.0042771551
  161  C 11 YY     -0.0054744612     0.0009459697     0.0013847616     0.0154105244    -0.0027997143
  162  C 11 ZZ     -0.0022536887    -0.0015505111     0.0042694468     0.0123434546    -0.0036588464
  163  C 11 XY      0.0027146901    -0.0018997468     0.0021888760    -0.0020024154    -0.0007002414
  164  C 11 XZ     -0.0021830511     0.0029689580    -0.0041606228    -0.0016616378     0.0019960775
  165  C 11 YZ      0.0020015029    -0.0002680525    -0.0006041613    -0.0074476159     0.0012180786
  166  C 12  S      0.0779095415    -0.0693655036     0.0938496617     0.0005096221    -0.0432509771
  167  C 12  S     -0.1517037268     0.1376535387    -0.1866426108    -0.0010578670     0.0863249049
  168  C 12  S     -0.0329050834     0.0258390400    -0.0417697910    -0.0014660964     0.0214356607
  169  C 12  X      0.0014799829     0.0236388919    -0.0407750231    -0.0385868288     0.0216937212
  170  C 12  Y     -0.0013103129    -0.0001392694     0.0019464111     0.1623709104    -0.0089768303
  171  C 12  Z      0.0001140453    -0.0120894185     0.0197317432    -0.1118742352    -0.0042720645
  172  C 12  X     -0.0050741759     0.0101076440    -0.0102515647    -0.0116191217     0.0023702027
  173  C 12  Y     -0.0001561863    -0.0002097870     0.0008143235     0.0501630719    -0.0028666179
  174  C 12  Z      0.0026351826    -0.0049074842     0.0048309823    -0.0346850670     0.0008450478
  175  C 12 XX     -0.0099897984     0.0098208943    -0.0140719088     0.0019846853     0.0069780730
  176  C 12 YY     -0.0092949657     0.0079994292    -0.0102228770     0.0006445559     0.0042080470
  177  C 12 ZZ     -0.0077335159     0.0070637049    -0.0094408234    -0.0028235424     0.0043679676
  178  C 12 XY      0.0019277214    -0.0016052257     0.0020747742    -0.0051399127    -0.0006637600
  179  C 12 XZ      0.0018917545    -0.0021192004     0.0034807878     0.0029536928    -0.0021660770
  180  C 12 YZ      0.0037237691    -0.0027845729     0.0033514043     0.0020391253    -0.0012640516
  181  C 13  S      0.0240340467     0.0129492697    -0.0338903444     0.1093258144     0.0199223594
  182  C 13  S     -0.0477746621    -0.0254091084     0.0680457084    -0.2182090864    -0.0402294617
  183  C 13  S     -0.0210644255     0.0080308069     0.0114189091    -0.0518129317    -0.0148136609
  184  C 13  X     -0.0441753070     0.0609690636    -0.0827582063    -0.0995085612     0.0383353336
  185  C 13  Y     -0.0205141137     0.0273005490    -0.0498554020     0.0076649805     0.0337772986
  186  C 13  Z      0.0397403167    -0.0539975760     0.0836478350     0.0457426804    -0.0474163574
  187  C 13  X     -0.0162898892     0.0172748186    -0.0258375005    -0.0286829303     0.0139848185
  188  C 13  Y     -0.0057898316     0.0099132990    -0.0154281015    -0.0062353049     0.0092916543
  189  C 13  Z      0.0132110679    -0.0171493333     0.0259436554     0.0200859553    -0.0148435210
  190  C 13 XX     -0.0000198921    -0.0046274437     0.0082344319    -0.0126217530    -0.0043147692
  191  C 13 YY     -0.0046625908     0.0000952362     0.0022979948    -0.0157132824    -0.0017624289
  192  C 13 ZZ     -0.0040058761     0.0002156388     0.0016510491    -0.0114310984    -0.0013320743
  193  C 13 XY     -0.0011107878     0.0019866157    -0.0030264792     0.0038386999     0.0014542243
  194  C 13 XZ     -0.0000988976     0.0008563031    -0.0012458182     0.0006329921     0.0005853134
  195  C 13 YZ      0.0033885982    -0.0016342355     0.0013546294     0.0067402097    -0.0003806865
  196  C 14  S     -0.0530270123     0.0477118156    -0.0562054678    -0.1040869251     0.0252048925
  197  C 14  S      0.1035870459    -0.0944534812     0.1116040285     0.2086642113    -0.0503584666
  198  C 14  S      0.0366443097    -0.0302347358     0.0218041372     0.0570168376    -0.0049509605
  199  C 14  X     -0.0221290011    -0.0436963997     0.0890493862    -0.1157165684    -0.0500692424
  200  C 14  Y      0.0241761912     0.0160723864    -0.0522124551     0.0155178305     0.0430439281
  201  C 14  Z     -0.0078469182     0.0095123332    -0.0040911963     0.0477445476    -0.0085946592
  202  C 14  X     -0.0057057398    -0.0154157292     0.0269955206    -0.0391559960    -0.0152256555
  203  C 14  Y      0.0180998790     0.0018258361    -0.0207334274     0.0138528688     0.0177916904
  204  C 14  Z     -0.0114503957     0.0067572687     0.0030768910     0.0090461544    -0.0061355201
  205  C 14 XX      0.0046383685    -0.0052733829     0.0078255325     0.0115978455    -0.0045315520
  206  C 14 YY      0.0079965633    -0.0057074312     0.0054950572     0.0151531128    -0.0017955407
  207  C 14 ZZ      0.0049883013    -0.0055730411     0.0069167929     0.0116441995    -0.0032038069
  208  C 14 XY     -0.0022828119    -0.0002570322     0.0013090480    -0.0025808485    -0.0009073169
  209  C 14 XZ      0.0004288551     0.0017360814    -0.0036044240    -0.0013129269     0.0024136287
  210  C 14 YZ     -0.0041453852     0.0029551928    -0.0024340536    -0.0072682918     0.0005370068
  211  H 15  S     -0.0374651154    -0.0546207122    -0.0192722397    -0.0050644937    -0.1006161147
  212  H 15  S     -0.0067780218    -0.0158038467    -0.0101711293    -0.0005126719    -0.0213128540
  213  H 16  S     -0.0600424143    -0.0132673727     0.0453531331     0.0010682951     0.0499981172
  214  H 16  S     -0.0094082640    -0.0034689358     0.0059661186    -0.0000319416     0.0125194597
  215  H 17  S     -0.0245170882     0.0639612213     0.0791610918     0.0003671611     0.0297275867
  216  H 17  S     -0.0013957676     0.0121211061     0.0147392909    -0.0001958582     0.0104727053
  217  H 18  S      0.0331611020     0.0500971039    -0.0080748110    -0.0072320417    -0.1503419979
  218  H 18  S      0.0097040531     0.0099002751    -0.0066796033    -0.0030395347    -0.0327466559
  219  H 19  S      0.0029520481     0.0208779491     0.0675323043     0.0042181216     0.1105174666
  220  H 19  S     -0.0038174704     0.0050621888     0.0131213205     0.0011587202     0.0249304113
  221  H 20  S     -0.0144642537     0.0332512891     0.0929825406     0.0043385152     0.1128867565
  222  H 20  S      0.0022618918     0.0033348280     0.0140042361     0.0014360443     0.0251645499
  223  H 21  S      0.0298275956    -0.0352803274     0.0507556913    -0.1239646311    -0.0218340612
  224  H 21  S      0.0114582741    -0.0096169263     0.0093504926    -0.0246055832    -0.0020385347
  225  H 22  S     -0.0187619144    -0.0065264919     0.0314477927     0.1245389472    -0.0366106535
  226  H 22  S      0.0007814111    -0.0025429174     0.0059872337     0.0273284244    -0.0070423246
  227  H 23  S     -0.0529823434     0.0685793710    -0.1024810717    -0.0005217840     0.0504454065
  228  H 23  S     -0.0036449251     0.0102633947    -0.0195136802    -0.0000691077     0.0120391165
  229  H 24  S     -0.0168608089    -0.0090766083     0.0329665278    -0.1242707067    -0.0252934882
  230  H 24  S      0.0009618382    -0.0029661412     0.0063279126    -0.0263897607    -0.0046613211
  231  H 25  S      0.0299466522    -0.0332082598     0.0491232089     0.1199722932    -0.0327857358
  232  H 25  S      0.0107792016    -0.0092772505     0.0083519933     0.0215695867    -0.0027317327
  233  C 26  S      0.1189939595     0.0512809172    -0.0646250281     0.0008185818     0.0040254202
  234  C 26  S     -0.2223322084    -0.1125702559     0.1257712490    -0.0011144906     0.0024019524
  235  C 26  S     -0.2123655359    -0.1147080294     0.0980089557    -0.0114173068    -0.0105958388
  236  C 26  X     -0.1356083851     0.1342614665     0.0385634338    -0.0023698058    -0.1384501172
  237  C 26  Y      0.0056414636    -0.0094861856    -0.0099673585    -0.0120843347    -0.0167716162
  238  C 26  Z      0.0710376333    -0.0684554777    -0.0158875397     0.0110926181     0.0863604682
  239  C 26  X      0.1038749408    -0.0259969207     0.0677798241     0.0013887374     0.0511255407
  240  C 26  Y     -0.0039102642     0.0013573354    -0.0057624935     0.0056063875    -0.0057039723
  241  C 26  Z     -0.0519569952     0.0066646045    -0.0375925023    -0.0053835443    -0.0214925982
  242  C 26 XX     -0.0219283292    -0.0115177268     0.0131331337     0.0005188503     0.0001040619
  243  C 26 YY     -0.0063863669    -0.0027611349     0.0033090084     0.0000987977    -0.0001907967
  244  C 26 ZZ     -0.0097360668    -0.0053343387     0.0061416380    -0.0008030599     0.0018309035
  245  C 26 XY      0.0008100369     0.0003251617     0.0001663383    -0.0013529953     0.0024725783
  246  C 26 XZ      0.0083030164     0.0053006882    -0.0057365558     0.0007908842    -0.0015035593
  247  C 26 YZ     -0.0002398520    -0.0005584969    -0.0002589210     0.0006380442    -0.0006266005
  248  C 27  S      0.1222545032    -0.0795121877     0.0214818667     0.0019642187     0.0369862876
  249  C 27  S     -0.2308754826     0.1589190144    -0.0573840679    -0.0039602722    -0.0701960230
  250  C 27  S     -0.2034805756     0.1345842875    -0.0502734999    -0.0011784751    -0.1141451387
  251  C 27  X      0.1346201100     0.0415232172    -0.1536338335     0.0135034029     0.1025988728
  252  C 27  Y     -0.0078569528    -0.0040835717     0.0070035205    -0.0359391340    -0.0116371540
  253  C 27  Z     -0.0626677190    -0.0198671187     0.0730549010     0.0219884629    -0.0444343625
  254  C 27  X     -0.0499689980    -0.0264466204     0.0633981242     0.0025494399     0.0176938105
  255  C 27  Y      0.0023639681     0.0010612991    -0.0034975268    -0.0181342669    -0.0036620495
  256  C 27  Z      0.0252034537     0.0149699386    -0.0270433101     0.0134215277    -0.0063773119
  257  C 27 XX     -0.0217612085     0.0165552714    -0.0072716300     0.0013396386    -0.0070190129
  258  C 27 YY     -0.0068253877     0.0039206240    -0.0016472628     0.0003778846    -0.0023099913
  259  C 27 ZZ     -0.0098921792     0.0067416024    -0.0028511864    -0.0024020300    -0.0024148253
  260  C 27 XY      0.0009791349    -0.0007446397     0.0006087790    -0.0040508032     0.0015310711
  261  C 27 XZ      0.0079046655    -0.0067910488     0.0027630479     0.0023672767     0.0017677184
  262  C 27 YZ     -0.0004321094     0.0005278898    -0.0006952742     0.0016297695    -0.0004206686
  263  C 28  S     -0.0926892801    -0.0753943784    -0.0143900800     0.0006862088     0.0045161822
  264  C 28  S      0.1887698896     0.1532108027     0.0249939372    -0.0009495639    -0.0136216748
  265  C 28  S     -0.0420008784     0.0674767531     0.1016686940    -0.0212962544    -0.0296593696
  266  C 28  X      0.0711389220     0.0930939718     0.0968626531     0.0038239656     0.0981634221
  267  C 28  Y     -0.0181732609    -0.1557289530    -0.1242075271     0.0045061581     0.0454806486
  268  C 28  Z     -0.0036009642     0.0889551666     0.0562204891    -0.0065595856    -0.1016897969
  269  C 28  X     -0.0403013481    -0.0191393567     0.0267876820    -0.0034330212     0.0369702308
  270  C 28  Y      0.0953292326     0.0059476757    -0.0478598280     0.0014820721     0.0279778512
  271  C 28  Z     -0.0458798501     0.0092244535     0.0164774541     0.0033345319    -0.0474677140
  272  C 28 XX      0.0057801012     0.0038802749    -0.0021455091    -0.0003423093    -0.0067562056
  273  C 28 YY      0.0146791441     0.0147128143     0.0042964324    -0.0000763217    -0.0011472106
  274  C 28 ZZ      0.0099465858     0.0049968507    -0.0002115728     0.0001991198     0.0040608749
  275  C 28 XY     -0.0037989282    -0.0070008940    -0.0022150112     0.0001227087     0.0021230348
  276  C 28 XZ     -0.0014462434     0.0032653793     0.0005384616     0.0000837322    -0.0006678521
  277  C 28 YZ     -0.0072502803    -0.0039033633     0.0002748337     0.0000504894    -0.0007261757

                         31               32               33               34               35
                   -0.6356215484    -0.6205224594    -0.5867603107    -0.5571510724    -0.5290899339
    1  C  1  S     -0.0698274637     0.0711395368     0.0038619493    -0.0155946072    -0.0024091109
    2  C  1  S      0.1438434596    -0.1409567776    -0.0079489072     0.0255081395     0.0001086796
    3  C  1  S      0.0830958629    -0.2031414541    -0.0098244383     0.0890077115     0.0077167594
    4  C  1  X     -0.1197922336    -0.0199880212     0.0241770746    -0.1383123942    -0.0664689226
    5  C  1  Y     -0.0719558743    -0.0843209847     0.0120372371     0.0406779384     0.0101312338
    6  C  1  Z      0.1327546753    -0.1207899427    -0.0418370501    -0.0903163250     0.0401149346
    7  C  1  X     -0.0417752343    -0.0488655093     0.0110988302    -0.0173525552    -0.0226866998
    8  C  1  Y     -0.0243332503    -0.0544738981     0.0053577137     0.0356917955     0.0068061870
    9  C  1  Z      0.0149516219     0.0235304872    -0.0103687885    -0.0705191261     0.0071895007
   10  C  1 XX      0.0059799762    -0.0119570982    -0.0007270686    -0.0079732491    -0.0022432344
   11  C  1 YY      0.0127543215    -0.0081724115    -0.0018853031     0.0001404174     0.0011527128
   12  C  1 ZZ      0.0124079173    -0.0083239581    -0.0000114380     0.0114360987     0.0018950824
   13  C  1 XY      0.0013563513     0.0000370009    -0.0014141289    -0.0022073407     0.0019082814
   14  C  1 XZ      0.0000995093     0.0065361051     0.0004658861     0.0040244840     0.0000276799
   15  C  1 YZ     -0.0019140337     0.0096852796    -0.0006232199    -0.0060717726    -0.0023389753
   16  C  2  S     -0.0092258370    -0.1237187310     0.0093009339     0.0039123400    -0.0048571458
   17  C  2  S      0.0288219960     0.2492538585    -0.0212534541    -0.0093540740     0.0082562733
   18  C  2  S     -0.0735977192     0.1921811475     0.0181502801    -0.0231272063     0.0029037965
   19  C  2  X     -0.0744934636    -0.0523495379     0.0173306989    -0.0187420373    -0.0223322126
   20  C  2  Y     -0.0868700189    -0.1450026250     0.0559098121     0.1910871138    -0.0139563173
   21  C  2  Z      0.0295747059     0.0390028989     0.0096593429     0.0449414167    -0.0181224117
   22  C  2  X     -0.0528650409    -0.0041978876     0.0152356348     0.0008171375    -0.0084121809
   23  C  2  Y     -0.0638806779     0.0236921487     0.0296596542     0.0751506147    -0.0031664799
   24  C  2  Z      0.0057738054     0.0280779571     0.0024156587     0.0256489375     0.0005369523
   25  C  2 XX     -0.0035761769     0.0099544977    -0.0014075585    -0.0058049114    -0.0002182269
   26  C  2 YY      0.0021547767     0.0287943977    -0.0021643636     0.0017120171     0.0032113768
   27  C  2 ZZ      0.0081226499     0.0109945372    -0.0018866396    -0.0026330389    -0.0011641792
   28  C  2 XY     -0.0050466301     0.0058595023    -0.0001278963    -0.0031204060     0.0004584971
   29  C  2 XZ     -0.0041748070     0.0030127331     0.0011977066    -0.0039597874    -0.0032982039
   30  C  2 YZ      0.0004399504     0.0034785135    -0.0000224382     0.0009033676    -0.0005776354
   31  C  3  S     -0.0237244843     0.1102533823    -0.0018315020     0.0139354915     0.0075267478
   32  C  3  S      0.0479265320    -0.2272872863     0.0056423246    -0.0273177820    -0.0132688223
   33  C  3  S      0.1029374739    -0.1482268525    -0.0379427966    -0.0559174180    -0.0140216663
   34  C  3  X      0.0137329779    -0.0532762281    -0.0091086958    -0.0369025340     0.0099393242
   35  C  3  Y      0.0218013960    -0.0164844936     0.0197494953     0.0906592155     0.0080482969
   36  C  3  Z     -0.1190131003     0.1169303510     0.0428323192     0.2226527719     0.0452808194
   37  C  3  X      0.0033584944    -0.0026345586    -0.0055478503    -0.0139248970     0.0012185042
   38  C  3  Y      0.0045663451    -0.0242379337     0.0067395915     0.0177619015    -0.0041509297
   39  C  3  Z     -0.0016397462    -0.0148242559    -0.0011509248     0.0719538532     0.0144584550
   40  C  3 XX      0.0042158190    -0.0108967835    -0.0009656712    -0.0015357175     0.0017340117
   41  C  3 YY      0.0055141030    -0.0061323435    -0.0000538939    -0.0029414915    -0.0010285532
   42  C  3 ZZ      0.0022824497    -0.0284259111     0.0009693488    -0.0052431834    -0.0033174771
   43  C  3 XY      0.0026134679     0.0000861962    -0.0001394705     0.0019047849     0.0014115637
   44  C  3 XZ     -0.0051573278     0.0014205476     0.0003638029     0.0020822451     0.0025853711
   45  C  3 YZ      0.0029870942    -0.0063505299     0.0004098944     0.0002689202    -0.0004152403
   46  C  4  S     -0.0166364030    -0.0755721669    -0.0052326858     0.0006026601     0.0021433915
   47  C  4  S      0.0402345409     0.1521035293     0.0077082989    -0.0080541684    -0.0016992525
   48  C  4  S     -0.0643576267     0.1685706946     0.0551186267     0.1005928655     0.0141604435
   49  C  4  X      0.0471760293     0.0256961948    -0.0394350284    -0.1177268116     0.0227155408
   50  C  4  Y      0.0889916384     0.1442223598    -0.0204055980    -0.1105712383    -0.0536176122
   51  C  4  Z     -0.1092876878     0.0501527119     0.0087286268    -0.0242421595    -0.0026004451
   52  C  4  X      0.0129631927    -0.0091713525    -0.0160901586    -0.0455626049     0.0055977010
   53  C  4  Y      0.0513291692    -0.0046779918    -0.0284750634    -0.0867476241    -0.0229183169
   54  C  4  Z     -0.0522119154     0.0494105127     0.0126569122     0.0111220393     0.0034308241
   55  C  4 XX      0.0054765955     0.0108477061    -0.0002286836     0.0047834032     0.0010961067
   56  C  4 YY      0.0014990811     0.0118947954     0.0012587211     0.0008632545     0.0006559706
   57  C  4 ZZ      0.0031581605     0.0089166333     0.0000716549    -0.0093618254    -0.0028073138
   58  C  4 XY      0.0000692757     0.0005284224     0.0025420723     0.0070091743    -0.0020968205
   59  C  4 XZ     -0.0010484588    -0.0055822713    -0.0005094175    -0.0034899688     0.0008208432
   60  C  4 YZ      0.0027882326    -0.0086456080    -0.0002431520     0.0033302918     0.0015254225
   61  C  5  S     -0.0222512138    -0.0021838376     0.0273363671    -0.0005213899    -0.0214479135
   62  C  5  S      0.0496143935     0.0162944923    -0.0557130626     0.0072896492     0.0487841442
   63  C  5  S      0.2496986528    -0.1366169034    -0.0682313518     0.0143930911     0.0763527695
   64  C  5  X      0.1715876091     0.0346452527    -0.0222726993     0.0906926394    -0.0166343226
   65  C  5  Y      0.0610944827     0.0391221501    -0.0056858524    -0.0091569387     0.0172180508
   66  C  5  Z     -0.1524492270     0.0042975895     0.0104756687    -0.0990622474    -0.0141294275
   67  C  5  X      0.1460870955     0.1037196482    -0.0025675914     0.0845443464     0.0365532333
   68  C  5  Y      0.0422735286     0.0567848282    -0.0151358773    -0.0299306913     0.0028038116
   69  C  5  Z     -0.1175963503    -0.0603700812     0.0087820340    -0.0343496255    -0.0286754314
   70  C  5 XX      0.0024599272    -0.0015073965    -0.0029629749     0.0080285969     0.0053252038
   71  C  5 YY      0.0015419988     0.0076027857    -0.0037392570    -0.0042090257     0.0028551552
   72  C  5 ZZ      0.0040033646    -0.0035810496    -0.0039174769    -0.0031287640     0.0024900215
   73  C  5 XY     -0.0038878682    -0.0021469350     0.0009326454    -0.0002863659    -0.0018434601
   74  C  5 XZ     -0.0003761710    -0.0033323920     0.0011509556     0.0006521703     0.0013068879
   75  C  5 YZ      0.0013041723     0.0003659964     0.0007610241     0.0008962415    -0.0008034986
   76  C  6  S     -0.0000109378    -0.0047833678     0.0067378670     0.0114482731    -0.0000052865
   77  C  6  S     -0.0066744413     0.0097468948    -0.0126679432    -0.0238678635    -0.0004598137
   78  C  6  S      0.0764681749     0.0169654506    -0.0323162502    -0.0835740457    -0.0089031174
   79  C  6  X     -0.0602388253     0.0288585360     0.0048297688    -0.1448827322    -0.0303411320
   80  C  6  Y      0.0233102106     0.1011796472    -0.0252512185    -0.1096211367    -0.0117275594
   81  C  6  Z      0.0531289824    -0.0937614692    -0.0377746673    -0.1316466470     0.0123595508
   82  C  6  X     -0.0020400824     0.0119435776    -0.0051361929    -0.0726932600    -0.0134657910
   83  C  6  Y     -0.0029451572     0.0253141378    -0.0049959227    -0.0272142668    -0.0048053693
   84  C  6  Z      0.0123326240    -0.0250246143    -0.0098881422    -0.0404298305     0.0107730609
   85  C  6 XX      0.0009489724     0.0043355385    -0.0027080356    -0.0042396953     0.0009548934
   86  C  6 YY      0.0000611902    -0.0052776224    -0.0005078624     0.0005923057     0.0001853328
   87  C  6 ZZ     -0.0002962768     0.0036458712    -0.0006245951    -0.0042290434    -0.0010653600
   88  C  6 XY      0.0042743502     0.0017900260    -0.0008919598    -0.0017601187     0.0003541569
   89  C  6 XZ      0.0025942623    -0.0036152086    -0.0014215061    -0.0036376651     0.0000001439
   90  C  6 YZ     -0.0052195939     0.0016912993     0.0005726272    -0.0007537458    -0.0002516078
   91  C  7  S     -0.0247225328    -0.0090735275    -0.0053874974    -0.0477839566    -0.0106805759
   92  C  7  S      0.0565789901     0.0230873410     0.0104002568     0.1059424499     0.0230468570
   93  C  7  S     -0.0713334203     0.0085992860     0.0240123673    -0.0271917534     0.0107941262
   94  C  7  X     -0.0385403801    -0.0135542522    -0.0072163301    -0.0323673747    -0.0009855094
   95  C  7  Y      0.0410389897     0.0067502772     0.0085295112     0.0740294398     0.0171992081
   96  C  7  Z     -0.0088845064    -0.0220838305    -0.0021294651    -0.0423655658    -0.0115862454
   97  C  7  X      0.0533263830    -0.0023972943    -0.0216789191     0.0348840414    -0.0016211888
   98  C  7  Y     -0.0888035208    -0.0013441215     0.0307530417    -0.0561725488     0.0054376371
   99  C  7  Z      0.0439330124     0.0050042380    -0.0132939205     0.0238201205    -0.0032442267
  100  C  7 XX      0.0042185575     0.0017600573     0.0007425525     0.0057923810     0.0008005181
  101  C  7 YY      0.0053101744     0.0018683558     0.0005677094     0.0084808244     0.0022864301
  102  C  7 ZZ      0.0019315323     0.0014537415     0.0004258482     0.0055216747     0.0013680576
  103  C  7 XY     -0.0025767366    -0.0004863676    -0.0004681631    -0.0030841175    -0.0004520029
  104  C  7 XZ      0.0003630313     0.0008736636     0.0002575077     0.0017511182     0.0004107292
  105  C  7 YZ     -0.0006862725    -0.0007377546    -0.0000786023    -0.0029522617    -0.0009939391
  106  C  8  S     -0.0422788024    -0.0039719275    -0.0085583411    -0.0050054229    -0.0271263302
  107  C  8  S      0.0835451410     0.0074525994     0.0147824134     0.0105826227     0.0538351320
  108  C  8  S      0.0105324634    -0.0062561825    -0.1478673880     0.0092941647     0.2422310823
  109  C  8  X      0.0334226969     0.0077377234     0.2192712004    -0.0082321885    -0.1542998252
  110  C  8  Y     -0.0036033668    -0.0000263505    -0.0152817530    -0.0007460324     0.0135627117
  111  C  8  Z     -0.0144739710    -0.0027418775    -0.1020779662     0.0044459844     0.0691925918
  112  C  8  X      0.0091922307     0.0089577278     0.1660524147    -0.0358580308     0.0930454967
  113  C  8  Y     -0.0021371191    -0.0039092400    -0.0136659310     0.0105136183    -0.0033936148
  114  C  8  Z     -0.0054917253    -0.0028101890    -0.0751876749     0.0098930468    -0.0460522061
  115  C  8 XX      0.0049659226     0.0001184569    -0.0018455354    -0.0001769183     0.0153635838
  116  C  8 YY      0.0052812597     0.0005642895     0.0019006456     0.0017367190    -0.0070107005
  117  C  8 ZZ      0.0041231230     0.0004606299     0.0008264976     0.0009087819     0.0001702208
  118  C  8 XY     -0.0010581019    -0.0002360983     0.0000054407    -0.0001110898     0.0008161504
  119  C  8 XZ     -0.0005384333    -0.0000147176     0.0015546275     0.0006429102    -0.0095641988
  120  C  8 YZ     -0.0021196348    -0.0001748308    -0.0010173365    -0.0011489426     0.0065222425
  121  N  9  S     -0.0144763807    -0.0052524384    -0.0024580810    -0.0246297750    -0.0058256803
  122  N  9  S     -0.0276639344    -0.0109580145    -0.0065487112    -0.0504469725    -0.0124802431
  123  N  9  S     -0.0909884714    -0.0117055706     0.0230148019    -0.0900747913    -0.0086980706
  124  N  9  X      0.0032582895     0.0017164363     0.0009058297    -0.0020829016    -0.0021252110
  125  N  9  Y      0.0031223826     0.0052482734    -0.0000714930    -0.0074467134    -0.0042365575
  126  N  9  Z     -0.0051063800     0.0063979773    -0.0008143372     0.0064886396     0.0028314527
  127  N  9  X      0.0062955598    -0.0002644002    -0.0035226522     0.0075891482     0.0008998358
  128  N  9  Y     -0.0146608289    -0.0037251821     0.0064159107    -0.0043409523     0.0028576055
  129  N  9  Z      0.0088449505    -0.0056551877    -0.0030631047     0.0008677968    -0.0015345363
  130  N  9 XX      0.0001091693    -0.0001393579    -0.0002723690    -0.0017193781    -0.0007605425
  131  N  9 YY     -0.0012765746    -0.0012879078    -0.0003182135    -0.0015004137    -0.0001996791
  132  N  9 ZZ     -0.0006595409     0.0003200897    -0.0003977951    -0.0006696505    -0.0001736380
  133  N  9 XY      0.0004158149     0.0004406961    -0.0001054983     0.0011392957     0.0003869815
  134  N  9 XZ     -0.0005138454     0.0003734856     0.0000094560    -0.0003740492    -0.0000958126
  135  N  9 YZ      0.0012035104    -0.0002456415     0.0000281281     0.0000765694    -0.0001755902
  136  C 10  S      0.0122422298     0.0008445230     0.0020802400    -0.0062695442     0.0640096031
  137  C 10  S     -0.0246038482    -0.0016597706    -0.0038602131     0.0124187408    -0.1292650665
  138  C 10  S     -0.0017477239     0.0015315941    -0.0064802997     0.0237825715    -0.3324871806
  139  C 10  X     -0.0262853636    -0.0021203853     0.0680824652    -0.0300745841     0.1388876600
  140  C 10  Y     -0.0475748123    -0.0069223458    -0.1497419382     0.0218295894    -0.0755535635
  141  C 10  Z      0.0526228894     0.0057834342     0.0856548477    -0.0013591482    -0.0113375961
  142  C 10  X     -0.0080946639    -0.0015831719     0.0167259479    -0.0008419032    -0.0423296680
  143  C 10  Y     -0.0167612705    -0.0024131009    -0.0421587493     0.0007339701     0.0660827371
  144  C 10  Z      0.0187204932     0.0021513094     0.0253027993     0.0004678471    -0.0308421697
  145  C 10 XX     -0.0043702605    -0.0004265306    -0.0042200683     0.0003410878    -0.0055804105
  146  C 10 YY     -0.0002447839     0.0000215587     0.0005154925     0.0017585592    -0.0160410296
  147  C 10 ZZ     -0.0006353134     0.0000299795    -0.0011472795     0.0008909704    -0.0059286785
  148  C 10 XY      0.0010105509     0.0000777402    -0.0003703778    -0.0005030369     0.0087594488
  149  C 10 XZ      0.0012683217     0.0001313364     0.0025127488     0.0005065901    -0.0063551025
  150  C 10 YZ     -0.0012078019    -0.0001509380    -0.0007914113    -0.0009338125     0.0063519438
  151  C 11  S      0.0252845097     0.0029668007     0.0358680294     0.0053482792    -0.0692650011
  152  C 11  S     -0.0508110227    -0.0058142120    -0.0699758982    -0.0116721704     0.1410148208
  153  C 11  S     -0.0213568251    -0.0032113419    -0.0677336950    -0.0163626596     0.3090250511
  154  C 11  X      0.0391934884     0.0032541037    -0.0269473022     0.0127988721    -0.0219486267
  155  C 11  Y     -0.0458910927    -0.0059808668    -0.1383735969     0.0185685229     0.0122353246
  156  C 11  Z      0.0167338151     0.0032300051     0.1264741255    -0.0217791796     0.0014491313
  157  C 11  X      0.0150709125     0.0015805616    -0.0010148418     0.0079743099    -0.0550427936
  158  C 11  Y     -0.0124340324    -0.0013212477    -0.0373715835     0.0099261951    -0.0702997609
  159  C 11  Z      0.0021345435     0.0001556842     0.0308818407    -0.0121817884     0.0858096795
  160  C 11 XX     -0.0037187968    -0.0003895996    -0.0062145481     0.0001783922     0.0021201546
  161  C 11 YY     -0.0026645706    -0.0003685355    -0.0057635374    -0.0006843028     0.0112914403
  162  C 11 ZZ     -0.0032322196    -0.0003780745    -0.0050940673    -0.0007372077     0.0118130061
  163  C 11 XY     -0.0004617758     0.0000024762     0.0007914252    -0.0004335748     0.0047457319
  164  C 11 XZ      0.0015798289     0.0002194831     0.0014941249    -0.0000069612    -0.0026390167
  165  C 11 YZ      0.0011389091     0.0001331990     0.0024539114     0.0005803752    -0.0091531343
  166  C 12  S     -0.0342228161    -0.0032027317    -0.0144878620    -0.0075709997     0.0658227057
  167  C 12  S      0.0686599106     0.0065102894     0.0302866906     0.0145518863    -0.1285214386
  168  C 12  S      0.0182979363     0.0013841929     0.0085095786     0.0250959660    -0.2943157168
  169  C 12  X      0.0108788278     0.0002587797    -0.1147277558     0.0454183137    -0.2155124473
  170  C 12  Y      0.0017997093     0.0009457342     0.0100280887    -0.0047386343     0.0147965813
  171  C 12  Z     -0.0074435742     0.0003114467     0.0518818666    -0.0205517288     0.1001866424
  172  C 12  X     -0.0030485233    -0.0003983177    -0.0553207735     0.0079116157     0.0342208235
  173  C 12  Y      0.0009471529     0.0008508914     0.0041982714    -0.0017947500    -0.0046883638
  174  C 12  Z      0.0006280318     0.0008248851     0.0255505889    -0.0033867849    -0.0143741841
  175  C 12 XX      0.0062013536     0.0006492535     0.0038586242     0.0019954711    -0.0203515664
  176  C 12 YY      0.0028499094     0.0002135730    -0.0017730288     0.0008095286    -0.0019750178
  177  C 12 ZZ      0.0031915502     0.0002815987    -0.0000216600     0.0009923873    -0.0063872026
  178  C 12 XY     -0.0007048550    -0.0000611760     0.0001125465    -0.0001701974     0.0009772219
  179  C 12 XZ     -0.0019978273    -0.0002252162    -0.0023090062    -0.0007556690     0.0091899163
  180  C 12 YZ     -0.0004861786     0.0000104311     0.0017723492    -0.0001820237    -0.0022341769
  181  C 13  S      0.0282165182     0.0033492212     0.0366958020     0.0050204007    -0.0697551003
  182  C 13  S     -0.0566805805    -0.0066914770    -0.0719593682    -0.0106173450     0.1420761386
  183  C 13  S     -0.0228319625    -0.0010909456    -0.0691076619    -0.0221864824     0.3070185047
  184  C 13  X      0.0148232892    -0.0001554249    -0.0926623554     0.0232915798    -0.0105552858
  185  C 13  Y      0.0408557263     0.0056312628     0.1454097946    -0.0205330570    -0.0100402675
  186  C 13  Z     -0.0409090220    -0.0044497940    -0.0697940699     0.0045429466     0.0137055070
  187  C 13  X      0.0082193355    -0.0000860672    -0.0192567923     0.0154048562    -0.0892182704
  188  C 13  Y      0.0100821138     0.0016714578     0.0379895859    -0.0137762740     0.0798694083
  189  C 13  Z     -0.0125613208    -0.0014005390    -0.0207804250     0.0032334186    -0.0185043848
  190  C 13 XX     -0.0048058890    -0.0004810674    -0.0066782571    -0.0002842471     0.0076314876
  191  C 13 YY     -0.0033728667    -0.0004133274    -0.0058808696    -0.0007504707     0.0133669973
  192  C 13 ZZ     -0.0024874975    -0.0003730834    -0.0047628738    -0.0000988587     0.0045036326
  193  C 13 XY      0.0015672848     0.0002116439     0.0015260676     0.0005878945    -0.0091548228
  194  C 13 XZ      0.0004675386     0.0000544611     0.0011067182    -0.0004923339     0.0053642303
  195  C 13 YZ      0.0005587989     0.0001009351     0.0020876857     0.0001578898    -0.0038354581
  196  C 14  S      0.0094571571     0.0004203193     0.0033579851    -0.0060093437     0.0661825011
  197  C 14  S     -0.0191654676    -0.0009923342    -0.0065805198     0.0123309984    -0.1338281266
  198  C 14  S      0.0007688066    -0.0038729633    -0.0126039263     0.0409669908    -0.3289219769
  199  C 14  X     -0.0514924693    -0.0052697037    -0.0012337585    -0.0222640548     0.1055450524
  200  C 14  Y      0.0527197073     0.0064271403     0.1405257694    -0.0156892183     0.0528854740
  201  C 14  Z     -0.0156659428    -0.0034025658    -0.1134735521     0.0248965383    -0.0974917633
  202  C 14  X     -0.0178166024    -0.0025839446    -0.0011378053    -0.0033033115    -0.0158026684
  203  C 14  Y      0.0189564498     0.0005730668     0.0394950789     0.0057288065    -0.0587344918
  204  C 14  Z     -0.0051774188     0.0001829087    -0.0316375441    -0.0023087070     0.0563891837
  205  C 14 XX     -0.0033837806    -0.0004106304    -0.0049959325     0.0004622792    -0.0011814583
  206  C 14 YY      0.0004734549     0.0001501289     0.0003597973     0.0017098684    -0.0145180339
  207  C 14 ZZ     -0.0013881924    -0.0000886574    -0.0006624115     0.0010553320    -0.0124309012
  208  C 14 XY     -0.0009326913    -0.0000808461     0.0006725448    -0.0002961829    -0.0030666122
  209  C 14 XZ      0.0022949683     0.0002368201     0.0020736662     0.0002540067     0.0004740339
  210  C 14 YZ     -0.0006585304    -0.0000946585    -0.0013008545    -0.0010265549     0.0109258211
  211  H 15  S      0.1825816274    -0.1094161954    -0.0365751846     0.0066642558     0.0485343354
  212  H 15  S      0.0333363575    -0.0359773258    -0.0065357504     0.0150680313     0.0155912772
  213  H 16  S      0.0661718718     0.2190804783    -0.0476580767    -0.1248512077     0.0232380032
  214  H 16  S      0.0022004069     0.0605499520    -0.0073714290    -0.0163601895     0.0081538037
  215  H 17  S      0.0920782643    -0.1905792359    -0.0279649390    -0.1804610003    -0.0424517802
  216  H 17  S      0.0165555907    -0.0543615235    -0.0063546520    -0.0336644746    -0.0118046023
  217  H 18  S      0.0979959183     0.1430760051    -0.0128163995    -0.0754663034    -0.0323235885
  218  H 18  S      0.0122448736     0.0394050516    -0.0005354235    -0.0090933774    -0.0094514079
  219  H 19  S      0.0118176580     0.0027067285    -0.0315859934    -0.1642459104    -0.0082573829
  220  H 19  S     -0.0082419305    -0.0011133603    -0.0030529052    -0.0266017311    -0.0026728612
  221  H 20  S      0.0345246474     0.0192274328    -0.0126895443     0.0653654936     0.0166298655
  222  H 20  S      0.0029552063     0.0042365198    -0.0038416447     0.0070936434     0.0048519416
  223  H 21  S     -0.0309990969    -0.0041355796    -0.1137895114     0.0305112337    -0.1791965318
  224  H 21  S     -0.0018181345    -0.0005998016    -0.0236465093     0.0096261064    -0.0655449642
  225  H 22  S     -0.0408881101    -0.0059567313    -0.1548926653     0.0148490003     0.0855842135
  226  H 22  S     -0.0085177318    -0.0014702893    -0.0313756952     0.0016399643     0.0423073178
  227  H 23  S      0.0392059608     0.0031318607    -0.0630221291     0.0420885994    -0.2515367883
  228  H 23  S      0.0116425381     0.0011612957    -0.0013637260     0.0103633052    -0.0841471112
  229  H 24  S     -0.0441573756    -0.0063380448    -0.1526484673     0.0147212495     0.0883957680
  230  H 24  S     -0.0089487718    -0.0014206865    -0.0300628489     0.0010948963     0.0423424697
  231  H 25  S     -0.0268203777    -0.0036416793    -0.1099359064     0.0293568832    -0.1746641404
  232  H 25  S     -0.0017198341    -0.0002751385    -0.0193187528     0.0084135226    -0.0602830619
  233  C 26  S     -0.0258482745    -0.0051008059    -0.0403318041    -0.0242682238     0.0353035296
  234  C 26  S      0.0623623627     0.0080433941     0.0842492172     0.0534547336    -0.0673303338
  235  C 26  S     -0.0174197833    -0.0082484204     0.1502195129    -0.0157110907    -0.0553299845
  236  C 26  X     -0.1952013447    -0.0164329786     0.0973610840    -0.0984162724    -0.0567311311
  237  C 26  Y      0.0217242016     0.0117372366    -0.0056305764    -0.0033767576     0.0046800548
  238  C 26  Z      0.0850249978     0.0184255303    -0.0484430794     0.0479647554     0.0251045207
  239  C 26  X      0.1609902521     0.0361395419     0.0380675954     0.0237387175     0.0499119878
  240  C 26  Y     -0.0096960008    -0.0076930480     0.0010299148     0.0047453511    -0.0011207037
  241  C 26  Z     -0.0850031047    -0.0155971011    -0.0195394687    -0.0182788432    -0.0249578452
  242  C 26 XX      0.0080501893     0.0005106596     0.0077680892     0.0063383464    -0.0071887759
  243  C 26 YY      0.0017403026     0.0004149220     0.0029294023     0.0016258540    -0.0015680810
  244  C 26 ZZ      0.0027546864     0.0001891086     0.0039984614     0.0017803182    -0.0032951630
  245  C 26 XY     -0.0014099631    -0.0003656077    -0.0002118552    -0.0000876480    -0.0000028381
  246  C 26 XZ     -0.0027258755    -0.0009601885    -0.0026584180    -0.0015330712     0.0035888183
  247  C 26 YZ      0.0007015412     0.0001078472    -0.0000114768     0.0000311193     0.0001289597
  248  C 27  S      0.0596394426     0.0072485257     0.0273212146     0.0223885874    -0.0493693107
  249  C 27  S     -0.1257959289    -0.0165490219    -0.0630311752    -0.0482364956     0.1182602413
  250  C 27  S     -0.2055570733    -0.0293324599     0.0280388920    -0.0709403498     0.0504674242
  251  C 27  X      0.0778360851     0.0069471501    -0.1875584394     0.0357286661     0.1696867311
  252  C 27  Y     -0.0012362062     0.0046458565     0.0113089204    -0.0060029775    -0.0095528158
  253  C 27  Z     -0.0403745023     0.0021387641     0.0882428184    -0.0168628487    -0.0819916984
  254  C 27  X      0.0771232135     0.0210849954     0.1028998265    -0.0036535417     0.0699293141
  255  C 27  Y     -0.0007512288     0.0054255114    -0.0078277563    -0.0075935810    -0.0047503819
  256  C 27  Z     -0.0354315272    -0.0069010103    -0.0478908133     0.0065637684    -0.0337387007
  257  C 27 XX     -0.0117390626    -0.0016416279    -0.0064300313    -0.0046403770     0.0121897733
  258  C 27 YY     -0.0043810944    -0.0006083570    -0.0022216710    -0.0015891533     0.0039344918
  259  C 27 ZZ     -0.0062027137    -0.0005639230    -0.0030309450    -0.0023570286     0.0063161680
  260  C 27 XY     -0.0000982250    -0.0004353627     0.0006559572     0.0004447979    -0.0000284170
  261  C 27 XZ      0.0043750485     0.0000971525     0.0025467222     0.0016223052    -0.0039585287
  262  C 27 YZ      0.0002377590     0.0002288450     0.0001659840    -0.0004614904     0.0016092544
  263  C 28  S      0.0358066764     0.0130774396    -0.0056860996     0.0320151806     0.0118817650
  264  C 28  S     -0.0775184939    -0.0381983445     0.0144709409    -0.0636389405    -0.0267152354
  265  C 28  S      0.1527679240     0.1803856464    -0.0494281561    -0.0123439878    -0.0075545815
  266  C 28  X      0.0215685516     0.0208160745    -0.0117445144     0.1032797339     0.0531942106
  267  C 28  Y     -0.1105757705    -0.0619343586    -0.0088537883    -0.1333159042    -0.0230114625
  268  C 28  Z      0.1037544759    -0.0289202900     0.0100860809     0.0351177381    -0.0030861538
  269  C 28  X      0.0277709823    -0.0210484551    -0.0119823945     0.0971932986     0.0143639653
  270  C 28  Y     -0.1075323411     0.0342659823     0.0197693813    -0.1205837869    -0.0039382224
  271  C 28  Z      0.0563734082    -0.0830016509    -0.0002467760     0.0487821898    -0.0037604519
  272  C 28 XX     -0.0022164764    -0.0017507263     0.0013215356    -0.0068655043    -0.0048938420
  273  C 28 YY     -0.0044879865    -0.0011198561     0.0009837688    -0.0028527033    -0.0004349276
  274  C 28 ZZ     -0.0074037964    -0.0037910055     0.0000912394    -0.0052857932    -0.0008439306
  275  C 28 XY      0.0023074729     0.0044313017    -0.0017580229    -0.0032416254     0.0002294188
  276  C 28 XZ     -0.0044967085     0.0057321101     0.0016210249     0.0032729441    -0.0005199250
  277  C 28 YZ      0.0040006105     0.0002258184    -0.0004592005    -0.0009683590    -0.0006478827

                         36               37               38               39               40
                   -0.5149742106    -0.5065689801    -0.4909433801    -0.4887845673    -0.4800547193
    1  C  1  S      0.0055143474     0.0025632764     0.0290777367     0.0091292594     0.0037981800
    2  C  1  S     -0.0244358490    -0.0027740324    -0.0596167346    -0.0129487551    -0.0112071921
    3  C  1  S     -0.0163015376    -0.0032438080    -0.0811514507    -0.0021228541    -0.0260267312
    4  C  1  X     -0.0897567869     0.0323580840     0.0003266554     0.1822493956    -0.0681529783
    5  C  1  Y      0.0804748029    -0.0137195956    -0.1499817056     0.0005971727    -0.0268387678
    6  C  1  Z      0.1714246480    -0.0439533161    -0.0016809669    -0.1512816610     0.0820698533
    7  C  1  X     -0.0208397736     0.0098875802    -0.0248124458     0.0836763816    -0.0373107646
    8  C  1  Y      0.0253217902    -0.0054994266    -0.0387062901    -0.0023525601    -0.0073427397
    9  C  1  Z      0.0589278361    -0.0140624760     0.0125675828    -0.0544559693     0.0365734383
   10  C  1 XX     -0.0044164542     0.0003192452    -0.0035255663    -0.0001692390    -0.0003438490
   11  C  1 YY      0.0037494636    -0.0006647832    -0.0027452727     0.0007311129    -0.0011502576
   12  C  1 ZZ     -0.0015898042    -0.0008550129    -0.0039920272    -0.0057996075     0.0008464075
   13  C  1 XY      0.0093665929    -0.0028009940    -0.0095169348    -0.0079224038     0.0022031616
   14  C  1 XZ      0.0006339496     0.0004316633    -0.0042522903     0.0049139892    -0.0032713381
   15  C  1 YZ     -0.0080496239     0.0025189754     0.0099215353     0.0089163274    -0.0026862932
   16  C  2  S     -0.0216418444     0.0022492049     0.0123796822    -0.0091757574     0.0068962105
   17  C  2  S      0.0388483654    -0.0031816984    -0.0293835936     0.0274827924    -0.0199745646
   18  C  2  S      0.0210400749    -0.0076865407    -0.0253970475    -0.0250375713     0.0145282490
   19  C  2  X     -0.0664968213     0.0212409366     0.1035421024     0.0696892709    -0.0100066564
   20  C  2  Y     -0.0920001369     0.0203157945    -0.0641742498     0.0898536139    -0.0619001368
   21  C  2  Z     -0.1505104819     0.0297623915     0.1148500592     0.0434927568    -0.0126094120
   22  C  2  X     -0.0314477263     0.0084325181     0.0467879735     0.0198146834     0.0021213276
   23  C  2  Y     -0.0352735262     0.0076166122    -0.0189107128     0.0226654327    -0.0152523153
   24  C  2  Z     -0.0315623606     0.0067541426     0.0643258924     0.0081220256     0.0041302649
   25  C  2 XX     -0.0024312656     0.0006424422     0.0086187017    -0.0010350773     0.0018259717
   26  C  2 YY      0.0148636578    -0.0025931056    -0.0075423757    -0.0024187083     0.0002724173
   27  C  2 ZZ     -0.0050004490     0.0010837705    -0.0029647142     0.0052082754    -0.0036694374
   28  C  2 XY      0.0038363047    -0.0004265036     0.0039814382    -0.0007531658     0.0015998909
   29  C  2 XZ     -0.0094310337     0.0022054140     0.0035526206     0.0069255735    -0.0023934398
   30  C  2 YZ     -0.0049493881     0.0008370178     0.0004289577     0.0003119704    -0.0007772225
   31  C  3  S      0.0142014299    -0.0007337223     0.0180156612    -0.0047410274     0.0039177044
   32  C  3  S     -0.0196480678    -0.0003187102    -0.0403824422     0.0091532484    -0.0071081943
   33  C  3  S     -0.0094131444     0.0034857920     0.0265429029     0.0143042212    -0.0065429452
   34  C  3  X      0.0258512704     0.0044029539     0.1692478650     0.0120317265     0.0273202680
   35  C  3  Y     -0.0296500778     0.0011288233     0.1005560226    -0.0357012069     0.0351421641
   36  C  3  Z      0.1549401251    -0.0186622135     0.0496986781     0.0188962734     0.0111435146
   37  C  3  X      0.0058273697     0.0028071361     0.0738456521     0.0070544218     0.0106687065
   38  C  3  Y     -0.0303069366     0.0043939104     0.0359445012    -0.0091554921     0.0103926342
   39  C  3  Z      0.0484873931    -0.0026550912     0.0435187430     0.0149063794     0.0007758399
   40  C  3 XX      0.0063514627    -0.0005809163     0.0075095068     0.0006816411     0.0013059094
   41  C  3 YY     -0.0021277895    -0.0006076472    -0.0047312371    -0.0033586620     0.0011746089
   42  C  3 ZZ     -0.0087236020     0.0011829756    -0.0082162722     0.0035303449    -0.0031488048
   43  C  3 XY      0.0061421962    -0.0009006092     0.0012413749    -0.0000943779     0.0005337740
   44  C  3 XZ      0.0086446628    -0.0007536730     0.0140202093    -0.0009276686     0.0035887281
   45  C  3 YZ     -0.0020808082     0.0000186046     0.0011969423    -0.0018247185     0.0011531970
   46  C  4  S     -0.0025816635     0.0062340593     0.0219623434     0.0191796055    -0.0070064723
   47  C  4  S      0.0193869711    -0.0147373838    -0.0372816657    -0.0431690611     0.0184842603
   48  C  4  S     -0.0081322759    -0.0247950381    -0.0987116090    -0.0435285671     0.0122408689
   49  C  4  X      0.1279200413    -0.0082279667     0.0583386524     0.0371711322    -0.0085332743
   50  C  4  Y     -0.2323886416     0.0192759931    -0.1534628830    -0.0374878649    -0.0270203783
   51  C  4  Z      0.0897486712    -0.0114440751    -0.1271965322     0.0393106056    -0.0296837869
   52  C  4  X      0.0641036252    -0.0070494873     0.0039602666     0.0245968059    -0.0112520909
   53  C  4  Y     -0.0665229386     0.0088300300    -0.0126058152    -0.0203246358    -0.0006284437
   54  C  4  Z      0.0309043373    -0.0038092565    -0.0461189447     0.0240398502    -0.0137091246
   55  C  4 XX      0.0023913632    -0.0006444088    -0.0026497723    -0.0022119209     0.0002818808
   56  C  4 YY      0.0018507594    -0.0011783898     0.0047202924    -0.0054083369     0.0037446636
   57  C  4 ZZ     -0.0034215010    -0.0006437220    -0.0096598533    -0.0011666914    -0.0004715660
   58  C  4 XY     -0.0097797370     0.0004510191    -0.0100960490    -0.0014035364    -0.0014689601
   59  C  4 XZ      0.0046187543    -0.0008984495     0.0008504730    -0.0024647671     0.0016205202
   60  C  4 YZ      0.0046664848     0.0003280784     0.0144403866     0.0043041514     0.0012080793
   61  C  5  S     -0.0181873241     0.0038505956    -0.0156627904     0.0279834135    -0.0063611309
   62  C  5  S      0.0438676732    -0.0092308722     0.0363250717    -0.0669947260     0.0165999976
   63  C  5  S     -0.0567085231     0.0004587863     0.0233513172    -0.0211917717    -0.0115341218
   64  C  5  X     -0.1503701166     0.0202538908    -0.1669069217     0.0894699575    -0.0906980464
   65  C  5  Y      0.1705463772    -0.0051541637    -0.0152781263     0.1333976975    -0.0538649029
   66  C  5  Z     -0.0422341340    -0.0218450804    -0.1114356754    -0.2108967180     0.0774364998
   67  C  5  X     -0.0921450020     0.0054288798    -0.1073126096     0.0404826930    -0.0486614449
   68  C  5  Y      0.0557892149     0.0124598765     0.0244290564     0.0627930131    -0.0240322633
   69  C  5  Z      0.0160847799    -0.0210277952    -0.0502509848    -0.1017768492     0.0420400280
   70  C  5 XX      0.0073947164    -0.0009320382     0.0070398375     0.0026103964    -0.0012358882
   71  C  5 YY      0.0025570484    -0.0011207763     0.0021541133    -0.0094317765     0.0031646697
   72  C  5 ZZ     -0.0004146275     0.0000173828     0.0009959550    -0.0073289503     0.0019054375
   73  C  5 XY     -0.0086685797     0.0022821683     0.0023095707     0.0003088491    -0.0000286795
   74  C  5 XZ      0.0082099720    -0.0014720445     0.0096861116    -0.0031341806     0.0041270681
   75  C  5 YZ      0.0022258262    -0.0000687866    -0.0026784904     0.0082602291    -0.0035542079
   76  C  6  S     -0.0009577721    -0.0040658096    -0.0225121997    -0.0194951317     0.0048358742
   77  C  6  S      0.0032193646     0.0088287324     0.0502693519     0.0439488326    -0.0104151222
   78  C  6  S      0.0105004233     0.0049489455     0.0038512156     0.0160714614    -0.0087921728
   79  C  6  X      0.1213486829    -0.0181658338    -0.1965255947     0.1341901948    -0.0726037785
   80  C  6  Y     -0.0607442895     0.0175038849     0.2033323504     0.0208748920     0.0292252372
   81  C  6  Z      0.1098611906    -0.0040662976     0.1042723134     0.0730250056    -0.0100304069
   82  C  6  X      0.0395213949    -0.0071857221    -0.0880053260     0.0438219820    -0.0280912621
   83  C  6  Y     -0.0381688801     0.0097700652     0.1003599392     0.0168085478     0.0106984975
   84  C  6  Z      0.0474019053    -0.0033448175     0.0611095361     0.0211215568     0.0043091192
   85  C  6 XX     -0.0031334846     0.0015752262     0.0171143500    -0.0012346050     0.0030213047
   86  C  6 YY      0.0017931739     0.0004972195    -0.0016173466     0.0051262374    -0.0029025409
   87  C  6 ZZ      0.0013117850     0.0001545366     0.0011406204     0.0049368423    -0.0011727314
   88  C  6 XY      0.0038464738    -0.0009062274    -0.0050112785     0.0015712431    -0.0014999654
   89  C  6 XZ     -0.0010302668     0.0010201438     0.0105311937     0.0037981718     0.0000423387
   90  C  6 YZ      0.0036320658     0.0006532645     0.0058114531     0.0087318626    -0.0023568477
   91  C  7  S     -0.0453499450     0.0030036828     0.0088564761    -0.0252216156     0.0120995718
   92  C  7  S      0.0957625874    -0.0059325936    -0.0142277583     0.0547691879    -0.0261418000
   93  C  7  S      0.0695249590    -0.0094468400    -0.0613890820     0.0499826885    -0.0202723247
   94  C  7  X     -0.0373211101    -0.0090104414    -0.0505908324    -0.1086056033     0.0349495252
   95  C  7  Y      0.0707628367    -0.0101332632    -0.0599886502     0.0000715487    -0.0096421153
   96  C  7  Z     -0.0023854523     0.0030713495    -0.0275326449     0.0436691497    -0.0214872984
   97  C  7  X     -0.0297398695    -0.0034763695     0.0209825877    -0.0553226776     0.0176700628
   98  C  7  Y      0.0450590795    -0.0050492005    -0.0823010439     0.0231477805    -0.0099792549
   99  C  7  Z     -0.0109321399     0.0035879992     0.0190321897     0.0071373535    -0.0058617460
  100  C  7 XX      0.0047387376     0.0001246938     0.0008263528     0.0059607020    -0.0023670969
  101  C  7 YY      0.0091950021    -0.0009237843    -0.0030582360     0.0029098434    -0.0017113178
  102  C  7 ZZ      0.0040488585    -0.0003549805     0.0007597231     0.0010982153    -0.0004243829
  103  C  7 XY     -0.0032006597    -0.0000779925     0.0001132563    -0.0039037731     0.0015815082
  104  C  7 XZ      0.0011467077     0.0001096235     0.0013513276     0.0012243578    -0.0002940290
  105  C  7 YZ     -0.0019879109     0.0003633804    -0.0005250764     0.0010013340    -0.0004437082
  106  C  8  S      0.0121762421    -0.0038366791     0.0154160445    -0.0331671238    -0.0534918510
  107  C  8  S     -0.0244070613     0.0076602848    -0.0333849554     0.0711676657     0.1183436363
  108  C  8  S     -0.0580188086     0.0128370302    -0.0521098338     0.1163267060     0.1687671203
  109  C  8  X      0.0213559716    -0.0535818731    -0.0194454201     0.0598716080     0.2030613184
  110  C  8  Y      0.0253938341     0.2207133773    -0.0186956463    -0.0323501704    -0.0080312238
  111  C  8  Z     -0.0304385153    -0.1516782242     0.0101187707    -0.0080517182    -0.1013819638
  112  C  8  X     -0.0210016261    -0.0089433594    -0.0219487297     0.0561557028     0.1302980240
  113  C  8  Y      0.0070419247     0.0600300689    -0.0130722731    -0.0179267852    -0.0099935696
  114  C  8  Z      0.0065828152    -0.0443978233     0.0174017114    -0.0165062300    -0.0603007054
  115  C  8 XX     -0.0034757277     0.0005586080    -0.0015477875     0.0052587055     0.0037124361
  116  C  8 YY      0.0002702935     0.0000797146    -0.0017849048     0.0042121912     0.0087338167
  117  C  8 ZZ     -0.0011025706     0.0006586272    -0.0025686670     0.0032993925     0.0071971386
  118  C  8 XY     -0.0004087122     0.0006371868     0.0000440783    -0.0014141754     0.0002101051
  119  C  8 XZ      0.0020261114    -0.0006344484     0.0011687333    -0.0001262982     0.0012583745
  120  C  8 YZ     -0.0006268250    -0.0001842810     0.0002531509    -0.0004287003    -0.0028560126
  121  N  9  S     -0.0256083006     0.0021246659     0.0053017500    -0.0144744568     0.0071716039
  122  N  9  S     -0.0554340502     0.0044080262     0.0130610096    -0.0316834347     0.0154914284
  123  N  9  S     -0.0246915338     0.0044129007    -0.0383006868    -0.0090417648     0.0090106337
  124  N  9  X      0.0089623761     0.0056031480     0.0298953230     0.0590337271    -0.0194693616
  125  N  9  Y     -0.0217218619     0.0048750479     0.0331201354     0.0040173595     0.0047702223
  126  N  9  Z     -0.0091860468    -0.0012543855     0.0148000512    -0.0270616978     0.0126899971
  127  N  9  X     -0.0063872684    -0.0027667284    -0.0099720062    -0.0319294107     0.0100967371
  128  N  9  Y      0.0169680165    -0.0022722906    -0.0272229732     0.0023417518    -0.0036399232
  129  N  9  Z      0.0027878725    -0.0000264457    -0.0022770952     0.0109965094    -0.0054986069
  130  N  9 XX     -0.0016561022     0.0006790201     0.0034492908     0.0036801826    -0.0009414459
  131  N  9 YY     -0.0007266646    -0.0004064470    -0.0038999872    -0.0032403100     0.0006378806
  132  N  9 ZZ     -0.0026206706     0.0000577228     0.0018224523    -0.0032666744     0.0015691416
  133  N  9 XY     -0.0001583469    -0.0003736456    -0.0009213345    -0.0036415571     0.0013156776
  134  N  9 XZ     -0.0008973463     0.0002510514     0.0021191588     0.0004313864     0.0001655016
  135  N  9 YZ      0.0011380856     0.0001787791    -0.0001481726     0.0032786113    -0.0013121187
  136  C 10  S     -0.0101056320     0.0128372766    -0.0060104456     0.0137842281     0.0088940273
  137  C 10  S      0.0201772076    -0.0263323119     0.0113464544    -0.0256490428    -0.0113620331
  138  C 10  S      0.0674563592    -0.0168945372     0.0468207109    -0.0777883381    -0.0860604158
  139  C 10  X     -0.0405719623    -0.1825127732     0.0031800512     0.0337313440     0.0290879648
  140  C 10  Y      0.0056018785    -0.0950593080     0.0307563412    -0.0499320734    -0.1496700053
  141  C 10  Z      0.0177573716     0.1722018976    -0.0313835611     0.0207026331     0.1055780984
  142  C 10  X      0.0038387752    -0.0706496652     0.0093189371    -0.0013075008     0.0039143493
  143  C 10  Y     -0.0184947814    -0.0300485117    -0.0077200794     0.0143179524     0.0015162977
  144  C 10  Z      0.0135330274     0.0610456454    -0.0008752566    -0.0120714490    -0.0032718265
  145  C 10 XX      0.0008891113    -0.0057864670     0.0026363653    -0.0048101472    -0.0099626178
  146  C 10 YY      0.0028397050     0.0005384124     0.0011592873    -0.0022513917    -0.0002687970
  147  C 10 ZZ      0.0008434465     0.0011147562    -0.0008740115     0.0009978034     0.0047340008
  148  C 10 XY     -0.0018157273     0.0034257617    -0.0024046745     0.0053341511     0.0104513731
  149  C 10 XZ      0.0012611127    -0.0000553144     0.0006003914    -0.0017171959    -0.0021046158
  150  C 10 YZ     -0.0012265134    -0.0035346280     0.0007453055    -0.0010710983    -0.0046350942
  151  C 11  S      0.0120484263    -0.0067600606     0.0058782243    -0.0110848647    -0.0076411456
  152  C 11  S     -0.0241343858     0.0138289971    -0.0107352690     0.0197077676     0.0098889107
  153  C 11  S     -0.0665855990     0.0202729022    -0.0453943570     0.0821820115     0.0971728471
  154  C 11  X      0.0276039701     0.2460959062    -0.0234735060    -0.0088025811     0.0233621982
  155  C 11  Y     -0.0269023075    -0.1079946479    -0.0213330359     0.0837012230     0.1357709317
  156  C 11  Z      0.0075341470    -0.0413393014     0.0268565471    -0.0641029297    -0.1230805407
  157  C 11  X      0.0164847067     0.0736114599    -0.0076279814     0.0002472324     0.0329558815
  158  C 11  Y      0.0085041988    -0.0365427187     0.0083089927    -0.0025814900    -0.0049763246
  159  C 11  Z     -0.0154792909    -0.0088933702    -0.0036882034     0.0015533900    -0.0134675000
  160  C 11 XX     -0.0007380402    -0.0025429576    -0.0000512016     0.0005903144     0.0010513472
  161  C 11 YY     -0.0016096741     0.0045652273    -0.0008963000     0.0011490024    -0.0008372226
  162  C 11 ZZ     -0.0024067563     0.0011106871    -0.0020181682     0.0042223013     0.0060999353
  163  C 11 XY     -0.0015240403    -0.0016435696    -0.0016242763     0.0045525000     0.0087206001
  164  C 11 XZ      0.0012004591     0.0031902128     0.0012713080    -0.0037305997    -0.0078421208
  165  C 11 YZ      0.0016631070    -0.0029816103     0.0015910833    -0.0031223373    -0.0039467208
  166  C 12  S     -0.0127361556     0.0037686443    -0.0103099335     0.0218803349     0.0389585013
  167  C 12  S      0.0251786909    -0.0076785569     0.0219199827    -0.0472006795    -0.0878339743
  168  C 12  S      0.0641369453    -0.0188725797     0.0521959014    -0.1114134458    -0.1763700887
  169  C 12  X      0.0187366170    -0.0521092275    -0.0183381780     0.0645531582     0.1913317225
  170  C 12  Y      0.0253254805     0.2152678514    -0.0124419829    -0.0333632356    -0.0116028911
  171  C 12  Z     -0.0308789634    -0.1479334403     0.0166385509    -0.0063015843    -0.0913008294
  172  C 12  X     -0.0172615936    -0.0123935705    -0.0230770520     0.0553876509     0.1100002005
  173  C 12  Y      0.0112840535     0.0774039745    -0.0025711937    -0.0130526000    -0.0093298168
  174  C 12  Z     -0.0007263247    -0.0564560758     0.0119232305    -0.0177087289    -0.0505154402
  175  C 12 XX      0.0040973923     0.0005390606     0.0020599659    -0.0042416652    -0.0030148887
  176  C 12 YY      0.0002022273     0.0004572620     0.0003357569    -0.0011421930    -0.0037192158
  177  C 12 ZZ      0.0008728059    -0.0024036968     0.0009801669    -0.0015584713    -0.0038341320
  178  C 12 XY     -0.0005890419    -0.0038388835     0.0003301366     0.0006729030    -0.0004139333
  179  C 12 XZ     -0.0015620213     0.0026689033    -0.0009146066     0.0009861495    -0.0000544038
  180  C 12 YZ      0.0008026129     0.0013427611     0.0002380310    -0.0009306598     0.0002438868
  181  C 13  S      0.0140966529     0.0004788952     0.0060916927    -0.0108046812    -0.0067507827
  182  C 13  S     -0.0283879378    -0.0014213356    -0.0113532783     0.0193495870     0.0072801347
  183  C 13  S     -0.0667662336     0.0151564064    -0.0383672069     0.0845213832     0.0940968651
  184  C 13  X     -0.0377207380    -0.1916075785    -0.0157188291     0.0744412218     0.1009935504
  185  C 13  Y      0.0060538764    -0.0873516510     0.0369028370    -0.0574084710    -0.1603980775
  186  C 13  Z      0.0148721414     0.1707501473    -0.0245872755     0.0072288003     0.0774545764
  187  C 13  X      0.0049052086    -0.0621050622     0.0001051393     0.0134691247     0.0346786067
  188  C 13  Y     -0.0156837942    -0.0205125812    -0.0010176752     0.0132840915    -0.0064323949
  189  C 13  Z      0.0102769292     0.0489640241    -0.0001251213    -0.0181858287    -0.0129708854
  190  C 13 XX     -0.0013435810     0.0044756312    -0.0019988710     0.0036653458     0.0081946834
  191  C 13 YY     -0.0033503635    -0.0029151506    -0.0015079027     0.0028950135     0.0020002579
  192  C 13 ZZ     -0.0009995744    -0.0019251959     0.0004047764    -0.0007801488    -0.0038477671
  193  C 13 XY      0.0021548330    -0.0015967642     0.0025801569    -0.0049617560    -0.0101031833
  194  C 13 XZ     -0.0015102955    -0.0014207778    -0.0009470501     0.0021230416     0.0030180210
  195  C 13 YZ      0.0012029277     0.0034791155    -0.0003212296     0.0002140138     0.0030181249
  196  C 14  S     -0.0156471675    -0.0073839818    -0.0075488539     0.0118834482     0.0128882156
  197  C 14  S      0.0315993297     0.0155133117     0.0142177522    -0.0219653232    -0.0205212695
  198  C 14  S      0.0679131316    -0.0123570675     0.0324145779    -0.0790394385    -0.0972088930
  199  C 14  X      0.0186098455     0.2349077086    -0.0079801248    -0.0470316946    -0.0407533528
  200  C 14  Y     -0.0280935709    -0.1171910154    -0.0196506849     0.0750302079     0.1298843602
  201  C 14  Z      0.0140938083    -0.0276998672     0.0152335797    -0.0383032708    -0.0842642396
  202  C 14  X      0.0166050153     0.0827489542    -0.0018992786    -0.0139752088     0.0082964433
  203  C 14  Y      0.0065390681    -0.0465796870     0.0043716142    -0.0087024742    -0.0089137973
  204  C 14  Z     -0.0134126441    -0.0054919586    -0.0048529634     0.0131706471     0.0029986120
  205  C 14 XX      0.0007494189     0.0026083508     0.0005507092    -0.0016229310    -0.0029522994
  206  C 14 YY      0.0023592920    -0.0023720122     0.0003974476    -0.0000976848     0.0023328316
  207  C 14 ZZ      0.0030878763     0.0016060960     0.0021048160    -0.0039002680    -0.0058996403
  208  C 14 XY      0.0017504918     0.0032514539     0.0018811867    -0.0046909348    -0.0091059447
  209  C 14 XZ     -0.0012278725    -0.0035318903    -0.0013721168     0.0045667369     0.0093033364
  210  C 14 YZ     -0.0020712793     0.0015038698    -0.0014398070     0.0020705196     0.0026429771
  211  H 15  S      0.1113831269    -0.0395678726     0.0057326738    -0.1826053837     0.0852988573
  212  H 15  S      0.0369157444    -0.0131616727    -0.0020877495    -0.0587684284     0.0274468180
  213  H 16  S      0.1253266742    -0.0258176088    -0.0035505275    -0.0775468223     0.0428213214
  214  H 16  S      0.0366281457    -0.0069518176     0.0045568406    -0.0235415869     0.0144777529
  215  H 17  S     -0.1285329015     0.0164908242    -0.0586471033     0.0025100794    -0.0185884479
  216  H 17  S     -0.0430522743     0.0071809619    -0.0181292396     0.0045827245    -0.0090356997
  217  H 18  S     -0.1614064712     0.0088326245    -0.0773883306    -0.0572071882    -0.0008727343
  218  H 18  S     -0.0520301711     0.0058426907    -0.0316561241    -0.0130101860    -0.0047407419
  219  H 19  S      0.0810475623     0.0028716155     0.0973984674     0.1250842780    -0.0274240078
  220  H 19  S      0.0219485440     0.0012392104     0.0278061931     0.0411824582    -0.0101279003
  221  H 20  S     -0.1143072217     0.0230888409     0.2215234062    -0.0816874170     0.0605237972
  222  H 20  S     -0.0307920105     0.0058462183     0.0677247743    -0.0294723855     0.0214266665
  223  H 21  S      0.0324055362    -0.0170593917     0.0321736640    -0.0694711774    -0.1418806610
  224  H 21  S      0.0122473404    -0.0078061061     0.0133245097    -0.0274481199    -0.0592263973
  225  H 22  S     -0.0266950927     0.0295813907    -0.0394463365     0.0928954718     0.1597227180
  226  H 22  S     -0.0110554601     0.0100589903    -0.0151439287     0.0349254271     0.0602432377
  227  H 23  S      0.0369468877    -0.0057514128    -0.0043220042     0.0216065200     0.1207102352
  228  H 23  S      0.0142343271    -0.0026306432     0.0006664316     0.0031776815     0.0374010542
  229  H 24  S     -0.0353174862    -0.0058518984    -0.0425480385     0.0865659079     0.1737513573
  230  H 24  S     -0.0133875494    -0.0013702738    -0.0153102098     0.0327754977     0.0636655053
  231  H 25  S      0.0360197682    -0.0008651475     0.0301211428    -0.0663242353    -0.1239164348
  232  H 25  S      0.0120880881     0.0011710600     0.0106131854    -0.0293461331    -0.0469529814
  233  C 26  S      0.0122984691    -0.0051208089     0.0187210952    -0.0418375320    -0.0025898714
  234  C 26  S     -0.0277753502     0.0112435259    -0.0395864070     0.0925861297     0.0015715100
  235  C 26  S      0.0059956127     0.0136448228    -0.0008100169     0.0569519642     0.0096149608
  236  C 26  X      0.0679540819    -0.0298616543     0.0250807457    -0.1230478201     0.1155857545
  237  C 26  Y      0.0408244018     0.0319057824    -0.0136754598     0.0485470001    -0.0260680618
  238  C 26  Z     -0.0617203548    -0.0158127679    -0.0878234373     0.0075180528    -0.0490292778
  239  C 26  X     -0.0479095708     0.0040993317    -0.0112928201     0.0059619628    -0.0025817973
  240  C 26  Y      0.0137716572     0.0053137950    -0.0136676660     0.0092215266    -0.0063973031
  241  C 26  Z      0.0200637882    -0.0087548131    -0.0099698548    -0.0185181499     0.0045595380
  242  C 26 XX     -0.0013954962    -0.0000293997    -0.0004928241     0.0122945024    -0.0004492130
  243  C 26 YY     -0.0008314059     0.0000771952    -0.0013915188     0.0031907904    -0.0002592342
  244  C 26 ZZ     -0.0029168945     0.0021665303    -0.0049759419     0.0025321458     0.0001412559
  245  C 26 XY     -0.0029976383     0.0032547827     0.0008482730    -0.0027404717     0.0009705785
  246  C 26 XZ      0.0019647657    -0.0019420071     0.0035414192    -0.0018278634    -0.0004342991
  247  C 26 YZ      0.0015824764    -0.0014165484    -0.0006063201     0.0020404147    -0.0007487146
  248  C 27  S     -0.0062139529     0.0026043611    -0.0141768320     0.0286725108     0.0212130875
  249  C 27  S      0.0116943002    -0.0051659863     0.0284402868    -0.0586766810    -0.0468998887
  250  C 27  S      0.0468385539    -0.0130937037     0.0183506643    -0.0629200334     0.0149751092
  251  C 27  X     -0.0603860723    -0.0098895135    -0.0273338963     0.0064242187    -0.1427690272
  252  C 27  Y      0.0265128424     0.0698941624    -0.0101463781     0.0122522809    -0.0007672405
  253  C 27  Z      0.0118373943    -0.0534506357    -0.0211479792    -0.0200511538     0.0690789493
  254  C 27  X     -0.0383935638     0.0005809740    -0.0158278675     0.0173752963    -0.0245799694
  255  C 27  Y      0.0120473895     0.0313335188     0.0018472510     0.0089664914    -0.0038169318
  256  C 27  Z      0.0087777416    -0.0262223180    -0.0149051239    -0.0172566281     0.0120550476
  257  C 27 XX      0.0013454751    -0.0023918985     0.0047291177    -0.0046663237    -0.0048085428
  258  C 27 YY      0.0005634105    -0.0007922086     0.0009659822    -0.0015609987    -0.0022277218
  259  C 27 ZZ     -0.0000948347     0.0023212498    -0.0009730376    -0.0046691660    -0.0022449957
  260  C 27 XY     -0.0013384208     0.0049071189    -0.0003352053    -0.0023792022     0.0014103514
  261  C 27 XZ      0.0002074248    -0.0023663357     0.0012375331     0.0044718068     0.0010771104
  262  C 27 YZ      0.0003035740    -0.0019552108    -0.0001107613     0.0012556754    -0.0004175279
  263  C 28  S      0.0363219494    -0.0047953469    -0.0011108499     0.0180116973    -0.0090625470
  264  C 28  S     -0.0902305683     0.0109822554    -0.0038273708    -0.0423694436     0.0192357766
  265  C 28  S     -0.0683504674     0.0251872213     0.1469226996    -0.0383101756     0.0261721140
  266  C 28  X      0.1022912712    -0.0372301842    -0.1086526110    -0.1878070634     0.0562193609
  267  C 28  Y     -0.0791164970    -0.0064367600    -0.0829124937    -0.1298436799     0.0421894273
  268  C 28  Z      0.1048824827    -0.0001592300    -0.0803048005     0.1701337893    -0.0791264660
  269  C 28  X      0.0173283746    -0.0096328359    -0.0414187193    -0.0833978782     0.0172196190
  270  C 28  Y     -0.0056377131    -0.0006807175    -0.0756466172    -0.0183144516     0.0072348656
  271  C 28  Z      0.0274764703    -0.0074209951    -0.0268615485     0.0378875411    -0.0215036907
  272  C 28 XX     -0.0168660545     0.0028028260     0.0011628222     0.0036150848    -0.0016689254
  273  C 28 YY      0.0018268489    -0.0003805260    -0.0035381619    -0.0025178645     0.0009109246
  274  C 28 ZZ     -0.0066846688     0.0001754806     0.0039012466    -0.0095111787     0.0048933754
  275  C 28 XY     -0.0037061877     0.0001831030     0.0047191773    -0.0034596926     0.0020000080
  276  C 28 XZ     -0.0005020542     0.0013204835     0.0053209029     0.0076045217    -0.0024719600
  277  C 28 YZ     -0.0010453374     0.0004500692     0.0008816122     0.0040994280    -0.0016061272

                         41               42               43               44               45
                   -0.4709215822    -0.4595626802    -0.4301734755    -0.4228541071    -0.4154441918
    1  C  1  S      0.0000819549     0.0027178730     0.0260489651    -0.0057540763    -0.0015933488
    2  C  1  S     -0.0000522302    -0.0015986008    -0.0686429246     0.0111649606     0.0052234443
    3  C  1  S      0.0006054748    -0.0422859196     0.0096754963     0.0022151477    -0.0236957122
    4  C  1  X      0.0047992869     0.0136731155     0.0951877314    -0.1165565492     0.0927569434
    5  C  1  Y     -0.0013646461     0.0718504197    -0.2162670964    -0.0905238207     0.1271866688
    6  C  1  Z     -0.0036287373    -0.1340287868     0.2007547769    -0.0043895400     0.0476644972
    7  C  1  X      0.0025863146    -0.0088388912     0.0681494239    -0.0385065793     0.0380691482
    8  C  1  Y     -0.0004697309    -0.0061200894    -0.1077634090    -0.0396920542     0.0537694057
    9  C  1  Z     -0.0016670208    -0.0632099400     0.0598584177    -0.0001424441     0.0347320105
   10  C  1 XX     -0.0000599856    -0.0015718841     0.0066264586    -0.0090776430     0.0047158860
   11  C  1 YY      0.0000282635     0.0078429875    -0.0134942348     0.0026861017     0.0035691955
   12  C  1 ZZ     -0.0000462410    -0.0080686454    -0.0030527568     0.0090126465    -0.0077348352
   13  C  1 XY     -0.0001848102    -0.0004404372    -0.0008723853     0.0100398777    -0.0035637684
   14  C  1 XZ      0.0001027391     0.0054990320    -0.0060502443    -0.0058159957     0.0018703670
   15  C  1 YZ      0.0003190856     0.0011303354    -0.0107764727     0.0008495726    -0.0028518871
   16  C  2  S     -0.0004384684     0.0184169104     0.0221462614     0.0121409796     0.0028620842
   17  C  2  S      0.0012880250    -0.0490939738    -0.0482404483    -0.0300346422    -0.0096514397
   18  C  2  S     -0.0015890598    -0.0529515376    -0.0926339227    -0.0115940159     0.0200376349
   19  C  2  X      0.0028280531    -0.1134825725     0.0206211295     0.0197752132    -0.0019860150
   20  C  2  Y      0.0039918327    -0.2433532189    -0.0515885519    -0.0049245777    -0.0796685352
   21  C  2  Z      0.0013308948     0.1752264317    -0.1026112511     0.1194299472    -0.0949641398
   22  C  2  X      0.0006843916    -0.0473611718    -0.0019970570     0.0180286099     0.0017685604
   23  C  2  Y      0.0010924236    -0.0999702767    -0.0350179780    -0.0108091362    -0.0204325553
   24  C  2  Z      0.0003396383     0.0615619210    -0.0448727132     0.0753501235    -0.0477680254
   25  C  2 XX     -0.0000072946    -0.0060173085    -0.0028608323     0.0003423834    -0.0001655316
   26  C  2 YY     -0.0000998099     0.0076211040    -0.0038834889    -0.0050173807     0.0066605709
   27  C  2 ZZ      0.0002133680    -0.0069988807    -0.0017234456     0.0000697900    -0.0076099849
   28  C  2 XY     -0.0000151397    -0.0004473040     0.0009451697    -0.0020780224     0.0024599456
   29  C  2 XZ      0.0001598938     0.0040689373     0.0022984285    -0.0014781927     0.0010399124
   30  C  2 YZ     -0.0000592541     0.0129369205    -0.0103548448     0.0019945033    -0.0007742379
   31  C  3  S     -0.0002942338     0.0202832351    -0.0238794275    -0.0040852331     0.0069379038
   32  C  3  S      0.0006584404    -0.0540456403     0.0567198763     0.0038640163    -0.0130666385
   33  C  3  S      0.0019147018     0.0042230464     0.0526566671     0.0666870528    -0.0461475806
   34  C  3  X      0.0007670414     0.0855429176    -0.0517975102     0.0463099211     0.0020259038
   35  C  3  Y     -0.0007293190     0.1464834229     0.0055022717     0.0755705850     0.0206946856
   36  C  3  Z      0.0028269606    -0.2610900330     0.0639279322    -0.0363608964     0.0502716236
   37  C  3  X      0.0005726175     0.0311827710    -0.0304912800     0.0357517290     0.0020517660
   38  C  3  Y     -0.0000692303     0.0416867411    -0.0076785422     0.0336391209     0.0091494137
   39  C  3  Z      0.0015653017    -0.0835766387     0.0334767921     0.0044644173     0.0098693216
   40  C  3 XX      0.0000542993    -0.0007496668    -0.0010573561    -0.0015767715     0.0003881650
   41  C  3 YY     -0.0000387507    -0.0094317218     0.0062922529    -0.0019701961     0.0050767448
   42  C  3 ZZ      0.0000601668     0.0038342372     0.0039743625     0.0050384301    -0.0082049990
   43  C  3 XY      0.0000239479    -0.0002782275    -0.0028857586    -0.0045584062     0.0015683225
   44  C  3 XZ      0.0000487996    -0.0015539588     0.0003446903     0.0006668944     0.0012211717
   45  C  3 YZ     -0.0001080467     0.0167621037     0.0039642325     0.0063192355    -0.0013860418
   46  C  4  S      0.0002763612    -0.0022848061    -0.0166163772    -0.0187613428    -0.0006715081
   47  C  4  S     -0.0006274040     0.0154036924     0.0445017912     0.0459646827     0.0001926869
   48  C  4  S     -0.0034440161    -0.0365892822     0.0034174086     0.0079237335     0.0054752500
   49  C  4  X      0.0011766784    -0.0357619720    -0.2006378029    -0.1589950063    -0.0231031537
   50  C  4  Y     -0.0011355630    -0.1720439700    -0.0736890951    -0.0221993347     0.0186980744
   51  C  4  Z      0.0000011901     0.1150877588     0.1898644530     0.1117107995    -0.0878563801
   52  C  4  X      0.0004563749    -0.0100218302    -0.1035779968    -0.0556476246    -0.0197197831
   53  C  4  Y      0.0010823692    -0.0750223475    -0.0129643577     0.0073719564    -0.0003256128
   54  C  4  Z     -0.0000174362     0.0168993882     0.0776761427     0.0548937716    -0.0480638046
   55  C  4 XX     -0.0001444533     0.0054615781     0.0073035394    -0.0054613015    -0.0012249518
   56  C  4 YY     -0.0000125678    -0.0110548831    -0.0063944703    -0.0009327988     0.0031698085
   57  C  4 ZZ     -0.0000000629     0.0059497222     0.0044701182     0.0134121995    -0.0013339683
   58  C  4 XY      0.0000280024    -0.0079827045    -0.0016547332     0.0032760384     0.0040042441
   59  C  4 XZ     -0.0000462070    -0.0008656453    -0.0025140556    -0.0021359632    -0.0011092251
   60  C  4 YZ      0.0002147244     0.0045570281     0.0107327126     0.0077909666    -0.0026546581
   61  C  5  S      0.0007170565    -0.0123852255    -0.0050613358     0.0129241015     0.0097050826
   62  C  5  S     -0.0017941060     0.0315755202     0.0129310690    -0.0300814743    -0.0220910005
   63  C  5  S     -0.0003601932    -0.0551508446     0.1025518360    -0.0464268081    -0.0017320950
   64  C  5  X      0.0036379038    -0.0293354440     0.0715925734     0.0273361007     0.0115553360
   65  C  5  Y      0.0030614283     0.0865095029    -0.0144754261    -0.1416207598    -0.0433132155
   66  C  5  Z     -0.0079942055    -0.0027017905     0.0033426345    -0.0415637952    -0.0456132206
   67  C  5  X     -0.0006551214    -0.0016111626     0.0064127131    -0.0199966789     0.0238149160
   68  C  5  Y      0.0038053493     0.0566641937    -0.0225136698    -0.0863864906    -0.0131332795
   69  C  5  Z     -0.0043766640    -0.0053726536     0.0351359904     0.0129204493    -0.0407616742
   70  C  5 XX      0.0002464712     0.0011800388     0.0078569806    -0.0013414065    -0.0040713563
   71  C  5 YY     -0.0002718908    -0.0024109412    -0.0074099149    -0.0009016139    -0.0039115360
   72  C  5 ZZ     -0.0003205682     0.0044472165    -0.0002879975    -0.0036528406     0.0032608341
   73  C  5 XY     -0.0001032510    -0.0086493372     0.0003075229    -0.0019493675    -0.0007893967
   74  C  5 XZ      0.0000026933    -0.0020631678    -0.0057331394    -0.0014250840    -0.0015643692
   75  C  5 YZ      0.0003331377     0.0018008693     0.0068155171     0.0046654431     0.0006436718
   76  C  6  S     -0.0004617912    -0.0230909605     0.0008600931    -0.0096967342    -0.0023716083
   77  C  6  S      0.0010689243     0.0513883162    -0.0040274045     0.0257701720     0.0056506544
   78  C  6  S      0.0006427060     0.1031087798     0.0012005867     0.0215436604     0.0179106402
   79  C  6  X      0.0059903185    -0.0508156211     0.0452122345     0.2663774600    -0.0576051026
   80  C  6  Y      0.0022198186    -0.1426195474     0.1779448654     0.0430150540    -0.1023093280
   81  C  6  Z      0.0043738630    -0.1627177355    -0.2426443831    -0.0424073860     0.0217099196
   82  C  6  X      0.0021246266    -0.0015400583     0.0186947859     0.1218865944    -0.0232314561
   83  C  6  Y      0.0011891444    -0.0848749596     0.0733526560     0.0207878231    -0.0530578585
   84  C  6  Z      0.0015780738    -0.0762305729    -0.1080876589    -0.0165777980     0.0079034217
   85  C  6 XX     -0.0001341956     0.0054035894     0.0046675051    -0.0098906317    -0.0017420469
   86  C  6 YY      0.0001311347     0.0042255033    -0.0161835510    -0.0013416313     0.0043706787
   87  C  6 ZZ      0.0002638316    -0.0026581620     0.0101515575     0.0149887646    -0.0021141390
   88  C  6 XY      0.0001912361    -0.0086654427    -0.0066956116     0.0116867551    -0.0041913151
   89  C  6 XZ      0.0001958416    -0.0077771625    -0.0066609883    -0.0040576220     0.0013118561
   90  C  6 YZ      0.0003675341    -0.0007261951    -0.0008912468     0.0073015621    -0.0055383221
   91  C  7  S     -0.0006769850    -0.0144493562     0.0447782753    -0.0173006721     0.0309635082
   92  C  7  S      0.0017152946     0.0276956368    -0.0979704133     0.0386801578    -0.0684018102
   93  C  7  S      0.0008542724     0.0532008658    -0.0809857510    -0.0092784565    -0.0059320520
   94  C  7  X     -0.0033114291    -0.0183214953    -0.0833976561     0.0165419374    -0.0366952008
   95  C  7  Y     -0.0001288539     0.0062632552    -0.0013076624    -0.0891410347     0.0568476165
   96  C  7  Z      0.0006234449     0.0000358766     0.1108473953    -0.1710193056     0.0412696222
   97  C  7  X      0.0015253073    -0.0416086061     0.0036683674     0.0172372596    -0.0106255288
   98  C  7  Y     -0.0035824790     0.0513840791    -0.0636621642    -0.0627506896     0.0171572869
   99  C  7  Z      0.0016784464    -0.0261458515     0.0805038052    -0.0781004167     0.0256108798
  100  C  7 XX      0.0002514404     0.0010137982    -0.0050164778     0.0021816184    -0.0027281903
  101  C  7 YY      0.0001036241     0.0020855969    -0.0048523526     0.0039407433    -0.0028699517
  102  C  7 ZZ      0.0000472670     0.0002370426    -0.0030183452     0.0000469607    -0.0014073679
  103  C  7 XY     -0.0001570389    -0.0001478423     0.0022704648    -0.0013474929     0.0002946388
  104  C  7 XZ      0.0000209372     0.0001481436    -0.0012052687    -0.0008261341     0.0001786209
  105  C  7 YZ      0.0000237264     0.0002427869    -0.0003103349     0.0008451039    -0.0001404913
  106  C  8  S      0.0027297069     0.0000502114    -0.0017678492    -0.0011628311    -0.0007140397
  107  C  8  S     -0.0059457870     0.0007860312     0.0028538170     0.0034450903     0.0011372451
  108  C  8  S     -0.0090425061     0.0051196832     0.0070281005     0.0082434943     0.0026985125
  109  C  8  X     -0.0284083023     0.0016640147    -0.0047277734    -0.0371015690    -0.0886168900
  110  C  8  Y      0.0785866503    -0.0018895183     0.0084434785    -0.0528423884    -0.1352370527
  111  C  8  Z     -0.0495718172     0.0017023853     0.0128493014    -0.0656250664    -0.1679145496
  112  C  8  X      0.0011570860    -0.0006545746    -0.0058872486    -0.0305402878    -0.0493761589
  113  C  8  Y     -0.0411836012    -0.0098728612     0.0079298134    -0.0191165240    -0.0749650852
  114  C  8  Z      0.0324420668     0.0050668112     0.0045826815    -0.0355770084    -0.0874457247
  115  C  8 XX     -0.0041489670     0.0000654252     0.0000169449     0.0002166007    -0.0010780622
  116  C  8 YY     -0.0017127637     0.0001431265     0.0002391879     0.0002422084     0.0003174310
  117  C  8 ZZ      0.0049016311    -0.0001168499     0.0004849751     0.0005680713     0.0010787488
  118  C  8 XY      0.0097706818    -0.0002593692     0.0001024301     0.0012105949    -0.0010187771
  119  C  8 XZ     -0.0055774794     0.0002811686    -0.0004230132    -0.0002969879    -0.0008207719
  120  C  8 YZ     -0.0037692400     0.0000787033    -0.0002793347    -0.0007380678     0.0003973700
  121  N  9  S     -0.0005007794    -0.0104234024     0.0411659735    -0.0215280052     0.0426013661
  122  N  9  S     -0.0008903536    -0.0240764789     0.0890236510    -0.0455140941     0.0900398102
  123  N  9  S     -0.0048818133     0.0210479454     0.0533507899    -0.0703264572     0.1129624530
  124  N  9  X      0.0013928185     0.0167078227     0.0152450896     0.0219142734    -0.0519268488
  125  N  9  Y      0.0004359540    -0.0093163505     0.0806714250     0.0177659414     0.0849244219
  126  N  9  Z     -0.0003240475     0.0042494706    -0.1212245637     0.1622519413    -0.0962366022
  127  N  9  X      0.0000056497    -0.0139885510    -0.0050995926    -0.0089883834     0.0263155422
  128  N  9  Y     -0.0012161754     0.0146783729    -0.0522423055    -0.0135772007    -0.0434578964
  129  N  9  Z      0.0005309289    -0.0059787929     0.0697510865    -0.0855786279     0.0512621929
  130  N  9 XX      0.0001305016    -0.0002422817     0.0076175563    -0.0019390101     0.0034504248
  131  N  9 YY     -0.0001370413    -0.0006418698    -0.0002597788    -0.0071709936     0.0006657838
  132  N  9 ZZ     -0.0000341355    -0.0012655512    -0.0013352390     0.0060025675     0.0010112113
  133  N  9 XY     -0.0000479578    -0.0010861256    -0.0010985200     0.0014021091     0.0030532526
  134  N  9 XZ     -0.0000011831     0.0004536038    -0.0031648960     0.0064644830    -0.0037708350
  135  N  9 YZ      0.0000945671    -0.0001197850     0.0084110236    -0.0088504474     0.0061538119
  136  C 10  S     -0.0244690146     0.0002424763     0.0006611694    -0.0012599689     0.0006743312
  137  C 10  S      0.0606945686    -0.0001951275    -0.0019101343     0.0021093281    -0.0014952150
  138  C 10  S      0.0870354905     0.0078390171    -0.0054704918     0.0019881255     0.0006979664
  139  C 10  X      0.1849685577     0.0057056433    -0.0093701629    -0.0423113135    -0.0709824793
  140  C 10  Y     -0.1775445222    -0.0008814236     0.0103075620    -0.0296502827    -0.1027343484
  141  C 10  Z      0.0465217670    -0.0017333211     0.0067389531    -0.0406617378    -0.1258991067
  142  C 10  X      0.0374356730     0.0028302477    -0.0043117580    -0.0159353667    -0.0380447810
  143  C 10  Y     -0.0810461711    -0.0018587039     0.0059015192    -0.0162125746    -0.0562559335
  144  C 10  Z      0.0459425642     0.0012697958     0.0027849246    -0.0243192903    -0.0666511263
  145  C 10 XX      0.0066660430     0.0001393961    -0.0000329202    -0.0006396636    -0.0023896707
  146  C 10 YY     -0.0038966193    -0.0002256540    -0.0002050605     0.0034629776     0.0072219725
  147  C 10 ZZ      0.0020537010     0.0000684524     0.0000448577    -0.0022775432    -0.0049858343
  148  C 10 XY      0.0035566990     0.0000942835    -0.0005380225    -0.0004140906     0.0006829205
  149  C 10 XZ     -0.0050783460    -0.0001826552     0.0004957947    -0.0004902864    -0.0039385801
  150  C 10 YZ      0.0046767268     0.0000694611    -0.0001109980     0.0007771436     0.0027689420
  151  C 11  S     -0.0221656697    -0.0003180643    -0.0008068829     0.0004145060    -0.0003878150
  152  C 11  S      0.0568014101     0.0008415857     0.0015721013    -0.0010159013     0.0007383456
  153  C 11  S      0.0512449960    -0.0028465724     0.0066932793    -0.0016435090     0.0021929264
  154  C 11  X     -0.1076689537    -0.0052147141     0.0143433286     0.0000310403    -0.0524244092
  155  C 11  Y     -0.1662931279     0.0018804149    -0.0043343256    -0.0413343101    -0.0880722447
  156  C 11  Z      0.1912596537     0.0014200064     0.0039132527    -0.0351559362    -0.1102237222
  157  C 11  X     -0.0139637036    -0.0009531386     0.0034369214    -0.0019463535    -0.0292848571
  158  C 11  Y     -0.0638242034     0.0012509186    -0.0027399245    -0.0205590105    -0.0468293624
  159  C 11  Z      0.0590624669    -0.0005515712     0.0043403622    -0.0177614359    -0.0577556655
  160  C 11 XX      0.0083735739     0.0000751714    -0.0004280863     0.0005262779     0.0019143340
  161  C 11 YY     -0.0038612483    -0.0000630902     0.0003922940     0.0018157537     0.0049008256
  162  C 11 ZZ     -0.0010505850     0.0000636001     0.0003021107    -0.0026208373    -0.0066145540
  163  C 11 XY     -0.0013528642     0.0000978287    -0.0004847866     0.0006618255     0.0037051005
  164  C 11 XZ     -0.0020491464    -0.0000990678     0.0004970439     0.0008185335     0.0004722016
  165  C 11 YZ      0.0072609042     0.0000606371    -0.0003249247    -0.0000558883    -0.0001858880
  166  C 12  S     -0.0017968706     0.0000115357    -0.0006792742    -0.0001809277    -0.0002116188
  167  C 12  S      0.0037982065    -0.0001324079     0.0020575130     0.0007332678     0.0007501166
  168  C 12  S      0.0102605862     0.0002506286    -0.0040062645    -0.0011328612    -0.0010802161
  169  C 12  X     -0.0209961491     0.0019936904    -0.0150039112    -0.0300834595    -0.0591409245
  170  C 12  Y      0.0775431700    -0.0035386054     0.0090257577    -0.0113528754    -0.0829743299
  171  C 12  Z     -0.0521234172     0.0018447551     0.0080453725    -0.0379727995    -0.0966940461
  172  C 12  X      0.0001472167     0.0004054196    -0.0023285296    -0.0125834470    -0.0297476170
  173  C 12  Y     -0.0176692381    -0.0010485050     0.0036452013    -0.0095706614    -0.0444115727
  174  C 12  Z      0.0142929127     0.0007470764     0.0025827613    -0.0195164539    -0.0532611894
  175  C 12 XX      0.0045550451     0.0000461145    -0.0010146756     0.0009062458     0.0038802355
  176  C 12 YY      0.0014467941    -0.0000343062     0.0006771667     0.0002850731    -0.0002747314
  177  C 12 ZZ     -0.0053926362    -0.0000110997     0.0002362639    -0.0013470962    -0.0036588496
  178  C 12 XY     -0.0103390150    -0.0000142709    -0.0002970821     0.0008397259     0.0037217502
  179  C 12 XZ      0.0057474893    -0.0000387747     0.0005910256     0.0018766319     0.0039813520
  180  C 12 YZ      0.0041777432     0.0000219919    -0.0003127609    -0.0009206534    -0.0024429518
  181  C 13  S      0.0232054492     0.0005533882    -0.0013779196    -0.0017220649    -0.0002718322
  182  C 13  S     -0.0583236144    -0.0014201847     0.0028356369     0.0033653392     0.0004606077
  183  C 13  S     -0.0663819103     0.0005132183     0.0056175656     0.0051544943     0.0019502052
  184  C 13  X      0.1820117113     0.0043230051     0.0067650343    -0.0197265025    -0.0509192762
  185  C 13  Y     -0.1804891454     0.0005002951     0.0032305223    -0.0365383065    -0.0849350285
  186  C 13  Z      0.0516334141    -0.0024272875     0.0016241487    -0.0278427943    -0.1107363446
  187  C 13  X      0.0451506434     0.0007970373     0.0005115762    -0.0121899649    -0.0283412292
  188  C 13  Y     -0.0710748280     0.0011313131     0.0031044703    -0.0178836959    -0.0451599972
  189  C 13  Z      0.0341841514    -0.0014237907     0.0010494723    -0.0140787613    -0.0580666454
  190  C 13 XX     -0.0064929295    -0.0001219633    -0.0004590395     0.0014512511     0.0033666052
  191  C 13 YY      0.0041857925    -0.0000470738     0.0008813049    -0.0011244281    -0.0051095884
  192  C 13 ZZ     -0.0018129546    -0.0000344307     0.0001301090     0.0003986642     0.0018344572
  193  C 13 XY     -0.0035140764     0.0000433919    -0.0002735789    -0.0002627620     0.0012974591
  194  C 13 XZ      0.0049105514    -0.0000226641     0.0002609639     0.0021464317     0.0046939375
  195  C 13 YZ     -0.0049770360    -0.0000601113    -0.0002931954    -0.0011246408    -0.0032069475
  196  C 14  S      0.0212380002    -0.0005403755     0.0019827971     0.0031019420     0.0003634745
  197  C 14  S     -0.0544769850     0.0009375553    -0.0044514214    -0.0060858918    -0.0009206016
  198  C 14  S     -0.0647695840    -0.0061310393    -0.0002034679    -0.0013623224    -0.0029513240
  199  C 14  X     -0.1021077050    -0.0049033994    -0.0004718563    -0.0178999081    -0.0701733005
  200  C 14  Y     -0.1700811042     0.0005497459     0.0009785877    -0.0338350927    -0.1033692986
  201  C 14  Z      0.1907961779     0.0026473202     0.0094717293    -0.0488173756    -0.1219195500
  202  C 14  X      0.0019077668     0.0006592552    -0.0013697482    -0.0133867313    -0.0357341806
  203  C 14  Y     -0.0787120883    -0.0021866948     0.0013386814    -0.0127492862    -0.0539166675
  204  C 14  Z      0.0625848958     0.0028034077     0.0047785816    -0.0272486876    -0.0657386959
  205  C 14 XX     -0.0076991959    -0.0002280772    -0.0001513030     0.0004524484    -0.0002950812
  206  C 14 YY      0.0033428395     0.0002196516     0.0000559316    -0.0032457863    -0.0069116619
  207  C 14 ZZ      0.0010502251     0.0000841036    -0.0005251214     0.0017581311     0.0071636615
  208  C 14 XY      0.0015399162     0.0000963159     0.0000919600    -0.0012924534    -0.0025318419
  209  C 14 XZ      0.0016787897     0.0000384174    -0.0002577484     0.0010962090     0.0020396475
  210  C 14 YZ     -0.0066241476    -0.0001452602     0.0001726404    -0.0002418539    -0.0018560833
  211  H 15  S     -0.0041054854    -0.1269551573     0.1499898784     0.0931975985    -0.0512157571
  212  H 15  S     -0.0013194501    -0.0427585434     0.0644278863     0.0384100481    -0.0217287493
  213  H 16  S     -0.0033892373     0.1840280532     0.0166830701    -0.0324740502     0.0817196779
  214  H 16  S     -0.0010138338     0.0646372915     0.0068703717    -0.0107225995     0.0341529553
  215  H 17  S     -0.0016085470     0.1796454892    -0.0280063571     0.0378168131    -0.0620554091
  216  H 17  S     -0.0006784549     0.0634425975    -0.0096931980     0.0169663214    -0.0209096482
  217  H 18  S     -0.0010688552    -0.1801569425    -0.1656429698    -0.0775698253     0.0532709037
  218  H 18  S     -0.0011265790    -0.0608218576    -0.0676393515    -0.0346674367     0.0227166602
  219  H 19  S      0.0065327807    -0.1596108213    -0.0573998646     0.1186982391    -0.0581107636
  220  H 19  S      0.0022215555    -0.0615281287    -0.0211122649     0.0433732293    -0.0257687683
  221  H 20  S     -0.0040108908     0.0440855185     0.0519936825    -0.2020183692     0.0163625976
  222  H 20  S     -0.0015730573     0.0159459003     0.0210687954    -0.0868274954     0.0074956929
  223  H 21  S     -0.1826596388    -0.0030801308     0.0090671195     0.0152215575     0.0014109524
  224  H 21  S     -0.0682139143    -0.0020779932     0.0023940550     0.0044892041     0.0011166255
  225  H 22  S     -0.1996583048    -0.0007177272    -0.0000024352    -0.0035516315     0.0029744460
  226  H 22  S     -0.0754167524    -0.0002684206     0.0006699836    -0.0008685985     0.0013187637
  227  H 23  S     -0.0000110605     0.0011013525    -0.0154029915    -0.0098917407    -0.0069441484
  228  H 23  S      0.0003503199     0.0004887499    -0.0068919131    -0.0045153938    -0.0033054858
  229  H 24  S      0.1851420133     0.0007375545     0.0041614769     0.0090559864     0.0009286541
  230  H 24  S      0.0681111050     0.0006765647     0.0023482700     0.0036711241     0.0002744018
  231  H 25  S      0.1962207737     0.0028393648     0.0027247390    -0.0084779963     0.0038911716
  232  H 25  S      0.0673968137     0.0000694165    -0.0008607229     0.0006269736     0.0032496901
  233  C 26  S     -0.0001456591     0.0007129941    -0.0225534574    -0.0082147769    -0.0061963044
  234  C 26  S      0.0005618012    -0.0034883382     0.0532476569     0.0193674800     0.0127006177
  235  C 26  S      0.0000383765    -0.0082967474     0.0457698856     0.0156508891    -0.0083989146
  236  C 26  X     -0.0054799430     0.0003837230    -0.0504364863    -0.0439220140    -0.0591895153
  237  C 26  Y     -0.0035078261     0.0228879457    -0.0061273023    -0.1117783219    -0.0621983996
  238  C 26  Z      0.0043901374    -0.0101377936     0.0575654743    -0.0155560508    -0.0728681856
  239  C 26  X     -0.0005232427    -0.0315910496     0.0011482295    -0.0550124053    -0.0056189773
  240  C 26  Y     -0.0048196731    -0.0042493813     0.0006602705    -0.0448109618    -0.0317884133
  241  C 26  Z      0.0037481824     0.0089894232     0.0081451644     0.0051194038    -0.0453289208
  242  C 26 XX      0.0002090139    -0.0010956572     0.0047145882     0.0015637408    -0.0017918041
  243  C 26 YY      0.0000558776    -0.0006015838     0.0015521179     0.0010706179     0.0005689841
  244  C 26 ZZ     -0.0000749020    -0.0001119242     0.0029949840     0.0018359093     0.0038167247
  245  C 26 XY     -0.0001383155    -0.0014744954     0.0003842830     0.0008623124    -0.0025292594
  246  C 26 XZ      0.0000739349     0.0006375142    -0.0016077644    -0.0015297078    -0.0033982940
  247  C 26 YZ      0.0000753331     0.0010338677     0.0006655146    -0.0002449490     0.0013861412
  248  C 27  S     -0.0007471749    -0.0004368390     0.0085537869     0.0051157703     0.0034294500
  249  C 27  S      0.0014914889     0.0029255557    -0.0164650067    -0.0086870816    -0.0088613890
  250  C 27  S     -0.0007058884     0.0281797332    -0.0392366697     0.0195210608    -0.0163984787
  251  C 27  X      0.0069649243    -0.0034816195     0.0294420332    -0.0159616469    -0.0542467418
  252  C 27  Y     -0.0028576245     0.0088352256    -0.0024909651    -0.0861590161    -0.0907114640
  253  C 27  Z     -0.0021478042    -0.0035530429     0.0087890509    -0.0457976524    -0.1167778091
  254  C 27  X     -0.0006159930    -0.0163390280     0.0186119954    -0.0307697481    -0.0241735441
  255  C 27  Y      0.0016203918     0.0131641813    -0.0035889463    -0.0424127776    -0.0387329195
  256  C 27  Z     -0.0013435115     0.0052741700     0.0053118194    -0.0059809533    -0.0532346325
  257  C 27 XX     -0.0006246864     0.0008346783    -0.0024251612    -0.0018947912    -0.0028286496
  258  C 27 YY     -0.0001083336     0.0002320496    -0.0004110509    -0.0003185238    -0.0001429697
  259  C 27 ZZ      0.0009836149     0.0000558204     0.0001019449     0.0006054276     0.0012236348
  260  C 27 XY      0.0017149728    -0.0012726405     0.0008049822     0.0033369585    -0.0016467881
  261  C 27 XZ     -0.0009690801     0.0000638498     0.0000930416    -0.0003458404    -0.0012773736
  262  C 27 YZ     -0.0007689646     0.0005955536    -0.0002032419    -0.0014767509     0.0010329481
  263  C 28  S      0.0011917008     0.0057917292    -0.0174318633     0.0352232717    -0.0215643413
  264  C 28  S     -0.0027054410    -0.0145814565     0.0375839555    -0.0808658090     0.0476980014
  265  C 28  S      0.0033414229    -0.0286557851     0.0265606296    -0.0750502396     0.0564769731
  266  C 28  X     -0.0059364576     0.0017378724    -0.1067463797     0.0458546675    -0.0281238133
  267  C 28  Y     -0.0052983564    -0.0140371485     0.0448709792    -0.1112223521     0.0331073199
  268  C 28  Z      0.0051611120     0.0324764073     0.0981139650    -0.1444818060     0.0570303708
  269  C 28  X     -0.0014521901    -0.0213842166    -0.0294971577     0.0429791838    -0.0303597779
  270  C 28  Y     -0.0034640451     0.0428123328    -0.0488315557    -0.0842688773     0.0343985646
  271  C 28  Z      0.0017942238    -0.0180387306     0.0920284913    -0.0497694917     0.0117971786
  272  C 28 XX      0.0000777469    -0.0015371094     0.0040258138    -0.0055864270     0.0012061240
  273  C 28 YY     -0.0002414655     0.0054987311    -0.0017496470    -0.0037749204     0.0017513156
  274  C 28 ZZ     -0.0003364308    -0.0076095604     0.0056316201    -0.0053832720     0.0053035506
  275  C 28 XY     -0.0000637796    -0.0009335858     0.0071200004     0.0021604046    -0.0033681944
  276  C 28 XZ      0.0001817988     0.0018202750    -0.0079280003    -0.0020371448    -0.0023080231
  277  C 28 YZ      0.0001897887    -0.0008565574    -0.0023291677     0.0059878988     0.0007166332

                         46               47               48               49               50
                   -0.4104038299    -0.4033220265    -0.4015509669    -0.3997758823    -0.3924201416
    1  C  1  S      0.0011581288    -0.0016428369    -0.0019790817    -0.0095431575     0.0007525663
    2  C  1  S     -0.0051417003     0.0022663160     0.0041892096     0.0227465576    -0.0015118216
    3  C  1  S      0.0399730979     0.0364868702     0.0201996083    -0.0476826580    -0.0103773729
    4  C  1  X     -0.0219211913    -0.1156370261    -0.0827896459     0.0705899704     0.0163799163
    5  C  1  Y     -0.0846082190    -0.0645946329    -0.0294802984     0.1823593487    -0.0005747484
    6  C  1  Z      0.0191242900    -0.0650303711    -0.0331164667     0.1294749374     0.0154421608
    7  C  1  X     -0.0139272330    -0.0609945017    -0.0490160870     0.0171107414     0.0104127652
    8  C  1  Y     -0.0378117933    -0.0267285344    -0.0102899704     0.0817006148    -0.0000601761
    9  C  1  Z     -0.0114149854    -0.0539000385    -0.0306461683     0.0785930402     0.0134532588
   10  C  1 XX      0.0021785234    -0.0053532599    -0.0034256417     0.0024751023     0.0006753635
   11  C  1 YY     -0.0061102430    -0.0021187992    -0.0010712971     0.0080843731    -0.0000330026
   12  C  1 ZZ      0.0040636090     0.0075837858     0.0051198781    -0.0063523462    -0.0008451014
   13  C  1 XY     -0.0018676490     0.0011707393     0.0000735957    -0.0055754334     0.0008570691
   14  C  1 XZ     -0.0032395365     0.0002556139    -0.0008883518    -0.0067818705    -0.0003503770
   15  C  1 YZ     -0.0041471302    -0.0002288430    -0.0014084175    -0.0107586412     0.0001830194
   16  C  2  S     -0.0005005420    -0.0071596440    -0.0032501736     0.0239393693     0.0019745079
   17  C  2  S      0.0059971673     0.0223880820     0.0114523786    -0.0603436953    -0.0059444017
   18  C  2  S     -0.0482733699    -0.0523792035    -0.0386988214     0.0002334915     0.0148637601
   19  C  2  X      0.0349216128     0.0041352344     0.0185210095     0.1121996796    -0.0050337355
   20  C  2  Y      0.0774578949     0.1170411392     0.0800639057    -0.0901321990    -0.0230426588
   21  C  2  Z     -0.0371031694     0.0464149338     0.0109722255    -0.1834174283     0.0002390853
   22  C  2  X      0.0099311695    -0.0086174387     0.0035355253     0.0795835291    -0.0000139025
   23  C  2  Y      0.0168529495     0.0302970513     0.0208190639    -0.0215380375    -0.0057613608
   24  C  2  Z     -0.0267572817     0.0160614472     0.0012015624    -0.0809400962     0.0034483102
   25  C  2 XX      0.0013160817     0.0000991764     0.0008195184     0.0029606218    -0.0001280727
   26  C  2 YY     -0.0086224825    -0.0078259581    -0.0065979275    -0.0022061640     0.0015757550
   27  C  2 ZZ      0.0076942105     0.0102180232     0.0068849996    -0.0106195171    -0.0021149313
   28  C  2 XY     -0.0011512564    -0.0041194046    -0.0027114978     0.0011959363     0.0006619591
   29  C  2 XZ     -0.0018423724    -0.0037724981    -0.0031621493    -0.0007966736     0.0009172112
   30  C  2 YZ     -0.0024765678     0.0009073128     0.0003083414    -0.0036534817    -0.0002245167
   31  C  3  S      0.0095328403     0.0097691943     0.0113086022     0.0203157613    -0.0044885302
   32  C  3  S     -0.0223123813    -0.0250852627    -0.0277576437    -0.0444813045     0.0103883003
   33  C  3  S     -0.0027456682     0.0197893263     0.0039489785    -0.0745865003     0.0010735508
   34  C  3  X     -0.0275094836    -0.0137601927    -0.0036315795     0.0340179289    -0.0021133828
   35  C  3  Y     -0.1785851868    -0.1488866860    -0.1404515455    -0.1306975204     0.0476392642
   36  C  3  Z     -0.0489488553    -0.0757730432    -0.0589261251     0.0203738088     0.0172716701
   37  C  3  X     -0.0184612657    -0.0075403536    -0.0026321480     0.0207703364    -0.0001548696
   38  C  3  Y     -0.0784087496    -0.0686611303    -0.0647249152    -0.0601400824     0.0224172887
   39  C  3  Z     -0.0079137416    -0.0125644647    -0.0110844823    -0.0000551905     0.0033699352
   40  C  3 XX     -0.0014819106    -0.0006612052    -0.0007216289    -0.0025211049    -0.0000771340
   41  C  3 YY     -0.0071720851    -0.0108311436    -0.0086064981     0.0023796791     0.0028134922
   42  C  3 ZZ      0.0044936393     0.0072832683     0.0045758422    -0.0076165337    -0.0010309833
   43  C  3 XY     -0.0036527710    -0.0026314188    -0.0024163642    -0.0048064102     0.0003221746
   44  C  3 XZ     -0.0020306091    -0.0029108081    -0.0016249153     0.0025522547     0.0002123188
   45  C  3 YZ     -0.0047631328    -0.0028794060    -0.0032998811    -0.0051607213     0.0012945788
   46  C  4  S      0.0032473079     0.0022513098     0.0008267621    -0.0087672930     0.0000125210
   47  C  4  S     -0.0062987352    -0.0050096638    -0.0020076472     0.0206905614    -0.0005589714
   48  C  4  S     -0.0626449572    -0.0268168628    -0.0309118412    -0.0329979124     0.0167302779
   49  C  4  X      0.1075806821     0.1383371367     0.1276234381    -0.0019777710    -0.0570778183
   50  C  4  Y      0.0595921655     0.0290156369     0.0326363115     0.0888181510    -0.0075846306
   51  C  4  Z      0.1434487161     0.1476862827     0.1158718908     0.0376956912    -0.0276923328
   52  C  4  X      0.0441644376     0.0768184645     0.0682545403    -0.0144411162    -0.0275165750
   53  C  4  Y      0.0542552199     0.0243618283     0.0289646917     0.0602859907    -0.0102456269
   54  C  4  Z      0.0634345555     0.0760263017     0.0561750858     0.0045614325    -0.0138034815
   55  C  4 XX      0.0056787082     0.0047084405     0.0039269475     0.0002467618    -0.0013958567
   56  C  4 YY     -0.0028462996    -0.0034907171    -0.0016047215     0.0035413067    -0.0000373244
   57  C  4 ZZ     -0.0044644417    -0.0024545434    -0.0027446426     0.0001655691     0.0014234835
   58  C  4 XY     -0.0083790168    -0.0085984371    -0.0073983187     0.0014445835     0.0025840772
   59  C  4 XZ     -0.0037819169    -0.0028123227    -0.0028965231    -0.0083540441     0.0007514001
   60  C  4 YZ     -0.0059889896    -0.0045927307    -0.0054063233    -0.0089663572     0.0021354195
   61  C  5  S     -0.0234867682    -0.0169572679    -0.0086848073     0.0075213158     0.0047915092
   62  C  5  S      0.0478752140     0.0358541215     0.0170031640    -0.0240914653    -0.0101509564
   63  C  5  S      0.0884317552     0.0192681541    -0.0098351553     0.0302073459    -0.0035598374
   64  C  5  X     -0.0522540702    -0.0476172110    -0.0676635024    -0.0125206413     0.0205612774
   65  C  5  Y      0.0789855163     0.1131481793     0.0909262649    -0.0596031782    -0.0385168057
   66  C  5  Z      0.0378869067     0.0111293589     0.0169752911    -0.0791349854     0.0002186406
   67  C  5  X     -0.0775833209    -0.0408539015    -0.0721124498    -0.0449181353     0.0226465153
   68  C  5  Y      0.0446410952     0.0549161166     0.0462789046    -0.0183195269    -0.0276572502
   69  C  5  Z      0.0283405085     0.0098526665     0.0218731170    -0.0530614025     0.0023101003
   70  C  5 XX      0.0012710775    -0.0001073373    -0.0020563396    -0.0024704196    -0.0009965128
   71  C  5 YY      0.0074316036     0.0093030829     0.0078858637     0.0026026183    -0.0026617588
   72  C  5 ZZ      0.0011253954    -0.0014313376    -0.0022310800    -0.0041523777     0.0013806333
   73  C  5 XY      0.0003094841    -0.0016888668    -0.0007555202     0.0034291665     0.0019550298
   74  C  5 XZ     -0.0038946131    -0.0008218434     0.0001958792    -0.0035064968    -0.0008580751
   75  C  5 YZ      0.0016983498     0.0007020375     0.0003395038     0.0037340801    -0.0010248327
   76  C  6  S      0.0049299531    -0.0006431437    -0.0005026722    -0.0140003911     0.0001000813
   77  C  6  S     -0.0103907278     0.0017539593     0.0024042401     0.0383807466    -0.0005084372
   78  C  6  S     -0.0158676216    -0.0075044293    -0.0032759197     0.0477451650     0.0002731267
   79  C  6  X     -0.0791342254    -0.0035824340    -0.0282036930    -0.0467297837     0.0223692194
   80  C  6  Y      0.0649357587     0.0352149568     0.0094975258    -0.1817282857     0.0044196092
   81  C  6  Z     -0.1166467919    -0.0596462684    -0.0523842331    -0.0851185327     0.0079433781
   82  C  6  X     -0.0377356271    -0.0038068957    -0.0153187225    -0.0216435597     0.0113851456
   83  C  6  Y      0.0353707471     0.0222994516     0.0088189926    -0.0930267729     0.0010344301
   84  C  6  Z     -0.0578182628    -0.0300722095    -0.0266156932    -0.0401113272     0.0043282003
   85  C  6 XX      0.0096709382     0.0060506002     0.0058899314     0.0006489787    -0.0024087672
   86  C  6 YY     -0.0056775841    -0.0017558219    -0.0008493953     0.0064943764    -0.0002240792
   87  C  6 ZZ     -0.0056067133    -0.0038829918    -0.0044680325    -0.0011295651     0.0024322502
   88  C  6 XY     -0.0043072504     0.0022256840     0.0003834769    -0.0050997528     0.0004840621
   89  C  6 XZ     -0.0058255245    -0.0051639550    -0.0047235230    -0.0068911465     0.0012053973
   90  C  6 YZ     -0.0038727273     0.0010993442    -0.0011206402    -0.0130784396     0.0005808447
   91  C  7  S     -0.0660402182     0.0271437864     0.0128879762    -0.0000176105    -0.0006824865
   92  C  7  S      0.1411958304    -0.0555319595    -0.0256343704    -0.0026190478     0.0009682588
   93  C  7  S      0.0459491969    -0.0376046903    -0.0220956273     0.0171531471     0.0031051283
   94  C  7  X      0.0504479344    -0.0783827847    -0.0580900789    -0.1660731530     0.0316338764
   95  C  7  Y     -0.1327690904     0.1009313106     0.0472053947    -0.1743027559    -0.0096612344
   96  C  7  Z      0.1031268299    -0.1079928875    -0.0906105053    -0.1320284647     0.0044286448
   97  C  7  X     -0.0353614160     0.0194062352     0.0106594160    -0.0997748882     0.0081015289
   98  C  7  Y      0.0306589034    -0.0453562484    -0.0401587313    -0.0718680820     0.0098771663
   99  C  7  Z      0.0062207061    -0.0080841931    -0.0161944170    -0.0809266903    -0.0056216674
  100  C  7 XX      0.0022394248     0.0002071677     0.0002609920    -0.0052317657     0.0002163497
  101  C  7 YY      0.0020274021     0.0030978811     0.0030984425     0.0075090679    -0.0011400188
  102  C  7 ZZ      0.0042999739    -0.0009194947    -0.0006564213    -0.0028907474    -0.0004729137
  103  C  7 XY      0.0019753745    -0.0020609084    -0.0013990979     0.0017264063    -0.0001489312
  104  C  7 XZ     -0.0003571774     0.0006971425     0.0000855752    -0.0042786101     0.0000071318
  105  C  7 YZ     -0.0006507352    -0.0009356410    -0.0002990022     0.0016020888     0.0006246720
  106  C  8  S      0.0020198220     0.0106916841    -0.0121345115     0.0010212053     0.0008064912
  107  C  8  S     -0.0047314377    -0.0230882174     0.0278949206    -0.0024731048    -0.0019840976
  108  C  8  S      0.0007250872     0.0058761044    -0.0166109081     0.0019153069    -0.0043939953
  109  C  8  X     -0.0407428262    -0.0836380816     0.0971879407     0.0058516949    -0.0503684599
  110  C  8  Y     -0.0526151697     0.0025197780    -0.0043217953     0.0358534678     0.2011413068
  111  C  8  Z     -0.0695575366    -0.0011318462    -0.0706344822     0.0418788572    -0.1302690282
  112  C  8  X     -0.0084758336    -0.0137020008    -0.0055558698     0.0143905520    -0.0237365809
  113  C  8  Y     -0.0322352528    -0.0004991630    -0.0027865509     0.0154652697     0.0935725197
  114  C  8  Z     -0.0411976520    -0.0162017441    -0.0072826307     0.0245667067    -0.0599630848
  115  C  8 XX     -0.0006877529     0.0053328894    -0.0094806710     0.0027775813    -0.0020528374
  116  C  8 YY     -0.0007206408    -0.0074010701     0.0103101052    -0.0012084032    -0.0010317993
  117  C  8 ZZ      0.0003614424    -0.0021259529     0.0037738294    -0.0018448626     0.0027778416
  118  C  8 XY     -0.0014008698    -0.0000364470    -0.0019440020     0.0013751791     0.0059478388
  119  C  8 XZ     -0.0011292996    -0.0056232881     0.0072099101     0.0005657681    -0.0031864335
  120  C  8 YZ      0.0013444315     0.0058915753    -0.0069276235     0.0000081588    -0.0022997071
  121  N  9  S     -0.1092039025     0.0705483598     0.0403223670    -0.0028267136    -0.0075327324
  122  N  9  S     -0.2314081972     0.1492266855     0.0854255358    -0.0067193488    -0.0158853330
  123  N  9  S     -0.2545638594     0.1591986857     0.0865718246     0.0065286669    -0.0166362201
  124  N  9  X      0.1982166691    -0.1209070391    -0.0639655365     0.1541440240    -0.0026498709
  125  N  9  Y     -0.2803322113     0.2214860647     0.1457052409     0.1427701315    -0.0336889679
  126  N  9  Z      0.0979028023    -0.0534850801    -0.0096250121     0.1242763617     0.0166425800
  127  N  9  X     -0.1084030436     0.0668173446     0.0360259812    -0.0882033725     0.0015262065
  128  N  9  Y      0.1540483294    -0.1240587017    -0.0828766605    -0.0772171444     0.0190343323
  129  N  9  Z     -0.0532988088     0.0300188440     0.0061281223    -0.0705235838    -0.0093352498
  130  N  9 XX     -0.0050441025     0.0046056690     0.0031983193     0.0100217952    -0.0017014994
  131  N  9 YY      0.0042581221    -0.0061101213    -0.0053769572    -0.0164662236     0.0015218763
  132  N  9 ZZ     -0.0115975886     0.0088435768     0.0063313947     0.0058313591    -0.0005254156
  133  N  9 XY     -0.0147254266     0.0103690520     0.0063022183    -0.0039941150    -0.0004442666
  134  N  9 XZ      0.0055609216    -0.0028018440    -0.0005903986     0.0094544326     0.0002177681
  135  N  9 YZ     -0.0076754679     0.0052733540     0.0022235496    -0.0033415106    -0.0014807641
  136  C 10  S     -0.0001715672    -0.0063971574     0.0115024469    -0.0004847741     0.0011292522
  137  C 10  S      0.0008828106     0.0168716370    -0.0270517615     0.0016764958     0.0049632789
  138  C 10  S     -0.0061314667    -0.0022073549    -0.0083389689     0.0001601955    -0.0777202568
  139  C 10  X     -0.0068586165     0.1371761047    -0.1811316955     0.0430060002     0.0510643380
  140  C 10  Y     -0.0549482158    -0.0494028563    -0.0079765982     0.0268041592    -0.1728511547
  141  C 10  Z     -0.0634972972    -0.0736575985     0.0774648710     0.0324445280     0.1207286483
  142  C 10  X     -0.0096588382     0.0524226237    -0.0758592082     0.0187188913    -0.0076011063
  143  C 10  Y     -0.0256878996    -0.0125688977    -0.0173171063     0.0163119050    -0.0411884071
  144  C 10  Z     -0.0353137066    -0.0405316864     0.0400663921     0.0186734924     0.0417964144
  145  C 10 XX     -0.0008823006     0.0031404583    -0.0065521029     0.0017275581    -0.0041869994
  146  C 10 YY      0.0022559003    -0.0037046092     0.0051673148    -0.0028003996    -0.0067651374
  147  C 10 ZZ     -0.0016655571     0.0006381883    -0.0004870075     0.0009671699     0.0070256170
  148  C 10 XY      0.0010593115     0.0042738803    -0.0019667681     0.0011433251     0.0169811030
  149  C 10 XZ     -0.0028527946    -0.0060355435     0.0040326897     0.0005326717    -0.0106460120
  150  C 10 YZ      0.0016969525     0.0035442621    -0.0042452651    -0.0005356888    -0.0023111957
  151  C 11  S      0.0003523699     0.0037036063    -0.0050627025     0.0002111591     0.0026558392
  152  C 11  S     -0.0007228080    -0.0063588530     0.0069755289    -0.0001835262    -0.0133987772
  153  C 11  S     -0.0011148775    -0.0423222819     0.0633726298    -0.0045084364     0.0616653738
  154  C 11  X     -0.0511696026    -0.1663013668     0.1741896589    -0.0022491979    -0.0729278020
  155  C 11  Y     -0.0293866545     0.0320271474    -0.0235019947     0.0412140847     0.1963418735
  156  C 11  Z     -0.0484813369     0.0211912437    -0.0953429839     0.0457047570    -0.1133588794
  157  C 11  X     -0.0233340508    -0.0563141656     0.0511272207     0.0033103693    -0.0455119510
  158  C 11  Y     -0.0176576388     0.0183956412    -0.0249163620     0.0231239915     0.0576096241
  159  C 11  Z     -0.0269892353    -0.0075284387    -0.0193955525     0.0231792420    -0.0184597406
  160  C 11 XX      0.0016168074     0.0064486902    -0.0095484545     0.0002556777    -0.0076710897
  161  C 11 YY      0.0013796904    -0.0054801358     0.0092168165    -0.0026208191     0.0009715029
  162  C 11 ZZ     -0.0031439232    -0.0031661953     0.0041405566     0.0021913546     0.0091905687
  163  C 11 XY      0.0021503606     0.0014445662     0.0027751605    -0.0009328256     0.0139578928
  164  C 11 XZ     -0.0006982973    -0.0044468969     0.0039177584    -0.0005368435    -0.0075310970
  165  C 11 YZ      0.0005644558     0.0054598281    -0.0093975384     0.0004853770    -0.0096174555
  166  C 12  S      0.0003647477     0.0032689717    -0.0042522121     0.0003298815    -0.0007904047
  167  C 12  S     -0.0018050056    -0.0140532963     0.0183357704    -0.0016691893     0.0016468218
  168  C 12  S      0.0008562754     0.0509407444    -0.0566555097     0.0051339160     0.0075200849
  169  C 12  X     -0.0021353296     0.1497101448    -0.2017632558     0.0425163830     0.0545284813
  170  C 12  Y     -0.0515627360    -0.0542048416    -0.0175854704     0.0245731277    -0.2148374595
  171  C 12  Z     -0.0500420544    -0.0722663733     0.0976462216     0.0349658766     0.1542649763
  172  C 12  X     -0.0075271491     0.0253180372    -0.0416755658     0.0159775004     0.0199331067
  173  C 12  Y     -0.0243990310    -0.0213420140    -0.0116623315     0.0158203966    -0.0851579772
  174  C 12  Z     -0.0261571538    -0.0163554040     0.0194395812     0.0210393200     0.0632780043
  175  C 12 XX      0.0034451776     0.0124264077    -0.0158175431    -0.0000441646    -0.0035443006
  176  C 12 YY     -0.0013785786    -0.0085896613     0.0109514351    -0.0009470591    -0.0012959290
  177  C 12 ZZ     -0.0018334481    -0.0019364872     0.0024005125     0.0012612606     0.0051780449
  178  C 12 XY      0.0021624213     0.0024634512     0.0002358464    -0.0010378873     0.0091299310
  179  C 12 XZ      0.0004717733    -0.0084691483     0.0113175808    -0.0026519942    -0.0056108385
  180  C 12 YZ     -0.0003652885     0.0055012284    -0.0090529100     0.0016004439    -0.0034609279
  181  C 13  S      0.0014338591     0.0044465109    -0.0037235002     0.0005277572    -0.0018990691
  182  C 13  S     -0.0024952133    -0.0063079929     0.0051898496    -0.0006260299     0.0121450738
  183  C 13  S     -0.0059365070    -0.0597524113     0.0440982473    -0.0055970079    -0.0707301715
  184  C 13  X     -0.0395685992    -0.1460538242     0.1830352582     0.0019602306    -0.0203085898
  185  C 13  Y     -0.0341981305     0.0014983526     0.0121232077     0.0372987178     0.1953143283
  186  C 13  Z     -0.0493253000     0.0356743573    -0.1282181533     0.0454384436    -0.1401965247
  187  C 13  X     -0.0167386868    -0.0372387208     0.0540673305     0.0065800237     0.0199632959
  188  C 13  Y     -0.0178744773    -0.0200898509     0.0150462756     0.0197291853     0.0500105021
  189  C 13  Z     -0.0294816817     0.0140755235    -0.0530833375     0.0236674985    -0.0464887224
  190  C 13 XX      0.0020156157     0.0052243727    -0.0074253527    -0.0005219621    -0.0048768608
  191  C 13 YY     -0.0036557727    -0.0086931610     0.0081576448     0.0009229696    -0.0054288243
  192  C 13 ZZ      0.0009257467     0.0001876593     0.0018911256    -0.0008351311     0.0073893172
  193  C 13 XY      0.0014902179     0.0050794270    -0.0026271254     0.0006385758     0.0168885445
  194  C 13 XZ      0.0010593385    -0.0059606037     0.0073725393    -0.0025609123    -0.0102937008
  195  C 13 YZ     -0.0008628888     0.0041226841    -0.0070699088     0.0015770086    -0.0023072434
  196  C 14  S     -0.0027722240    -0.0100749593     0.0082309065    -0.0014756185    -0.0028764868
  197  C 14  S      0.0052511647     0.0238309717    -0.0215162130     0.0029993307    -0.0015707083
  198  C 14  S      0.0064414338     0.0205202545     0.0089391349    -0.0005893492     0.0882028773
  199  C 14  X     -0.0184599473     0.1222783594    -0.1966185087     0.0387645379     0.0400017568
  200  C 14  Y     -0.0503089032    -0.0373767476    -0.0149117314     0.0260513539    -0.1779420834
  201  C 14  Z     -0.0592201286    -0.0741601868     0.0907960604     0.0338505279     0.1309809714
  202  C 14  X     -0.0098767956     0.0546814219    -0.0785067878     0.0200254551     0.0312302904
  203  C 14  Y     -0.0358542526    -0.0176498669     0.0077068620     0.0095561497    -0.0455626279
  204  C 14  Z     -0.0250888058    -0.0365992145     0.0211382352     0.0216953918     0.0249992870
  205  C 14 XX     -0.0000327016     0.0046888655    -0.0086663028     0.0011352596    -0.0077086279
  206  C 14 YY     -0.0029996054    -0.0037327502     0.0049752133     0.0012727738     0.0024267205
  207  C 14 ZZ      0.0036463906     0.0013130161     0.0037787650    -0.0022193412     0.0099450224
  208  C 14 XY     -0.0008776418     0.0000490019     0.0021222401     0.0014862396     0.0149279938
  209  C 14 XZ      0.0002758393    -0.0026590736     0.0024630793    -0.0005509743    -0.0075399022
  210  C 14 YZ     -0.0006115400     0.0032167026    -0.0076023175     0.0005405528    -0.0101773168
  211  H 15  S      0.0578718646     0.0310442467     0.0283511257     0.0188835812     0.0032967914
  212  H 15  S      0.0262428869     0.0140017149     0.0124243125     0.0096686102     0.0008715437
  213  H 16  S     -0.0795430201    -0.1073323463    -0.0784077934     0.0418933415     0.0207580071
  214  H 16  S     -0.0339682693    -0.0446614678    -0.0320050471     0.0301473328     0.0082462885
  215  H 17  S      0.0631375699     0.0871634243     0.0674604874    -0.0223374963    -0.0192900178
  216  H 17  S      0.0285006090     0.0385106535     0.0298003160    -0.0076224507    -0.0079992176
  217  H 18  S      0.0012941338    -0.0175132946     0.0010395323     0.0742085218    -0.0057439886
  218  H 18  S     -0.0005193703    -0.0070443853     0.0011087769     0.0315754032    -0.0021500528
  219  H 19  S     -0.0918842690    -0.0257363497    -0.0457700183    -0.1606379324     0.0188614940
  220  H 19  S     -0.0375265562    -0.0114510497    -0.0206626156    -0.0785629937     0.0088297072
  221  H 20  S      0.1036054443     0.0244980901     0.0367969003     0.0071945910    -0.0205967118
  222  H 20  S      0.0450937309     0.0098683899     0.0151602462    -0.0014404576    -0.0091044915
  223  H 21  S     -0.0175619393    -0.0900153745     0.0692133417    -0.0148709236    -0.1984543818
  224  H 21  S     -0.0077895804    -0.0419071538     0.0362073005    -0.0070482735    -0.0964855805
  225  H 22  S     -0.0013700054    -0.0476675079     0.1095838590    -0.0052963610     0.1899515781
  226  H 22  S     -0.0008434676    -0.0238258414     0.0539593279    -0.0028121832     0.0959150149
  227  H 23  S      0.0215704604     0.1648982253    -0.2169946458     0.0220012259     0.0021531083
  228  H 23  S      0.0104230917     0.0812593488    -0.1074031073     0.0109737116     0.0010499414
  229  H 24  S     -0.0145495378    -0.0888036082     0.0752799063    -0.0145517465    -0.1972481677
  230  H 24  S     -0.0051471518    -0.0440004921     0.0367025030    -0.0063826751    -0.0979039403
  231  H 25  S      0.0012523268    -0.0460866668     0.1142589890    -0.0034725324     0.2011079604
  232  H 25  S     -0.0113928921    -0.0161576257     0.0545084886    -0.0060204814     0.0913843223
  233  C 26  S      0.0096888160     0.0221145975    -0.0017461035    -0.0037846658    -0.0035105814
  234  C 26  S     -0.0202418331    -0.0469742546    -0.0009073852     0.0090232450     0.0077096163
  235  C 26  S      0.0240743087    -0.0324832713     0.0200031805     0.0226654464    -0.0012150908
  236  C 26  X      0.0129768676     0.0062988927     0.0605446126    -0.0416237470    -0.0224151861
  237  C 26  Y      0.0282724945     0.0578824956     0.0462198511    -0.0223645290     0.0223829224
  238  C 26  Z     -0.0359669050    -0.0201369111    -0.0489740955    -0.0374376279    -0.0168485214
  239  C 26  X     -0.0149222445    -0.0214747845    -0.0275836157    -0.0170638296    -0.0015534493
  240  C 26  Y      0.0123523829     0.0280817275     0.0236576190    -0.0125685628     0.0164234656
  241  C 26  Z     -0.0019658939     0.0028693995     0.0065410564    -0.0125841015    -0.0183098364
  242  C 26 XX     -0.0043343384    -0.0056966206    -0.0002028562     0.0029105758    -0.0007930094
  243  C 26 YY     -0.0004403827    -0.0011860238    -0.0001045195     0.0007501546    -0.0000590847
  244  C 26 ZZ      0.0005011188    -0.0018886552    -0.0002726159    -0.0014492375     0.0024109620
  245  C 26 XY     -0.0021124736    -0.0014273950    -0.0012811518     0.0023368515     0.0039083338
  246  C 26 XZ     -0.0007399855     0.0012638515    -0.0008350810     0.0004734982    -0.0019568269
  247  C 26 YZ      0.0015297487     0.0010764328     0.0006444187    -0.0008097147    -0.0018826106
  248  C 27  S     -0.0066337437    -0.0293952007     0.0290892898    -0.0016494082     0.0009909984
  249  C 27  S      0.0165398317     0.0690344172    -0.0685306345     0.0053221111    -0.0029202819
  250  C 27  S      0.0171962929     0.0789761226    -0.0374199940     0.0024655356    -0.0038291353
  251  C 27  X     -0.0229960325     0.0493167559    -0.1137398261     0.0090917027    -0.0112367018
  252  C 27  Y     -0.0034179725     0.0290000147     0.0349130964    -0.0002773103     0.0624002956
  253  C 27  Z     -0.0408944849    -0.0473867462     0.0350000079    -0.0212020914    -0.0487016883
  254  C 27  X     -0.0012942340     0.0074340010    -0.0581794802     0.0047500047    -0.0020114331
  255  C 27  Y     -0.0003378108     0.0135741601     0.0163097569     0.0006054283     0.0175639626
  256  C 27  Z     -0.0245925812    -0.0131967544     0.0186900403    -0.0170725945    -0.0150092597
  257  C 27 XX      0.0004364157     0.0060713574    -0.0061687643     0.0030575940    -0.0014754810
  258  C 27 YY      0.0010115738     0.0027657351    -0.0022353108     0.0001772277    -0.0006184589
  259  C 27 ZZ      0.0018992931     0.0039336165    -0.0039772007    -0.0023302725     0.0015809109
  260  C 27 XY     -0.0030695256    -0.0027463281    -0.0024901349     0.0020717458     0.0038957522
  261  C 27 XZ     -0.0013340381    -0.0020416650     0.0018247822     0.0025664749    -0.0017122544
  262  C 27 YZ      0.0017345337     0.0022622456    -0.0001504134    -0.0009981441    -0.0017079255
  263  C 28  S      0.0163254481     0.0070507778     0.0051749373     0.0006894243    -0.0039627872
  264  C 28  S     -0.0388610798    -0.0138329129    -0.0115160275    -0.0086612402     0.0094673326
  265  C 28  S     -0.0951727542     0.0515785154     0.0398654261     0.0192498683    -0.0126911407
  266  C 28  X     -0.0394277811     0.0617880204     0.0369494305    -0.0944992852    -0.0008821819
  267  C 28  Y      0.0427330906    -0.0995315203    -0.0726262744    -0.0768101815     0.0221490113
  268  C 28  Z     -0.0062603685    -0.0106925652    -0.0203412336    -0.0600662606    -0.0087911522
  269  C 28  X     -0.0209092668     0.0422429177     0.0240810526    -0.0760219659    -0.0039597163
  270  C 28  Y      0.0168215775    -0.0737292081    -0.0572618946    -0.0256580794     0.0146253274
  271  C 28  Z      0.0068438668     0.0029661143    -0.0017457935    -0.0435133589    -0.0016673680
  272  C 28 XX     -0.0025021841    -0.0032038424    -0.0034647347    -0.0102182921     0.0016739247
  273  C 28 YY     -0.0016317339     0.0024898379     0.0029350308     0.0080751184    -0.0007810878
  274  C 28 ZZ     -0.0007010650    -0.0050635700    -0.0035870287     0.0012812159     0.0012607246
  275  C 28 XY      0.0022806008     0.0007316989    -0.0000832688    -0.0024693513    -0.0001472162
  276  C 28 XZ      0.0016684579     0.0043504680     0.0031877141    -0.0065748135    -0.0011321422
  277  C 28 YZ     -0.0036316485    -0.0016047265    -0.0008928337     0.0066681825     0.0008952813

                         51               52               53               54               55
                   -0.3652617596    -0.3556241067    -0.3243478230    -0.3005604504    -0.2773815511
    1  C  1  S     -0.0096819070    -0.0070851040    -0.0058465994     0.0056724086    -0.0000152755
    2  C  1  S      0.0258553181     0.0210508300     0.0158695536    -0.0107955806     0.0000750192
    3  C  1  S      0.0164043891    -0.0333512484    -0.0124704436    -0.0750254816     0.0000947079
    4  C  1  X      0.0057277587     0.1751824917    -0.0388239846    -0.0540615834    -0.0002902780
    5  C  1  Y      0.0082926273    -0.0333825755     0.0617829050     0.0137303730     0.0004615102
    6  C  1  Z      0.0130825715     0.0795195076     0.0136483632     0.0164659727     0.0002147110
    7  C  1  X     -0.0093882983     0.0732603148    -0.0264719951    -0.0398810387    -0.0002027102
    8  C  1  Y      0.0124701082    -0.0133834156     0.0476247251     0.0071788706     0.0003074146
    9  C  1  Z      0.0094391666     0.0556424241     0.0206181501     0.0402794254     0.0000270332
   10  C  1 XX     -0.0009264451     0.0086960962    -0.0069328770    -0.0027472719    -0.0000697386
   11  C  1 YY      0.0030350042    -0.0010216664     0.0080168275    -0.0006122873     0.0000632037
   12  C  1 ZZ      0.0025794759    -0.0039245380     0.0012970592     0.0011233123     0.0000159574
   13  C  1 XY     -0.0006826691    -0.0056915856    -0.0019527305     0.0039960012    -0.0000260267
   14  C  1 XZ     -0.0039666209    -0.0019658362    -0.0075270490    -0.0028714771    -0.0000820784
   15  C  1 YZ     -0.0031276302    -0.0021402812    -0.0012533002    -0.0009959348    -0.0000007318
   16  C  2  S      0.0002904841     0.0066507254     0.0053359523     0.0037560966     0.0000328349
   17  C  2  S      0.0010502247    -0.0122248737    -0.0183238805    -0.0145581162    -0.0000723132
   18  C  2  S     -0.0402710744    -0.0021640353     0.0077266951     0.0608575830    -0.0011371544
   19  C  2  X      0.0944130496     0.0416390220     0.1637885786     0.0099219709     0.0016768446
   20  C  2  Y     -0.0299627610    -0.0377227904    -0.0667153201    -0.0172799806    -0.0006051066
   21  C  2  Z     -0.0134606788    -0.0806570470     0.0039681696     0.0086106863     0.0000131579
   22  C  2  X      0.0467494177     0.0200170522     0.1199381902     0.0204228478     0.0009546878
   23  C  2  Y     -0.0319959963    -0.0149356304    -0.0321686541     0.0087858459    -0.0009305975
   24  C  2  Z     -0.0081681553    -0.0444227633     0.0187277818     0.0204735034     0.0001067607
   25  C  2 XX      0.0043843931    -0.0016339552     0.0066488427     0.0022290776     0.0000599274
   26  C  2 YY     -0.0039114181     0.0000751207    -0.0041052209     0.0000428937    -0.0000243952
   27  C  2 ZZ      0.0012892347    -0.0009373500    -0.0037168043    -0.0035705439    -0.0000343217
   28  C  2 XY      0.0025920867     0.0015316921     0.0031651815     0.0000723916     0.0000173377
   29  C  2 XZ     -0.0029729336     0.0058912238    -0.0031421799    -0.0005189268    -0.0000096876
   30  C  2 YZ      0.0017400520    -0.0045218082     0.0022563758     0.0005117550     0.0000117985
   31  C  3  S      0.0291638346    -0.0117424351     0.0151905420    -0.0002065460     0.0000031462
   32  C  3  S     -0.0709098579     0.0312818941    -0.0395261290    -0.0040023158    -0.0001079385
   33  C  3  S     -0.0075418689    -0.0234757303     0.0095094300    -0.0049240050     0.0013831894
   34  C  3  X      0.0960525494    -0.0241433734     0.1498700234    -0.0114409679     0.0011306262
   35  C  3  Y     -0.1240158074    -0.0020911137    -0.0617818329     0.0457591269    -0.0001586434
   36  C  3  Z     -0.0208581333     0.0413124976    -0.0080299087     0.0044171986     0.0000843113
   37  C  3  X      0.0664698815    -0.0246546240     0.1049621837     0.0037714178     0.0011080723
   38  C  3  Y     -0.0603678905    -0.0089118034    -0.0367286265     0.0353057586     0.0001345108
   39  C  3  Z      0.0209949070     0.0046782137     0.0122598849     0.0035045284     0.0014006065
   40  C  3 XX     -0.0007982820     0.0001624998    -0.0022069868    -0.0024113376    -0.0000515702
   41  C  3 YY     -0.0069506261     0.0054890554    -0.0012803896     0.0023228371     0.0000335950
   42  C  3 ZZ     -0.0043441129    -0.0007685875    -0.0019458384    -0.0014092024     0.0000151041
   43  C  3 XY     -0.0063030667     0.0016093705    -0.0067643180    -0.0030592881    -0.0000425669
   44  C  3 XZ      0.0032322357     0.0002304637     0.0069714611    -0.0012512086     0.0000640118
   45  C  3 YZ     -0.0030274014    -0.0002750219    -0.0017194495     0.0006624503    -0.0000046059
   46  C  4  S     -0.0075134083    -0.0003608028    -0.0078768992     0.0143918061    -0.0000253627
   47  C  4  S      0.0196375731     0.0000636414     0.0219910074    -0.0364246760     0.0001157904
   48  C  4  S     -0.0835577780     0.0287675376    -0.0350389304    -0.0312708086    -0.0013563618
   49  C  4  X      0.0085622898    -0.0143928750    -0.0330568790    -0.1312338636    -0.0006184414
   50  C  4  Y      0.0624936223    -0.0404298859     0.0345443135     0.0373393144     0.0000859515
   51  C  4  Z      0.1009196557     0.0012775703     0.0280446811    -0.0138153472    -0.0000717233
   52  C  4  X      0.0020163618    -0.0129571744    -0.0220534382    -0.0660315880    -0.0000097968
   53  C  4  Y      0.0679965674    -0.0375674308     0.0492330567     0.0033226120     0.0009990674
   54  C  4  Z      0.0446507355    -0.0105359888     0.0196822874    -0.0113738255    -0.0003643525
   55  C  4 XX     -0.0022553368     0.0052885995    -0.0050251058    -0.0038318791    -0.0000217788
   56  C  4 YY      0.0030732125    -0.0024931766     0.0052893794    -0.0038626422     0.0000163863
   57  C  4 ZZ      0.0020341288    -0.0026616999     0.0035571668     0.0012735490     0.0000214029
   58  C  4 XY     -0.0040821161    -0.0008788485     0.0003789081     0.0041211694     0.0000217492
   59  C  4 XZ     -0.0108672552    -0.0004471463    -0.0079109566    -0.0009593348    -0.0000360875
   60  C  4 YZ     -0.0020146977     0.0032125625    -0.0002814397     0.0014294070     0.0000069758
   61  C  5  S      0.0116866849     0.0223934090     0.0140317686     0.0019046680     0.0001561731
   62  C  5  S     -0.0365186166    -0.0531389807    -0.0370798691    -0.0032775598    -0.0003406240
   63  C  5  S      0.0144411907    -0.0127256832    -0.0461330588    -0.0357564636    -0.0025862186
   64  C  5  X     -0.0621238937     0.0461180764    -0.0152666841     0.0123562662     0.0003799295
   65  C  5  Y     -0.0714874628     0.1117218734    -0.0842881017    -0.1005753820    -0.0002136230
   66  C  5  Z     -0.1513558425    -0.0533869729    -0.0845975771     0.0226540467    -0.0000382503
   67  C  5  X     -0.1059329012     0.0363311875    -0.0643068551     0.0370174374    -0.0011595897
   68  C  5  Y     -0.0353533957     0.0474641069    -0.0361679928    -0.0547638616    -0.0000114146
   69  C  5  Z     -0.0732415435    -0.0180039980    -0.0314988440    -0.0087806269     0.0006665646
   70  C  5 XX     -0.0068170326     0.0014173187     0.0061879342    -0.0097246220     0.0000769427
   71  C  5 YY      0.0001948175    -0.0067252442     0.0005437421    -0.0015060339    -0.0000090148
   72  C  5 ZZ      0.0013782958    -0.0043092989    -0.0115056883     0.0093516899    -0.0001282938
   73  C  5 XY     -0.0019882281     0.0029552585     0.0061787406     0.0169006862     0.0001209637
   74  C  5 XZ     -0.0029196485    -0.0009909242     0.0071760676    -0.0072664962     0.0000790369
   75  C  5 YZ      0.0064432062    -0.0003280989     0.0025572289    -0.0086703748    -0.0000204506
   76  C  6  S     -0.0139654308     0.0018146567    -0.0197213478    -0.0046590499    -0.0001488855
   77  C  6  S      0.0389231679    -0.0050455070     0.0566744352     0.0113055352     0.0004172961
   78  C  6  S      0.0292919394     0.0082397356     0.0160862112     0.0298562803     0.0007572102
   79  C  6  X      0.0281225413    -0.0482623905     0.0367561381     0.0521007107     0.0002183024
   80  C  6  Y     -0.0306875962     0.0301922410    -0.0766035209    -0.0039821075    -0.0005506807
   81  C  6  Z     -0.0986235085    -0.0403179772    -0.0334154932    -0.0171386628    -0.0000907909
   82  C  6  X      0.0140428483    -0.0245027986     0.0064907059     0.0313510149     0.0001579568
   83  C  6  Y     -0.0039113610     0.0130340715    -0.0234070240    -0.0059983265    -0.0002694357
   84  C  6  Z     -0.0531969203    -0.0241871300    -0.0065460602    -0.0172259965    -0.0000925516
   85  C  6 XX      0.0026956645     0.0031051840    -0.0002413946    -0.0048130940    -0.0000150975
   86  C  6 YY      0.0021724913    -0.0033783049     0.0062731240     0.0009542362     0.0000461369
   87  C  6 ZZ      0.0025278910    -0.0006431024     0.0054222094     0.0061797931     0.0000627356
   88  C  6 XY     -0.0005052629    -0.0083262647     0.0027006947     0.0038102082     0.0000200277
   89  C  6 XZ     -0.0061320130     0.0008637533    -0.0039646655     0.0003962428    -0.0000197154
   90  C  6 YZ     -0.0043534187    -0.0027466935    -0.0034969260     0.0000037109    -0.0000168441
   91  C  7  S     -0.0027923472     0.0042816314    -0.0033537412     0.0027011064    -0.0000078196
   92  C  7  S      0.0074826242    -0.0099580641     0.0096555446    -0.0054314272     0.0000876712
   93  C  7  S     -0.0090216492    -0.0044223260    -0.0126943076     0.0018366186    -0.0004332692
   94  C  7  X      0.1789849909     0.2380674674     0.0216416664     0.0044600619     0.0000544040
   95  C  7  Y      0.1652311708     0.0061352825     0.0738080510    -0.0042095023     0.0002146083
   96  C  7  Z      0.0712537286    -0.2370755920     0.0858389468     0.0257819924     0.0002861876
   97  C  7  X      0.1211951988     0.1412062416     0.0445656172    -0.0449881370     0.0009404020
   98  C  7  Y      0.0846528514     0.0381294497     0.0125305946     0.0491943803    -0.0007393005
   99  C  7  Z      0.0472679021    -0.1685993982     0.0834933437     0.0057723157     0.0010218713
  100  C  7 XX      0.0116618681     0.0153466717     0.0051956058    -0.0042066317     0.0000405299
  101  C  7 YY     -0.0142682152    -0.0038214976    -0.0112689469    -0.0011788825    -0.0000703135
  102  C  7 ZZ      0.0051550329    -0.0149411901     0.0100358251     0.0033390935     0.0000676023
  103  C  7 XY     -0.0064750894    -0.0142071554    -0.0000133410     0.0028542745     0.0000028492
  104  C  7 XZ      0.0083223992    -0.0030251330     0.0087998084     0.0026787815     0.0000661013
  105  C  7 YZ     -0.0006130786     0.0184033460    -0.0075865220    -0.0043932634    -0.0000562857
  106  C  8  S     -0.0002365358    -0.0009536477    -0.0000481442    -0.0003387301     0.0000635360
  107  C  8  S      0.0016041877     0.0027071296     0.0007290406     0.0005159194    -0.0001113338
  108  C  8  S      0.0017155757    -0.0119582794     0.0020985538    -0.0086365858    -0.0004837942
  109  C  8  X     -0.0075602599     0.0045262984     0.0605671657     0.0329562852    -0.0010225828
  110  C  8  Y     -0.0151498160    -0.0042483711     0.1140339031    -0.0477189749    -0.0018255938
  111  C  8  Z     -0.0083635804     0.0291318395     0.1148433373     0.0782679145    -0.0018753247
  112  C  8  X     -0.0106318203    -0.0066328443     0.0340372916     0.0311932321    -0.0009895315
  113  C  8  Y     -0.0035975963     0.0057441681     0.0690599786    -0.0399249209    -0.0007797655
  114  C  8  Z      0.0016076644     0.0127811453     0.0735137633     0.0526301086     0.0006903395
  115  C  8 XX      0.0059987473    -0.0012664839    -0.0066280983     0.0056185003     0.0025555382
  116  C  8 YY     -0.0004847239     0.0003589047     0.0003714496     0.0020462581    -0.0174096247
  117  C  8 ZZ     -0.0049365550     0.0014461305     0.0066370028    -0.0077084997     0.0148481572
  118  C  8 XY      0.0042544553    -0.0038406156    -0.0027774527    -0.0154126188    -0.0041982456
  119  C  8 XZ      0.0046250544    -0.0013824489    -0.0063958442     0.0082841998     0.0073508626
  120  C  8 YZ     -0.0024098812     0.0022323017     0.0020068285     0.0062304072    -0.0054594997
  121  N  9  S      0.0025761594    -0.0010358290     0.0002837793     0.0009800479    -0.0000055695
  122  N  9  S      0.0055779161    -0.0024555949     0.0013982889     0.0006489598     0.0000464897
  123  N  9  S      0.0016604689     0.0156232794    -0.0291937862     0.0472280917    -0.0011322089
  124  N  9  X     -0.2123941489    -0.2546088910    -0.0542667227     0.0266437804    -0.0002384482
  125  N  9  Y     -0.1585387054    -0.0393900452    -0.0884352016    -0.0195395425    -0.0004809077
  126  N  9  Z     -0.0954749531     0.2943308034    -0.1466793426    -0.0428005251    -0.0007885827
  127  N  9  X      0.1249029613     0.1467612848     0.0382501403    -0.0237815784     0.0002716213
  128  N  9  Y      0.0928396526     0.0262115631     0.0493065467     0.0223056342     0.0000043046
  129  N  9  Z      0.0582243834    -0.1765052559     0.0949375199     0.0228118534     0.0005949831
  130  N  9 XX     -0.0124614997    -0.0159163122    -0.0023196748     0.0004854162    -0.0000004785
  131  N  9 YY      0.0161364417     0.0032337934     0.0074613323     0.0013154001     0.0000336923
  132  N  9 ZZ     -0.0036415982     0.0127517489    -0.0053375178    -0.0019453143    -0.0000145046
  133  N  9 XY      0.0063598909     0.0128058606     0.0001352430    -0.0016595835     0.0000041541
  134  N  9 XZ     -0.0089474459     0.0034652067    -0.0057432363    -0.0004533082    -0.0000263677
  135  N  9 YZ      0.0009721317    -0.0172214550     0.0052501719     0.0012835932     0.0000279861
  136  C 10  S      0.0006428698     0.0027832279    -0.0034345746     0.0222675001     0.0000816679
  137  C 10  S     -0.0013839068    -0.0065920008     0.0080424697    -0.0514659414    -0.0004048332
  138  C 10  S      0.0046493041    -0.0009183119     0.0109318850    -0.0532943829     0.0024133482
  139  C 10  X      0.0230310028     0.0018660075    -0.0033631176     0.0530411683    -0.1131767332
  140  C 10  Y      0.0356903764     0.0012930999    -0.0028364257     0.0569001650    -0.1746395001
  141  C 10  Z      0.0351710724    -0.0284171575     0.0193886004    -0.0568678766    -0.2159173260
  142  C 10  X      0.0159117217     0.0017254808     0.0038258083     0.0059695184    -0.0824031175
  143  C 10  Y      0.0173994396    -0.0046002970     0.0031937983     0.0109598424    -0.1283304178
  144  C 10  Z      0.0209454818    -0.0128123665     0.0097792156     0.0006711562    -0.1573109291
  145  C 10 XX      0.0032016809    -0.0012381893    -0.0053423836    -0.0010787855    -0.0070775043
  146  C 10 YY     -0.0008277967    -0.0004104946    -0.0025598377    -0.0045418243     0.0010791366
  147  C 10 ZZ     -0.0025404961     0.0006922760     0.0090899766    -0.0021644324     0.0059265320
  148  C 10 XY      0.0022098631    -0.0020066622    -0.0054759518    -0.0031142485    -0.0059042846
  149  C 10 XZ      0.0027612412    -0.0009545835    -0.0034801533    -0.0007734547    -0.0059410059
  150  C 10 YZ     -0.0014867301     0.0011194891     0.0015096861     0.0017259777     0.0035948132
  151  C 11  S     -0.0003358578    -0.0014465299     0.0014335135    -0.0094165218    -0.0000273172
  152  C 11  S      0.0008868719     0.0037168223    -0.0035771197     0.0229589941     0.0000310309
  153  C 11  S     -0.0049638966    -0.0027413781    -0.0057689991     0.0307422732    -0.0008521674
  154  C 11  X      0.0366713726    -0.0227925327    -0.0495879466    -0.0378829133    -0.1096232983
  155  C 11  Y      0.0568236381    -0.0332451224    -0.0794521064    -0.0307329524    -0.1703180610
  156  C 11  Z      0.0757263216    -0.0233310517    -0.1079491457     0.0107370039    -0.2094155301
  157  C 11  X      0.0244036207    -0.0120413202    -0.0323474294    -0.0359865171    -0.0791137102
  158  C 11  Y      0.0364995391    -0.0172394344    -0.0561501130    -0.0043465229    -0.1230479897
  159  C 11  Z      0.0445573287    -0.0191241547    -0.0717034985    -0.0015215330    -0.1521083534
  160  C 11 XX      0.0004754564     0.0005909340    -0.0038034091     0.0022282140     0.0075117699
  161  C 11 YY     -0.0037590313     0.0016159945     0.0064336905     0.0020494762    -0.0012351342
  162  C 11 ZZ      0.0033056751    -0.0018234776    -0.0031351784    -0.0009809654    -0.0062687246
  163  C 11 XY     -0.0013975409    -0.0004162074     0.0000481357    -0.0030988286     0.0062166979
  164  C 11 XZ      0.0014315531    -0.0004368466    -0.0047692731    -0.0001186435     0.0063882033
  165  C 11 YZ     -0.0007962703     0.0011981102     0.0027293481     0.0026460543    -0.0038038298
  166  C 12  S      0.0000776592     0.0001718725     0.0000081686    -0.0000635526    -0.0000658607
  167  C 12  S     -0.0002057959    -0.0002337680    -0.0001638774     0.0003058536     0.0001588538
  168  C 12  S      0.0045975733     0.0099090876     0.0009357596    -0.0009727912     0.0010996502
  169  C 12  X      0.0440667066    -0.0191303229    -0.0761654306    -0.0193256144     0.0027168441
  170  C 12  Y      0.0706475351    -0.0234345615    -0.1235773369    -0.0109319846     0.0044231890
  171  C 12  Z      0.0810466840    -0.0444176545    -0.1454331552    -0.0387558106     0.0054416116
  172  C 12  X      0.0243435887    -0.0134035059    -0.0498907673    -0.0137958244     0.0018323922
  173  C 12  Y      0.0400511792    -0.0172675571    -0.0801199577    -0.0021686193     0.0032598467
  174  C 12  Z      0.0491423476    -0.0222308844    -0.0940190861    -0.0310887695     0.0044235897
  175  C 12 XX     -0.0026740391     0.0016967177     0.0036438948     0.0012778913     0.0024939423
  176  C 12 YY      0.0003437832    -0.0002822319    -0.0006069676     0.0002074141    -0.0170091551
  177  C 12 ZZ      0.0023360412    -0.0013119926    -0.0030735900    -0.0014272204     0.0145387809
  178  C 12 XY     -0.0025276852     0.0006359203     0.0035144080    -0.0012152993    -0.0040846773
  179  C 12 XZ     -0.0023811826     0.0011013213     0.0029944014     0.0015617414     0.0071215914
  180  C 12 YZ      0.0015186029    -0.0003105012    -0.0020262776     0.0003430473    -0.0052589774
  181  C 13  S      0.0001356561     0.0007975903    -0.0015168462     0.0096609912    -0.0000603933
  182  C 13  S     -0.0004873201    -0.0020770449     0.0035866053    -0.0233089163     0.0002277283
  183  C 13  S     -0.0035126559    -0.0062249870     0.0023730738    -0.0245997351    -0.0010595397
  184  C 13  X      0.0374846014    -0.0146037172    -0.0595560242     0.0307868410     0.1120162422
  185  C 13  Y      0.0555300582    -0.0336753653    -0.0771716676    -0.0358590021     0.1746781569
  186  C 13  Z      0.0739592727    -0.0261847851    -0.1010892986    -0.0203317216     0.2147539912
  187  C 13  X      0.0233335576    -0.0090588634    -0.0392652353     0.0210263192     0.0811376917
  188  C 13  Y      0.0320901795    -0.0263386747    -0.0540975589    -0.0087299599     0.1260290989
  189  C 13  Z      0.0467115515    -0.0124335294    -0.0663076381    -0.0272371545     0.1554752114
  190  C 13 XX     -0.0007703144     0.0003787062    -0.0012729266    -0.0014073586    -0.0071719924
  191  C 13 YY      0.0038197311    -0.0015996645    -0.0060740920    -0.0010241656     0.0011185202
  192  C 13 ZZ     -0.0031198798     0.0009914456     0.0077843953    -0.0007912822     0.0060986485
  193  C 13 XY      0.0004102269    -0.0011443680    -0.0028405571    -0.0040311657    -0.0060577182
  194  C 13 XZ     -0.0016902731     0.0011595973     0.0002465266     0.0021860014    -0.0061481183
  195  C 13 YZ      0.0013800259    -0.0003031215    -0.0008539586     0.0003712805     0.0036194941
  196  C 14  S     -0.0003889230    -0.0019180557     0.0034690228    -0.0224455762    -0.0000484083
  197  C 14  S      0.0015218570     0.0058805123    -0.0081534464     0.0516369789     0.0002299194
  198  C 14  S      0.0003617188     0.0032481003    -0.0055328357     0.0475828045     0.0001142995
  199  C 14  X      0.0185967398    -0.0133254262     0.0178095331    -0.0715411630     0.1107248498
  200  C 14  Y      0.0347567676     0.0019796216    -0.0035162162     0.0667342289     0.1726532089
  201  C 14  Z      0.0354286765    -0.0198476619     0.0114060019     0.0004095368     0.2129060850
  202  C 14  X      0.0112270106    -0.0089889102     0.0074500729    -0.0067484852     0.0801156436
  203  C 14  Y      0.0246025387     0.0135016327     0.0038388326     0.0105508331     0.1243460266
  204  C 14  Z      0.0158280127    -0.0210667777     0.0082015365     0.0078842691     0.1530227523
  205  C 14 XX      0.0031860118    -0.0006606407    -0.0067469894     0.0001607522     0.0072392429
  206  C 14 YY      0.0000954692     0.0006848065     0.0037730830     0.0055589060    -0.0006184378
  207  C 14 ZZ     -0.0030594992     0.0009388383     0.0017088735     0.0021247284    -0.0065731726
  208  C 14 XY      0.0023476008    -0.0021750035    -0.0036339643    -0.0026957979     0.0062847333
  209  C 14 XZ      0.0024852670    -0.0007998413    -0.0070163252     0.0012739996     0.0060241463
  210  C 14 YZ     -0.0011637306     0.0013270384     0.0040499494     0.0007581097    -0.0035480378
  211  H 15  S      0.0225277530    -0.0042637888     0.0227783190     0.0354240099     0.0002647719
  212  H 15  S      0.0065616895    -0.0163352631     0.0138884367     0.0209429349     0.0001856888
  213  H 16  S     -0.0058265222     0.0231206104     0.0032228106     0.0091507891    -0.0000103815
  214  H 16  S     -0.0111635666     0.0075694612     0.0015777851     0.0043899026    -0.0001023228
  215  H 17  S      0.0206381126    -0.0302824908     0.0175049794    -0.0116418801     0.0000490671
  216  H 17  S      0.0209546786    -0.0162766685    -0.0038446975     0.0055339244     0.0008912356
  217  H 18  S      0.0201089030    -0.0420167168     0.0261797170    -0.0030310634     0.0000597898
  218  H 18  S      0.0074918910    -0.0176230396     0.0107141648     0.0261206026    -0.0003682409
  219  H 19  S     -0.0631523029    -0.0429519532    -0.0281310362     0.0230128573    -0.0000969431
  220  H 19  S     -0.0374656605    -0.0221269678    -0.0229596812     0.0152242124    -0.0001367661
  221  H 20  S     -0.0076244662     0.0667639377    -0.0432038406    -0.0544535188    -0.0003440465
  222  H 20  S     -0.0117309154     0.0347573667    -0.0405796655    -0.0372543795    -0.0004029310
  223  H 21  S      0.0022479270     0.0054976824    -0.0028491330     0.0085529185     0.0000909166
  224  H 21  S      0.0018581324     0.0065700655    -0.0063332809     0.0360741669     0.0001637360
  225  H 22  S     -0.0039015123    -0.0119879077     0.0066889744    -0.0341744775    -0.0002741581
  226  H 22  S     -0.0021264629    -0.0074077812     0.0050325081    -0.0285960394    -0.0002242023
  227  H 23  S      0.0012623380     0.0029665314     0.0002545388    -0.0007604102    -0.0000123387
  228  H 23  S      0.0007402189     0.0014904761     0.0002295570    -0.0006591706    -0.0000244428
  229  H 24  S      0.0025556823     0.0079277034    -0.0071007892     0.0349286360    -0.0000646486
  230  H 24  S      0.0004472864     0.0014085371    -0.0046435191     0.0280561778    -0.0000363138
  231  H 25  S     -0.0037166583    -0.0103527002     0.0027081270    -0.0074253096     0.0001924853
  232  H 25  S      0.0051383424     0.0128307513     0.0038949200    -0.0341778968     0.0000663712
  233  C 26  S     -0.0015652996    -0.0111222166    -0.0009963011    -0.0021439323    -0.0000326954
  234  C 26  S      0.0030829568     0.0225361087     0.0043231433     0.0028372263     0.0000596683
  235  C 26  S      0.0178966495     0.0051162946     0.0266152851     0.0162732449    -0.0005162711
  236  C 26  X     -0.0974235562    -0.0166152643     0.0685333932    -0.0992244257     0.0010487682
  237  C 26  Y     -0.1162182541     0.1131052083     0.0263925373     0.3141458130     0.0019003244
  238  C 26  Z     -0.1695656291     0.0468461573     0.1450080885    -0.2103652610     0.0020988558
  239  C 26  X     -0.0874474613     0.0010320979     0.0051329243    -0.0402630091    -0.0012861593
  240  C 26  Y     -0.0580290673     0.0561850860     0.0121542280     0.2000976061     0.0017776141
  241  C 26  Z     -0.0589909434     0.0188354815     0.1033551615    -0.1486010814     0.0030632789
  242  C 26 XX      0.0004382720     0.0033909523     0.0112619163    -0.0053346242     0.0000935955
  243  C 26 YY      0.0004813226     0.0011327440    -0.0000466300    -0.0015499980    -0.0001133004
  244  C 26 ZZ      0.0008469212    -0.0003718112    -0.0094005184     0.0081849528     0.0000381212
  245  C 26 XY     -0.0007904594     0.0001649627     0.0069391602     0.0178390913     0.0000584997
  246  C 26 XZ     -0.0009733360     0.0009541724     0.0079076534    -0.0073743039     0.0000921506
  247  C 26 YZ      0.0005396719    -0.0006265696    -0.0037216094    -0.0084506942    -0.0000785193
  248  C 27  S      0.0017724269     0.0050036246    -0.0001406220     0.0014828767     0.0000552347
  249  C 27  S     -0.0022973936    -0.0117609703     0.0031431649    -0.0059536516    -0.0000552601
  250  C 27  S      0.0293553373    -0.0002006373     0.0171648209    -0.0091280015     0.0016759680
  251  C 27  X     -0.0630070670     0.0393944754     0.1037369729    -0.0674303636     0.0007405444
  252  C 27  Y     -0.0956430589     0.0849948182     0.0927093839     0.3282521474     0.0016109899
  253  C 27  Z     -0.1356065451     0.0306773345     0.2070259657    -0.1972727399     0.0015870385
  254  C 27  X     -0.0587944911     0.0127648487     0.0498071272    -0.0269339196    -0.0015840877
  255  C 27  Y     -0.0525747211     0.0447316535     0.0576487364     0.2006152864     0.0005597566
  256  C 27  Z     -0.0656183827     0.0265104305     0.1255202159    -0.1262902540     0.0008584981
  257  C 27 XX      0.0056962265    -0.0017163873    -0.0015279883     0.0083599513     0.0001130402
  258  C 27 YY     -0.0003806649     0.0000672891     0.0000479351     0.0011418029    -0.0016594737
  259  C 27 ZZ     -0.0058460355    -0.0003088584     0.0017360795    -0.0104618133     0.0015438413
  260  C 27 XY      0.0043537113    -0.0049622905     0.0032270088    -0.0161427456    -0.0005204390
  261  C 27 XZ      0.0058870153     0.0000997016    -0.0012931994     0.0103654830     0.0006064853
  262  C 27 YZ     -0.0024930108     0.0022037870    -0.0014876282     0.0064862712    -0.0004657807
  263  C 28  S      0.0127217176    -0.0132499733     0.0262804306    -0.0199117108     0.0001849098
  264  C 28  S     -0.0335182919     0.0291584658    -0.0673676653     0.0483927785    -0.0005628866
  265  C 28  S      0.0007773226     0.0234877071     0.0049516368     0.0165130425     0.0014533809
  266  C 28  X     -0.0130877668    -0.1169919971    -0.0211587660     0.0651431460    -0.0002277120
  267  C 28  Y     -0.0480691960     0.0151544354    -0.1182094903     0.0294540693    -0.0010002152
  268  C 28  Z      0.0081521992     0.0911554473    -0.0833442714    -0.1090084975    -0.0009497357
  269  C 28  X     -0.0220882400    -0.1088879851    -0.0087686481     0.0171460240     0.0002023443
  270  C 28  Y     -0.0452074062     0.0190449593    -0.1026438786     0.0629039798    -0.0013756514
  271  C 28  Z      0.0012111071     0.0669808371    -0.0645148539    -0.0898374371    -0.0007764227
  272  C 28 XX      0.0036151529     0.0161771010    -0.0045466382    -0.0006692142    -0.0000241864
  273  C 28 YY     -0.0138893415    -0.0006017546    -0.0106778850     0.0016840658    -0.0000654782
  274  C 28 ZZ      0.0040990011    -0.0086339596     0.0035524784     0.0078099374    -0.0000031506
  275  C 28 XY     -0.0060947530    -0.0090851436     0.0005729170     0.0016148643     0.0000326581
  276  C 28 XZ      0.0074825914    -0.0031532543     0.0074538297     0.0007868009     0.0000630576
  277  C 28 YZ      0.0031076645     0.0122575008     0.0023242961    -0.0010273662     0.0000296181

                         56               57               58               59               60
                   -0.2584090934    -0.1545714003    -0.1070386848    -0.0004099301     0.0140803536
    1  C  1  S     -0.0003013924    -0.0118391444    -0.0024200392    -0.0053862911    -0.0000004908
    2  C  1  S      0.0031324019     0.0203190477     0.0024626137     0.0034075839     0.0000693728
    3  C  1  S     -0.0462087877     0.3002121970     0.0464372320     0.1776726842    -0.0040147008
    4  C  1  X     -0.0210641486    -0.0195124816     0.0731237395     0.0374531946    -0.0003737374
    5  C  1  Y      0.0341202867    -0.0328177114     0.0039806962     0.0115437512    -0.0000050971
    6  C  1  Z      0.0190239573    -0.0685063721     0.0326003712     0.0198927550    -0.0001710476
    7  C  1  X     -0.0177836431     0.0423767527     0.0465329212     0.0423549018    -0.0008049053
    8  C  1  Y      0.0305801028    -0.0188688464    -0.0042596169     0.0134710693     0.0002320580
    9  C  1  Z      0.0303639408    -0.1080068622     0.0079543248    -0.0190446700     0.0017599554
   10  C  1 XX     -0.0056994765     0.0082379300     0.0098196573     0.0052395528     0.0000033068
   11  C  1 YY      0.0053237365    -0.0066217041    -0.0033680974    -0.0010660617     0.0000325894
   12  C  1 ZZ      0.0002044484     0.0049370143    -0.0042964611    -0.0020619160    -0.0000387819
   13  C  1 XY     -0.0025262389     0.0094667011     0.0007329754     0.0002989772     0.0000096237
   14  C  1 XZ     -0.0068274035     0.0131972258     0.0076709529     0.0059069968     0.0000053197
   15  C  1 YZ      0.0002371827    -0.0015517204    -0.0039329612    -0.0034425152     0.0000077517
   16  C  2  S      0.0027840236    -0.0202664199     0.0379787030     0.0188331912    -0.0000277944
   17  C  2  S     -0.0128289196     0.0535617458    -0.0847340666    -0.0380273769    -0.0002546231
   18  C  2  S      0.0475050746    -0.0695613469    -0.2584170395    -0.3110245448     0.0087304043
   19  C  2  X      0.1359160928    -0.0925046191    -0.3574501795    -0.1870562547     0.0005916218
   20  C  2  Y     -0.0487644897     0.0451295573     0.0600269572     0.0433200757    -0.0003325665
   21  C  2  Z      0.0002886898     0.0412375585    -0.0397398691    -0.0328809259     0.0002141880
   22  C  2  X      0.1177924541    -0.0935417169    -0.4164680532    -0.3251081005     0.0030023234
   23  C  2  Y     -0.0151357698    -0.0170260878     0.0593307466     0.0385671294     0.0029821361
   24  C  2  Z      0.0193394841     0.0294059263    -0.0837417113    -0.0537164098     0.0013332328
   25  C  2 XX      0.0041181609    -0.0013870506    -0.0005191349     0.0027837730    -0.0000398043
   26  C  2 YY     -0.0021049026     0.0033754363    -0.0071825072    -0.0059658602    -0.0000009399
   27  C  2 ZZ     -0.0030545783     0.0051651845    -0.0062117059    -0.0051686855     0.0000163473
   28  C  2 XY      0.0015426037     0.0117736397    -0.0030945256     0.0040400542     0.0000093076
   29  C  2 XZ     -0.0000089073    -0.0202041388     0.0084565608    -0.0030435791    -0.0000269783
   30  C  2 YZ      0.0001694773     0.0086010680    -0.0024170404     0.0008150420    -0.0000149162
   31  C  3  S     -0.0054450028     0.0149632349     0.0241241146     0.0023846665    -0.0003045070
   32  C  3  S      0.0117212811    -0.0430419010    -0.0611476034    -0.0115589129     0.0009876195
   33  C  3  S      0.0076838189     0.1101884506    -0.0558544089     0.1444889326    -0.0025827903
   34  C  3  X      0.0762600007     0.3451972612    -0.1834795269     0.1152620635     0.0001730426
   35  C  3  Y      0.0012276772    -0.1298578633     0.0079758689    -0.0443364744     0.0001005338
   36  C  3  Z      0.0061634982     0.0539364827    -0.0611710964     0.0024780342    -0.0003990550
   37  C  3  X      0.0565156283     0.3367168067    -0.2148470128     0.1551347898    -0.0007924872
   38  C  3  Y     -0.0043001404    -0.0960564390     0.0016370924    -0.0831733541    -0.0012641452
   39  C  3  Z     -0.0020627416     0.1119837053    -0.0465423476     0.0566753427    -0.0080767176
   40  C  3 XX     -0.0037166824     0.0051222031     0.0186323296     0.0083232220     0.0000567092
   41  C  3 YY      0.0044552369    -0.0069166729    -0.0169829664    -0.0057433145     0.0000762101
   42  C  3 ZZ      0.0020211800    -0.0028919741    -0.0100217457    -0.0013951095     0.0000291299
   43  C  3 XY     -0.0036343761    -0.0021871706     0.0071920549     0.0040551211    -0.0000540535
   44  C  3 XZ      0.0042144557     0.0004209962    -0.0016709373    -0.0005290903    -0.0000274291
   45  C  3 YZ     -0.0003656131    -0.0002913311     0.0021455182     0.0022976519    -0.0000076197
   46  C  4  S     -0.0014220636     0.0106864992     0.0045225872     0.0053984297     0.0001146322
   47  C  4  S      0.0034158411    -0.0191003736    -0.0017972772    -0.0027273350    -0.0004811995
   48  C  4  S      0.0321635989    -0.2580750799    -0.1412464629    -0.1433130363     0.0054295553
   49  C  4  X     -0.0482020251    -0.0701407723     0.0746538192    -0.0245705428    -0.0001623756
   50  C  4  Y     -0.0029195767     0.0484483410     0.0238184948     0.0051000715    -0.0000265495
   51  C  4  Z     -0.0136781509    -0.0161248186     0.0496558765    -0.0127723551    -0.0000408230
   52  C  4  X     -0.0300875644    -0.0451895892     0.0491651511    -0.0082056924    -0.0021583333
   53  C  4  Y     -0.0032725404     0.1079041505     0.0495195893     0.0294264307    -0.0042403896
   54  C  4  Z      0.0004541806    -0.0187329822     0.0197629088    -0.0127124872     0.0026343986
   55  C  4 XX     -0.0013073263    -0.0155382420    -0.0027467739    -0.0072721854    -0.0000456429
   56  C  4 YY      0.0008574143     0.0095552466     0.0034331998     0.0063995066    -0.0000166506
   57  C  4 ZZ      0.0014894198    -0.0002169112    -0.0027664927    -0.0007725819    -0.0000040070
   58  C  4 XY      0.0026007379    -0.0032402473    -0.0077444118    -0.0029185822     0.0000288906
   59  C  4 XZ     -0.0011431665    -0.0139172696    -0.0063836532    -0.0069858106     0.0000346769
   60  C  4 YZ      0.0010716961     0.0063194589    -0.0014366051     0.0028362150     0.0000395115
   61  C  5  S      0.0116563156     0.0150137076    -0.0425409728    -0.0120171685     0.0000073293
   62  C  5  S     -0.0264501272    -0.0447724948     0.0956545998     0.0319257488    -0.0002505620
   63  C  5  S     -0.0797945912     0.1013339444     0.3011674945     0.0172821885     0.0076393990
   64  C  5  X      0.0454238671    -0.0436684832    -0.2216162309    -0.0345794645     0.0002553453
   65  C  5  Y      0.0069923944    -0.1492989313    -0.2161560008    -0.0871492030     0.0001693076
   66  C  5  Z      0.0230570303    -0.1095369887    -0.2392800678    -0.0361723473     0.0002798958
   67  C  5  X      0.0217267242    -0.1409468010    -0.2338859366    -0.0802627936     0.0049945132
   68  C  5  Y      0.0094768176    -0.1356101936    -0.1892869008    -0.0930099227    -0.0001419281
   69  C  5  Z      0.0294610801    -0.0386548092    -0.2979031495    -0.0156966585    -0.0029211227
   70  C  5 XX      0.0085631357    -0.0007144537    -0.0014276053     0.0127579020     0.0000083305
   71  C  5 YY     -0.0004860300    -0.0184501010     0.0118316192    -0.0001423200    -0.0000402045
   72  C  5 ZZ     -0.0122737224     0.0151294709     0.0058896871    -0.0053009782     0.0000174174
   73  C  5 XY      0.0111743663     0.0016249566    -0.0064403026     0.0074579037     0.0000339916
   74  C  5 XZ      0.0070276577     0.0133140309    -0.0090117020     0.0090131072     0.0000113326
   75  C  5 YZ     -0.0029807068     0.0042839850    -0.0002322506    -0.0031719774    -0.0000015578
   76  C  6  S     -0.0104715994    -0.0009367563    -0.0001047113    -0.0065910697     0.0000124356
   77  C  6  S      0.0313962316     0.0058863827    -0.0023536864     0.0207227869    -0.0000137707
   78  C  6  S      0.0001355914    -0.0245076819     0.0391945911     0.0255334588    -0.0030777264
   79  C  6  X      0.0109355580     0.0251494228     0.0278923801     0.0177325076    -0.0000283308
   80  C  6  Y     -0.0418415545     0.0573681753     0.0208493956     0.0144046195    -0.0000928687
   81  C  6  Z      0.0019200338    -0.0703577445    -0.0130572344    -0.0180951876     0.0000087815
   82  C  6  X     -0.0096282905     0.0296003730     0.0402344243     0.0096750945    -0.0009341533
   83  C  6  Y     -0.0149674786     0.0862352907     0.0165464458     0.0688641762    -0.0000836521
   84  C  6  Z      0.0146507403    -0.0787259659    -0.0366066097    -0.0363639742     0.0007582156
   85  C  6 XX     -0.0009641411    -0.0008227184     0.0010007801    -0.0006716239     0.0000034682
   86  C  6 YY      0.0034609815     0.0009915900     0.0000566324     0.0031303361     0.0000100453
   87  C  6 ZZ      0.0041881754     0.0010430255    -0.0014156020     0.0022736673    -0.0000455084
   88  C  6 XY      0.0015795106     0.0006038853    -0.0009108556     0.0001679208     0.0000170742
   89  C  6 XZ     -0.0007578568     0.0005190196    -0.0002503437     0.0009328441     0.0000172927
   90  C  6 YZ     -0.0013683764    -0.0000237632    -0.0008506250    -0.0009355545    -0.0000199787
   91  C  7  S     -0.0006468499    -0.0009577120    -0.0014350909    -0.0023301580    -0.0000039413
   92  C  7  S      0.0034255663    -0.0025546443     0.0027726640     0.0069549174    -0.0001941686
   93  C  7  S     -0.0107622276     0.0033679156    -0.0165774463    -0.0563761296     0.0014392867
   94  C  7  X      0.0062672065     0.0138447288    -0.0212600406    -0.0488124575     0.0001146610
   95  C  7  Y      0.0158421439     0.0237037026    -0.0175636574    -0.0336125277     0.0002100666
   96  C  7  Z      0.0176169521     0.0255120578    -0.0116961820    -0.0182944691     0.0002367964
   97  C  7  X      0.0205728411    -0.0135559225    -0.0288798828    -0.0472775110    -0.0034674339
   98  C  7  Y     -0.0031067620    -0.0101688148     0.0520008536     0.0106307983     0.0033746020
   99  C  7  Z      0.0333136201    -0.0108964554    -0.0238669464    -0.0113331609    -0.0027456669
  100  C  7 XX      0.0034330959    -0.0125846572     0.0055947832     0.0070803243    -0.0000332950
  101  C  7 YY     -0.0070766424     0.0267142304    -0.0111755147    -0.0083222529    -0.0000010489
  102  C  7 ZZ      0.0054775843    -0.0150089306     0.0040114767     0.0018355891    -0.0000271792
  103  C  7 XY      0.0002480307     0.0015012973    -0.0042697157    -0.0042117120     0.0000064841
  104  C  7 XZ      0.0057500590    -0.0169196272     0.0036744513     0.0029435691    -0.0000082613
  105  C  7 YZ     -0.0044926791     0.0111392460    -0.0015559662    -0.0008837349     0.0000214694
  106  C  8  S     -0.0000779983     0.0002303851     0.0007301147     0.0007064398     0.0000865797
  107  C  8  S      0.0001253036    -0.0003709860    -0.0014179882    -0.0003928948    -0.0004023947
  108  C  8  S     -0.0009552539    -0.0027741874     0.0202356346     0.0333250745    -0.0016733983
  109  C  8  X     -0.0991953309    -0.0031970886     0.0073645270    -0.1122546850     0.0002475802
  110  C  8  Y     -0.1576424859    -0.0082951465     0.0080057378    -0.1788314025     0.0007884064
  111  C  8  Z     -0.1882592296    -0.0074022889     0.0073024103    -0.2206533778     0.0007489340
  112  C  8  X     -0.0710156189    -0.0005427004    -0.0164325901    -0.1812199018     0.0008245622
  113  C  8  Y     -0.1130938593    -0.0048203657     0.0010277792    -0.2400751863     0.0005040419
  114  C  8  Z     -0.1337150094    -0.0084433129     0.0226836015    -0.2794487598    -0.0010862748
  115  C  8 XX     -0.0065727054    -0.0041595608    -0.0094738626     0.0097417725    -0.0042428902
  116  C  8 YY      0.0011780163     0.0006666166     0.0008304613    -0.0008384783     0.0273249212
  117  C  8 ZZ      0.0054883605     0.0035844177     0.0082440137    -0.0088132949    -0.0231738787
  118  C  8 XY     -0.0068428947    -0.0048016308    -0.0074152886     0.0064004399     0.0063989185
  119  C  8 XZ     -0.0054547421    -0.0033675829    -0.0080410947     0.0082245263    -0.0117185796
  120  C  8 YZ      0.0039353064     0.0026207633     0.0044077045    -0.0038574915     0.0086992579
  121  N  9  S     -0.0001159688    -0.0003955349     0.0012876700     0.0013192662     0.0000303838
  122  N  9  S      0.0002649447    -0.0007417669    -0.0004533372    -0.0004969380    -0.0001507778
  123  N  9  S     -0.0173994097    -0.0001702167     0.0658842240     0.0573297716     0.0043413614
  124  N  9  X     -0.0262881117     0.0923471948    -0.0465836501    -0.0538746594    -0.0001692939
  125  N  9  Y     -0.0435933913     0.1266330180    -0.0458625930    -0.0428853627    -0.0000846469
  126  N  9  Z     -0.0634770138     0.1429754218    -0.0269143613    -0.0168588790     0.0000483669
  127  N  9  X      0.0204456284    -0.0719205230     0.0300373412     0.0490971501    -0.0002321555
  128  N  9  Y      0.0263946095    -0.1006354453     0.0538134598     0.0588851709     0.0013332171
  129  N  9  Z      0.0449733260    -0.1143080465     0.0156073756     0.0075554789    -0.0003097559
  130  N  9 XX     -0.0009499651     0.0022653012    -0.0010451710    -0.0000304350    -0.0000414177
  131  N  9 YY      0.0026764663    -0.0045989483     0.0009302123    -0.0008390241     0.0000074164
  132  N  9 ZZ     -0.0018213224     0.0024950461    -0.0007183211    -0.0003317004    -0.0000424419
  133  N  9 XY      0.0001780900    -0.0002956935    -0.0004327056    -0.0006249628    -0.0000174635
  134  N  9 XZ     -0.0019801785     0.0028559023    -0.0003073980     0.0004508688     0.0000001482
  135  N  9 YZ      0.0017230723    -0.0017389604    -0.0003429093    -0.0004146800    -0.0000113231
  136  C 10  S      0.0014275236     0.0012981959    -0.0008046044     0.0019361758    -0.0000169359
  137  C 10  S     -0.0034573344    -0.0031553420     0.0020206071    -0.0046855198     0.0003201273
  138  C 10  S     -0.0022076541    -0.0088512488     0.0176052918    -0.0051177807    -0.0025281169
  139  C 10  X     -0.0570863698    -0.0155432708    -0.0361459278     0.0696491375     0.1149826837
  140  C 10  Y     -0.0898696435    -0.0258523271    -0.0548954177     0.1051010383     0.1778763238
  141  C 10  Z     -0.1176719113    -0.0363163553    -0.0644996960     0.1248389503     0.2197327738
  142  C 10  X     -0.0458760693    -0.0170642471    -0.0309003897     0.0974393869     0.1776307747
  143  C 10  Y     -0.0720837635    -0.0244720400    -0.0598293286     0.1373662401     0.2756488456
  144  C 10  Z     -0.0888567169    -0.0319274471    -0.0610822938     0.1813705696     0.3393170008
  145  C 10 XX      0.0046496386    -0.0002164384    -0.0010189395     0.0080524205    -0.0114652901
  146  C 10 YY      0.0069211384     0.0004988651     0.0008426661     0.0103836333     0.0012300062
  147  C 10 ZZ     -0.0121223951    -0.0008508393     0.0006158034    -0.0192875769     0.0103098290
  148  C 10 XY      0.0068187095     0.0001463814    -0.0008045101     0.0112767052    -0.0098652987
  149  C 10 XZ      0.0015200240    -0.0004537622    -0.0008139796     0.0031605528    -0.0095493379
  150  C 10 YZ     -0.0003393850     0.0003497356     0.0004269978    -0.0012376407     0.0056652458
  151  C 11  S     -0.0005189368    -0.0004709869     0.0003883403    -0.0006398698    -0.0000143879
  152  C 11  S      0.0012781258     0.0011199186    -0.0011807948     0.0011314565    -0.0001258995
  153  C 11  S      0.0007093080     0.0040123596    -0.0078209220     0.0007778705     0.0012802591
  154  C 11  X      0.0438561077     0.0003553886     0.0004535827     0.0459404058    -0.1174731633
  155  C 11  Y      0.0699764635     0.0024663095    -0.0012059030     0.0738275053    -0.1821787552
  156  C 11  Z      0.0881519762     0.0038893989    -0.0020685885     0.0913056038    -0.2241952067
  157  C 11  X      0.0323221673    -0.0012086259    -0.0002831478     0.0676460232    -0.1811148837
  158  C 11  Y      0.0533706305     0.0022684360    -0.0026516282     0.1137824346    -0.2804893144
  159  C 11  Z      0.0650728794     0.0030049490    -0.0056343564     0.1362920442    -0.3447435399
  160  C 11 XX      0.0087273259     0.0023795317     0.0044850207    -0.0133268947    -0.0109010691
  161  C 11 YY     -0.0086372634    -0.0015963544    -0.0034690943     0.0138895885     0.0011843134
  162  C 11 ZZ      0.0001016410    -0.0005823456    -0.0012865226    -0.0004070892     0.0096954304
  163  C 11 XY      0.0043084855     0.0013191086     0.0029322912    -0.0069707096    -0.0092553878
  164  C 11 XZ      0.0095458114     0.0023346287     0.0046835697    -0.0148656455    -0.0090777066
  165  C 11 YZ     -0.0060181938    -0.0014119046    -0.0030181378     0.0096580065     0.0053848544
  166  C 12  S     -0.0000165851     0.0000189009     0.0000391735     0.0000791687     0.0001762563
  167  C 12  S      0.0000602989    -0.0000271325    -0.0002522666    -0.0006673114    -0.0004923302
  168  C 12  S      0.0004752875    -0.0004436046     0.0021675256     0.0037708770    -0.0001768513
  169  C 12  X      0.1007507886     0.0176723044     0.0344450106    -0.1116115001     0.0023818972
  170  C 12  Y      0.1575634345     0.0276208776     0.0534549122    -0.1739476245     0.0033732014
  171  C 12  Z      0.1927032785     0.0337416526     0.0656662548    -0.2137980711     0.0042666171
  172  C 12  X      0.0768999809     0.0168581269     0.0353471527    -0.1650088443     0.0033561623
  173  C 12  Y      0.1214249210     0.0272168615     0.0561901647    -0.2520104726     0.0056526730
  174  C 12  Z      0.1476439690     0.0320765904     0.0691211532    -0.3115240032     0.0072322299
  175  C 12 XX     -0.0026244079     0.0000746781     0.0003376252    -0.0047336450     0.0041319982
  176  C 12 YY      0.0006911224     0.0000525148     0.0000296428     0.0002303494    -0.0267499079
  177  C 12 ZZ      0.0019464683    -0.0001290740    -0.0004423657     0.0043439049     0.0225330687
  178  C 12 XY     -0.0022176068     0.0000135642     0.0003832381    -0.0042170220    -0.0061878514
  179  C 12 XZ     -0.0023034399     0.0000586889     0.0003234543    -0.0037612074     0.0113522313
  180  C 12 YZ      0.0014435949     0.0000062119    -0.0002316319     0.0022637008    -0.0083420632
  181  C 13  S      0.0005032866     0.0005361841    -0.0001525994     0.0010124124    -0.0000216573
  182  C 13  S     -0.0011831821    -0.0012036993    -0.0001631234    -0.0030366603     0.0001400290
  183  C 13  S     -0.0033714067    -0.0047704121     0.0011655869    -0.0189445384    -0.0013249347
  184  C 13  X      0.0427896639     0.0026685963    -0.0018111959     0.0525755712     0.1149770707
  185  C 13  Y      0.0629613193     0.0013143591    -0.0023264286     0.0780010189     0.1792912701
  186  C 13  Z      0.0781138477     0.0014483383    -0.0028069605     0.0950567109     0.2205188094
  187  C 13  X      0.0322494238     0.0034800264    -0.0045597900     0.0815971874     0.1758799511
  188  C 13  Y      0.0469062698     0.0010430626    -0.0044807476     0.1181785638     0.2728127976
  189  C 13  Z      0.0562829198    -0.0008569821    -0.0046547251     0.1394108082     0.3361344210
  190  C 13 XX      0.0063530218     0.0017566942     0.0037512623    -0.0096071199     0.0111752507
  191  C 13 YY      0.0068449340     0.0011210517     0.0022960730    -0.0111315760    -0.0009845073
  192  C 13 ZZ     -0.0133755691    -0.0030960543    -0.0060893438     0.0200759504    -0.0101493372
  193  C 13 XY      0.0081475017     0.0019677227     0.0042280471    -0.0126868697     0.0096469332
  194  C 13 XZ      0.0031949110     0.0012258550     0.0022160745    -0.0042161324     0.0093046026
  195  C 13 YZ     -0.0013292410    -0.0005512677    -0.0012021187     0.0018376850    -0.0054623201
  196  C 14  S     -0.0013743384    -0.0013191360     0.0005537691    -0.0019803377     0.0000747612
  197  C 14  S      0.0031099898     0.0031964147    -0.0015238390     0.0050867488    -0.0004383714
  198  C 14  S      0.0056317010     0.0086951751    -0.0062588102     0.0192999109     0.0019527397
  199  C 14  X     -0.0665656133    -0.0210610255    -0.0331352162     0.0607023947    -0.1156800984
  200  C 14  Y     -0.0945814715    -0.0253123244    -0.0544121628     0.1038097934    -0.1802952681
  201  C 14  Z     -0.1206793983    -0.0342485213    -0.0662083943     0.1245716332    -0.2223376129
  202  C 14  X     -0.0474093423    -0.0154326219    -0.0318878297     0.0988190457    -0.1763065941
  203  C 14  Y     -0.0743442546    -0.0252386186    -0.0496146105     0.1423909470    -0.2740780746
  204  C 14  Z     -0.0922349170    -0.0314193606    -0.0683293445     0.1649405749    -0.3389035388
  205  C 14 XX      0.0067841423     0.0000816488    -0.0012218773     0.0118299492     0.0111422859
  206  C 14 YY     -0.0083863982    -0.0005076830    -0.0003506644    -0.0124938450    -0.0016439336
  207  C 14 ZZ      0.0020865386     0.0010066700     0.0012204985     0.0015928167    -0.0095810730
  208  C 14 XY      0.0027554941    -0.0002712020    -0.0009274053     0.0061398321     0.0094761916
  209  C 14 XZ      0.0081496625     0.0003468044    -0.0006729926     0.0137805838     0.0095072555
  210  C 14 YZ     -0.0052763446    -0.0002486122     0.0002194519    -0.0090906165    -0.0056402116
  211  H 15  S      0.0206777432    -0.0297386736    -0.0280150444    -0.0228288553    -0.0000322979
  212  H 15  S      0.0135230585    -0.0305513582    -0.0305449019    -0.0514071323    -0.0002618858
  213  H 16  S      0.0010009777     0.0211029824     0.0046978454     0.0054716233     0.0001237172
  214  H 16  S      0.0014811174     0.0105261823     0.0349133586     0.0645172976     0.0001644856
  215  H 17  S      0.0082643638     0.0160208207    -0.0205796355     0.0133775234    -0.0000266184
  216  H 17  S     -0.0139848718     0.0004213735    -0.0077071908    -0.0514824996    -0.0090213422
  217  H 18  S     -0.0015338110     0.0385928090     0.0185848011     0.0202010009    -0.0000216809
  218  H 18  S      0.0033793381     0.0395212418     0.0233710387     0.0526335877     0.0034215879
  219  H 19  S     -0.0030336831    -0.0005079569     0.0001293410     0.0034511233     0.0000276247
  220  H 19  S     -0.0040316620     0.0150959815    -0.0358843831    -0.0386778106     0.0007288009
  221  H 20  S     -0.0233565380    -0.0005108425    -0.0019585741    -0.0111890113    -0.0000117531
  222  H 20  S     -0.0308711288    -0.0201686966     0.0394671151    -0.0341607720     0.0000933768
  223  H 21  S      0.0000233503    -0.0005389035     0.0009603672    -0.0001118308     0.0004163069
  224  H 21  S      0.0020546234     0.0025766759     0.0006060034     0.0090118548     0.0002202820
  225  H 22  S     -0.0015660496    -0.0007682286     0.0005414411    -0.0006761831    -0.0000250973
  226  H 22  S     -0.0015735488    -0.0013834598     0.0015370946    -0.0022311399     0.0003360559
  227  H 23  S      0.0000551068     0.0000145288    -0.0000448443     0.0000016291     0.0002644515
  228  H 23  S      0.0000557760     0.0000206064     0.0000991548     0.0007723108     0.0009721410
  229  H 24  S      0.0014677323     0.0009366163    -0.0001570313     0.0012978291     0.0000246746
  230  H 24  S      0.0015410575     0.0014962221    -0.0000327671     0.0058906717     0.0000231457
  231  H 25  S     -0.0000687377     0.0005843205     0.0001899773     0.0021612302    -0.0000109595
  232  H 25  S     -0.0024816243    -0.0029151435     0.0055960981    -0.0016311731     0.0005819875
  233  C 26  S     -0.0021026938     0.0049218648     0.0053734197     0.0037838976     0.0000103936
  234  C 26  S      0.0057572916    -0.0088898367    -0.0098841489    -0.0053653039     0.0000079911
  235  C 26  S      0.0196765427     0.0356435559    -0.1062463972    -0.0800383649     0.0013978609
  236  C 26  X      0.0936795932     0.0170100751     0.0016202997     0.0968495846    -0.0002335858
  237  C 26  Y      0.1729008024     0.0119329847    -0.0223536635     0.1161883109     0.0001134908
  238  C 26  Z      0.1917068431     0.0127903321    -0.0350027631     0.1667916820    -0.0003064054
  239  C 26  X      0.0507351568    -0.0131523835     0.0284058111     0.0393847969     0.0072920688
  240  C 26  Y      0.1187450365     0.0263219596    -0.0165903761     0.1453231856    -0.0016004299
  241  C 26  Z      0.1376064991     0.0307327126    -0.0146710228     0.2284566045    -0.0058193994
  242  C 26 XX      0.0032794630     0.0080820864     0.0172445240    -0.0016119063    -0.0000907510
  243  C 26 YY      0.0000911317    -0.0026241312    -0.0009977964    -0.0007906106     0.0004746511
  244  C 26 ZZ     -0.0017856871    -0.0054284786    -0.0200351186     0.0007184307    -0.0003855194
  245  C 26 XY      0.0041836438     0.0099615406     0.0150518636     0.0022688748     0.0000829303
  246  C 26 XZ      0.0013739312     0.0068313250     0.0142515023    -0.0020442216    -0.0002340244
  247  C 26 YZ     -0.0020264239    -0.0051435900    -0.0091265831    -0.0006107717     0.0001679738
  248  C 27  S      0.0004547694    -0.0005958323    -0.0048533625    -0.0031069544    -0.0001306574
  249  C 27  S      0.0002000542     0.0020149824     0.0111965387     0.0112861646     0.0000326075
  250  C 27  S      0.0062573143     0.0147765852    -0.0072119465     0.0628196752    -0.0073423565
  251  C 27  X      0.0540286972     0.0409886281     0.0789336739    -0.0329065283     0.0002973824
  252  C 27  Y      0.1080750061     0.0883771410     0.1254085249    -0.0180803621     0.0001118172
  253  C 27  Z      0.0974804082     0.0781153534     0.1745164686    -0.0533075296     0.0000940976
  254  C 27  X      0.0320079521     0.0305281704     0.0413954525    -0.1010328782     0.0060363260
  255  C 27  Y      0.0692179037     0.0655429179     0.1176209474    -0.0131386961     0.0010106367
  256  C 27  Z      0.0613416301     0.0591572583     0.1615530613    -0.0327763680    -0.0003430582
  257  C 27 XX     -0.0146039527    -0.0011838450     0.0031180695    -0.0179245245    -0.0007681280
  258  C 27 YY      0.0016897623     0.0001406218     0.0005370931     0.0024573729     0.0049937801
  259  C 27 ZZ      0.0128301984     0.0009207990    -0.0015500694     0.0177326723    -0.0042486713
  260  C 27 XY     -0.0133506060    -0.0006832915     0.0016418755    -0.0147467243     0.0011458021
  261  C 27 XZ     -0.0117542066    -0.0003858493     0.0011044263    -0.0157676101    -0.0021202658
  262  C 27 YZ      0.0074175094     0.0003845565    -0.0009468343     0.0086426368     0.0015967583
  263  C 28  S      0.0137131591     0.0010007202    -0.0289602456    -0.0096869832    -0.0000020384
  264  C 28  S     -0.0357662633     0.0121378356     0.0657393779     0.0176192890     0.0003996425
  265  C 28  S      0.0125265263    -0.2439826449     0.1181254372     0.0484498259    -0.0059363395
  266  C 28  X     -0.0221369576     0.1653545407    -0.1170783238    -0.0697596610     0.0004981988
  267  C 28  Y     -0.0830597806     0.2241975414    -0.0531579417    -0.0460088635     0.0003967930
  268  C 28  Z     -0.0819176752     0.2748751938    -0.0800606954    -0.0299359421     0.0004008400
  269  C 28  X     -0.0163560248     0.2433903713    -0.1816545277    -0.1221060965    -0.0009676405
  270  C 28  Y     -0.0691167930     0.1570541433    -0.0466709820    -0.0912410850     0.0035867301
  271  C 28  Z     -0.0672597175     0.3070702025    -0.1087266262    -0.0744215728     0.0007812685
  272  C 28 XX     -0.0012651116     0.0019305962    -0.0057692077    -0.0050305258     0.0000174333
  273  C 28 YY     -0.0034553761    -0.0097480489     0.0018073294     0.0021214825     0.0000478219
  274  C 28 ZZ     -0.0007194844     0.0068030270     0.0133901044     0.0035660275     0.0000225911
  275  C 28 XY      0.0030990191    -0.0055687553    -0.0130848404    -0.0038637863     0.0000284598
  276  C 28 XZ      0.0045608511    -0.0005659394    -0.0132356470    -0.0104288587     0.0000140361
  277  C 28 YZ      0.0025785108    -0.0042563859    -0.0040375339    -0.0038517461     0.0000021417

                         61               62               63               64               65
                    0.0463886174     0.0542153121     0.0631525856     0.0708161544     0.0831336806
    1  C  1  S      0.0458600334    -0.0466372428    -0.0066092658     0.0134036506    -0.0052269568
    2  C  1  S     -0.1122233863     0.0927068259     0.0173264901    -0.0414397291     0.0230461524
    3  C  1  S     -0.6315531765     0.7751891572    -0.0053308166     0.2744917281     0.0537188101
    4  C  1  X     -0.0978419243     0.1210950444    -0.0453663107     0.1398680598    -0.0359501123
    5  C  1  Y      0.0367364503    -0.0591479059    -0.0384011763     0.0144249620    -0.0126160523
    6  C  1  Z     -0.0488137172     0.0749111327     0.0022787090    -0.0605329405     0.0229249114
    7  C  1  X     -0.1453796222     0.1439120873    -0.0164609273     0.4289038425    -0.0851703769
    8  C  1  Y      0.0196382924    -0.1957180966    -0.1301339348     0.2584776207    -0.1092607798
    9  C  1  Z     -0.1574639781     0.0828013653     0.0991824003    -0.3912000521     0.1062993936
   10  C  1 XX     -0.0056738984     0.0090029613    -0.0050480679    -0.0052129284     0.0020992006
   11  C  1 YY     -0.0051794075     0.0074423092     0.0121233241    -0.0081454562     0.0031983861
   12  C  1 ZZ     -0.0122992238     0.0047096244    -0.0035181180     0.0064828531    -0.0002021660
   13  C  1 XY     -0.0045361814     0.0002467154    -0.0067733621     0.0055736954    -0.0009714674
   14  C  1 XZ      0.0071697425     0.0080863595     0.0001132332    -0.0064658479     0.0007982220
   15  C  1 YZ     -0.0047111203     0.0003968558     0.0075585491    -0.0039033830     0.0009803009
   16  C  2  S      0.0240513755    -0.0018326215    -0.0144629555     0.0224249397    -0.0072738795
   17  C  2  S     -0.0604436974     0.0363563751     0.0175832016    -0.0468585985     0.0237390905
   18  C  2  S     -0.3576272934    -0.4709866445     0.5109405755    -0.5394046091     0.0706075523
   19  C  2  X     -0.0725876220    -0.1915045332     0.1286879456     0.0575055259    -0.0111384260
   20  C  2  Y      0.0509924023     0.0531371782    -0.1046858164     0.0800169866    -0.0245862582
   21  C  2  Z     -0.0232207306    -0.0513287666     0.0691751753     0.0425133335    -0.0099362916
   22  C  2  X     -0.1223197209    -0.3898748889     0.2961040293     0.1039509291    -0.0358096760
   23  C  2  Y      0.0741665353    -0.0952032289    -0.1034565268     0.1720005958    -0.0974139490
   24  C  2  Z      0.0689606922    -0.1306341497     0.1316380282     0.0244085499    -0.0271046547
   25  C  2 XX     -0.0036560583    -0.0021578298    -0.0014604510    -0.0068439687     0.0020294203
   26  C  2 YY     -0.0023622194    -0.0024233830    -0.0010794269     0.0048036315     0.0000777777
   27  C  2 ZZ     -0.0090578351     0.0069023223     0.0090732979    -0.0110303270     0.0038065173
   28  C  2 XY      0.0001953181     0.0018116442    -0.0050278807     0.0069292951    -0.0019867596
   29  C  2 XZ     -0.0087830556    -0.0038753282     0.0040606088     0.0039710803    -0.0000213327
   30  C  2 YZ     -0.0012793471    -0.0014614156    -0.0041254179     0.0018579292    -0.0006155994
   31  C  3  S     -0.0035251679    -0.0233321313    -0.0235463300     0.0250536480    -0.0026831403
   32  C  3  S      0.0043465785     0.0553426294     0.0758085170    -0.0576491283    -0.0018893660
   33  C  3  S      0.1900576818     0.4488810081     0.0173425308    -0.4356735805     0.1486945097
   34  C  3  X      0.1098395958     0.1920119261    -0.1574631963    -0.0326493477    -0.0091271931
   35  C  3  Y     -0.0335345345    -0.0517459425     0.0328265713     0.0291992692    -0.0025714639
   36  C  3  Z      0.0440738559     0.0364950824    -0.0793963459     0.0748887314    -0.0108917512
   37  C  3  X      0.1917122507     0.3898956913    -0.3518982462    -0.1296281915     0.0192931858
   38  C  3  Y     -0.0726242304    -0.1798198108    -0.0088329800     0.0769488082     0.0183483026
   39  C  3  Z      0.1533494982     0.1782456542    -0.3230006270     0.1640842254     0.0396536178
   40  C  3 XX     -0.0030006185     0.0043390942     0.0080445160    -0.0077060010     0.0006493040
   41  C  3 YY     -0.0001410189     0.0059803541     0.0060284589    -0.0130538365     0.0019045541
   42  C  3 ZZ      0.0055146148     0.0024656658     0.0029036628     0.0064173073    -0.0028426085
   43  C  3 XY     -0.0010556563     0.0119344067    -0.0036359511    -0.0021458912     0.0008633514
   44  C  3 XZ     -0.0020657920    -0.0076238665     0.0119966409     0.0033155364    -0.0008903934
   45  C  3 YZ      0.0035382553     0.0039329828    -0.0010049094     0.0012024230    -0.0004407335
   46  C  4  S      0.0032704849    -0.0367967697    -0.0449633399     0.0134758514     0.0021192608
   47  C  4  S      0.0037543591     0.0903210876     0.1047266538    -0.0357455718     0.0014895359
   48  C  4  S     -0.1717591059     0.4419211136     0.7482756137    -0.2075625422    -0.2810296181
   49  C  4  X     -0.0558952079     0.0470041543     0.1405621386     0.0603851314    -0.0167286146
   50  C  4  Y     -0.0034918124    -0.0224091823     0.0289300090    -0.1044609602     0.0113010379
   51  C  4  Z     -0.0028809268    -0.0553195541     0.0453283865     0.0734939559    -0.0120910050
   52  C  4  X     -0.0683057623     0.1986016764     0.1298714817    -0.0627829127     0.0658622458
   53  C  4  Y      0.0655788744    -0.0185879139     0.1002948965    -0.2606612011     0.0629351135
   54  C  4  Z      0.0355608429    -0.0993675463     0.0577212833     0.3048070823    -0.1281094192
   55  C  4 XX     -0.0061241413     0.0003538400     0.0059729057    -0.0058318894     0.0026333944
   56  C  4 YY      0.0067452465     0.0093801031     0.0093846896     0.0046981903    -0.0029729222
   57  C  4 ZZ     -0.0010817942     0.0097755474     0.0066965366    -0.0060370505    -0.0000303328
   58  C  4 XY      0.0046062220     0.0001660054     0.0001639087     0.0068633031    -0.0020772313
   59  C  4 XZ      0.0055385124    -0.0003978796     0.0060820323     0.0008987344    -0.0012348964
   60  C  4 YZ     -0.0063283667     0.0061978163    -0.0007671764    -0.0079895849     0.0024174089
   61  C  5  S     -0.0364930800     0.0261063993    -0.0284849677     0.0252498554    -0.0093007325
   62  C  5  S      0.0930155144    -0.0374300464     0.0605958021    -0.0863294196     0.0241257146
   63  C  5  S      0.4288695660    -0.6555878151     0.5331421150    -0.3102076899    -0.2518506192
   64  C  5  X      0.0436435877     0.1171083703    -0.0360506168    -0.0191782697     0.0024525629
   65  C  5  Y     -0.0587653749     0.0477820124    -0.0970436398    -0.0138301636    -0.0000277145
   66  C  5  Z      0.1750730060     0.1014070524    -0.0713679374    -0.0316298659     0.0055610928
   67  C  5  X     -0.0417902051     0.3444596180    -0.0978873662    -0.4066096616    -0.2627634182
   68  C  5  Y     -0.1523015762     0.0079628723    -0.3488915003    -0.0237080293     0.0109723697
   69  C  5  Z      0.4393413320     0.2160879590    -0.0397625973     0.1503781246     0.1955084667
   70  C  5 XX      0.0165801119     0.0031377374     0.0117906759     0.0054635778    -0.0032674498
   71  C  5 YY      0.0001375063    -0.0008279112     0.0131138573    -0.0074693768     0.0026526608
   72  C  5 ZZ      0.0026184713    -0.0094931856    -0.0102194850    -0.0175759754     0.0041327979
   73  C  5 XY     -0.0010179751    -0.0156059901    -0.0227814010    -0.0132028725     0.0031832872
   74  C  5 XZ      0.0018748114     0.0165358732     0.0060638321    -0.0004981933     0.0007610478
   75  C  5 YZ      0.0103876281     0.0054337668     0.0103621276     0.0095960920    -0.0030246162
   76  C  6  S      0.0069439398    -0.0120785308    -0.0146779747     0.0523362988    -0.0214413157
   77  C  6  S     -0.0200079004     0.0065272614     0.0277396449    -0.0626832178     0.0237000537
   78  C  6  S     -0.0229616591     0.3737425690     0.2262158798    -1.4570163472     0.6549814138
   79  C  6  X     -0.0343696128    -0.0074133591    -0.0252034610     0.0355437301    -0.0150735275
   80  C  6  Y     -0.0596736290     0.0487569066    -0.0293349897    -0.0527044528     0.0210538504
   81  C  6  Z      0.0303569550     0.0204894807     0.0796989555    -0.0159397016     0.0066218189
   82  C  6  X     -0.0600265615     0.0155949062    -0.0948592057     0.0686135202    -0.0237212729
   83  C  6  Y     -0.1778692672     0.1108270471    -0.0870668615     0.0225537065     0.0148241928
   84  C  6  Z      0.0572729596     0.0354463706     0.2188769000     0.0617607648    -0.0601566767
   85  C  6 XX     -0.0015990247     0.0029750851     0.0077658870    -0.0017276022     0.0007302009
   86  C  6 YY     -0.0016845502    -0.0001667748    -0.0006995368    -0.0055221819     0.0021154174
   87  C  6 ZZ     -0.0004047750    -0.0024910690    -0.0011594624    -0.0090949510     0.0036640623
   88  C  6 XY      0.0055223088    -0.0066268589     0.0028242125    -0.0091786229     0.0018486692
   89  C  6 XZ     -0.0013842510     0.0001978360    -0.0053827031    -0.0002136165    -0.0000286617
   90  C  6 YZ      0.0046862029    -0.0031058892    -0.0024065663     0.0061419248    -0.0009913966
   91  C  7  S      0.0004038871     0.0006421032     0.0064012618    -0.0095585857     0.0034639667
   92  C  7  S     -0.0005962588    -0.0045348946    -0.0326487156     0.0341942753    -0.0022635950
   93  C  7  S     -0.0138528659    -0.0157004439     0.0671561665    -0.0260028523    -0.1110945049
   94  C  7  X     -0.2882139249     0.0327236948     0.0346063581     0.0837188511    -0.0250059312
   95  C  7  Y     -0.1076198761    -0.0819867370     0.0835317950     0.0515115949    -0.0104350558
   96  C  7  Z      0.1464679950    -0.2089964949     0.1694581225    -0.0761932826     0.0353326690
   97  C  7  X     -0.1782635807    -0.0246417921     0.0249826056     0.6150039634     0.0733953754
   98  C  7  Y     -0.3188548028     0.0571951166     0.1248740781    -0.8179414973    -0.1210009328
   99  C  7  Z      0.2306749491    -0.2980669472     0.1363114936     0.3057180394     0.0798139785
  100  C  7 XX      0.0313442337    -0.0014669718    -0.0037789636    -0.0010778370     0.0005916623
  101  C  7 YY     -0.0186713326    -0.0123315993     0.0108968952     0.0036791885     0.0004042127
  102  C  7 ZZ     -0.0107521969     0.0132511170    -0.0119164584     0.0112565278    -0.0022893255
  103  C  7 XY     -0.0189931449     0.0057333624    -0.0023123846     0.0111153077    -0.0020189173
  104  C  7 XZ      0.0026798976     0.0074523842    -0.0105121003    -0.0044724593    -0.0001678407
  105  C  7 YZ      0.0183104950    -0.0172749710     0.0095873497    -0.0027179973     0.0007324798
  106  C  8  S      0.0010121145     0.0020947218     0.0024816205     0.0061260048     0.0207021447
  107  C  8  S     -0.0011006743    -0.0054262075    -0.0039255940    -0.0147495984    -0.0484008599
  108  C  8  S      0.0590544703    -0.0525186605     0.1377027890    -0.2234256999     0.0914251394
  109  C  8  X      0.0366055557     0.0431405140    -0.0187368757     0.0030749672     0.0375720488
  110  C  8  Y      0.0495088111     0.0611116697    -0.0361022109    -0.0124809396    -0.0016521323
  111  C  8  Z      0.0589744718     0.0686884649    -0.0569336925    -0.0299151003    -0.0119293389
  112  C  8  X     -0.0259421675     0.0896067205    -0.1617089158     0.0053457952    -0.2655804042
  113  C  8  Y      0.0722496446     0.1140910049    -0.0024439280    -0.0218243030     0.0252768720
  114  C  8  Z      0.1260952361     0.0577365205    -0.0486792203    -0.0370490006     0.1270106532
  115  C  8 XX      0.0048365061     0.0078631061     0.0070529076     0.0050052296     0.0089573974
  116  C  8 YY      0.0005047238     0.0013158474     0.0022617936    -0.0012674355    -0.0121519734
  117  C  8 ZZ     -0.0053248612    -0.0104599607    -0.0093567171    -0.0068893616    -0.0032055846
  118  C  8 XY     -0.0069254252    -0.0134003309    -0.0219937558    -0.0127051241     0.0041957158
  119  C  8 XZ      0.0050938975     0.0105527842     0.0089968705     0.0044546418    -0.0113328561
  120  C  8 YZ      0.0027983288     0.0051119895     0.0091850508     0.0075965362     0.0043643469
  121  N  9  S     -0.0040460015     0.0028369654    -0.0005143482    -0.0204693876     0.0009442053
  122  N  9  S     -0.0003007789    -0.0014401938    -0.0005967411    -0.0130986171     0.0065137609
  123  N  9  S     -0.2184569922     0.1613414327     0.0031861777    -0.9286980352    -0.0988857807
  124  N  9  X     -0.3108277200     0.0488393452     0.0324236998     0.0725583575    -0.0067639997
  125  N  9  Y     -0.1102860617    -0.0762421358     0.0936188368     0.0487034469    -0.0044425235
  126  N  9  Z      0.1520619278    -0.2176928823     0.1511003005    -0.0814838176     0.0223789008
  127  N  9  X      0.4028442847    -0.0815110854    -0.0395753984     0.0278909239     0.0307584463
  128  N  9  Y      0.0886911712     0.1326096055    -0.1143254803    -0.2555029864    -0.0208898575
  129  N  9  Z     -0.1570589735     0.2497116997    -0.1840204318     0.1955681493    -0.0187442086
  130  N  9 XX      0.0049763443    -0.0011112459    -0.0002538432     0.0021911596     0.0014518831
  131  N  9 YY     -0.0021772387    -0.0027576328     0.0027522192     0.0004648749     0.0001019316
  132  N  9 ZZ     -0.0002925724     0.0011170807    -0.0022524986     0.0054690366    -0.0000729403
  133  N  9 XY     -0.0018550952     0.0001109673    -0.0006171761     0.0061618395    -0.0005978110
  134  N  9 XZ     -0.0000255860     0.0017566683    -0.0019832736    -0.0027898063    -0.0002625385
  135  N  9 YZ      0.0033487282    -0.0030371909     0.0020607254     0.0022876556     0.0009045784
  136  C 10  S      0.0126465903     0.0224232920     0.0277543301     0.0312255344     0.0352019799
  137  C 10  S     -0.0316408194    -0.0581485538    -0.0737662018    -0.0731187548    -0.0746262217
  138  C 10  S     -0.0798920422    -0.2214071575    -0.2231897839    -0.2874631594    -0.3435387104
  139  C 10  X      0.0075073773     0.0190950106     0.0333880007     0.0433179379     0.0563010486
  140  C 10  Y     -0.0023277733     0.0111147303     0.0396108578    -0.0042759879    -0.0782633352
  141  C 10  Z     -0.0316239846    -0.0465804219    -0.0365772194    -0.0153746540     0.0338373723
  142  C 10  X     -0.0143912519    -0.0568770680    -0.0313464025     0.0569666712     0.3054920092
  143  C 10  Y     -0.0491351909    -0.0049556288     0.0297090036    -0.1250690295    -0.2772495486
  144  C 10  Z     -0.0079957441    -0.0202240825     0.0224388367     0.0789394590     0.0632294288
  145  C 10 XX     -0.0031363165    -0.0039701619     0.0002361005    -0.0012180883    -0.0054254003
  146  C 10 YY     -0.0066002968    -0.0106282269    -0.0044034148    -0.0045336504     0.0005982483
  147  C 10 ZZ      0.0037989311     0.0033652329    -0.0102447128    -0.0075399785    -0.0088864304
  148  C 10 XY     -0.0031258546    -0.0032086052     0.0041225753     0.0005890848    -0.0109915920
  149  C 10 XZ     -0.0021910096    -0.0041559383    -0.0032520147    -0.0016760297     0.0079472994
  150  C 10 YZ      0.0002262872     0.0007090060     0.0000030820    -0.0000766440    -0.0012014443
  151  C 11  S     -0.0051390938    -0.0106802322    -0.0145959209    -0.0024239014     0.0453439595
  152  C 11  S      0.0117545714     0.0265423362     0.0325657614     0.0105368007    -0.1022913807
  153  C 11  S      0.0435413751     0.1635193946     0.2065694269    -0.0324557577    -0.8531030604
  154  C 11  X     -0.0282118399    -0.0427460545    -0.0078430931    -0.0198515791    -0.0415347083
  155  C 11  Y     -0.0255039251    -0.0298592899     0.0342898464     0.0004938765    -0.0911062315
  156  C 11  Z     -0.0289953623    -0.0353605123     0.0368319665     0.0366273001     0.0908998572
  157  C 11  X     -0.0617492915    -0.0987063406    -0.0479501745    -0.0619306585    -0.0673718950
  158  C 11  Y     -0.0194128837    -0.0275669308     0.0800889670     0.0498352182    -0.2433622284
  159  C 11  Z     -0.0539627457    -0.0580636703     0.0589793003     0.0372571133     0.2246357178
  160  C 11 XX      0.0036955339     0.0054923925     0.0008754888    -0.0019442786    -0.0159910510
  161  C 11 YY     -0.0028770195    -0.0024308529     0.0059774680     0.0032247314    -0.0038377308
  162  C 11 ZZ      0.0014506334     0.0025222971    -0.0001527343     0.0009131308    -0.0013224305
  163  C 11 XY      0.0004128346    -0.0003520600    -0.0029859646     0.0004291889     0.0080484456
  164  C 11 XZ      0.0038610256     0.0048839630    -0.0013927388    -0.0006614639    -0.0015066117
  165  C 11 YZ     -0.0020549040    -0.0022888066     0.0024277142    -0.0006810961    -0.0086328900
  166  C 12  S      0.0004069374     0.0005800768     0.0000277193     0.0086664924     0.0419220388
  167  C 12  S     -0.0017383385    -0.0008204131    -0.0020824576    -0.0169408800    -0.0934335679
  168  C 12  S      0.0205629891    -0.0182591645    -0.0022341627    -0.0417301778    -0.5879602103
  169  C 12  X      0.0279501117     0.0334813269    -0.0236036077    -0.0289566922    -0.1231066582
  170  C 12  Y      0.0440998315     0.0542421949    -0.0359786318    -0.0143976222     0.0114881821
  171  C 12  Z      0.0543839724     0.0648636679    -0.0472945114    -0.0111746222     0.0617493468
  172  C 12  X      0.0350074954     0.0605216208    -0.0433132389    -0.0882448460    -0.3600112671
  173  C 12  Y      0.0815789135     0.0963612932    -0.0626932210    -0.0153341181     0.0422385253
  174  C 12  Z      0.0911140100     0.1074894786    -0.0830198189    -0.0105745866     0.1664306782
  175  C 12 XX      0.0017501782     0.0024836877    -0.0014733093     0.0014667675     0.0046542086
  176  C 12 YY     -0.0001609517    -0.0001934637     0.0003383100    -0.0027811288    -0.0147210813
  177  C 12 ZZ     -0.0018941203    -0.0024379106     0.0005080443    -0.0014487312    -0.0086771426
  178  C 12 XY      0.0007798413     0.0007259650    -0.0025423165    -0.0015112660     0.0007422375
  179  C 12 XZ      0.0015691076     0.0021360979    -0.0002598540    -0.0019449861    -0.0077895899
  180  C 12 YZ     -0.0005959306    -0.0004921199     0.0010571627     0.0020215775     0.0062275283
  181  C 13  S      0.0064691271     0.0114934913     0.0158699584     0.0161568228     0.0368444267
  182  C 13  S     -0.0169582244    -0.0274042921    -0.0414161154    -0.0357153482    -0.0823978320
  183  C 13  S     -0.1292681434    -0.1353032201    -0.2373555763    -0.2617502389    -0.6755796692
  184  C 13  X     -0.0069035730    -0.0040125841     0.0431081207     0.0054924690    -0.0809981321
  185  C 13  Y     -0.0268170505    -0.0326415058     0.0299604491     0.0295881910     0.0792627636
  186  C 13  Z     -0.0413001274    -0.0553465331     0.0149507171     0.0012444897    -0.0276289537
  187  C 13  X      0.0146993832     0.0049336408     0.0927261373     0.0237059138    -0.1596327531
  188  C 13  Y     -0.0379043454    -0.0277014905     0.0798006317     0.0604466531     0.2078274582
  189  C 13  Z     -0.0820074404    -0.1150766374    -0.0123800471    -0.0144133870    -0.0951074092
  190  C 13 XX      0.0006227445     0.0010044858    -0.0028178211    -0.0021211315    -0.0078670878
  191  C 13 YY      0.0021918609     0.0022714029    -0.0057991006    -0.0024672723     0.0006069686
  192  C 13 ZZ     -0.0065819360    -0.0086852117    -0.0000897098    -0.0023826653    -0.0093502705
  193  C 13 XY      0.0018754037     0.0013250349    -0.0042227693    -0.0043958688    -0.0089983234
  194  C 13 XZ      0.0009885405     0.0011613499     0.0009281634     0.0023409805     0.0079831769
  195  C 13 YZ      0.0003871081     0.0009125112     0.0010108080     0.0003814668    -0.0020596165
  196  C 14  S     -0.0111131348    -0.0217618465    -0.0300005691    -0.0064633866     0.0395272108
  197  C 14  S      0.0302131831     0.0550474185     0.0758407644     0.0210580068    -0.0889896520
  198  C 14  S      0.1125771270     0.1918993591     0.3088762926     0.0522809844    -0.2933860723
  199  C 14  X     -0.0285565452    -0.0449414398    -0.0479577027    -0.0176822747     0.0304003224
  200  C 14  Y      0.0040883048     0.0203951732     0.0456149187     0.0398371248     0.0414622419
  201  C 14  Z     -0.0163904357    -0.0195571375     0.0004599959    -0.0211067281    -0.0487809345
  202  C 14  X      0.0407817711     0.0004741245     0.0602855353     0.0460668938     0.1415511362
  203  C 14  Y     -0.0041106386    -0.0169060729     0.0422185613     0.0809785897     0.1748735419
  204  C 14  Z     -0.0701504697    -0.0375637018    -0.0377816647    -0.0837119313    -0.2151327915
  205  C 14 XX     -0.0038315341    -0.0047676754     0.0021124691    -0.0017636405    -0.0119013761
  206  C 14 YY      0.0076309403     0.0110723098     0.0044809645     0.0021514685    -0.0029787890
  207  C 14 ZZ      0.0022390742     0.0042064424     0.0079806407     0.0039906135    -0.0009947165
  208  C 14 XY     -0.0006188787    -0.0003647461     0.0036339731     0.0032682590     0.0065999553
  209  C 14 XZ     -0.0032229400    -0.0031992507     0.0063009972     0.0025862197    -0.0036306931
  210  C 14 YZ      0.0015288496     0.0016862322    -0.0050690044    -0.0038344779    -0.0079424514
  211  H 15  S     -0.0329561799    -0.0408936815    -0.0427869474     0.0453676848    -0.0099590562
  212  H 15  S      0.3244328080    -0.5171105477    -0.2597476517     0.7260820214    -0.2625282626
  213  H 16  S     -0.0010399215    -0.0175564469    -0.0168215588     0.0461926401    -0.0126180554
  214  H 16  S      0.2549969878    -0.1065960609    -0.3029606855     0.6444538833    -0.2037277784
  215  H 17  S      0.0351862467     0.0156543445    -0.0379574290     0.0414647477    -0.0122979606
  216  H 17  S      0.0921775523    -0.1473315638    -0.4159603701     0.6004750406    -0.0437660459
  217  H 18  S      0.0528258579    -0.0092052189     0.0040004463     0.0516915989    -0.0157608680
  218  H 18  S      0.1539263556    -0.3489853635    -0.4732523684     0.7090278120    -0.0256377319
  219  H 19  S      0.0255256827    -0.0346172116    -0.0245913270    -0.0000534573    -0.0004051171
  220  H 19  S      0.1867606201    -0.3219171769    -0.2585757618     0.4921103481    -0.2035835589
  221  H 20  S     -0.0246766105     0.0431616586     0.0078543417     0.0643621636    -0.0201494338
  222  H 20  S     -0.0136813777    -0.1231264931    -0.1100686248     0.7699022046    -0.3183030490
  223  H 21  S     -0.0041231572    -0.0107004336    -0.0126204946     0.0030725875     0.0652869207
  224  H 21  S      0.0613020761     0.0549583120     0.0322173725     0.3553679509     0.7970354561
  225  H 22  S     -0.0057883544    -0.0113479583    -0.0160217568     0.0016894696     0.0652952271
  226  H 22  S     -0.0297517218    -0.0733571836    -0.1131437755     0.0742010280     0.9986187897
  227  H 23  S      0.0009542083     0.0005643807    -0.0009361321     0.0160291079     0.0681747022
  228  H 23  S      0.0062920917     0.0058964396    -0.0005828377     0.1563703991     0.9699969286
  229  H 24  S      0.0069230804     0.0137955215     0.0174012920     0.0217306143     0.0568833560
  230  H 24  S      0.0447146251     0.0850218566     0.1253622376     0.2124303037     0.8220794458
  231  H 25  S      0.0099805037     0.0111624720     0.0177946883     0.0198588118     0.0579193135
  232  H 25  S      0.0082351489    -0.0509462221    -0.0560117543     0.1789820880     0.6226446907
  233  C 26  S     -0.0013662822     0.0090311766     0.0033006165     0.0027843066     0.0195045808
  234  C 26  S      0.0157277247    -0.0304145028     0.0136214924    -0.0380148539    -0.0805817155
  235  C 26  S     -0.1354808884     0.0525347710    -0.4481589138     0.4516681784    -0.1855147368
  236  C 26  X      0.0254289315     0.0562985289     0.0575109300    -0.0048276536    -0.0274452215
  237  C 26  Y     -0.0989294198    -0.1383199236    -0.2170753878    -0.1317007133     0.0291745254
  238  C 26  Z      0.0648765768     0.1020160086     0.1032478383     0.0991796332    -0.0048429088
  239  C 26  X     -0.1109055069     0.0300006319     0.0646770566    -0.2689014132    -0.4708564618
  240  C 26  Y     -0.0765097414    -0.2143858628    -0.2686119428    -0.1939431855     0.0714364341
  241  C 26  Z      0.0942136679     0.1185783005     0.2035162913     0.3002756219     0.1894366069
  242  C 26 XX     -0.0086213361    -0.0168573021    -0.0003127774    -0.0074788553    -0.0024708440
  243  C 26 YY     -0.0017518209    -0.0021344455    -0.0024491291     0.0008263427    -0.0055845824
  244  C 26 ZZ      0.0113083802     0.0142211183     0.0025909158     0.0024172177    -0.0064762920
  245  C 26 XY      0.0066804854     0.0080533027     0.0234564733     0.0124491822    -0.0036630249
  246  C 26 XZ     -0.0096899204    -0.0135086390    -0.0083511669    -0.0011810247    -0.0003283717
  247  C 26 YZ      0.0022493194    -0.0038005436    -0.0106020809    -0.0078679380     0.0005708393
  248  C 27  S     -0.0041392207    -0.0011441640    -0.0125394703     0.0108382024    -0.0166434699
  249  C 27  S      0.0182938145    -0.0004944897     0.0394260973    -0.0422835639     0.0369937758
  250  C 27  S      0.0931678252     0.0626282188     0.0517946563     0.3078972167     0.3991664657
  251  C 27  X     -0.0499534799    -0.0767617926    -0.0537352115     0.0150201968     0.0502214117
  252  C 27  Y      0.0554392608     0.1301890974     0.2667402137     0.1483403430    -0.0413817731
  253  C 27  Z     -0.0981265969    -0.1796042613    -0.1013551546    -0.0796385584    -0.0015176851
  254  C 27  X     -0.1900094110    -0.0577233486    -0.2546830461    -0.0230188872    -0.3762305878
  255  C 27  Y      0.0824037638     0.1678421214     0.3667643381     0.2231009496    -0.0314439312
  256  C 27  Z     -0.0786458320    -0.2474522515    -0.0470299627    -0.1203389614     0.2103798659
  257  C 27 XX      0.0005433332    -0.0028433579    -0.0055130377    -0.0094308062    -0.0027336076
  258  C 27 YY      0.0002618913    -0.0011935172     0.0012348012    -0.0007624067     0.0072459266
  259  C 27 ZZ      0.0031616509     0.0044069982     0.0111028156     0.0043923137     0.0030702355
  260  C 27 XY      0.0095884092     0.0129058697     0.0148283232     0.0093671639    -0.0019460082
  261  C 27 XZ     -0.0011860089    -0.0038884761    -0.0088374343    -0.0034124493     0.0065656147
  262  C 27 YZ     -0.0035819047    -0.0063979516    -0.0063421735    -0.0053975477    -0.0005385723
  263  C 28  S      0.0111974441     0.0093378621     0.0367985372     0.0535325048    -0.0087397488
  264  C 28  S     -0.0378061845    -0.0373659114    -0.0693180901    -0.1522924672     0.0267662079
  265  C 28  S      0.0344654846    -0.1041955425    -0.6685961282     0.3320684596     0.1366348371
  266  C 28  X     -0.1119408150    -0.0378743069     0.0067467290    -0.0137536804     0.0001094421
  267  C 28  Y     -0.0368715895    -0.0678906821    -0.0257212708     0.0058938144     0.0024830091
  268  C 28  Z      0.0552962702    -0.0100097567     0.0964559444     0.0171984385    -0.0032962855
  269  C 28  X     -0.3126108428    -0.0399882905     0.0737118524     0.5091754803     0.0405357710
  270  C 28  Y     -0.2989891109    -0.0162348003    -0.0608071491    -0.6099592413    -0.1256484068
  271  C 28  Z      0.3465380148    -0.2722741981     0.3253322834     0.2584348019     0.0590820198
  272  C 28 XX     -0.0302453675     0.0090785414     0.0004421035    -0.0019391088     0.0008094940
  273  C 28 YY      0.0157755262     0.0048093806    -0.0222264877    -0.0135399694     0.0016388080
  274  C 28 ZZ      0.0038306376    -0.0232747117     0.0092986874    -0.0165210647     0.0040357626
  275  C 28 XY      0.0217859230    -0.0059573395     0.0087983438    -0.0145210484     0.0037392822
  276  C 28 XZ     -0.0076698653    -0.0244984709     0.0068550590     0.0023376801    -0.0003160146
  277  C 28 YZ     -0.0214365840     0.0122809517    -0.0036101148     0.0053091844    -0.0018283582

                         66               67               68               69               70
                    0.0998698165     0.1086923670     0.1195986351     0.1231701602     0.1289537612
    1  C  1  S     -0.0039526839    -0.0351227021     0.0185694300    -0.0056306914     0.0678812209
    2  C  1  S      0.0123410794     0.0602271631    -0.0295506909     0.0081033409    -0.1372131854
    3  C  1  S     -0.1823611889     1.2641845249    -0.5012912889    -0.0070045171    -0.7160538211
    4  C  1  X     -0.0321833569    -0.0854996174     0.0718254048    -0.0481530191     0.1214841131
    5  C  1  Y      0.0496287951    -0.0557152162     0.0192955785    -0.0107525836     0.0388200521
    6  C  1  Z      0.0310826568     0.1434370386    -0.0509909177    -0.0023965290    -0.0155347091
    7  C  1  X     -0.2824150771    -0.2369880296     0.2232865226    -0.1885013410     0.4510089508
    8  C  1  Y      0.4009220723    -0.2088144082     0.0271759571     0.0836906684     0.4115468838
    9  C  1  Z      0.1888728210     0.4430535111    -0.2087410630     0.0892359892    -0.4122365168
   10  C  1 XX      0.0055454848     0.0019100864    -0.0039613700     0.0037279992    -0.0120915773
   11  C  1 YY      0.0011537737     0.0102616645     0.0012096998    -0.0055951539    -0.0119707727
   12  C  1 ZZ     -0.0039481143     0.0051613153    -0.0047499139     0.0034467777    -0.0062492021
   13  C  1 XY      0.0039138736    -0.0025184043     0.0038011249    -0.0069474616     0.0016924430
   14  C  1 XZ      0.0077850701     0.0020958212    -0.0032509646     0.0049626693    -0.0017818875
   15  C  1 YZ      0.0039416578    -0.0015840418    -0.0000212151     0.0012697828     0.0073043882
   16  C  2  S     -0.0268243508    -0.0258549132     0.0040023886     0.0026280717    -0.0921433901
   17  C  2  S      0.0406009835     0.0596358726    -0.0027172887    -0.0173597838     0.1998898641
   18  C  2  S      0.7885932542     0.4958774855    -0.0461356925    -0.0740012039     1.1461020339
   19  C  2  X     -0.0260038581    -0.0225639568    -0.0046621801     0.0244233456    -0.1021523935
   20  C  2  Y     -0.1160223625    -0.0947760566     0.0100530758     0.0261717614    -0.0733152636
   21  C  2  Z      0.0085252228    -0.0178005591     0.0159096883    -0.0122329107    -0.0346300934
   22  C  2  X     -0.1592067626    -0.0058110764    -0.0504403821     0.0811726171    -0.4672907834
   23  C  2  Y     -0.3505999954    -0.4022985186     0.0847704486     0.0415823701    -0.6229995449
   24  C  2  Z      0.1359731561    -0.2444567612     0.1506566760    -0.0725598379    -0.1180062265
   25  C  2 XX      0.0074407707     0.0041961059     0.0001912599    -0.0020627349     0.0251339946
   26  C  2 YY     -0.0010570424     0.0077386970    -0.0017073027    -0.0007566669     0.0130116892
   27  C  2 ZZ      0.0040356070     0.0032883870     0.0003199003    -0.0005363812     0.0073420969
   28  C  2 XY     -0.0059722933    -0.0019870349     0.0047417748    -0.0064934990     0.0052844138
   29  C  2 XZ     -0.0064930334    -0.0007849283     0.0016314792    -0.0006279888     0.0078201577
   30  C  2 YZ     -0.0002196621    -0.0027402509    -0.0030105241     0.0052656960     0.0004619951
   31  C  3  S     -0.0393714805     0.0346010291    -0.0487803774     0.0540721110     0.0642489495
   32  C  3  S      0.0555995414    -0.0764799312     0.1003403030    -0.1043563519    -0.1291547701
   33  C  3  S      1.1178837383    -0.5724669628     0.7221317635    -0.8533701886    -0.7271225380
   34  C  3  X      0.0900238096    -0.0252698299     0.0237259106    -0.0229577795     0.0482120770
   35  C  3  Y      0.0038072819     0.0272592460     0.0008405570    -0.0126155175     0.0169109728
   36  C  3  Z     -0.1061800686     0.0913955586    -0.0732894810     0.0650873815     0.0355527359
   37  C  3  X      0.2425109446    -0.0935541826     0.1133093795    -0.1165862070     0.1125342253
   38  C  3  Y      0.1041236804     0.3068311593    -0.0475988549    -0.1174838305     0.1347703129
   39  C  3  Z     -0.2754788440     0.3697008983    -0.3595679954     0.3515060292     0.3997305210
   40  C  3 XX      0.0099885158    -0.0061809582     0.0100434557    -0.0115971669    -0.0133844514
   41  C  3 YY      0.0074857214    -0.0066183361     0.0026783883    -0.0003395324    -0.0063755216
   42  C  3 ZZ     -0.0022224816    -0.0048197642     0.0091622379    -0.0106041344    -0.0102786390
   43  C  3 XY     -0.0043094903     0.0000955587     0.0012361138    -0.0008823858     0.0075909071
   44  C  3 XZ     -0.0019935343     0.0045382396     0.0005654905    -0.0028467590    -0.0071107906
   45  C  3 YZ     -0.0018009675     0.0014552400    -0.0043687118     0.0059905762    -0.0038818504
   46  C  4  S      0.0141687070     0.0334454770     0.0256281025    -0.0701342978    -0.0389419014
   47  C  4  S     -0.0196959141    -0.0431836943    -0.0596525102     0.1379206686     0.0756896938
   48  C  4  S     -0.3649369971    -1.2778537811    -0.0649139081     1.3183611301     0.4706502255
   49  C  4  X     -0.0099322073    -0.0397695018     0.0462574926    -0.0219864842    -0.0271707181
   50  C  4  Y      0.0298843902    -0.1558578560    -0.0012940887     0.0780564341     0.0038438018
   51  C  4  Z      0.0493607240     0.0786149739     0.0243646059    -0.0692816539    -0.0262860528
   52  C  4  X     -0.2152419691    -0.1235088306     0.1050420728     0.0277396556     0.0541544769
   53  C  4  Y      0.2180576734    -0.4251880226    -0.2156267708     0.3810280208     0.1273953911
   54  C  4  Z      0.3905787638     0.2445280229     0.1261511713    -0.2368745821    -0.2584274325
   55  C  4 XX     -0.0026545819    -0.0024280136    -0.0099906870     0.0188647320     0.0036973855
   56  C  4 YY     -0.0064857110    -0.0016231003    -0.0040677585     0.0095065770     0.0007119234
   57  C  4 ZZ      0.0046164536    -0.0083612049     0.0018357569     0.0042691075     0.0132981942
   58  C  4 XY     -0.0020981262    -0.0015070240     0.0005070563     0.0005954448    -0.0018027411
   59  C  4 XZ      0.0072437701     0.0026833424    -0.0009522171     0.0000598508    -0.0056747877
   60  C  4 YZ      0.0055407706    -0.0016947861     0.0025323255    -0.0028580111    -0.0044259169
   61  C  5  S      0.0031945934    -0.0172811555     0.0068560280     0.0028275659     0.0161722954
   62  C  5  S     -0.0203030851     0.0064796451    -0.0013761335    -0.0036163073    -0.0325047495
   63  C  5  S      0.7677442512     0.2069179657    -0.3236837023     0.2583091316    -0.7376489153
   64  C  5  X      0.0132142631    -0.0459989747     0.0163455049     0.0228280844     0.0346148116
   65  C  5  Y     -0.0011330280    -0.0149114121    -0.0272462997     0.0396355686     0.0079237833
   66  C  5  Z     -0.0300323090     0.0361589841    -0.0070494774    -0.0072975025     0.0291647145
   67  C  5  X      0.3933499996    -0.3636418073     0.1473263044     0.2846782739    -0.4600887660
   68  C  5  Y      0.1558598673    -0.0316182702    -0.1300125495    -0.0277288990    -0.0726875926
   69  C  5  Z     -0.3176858148     0.2645791781     0.0097584410    -0.1261450518     0.4296359931
   70  C  5 XX     -0.0035112925     0.0060726912     0.0037274203    -0.0082169242    -0.0025841125
   71  C  5 YY      0.0005488088     0.0009030413    -0.0020423857     0.0041888275    -0.0004125119
   72  C  5 ZZ      0.0029917375    -0.0072651182    -0.0015350664     0.0028806744    -0.0089775740
   73  C  5 XY      0.0006812887    -0.0045025023     0.0025789565    -0.0071226047     0.0015422311
   74  C  5 XZ      0.0022897630     0.0027352369     0.0013392643    -0.0017637134    -0.0028778037
   75  C  5 YZ      0.0081345255     0.0023857135    -0.0001596799     0.0011861050    -0.0052464163
   76  C  6  S      0.0812820429     0.0015995425    -0.0309228219     0.0478904750    -0.0126664768
   77  C  6  S     -0.1052660071     0.0038190562     0.0503354831    -0.0755172891     0.0376565992
   78  C  6  S     -2.1279899625    -0.0212314610     0.4703191212    -0.8768970757    -0.0412065862
   79  C  6  X      0.1060694300    -0.0161785652     0.0696130987    -0.0982309754     0.0812921863
   80  C  6  Y     -0.1172115575    -0.0094597925     0.0142115504    -0.0300747812    -0.0062384952
   81  C  6  Z     -0.0774810692     0.0020633034     0.0397008680    -0.0563019324     0.0436742047
   82  C  6  X      0.3465258191     0.0020331400     0.1631706575    -0.3030708329     0.1369357981
   83  C  6  Y     -0.3239116294     0.1263936224     0.1059483165    -0.2410941991     0.0270658864
   84  C  6  Z     -0.2012649679    -0.1582294018     0.2005102847    -0.1612088088     0.2911744745
   85  C  6 XX     -0.0037526122    -0.0011677752     0.0073256387    -0.0089769310     0.0035653063
   86  C  6 YY     -0.0095674913    -0.0003709131     0.0057041827    -0.0101384566    -0.0072563676
   87  C  6 ZZ     -0.0114526722     0.0027780751    -0.0026565084     0.0021407849     0.0110426461
   88  C  6 XY      0.0025778905     0.0011480780    -0.0045820531     0.0063653296    -0.0065696616
   89  C  6 XZ      0.0003820172    -0.0002430372    -0.0007346992    -0.0000968201    -0.0033118088
   90  C  6 YZ     -0.0084781580     0.0012241175    -0.0005402329     0.0005798232     0.0005942768
   91  C  7  S      0.0029663927    -0.0023348967    -0.0072559734     0.0123452909    -0.0032057648
   92  C  7  S      0.0033219418    -0.0020523811     0.0121570377    -0.0288287361     0.0245686366
   93  C  7  S     -0.2052969409    -0.2661923797     0.1319922208    -0.1749265580    -0.4791792975
   94  C  7  X     -0.0327782145    -0.0287911288     0.0272125075     0.0039991295     0.0135862862
   95  C  7  Y     -0.0552852278     0.0053883309     0.0369995558    -0.0508262781     0.0346787456
   96  C  7  Z     -0.0450394351     0.0561746679    -0.0038410716    -0.0342832330     0.0476781234
   97  C  7  X     -0.0833888172    -0.2001282432    -0.0735174974    -0.1273414560     0.1954210064
   98  C  7  Y      0.1093798373     0.3796895414     0.1356016459     0.1461251894    -0.0792332456
   99  C  7  Z     -0.1268491884    -0.1243207536    -0.0079221620    -0.1685683762     0.2256570603
  100  C  7 XX     -0.0005778740    -0.0007987435     0.0010524225    -0.0034211490    -0.0005964020
  101  C  7 YY     -0.0033054570     0.0006477239     0.0014846814    -0.0036929832     0.0014906616
  102  C  7 ZZ      0.0023775278    -0.0054014387     0.0003499319    -0.0014467115     0.0005111176
  103  C  7 XY     -0.0025875317    -0.0054591131     0.0019580046    -0.0022533897    -0.0021942360
  104  C  7 XZ      0.0050700331    -0.0001085338    -0.0021352645     0.0038540872    -0.0039488707
  105  C  7 YZ     -0.0022634685     0.0008574306     0.0006513688    -0.0012396738    -0.0010828535
  106  C  8  S     -0.0003478923    -0.0000924436    -0.0036224115    -0.0000861993     0.0017271772
  107  C  8  S     -0.0093864144     0.0012862825     0.0097491217    -0.0034627399     0.0050538493
  108  C  8  S     -0.0706184379    -0.1262949237     0.0461154870     0.0636436413     0.1885399120
  109  C  8  X     -0.0022774683     0.0169211587     0.0179680237    -0.0196254411     0.0038362223
  110  C  8  Y      0.0012769859     0.0005684542    -0.0061348286    -0.0252150130     0.0059397725
  111  C  8  Z      0.0018073046    -0.0043501055     0.0180278145    -0.0073841280     0.0045370631
  112  C  8  X      0.1077593426    -0.0063455372    -0.1522671328     0.1042428712    -0.1354033068
  113  C  8  Y     -0.0199478219    -0.0461062680     0.1097349920     0.0436029197     0.0366166102
  114  C  8  Z     -0.0467817498     0.0531652505     0.0246412443    -0.1496666257     0.0683803501
  115  C  8 XX      0.0001918429    -0.0004250797     0.0018665947    -0.0077009976     0.0028380899
  116  C  8 YY     -0.0013522253    -0.0000462865    -0.0017267245     0.0014364415     0.0006720448
  117  C  8 ZZ     -0.0014765268    -0.0000245280     0.0017916501     0.0057700436    -0.0006064312
  118  C  8 XY     -0.0000254757     0.0004959192     0.0095445498    -0.0023472676     0.0003554531
  119  C  8 XZ     -0.0004128890     0.0010294502    -0.0022797126    -0.0053033393     0.0014099278
  120  C  8 YZ     -0.0006714609     0.0010846606    -0.0029939188    -0.0001106166     0.0004463047
  121  N  9  S      0.0087511038     0.0133994086    -0.0022295748     0.0111799527     0.0059097867
  122  N  9  S      0.0125735741     0.0127919912    -0.0092019789     0.0198107491     0.0133041841
  123  N  9  S      0.2337429837     0.4956052343     0.0775225874     0.2764254882    -0.0204138936
  124  N  9  X     -0.0132211648     0.0047539540     0.0006235606    -0.0088530177     0.0273751841
  125  N  9  Y     -0.0395639100     0.0053265803     0.0222792875    -0.0397835817     0.0382653857
  126  N  9  Z     -0.0317024247     0.0429024756     0.0145166161    -0.0261202805     0.0665693806
  127  N  9  X     -0.0173574056    -0.0735094236    -0.0241523564    -0.0349015570    -0.0476987710
  128  N  9  Y      0.1022161228     0.1055870105    -0.0079623955     0.1116882144    -0.0590430274
  129  N  9  Z      0.0229847949    -0.1082883430    -0.0297481220     0.0219496450    -0.0960202185
  130  N  9 XX      0.0002320187    -0.0009473008    -0.0017271638    -0.0001430328     0.0000898592
  131  N  9 YY     -0.0012540553     0.0009741066     0.0005802188     0.0006948649     0.0015202782
  132  N  9 ZZ     -0.0000096416    -0.0035552800    -0.0004093687     0.0003280393    -0.0005452763
  133  N  9 XY     -0.0020677208    -0.0042642347     0.0007576462    -0.0018436389    -0.0016155385
  134  N  9 XZ      0.0019301857     0.0012231993    -0.0003444960     0.0019597622    -0.0006253362
  135  N  9 YZ     -0.0016175332    -0.0010536476    -0.0005294622    -0.0021028706    -0.0005625228
  136  C 10  S     -0.0011856566     0.0171299331     0.0230975108     0.0056219391     0.0038285319
  137  C 10  S      0.0042704776    -0.0358162182    -0.0510885394    -0.0143580550    -0.0121012353
  138  C 10  S     -0.0250847100    -0.2593862448    -0.6015460200    -0.3652213622     0.0012313466
  139  C 10  X     -0.0036784296     0.0420004956     0.0889463921     0.0251937118     0.0063182927
  140  C 10  Y      0.0009304689    -0.0444825720    -0.1005648453    -0.0618453031     0.0066950029
  141  C 10  Z     -0.0000495675     0.0162755528     0.0527708807    -0.0001223650     0.0050512413
  142  C 10  X     -0.0347883915     0.1430424525     0.3614214889     0.0619976245     0.0393091646
  143  C 10  Y      0.0518453814    -0.2655364349    -0.3220011289    -0.0101530723    -0.0263750751
  144  C 10  Z     -0.0183286859     0.1391943964     0.1022690885    -0.0863751617     0.0123859744
  145  C 10 XX      0.0002024891    -0.0022887368    -0.0059329845     0.0017771217    -0.0011382803
  146  C 10 YY      0.0006141329    -0.0033385230    -0.0039865620     0.0003823520    -0.0017255822
  147  C 10 ZZ      0.0002390720    -0.0017199539    -0.0034196445    -0.0072461385     0.0001723939
  148  C 10 XY     -0.0008836737     0.0009459767    -0.0044325778    -0.0002906708    -0.0005099866
  149  C 10 XZ      0.0003246556    -0.0009713562     0.0031567380     0.0030214296    -0.0003100844
  150  C 10 YZ     -0.0002798889     0.0002909658     0.0018554203     0.0020032121     0.0005538564
  151  C 11  S      0.0047904264    -0.0041165096     0.0272308335     0.0236164827    -0.0035883742
  152  C 11  S     -0.0089925145     0.0109342206    -0.0620893281    -0.0501593636     0.0049454082
  153  C 11  S     -0.0309291294    -0.0756774194    -0.7736453227    -0.4906623254     0.0367040141
  154  C 11  X     -0.0044422974    -0.0067213366    -0.0397791760    -0.0027588749    -0.0052880364
  155  C 11  Y     -0.0109415684    -0.0086769051    -0.1059931946    -0.0393133493    -0.0019986667
  156  C 11  Z      0.0081582145     0.0055350653     0.0624864205     0.1172283064    -0.0188751259
  157  C 11  X     -0.0138718882    -0.0679551503    -0.1911107505    -0.0657718197     0.0041074729
  158  C 11  Y     -0.0525572611     0.0770379502    -0.2553151410    -0.2158495762     0.0149976104
  159  C 11  Z      0.0417600862    -0.0346606281     0.2224065087     0.3701680168    -0.0549926120
  160  C 11 XX     -0.0011030085     0.0008200983    -0.0049424635    -0.0056428217     0.0004045663
  161  C 11 YY     -0.0003191104    -0.0005657668    -0.0086390585    -0.0008955959    -0.0005148338
  162  C 11 ZZ     -0.0002274221     0.0010714674    -0.0019579716    -0.0053230152     0.0011597066
  163  C 11 XY      0.0004205031     0.0010751861     0.0038007747     0.0027175680    -0.0003045225
  164  C 11 XZ      0.0001364370    -0.0004364741    -0.0010753902    -0.0029687584     0.0005707030
  165  C 11 YZ     -0.0009567937     0.0009484627    -0.0000202564     0.0011754708    -0.0001986891
  166  C 12  S      0.0040945277    -0.0092675017    -0.0086396466     0.0035874133    -0.0001617476
  167  C 12  S     -0.0076005333     0.0206047338     0.0173485293    -0.0067173680    -0.0020940367
  168  C 12  S     -0.1404192258     0.3086769149     0.2700084203    -0.2257934899     0.0368164103
  169  C 12  X     -0.0177772604     0.0433552755     0.0457702783    -0.0459559682     0.0114760988
  170  C 12  Y      0.0038436172    -0.0069395429     0.0109558763    -0.0410597140     0.0092534085
  171  C 12  Z      0.0112397675    -0.0114136884     0.0178917885    -0.0368531375     0.0106965821
  172  C 12  X     -0.0305875825     0.0845085523     0.0857122138    -0.0990395779     0.0157214899
  173  C 12  Y      0.0076260046     0.0346122106     0.1388170070    -0.0119610404     0.0131183597
  174  C 12  Z      0.0207078966    -0.0617814919    -0.0516298599    -0.1368288398     0.0312923127
  175  C 12 XX      0.0003567952     0.0014944707     0.0034164071    -0.0017227402     0.0003098534
  176  C 12 YY     -0.0013284670     0.0029822898     0.0024839065    -0.0004114474    -0.0001502660
  177  C 12 ZZ     -0.0009008739     0.0007494141    -0.0016154159    -0.0001159470    -0.0005209781
  178  C 12 XY      0.0002766176    -0.0021258439    -0.0031493225    -0.0040518375     0.0004277914
  179  C 12 XZ     -0.0005820398     0.0018695515     0.0034713462    -0.0001171745     0.0005484619
  180  C 12 YZ      0.0006673989    -0.0004898917     0.0003108688     0.0024455652    -0.0003729251
  181  C 13  S      0.0044395450    -0.0111295347    -0.0325823464    -0.0181247481     0.0025615090
  182  C 13  S     -0.0085230202     0.0246232072     0.0707479603     0.0409503196    -0.0080712231
  183  C 13  S     -0.0174719512     0.2053741270     0.7377996908     0.5693148144    -0.1114092297
  184  C 13  X     -0.0100253107     0.0363956464     0.0740032993     0.0763772399    -0.0078699450
  185  C 13  Y      0.0084158641    -0.0467952975    -0.1353505481    -0.0301342779    -0.0047561688
  186  C 13  Z     -0.0065558220     0.0145472605     0.0251565501     0.0712372295    -0.0138141013
  187  C 13  X     -0.0411219825     0.1286610325     0.2912430130     0.2313868957    -0.0026054353
  188  C 13  Y      0.0465437798    -0.1333771752    -0.4078902921    -0.0978863931    -0.0025893811
  189  C 13  Z     -0.0263203585     0.0339672572     0.0928406496     0.1222498250    -0.0365709451
  190  C 13 XX     -0.0006751302     0.0023703451     0.0039452025     0.0021069581    -0.0007315986
  191  C 13 YY      0.0001879878     0.0009181549     0.0069551300     0.0004173172     0.0001711550
  192  C 13 ZZ     -0.0009534743     0.0025314763     0.0060094703     0.0078296244    -0.0016046673
  193  C 13 XY     -0.0007134962     0.0021946983     0.0047595492     0.0007089845     0.0002354129
  194  C 13 XZ      0.0005017612    -0.0021692534    -0.0035912535     0.0000400332    -0.0001026485
  195  C 13 YZ     -0.0003898361    -0.0001257047    -0.0021601386    -0.0031978579     0.0006525379
[truncated: 1,202,173 more chars]
