# Supplementary material for: Simulating the Energy Capture Process in Push–Pull Norbornadiene-Quadricyclane Photoswitches
Source: J Phys Chem Lett. 2025 Apr 23;16(17):4315–25. doi: 10.1021/acs.jpclett.5c00634 (PMC12051204; doi:10.1021/acs.jpclett.5c00634)
Supplement: Supplementary file 4 — jz5c00634_si_004.zip [file jz5c00634_si_004.zip › PES_scans/MRSF-TDDFT/Compound_II/input_10.log]

   PyOQP started at 2025-02-01 20:52:22


          ***********************************************************
          *                                                         *
          *             OpenQP: Open Quantum Platform               *
          *                                                         *
          *                Version: 1.0 Aug, 2024                   *
          *                                                         *
          ***********************************************************
          *     The most efficient implementation of MRSF-TDDFT.    *
          ***********************************************************
          *                                                         *
          *   OpenQP was initiated by Prof. Cheol Ho Choi in 2012.  *
          *                                                         *
          *   It has since been developed by:                       *
          *   Dr. Vladimir Mironov                                  *
          *   Dr. Konstantin Komarov                                *
          *   Mr. Igor Gerasimov                                    *
          *   Dr. Hiroya Nakata                                     *
          *   Dr. Mohsen Mazaherifar                                *
          *                                                         *
          *   In 2024, Prof. Jingbai Li at Hoffmann Institute of    *
          *   Advanced Materials began developing PyOQP.            *
          *                                                         *
          ***********************************************************

                     Job Details:
                      Start Time: Sat Feb  1 20:52:22 2025    
                      Host: r21c01b05.bem2.kdm.wcss.pl  
                      Resources Allocated:
                        OpenMP Threads:   12

                    ++++++++++++++++++++++++++++++++++++++++
                      MODULE: apply_basis 
                      Setting up basis set information
                    ++++++++++++++++++++++++++++++++++++++++

     Basis Sets options
     ------------------
     Basis Set File: /home/mkochman/programs/openqp/openqp/share/basis_sets/def2-sv(p).basis
     Number of Shells  =     124     Number of Primitives  =     248
     Number of Basis Set functions  =     277
     Maximum Angluar Momentum =       2


                    ++++++++++++++++++++++++++++++++++++++++
                       MODULE: int1e
                       Computing H, S and T Matrices
                    ++++++++++++++++++++++++++++++++++++++++

                     ================================
                     Cartesian Coordinate in Angstrom
                     ================================
        ATOM     ZNUC           X              Y              Z
      --------------------------------------------------------------
          1      6.0    -8.361859290    -0.431372640     4.733288420
          2      6.0    -8.465664370    -1.034014330     3.396444350
          3      6.0    -8.155849930    -0.074598490     2.378672410
          4      6.0    -7.578532620     1.070421030     3.196244900
          5      6.0    -6.501515100     0.078477850     3.440542970
          6      6.0    -8.403071030     1.080590660     4.487866700
          7      6.0    -6.227348570    -1.945493070     5.004315960
          8      6.0    -2.927064030    -0.153267750     1.612346670
          9      7.0    -5.667966120    -2.882527070     5.398653240
         10      6.0    -2.503193470     0.779188740     0.648417640
         11      6.0    -1.252453860     0.654768900     0.061392930
         12      6.0    -0.408878030    -0.393501130     0.427656090
         13      6.0    -0.818863210    -1.321737790     1.383943200
         14      6.0    -2.069127630    -1.208342110     1.974552470
         15      1.0    -8.893006830    -0.874256070     5.568858060
         16      1.0    -8.707903350    -2.077038850     3.236320590
         17      1.0    -7.871278500    -0.311541330     1.365714060
         18      1.0    -7.327252000     2.000140940     2.696453340
         19      1.0    -7.925438240     1.638041880     5.296121960
         20      1.0    -9.413490060     1.458736750     4.313893470
         21      1.0    -3.162466320     1.592757990     0.370677540
         22      1.0    -0.931545690     1.376104270    -0.682043090
         23      1.0     0.568938010    -0.486600980    -0.032458760
         24      1.0    -0.161737660    -2.136162030     1.667994270
         25      1.0    -2.397537880    -1.925313050     2.717259700
         26      6.0    -5.291400180     0.025548370     2.755720210
         27      6.0    -4.204101210    -0.042275810     2.220556010
         28      6.0    -6.893340860    -0.814199360     4.548092450

 ...... End Of One Electron Integrals ......


                    ++++++++++++++++++++++++++++++++++++++++
                       MODULE: Guess_Huckel
                       Initial guess using Huckel theory
                    ++++++++++++++++++++++++++++++++++++++++

 ...... End of initial orbital guess ......

   Step  CPU time (seconds):      0.000   Wall time (seconds):      0.000
   Total CPU time (seconds):      0.000   Wall time (seconds):      0.000

   ==============================================
      PyQOP: Orbital Guess
   ==============================================

   PyOQP guess type:                   huckel
   PyOQP guess file:                   compute orbitals
   PyOQP guess alpha:                  computed
   PyOQP guess beta:                   computed


   ==============================================
   PyOQP: Entering Electronic Energy Calculation
   ==============================================

   PyOQP natom:                        28
   PyOQP charge:                       0
   PyOQP basis:                        def2-sv(p)
    

   ==============================================
   PyOQP: Normal SCF steps
   ==============================================

   PyOQP method:                       tdhf
   PyOQP hf/functional:                dtcam-vaee
   PyOQP scf type:                     rohf
   PyOQP scf maxit:                    1000
   PyOQP scf multiplicity:             3
   PyOQP scf convergence:              1e-07
   PyOQP scf incremental:              True
   PyOQP diis type:                    cdiis
   PyOQP vdiis/cdiis switch:           0.3
   PyOQP vdiis/vshift switch:          0.003
   PyOQP cdiis/vshift_switch           0.3
   PyOQP vshift:                       0.0
   

                    ++++++++++++++++++++++++++++++++++++++++
                       MODULE: HF_DFT_Energy
                       Computing HF/DFT SCF Energy
                    ++++++++++++++++++++++++++++++++++++++++

     Lebedev grid-based DFT options
     ------------------------------
     XC functional: DTCAM-VAEE
     NRAD  =      96     NLEB  =     302
     THRESH=    0.00E+00
 
 The LibXC 6.2.2 version is used.
 S. Lehtola, C. Steigemann, M. J.T. Oliveira, and M. A.L. Marques.,  SoftwareX 7, 1–5 (2018)
 The libXC interfaces are described in the following article:
 Igor S. Gerasimov, Federico Zahariev, Sarom S. Leang, Anton Tesliuk, Mark S. Gordon, Michael G. Medvedev,
 Introducing LibXC into GAMESS (US),
 Mendeleev Commun., 2021, 31, 302–305
 
 The information about selected functionals:
The CAM version of B3LYP, tuned for excitations and properties exchange-correlation functional will be used with a coefficient   1.00000000E+00.
The functional has been described in the following articles:
[1] K. Okuno, Y. Shigeta, R. Kishi, H. Miyasaka, and M. Nakano.,  J. Photochem. Photobiol., A 235, 29 (2012); DOI: 10.1016/j.jphotochem.2012.03.003
[2] W. Park, A. Lashkaripour, K. Komarov, S. Lee, M. Huix-Rotllant, and C. H. Choi, J. Chem. Theory Comput., ??, ?? (2024); DOI: 10.1021/acs.jctc.4c00640
 
CAM-corrected functional is called
Yanai's notation of CAM parameters is used
The global hybrid part:                  5.00000000E-01
Additional long-range hybrid part:      -2.00000000E-01
Range-saparated factor:                  3.30000000E-01
 
     DFT Threshold         = 0.123E-08
   Step  CPU time (seconds):      0.909   Wall time (seconds):      0.086
   Total CPU time (seconds):      0.909   Wall time (seconds):      0.086

     SCF options
     ------------------
     SCF type = ROHF                 MaxIT =  1000
     MaxDIIS =     5                 Conv =   0.0000001000
     DIIS Type = c-DIIS
     vDIIS_cDIIS_Switch =  0.30000   vDIIS_vshift_Switch =  0.00300
     DIIS Reset Mod =    10          DIIS Reset Conv =   0.00500000
     VShift =  0.00000               VShift_cDIIS_Switch =  0.30000
     MOM =     F                     MOM_Switch =  0.00300


   Direct SCF iterations begin.
   =============================================================================================
    Iter         Energy            Delta E         Int Skip     DIIS Error     Shift     Method
   =============================================================================================
       1    -669.0407943079   -669.0407943079     117406403     0.47388408     0.000     SD
       2    -667.6817540493      1.3590402586     117320979     0.33440563     0.000     C-DIIS
       3    -666.5720828578      1.1096711915     117519372     0.41531825     0.000     C-DIIS
       4    -670.2107040049     -3.6386211471     117633259     0.11302972     0.000     C-DIIS
       5    -669.5040272843      0.7066767206     117795697     0.20322644     0.000     C-DIIS
       6    -670.9082652371     -1.4042379528     117932482     0.02047764     0.000     C-DIIS
       7    -670.9178029803     -0.0095377431     118673798     0.01020073     0.000     C-DIIS
       8    -670.9231517812     -0.0053488009     118940507     0.00794946     0.000     C-DIIS
       9    -670.9241138730     -0.0009620919     123075541     0.00150215     0.000     C-DIIS
      10    -670.9242287293     -0.0001148563     127033141     0.00060664     0.000     C-DIIS
      11    -670.9242613012     -0.0000325719     130867531     0.00024404     0.000     C-DIIS
      12    -670.9242658147     -0.0000045135     135578172     0.00023402     0.000     C-DIIS
      13    -670.9242682983     -0.0000024836     139275746     0.00014870     0.000     C-DIIS
      14    -670.9242692139     -0.0000009156     139964862     0.00006572     0.000     C-DIIS
      15    -670.9242692299     -0.0000000160     141701989     0.00012816     0.000     C-DIIS
      16    -670.9242694746     -0.0000002446     146266916     0.00002219     0.000     C-DIIS
      17    -670.9242695123     -0.0000000377     152418350     0.00001768     0.000     C-DIIS
      18    -670.9242695357     -0.0000000235     154288195     0.00001387     0.000     C-DIIS
      19    -670.9242695446     -0.0000000088     158701646     0.00000611     0.000     C-DIIS
      20    -670.9242695519     -0.0000000073     156585884     0.00000715     0.000     C-DIIS
      21    -670.9242695550     -0.0000000031     158775928     0.00000323     0.000     C-DIIS
      22    -670.9242695535      0.0000000015     162399387     0.00000679     0.000     C-DIIS
      23    -670.9242695559     -0.0000000024     170471799     0.00000185     0.000     C-DIIS
      24    -670.9242695565     -0.0000000006     170636023     0.00000143     0.000     C-DIIS
      25    -670.9242695527      0.0000000038     183352681     0.00000116     0.000     C-DIIS
      26    -670.9242695533     -0.0000000006     178235151     0.00000058     0.000     C-DIIS
      27    -670.9242695525      0.0000000008     181437396     0.00000087     0.000     C-DIIS
      28    -670.9242695456      0.0000000069     177856072     0.00000030     0.000     C-DIIS
      29    -670.9242695341      0.0000000115     187644000     0.00000044     0.000     C-DIIS
      30    -670.9242695262      0.0000000079     187702881     0.00000021     0.000     C-DIIS
      31    -670.9242695184      0.0000000078     195252876     0.00000017     0.000     C-DIIS
      32    -670.9242694999      0.0000000185     207195728     0.00000027     0.000     C-DIIS
      33    -670.9242694882      0.0000000118     204300814     0.00000033     0.000     C-DIIS
      34    -670.9242694846      0.0000000036     213116292     0.00000023     0.000     C-DIIS
      35    -670.9242695015     -0.0000000169     198884336     0.00000024     0.000     C-DIIS
      36    -670.9242694862      0.0000000153     192015901     0.00000032     0.000     C-DIIS
      37    -670.9242694816      0.0000000046     195331525     0.00000034     0.000     C-DIIS
      38    -670.9242694657      0.0000000160     194189183     0.00000026     0.000     C-DIIS
      39    -670.9242694450      0.0000000207     196854921     0.00000025     0.000     C-DIIS
      40    -670.9242694292      0.0000000158     189512937     0.00000020     0.000     C-DIIS
      41    -670.9242694073      0.0000000218     186626819     0.00000011     0.000     C-DIIS
      42    -670.9242693967      0.0000000106     197463827     0.00000010     0.000     C-DIIS
      43    -670.9242693885      0.0000000082     197651149     0.00000013     0.000     C-DIIS
      44    -670.9242693757      0.0000000129     199393680     0.00000016     0.000     C-DIIS
      45    -670.9242693915     -0.0000000158     190434892     0.00000025     0.000     C-DIIS
      46    -670.9242693900      0.0000000015     205217499     0.00000017     0.000     C-DIIS
      47    -670.9242693813      0.0000000088     198847152     0.00000018     0.000     C-DIIS
      48    -670.9242693777      0.0000000036     208177163     0.00000022     0.000     C-DIIS
      49    -670.9242693702      0.0000000076     190208069     0.00000020     0.000     C-DIIS
      50    -670.9242693791     -0.0000000089     191897202     0.00000022     0.000     C-DIIS
      51    -670.9242693883     -0.0000000092     190535003     0.00000016     0.000     C-DIIS
      52    -670.9242693615      0.0000000268     193624704     0.00000017     0.000     C-DIIS
      53    -670.9242693329      0.0000000286     187980846     0.00000016     0.000     C-DIIS
      54    -670.9242693512     -0.0000000184     199979981     0.00000016     0.000     C-DIIS
      55    -670.9242693413      0.0000000100     200535889     0.00000021     0.000     C-DIIS
      56    -670.9242693602     -0.0000000189     190550508     0.00000028     0.000     C-DIIS
      57    -670.9242693420      0.0000000181     189576366     0.00000021     0.000     C-DIIS
      58    -670.9242693232      0.0000000188     192610949     0.00000012     0.000     C-DIIS
      59    -670.9242693161      0.0000000070     188687319     0.00000012     0.000     C-DIIS
      60    -670.9242692994      0.0000000168     188464415     0.00000008     0.000     C-DIIS
   ----------------------------------------------------------------
          SCF convergence achieved ....

 Final ROHF energy is     -670.9242692994 after  60 iterations


 DFT: XC energy              =       -55.4222052280
 DFT: total electron density =       113.9999119430
 DFT: number of electrons    =       114


          ===============================
          Molecular Orbitals and Energies
          ===============================

   -------------- Alpha Orbitals -------------

                          1                2                3                4                5
                  -14.7930866714   -10.6431511515   -10.6267646490   -10.6253747140   -10.6236218252
    1  C  1  S     -0.0000137404     0.0084207012    -0.0099543204     0.0147523505    -0.9887677573
    2  C  1  S     -0.0004088789     0.0037774261    -0.0009046042     0.0002896621    -0.0473864856
    3  C  1  S      0.0119999594    -0.0203700874     0.0111290785    -0.0022549376     0.0941408530
    4  C  1  X      0.0001344014    -0.0006576879    -0.0003870728     0.0000869859    -0.0014966688
    5  C  1  Y     -0.0000899314     0.0004198311    -0.0001372086    -0.0000841376    -0.0003370680
    6  C  1  Z      0.0000220407    -0.0002434132     0.0003394281    -0.0001960985     0.0019868310
    7  C  1  X      0.0021785669    -0.0021625259     0.0011859457     0.0025794567     0.0138174260
    8  C  1  Y      0.0024759870    -0.0050330722     0.0014646118    -0.0022278828     0.0070957320
    9  C  1  Z     -0.0052278242     0.0112414802     0.0002054331    -0.0014381203    -0.0209854179
   10  C  1 XX     -0.0000928904    -0.0016082039    -0.0004759848     0.0000231137    -0.0012024530
   11  C  1 YY     -0.0001010562     0.0002399976    -0.0000535006    -0.0000683938    -0.0013120424
   12  C  1 ZZ     -0.0000646826     0.0002707736    -0.0004754410     0.0004394731    -0.0016388252
   13  C  1 XY      0.0001021392     0.0005235128    -0.0003099898     0.0000726152    -0.0001128788
   14  C  1 XZ     -0.0000236540     0.0002940966     0.0004127286    -0.0001937539     0.0003709264
   15  C  1 YZ      0.0000467278    -0.0002834811     0.0002308501    -0.0001447203     0.0001545426
   16  C  2  S      0.0000077567     0.0002394906    -0.0023186991     0.0366897517    -0.0375603081
   17  C  2  S      0.0007258902    -0.0014336257     0.0002224922     0.0015242050    -0.0026602223
   18  C  2  S     -0.0111830955     0.0351219198     0.0010526745     0.0147277477    -0.0294196825
   19  C  2  X      0.0001656472     0.0003879938    -0.0004256437    -0.0000743830    -0.0001845269
   20  C  2  Y      0.0000669143     0.0002970439    -0.0002738057    -0.0007937455     0.0002355048
   21  C  2  Z     -0.0000269631     0.0003316804    -0.0001883384     0.0012591966     0.0008150842
   22  C  2  X     -0.0025398200     0.0083815454    -0.0002225666     0.0014328346    -0.0009062588
   23  C  2  Y     -0.0037298611     0.0067622489    -0.0012286729     0.0011122655    -0.0079723455
   24  C  2  Z     -0.0017579106     0.0041518354    -0.0006368635    -0.0043349704    -0.0098183824
   25  C  2 XX      0.0001284327    -0.0000734700    -0.0005857763     0.0000272726     0.0000120987
   26  C  2 YY      0.0000391175     0.0001072661    -0.0002919989    -0.0007489424    -0.0000098566
   27  C  2 ZZ      0.0000386631    -0.0002064916     0.0000803166    -0.0011749471     0.0015650059
   28  C  2 XY     -0.0000302083     0.0002140399    -0.0004892738    -0.0002425728     0.0000564672
   29  C  2 XZ     -0.0000266702     0.0002651777     0.0000512230     0.0002570466     0.0000997317
   30  C  2 YZ     -0.0000060320    -0.0000770208    -0.0000779829     0.0011274326     0.0007300988
   31  C  3  S     -0.0000028891     0.0008692128    -0.0082182114     0.9885363753     0.0163206343
   32  C  3  S     -0.0001486595     0.0010540150     0.0000874458     0.0433979688     0.0011830801
   33  C  3  S      0.0047249513    -0.0218349208    -0.0147374853    -0.0431056207     0.0037890758
   34  C  3  X     -0.0000819649     0.0001481493    -0.0003991460     0.0013843067     0.0000417881
   35  C  3  Y     -0.0000941068     0.0000975738    -0.0002592915    -0.0002424840    -0.0002146650
   36  C  3  Z      0.0000124425    -0.0000200191    -0.0004847868     0.0017991760    -0.0000502851
   37  C  3  X      0.0001250373    -0.0030982942    -0.0047563379    -0.0052637799    -0.0007172574
   38  C  3  Y     -0.0005649489     0.0013510181    -0.0004824316     0.0044020041     0.0011094021
   39  C  3  Z      0.0019794357    -0.0070676127    -0.0027256364    -0.0057159599     0.0015618528
   40  C  3 XX     -0.0000569541     0.0001193844    -0.0000670622    -0.0002399240     0.0001222371
   41  C  3 YY     -0.0000086425     0.0000786711     0.0002202520     0.0007745915     0.0000527290
   42  C  3 ZZ      0.0000067849     0.0001163400    -0.0002469741     0.0014090959    -0.0003621351
   43  C  3 XY     -0.0000146062    -0.0000235425     0.0000449883     0.0003979220     0.0000338953
   44  C  3 XZ     -0.0000071771     0.0001041480     0.0000032664    -0.0005372536    -0.0000455134
   45  C  3 YZ     -0.0000367651    -0.0000253517    -0.0000497596     0.0001120086    -0.0000736674
   46  C  4  S     -0.0000073213     0.0007966910    -0.0292586917     0.0290878787    -0.0021887733
   47  C  4  S     -0.0003499112    -0.0004881623    -0.0041322238     0.0046340170     0.0006130597
   48  C  4  S     -0.0029173011     0.0031954408     0.0107964670    -0.0178238371    -0.0025753510
   49  C  4  X     -0.0000433457     0.0000281248     0.0010481428     0.0003883218    -0.0000202851
   50  C  4  Y      0.0001379656    -0.0001771091    -0.0002045432     0.0001905051     0.0003169692
   51  C  4  Z     -0.0000241598     0.0000403785     0.0001360635     0.0007935015    -0.0001018135
   52  C  4  X     -0.0003211787    -0.0010964247    -0.0031430477    -0.0013278058    -0.0023803174
   53  C  4  Y      0.0007830626    -0.0055809850    -0.0063049107     0.0085104648     0.0033497927
   54  C  4  Z     -0.0004681546    -0.0016889821     0.0013801278    -0.0073183206     0.0016355671
   55  C  4 XX     -0.0000186322    -0.0002169872     0.0007643213    -0.0000209685    -0.0000161771
   56  C  4 YY     -0.0000653666     0.0003982724     0.0006770508    -0.0007719315    -0.0004095097
   57  C  4 ZZ     -0.0000878436     0.0000403829    -0.0002645860    -0.0001257828    -0.0000531711
   58  C  4 XY     -0.0000172911     0.0000051327    -0.0014201330    -0.0005035272    -0.0002183712
   59  C  4 XZ     -0.0000429224     0.0001297534     0.0003910048    -0.0004409805     0.0001072005
   60  C  4 YZ      0.0000022527    -0.0003332563    -0.0000495576    -0.0010777262     0.0003804126
   61  C  5  S     -0.0000112342     0.0124090257    -0.9891866956    -0.0092837170     0.0100089176
   62  C  5  S     -0.0000606998     0.0006198530    -0.0452889032    -0.0012114230     0.0004012369
   63  C  5  S     -0.0009328599     0.0305408585     0.0259540182     0.0286219051     0.0166229060
   64  C  5  X      0.0001034318    -0.0000808008     0.0003244903    -0.0004252001     0.0002246515
   65  C  5  Y      0.0000222725     0.0007032967     0.0004570535     0.0001092725    -0.0000231144
   66  C  5  Z      0.0000034998    -0.0006040550     0.0007591558    -0.0000140658    -0.0000372071
   67  C  5  X     -0.0070260255     0.0080552446    -0.0118471392    -0.0070242978     0.0035898816
   68  C  5  Y      0.0006752903    -0.0053167424    -0.0055384300    -0.0003960183     0.0025199679
   69  C  5  Z      0.0044962699    -0.0043607007     0.0050260022    -0.0026061130    -0.0042796415
   70  C  5 XX     -0.0000170598    -0.0000887949    -0.0029638540     0.0003223849    -0.0005706477
   71  C  5 YY     -0.0000872232    -0.0007499488    -0.0010453915    -0.0002524075    -0.0001790988
   72  C  5 ZZ     -0.0000225899    -0.0014537079    -0.0015006235     0.0000939561    -0.0001335665
   73  C  5 XY      0.0000022373    -0.0003666325     0.0004879466     0.0000399657    -0.0001008541
   74  C  5 XZ     -0.0000397887     0.0004567662     0.0017047359    -0.0002251677     0.0003123697
   75  C  5 YZ      0.0000209313     0.0011800264     0.0006464776    -0.0000482985     0.0000938976
   76  C  6  S     -0.0000065979     0.0001796444    -0.0008294014     0.0004872814    -0.0071450155
   77  C  6  S     -0.0002818091    -0.0014129263     0.0010716786    -0.0013030644    -0.0007236460
   78  C  6  S     -0.0027507885     0.0152384937    -0.0133997644     0.0152377389    -0.0297695230
   79  C  6  X     -0.0000287425    -0.0000807362    -0.0001125695     0.0001641109    -0.0000609823
   80  C  6  Y      0.0001491356    -0.0003027499     0.0001444059     0.0001428246    -0.0004893724
   81  C  6  Z     -0.0000519164     0.0001548772     0.0002391522    -0.0002004784     0.0000853278
   82  C  6  X      0.0008036145     0.0045760257    -0.0045934616     0.0013775395    -0.0015022209
   83  C  6  Y      0.0014667970    -0.0053155112     0.0044774658    -0.0050527881     0.0106790205
   84  C  6  Z      0.0004121080    -0.0010882219     0.0012989334    -0.0049199280     0.0015348481
   85  C  6 XX     -0.0000477806     0.0000721485    -0.0001608785    -0.0001464282    -0.0000022855
   86  C  6 YY     -0.0000969201     0.0001635586    -0.0000638379    -0.0000096607     0.0016875287
   87  C  6 ZZ     -0.0000264679    -0.0002807236     0.0001243878     0.0000872801     0.0001625525
   88  C  6 XY     -0.0000641005    -0.0004076264     0.0004491087    -0.0001480702     0.0001169643
   89  C  6 XZ      0.0000151848    -0.0000689469     0.0001605743    -0.0000865576    -0.0001648515
   90  C  6 YZ     -0.0000320849     0.0001818728    -0.0003483476     0.0004575584    -0.0005549745
   91  C  7  S      0.0001821225     0.0138740889    -0.0006785235     0.0003155986     0.0021879385
   92  C  7  S      0.0023501668     0.0007876483    -0.0000633633    -0.0000254867     0.0010289214
   93  C  7  S     -0.0025289783     0.0189273868     0.0075496988     0.0007486906    -0.0064996583
   94  C  7  X     -0.0010651172     0.0009656610    -0.0000007055    -0.0000707035    -0.0002017917
   95  C  7  Y      0.0018191682    -0.0017836364    -0.0000170586    -0.0000313654    -0.0001081815
   96  C  7  Z     -0.0006547448     0.0004100873    -0.0001255163    -0.0001371765     0.0001435502
   97  C  7  X      0.0217714857    -0.0002518561    -0.0028961399    -0.0004604766     0.0063499704
   98  C  7  Y     -0.0362186177    -0.0019887423     0.0041984336     0.0010250049    -0.0110233130
   99  C  7  Z      0.0151145932    -0.0019709740    -0.0017525405    -0.0004126140     0.0056251597
  100  C  7 XX      0.0002965218    -0.0007350549    -0.0000730322     0.0000374951     0.0001055655
  101  C  7 YY     -0.0007857125    -0.0026667751    -0.0001710174    -0.0000660732     0.0000296890
  102  C  7 ZZ      0.0005860054    -0.0000900861    -0.0000169824     0.0000266932     0.0001819024
  103  C  7 XY      0.0012020562     0.0018086255     0.0001787676     0.0000413382    -0.0000463541
  104  C  7 XZ     -0.0005315209    -0.0004905310     0.0001226315     0.0000470920     0.0000720867
  105  C  7 YZ      0.0008751653     0.0010664780     0.0000850062    -0.0000238762     0.0002975053
  106  C  8  S     -0.0000009112    -0.0003016124     0.0027666620    -0.0003380884    -0.0004174981
  107  C  8  S      0.0002603113    -0.0004988049     0.0023296932    -0.0002045878    -0.0004022292
  108  C  8  S      0.0028196577    -0.0013597670     0.0103399117    -0.0018288197    -0.0014071295
  109  C  8  X     -0.0000018053     0.0000190454    -0.0005568930     0.0000805921     0.0000055745
  110  C  8  Y     -0.0000115204     0.0000839493     0.0000195992    -0.0000135066     0.0000009764
  111  C  8  Z      0.0000095090    -0.0000775179     0.0002286482     0.0000114336     0.0000262597
  112  C  8  X     -0.0022827345     0.0029074995    -0.0081563242     0.0009019633     0.0016313989
  113  C  8  Y      0.0002683540    -0.0021143326     0.0014387464     0.0002430708    -0.0001460543
  114  C  8  Z      0.0010393935     0.0001195265     0.0041418838    -0.0010503715    -0.0011195237
  115  C  8 XX      0.0000957884    -0.0000610587     0.0006681238    -0.0000879434    -0.0000053075
  116  C  8 YY      0.0000400251    -0.0000697123     0.0004471229    -0.0000404521    -0.0000597488
  117  C  8 ZZ      0.0000431832    -0.0000935358     0.0005209434    -0.0000493181    -0.0000562381
  118  C  8 XY     -0.0000173515    -0.0000404790    -0.0000698656     0.0000274914     0.0000083879
  119  C  8 XZ     -0.0000285012     0.0000130668    -0.0001794775     0.0000376736    -0.0000145976
  120  C  8 YZ     -0.0000007373     0.0000119337     0.0000176829    -0.0000054397    -0.0000030990
  121  N  9  S     -0.9881711584    -0.0000335714    -0.0000038094     0.0000009408    -0.0000103450
  122  N  9  S      0.0463232678     0.0015823903     0.0000730557    -0.0000486546     0.0005106528
  123  N  9  S     -0.0547232142    -0.0099056548     0.0016403450     0.0008718693    -0.0100258724
  124  N  9  X      0.0019796433     0.0005556385     0.0000691462    -0.0000073633     0.0000184209
  125  N  9  Y     -0.0033182474    -0.0007726597    -0.0000503694    -0.0000083924    -0.0000734091
  126  N  9  Z      0.0013974122     0.0004900284    -0.0000072616    -0.0000079346    -0.0000214058
  127  N  9  X      0.0069836744     0.0017638376     0.0000544149    -0.0001956871     0.0012948676
  128  N  9  Y     -0.0117925082    -0.0020007984     0.0003235638     0.0001390475    -0.0023956542
  129  N  9  Z      0.0050189143     0.0018417815    -0.0002785025    -0.0001590251     0.0006724719
  130  N  9 XX     -0.0032577142     0.0004690566     0.0000041619    -0.0000065613     0.0001607267
  131  N  9 YY     -0.0026189696     0.0008193657     0.0000523112    -0.0000269951     0.0000476968
  132  N  9 ZZ     -0.0034351820     0.0003814996     0.0000484773    -0.0000050847     0.0001252572
  133  N  9 XY     -0.0006832016    -0.0003294299    -0.0000066714    -0.0000157039     0.0000202744
  134  N  9 XZ      0.0002842162     0.0001202764     0.0000093925     0.0000199301    -0.0000080552
  135  N  9 YZ     -0.0004608765    -0.0002309107    -0.0000610559    -0.0000199410     0.0000255031
  136  C 10  S     -0.0000059655     0.0000037825     0.0002798366    -0.0000526866    -0.0000646607
  137  C 10  S      0.0000562259    -0.0000164599     0.0003329724    -0.0000588449    -0.0000601886
  138  C 10  S      0.0000970656     0.0009239768     0.0015508749    -0.0005676930    -0.0008725443
  139  C 10  X      0.0000077831    -0.0000357639    -0.0000760426     0.0000180510     0.0000180451
  140  C 10  Y     -0.0000130522    -0.0000036789    -0.0000167919     0.0000083545     0.0000180513
  141  C 10  Z      0.0000057934     0.0000247329     0.0000416130    -0.0000183920    -0.0000201909
  142  C 10  X      0.0001943590    -0.0004739808     0.0014987301    -0.0001573457    -0.0003997110
  143  C 10  Y     -0.0003110021    -0.0000234912    -0.0012683812     0.0002829699     0.0003989922
  144  C 10  Z      0.0001374998     0.0002688819    -0.0000238105    -0.0000314122    -0.0000127793
  145  C 10 XX     -0.0000030005     0.0000263307     0.0000891028    -0.0000188750    -0.0000108004
  146  C 10 YY      0.0000051367     0.0000099959    -0.0000326211    -0.0000076645    -0.0000078890
  147  C 10 ZZ     -0.0000118009     0.0000326762    -0.0000666732     0.0000100927     0.0000159071
  148  C 10 XY     -0.0000170408     0.0000255432    -0.0000503121     0.0000022250     0.0000108346
  149  C 10 XZ      0.0000063080    -0.0000277863    -0.0000312153     0.0000125803     0.0000066002
  150  C 10 YZ     -0.0000082457    -0.0000079296     0.0000768718    -0.0000088543    -0.0000045499
  151  C 11  S     -0.0000032992     0.0000037941     0.0000088339    -0.0000044008     0.0000025412
  152  C 11  S     -0.0000342629     0.0000607984    -0.0000764481     0.0000022915     0.0000151075
  153  C 11  S     -0.0001404440     0.0001394633    -0.0020489827     0.0002903748     0.0006693157
  154  C 11  X      0.0000136293    -0.0000017307     0.0000860554    -0.0000155778    -0.0000224322
  155  C 11  Y      0.0000057497    -0.0000097446     0.0000015164     0.0000003763    -0.0000024116
  156  C 11  Z     -0.0000120073     0.0000093106    -0.0000369481     0.0000042713     0.0000092246
  157  C 11  X     -0.0001783186     0.0000687605     0.0000228437    -0.0000393983    -0.0000804442
  158  C 11  Y      0.0000283943     0.0000671661     0.0003449941    -0.0000411365    -0.0000862335
  159  C 11  Z      0.0000755336    -0.0000890120    -0.0002620004     0.0000320351     0.0001028755
  160  C 11 XX     -0.0000047710    -0.0000029715    -0.0000604354     0.0000120624     0.0000126251
  161  C 11 YY     -0.0000122148     0.0000166598    -0.0000268074     0.0000001725     0.0000046050
  162  C 11 ZZ     -0.0000109815     0.0000119600    -0.0000316040     0.0000034013     0.0000078088
  163  C 11 XY      0.0000000862     0.0000005716     0.0000165879    -0.0000015637    -0.0000019611
  164  C 11 XZ     -0.0000124778     0.0000184771    -0.0000192368     0.0000009265     0.0000035206
  165  C 11 YZ     -0.0000111773     0.0000101674    -0.0000378927     0.0000049898     0.0000064200
  166  C 12  S     -0.0000026626    -0.0000049875     0.0000234096    -0.0000021643    -0.0000023574
  167  C 12  S     -0.0000277939     0.0000163946    -0.0000764283     0.0000094845     0.0000180577
  168  C 12  S      0.0001072664    -0.0009320107     0.0018825421     0.0000023178    -0.0004652452
  169  C 12  X      0.0000165634    -0.0000103168     0.0000399454    -0.0000064166    -0.0000091889
  170  C 12  Y     -0.0000033547     0.0000162023     0.0000012562    -0.0000048812    -0.0000021053
  171  C 12  Z     -0.0000063249    -0.0000088629    -0.0000065784     0.0000045555     0.0000018782
  172  C 12  X     -0.0000987698     0.0002731195    -0.0007192139     0.0000235296     0.0001654545
  173  C 12  Y      0.0001230015     0.0001512890     0.0000369418    -0.0000216159     0.0000082915
  174  C 12  Z     -0.0000446503    -0.0002726664     0.0003320090     0.0000291576    -0.0000820479
  175  C 12 XX     -0.0000079405     0.0000067566    -0.0000182539     0.0000016351     0.0000043013
  176  C 12 YY     -0.0000046655    -0.0000001927    -0.0000049555     0.0000020553     0.0000007864
  177  C 12 ZZ     -0.0000120497     0.0000022601    -0.0000301986     0.0000060146     0.0000064347
  178  C 12 XY     -0.0000066313    -0.0000010616    -0.0000185419     0.0000032008     0.0000034454
  179  C 12 XZ     -0.0000026706     0.0000064970    -0.0000128989     0.0000005416     0.0000018536
  180  C 12 YZ     -0.0000107762     0.0000146621    -0.0000464838     0.0000049639     0.0000098647
  181  C 13  S     -0.0000030356     0.0000050950     0.0000027141    -0.0000015939     0.0000050759
  182  C 13  S     -0.0000276813    -0.0000162496    -0.0000759354     0.0000285613     0.0000261326
  183  C 13  S     -0.0005668305     0.0018815705    -0.0023206309    -0.0001951066     0.0005118722
  184  C 13  X      0.0000247529    -0.0000461128     0.0000952853    -0.0000056693    -0.0000210573
  185  C 13  Y     -0.0000103013    -0.0000053199    -0.0000068890     0.0000033562     0.0000028360
  186  C 13  Z     -0.0000056191     0.0000302041    -0.0000348524    -0.0000041066     0.0000041866
  187  C 13  X      0.0001522664    -0.0004633645     0.0002748101     0.0001233582    -0.0000378093
  188  C 13  Y      0.0001357973     0.0006698873    -0.0004409089    -0.0001351764     0.0001065861
  189  C 13  Z     -0.0001867166    -0.0002767777     0.0002218196     0.0000210193    -0.0000726925
  190  C 13 XX     -0.0000107861     0.0000287862    -0.0000445071    -0.0000004268     0.0000063325
  191  C 13 YY     -0.0000047096     0.0000005463    -0.0000250047     0.0000073269     0.0000096202
  192  C 13 ZZ     -0.0000159262     0.0000110482    -0.0000555436     0.0000077122     0.0000109652
  193  C 13 XY     -0.0000111682     0.0000013148    -0.0000395668     0.0000081450     0.0000071010
  194  C 13 XZ      0.0000024232    -0.0000155173     0.0000172083     0.0000045910     0.0000013091
  195  C 13 YZ     -0.0000080129     0.0000034116    -0.0000186729     0.0000039815     0.0000040454
  196  C 14  S     -0.0000060437    -0.0001173479     0.0002924420    -0.0000139014    -0.0000588339
  197  C 14  S      0.0000584965    -0.0001508770     0.0003797059    -0.0000357579    -0.0000583360
  198  C 14  S      0.0007868566    -0.0029774421     0.0020283009     0.0005992181    -0.0003844921
  199  C 14  X     -0.0000263933     0.0000935341    -0.0001067837    -0.0000117038     0.0000129873
  200  C 14  Y      0.0000447067    -0.0000117483     0.0000205969     0.0000017052    -0.0000015234
  201  C 14  Z     -0.0000194667    -0.0000405127     0.0000297694     0.0000049048    -0.0000021802
  202  C 14  X      0.0005180357    -0.0002380782     0.0010967560    -0.0001220078    -0.0002448260
  203  C 14  Y      0.0000225912    -0.0013574350     0.0010733433     0.0001474717    -0.0002672377
  204  C 14  Z     -0.0003052691     0.0011923502    -0.0016429701     0.0000482836     0.0004250845
  205  C 14 XX     -0.0000004685    -0.0000611894     0.0000652220     0.0000095180     0.0000024724
  206  C 14 YY     -0.0000161748    -0.0000182751    -0.0000813439     0.0000195652     0.0000125780
  207  C 14 ZZ     -0.0000004714    -0.0000185735     0.0000470484    -0.0000103203    -0.0000114977
  208  C 14 XY      0.0000137308     0.0000129523     0.0000559496    -0.0000122047    -0.0000068512
  209  C 14 XZ     -0.0000183203     0.0000260467    -0.0000765121    -0.0000001091     0.0000064586
  210  C 14 YZ     -0.0000044076     0.0000046035     0.0000167856     0.0000050210     0.0000130751
  211  H 15  S      0.0004198801    -0.0008228877    -0.0001695479     0.0002638571     0.0028621630
  212  H 15  S      0.0002172547    -0.0015754589    -0.0015193511     0.0011228819    -0.0067276584
  213  H 16  S     -0.0000072241    -0.0006652924    -0.0000820845    -0.0007825520    -0.0001011906
  214  H 16  S     -0.0006435334    -0.0015453416    -0.0005810949    -0.0015867704     0.0001210512
  215  H 17  S      0.0000346750     0.0003648310     0.0008257117    -0.0018223407     0.0001863012
  216  H 17  S      0.0000846717     0.0006402500     0.0018291396     0.0088279208     0.0001059466
  217  H 18  S      0.0000555831     0.0003595856     0.0005351061    -0.0008666028     0.0000386991
  218  H 18  S      0.0000918657     0.0014484128     0.0013082301    -0.0013367281    -0.0006819786
  219  H 19  S     -0.0000837735    -0.0009468252     0.0008328521     0.0000028173     0.0004440849
  220  H 19  S     -0.0004901135    -0.0008350957     0.0010849338     0.0006289322     0.0004630956
  221  H 20  S      0.0001593516     0.0000082354    -0.0000749435    -0.0008911957     0.0007305821
  222  H 20  S      0.0004382307     0.0007336277    -0.0007832554    -0.0003314816     0.0009921896
  223  H 21  S      0.0000591920    -0.0000497389     0.0003102234    -0.0000478587    -0.0000827027
  224  H 21  S      0.0000787456    -0.0001054704    -0.0000418703     0.0000243920     0.0000659367
  225  H 22  S      0.0000138214    -0.0000175039    -0.0000152780     0.0000013270     0.0000030010
  226  H 22  S      0.0000844052    -0.0000922302     0.0002368821    -0.0000337820    -0.0000636646
  227  H 23  S      0.0000094812    -0.0000132776     0.0000430674    -0.0000019596    -0.0000086866
  228  H 23  S      0.0000311005    -0.0000264855     0.0001098453    -0.0000132417    -0.0000195565
  229  H 24  S      0.0000227500     0.0000588278    -0.0000239791    -0.0000166421     0.0000034969
  230  H 24  S      0.0001493258     0.0000628222     0.0002116000    -0.0000574443    -0.0000437901
  231  H 25  S      0.0001101794    -0.0001550752     0.0003178859    -0.0000169000    -0.0000707661
  232  H 25  S     -0.0002551985    -0.0003247139     0.0000742060    -0.0000302013    -0.0000824062
  233  C 26  S     -0.0000110254    -0.0000521036    -0.0068507315    -0.0004375954     0.0002292740
  234  C 26  S      0.0004007145    -0.0006404714     0.0001052216    -0.0001090507     0.0002325750
  235  C 26  S     -0.0025666003    -0.0020623394    -0.0551522170     0.0014242123     0.0000876887
  236  C 26  X      0.0000148966     0.0000491659    -0.0009360360     0.0003047094    -0.0000996498
  237  C 26  Y     -0.0001234103     0.0002366056     0.0000307528     0.0000359166    -0.0000056961
  238  C 26  Z      0.0000877803    -0.0001076050     0.0006344363     0.0001596799     0.0002355543
  239  C 26  X     -0.0071423655     0.0145875094    -0.0352638404     0.0040939418     0.0115425774
  240  C 26  Y      0.0010678115    -0.0017655790     0.0037005810    -0.0000425169    -0.0010245659
  241  C 26  Z      0.0030452034    -0.0063261933     0.0190212309    -0.0021498446    -0.0066132141
  242  C 26 XX      0.0000346408     0.0000202052     0.0024963688    -0.0003967562     0.0003377999
  243  C 26 YY      0.0000861706    -0.0000945604    -0.0000571216    -0.0002135632     0.0000445584
  244  C 26 ZZ      0.0000580276    -0.0000785250     0.0009144452    -0.0000199454     0.0001589448
  245  C 26 XY     -0.0000000590    -0.0001487401    -0.0002688180    -0.0000243169    -0.0000095080
  246  C 26 XZ      0.0000425414    -0.0001455602    -0.0017939276     0.0001551755    -0.0001906072
  247  C 26 YZ      0.0000210257    -0.0001304787     0.0000410188    -0.0000145741     0.0000208627
  248  C 27  S     -0.0000126607    -0.0002232926     0.0007111260     0.0000451906    -0.0003908828
  249  C 27  S      0.0004634626    -0.0008901233     0.0008714963    -0.0000212587    -0.0009295596
  250  C 27  S      0.0050053699    -0.0104760805     0.0491631135    -0.0035524406    -0.0090738120
  251  C 27  X      0.0000376060     0.0000488994     0.0011880428    -0.0002549290     0.0001653136
  252  C 27  Y     -0.0000073803    -0.0000896155    -0.0000272517     0.0000059818    -0.0000187716
  253  C 27  Z     -0.0000127702     0.0000500523    -0.0004674581     0.0000311731    -0.0001070829
  254  C 27  X     -0.0055621941     0.0071843039    -0.0361101417     0.0038919283     0.0062737832
  255  C 27  Y      0.0000676278     0.0006867099     0.0015700973    -0.0003656438    -0.0002914569
  256  C 27  Z      0.0029601396    -0.0045456845     0.0167316436    -0.0012981016    -0.0024888731
  257  C 27 XX     -0.0000311668    -0.0000765098    -0.0007507658     0.0001318481    -0.0002455416
  258  C 27 YY      0.0000758535    -0.0001347224     0.0003620567    -0.0000002195    -0.0001404037
  259  C 27 ZZ      0.0000630567    -0.0001251198     0.0001036343     0.0000325017    -0.0001309892
  260  C 27 XY      0.0000279219    -0.0000221696     0.0001179508    -0.0000214575    -0.0000027564
  261  C 27 XZ      0.0000388523    -0.0000094597     0.0005896142    -0.0001005645     0.0000227897
  262  C 27 YZ     -0.0000228472     0.0000387232    -0.0000915169     0.0000129530     0.0000097659
  263  C 28  S      0.0000060687     0.9896597429     0.0128210036    -0.0009273965     0.0085255236
  264  C 28  S      0.0007025667     0.0448262670     0.0000617647     0.0004711056    -0.0015187108
  265  C 28  S      0.0303637612    -0.0492540759    -0.0246087530    -0.0120908312    -0.0089856719
  266  C 28  X      0.0002015237    -0.0004928513     0.0005740537    -0.0001060914    -0.0006031828
  267  C 28  Y     -0.0001553676    -0.0012627431     0.0003959381    -0.0000610260     0.0001317825
  268  C 28  Z      0.0003430865    -0.0013110052    -0.0009542254    -0.0000172878     0.0004849983
  269  C 28  X      0.0110945670     0.0009445440    -0.0014690534     0.0012389402     0.0141734509
  270  C 28  Y     -0.0203618686     0.0039988009     0.0018301970    -0.0012306876    -0.0113763198
  271  C 28  Z      0.0063181155     0.0106777189     0.0025474214     0.0030726486    -0.0008028234
  272  C 28 XX      0.0002181031     0.0015356258     0.0002898397     0.0000855373     0.0016449872
  273  C 28 YY      0.0004707161     0.0025894383     0.0008774708     0.0000196250    -0.0000114928
  274  C 28 ZZ      0.0001604590     0.0008529754     0.0012117236     0.0001243663     0.0000078937
  275  C 28 XY     -0.0002397206    -0.0014449179     0.0005643478    -0.0000260410    -0.0004385981
  276  C 28 XZ      0.0001388320     0.0000715871    -0.0005327320     0.0001576499    -0.0002023069
  277  C 28 YZ     -0.0001277135    -0.0014201408    -0.0012992646    -0.0000507177    -0.0000417329

                          6                7                8                9               10
                  -10.6192684451   -10.6192154947   -10.6172789197   -10.6034631798   -10.6030906602
    1  C  1  S      0.0040117562    -0.0011104556    -0.0383433876     0.0004813799    -0.0073863638
    2  C  1  S      0.0004624949     0.0009038996     0.0005399993    -0.0007378837     0.0012719194
    3  C  1  S      0.0032923390    -0.0044024128     0.0010773460     0.0001529173    -0.0018685851
    4  C  1  X      0.0000160995     0.0001361720     0.0005487435    -0.0001673673    -0.0000198432
    5  C  1  Y      0.0000905186    -0.0005150943     0.0005027392     0.0000417326    -0.0007879090
    6  C  1  Z      0.0002811299     0.0001140524     0.0008996633     0.0001028204    -0.0001387506
    7  C  1  X     -0.0005997678    -0.0011928188    -0.0055199964    -0.0003924065    -0.0055030647
    8  C  1  Y      0.0024623920     0.0004030363    -0.0013901805    -0.0003809394     0.0010599273
    9  C  1  Z     -0.0009621730     0.0041289108    -0.0006789812    -0.0003348688     0.0065233547
   10  C  1 XX      0.0000723208    -0.0001305931     0.0001992413    -0.0001574514    -0.0000661209
   11  C  1 YY     -0.0001500038     0.0003175850    -0.0001836454    -0.0000443863    -0.0018451242
   12  C  1 ZZ     -0.0003387219    -0.0000171610    -0.0013763882    -0.0000865062     0.0000342170
   13  C  1 XY     -0.0000892195    -0.0001700234     0.0001585968    -0.0000858780     0.0000336939
   14  C  1 XZ      0.0001278078     0.0002770535    -0.0001837190    -0.0000543559     0.0000334897
   15  C  1 YZ      0.0003759036     0.0000779631    -0.0010866867    -0.0000425990     0.0002456708
   16  C  2  S     -0.0129503349     0.0071559350     0.9882340805    -0.0005119346    -0.0005639829
   17  C  2  S     -0.0003801985     0.0000560966     0.0438694484     0.0000004709    -0.0005724834
   18  C  2  S      0.0020292079     0.0103120163    -0.0514692674     0.0037241733     0.0018913020
   19  C  2  X     -0.0002354605     0.0004160213     0.0014295202     0.0001287099    -0.0002193708
   20  C  2  Y     -0.0002871715    -0.0003317280     0.0015986862     0.0000087634     0.0000384907
   21  C  2  Z     -0.0002751118     0.0002998675     0.0007497070    -0.0001793630     0.0002546525
   22  C  2  X     -0.0007194293     0.0020184102    -0.0069873714     0.0007384574     0.0003632698
   23  C  2  Y     -0.0000993805     0.0016552684    -0.0084112667     0.0016986498     0.0029408963
   24  C  2  Z     -0.0004955857     0.0023996878    -0.0010954729    -0.0008738975     0.0021031716
   25  C  2 XX     -0.0001751170     0.0002105031    -0.0003405374     0.0000614996    -0.0003161937
   26  C  2 YY     -0.0006100185    -0.0001728885     0.0016209714     0.0000018621     0.0003872593
   27  C  2 ZZ     -0.0000957183     0.0001369599     0.0012946574     0.0000099678     0.0000353645
   28  C  2 XY     -0.0003169694    -0.0001232441     0.0004486871     0.0000188194    -0.0000513310
   29  C  2 XZ     -0.0000367684     0.0001945578    -0.0002315571    -0.0000210538    -0.0000184770
   30  C  2 YZ     -0.0000096469    -0.0001234323    -0.0000061261    -0.0000274691     0.0002002152
   31  C  3  S      0.0280136045     0.0106070923    -0.0360261518    -0.0003634687    -0.0000911895
   32  C  3  S     -0.0001250691    -0.0000478539    -0.0013660425     0.0008326074    -0.0011186823
   33  C  3  S     -0.0247256172    -0.0081081711     0.0206106464    -0.0116225813     0.0071110314
   34  C  3  X      0.0002098130     0.0000237873     0.0003174961     0.0001504136     0.0000280786
   35  C  3  Y      0.0003996854     0.0004761814     0.0012124056    -0.0001812503     0.0002262223
   36  C  3  Z      0.0002390687     0.0000319047    -0.0010280988     0.0001147549    -0.0000427250
   37  C  3  X     -0.0028922371    -0.0009303673    -0.0007174430    -0.0021951549     0.0009629164
   38  C  3  Y     -0.0065116569    -0.0016741737    -0.0026949084    -0.0007078912     0.0006813460
   39  C  3  Z     -0.0070770646    -0.0017157851     0.0060456805    -0.0044353806     0.0045689877
   40  C  3 XX      0.0002913493    -0.0000770036    -0.0001538325     0.0001284548    -0.0002167169
   41  C  3 YY      0.0010830653     0.0003453391    -0.0009104134     0.0000842490    -0.0001371348
   42  C  3 ZZ      0.0003614629     0.0001919665    -0.0008735395     0.0000394360     0.0002631366
   43  C  3 XY      0.0006487760     0.0002790575    -0.0005368295    -0.0000456196     0.0000411329
   44  C  3 XZ      0.0003898779     0.0001930904     0.0003647115     0.0000276588    -0.0000417724
   45  C  3 YZ      0.0006399765     0.0003188794     0.0011130410    -0.0000600278     0.0002424355
   46  C  4  S     -0.9240805168    -0.3517772881    -0.0107457896     0.0005054911    -0.0093996310
   47  C  4  S     -0.0442898817    -0.0151834979     0.0000178430    -0.0004651621     0.0012446198
   48  C  4  S      0.0822821776     0.0178430593    -0.0129829309     0.0141088247     0.0056477550
   49  C  4  X      0.0000450870    -0.0000788209    -0.0001865956     0.0001910917     0.0005204912
   50  C  4  Y      0.0023771976     0.0007543031    -0.0003784157    -0.0000090732    -0.0003038516
   51  C  4  Z     -0.0006498253    -0.0000889314     0.0001034677     0.0000527435    -0.0006269003
   52  C  4  X     -0.0031892437    -0.0018864243     0.0015369635    -0.0031273300    -0.0002872722
   53  C  4  Y     -0.0200607841    -0.0027742936     0.0016803615    -0.0062936802     0.0050097769
   54  C  4  Z      0.0083226327     0.0002457144    -0.0014671864     0.0032339342     0.0021591639
   55  C  4 XX     -0.0011633070    -0.0002463673     0.0001407372    -0.0002597975    -0.0005808814
   56  C  4 YY     -0.0017741112    -0.0004907177     0.0006322235    -0.0000804954     0.0000709860
   57  C  4 ZZ     -0.0011619870    -0.0002424216     0.0001343445     0.0000167728    -0.0013049506
   58  C  4 XY     -0.0000882937     0.0001309956     0.0002831833     0.0000766219     0.0000399320
   59  C  4 XZ      0.0001344850     0.0000542844     0.0000785743     0.0000530990     0.0010226862
   60  C  4 YZ      0.0002240711     0.0001084470    -0.0002095659     0.0000060074    -0.0000860986
   61  C  5  S      0.0270356202     0.0112163167    -0.0012000101    -0.0028064490    -0.0004921701
   62  C  5  S     -0.0000384908    -0.0002792459    -0.0007657705     0.0022455145    -0.0000567438
   63  C  5  S     -0.0234844297     0.0161195001     0.0127150720     0.0320786068    -0.0093503895
   64  C  5  X     -0.0002177049    -0.0000397327    -0.0002455269     0.0006747737    -0.0000867115
   65  C  5  Y      0.0008982790     0.0000104715     0.0000760697     0.0000696276     0.0000829686
   66  C  5  Z      0.0000442114    -0.0000252100     0.0000789639    -0.0001113089    -0.0001512342
   67  C  5  X      0.0042729289     0.0065119781     0.0007797803     0.0237059982     0.0014214761
   68  C  5  Y     -0.0056185470    -0.0034019911    -0.0008293479    -0.0017699550     0.0029136588
   69  C  5  Z     -0.0018414841    -0.0029354840    -0.0025204491    -0.0172950905    -0.0006777341
   70  C  5 XX      0.0008703339     0.0003393604     0.0006985321     0.0007558034     0.0002151507
   71  C  5 YY      0.0006780105     0.0004226295     0.0001081321     0.0004231641     0.0000594681
   72  C  5 ZZ      0.0001545225    -0.0002611812    -0.0000219141     0.0005577846     0.0001092046
   73  C  5 XY     -0.0009713780    -0.0004768049     0.0002923447    -0.0000124910    -0.0003412155
   74  C  5 XZ      0.0001575512     0.0003256407    -0.0002113926    -0.0001150230    -0.0002182246
   75  C  5 YZ     -0.0003568099    -0.0000537751     0.0000277424     0.0000443142     0.0000982712
   76  C  6  S     -0.0084963244    -0.0032256917     0.0001945232    -0.0098531729     0.9895362449
   77  C  6  S     -0.0010087023    -0.0002158868    -0.0011873539    -0.0005386641     0.0442378337
   78  C  6  S     -0.0260692366    -0.0048816925     0.0104420435    -0.0049195040    -0.0449131637
   79  C  6  X      0.0003129134     0.0000675709     0.0001088941    -0.0000890679     0.0006707707
   80  C  6  Y      0.0000719385     0.0001370581    -0.0002148031    -0.0000090543    -0.0011970033
   81  C  6  Z     -0.0003998235    -0.0003925830    -0.0000665996     0.0001385903    -0.0007240699
   82  C  6  X     -0.0045619946    -0.0000648468     0.0018071555    -0.0005215043    -0.0021883524
   83  C  6  Y      0.0031786170    -0.0001264858    -0.0030494126     0.0009377008     0.0018426575
   84  C  6  Z      0.0080946503     0.0013213182    -0.0042610162     0.0022703874     0.0012696818
   85  C  6 XX      0.0004425941     0.0001567552    -0.0001300060     0.0000441556     0.0005736563
   86  C  6 YY      0.0000888398     0.0000062162     0.0003209670    -0.0000455821     0.0006917679
   87  C  6 ZZ      0.0011474848     0.0005274660     0.0000725933    -0.0001527597     0.0005886843
   88  C  6 XY      0.0000141770     0.0000834464    -0.0002359006     0.0000557182    -0.0001185228
   89  C  6 XZ     -0.0009345457    -0.0004179286    -0.0000804774    -0.0000331575    -0.0000411676
   90  C  6 YZ     -0.0003245437     0.0000723292     0.0004256079    -0.0000166392     0.0002138461
   91  C  7  S      0.3519313185    -0.9246750560     0.0113561594    -0.0000005078     0.0000046773
   92  C  7  S      0.0181323332    -0.0449227530     0.0003025282    -0.0003754731    -0.0003288588
   93  C  7  S     -0.0246458453     0.0343749582    -0.0038255792     0.0086519091     0.0108264189
   94  C  7  X      0.0000660590     0.0000052550     0.0002944992    -0.0000205763    -0.0000496919
   95  C  7  Y      0.0000775982    -0.0000903800    -0.0001120114     0.0001653283     0.0001421181
   96  C  7  Z      0.0000070857    -0.0000297272     0.0002642761    -0.0001745811     0.0000193397
   97  C  7  X      0.0211818368    -0.0365133842     0.0023876235    -0.0081180965    -0.0066189420
   98  C  7  Y     -0.0368695265     0.0606011263    -0.0032827682     0.0120690330     0.0114685585
   99  C  7  Z      0.0152998822    -0.0266565154     0.0012900472    -0.0041300630    -0.0046609258
  100  C  7 XX      0.0004692623    -0.0006322025    -0.0002266818    -0.0000134709    -0.0000426455
  101  C  7 YY      0.0015454717    -0.0035069820    -0.0001555443    -0.0000150488    -0.0000373695
  102  C  7 ZZ      0.0001180193     0.0001457809    -0.0002578998    -0.0000431000    -0.0000832768
  103  C  7 XY     -0.0011249508     0.0029227725     0.0001562785    -0.0000110796     0.0000103886
  104  C  7 XZ      0.0004574077    -0.0011502665     0.0000228324     0.0000514201    -0.0000538688
  105  C  7 YZ     -0.0007728596     0.0019763593     0.0001357584     0.0000351634     0.0000221477
  106  C  8  S     -0.0004757083    -0.0001923699    -0.0005046062    -0.9894312615    -0.0098621235
  107  C  8  S     -0.0003035185    -0.0001795436    -0.0002929601    -0.0434056565    -0.0003020732
  108  C  8  S     -0.0013723054     0.0000933796    -0.0006838407     0.0005845816     0.0011752516
  109  C  8  X      0.0000192055    -0.0000229517     0.0000224344     0.0007174758     0.0000095054
  110  C  8  Y      0.0000619158    -0.0000255448    -0.0000244980    -0.0000322275     0.0000596647
  111  C  8  Z     -0.0000790511     0.0000225281    -0.0000266960    -0.0003676474    -0.0000178454
  112  C  8  X      0.0020264038     0.0004099912     0.0012569556     0.0238829096    -0.0007108018
  113  C  8  Y     -0.0015622466     0.0005826167     0.0002123522    -0.0029203046    -0.0010490497
  114  C  8  Z      0.0004165816    -0.0005651399    -0.0004254609    -0.0107315460     0.0008221514
  115  C  8 XX     -0.0000767963    -0.0000115773    -0.0000789462    -0.0024387613     0.0000062230
  116  C  8 YY     -0.0000418260    -0.0000262068    -0.0000454709    -0.0013866145     0.0000013251
  117  C  8 ZZ     -0.0000580550    -0.0000117577    -0.0000357673    -0.0009765871    -0.0000161411
  118  C  8 XY     -0.0000358889     0.0000046518    -0.0000092224     0.0007598197     0.0000041421
  119  C  8 XZ      0.0000194470    -0.0000208791    -0.0000054230     0.0012583939     0.0000328800
  120  C  8 YZ      0.0000151715    -0.0000014409     0.0000064869     0.0013071261     0.0000100451
  121  N  9  S      0.0001720218    -0.0004686406     0.0000015853     0.0000120036     0.0000053794
  122  N  9  S      0.0005736164    -0.0005277126     0.0001585305    -0.0005289075    -0.0003096464
  123  N  9  S     -0.0335367560     0.0617456275    -0.0025966573     0.0105002418     0.0082806393
  124  N  9  X     -0.0003049513     0.0008705297     0.0000760578    -0.0000015154    -0.0000169266
  125  N  9  Y      0.0005855342    -0.0013953069    -0.0000848676     0.0000585788     0.0000152544
  126  N  9  Z     -0.0002455802     0.0006733761     0.0000710383    -0.0000656070     0.0000023037
  127  N  9  X      0.0054205444    -0.0101739892     0.0003632833    -0.0011263296    -0.0011184918
  128  N  9  Y     -0.0085112286     0.0173217060    -0.0005543634     0.0024273714     0.0017585877
  129  N  9  Z      0.0036472210    -0.0068028682     0.0004133104    -0.0013726310    -0.0007231972
  130  N  9 XX      0.0003230298    -0.0007278723     0.0000637576    -0.0001594233    -0.0000598362
  131  N  9 YY      0.0000884423    -0.0001093176     0.0001175864    -0.0000795638    -0.0000281020
  132  N  9 ZZ      0.0004225584    -0.0009100890     0.0000505724    -0.0001232855    -0.0000803795
  133  N  9 XY      0.0003204325    -0.0006581819    -0.0000342784    -0.0000287903    -0.0000413411
  134  N  9 XZ     -0.0001449674     0.0002677312    -0.0000120875     0.0000328645     0.0000106269
  135  N  9 YZ      0.0002182429    -0.0004439070    -0.0000066231    -0.0000666812    -0.0000149783
  136  C 10  S      0.0000221353    -0.0000402999    -0.0000565325    -0.0161346303    -0.0000179051
  137  C 10  S      0.0000030631    -0.0000295936    -0.0000457693    -0.0001140776     0.0000651032
  138  C 10  S      0.0012003686    -0.0011539630    -0.0007363940    -0.0140745176     0.0010436279
  139  C 10  X     -0.0000434900     0.0000265710     0.0000160438    -0.0005152987    -0.0000347135
  140  C 10  Y     -0.0000062064     0.0000133329     0.0000028737    -0.0011858754    -0.0000208865
  141  C 10  Z      0.0000246746    -0.0000264495    -0.0000193102     0.0012136898     0.0000387440
  142  C 10  X     -0.0001406600    -0.0003294573    -0.0003854082    -0.0033575793     0.0002343230
  143  C 10  Y     -0.0002196347     0.0003179088     0.0002742663     0.0025582181    -0.0004225684
  144  C 10  Z      0.0001846546    -0.0000961388    -0.0001076215    -0.0001805617     0.0003001632
  145  C 10 XX      0.0000255890    -0.0000138015    -0.0000144670     0.0003342381     0.0000272385
  146  C 10 YY      0.0000135918     0.0000046752     0.0000155094     0.0009963050     0.0000073288
  147  C 10 ZZ      0.0000192956    -0.0000041567    -0.0000058096     0.0011198047     0.0000297170
  148  C 10 XY      0.0000196060     0.0000027706     0.0000096839     0.0005444618    -0.0000005263
  149  C 10 XZ     -0.0000275766     0.0000075103    -0.0000009220    -0.0006224825    -0.0000133489
  150  C 10 YZ     -0.0000025953     0.0000014899    -0.0000008680    -0.0011787234    -0.0000211360
  151  C 11  S     -0.0000029604     0.0000095608     0.0000041918    -0.0008452877     0.0000001213
  152  C 11  S      0.0000458415     0.0000006879     0.0000099905     0.0006674073     0.0000159613
  153  C 11  S     -0.0003105690     0.0007243976     0.0005986598     0.0042582141    -0.0005236855
  154  C 11  X      0.0000082403    -0.0000183030    -0.0000146786     0.0000924500     0.0000181730
  155  C 11  Y     -0.0000074154     0.0000018783     0.0000034622    -0.0001126613    -0.0000082440
  156  C 11  Z      0.0000060052     0.0000103501     0.0000116498     0.0000372328    -0.0000088124
  157  C 11  X      0.0001563004    -0.0001338517    -0.0000771811    -0.0018140754     0.0000487076
  158  C 11  Y      0.0001285398    -0.0001124258    -0.0000964243     0.0023826534     0.0001685817
  159  C 11  Z     -0.0001819789     0.0001644304     0.0001286995    -0.0008752900    -0.0001724979
  160  C 11 XX     -0.0000081504     0.0000107151     0.0000092732    -0.0001742489    -0.0000122753
  161  C 11 YY      0.0000134969     0.0000023482     0.0000059754    -0.0000306753    -0.0000017467
  162  C 11 ZZ      0.0000069279     0.0000027948     0.0000034936    -0.0000160208    -0.0000018635
  163  C 11 XY      0.0000013637    -0.0000021123    -0.0000021824     0.0000476678     0.0000021274
  164  C 11 XZ      0.0000161875    -0.0000039860    -0.0000009339     0.0002108390     0.0000075444
  165  C 11 YZ      0.0000082932     0.0000021862     0.0000056769     0.0002015006    -0.0000029324
  166  C 12  S     -0.0000063931     0.0000068168    -0.0000011330     0.0004476803     0.0000126035
  167  C 12  S      0.0000091709     0.0000205134     0.0000143119     0.0006084449     0.0000015701
  168  C 12  S     -0.0004280234    -0.0002229268    -0.0004008734     0.0017680420     0.0001484113
  169  C 12  X     -0.0000071868    -0.0000049258    -0.0000023364    -0.0002601574    -0.0000014650
  170  C 12  Y      0.0000157097    -0.0000042720     0.0000029640     0.0000297670     0.0000052260
  171  C 12  Z     -0.0000047068     0.0000074118     0.0000080840     0.0001183132    -0.0000085958
  172  C 12  X      0.0001191160     0.0001101512     0.0001426600     0.0008229514    -0.0000401240
  173  C 12  Y      0.0000934980    -0.0000588481    -0.0000183381    -0.0000646379     0.0000678784
  174  C 12  Z     -0.0001506457    -0.0000182292    -0.0000777468    -0.0003991963    -0.0000135941
  175  C 12 XX      0.0000049052     0.0000044848     0.0000044152     0.0001035091    -0.0000003550
  176  C 12 YY      0.0000010891     0.0000003844    -0.0000001062     0.0001976872     0.0000015432
  177  C 12 ZZ      0.0000013225     0.0000051325     0.0000035433     0.0002024113    -0.0000018088
  178  C 12 XY     -0.0000009589     0.0000042495     0.0000037463     0.0000347465    -0.0000046671
  179  C 12 XZ      0.0000052658    -0.0000005927     0.0000017261     0.0000783026    -0.0000000900
  180  C 12 YZ      0.0000089431     0.0000048422     0.0000064733     0.0000469599    -0.0000024122
  181  C 13  S     -0.0000007564     0.0000036614     0.0000044056    -0.0007822477    -0.0000035842
  182  C 13  S     -0.0000182018     0.0000183556     0.0000174284     0.0006407377    -0.0000250639
  183  C 13  S      0.0012049797     0.0001317854     0.0004328864     0.0049600470     0.0003591931
  184  C 13  X     -0.0000297429    -0.0000047227    -0.0000118554     0.0000341642    -0.0000029734
  185  C 13  Y     -0.0000025859     0.0000075661     0.0000058458     0.0000946251    -0.0000069038
  186  C 13  Z      0.0000225941    -0.0000016212     0.0000080153    -0.0000932127     0.0000016753
  187  C 13  X     -0.0003287963     0.0000360137    -0.0000501362    -0.0011119782    -0.0001864153
  188  C 13  Y      0.0004111010    -0.0001086888     0.0000894016    -0.0019662836     0.0001002017
  189  C 13  Z     -0.0001389749     0.0000682898    -0.0000331060     0.0021516963     0.0000102802
  190  C 13 XX      0.0000208076    -0.0000042635     0.0000040659    -0.0002084772     0.0000052099
  191  C 13 YY     -0.0000033014     0.0000038560     0.0000030901    -0.0000570587    -0.0000065899
  192  C 13 ZZ      0.0000075002     0.0000074932     0.0000110257     0.0000457062    -0.0000098140
  193  C 13 XY      0.0000000590     0.0000060338     0.0000039895     0.0001687946    -0.0000030401
  194  C 13 XZ     -0.0000122841     0.0000029697     0.0000000718     0.0001320046    -0.0000078288
  195  C 13 YZ      0.0000029458     0.0000000576     0.0000017403     0.0001521948    -0.0000016100
  196  C 14  S     -0.0001360407     0.0000333556    -0.0000413551    -0.0148192693    -0.0001616465
  197  C 14  S     -0.0001068095     0.0000287203    -0.0000370708    -0.0001177247    -0.0000013312
  198  C 14  S     -0.0021162247    -0.0000223809    -0.0003616509    -0.0156782859    -0.0010605439
  199  C 14  X      0.0000680155    -0.0000116194     0.0000076757    -0.0010014105     0.0000215904
  200  C 14  Y     -0.0000157276    -0.0000216510    -0.0000069042     0.0012945990     0.0000040509
  201  C 14  Z     -0.0000274039     0.0000220002    -0.0000066015    -0.0004723251    -0.0000114042
  202  C 14  X     -0.0001491886    -0.0001734237    -0.0002385477    -0.0024069986     0.0001212612
  203  C 14  Y     -0.0009145705     0.0002198168    -0.0002316234    -0.0023550614    -0.0001172469
  204  C 14  Z      0.0007334980    -0.0001048380     0.0002096759     0.0031623231     0.0001205196
  205  C 14 XX     -0.0000477814     0.0000227490     0.0000019676     0.0009544088    -0.0000196948
  206  C 14 YY     -0.0000193365     0.0000143404    -0.0000051107     0.0012637064     0.0000193301
  207  C 14 ZZ     -0.0000073440     0.0000150639     0.0000091948     0.0001622650    -0.0000098399
  208  C 14 XY      0.0000082332    -0.0000095887    -0.0000106916    -0.0012160195     0.0000030307
  209  C 14 XZ      0.0000223124     0.0000040448     0.0000124787     0.0003627683     0.0000010665
  210  C 14 YZ     -0.0000019150     0.0000021180    -0.0000020385    -0.0004746439    -0.0000127083
  211  H 15  S      0.0000276607     0.0001570195    -0.0002966608     0.0000072705    -0.0010683454
  212  H 15  S     -0.0002804410    -0.0008639802    -0.0011693358    -0.0000264118    -0.0026648837
  213  H 16  S     -0.0000617127     0.0001543022    -0.0027240686     0.0001504909     0.0004575869
  214  H 16  S     -0.0006493912    -0.0008157816     0.0074236268     0.0001494219     0.0011477098
  215  H 17  S     -0.0000496287    -0.0000749859    -0.0000234705     0.0001190661     0.0001794638
  216  H 17  S      0.0006730666     0.0006035537    -0.0006180767    -0.0006085751     0.0009409226
  217  H 18  S      0.0025883486     0.0008262162     0.0001727994     0.0005180337    -0.0008419743
  218  H 18  S     -0.0064272928    -0.0027241024     0.0009292708     0.0001475676    -0.0020445311
  219  H 19  S      0.0005307141    -0.0001849396    -0.0000490615     0.0000058638    -0.0008823638
  220  H 19  S     -0.0002249361     0.0007829136     0.0003741022    -0.0005054342     0.0090468309
  221  H 20  S      0.0004595284     0.0003668773    -0.0005939937     0.0001544521    -0.0011387381
  222  H 20  S      0.0010691201     0.0003863555    -0.0003336430     0.0003393242     0.0082364868
  223  H 21  S     -0.0000025473    -0.0000675556    -0.0000638388    -0.0002284087     0.0000540516
  224  H 21  S     -0.0000761336     0.0001154903     0.0000163648     0.0012409225     0.0000496591
  225  H 22  S     -0.0000223369     0.0000094013     0.0000071592    -0.0004622170    -0.0000186815
  226  H 22  S     -0.0000737493    -0.0000295433    -0.0000312180    -0.0013997970    -0.0000116235
  227  H 23  S     -0.0000065694    -0.0000096773    -0.0000085128    -0.0002609887    -0.0000015386
  228  H 23  S     -0.0000180975    -0.0000120623    -0.0000151944    -0.0006383015     0.0000031127
  229  H 24  S      0.0000368244    -0.0000162265     0.0000031297    -0.0004460594     0.0000116060
  230  H 24  S      0.0000357192    -0.0000982435    -0.0000335273    -0.0013945913     0.0000295364
  231  H 25  S     -0.0001006652    -0.0000324510    -0.0000515929    -0.0002776740    -0.0000013395
  232  H 25  S     -0.0001739722     0.0003286842    -0.0000163441     0.0013896931     0.0001156764
  233  C 26  S     -0.0000621798     0.0003394009    -0.0000608554     0.0019149362     0.0000609593
  234  C 26  S      0.0001211813     0.0002700855     0.0003920541     0.0022099403    -0.0000497414
  235  C 26  S      0.0091584314    -0.0065347773     0.0004682418     0.0663766741    -0.0007389343
  236  C 26  X     -0.0001008094    -0.0001513269    -0.0001470275    -0.0011894015    -0.0000056186
  237  C 26  Y      0.0003195680    -0.0002137713    -0.0000330376     0.0001275580     0.0000893186
  238  C 26  Z     -0.0001700665     0.0002180726     0.0000061366     0.0006178464     0.0000055586
  239  C 26  X      0.0047162787     0.0096731154     0.0090952512     0.0696547797    -0.0023309008
  240  C 26  Y     -0.0007443105     0.0005351893     0.0004157225    -0.0039276540    -0.0013725997
  241  C 26  Z     -0.0006657539    -0.0052796395    -0.0036947563    -0.0348231452     0.0011534684
  242  C 26 XX     -0.0001606911     0.0001329090    -0.0001558153    -0.0004640359    -0.0001439733
  243  C 26 YY     -0.0000732204     0.0001170231     0.0000916747     0.0005417931     0.0000022694
  244  C 26 ZZ      0.0000108119     0.0001801754     0.0000399692     0.0003109105    -0.0000420890
  245  C 26 XY      0.0000131113     0.0000716832    -0.0000268535     0.0000037167     0.0000187634
  246  C 26 XZ      0.0000914872     0.0000018555     0.0001291390     0.0006360439     0.0001063030
  247  C 26 YZ      0.0002499965     0.0000675682     0.0000067326    -0.0000156546    -0.0000294177
  248  C 27  S     -0.0001494144    -0.0004591274    -0.0003474608    -0.0119029766    -0.0000196283
  249  C 27  S     -0.0001558487    -0.0008904192    -0.0005753175    -0.0022885103     0.0001754717
  250  C 27  S     -0.0059841551    -0.0054485307    -0.0069926571    -0.0766832021     0.0013997361
  251  C 27  X     -0.0000500555     0.0001702463    -0.0000007990     0.0005947024    -0.0000263038
  252  C 27  Y     -0.0000457637    -0.0000028475     0.0000252352    -0.0000876656    -0.0000647420
  253  C 27  Z      0.0000967141    -0.0000808932     0.0000276421    -0.0002402008     0.0000058050
  254  C 27  X      0.0045493099     0.0022637266     0.0040206189     0.0681342334    -0.0018733541
  255  C 27  Y      0.0004823669    -0.0007873679    -0.0008117527    -0.0045828626     0.0012142994
  256  C 27  Z     -0.0034834201    -0.0008450135    -0.0024200278    -0.0333554339     0.0008171794
  257  C 27 XX      0.0000540755    -0.0001250462     0.0000333299     0.0023886989     0.0000851306
  258  C 27 YY     -0.0000348648    -0.0001767537    -0.0001263607    -0.0002919992     0.0000202108
  259  C 27 ZZ     -0.0000474666    -0.0001544962    -0.0001136581     0.0002474255     0.0000411383
  260  C 27 XY     -0.0000317965     0.0000278785     0.0000155756    -0.0003338198    -0.0000361289
  261  C 27 XZ     -0.0000201048    -0.0000328512    -0.0000520030    -0.0015027517    -0.0000511385
  262  C 27 YZ      0.0000078369    -0.0000120715    -0.0000022626     0.0000726639     0.0000165594
  263  C 28  S     -0.0047570408     0.0135189641     0.0000214120    -0.0003019148    -0.0001014190
  264  C 28  S     -0.0001010298     0.0015191695    -0.0006006151     0.0005851822    -0.0009503525
  265  C 28  S      0.0483025458    -0.0773814510     0.0161286880    -0.0108449579    -0.0021172244
  266  C 28  X     -0.0003721510     0.0007679907    -0.0005682975     0.0002350092     0.0001349955
  267  C 28  Y      0.0009056392    -0.0022433953     0.0002629141    -0.0001140245    -0.0002383020
  268  C 28  Z     -0.0001602235     0.0003547263    -0.0001304252    -0.0000483875     0.0001494887
  269  C 28  X      0.0119602804    -0.0148645789    -0.0038307045    -0.0067982963    -0.0090260900
  270  C 28  Y     -0.0192330137     0.0268355829    -0.0042122984     0.0126520003     0.0140453945
  271  C 28  Z      0.0071371036    -0.0053676034    -0.0011917371    -0.0050703917    -0.0069645694
  272  C 28 XX     -0.0004188810     0.0009032547     0.0001045933     0.0000802147     0.0000787337
  273  C 28 YY     -0.0009197976     0.0022807938     0.0002681934     0.0000188766     0.0000641050
  274  C 28 ZZ     -0.0004490354     0.0005293202    -0.0001622561    -0.0000103769    -0.0001541073
  275  C 28 XY      0.0006799301    -0.0012681395    -0.0001840422     0.0000803488    -0.0002196851
  276  C 28 XZ     -0.0002890603     0.0005904099     0.0001856989     0.0000250676    -0.0000959033
  277  C 28 YZ      0.0005373363    -0.0007794153    -0.0001010786     0.0000236221    -0.0000692345

                         11               12               13               14               15
                  -10.5833435804   -10.5815869189   -10.5815210257   -10.5806059190   -10.5803286374
    1  C  1  S     -0.0000601182    -0.0000445755    -0.0000303438     0.0000107950     0.0001607473
    2  C  1  S      0.0001775785     0.0001144894     0.0001059557    -0.0000419769    -0.0010512993
    3  C  1  S     -0.0004675762     0.0001831734    -0.0000716338     0.0002210408    -0.0148014841
    4  C  1  X      0.0000328670     0.0000412847     0.0000262764    -0.0000080324    -0.0004560787
    5  C  1  Y      0.0000180539    -0.0000342783    -0.0000081220     0.0000077623     0.0001829946
    6  C  1  Z     -0.0000312411    -0.0000170725    -0.0000126785     0.0000027748     0.0001816943
    7  C  1  X      0.0000145770     0.0001954941     0.0000599724     0.0000280882    -0.0046488577
    8  C  1  Y     -0.0003215544     0.0003346833     0.0000464619    -0.0000737315    -0.0021306669
    9  C  1  Z      0.0003032899    -0.0000553395     0.0001017464    -0.0000959864     0.0030017891
   10  C  1 XX      0.0000304027     0.0000438800     0.0000248813    -0.0000107434    -0.0002454648
   11  C  1 YY      0.0000116803     0.0000185073     0.0000121651    -0.0000081919    -0.0000487845
   12  C  1 ZZ      0.0000419276     0.0000023056     0.0000105045     0.0000007413    -0.0000663970
   13  C  1 XY      0.0000308982     0.0000045506     0.0000074432     0.0000028120    -0.0001812693
   14  C  1 XZ      0.0000109515     0.0000028026     0.0000090222    -0.0000037580    -0.0001621485
   15  C  1 YZ     -0.0000063532     0.0000117966     0.0000053717    -0.0000039862    -0.0001235725
   16  C  2  S      0.0000523506     0.0000287310     0.0000251735    -0.0000057436    -0.0002961694
   17  C  2  S     -0.0000235531    -0.0000316314    -0.0000139735     0.0000173475    -0.0008197377
   18  C  2  S     -0.0009362780    -0.0003069732    -0.0002409589    -0.0002371166     0.0163768185
   19  C  2  X     -0.0000577467     0.0000053347    -0.0000142237    -0.0000030303     0.0002276597
   20  C  2  Y     -0.0000059602    -0.0000018431    -0.0000024742     0.0000007735    -0.0000014057
   21  C  2  Z      0.0000486175     0.0000340148     0.0000239770    -0.0000065155    -0.0002843372
   22  C  2  X     -0.0001730490    -0.0000312393    -0.0000409970    -0.0000495585     0.0034109930
   23  C  2  Y     -0.0000785338    -0.0005320001    -0.0001752250     0.0000463309     0.0062966623
   24  C  2  Z      0.0000149240     0.0003682213     0.0001568006    -0.0001406139    -0.0006479802
   25  C  2 XX     -0.0000330508     0.0000094764    -0.0000066891    -0.0000029865     0.0001314761
   26  C  2 YY      0.0000029176    -0.0000054948    -0.0000013917     0.0000029463    -0.0000901000
   27  C  2 ZZ     -0.0000111618     0.0000040961    -0.0000007046    -0.0000011057    -0.0000905486
   28  C  2 XY      0.0000139452    -0.0000101520    -0.0000030956     0.0000039532     0.0002232079
   29  C  2 XZ     -0.0000134523     0.0000285447     0.0000064336    -0.0000080306    -0.0000537326
   30  C  2 YZ      0.0000067950     0.0000033572     0.0000026328    -0.0000002040    -0.0000571861
   31  C  3  S      0.0000490254     0.0000134370     0.0000086666     0.0000012399    -0.0002007117
   32  C  3  S     -0.0002021578    -0.0001463267    -0.0000968360     0.0000267383     0.0012975979
   33  C  3  S      0.0031624469     0.0018067037     0.0013660990    -0.0001598240    -0.0237457457
   34  C  3  X     -0.0000747461     0.0000092555    -0.0000006364    -0.0000155940     0.0004002798
   35  C  3  Y      0.0000655946     0.0000208284     0.0000236352    -0.0000018205    -0.0003043997
   36  C  3  Z     -0.0000248328    -0.0000241269    -0.0000117224     0.0000031670     0.0002289409
   37  C  3  X      0.0006407819     0.0003408466     0.0002701232    -0.0000491452    -0.0024440618
   38  C  3  Y      0.0004309407     0.0000182751     0.0000834622     0.0000427678    -0.0008134739
   39  C  3  Z      0.0012733477     0.0007735356     0.0004741877    -0.0000171557    -0.0087431118
   40  C  3 XX     -0.0000717368     0.0000188768     0.0000003674    -0.0000158911     0.0003072596
   41  C  3 YY     -0.0000119584    -0.0000230290    -0.0000113073     0.0000065575     0.0001114497
   42  C  3 ZZ      0.0000079359    -0.0000063070    -0.0000068189     0.0000068754     0.0001676548
   43  C  3 XY     -0.0000053406     0.0000277390     0.0000094780    -0.0000069687    -0.0000677790
   44  C  3 XZ     -0.0000049118     0.0000045901    -0.0000021958    -0.0000011028     0.0002515704
   45  C  3 YZ      0.0000297142     0.0000021999     0.0000061896     0.0000023334    -0.0001333204
   46  C  4  S      0.0000277230    -0.0000900293    -0.0000305216     0.0000252216     0.0002935388
   47  C  4  S      0.0002239106     0.0000958243     0.0000700069     0.0000073335    -0.0003277815
   48  C  4  S     -0.0074653954     0.0004229550    -0.0012589456    -0.0009480497     0.0367250905
   49  C  4  X     -0.0001730849     0.0000700683     0.0000030963    -0.0000401199     0.0005070221
   50  C  4  Y      0.0000133474    -0.0000294075    -0.0000088918     0.0000100429    -0.0002864468
   51  C  4  Z      0.0000347009    -0.0000300383    -0.0000211507     0.0000190495     0.0002020240
   52  C  4  X      0.0002381214     0.0010809080     0.0004413565    -0.0002828185    -0.0042133199
   53  C  4  Y      0.0026826471     0.0003423759     0.0007378877     0.0001726677    -0.0161495402
   54  C  4  Z     -0.0012702451    -0.0002360028    -0.0003368735    -0.0000681455     0.0089655076
   55  C  4 XX      0.0000263212     0.0000937236     0.0000475249    -0.0000253180    -0.0006275271
   56  C  4 YY      0.0000296822     0.0000070252    -0.0000014202     0.0000038131     0.0001091111
   57  C  4 ZZ      0.0000072203     0.0000089602     0.0000046390    -0.0000005167     0.0001672944
   58  C  4 XY      0.0000180076    -0.0000357952    -0.0000070938     0.0000115206     0.0000607348
   59  C  4 XZ      0.0000018463    -0.0000288456    -0.0000177947     0.0000101237     0.0003209551
   60  C  4 YZ     -0.0000119016     0.0000105552     0.0000087564    -0.0000065544    -0.0001375408
   61  C  5  S      0.0003064985     0.0003260433     0.0001456267    -0.0000809895     0.0048732366
   62  C  5  S     -0.0004143459    -0.0005989505    -0.0002021924     0.0000727375     0.0004349068
   63  C  5  S     -0.0088742596    -0.0028618913    -0.0042133305     0.0009701867     0.0409982570
   64  C  5  X      0.0000199248    -0.0001086754    -0.0000323935     0.0000270450     0.0010306099
   65  C  5  Y     -0.0001807808     0.0001189157     0.0000121378    -0.0000503711     0.0000830135
   66  C  5  Z      0.0000581835    -0.0001192663    -0.0000419208     0.0000474173    -0.0005635782
   67  C  5  X     -0.0073389149    -0.0017684730    -0.0029641901     0.0001495238     0.0596923598
   68  C  5  Y      0.0039668734    -0.0028047741    -0.0002668909     0.0010652542    -0.0067616446
   69  C  5  Z      0.0020975983     0.0043117848     0.0025385623    -0.0011538790    -0.0344033593
   70  C  5 XX     -0.0000139972    -0.0000041288    -0.0000221467     0.0000041134     0.0028233490
   71  C  5 YY     -0.0000787174    -0.0000844412    -0.0000211959     0.0000025639    -0.0000074878
   72  C  5 ZZ     -0.0000718620    -0.0000567725    -0.0000230545    -0.0000048889     0.0008382556
   73  C  5 XY     -0.0000201864     0.0000055969    -0.0000028004    -0.0000108668    -0.0001437780
   74  C  5 XZ     -0.0000441567    -0.0001050323    -0.0000153690     0.0000172014    -0.0016899187
   75  C  5 YZ      0.0000200005    -0.0000304295    -0.0000031599     0.0000114995     0.0001430713
   76  C  6  S     -0.0001445145     0.0000124173    -0.0000113863    -0.0000166620     0.0001101712
   77  C  6  S      0.0000293578     0.0000157945     0.0000189503    -0.0000085489    -0.0002523494
   78  C  6  S      0.0026339726     0.0000971723     0.0005149007     0.0001826423    -0.0082427668
   79  C  6  X      0.0000529188    -0.0000036595     0.0000027205     0.0000089401    -0.0001906536
   80  C  6  Y     -0.0000187443     0.0000213477     0.0000023233    -0.0000032201    -0.0001454782
   81  C  6  Z     -0.0000667367    -0.0000062130    -0.0000111204    -0.0000082287     0.0003065142
   82  C  6  X      0.0003025045     0.0000019794     0.0000475863     0.0000455038    -0.0006217247
   83  C  6  Y     -0.0004509772    -0.0000612028    -0.0001329199     0.0000098266     0.0002660357
   84  C  6  Z     -0.0008541798    -0.0002154783    -0.0002364082    -0.0000221488     0.0050743139
   85  C  6 XX      0.0000025836    -0.0000107485    -0.0000076761     0.0000047189     0.0001297483
   86  C  6 YY      0.0000190074     0.0000015441     0.0000060182    -0.0000011694     0.0000020435
   87  C  6 ZZ      0.0000568934     0.0000086653     0.0000137917     0.0000024150    -0.0002965201
   88  C  6 XY     -0.0000116132    -0.0000167919    -0.0000075430     0.0000023357     0.0000469693
   89  C  6 XZ     -0.0000105485     0.0000147489     0.0000090362    -0.0000075728    -0.0001253401
   90  C  6 YZ      0.0000211473    -0.0000030771     0.0000037544     0.0000025991    -0.0000252234
   91  C  7  S     -0.0000438865     0.0000745678     0.0000093437    -0.0000199770     0.0000068201
   92  C  7  S      0.0001406585    -0.0001385054    -0.0000099065     0.0000549417    -0.0010811216
   93  C  7  S     -0.0028967920     0.0000049096    -0.0010426055    -0.0002731203     0.0323631209
   94  C  7  X      0.0000111264     0.0000128414     0.0000127422    -0.0000062326    -0.0001650763
   95  C  7  Y     -0.0000303594    -0.0000309599    -0.0000153102     0.0000030462     0.0003935213
   96  C  7  Z      0.0000344268     0.0000190037     0.0000097292     0.0000030391    -0.0003544497
   97  C  7  X      0.0019748194     0.0003726105     0.0006538378     0.0001895004    -0.0204586762
   98  C  7  Y     -0.0033352402    -0.0000516986    -0.0009924006    -0.0004342234     0.0348666476
   99  C  7  Z      0.0014626107    -0.0003979643     0.0002957915     0.0002880607    -0.0136871608
  100  C  7 XX      0.0000228736    -0.0000272321    -0.0000031386     0.0000077394    -0.0000912446
  101  C  7 YY      0.0000123851    -0.0000334031    -0.0000093633     0.0000100246     0.0000231770
  102  C  7 ZZ      0.0000217267    -0.0000286101    -0.0000030534     0.0000092651    -0.0000842439
  103  C  7 XY     -0.0000039292    -0.0000016852     0.0000004825     0.0000010362    -0.0000351481
  104  C  7 XZ     -0.0000297317     0.0000041708    -0.0000043146    -0.0000049275     0.0000828395
  105  C  7 YZ      0.0000026716    -0.0000115442    -0.0000008878     0.0000014884    -0.0000843014
  106  C  8  S     -0.0162449714    -0.0125067645    -0.0078480994     0.0036188770     0.0068566667
  107  C  8  S     -0.0012212572    -0.0011042474    -0.0001374727    -0.0001369822     0.0000610665
  108  C  8  S      0.0272524052     0.0229983274     0.0158185272    -0.0065917812     0.0086151494
  109  C  8  X     -0.0004221601    -0.0007611263    -0.0002669481     0.0001781627    -0.0009964261
  110  C  8  Y     -0.0008085270     0.0009230067    -0.0000842124    -0.0005935709     0.0000250629
  111  C  8  Z      0.0008650552    -0.0003087319     0.0002096894     0.0003676271     0.0005323744
  112  C  8  X     -0.0086927362    -0.0112424587    -0.0060216866     0.0016054093    -0.0256919085
  113  C  8  Y     -0.0083587425     0.0092426740     0.0063655040     0.0013061350     0.0033164424
  114  C  8  Z      0.0113277474    -0.0011678826    -0.0017065536    -0.0018867088     0.0111157338
  115  C  8 XX     -0.0002027734    -0.0005481724    -0.0005581570     0.0003150144     0.0024175872
  116  C  8 YY     -0.0010508405    -0.0010073644    -0.0007999503     0.0003137768     0.0000228982
  117  C  8 ZZ     -0.0010147212    -0.0000356100    -0.0003714437    -0.0000413702     0.0004908494
  118  C  8 XY     -0.0004185725     0.0010102469     0.0003806695    -0.0004324833    -0.0002765563
  119  C  8 XZ      0.0004833962    -0.0004312298     0.0001067512     0.0000769178    -0.0013424462
  120  C  8 YZ      0.0012225802     0.0003865292     0.0005975830    -0.0001435025     0.0000256178
  121  N  9  S     -0.0000026549    -0.0000000432    -0.0000003303    -0.0000004873     0.0000219393
  122  N  9  S      0.0001245325     0.0000213159     0.0000285251     0.0000133349    -0.0010736571
  123  N  9  S     -0.0026560980    -0.0001444632    -0.0006899140    -0.0003661197     0.0257182468
  124  N  9  X      0.0000012559    -0.0000279246    -0.0000078308     0.0000119337    -0.0000635160
  125  N  9  Y     -0.0000132795    -0.0000037852    -0.0000026861    -0.0000013215     0.0001229173
  126  N  9  Z      0.0000062480     0.0000311562     0.0000114145    -0.0000097316    -0.0001227023
  127  N  9  X      0.0003362353    -0.0001440158     0.0000414748     0.0000976072    -0.0032802624
  128  N  9  Y     -0.0005938105    -0.0000330639    -0.0001367961    -0.0000868383     0.0054492830
  129  N  9  Z      0.0002440098     0.0001927333     0.0001147204    -0.0000149156    -0.0027535126
  130  N  9 XX      0.0000326206     0.0000241677     0.0000111251    -0.0000026221    -0.0002589795
  131  N  9 YY      0.0000201721     0.0000099708     0.0000072432    -0.0000006987    -0.0001930871
  132  N  9 ZZ      0.0000334832     0.0000006135     0.0000045951     0.0000039211    -0.0002396165
  133  N  9 XY      0.0000114752    -0.0000137511    -0.0000026674     0.0000054493    -0.0000677839
  134  N  9 XZ     -0.0000049323    -0.0000023513    -0.0000013975    -0.0000004802     0.0000512084
  135  N  9 YZ      0.0000103636     0.0000134351     0.0000052081    -0.0000025500    -0.0000993600
  136  C 10  S      0.9701204227    -0.0646140238     0.1796915434     0.0392335459    -0.0004784691
  137  C 10  S      0.0398332858    -0.0035415969     0.0087008954     0.0015688189     0.0003147901
  138  C 10  S     -0.0204859457    -0.0057638088    -0.0220080743    -0.0094484830     0.0109159940
  139  C 10  X      0.0001656425    -0.0005585284     0.0015915023     0.0006411410     0.0000632438
  140  C 10  Y     -0.0009678969     0.0000825285    -0.0004072087     0.0000596246    -0.0000382110
  141  C 10  Z      0.0006625128     0.0002419342    -0.0005526929    -0.0003991294     0.0000006060
  142  C 10  X     -0.0015167949     0.0046059668     0.0026769879    -0.0026542566     0.0062301091
  143  C 10  Y     -0.0018257426    -0.0000305426     0.0022110825    -0.0005733617    -0.0063419454
  144  C 10  Z      0.0022624706    -0.0024798058    -0.0032048775     0.0019028981     0.0016320307
  145  C 10 XX      0.0006870479    -0.0005512459     0.0015965376     0.0005770828    -0.0001906701
  146  C 10 YY      0.0002061775     0.0001676804     0.0002347597     0.0000097221     0.0000082486
  147  C 10 ZZ      0.0000913549    -0.0001350451     0.0004455653     0.0000824609    -0.0001615124
  148  C 10 XY     -0.0001863854    -0.0001018045    -0.0002100962    -0.0001154431    -0.0001505597
  149  C 10 XZ     -0.0010556328     0.0004325118    -0.0010187098    -0.0003528031     0.0001745317
  150  C 10 YZ     -0.0011850722    -0.0000956046    -0.0003476871    -0.0000600688    -0.0000315512
  151  C 11  S      0.1934896505     0.2997776334    -0.8684706787    -0.2735470934    -0.0020087070
  152  C 11  S      0.0064498732     0.0112009858    -0.0358045096    -0.0122971599    -0.0004346778
  153  C 11  S      0.0059783573    -0.0097722320     0.0270422370     0.0192036884    -0.0083036038
  154  C 11  X      0.0017826031    -0.0003230163     0.0009716741    -0.0004436694     0.0000976679
  155  C 11  Y     -0.0002505153     0.0001813874     0.0002949887     0.0010113109     0.0000668906
  156  C 11  Z     -0.0007783374     0.0000339711    -0.0007666827    -0.0005571103    -0.0001108487
  157  C 11  X      0.0000521494    -0.0014107829    -0.0004141231    -0.0032467328     0.0012037070
  158  C 11  Y      0.0001907860    -0.0004889567    -0.0028766668    -0.0004417785     0.0009732132
  159  C 11  Z     -0.0001790524     0.0011500450     0.0025005959     0.0021314726    -0.0014306039
  160  C 11 XX     -0.0015788606     0.0002277924    -0.0011894268    -0.0008792377    -0.0000182520
  161  C 11 YY     -0.0001802618    -0.0002245197    -0.0000605437    -0.0006874708    -0.0000697356
  162  C 11 ZZ     -0.0004691128    -0.0002309992     0.0001823497     0.0000294870    -0.0000843661
  163  C 11 XY      0.0001817930    -0.0001486726     0.0006724863     0.0009222624    -0.0000284409
  164  C 11 XZ      0.0007053639    -0.0004129654     0.0008092344     0.0000741920    -0.0000870972
  165  C 11 YZ     -0.0001519569    -0.0002718833     0.0005331492     0.0004788027    -0.0000980419
  166  C 12  S      0.0252850374     0.1878211534    -0.2520865161     0.6448414775     0.0022209799
  167  C 12  S      0.0002724121     0.0063933679    -0.0093943583     0.0259953538    -0.0001760458
  168  C 12  S     -0.0014893296     0.0000758296    -0.0062267056    -0.0162199180     0.0056031569
  169  C 12  X      0.0001626615     0.0004572872    -0.0007859506    -0.0005989149     0.0001464852
  170  C 12  Y     -0.0000097265    -0.0002616339     0.0012222000     0.0013625815    -0.0000133463
  171  C 12  Z     -0.0000814486    -0.0000433422    -0.0005350984    -0.0007481492    -0.0000729749
  172  C 12  X     -0.0004749051    -0.0010491631    -0.0004653471     0.0023682025    -0.0023851056
  173  C 12  Y     -0.0018981391     0.0018650327     0.0007442411    -0.0004656436     0.0001529446
  174  C 12  Z      0.0017590044    -0.0008998362    -0.0003359146    -0.0009281405     0.0011907456
  175  C 12 XX      0.0000475868    -0.0001820248     0.0006982368     0.0002272416    -0.0000859488
  176  C 12 YY     -0.0000378225    -0.0004686699     0.0009988556     0.0001348833    -0.0000549513
  177  C 12 ZZ     -0.0000166229    -0.0002923905     0.0002652869    -0.0005788622    -0.0001027110
  178  C 12 XY      0.0000016242     0.0001020282    -0.0007799979    -0.0009015473    -0.0000401582
  179  C 12 XZ     -0.0001015654    -0.0001364050     0.0003123067     0.0001100834    -0.0000220297
  180  C 12 YZ     -0.0000669031     0.0001243393    -0.0002858915    -0.0002920284    -0.0000822711
  181  C 13  S     -0.0019296059     0.3264773125     0.0310229311     0.6377239042     0.0058379940
  182  C 13  S     -0.0010361795     0.0117310048     0.0014046578     0.0257123386    -0.0000520173
  183  C 13  S     -0.0013547228     0.0021160668     0.0018127319    -0.0132397798    -0.0098003508
  184  C 13  X      0.0001633529     0.0013988470     0.0007047799    -0.0013704523     0.0001381017
  185  C 13  Y     -0.0002117632    -0.0001150915     0.0001458386    -0.0003050078    -0.0000768795
  186  C 13  Z      0.0000781656    -0.0006711922    -0.0004988358     0.0009849625    -0.0000186708
  187  C 13  X     -0.0016274999    -0.0008264657     0.0029630332     0.0007659284     0.0021712924
  188  C 13  Y      0.0016691163    -0.0006019504     0.0001943614    -0.0011092958    -0.0016744215
  189  C 13  Z     -0.0004261893     0.0009262290    -0.0017667527     0.0004608055     0.0001375476
  190  C 13 XX     -0.0000931285    -0.0012486151    -0.0006657304     0.0007430958    -0.0000080136
  191  C 13 YY     -0.0001573003    -0.0002105700    -0.0000012748    -0.0005142994    -0.0000487807
  192  C 13 ZZ     -0.0002302925    -0.0005562984    -0.0000931305    -0.0004663181    -0.0001034453
  193  C 13 XY     -0.0001110909    -0.0000321916     0.0001452479    -0.0004089982    -0.0000696319
  194  C 13 XZ     -0.0000286693     0.0005648723     0.0002703783    -0.0006101693    -0.0000586013
  195  C 13 YZ     -0.0000485185    -0.0001441641    -0.0001254047     0.0000158491    -0.0000864547
  196  C 14  S      0.0003611231     0.8621634382     0.3584473483    -0.2838987094    -0.0078903430
  197  C 14  S     -0.0003307619     0.0350090928     0.0152096052    -0.0128234770     0.0000599237
  198  C 14  S     -0.0115839156    -0.0174704334    -0.0043927751     0.0150370648     0.0136721976
  199  C 14  X     -0.0000580752    -0.0004482948    -0.0001064155    -0.0009907504    -0.0000546696
  200  C 14  Y      0.0000976730     0.0008418017     0.0005292514    -0.0002119698     0.0000459356
  201  C 14  Z     -0.0000459542    -0.0004117618    -0.0003565774     0.0007035686    -0.0000040798
  202  C 14  X      0.0060251416    -0.0031148352     0.0004089621    -0.0021758560     0.0036712736
  203  C 14  Y     -0.0017464414     0.0026150572     0.0000443350     0.0021391974     0.0062192710
  204  C 14  Z     -0.0019113497    -0.0003620690    -0.0002585714    -0.0005036726    -0.0068307116
  205  C 14 XX     -0.0000436386     0.0005941257     0.0005640238    -0.0012765256    -0.0002510123
  206  C 14 YY      0.0002301172     0.0002373727     0.0002302131    -0.0000981073    -0.0000159157
  207  C 14 ZZ      0.0001079582    -0.0003690544    -0.0000507617    -0.0000699386    -0.0000179145
  208  C 14 XY     -0.0000209180    -0.0008042420    -0.0004431671     0.0004497141     0.0001170203
  209  C 14 XZ     -0.0000064704    -0.0004358600    -0.0002313771     0.0006945195     0.0000069805
  210  C 14 YZ     -0.0002710993    -0.0007804780    -0.0002953694     0.0002013274    -0.0001248365
  211  H 15  S     -0.0000565068     0.0000429517    -0.0000007581    -0.0000081015    -0.0000551432
  212  H 15  S     -0.0000478547     0.0000696723    -0.0000081696     0.0000005341     0.0000942570
  213  H 16  S      0.0000142659    -0.0000784000    -0.0000240670     0.0000185820     0.0003460225
  214  H 16  S      0.0000806879    -0.0001340501    -0.0000213098     0.0000337797     0.0002798814
  215  H 17  S     -0.0000406011    -0.0000240459    -0.0000136955     0.0000020837    -0.0000060522
  216  H 17  S      0.0002592467     0.0001907734     0.0000229186     0.0000344633     0.0000744961
  217  H 18  S     -0.0001442327    -0.0000907737    -0.0000540643     0.0000086333     0.0010331051
  218  H 18  S      0.0000977513    -0.0001488298    -0.0001218829     0.0000758137     0.0021753003
  219  H 19  S     -0.0000142949     0.0000042876    -0.0000003035    -0.0000038737    -0.0001911997
  220  H 19  S      0.0000541774     0.0001128067     0.0000703413    -0.0000391890    -0.0008617820
  221  H 20  S     -0.0000659574    -0.0000019717    -0.0000102088    -0.0000043888     0.0003551055
  222  H 20  S     -0.0002248655     0.0000265398    -0.0000285948    -0.0000235821     0.0010324825
  223  H 21  S     -0.0023893606     0.0007615893    -0.0001006706     0.0001650395     0.0008912099
  224  H 21  S      0.0066738831     0.0014617710     0.0035762544     0.0010760137     0.0024839492
  225  H 22  S     -0.0008042137    -0.0003679305     0.0026507291     0.0008167070     0.0000602557
  226  H 22  S     -0.0001589728     0.0029389800    -0.0055882059    -0.0027620759     0.0004749328
  227  H 23  S      0.0002582074    -0.0003766705     0.0011197933    -0.0020369407     0.0001787819
  228  H 23  S      0.0006627695     0.0008966119     0.0001403478     0.0036352186     0.0004244903
  229  H 24  S      0.0004895356    -0.0010822976    -0.0004327311    -0.0019653277    -0.0000041239
  230  H 24  S      0.0009747052     0.0008649790    -0.0004719812     0.0036346837     0.0004645866
  231  H 25  S      0.0006614707    -0.0020875905    -0.0010565209     0.0007284453     0.0009879358
  232  H 25  S      0.0025148173     0.0058050415     0.0021176899    -0.0028064227     0.0024780390
  233  C 26  S     -0.0043243561    -0.0095666394    -0.0017374821     0.0050990042    -0.7350950830
  234  C 26  S     -0.0014576235    -0.0017218220    -0.0004336243     0.0002420624    -0.0294652658
  235  C 26  S     -0.0136778031    -0.0185068735    -0.0052395428     0.0016741784    -0.0372683573
  236  C 26  X     -0.0001902659    -0.0001609751     0.0000169322    -0.0000569480     0.0013242720
  237  C 26  Y      0.0001446862    -0.0001445444    -0.0000346850     0.0000537481     0.0000266224
  238  C 26  Z     -0.0000401358     0.0001859502     0.0000068466    -0.0000101167    -0.0006519054
  239  C 26  X     -0.0153390802    -0.0132165958    -0.0078272792     0.0022326696     0.0554885650
  240  C 26  Y     -0.0017291640     0.0030190024     0.0009398566    -0.0008567981    -0.0022374869
  241  C 26  Z      0.0098141172     0.0046585628     0.0035388943    -0.0005059262    -0.0302357026
  242  C 26 XX     -0.0003339821    -0.0003601810    -0.0001215710     0.0000458425    -0.0028889542
  243  C 26 YY     -0.0001733444    -0.0001733434    -0.0000273266    -0.0000114896     0.0006815638
  244  C 26 ZZ     -0.0002018610    -0.0002449083    -0.0000599049    -0.0000003667    -0.0003431047
  245  C 26 XY      0.0000336001     0.0000178582     0.0000075373    -0.0000161251     0.0001507886
  246  C 26 XZ      0.0000869435     0.0001175082     0.0000615154    -0.0000295189     0.0023054900
  247  C 26 YZ     -0.0000084958     0.0000116370     0.0000099868    -0.0000014386    -0.0000852899
  248  C 27  S      0.0035120794     0.0029813372    -0.0004624930     0.0063407168    -0.6622017231
  249  C 27  S      0.0006111802     0.0005753438    -0.0002235240     0.0005564902    -0.0277891609
  250  C 27  S      0.0053226207     0.0058759361     0.0032493229    -0.0007817591    -0.0480181164
  251  C 27  X      0.0001806847     0.0003249292    -0.0000366678     0.0001195965    -0.0015732497
  252  C 27  Y      0.0000514385    -0.0000863541    -0.0001359660    -0.0001212414     0.0001380916
  253  C 27  Z     -0.0001425784    -0.0001173262     0.0001250941     0.0000319341     0.0007457413
  254  C 27  X     -0.0221531730    -0.0202088587    -0.0079438063     0.0018887831    -0.0069412926
  255  C 27  Y      0.0049899887    -0.0015901655    -0.0004168486     0.0005678385     0.0001247501
  256  C 27  Z      0.0080582267     0.0122955134     0.0046269038    -0.0014926825     0.0043970712
  257  C 27 XX      0.0003980392     0.0005558980     0.0002874102    -0.0000446681    -0.0024354198
  258  C 27 YY      0.0001477393     0.0001973844     0.0000515684     0.0000080399     0.0001676223
  259  C 27 ZZ      0.0003438230     0.0000639828    -0.0000555805     0.0000406413    -0.0004452576
  260  C 27 XY      0.0001855833    -0.0003032154    -0.0002142538     0.0000512338     0.0002195118
  261  C 27 XZ     -0.0003848251    -0.0000809228    -0.0001049089     0.0000656757     0.0014528994
  262  C 27 YZ     -0.0002312225     0.0000290944    -0.0000655602     0.0000763939    -0.0001458251
  263  C 28  S     -0.0000026084     0.0001105853     0.0000446763    -0.0000308836    -0.0002767658
  264  C 28  S     -0.0001779990    -0.0000453977    -0.0000798122    -0.0000028930     0.0016107555
  265  C 28  S      0.0065359720    -0.0036162785     0.0003909653     0.0015402773    -0.0283940211
  266  C 28  X      0.0000182887    -0.0001263649    -0.0000463373     0.0000333194     0.0005338320
  267  C 28  Y      0.0000586779    -0.0000079102     0.0000088793     0.0000117218    -0.0003878582
  268  C 28  Z     -0.0000082370     0.0000137033     0.0000083958    -0.0000035313    -0.0002267954
  269  C 28  X      0.0024599896     0.0000170228     0.0007667870     0.0002711397    -0.0252656369
  270  C 28  Y     -0.0025980526    -0.0016131399    -0.0014428343     0.0000654712     0.0383109039
  271  C 28  Z     -0.0001711749     0.0017941096     0.0007270149    -0.0004407872    -0.0133936844
  272  C 28 XX      0.0000115721    -0.0000415412    -0.0000134561     0.0000101900     0.0000366047
  273  C 28 YY     -0.0000262438     0.0000035611    -0.0000086917     0.0000004250     0.0001050481
  274  C 28 ZZ      0.0000326827    -0.0000235027    -0.0000076575     0.0000102499     0.0001084206
  275  C 28 XY     -0.0000058697    -0.0000179919    -0.0000099512     0.0000034213     0.0001555569
  276  C 28 XZ     -0.0000650129     0.0000439560    -0.0000023761    -0.0000147099     0.0002519242
  277  C 28 YZ     -0.0000239658     0.0000319784     0.0000084964    -0.0000145755     0.0000130868

                         16               17               18               19               20
                  -10.5800060893   -10.5776740595    -1.0438327360    -0.9859685440    -0.9412511550
    1  C  1  S      0.0000142598    -0.0003599014     0.1078315916    -0.0134671980     0.0045139210
    2  C  1  S     -0.0000471424     0.0016267557    -0.2000862480     0.0264359100    -0.0076526049
    3  C  1  S      0.0001925399    -0.0177210790    -0.0485050898    -0.0479867470    -0.0022231966
    4  C  1  X     -0.0000098969     0.0001051848    -0.0442411805    -0.0020927360    -0.0005769738
    5  C  1  Y      0.0000057445     0.0001918549    -0.0086349434     0.0102487047    -0.0002011684
    6  C  1  Z      0.0000041410    -0.0000750569     0.0651885123    -0.0139563458     0.0020714830
    7  C  1  X      0.0000075409    -0.0044909657    -0.0123394328    -0.0122463681     0.0002893231
    8  C  1  Y     -0.0000208941    -0.0020951368    -0.0095843743    -0.0078406560    -0.0004818345
    9  C  1  Z     -0.0001111197     0.0055668829     0.0162483037     0.0243985252     0.0016806126
   10  C  1 XX     -0.0000116890     0.0001837964    -0.0108530897     0.0002862648    -0.0002613596
   11  C  1 YY     -0.0000078394     0.0001974481    -0.0109419336     0.0023074033    -0.0004814670
   12  C  1 ZZ     -0.0000030715     0.0002397435    -0.0160645092     0.0028396296    -0.0005897125
   13  C  1 XY      0.0000002907     0.0000580772    -0.0005928442     0.0002667043     0.0000596940
   14  C  1 XZ     -0.0000046093     0.0001090255     0.0072135531    -0.0007495554     0.0002460853
   15  C  1 YZ     -0.0000020095     0.0000087753     0.0021515684    -0.0008739657     0.0000695317
   16  C  2  S     -0.0000103621     0.0001892399     0.0982593028    -0.0176467286     0.0035586555
   17  C  2  S      0.0000217439    -0.0007950959    -0.1796485038     0.0285452294    -0.0067445952
   18  C  2  S     -0.0001247336     0.0112937420    -0.0415184918     0.0700415025    -0.0049851475
   19  C  2  X      0.0000040796    -0.0001860867    -0.0428175993     0.0041744792    -0.0006884963
   20  C  2  Y      0.0000025891     0.0000046606    -0.0600009436     0.0152235318    -0.0017289745
   21  C  2  Z     -0.0000100081     0.0001734158    -0.0261113992    -0.0013816582    -0.0014653372
   22  C  2  X     -0.0000335641     0.0023540687    -0.0090788800     0.0149981906    -0.0007423580
   23  C  2  Y      0.0000296314     0.0039443438    -0.0129975902     0.0214018530    -0.0017306446
   24  C  2  Z     -0.0001120887     0.0013378793    -0.0052632622     0.0087519351     0.0004984597
   25  C  2 XX      0.0000017217    -0.0000980841    -0.0084730141     0.0004639447    -0.0002178369
   26  C  2 YY      0.0000026968    -0.0001014137    -0.0146829287     0.0030218982    -0.0005415088
   27  C  2 ZZ      0.0000005626    -0.0001341964    -0.0115364443     0.0017316813    -0.0005089738
   28  C  2 XY      0.0000011696     0.0001645242    -0.0076197011     0.0015784252    -0.0001717409
   29  C  2 XZ     -0.0000051250    -0.0000568225    -0.0027210444    -0.0001268841    -0.0000918579
   30  C  2 YZ     -0.0000005335     0.0000172801    -0.0017548714     0.0000881352    -0.0000927200
   31  C  3  S     -0.0000023603    -0.0002583296     0.0877405337    -0.0237232635     0.0013807259
   32  C  3  S      0.0000402320    -0.0001784397    -0.1625914383     0.0455541840    -0.0035253475
   33  C  3  S     -0.0004559747     0.0012463576    -0.0235556590    -0.0172718103     0.0132404751
   34  C  3  X     -0.0000063485     0.0004518515    -0.0267827716     0.0068851361     0.0009395108
   35  C  3  Y     -0.0000090468     0.0001587151    -0.0017855471     0.0032976918     0.0008683300
   36  C  3  Z      0.0000046044    -0.0000064514    -0.0698567632     0.0165331239    -0.0017952038
   37  C  3  X     -0.0001108158     0.0019293367    -0.0019938914    -0.0001153641     0.0029180535
   38  C  3  Y     -0.0000225805     0.0011837420    -0.0019597563     0.0050244640     0.0011628352
   39  C  3  Z     -0.0001432181    -0.0009622518    -0.0051692976    -0.0073530997     0.0038283284
   40  C  3 XX     -0.0000060607     0.0003067803    -0.0058723303     0.0017992658     0.0000821254
   41  C  3 YY      0.0000060927     0.0000070776    -0.0072290193     0.0021557895    -0.0002235267
   42  C  3 ZZ      0.0000038896    -0.0000529450    -0.0162934853     0.0042363054    -0.0004446539
   43  C  3 XY     -0.0000055791     0.0000172537    -0.0025881480     0.0009835497     0.0000197383
   44  C  3 XZ     -0.0000010911     0.0000616876    -0.0029500624     0.0006000789     0.0000411661
   45  C  3 YZ     -0.0000016321    -0.0000093241    -0.0003493041     0.0006350167     0.0001067817
   46  C  4  S      0.0000178011    -0.0000916622     0.1039063257    -0.0285758889     0.0003357789
   47  C  4  S     -0.0000253520     0.0005992388    -0.1916924419     0.0566533090     0.0001015536
   48  C  4  S      0.0000429026    -0.0009887922    -0.0351383285     0.0336954197    -0.0171971426
   49  C  4  X     -0.0000154729     0.0002731385     0.0027690213    -0.0021722544     0.0025827590
   50  C  4  Y      0.0000105812    -0.0001779059     0.0737469922    -0.0180926714     0.0002938417
   51  C  4  Z      0.0000114243    -0.0004090093    -0.0216154803     0.0040196460    -0.0014483204
   52  C  4  X     -0.0002346527     0.0011201214     0.0074593757    -0.0004495828     0.0038220372
   53  C  4  Y     -0.0001768788     0.0019340903     0.0127409636    -0.0087306618     0.0083930925
   54  C  4  Z      0.0000700020     0.0001689408    -0.0069788806     0.0065744712    -0.0041324738
   55  C  4 XX     -0.0000236393     0.0002118785    -0.0077528635     0.0025030607     0.0003945196
   56  C  4 YY      0.0000006318    -0.0000486621    -0.0187477465     0.0052387007    -0.0001637137
   57  C  4 ZZ     -0.0000030964     0.0001765093    -0.0098821142     0.0033377492    -0.0001475274
   58  C  4 XY      0.0000069189     0.0000785011    -0.0008769355     0.0004632036    -0.0002693638
   59  C  4 XZ      0.0000080186    -0.0000936733     0.0026061341    -0.0006222178    -0.0000292458
   60  C  4 YZ     -0.0000042867     0.0001370967     0.0036196021    -0.0005445080     0.0001795787
   61  C  5  S     -0.0000866755     0.0053923587     0.1025532622    -0.0137883025    -0.0058167674
   62  C  5  S      0.0001020758    -0.0002444480    -0.1894711586     0.0247170553     0.0103062526
   63  C  5  S      0.0017667426    -0.0650744433    -0.0348996513     0.0422517794    -0.0509211686
   64  C  5  X      0.0000250201     0.0009527192     0.0643429333    -0.0171735637     0.0063090798
   65  C  5  Y     -0.0000208231    -0.0001685432     0.0044351728     0.0108599427    -0.0000785502
   66  C  5  Z      0.0000297474    -0.0010927066    -0.0119147375    -0.0070744866    -0.0036496948
   67  C  5  X      0.0008813519    -0.0229963342     0.0454617459     0.0500037961    -0.0340670657
   68  C  5  Y      0.0004088233     0.0022402666     0.0000737483    -0.0108524385     0.0040024087
   69  C  5  Z     -0.0011108176     0.0164010573    -0.0131270532    -0.0302118967     0.0216776073
   70  C  5 XX      0.0000036815     0.0017198028    -0.0193803199     0.0038082186     0.0003205125
   71  C  5 YY      0.0000099995    -0.0000098894    -0.0076397250     0.0008803873     0.0003257046
   72  C  5 ZZ      0.0000044227     0.0005985610    -0.0083638414     0.0005594383     0.0003881796
   73  C  5 XY     -0.0000051628    -0.0000514339     0.0004254483    -0.0006066640    -0.0001442751
   74  C  5 XZ      0.0000171625    -0.0011646843     0.0027394618     0.0002468565    -0.0000947318
   75  C  5 YZ      0.0000053161     0.0000935207     0.0043364703    -0.0000060876    -0.0000799454
   76  C  6  S      0.0000003893    -0.0000311521     0.0743687639    -0.0192716284     0.0028268485
   77  C  6  S     -0.0000130922     0.0000683784    -0.1372075827     0.0388136225    -0.0052522628
   78  C  6  S     -0.0001030590     0.0055921523    -0.0111945045     0.0079629862     0.0056188906
   79  C  6  X      0.0000022668    -0.0001683154    -0.0252783998     0.0057544693    -0.0001378410
   80  C  6  Y     -0.0000008965    -0.0002058911     0.0446384811    -0.0089545627     0.0017732341
   81  C  6  Z      0.0000009490     0.0000813945     0.0298016041    -0.0091039061     0.0003504906
   82  C  6  X      0.0000041297     0.0009793839    -0.0020712261    -0.0061019292     0.0008235822
   83  C  6  Y      0.0000557153    -0.0027691278     0.0040620115    -0.0051481948    -0.0010394476
   84  C  6  Z      0.0000647497    -0.0000825704     0.0029074519    -0.0029552868    -0.0026812041
   85  C  6 XX      0.0000029795    -0.0001068444    -0.0078707368     0.0024085450    -0.0003223940
   86  C  6 YY     -0.0000029690     0.0001388342    -0.0110275435     0.0028495398    -0.0004503510
   87  C  6 ZZ     -0.0000038992     0.0000158295    -0.0086360338     0.0027757285    -0.0002114550
   88  C  6 XY      0.0000026531    -0.0000492792     0.0029831965    -0.0001540118     0.0000278097
   89  C  6 XZ     -0.0000048875     0.0001048945     0.0018382022    -0.0005486101     0.0000099647
   90  C  6 YZ     -0.0000010289     0.0000648434    -0.0034821745     0.0010914100    -0.0000622729
   91  C  7  S     -0.0000137120    -0.0004799969     0.0433870581     0.1884757147     0.0002621852
   92  C  7  S      0.0000493681     0.0005495782    -0.0809452374    -0.3692442765    -0.0000859832
   93  C  7  S      0.0000923332    -0.0043657336    -0.0087946235     0.0320019683    -0.0144905845
   94  C  7  X     -0.0000097138     0.0000894132     0.0050485763    -0.0914845842     0.0003779185
   95  C  7  Y      0.0000024718     0.0001358188    -0.0046463050     0.1538212468     0.0002486431
   96  C  7  Z      0.0000039129    -0.0001819468     0.0043427682    -0.0658038763    -0.0002490399
   97  C  7  X      0.0000918322     0.0029469899    -0.0108484470    -0.1391276526     0.0084073789
   98  C  7  Y     -0.0001901939    -0.0047176260     0.0190365835     0.2355321271    -0.0142530785
   99  C  7  Z      0.0001391643     0.0017445522    -0.0085071331    -0.0998298795     0.0055719607
  100  C  7 XX      0.0000064190     0.0001139150    -0.0030630596    -0.0132821200    -0.0000153564
  101  C  7 YY      0.0000115126     0.0001753482    -0.0057144667    -0.0290699088     0.0000052108
  102  C  7 ZZ      0.0000078208     0.0002181516    -0.0018924310    -0.0085509698     0.0000652593
  103  C  7 XY      0.0000003730     0.0000487361     0.0038655051     0.0166889774     0.0000724168
  104  C  7 XZ     -0.0000003887    -0.0000108894    -0.0018864338    -0.0066858185    -0.0000626107
  105  C  7 YZ     -0.0000006392    -0.0000569691     0.0031253851     0.0119189152    -0.0000109300
  106  C  8  S      0.0017400104    -0.0102662128     0.0012076909    -0.0000769885    -0.1358749235
  107  C  8  S      0.0000721265     0.0016278996    -0.0010744646    -0.0013618267     0.2591273141
  108  C  8  S     -0.0060974227     0.0512512682     0.0146492742    -0.0125648485     0.0187175116
  109  C  8  X      0.0002963432     0.0010950861     0.0004241660     0.0000149574     0.0343710590
  110  C  8  Y     -0.0003295412    -0.0000886365     0.0000343429    -0.0000356491    -0.0031713767
  111  C  8  Z      0.0000963983    -0.0005237380    -0.0001525494    -0.0000057899    -0.0163149133
  112  C  8  X      0.0012164845    -0.0073377115    -0.0086746953     0.0106332299     0.0155413294
  113  C  8  Y      0.0010300467     0.0005663911     0.0002953683     0.0008115689    -0.0013696711
  114  C  8  Z     -0.0014649233     0.0035309082     0.0032042588    -0.0062345882    -0.0073620954
  115  C  8 XX      0.0003946022    -0.0018742197     0.0002442551    -0.0003014744     0.0163414180
  116  C  8 YY      0.0005079945     0.0002074365     0.0000429575    -0.0001374094     0.0142813119
  117  C  8 ZZ      0.0002193228    -0.0002784684     0.0000783567    -0.0001515721     0.0112632279
  118  C  8 XY     -0.0002901860     0.0001891958    -0.0000055891     0.0000459318    -0.0037679357
  119  C  8 XZ      0.0000082437     0.0011431820    -0.0000759578     0.0000779372    -0.0047151060
  120  C  8 YZ     -0.0002616061    -0.0001389950     0.0000283346    -0.0000109458    -0.0072035196
  121  N  9  S     -0.0000005921    -0.0000008383    -0.0259469592    -0.2215707834    -0.0003114625
  122  N  9  S      0.0000144712     0.0000888925    -0.0510589356    -0.4400979870    -0.0002635167
  123  N  9  S     -0.0002638756    -0.0033288469     0.0057698503     0.0679726726    -0.0099910637
  124  N  9  X      0.0000102256    -0.0000141741    -0.0120327204    -0.0948181588    -0.0002291128
  125  N  9  Y     -0.0000013794     0.0000393202     0.0192968461     0.1580418327     0.0001533442
  126  N  9  Z     -0.0000076484    -0.0000135934    -0.0085015754    -0.0663202230    -0.0000071636
  127  N  9  X      0.0000741154     0.0004153354    -0.0020517791    -0.0208352437     0.0012564000
  128  N  9  Y     -0.0000747448    -0.0006478680     0.0035101298     0.0354533601    -0.0019681956
  129  N  9  Z     -0.0000038830     0.0003132163    -0.0011011131    -0.0148036628     0.0009866140
  130  N  9 XX     -0.0000000866    -0.0000087144    -0.0014857360    -0.0112751008     0.0000185897
  131  N  9 YY     -0.0000010357    -0.0000139621    -0.0027442656    -0.0227162761     0.0000155408
  132  N  9 ZZ      0.0000046744     0.0000091827    -0.0010718858    -0.0078489180     0.0000443657
  133  N  9 XY      0.0000055038     0.0000291207     0.0015928550     0.0124401152     0.0000469469
  134  N  9 XZ     -0.0000012777    -0.0000128687    -0.0007448900    -0.0051312367    -0.0000230483
  135  N  9 YZ     -0.0000005342     0.0000063106     0.0011919829     0.0087396639     0.0000185976
  136  C 10  S     -0.0112489237    -0.0052294851     0.0004070794    -0.0000414194    -0.1148246912
  137  C 10  S     -0.0006749361     0.0003255057    -0.0005191851    -0.0001350376     0.2110384609
  138  C 10  S      0.0049933828    -0.0196201642    -0.0010486823    -0.0043420201     0.0668990628
  139  C 10  X     -0.0004899740     0.0002954248     0.0001154936     0.0000943447     0.0279537146
  140  C 10  Y      0.0001234353    -0.0001429191     0.0001603202     0.0000281339    -0.0479371238
  141  C 10  Z      0.0001714207    -0.0000483929    -0.0002799913    -0.0000444111     0.0223183744
  142  C 10  X      0.0010310031    -0.0068860133     0.0006492102    -0.0022316414     0.0090062825
  143  C 10  Y      0.0006679030     0.0051520879    -0.0005775441     0.0023822664    -0.0126249914
  144  C 10  Z     -0.0010920040    -0.0002727787     0.0003245249    -0.0006742357     0.0048789969
  145  C 10 XX     -0.0005824355     0.0000853086    -0.0000224186    -0.0000232747     0.0144950782
  146  C 10 YY     -0.0002082554     0.0001663042    -0.0000566903    -0.0000078676     0.0121307791
  147  C 10 ZZ     -0.0002658391     0.0000175300    -0.0000394931     0.0000213829     0.0093526111
  148  C 10 XY      0.0000548351    -0.0001386781    -0.0000468558     0.0000494328    -0.0035868704
  149  C 10 XZ      0.0003053050    -0.0000044750     0.0000433112    -0.0000010155    -0.0047277291
  150  C 10 YZ      0.0001316598    -0.0001635248     0.0000387325     0.0000169520    -0.0067328270
  151  C 11  S      0.1524150895    -0.0025764364     0.0001463827    -0.0000352656    -0.1034293870
  152  C 11  S      0.0070484929    -0.0001700774    -0.0003727354     0.0002215467     0.1903188722
  153  C 11  S     -0.0190694079     0.0170136518     0.0003373416     0.0030254221     0.0287849403
  154  C 11  X      0.0008334107    -0.0000505065     0.0001050435    -0.0001092599    -0.0209670364
  155  C 11  Y     -0.0012675538     0.0000051494     0.0000499831    -0.0000255444    -0.0359587090
  156  C 11  Z      0.0005455725     0.0000224894    -0.0001099641     0.0000822582     0.0398699928
  157  C 11  X     -0.0010000495    -0.0044504395    -0.0004067300    -0.0001747260    -0.0013432034
  158  C 11  Y      0.0018554981    -0.0033978451    -0.0001648039    -0.0003426605    -0.0026506461
  159  C 11  Z     -0.0009213666     0.0051190841     0.0002986040     0.0003770828     0.0028376455
  160  C 11 XX      0.0010804098     0.0000507179    -0.0000278710     0.0000428285     0.0128498419
  161  C 11 YY      0.0010338558    -0.0000592844    -0.0000357988     0.0000316926     0.0107995282
  162  C 11 ZZ      0.0001795221    -0.0000466387    -0.0000336227     0.0000361429     0.0086826916
  163  C 11 XY     -0.0010340906    -0.0000177963     0.0000047831    -0.0000018385    -0.0027704823
  164  C 11 XZ      0.0000135036    -0.0001203654    -0.0000011921     0.0000018721    -0.0043954560
  165  C 11 YZ     -0.0005504996    -0.0000847512    -0.0000160578     0.0000177077    -0.0061042491
  166  C 12  S     -0.6814183854    -0.0028260964     0.0001081480    -0.0000296042    -0.0994559012
  167  C 12  S     -0.0289888220     0.0001477326    -0.0002419659     0.0002153612     0.1824155294
  168  C 12  S      0.0376489475    -0.0112222215    -0.0000831194    -0.0007032407     0.0561468719
  169  C 12  X      0.0013002117     0.0000324826     0.0001357914    -0.0000924520    -0.0505643475
  170  C 12  Y      0.0006224564    -0.0000028230     0.0000236604    -0.0000196264     0.0050971029
  171  C 12  Z     -0.0012014765    -0.0000164332    -0.0000069194     0.0000371989     0.0235692063
  172  C 12  X     -0.0036382301     0.0047043995     0.0000904756     0.0004609622    -0.0157641615
  173  C 12  Y      0.0002835162    -0.0004702468     0.0000527485    -0.0004290536     0.0016999395
  174  C 12  Z      0.0017640562    -0.0021955616     0.0000706390     0.0000462502     0.0072286487
  175  C 12 XX     -0.0006348742     0.0000490632    -0.0000304706     0.0000352152     0.0130323400
  176  C 12 YY     -0.0015236646    -0.0000229086    -0.0000142969     0.0000092306     0.0102507962
  177  C 12 ZZ     -0.0007619299    -0.0000155399    -0.0000222215     0.0000344596     0.0080327350
  178  C 12 XY      0.0004131563    -0.0000173069    -0.0000029740     0.0000190361    -0.0032133581
  179  C 12 XZ      0.0006124512    -0.0000477366     0.0000033184    -0.0000066972    -0.0043409624
  180  C 12 YZ      0.0019411506    -0.0000146094    -0.0000108983     0.0000254127    -0.0056475068
  181  C 13  S      0.6821460862    -0.0033557130     0.0001488259    -0.0000222795    -0.1023660446
  182  C 13  S      0.0291265527    -0.0001905586    -0.0003874331     0.0002550860     0.1882992824
  183  C 13  S     -0.0374259475     0.0172134288     0.0001711922     0.0010509175     0.0281167009
  184  C 13  X     -0.0004278482    -0.0000556792     0.0001407899    -0.0000812670    -0.0375259716
  185  C 13  Y      0.0015460182     0.0000036700    -0.0000849245     0.0000773796     0.0416015112
  186  C 13  Z     -0.0009907109     0.0000278027    -0.0000248835    -0.0000137586    -0.0124346610
  187  C 13  X      0.0023528988    -0.0062894271    -0.0003976711     0.0001801058    -0.0023294070
  188  C 13  Y     -0.0030640160     0.0044240352     0.0001117892    -0.0008198006     0.0033256252
  189  C 13  Z      0.0011423406    -0.0000725292     0.0000737502     0.0005578665    -0.0013811418
  190  C 13 XX      0.0012426886     0.0000798804    -0.0000300767     0.0000055527     0.0130407807
  191  C 13 YY      0.0008177111    -0.0000463971    -0.0000279099     0.0000304236     0.0108513825
  192  C 13 ZZ      0.0009173657    -0.0000825025    -0.0000470452     0.0000501994     0.0080770038
  193  C 13 XY      0.0001436974    -0.0000865423    -0.0000025212     0.0000275691    -0.0036803747
  194  C 13 XZ     -0.0014233437    -0.0000828016     0.0000029916     0.0000134975    -0.0037986833
  195  C 13 YZ     -0.0015891390    -0.0000578435    -0.0000092764     0.0000158505    -0.0057079510
  196  C 14  S     -0.1637126843    -0.0077019192     0.0004216525    -0.0000163102    -0.1134844692
  197  C 14  S     -0.0075701624     0.0001967541    -0.0005013681    -0.0000205253     0.2085797183
  198  C 14  S      0.0187433584    -0.0197229844    -0.0011469174    -0.0012186142     0.0662046787
  199  C 14  X     -0.0014298029     0.0002542296     0.0002110395     0.0000071084     0.0073612231
  200  C 14  Y     -0.0000169098     0.0000868683    -0.0002922328    -0.0000796666     0.0447912838
  201  C 14  Z      0.0007889521    -0.0002070378     0.0000246350     0.0000880037    -0.0391961099
  202  C 14  X      0.0015665364    -0.0051006498     0.0005497252    -0.0015064963     0.0041801514
  203  C 14  Y     -0.0001764316    -0.0040571024     0.0008581586     0.0001279109     0.0112771856
  204  C 14  Z     -0.0007114687     0.0059757399    -0.0007535803     0.0006990553    -0.0111533024
  205  C 14 XX     -0.0016497482     0.0000501875    -0.0000608675     0.0000733351     0.0144053603
  206  C 14 YY     -0.0002823873     0.0001395911    -0.0000273720     0.0000216161     0.0120182865
  207  C 14 ZZ     -0.0003143823     0.0000789154    -0.0000125830     0.0000034384     0.0091649559
  208  C 14 XY      0.0004441746    -0.0000196141     0.0000671348    -0.0000521098    -0.0037031711
  209  C 14 XZ      0.0008297659    -0.0000771994    -0.0000279451     0.0000218888    -0.0045863905
  210  C 14 YZ      0.0002226942    -0.0002018451     0.0000150524     0.0000396410    -0.0066492236
  211  H 15  S     -0.0000003635    -0.0002480016    -0.0290323510     0.0005821058    -0.0018981222
  212  H 15  S      0.0000071841    -0.0004981465    -0.0072159913    -0.0023376474    -0.0006288565
  213  H 16  S      0.0000130118     0.0000230902    -0.0253637988     0.0039663514    -0.0013723074
  214  H 16  S      0.0000136663     0.0002219612    -0.0041185754     0.0019112258    -0.0001956172
  215  H 17  S      0.0000066022     0.0000321180    -0.0241394754     0.0075567407    -0.0001332961
  216  H 17  S      0.0000017383    -0.0008876813    -0.0007650203     0.0010955960    -0.0007751233
  217  H 18  S      0.0000186294     0.0001783017    -0.0272426789     0.0090144658     0.0000243902
  218  H 18  S      0.0000731053    -0.0003495652    -0.0057753300     0.0007789141    -0.0014323882
  219  H 19  S     -0.0000012002    -0.0002912087    -0.0246800579     0.0076108198    -0.0011477821
  220  H 19  S     -0.0000404106     0.0002521034    -0.0033014452     0.0052710470     0.0004415069
  221  H 20  S      0.0000010717     0.0001195180    -0.0245419392     0.0071118462    -0.0014331468
  222  H 20  S      0.0000002698     0.0000826456    -0.0027685317    -0.0021554228    -0.0005046573
  223  H 21  S     -0.0002044823    -0.0007013190    -0.0000609876    -0.0003671698     0.0418647668
  224  H 21  S     -0.0008284480    -0.0007377598     0.0004898441    -0.0001381291     0.0022303963
  225  H 22  S     -0.0000858635     0.0003348815    -0.0000007937    -0.0000079751     0.0351819161
  226  H 22  S      0.0026410927     0.0007479775     0.0002076459    -0.0003724635     0.0041266595
  227  H 23  S      0.0017084008    -0.0003470859    -0.0000280679    -0.0000326153     0.0342593525
  228  H 23  S     -0.0063031870    -0.0002419599     0.0000650875    -0.0001385338     0.0053137006
  229  H 24  S     -0.0017257148     0.0003398593    -0.0000088213    -0.0001177348     0.0345829352
  230  H 24  S      0.0062730551     0.0007504469     0.0001540795    -0.0007581331     0.0041559132
  231  H 25  S      0.0000162065    -0.0007135373    -0.0000698558    -0.0003243785     0.0407590304
  232  H 25  S     -0.0029291322    -0.0008065929     0.0008294568     0.0011138535     0.0018212591
  233  C 26  S      0.0029788330    -0.6624962889     0.0260219593    -0.0025656696    -0.0241438526
  234  C 26  S      0.0002411594    -0.0347980558    -0.0475490425     0.0031976906     0.0438047094
  235  C 26  S      0.0025522289    -0.0213023268    -0.0733887734    -0.0037380426     0.0038806750
  236  C 26  X     -0.0000217048    -0.0022111489     0.0217718385    -0.0032637679     0.0165588421
  237  C 26  Y      0.0000277230     0.0002176945     0.0000926278     0.0015387720    -0.0012600120
  238  C 26  Z     -0.0000061578     0.0009512327    -0.0101536078    -0.0001993894    -0.0079406373
  239  C 26  X      0.0033635219    -0.0748368453     0.0040785160     0.0531774107    -0.0670342531
  240  C 26  Y     -0.0005147956     0.0031237558    -0.0018826816    -0.0007474127     0.0032247261
  241  C 26  Z     -0.0014098586     0.0383621619    -0.0063668455    -0.0277252478     0.0344982194
  242  C 26 XX      0.0000766179    -0.0044116961    -0.0042602523     0.0004039972     0.0041361042
  243  C 26 YY     -0.0000017209     0.0005952023    -0.0005346559    -0.0001306094     0.0013871667
  244  C 26 ZZ      0.0000154904    -0.0007711373    -0.0012869330    -0.0002224277     0.0021371162
  245  C 26 XY     -0.0000152960     0.0003501384     0.0000834616    -0.0002195471    -0.0001963366
  246  C 26 XZ     -0.0000428670     0.0029904505     0.0018487207    -0.0000044925    -0.0016924725
  247  C 26 YZ     -0.0000005129    -0.0001899715     0.0002677459     0.0001172005     0.0000156020
  248  C 27  S      0.0019143731     0.7353172987     0.0059344058    -0.0004036263    -0.0591154994
  249  C 27  S      0.0001407549     0.0394775767    -0.0120327108    -0.0027176281     0.1103511797
  250  C 27  S     -0.0020358454     0.0437404192     0.0135083356    -0.0361586064     0.1213403271
  251  C 27  X      0.0000682664    -0.0025478195     0.0060049817    -0.0006737735     0.0311974262
  252  C 27  Y     -0.0000726829     0.0000847573    -0.0001634092     0.0003965848    -0.0031236691
  253  C 27  Z      0.0000218499     0.0012202148    -0.0026896074    -0.0001307541    -0.0147704112
  254  C 27  X      0.0031672452    -0.0612768545    -0.0241455810     0.0313213037    -0.0065402082
  255  C 27  Y      0.0000637825     0.0050339826     0.0029362232    -0.0035583988     0.0002302814
  256  C 27  Z     -0.0017797684     0.0293258414     0.0138737698    -0.0147063357     0.0028642543
  257  C 27 XX     -0.0001198011     0.0047578358    -0.0017335854     0.0001310882     0.0120362739
  258  C 27 YY     -0.0000020231    -0.0003547024    -0.0005230499    -0.0004068384     0.0022132024
  259  C 27 ZZ     -0.0000127649     0.0008029203    -0.0006528715    -0.0003543264     0.0042307138
  260  C 27 XY      0.0000255556    -0.0004140389    -0.0000021722    -0.0000752811    -0.0011411915
  261  C 27 XZ      0.0000894906    -0.0028203956     0.0004988438    -0.0001990638    -0.0057238488
  262  C 27 YZ      0.0000379441     0.0002398989     0.0000280759     0.0000629804    -0.0000266051
  263  C 28  S     -0.0000275695     0.0000844506     0.1007489201     0.0249019984     0.0008797915
  264  C 28  S      0.0000247267     0.0001217844    -0.1883351250    -0.0479325820    -0.0024780858
  265  C 28  S      0.0007011741     0.0138641787    -0.0484684709    -0.2546382945     0.0162053502
  266  C 28  X      0.0000269204     0.0001354007     0.0418044216    -0.0256010783     0.0032449230
  267  C 28  Y      0.0000026176    -0.0000815396    -0.0244500657     0.0377287572     0.0003398126
  268  C 28  Z     -0.0000015596    -0.0001197628     0.0391930238    -0.0195362709    -0.0009460568
  269  C 28  X     -0.0000370832    -0.0000577846    -0.0029663177    -0.0851517489     0.0112454892
  270  C 28  Y      0.0002214506    -0.0019688678     0.0142643766     0.1487317726    -0.0149952102
  271  C 28  Z     -0.0002708944     0.0015770319    -0.0018838185    -0.0444304028     0.0044437600
  272  C 28 XX      0.0000089322     0.0000910043    -0.0138315890    -0.0017052568    -0.0003118154
  273  C 28 YY      0.0000037250    -0.0000777510    -0.0097201694    -0.0048668140    -0.0001463060
  274  C 28 ZZ      0.0000047898     0.0000225729    -0.0093213298    -0.0007790537     0.0000179924
  275  C 28 XY      0.0000035579    -0.0000297364     0.0042391179     0.0025282551     0.0000868488
  276  C 28 XZ     -0.0000039437    -0.0000790121    -0.0029656578    -0.0003946473    -0.0003157497
  277  C 28 YZ     -0.0000079127     0.0001939769     0.0062552928     0.0015873425    -0.0000252332

                         21               22               23               24               25
                   -0.8737337789    -0.8591905153    -0.8371830201    -0.8191122636    -0.8113611685
    1  C  1  S      0.1154318785     0.0602941542     0.0500071361     0.0004450155     0.0379897945
    2  C  1  S     -0.2313925520    -0.1293699171    -0.0989428615    -0.0008611695    -0.0725448430
    3  C  1  S      0.0264503730     0.0631704060    -0.0483481738    -0.0006912167    -0.0523954789
    4  C  1  X     -0.0200291710    -0.0484100934     0.0369725667     0.0004368150    -0.0099694846
    5  C  1  Y      0.0241846155     0.0575320573    -0.0392072346    -0.0007684247    -0.1010616651
    6  C  1  Z      0.0311468097    -0.0005115971     0.0209861467     0.0000024746    -0.0557781000
    7  C  1  X      0.0161865567     0.0036932305     0.0102720176     0.0001450655     0.0000776290
    8  C  1  Y     -0.0000224444     0.0215636772    -0.0258537941    -0.0015633159    -0.0498904408
    9  C  1  Z     -0.0110873492    -0.0286915119     0.0129149048     0.0006042934    -0.0172047068
   10  C  1 XX     -0.0127142305    -0.0123980178    -0.0004971665    -0.0000030419    -0.0050158933
   11  C  1 YY     -0.0141812052    -0.0047920793    -0.0100967143    -0.0001312185    -0.0129683748
   12  C  1 ZZ     -0.0157277453    -0.0062739640    -0.0087100532    -0.0000350781     0.0029296260
   13  C  1 XY      0.0016033405     0.0024891277    -0.0014542355    -0.0000169344    -0.0013354061
   14  C  1 XZ      0.0035616154     0.0028662163    -0.0002110041     0.0000098938     0.0011331642
   15  C  1 YZ     -0.0012259224    -0.0031951203     0.0019328867     0.0000238970     0.0066220333
   16  C  2  S      0.0624557793     0.0094815812     0.0354666770    -0.0001239475    -0.1368844144
   17  C  2  S     -0.1207713197    -0.0194469207    -0.0695349590     0.0002301305     0.2704645881
   18  C  2  S     -0.0717982384    -0.0306003419    -0.0002125674    -0.0003559968     0.0967612900
   19  C  2  X     -0.0013471660    -0.0119414304     0.0197971839     0.0002461675     0.0282931372
   20  C  2  Y     -0.0028115147     0.0345081856    -0.0268420720    -0.0002327957     0.0259999514
   21  C  2  Z     -0.0730865514    -0.0697830555    -0.0088464959    -0.0001216487    -0.0669133369
   22  C  2  X     -0.0023335571    -0.0028403744     0.0101989609     0.0000137813     0.0126163144
   23  C  2  Y     -0.0141866535    -0.0005089843     0.0016671707     0.0007890110     0.0190208676
   24  C  2  Z     -0.0344732448    -0.0367251470    -0.0052751562    -0.0007563353    -0.0232071253
   25  C  2 XX     -0.0030095965    -0.0037888032     0.0024263688     0.0000231354     0.0112374281
   26  C  2 YY     -0.0070243345     0.0031009412    -0.0075181940     0.0000063841     0.0207470407
   27  C  2 ZZ     -0.0118432612    -0.0045200942    -0.0054947148     0.0000029383     0.0175730741
   28  C  2 XY     -0.0001720915     0.0010614889     0.0003184480     0.0000449421     0.0068517995
   29  C  2 XZ     -0.0039379733    -0.0052186632     0.0016139607    -0.0000135409    -0.0011168823
   30  C  2 YZ     -0.0046404165    -0.0036405644    -0.0015676782    -0.0000240372    -0.0052068163
   31  C  3  S     -0.0430468364    -0.0839483817     0.0199351948    -0.0001491146    -0.1334208935
   32  C  3  S      0.0845630265     0.1674486567    -0.0360403641     0.0003270470     0.2694496254
   33  C  3  S      0.0665179708     0.0305323368    -0.0380058758     0.0012290242     0.0407091560
   34  C  3  X      0.0452332786     0.0229873233     0.0246398936     0.0001857640     0.0039327069
   35  C  3  Y      0.0397864767     0.0348512425     0.0024653796    -0.0001479994    -0.0790895205
   36  C  3  Z     -0.0005892349     0.0312782552    -0.0196784475    -0.0000928064     0.0364219628
   37  C  3  X      0.0156945081     0.0001472322     0.0016351518     0.0003887536    -0.0118768007
   38  C  3  Y      0.0271890315     0.0216477781     0.0024134236     0.0007808983    -0.0152574242
   39  C  3  Z      0.0158137162     0.0060006656    -0.0158703768     0.0004607832    -0.0034852417
   40  C  3 XX      0.0074770572     0.0065146203     0.0021295121    -0.0000237168     0.0103519346
   41  C  3 YY      0.0047092525     0.0102767749    -0.0027055927     0.0000375151     0.0157829551
   42  C  3 ZZ      0.0047661528     0.0138139518    -0.0045627134     0.0000358603     0.0231007058
   43  C  3 XY      0.0029281226     0.0040277507    -0.0007255464    -0.0000215360     0.0020266300
   44  C  3 XZ      0.0031126897     0.0003429828     0.0031879223     0.0000197619    -0.0021834754
   45  C  3 YZ      0.0044144885     0.0045634759    -0.0004633519     0.0000018306    -0.0051153548
   46  C  4  S     -0.0842439095    -0.1080727602     0.0141794570     0.0003154790     0.0490081691
   47  C  4  S      0.1731730757     0.2153686370    -0.0257998801    -0.0002208596    -0.0928899341
   48  C  4  S     -0.0779225008     0.0491919849    -0.0246809292    -0.0130972155    -0.1164504480
   49  C  4  X      0.0457528754    -0.0241717442     0.0616327843     0.0004258449     0.0024716838
   50  C  4  Y     -0.0371239955    -0.0328146882    -0.0155275529    -0.0002492448    -0.0556353565
   51  C  4  Z     -0.0326634884    -0.0109619871    -0.0251102781    -0.0005049271    -0.0983252961
   52  C  4  X      0.0125011230    -0.0221056171     0.0162125206    -0.0015966367    -0.0003741639
   53  C  4  Y      0.0349430092    -0.0097208981    -0.0061654710     0.0032137647     0.0027599949
   54  C  4  Z     -0.0220028327     0.0121078640    -0.0137730111    -0.0014540674    -0.0604095944
   55  C  4 XX      0.0105729051     0.0097900014    -0.0009761632    -0.0000851546    -0.0069393989
   56  C  4 YY      0.0135797263     0.0174965803    -0.0006574122     0.0000350726     0.0004441260
   57  C  4 ZZ      0.0072551137     0.0130916160    -0.0046595912    -0.0000393790    -0.0118836088
   58  C  4 XY     -0.0034697023     0.0024436304    -0.0047025514     0.0000306401     0.0034719028
   59  C  4 XZ      0.0004089521    -0.0023719599     0.0039118812     0.0000944766     0.0063258117
   60  C  4 YZ      0.0020565986     0.0013114606     0.0001743501    -0.0000071428     0.0061354290
   61  C  5  S     -0.1100972551     0.0250476380    -0.1036711953    -0.0007496225     0.0250408807
   62  C  5  S      0.2167677952    -0.0497457329     0.2086014781     0.0018105196    -0.0555690336
   63  C  5  S      0.0199670081     0.1072421955     0.1648571452    -0.0053038380     0.1022995629
   64  C  5  X      0.0275673095    -0.0652684521     0.0344757654     0.0001311036    -0.0238227162
   65  C  5  Y      0.0383325350     0.0723779419    -0.0331516018    -0.0005287861    -0.0306094800
   66  C  5  Z     -0.0641194946    -0.0447472374     0.0076405529     0.0001755765    -0.0318742235
   67  C  5  X     -0.0803455724     0.0479798548     0.0533066082    -0.0064494808    -0.0405497096
   68  C  5  Y      0.0414772380     0.0245176478    -0.0073966789     0.0101611432    -0.0065146841
   69  C  5  Z      0.0066467007    -0.0660859453    -0.0425780030    -0.0050224460    -0.0142357962
   70  C  5 XX      0.0161156046     0.0014000990     0.0126885187     0.0000757244     0.0010618516
   71  C  5 YY      0.0089453261    -0.0029103368     0.0104408315     0.0000951225    -0.0040398128
   72  C  5 ZZ      0.0100281491    -0.0040559325     0.0118713929     0.0001215349    -0.0029680652
   73  C  5 XY     -0.0057458341    -0.0042608261    -0.0007214612     0.0000551840     0.0062475020
   74  C  5 XZ      0.0006566804     0.0062241671    -0.0033787799     0.0000249323     0.0069554731
   75  C  5 YZ     -0.0019593596     0.0032458074    -0.0052985510    -0.0000290215     0.0007039695
   76  C  6  S      0.0280925780    -0.0504300540     0.0823748460     0.0013224906     0.1543299900
   77  C  6  S     -0.0547902993     0.0991436477    -0.1635190403    -0.0026554830    -0.3092908775
   78  C  6  S      0.0063608604    -0.0212421820    -0.0079537122     0.0035087869    -0.0032659681
   79  C  6  X      0.0153665484     0.0116450166     0.0080839667     0.0000863031    -0.0240858785
   80  C  6  Y      0.0409063392     0.0169127121     0.0207974604     0.0001284177     0.0043113869
   81  C  6  Z     -0.0273363907    -0.0447466712     0.0101562517     0.0000517899    -0.0047287395
   82  C  6  X      0.0117927046    -0.0010513403     0.0105969060     0.0006895620     0.0095019030
   83  C  6  Y      0.0147988421     0.0234973551    -0.0035210912    -0.0007276729    -0.0192260934
   84  C  6  Z     -0.0229193980    -0.0084225947    -0.0020550355    -0.0009669864    -0.0149411873
   85  C  6 XX     -0.0017658755     0.0071116241    -0.0097066774    -0.0001702491    -0.0239598698
   86  C  6 YY     -0.0088906314     0.0022475261    -0.0118203579    -0.0001668361    -0.0187209723
   87  C  6 ZZ     -0.0000993475     0.0100845327    -0.0110008475    -0.0001469888    -0.0191103735
   88  C  6 XY      0.0003940278     0.0006329853    -0.0003662450     0.0000057446     0.0018196560
   89  C  6 XZ     -0.0029405030    -0.0020199452    -0.0016654784    -0.0000571850    -0.0018021156
   90  C  6 YZ      0.0004307241     0.0024862557    -0.0017884979     0.0000051594    -0.0001262628
   91  C  7  S      0.0080273689     0.0281667580    -0.0260376120    -0.0003499927     0.0031353405
   92  C  7  S     -0.0156611400    -0.0575384528     0.0512988706     0.0007771328    -0.0012869314
   93  C  7  S     -0.0403641264     0.0258208927     0.0256364938    -0.0042519300    -0.0684643571
   94  C  7  X      0.0315361392     0.0688892897    -0.0441867156    -0.0004848500     0.0012112273
   95  C  7  Y     -0.0339771140    -0.1114223063     0.0852408155     0.0008700076    -0.0124288819
   96  C  7  Z      0.0111926488     0.0485971294    -0.0404792472    -0.0004195659    -0.0008529063
   97  C  7  X      0.0175167058    -0.0130137330    -0.0226876860    -0.0002558956     0.0487933437
   98  C  7  Y     -0.0381038834     0.0149868615     0.0376088485    -0.0014506772    -0.0794465831
   99  C  7  Z      0.0177084062    -0.0045865804    -0.0132352811     0.0016710764     0.0319083774
  100  C  7 XX     -0.0017905554    -0.0035134192     0.0021646101     0.0000594722     0.0006156855
  101  C  7 YY     -0.0010170800    -0.0053356397     0.0051662819     0.0000440716    -0.0006857117
  102  C  7 ZZ     -0.0001382534    -0.0026402049     0.0026119552     0.0000379681     0.0007712396
  103  C  7 XY      0.0013036164     0.0024804909    -0.0019107199    -0.0000218364     0.0002268886
  104  C  7 XZ     -0.0005905973    -0.0011132669     0.0011321708    -0.0000201871     0.0006531468
  105  C  7 YZ     -0.0000562793     0.0019997606    -0.0023724048     0.0000093543    -0.0001658887
  106  C  8  S     -0.0414117631     0.0630344351     0.1160048098    -0.0003267109    -0.0202030335
  107  C  8  S      0.0806928323    -0.1259908751    -0.2340260131     0.0004976978     0.0396005315
  108  C  8  S     -0.0407424054    -0.0019140786    -0.0970973186    -0.0002283105     0.0287528159
  109  C  8  X     -0.0365920298     0.0357274228     0.0240607846    -0.0209638234     0.0049644662
  110  C  8  Y      0.0028978874    -0.0024588467    -0.0018883979     0.0971913057    -0.0010219486
  111  C  8  Z      0.0175486738    -0.0174551637    -0.0115933464    -0.0650753214    -0.0023085764
  112  C  8  X      0.0137353126     0.0140170414     0.0775092198    -0.0059556872    -0.0158007152
  113  C  8  Y     -0.0045710275     0.0037038630    -0.0115987396     0.0201670313     0.0021073776
  114  C  8  Z     -0.0037080639    -0.0114956178    -0.0321488462    -0.0125545874     0.0098693122
  115  C  8 XX      0.0047990673    -0.0076670860    -0.0144349698    -0.0022159757     0.0024572282
  116  C  8 YY      0.0035164785    -0.0062958554    -0.0131578085    -0.0009175166     0.0024669367
  117  C  8 ZZ      0.0032344535    -0.0055536672    -0.0109717426     0.0031843075     0.0019337122
  118  C  8 XY     -0.0006634906     0.0012799320     0.0026410659     0.0059324191    -0.0006052611
  119  C  8 XZ     -0.0012148073     0.0018892312     0.0032249137    -0.0032633634    -0.0005566822
  120  C  8 YZ     -0.0010809943     0.0021613346     0.0051324006    -0.0023932535    -0.0010884470
  121  N  9  S      0.0171190364     0.0496957240    -0.0333444857    -0.0002925766     0.0028235524
  122  N  9  S      0.0344762685     0.0986950960    -0.0682512323    -0.0007186680     0.0080196592
  123  N  9  S     -0.0070397659     0.0558507730    -0.0023127840     0.0002030399    -0.0571217638
  124  N  9  X      0.0041366298     0.0177454043    -0.0132091165    -0.0000503415     0.0019622003
  125  N  9  Y     -0.0116231021    -0.0303665814     0.0189331421     0.0001720952    -0.0004070332
  126  N  9  Z      0.0051717093     0.0121008918    -0.0072590963    -0.0001143091     0.0018609220
  127  N  9  X      0.0040495068    -0.0020775346    -0.0018596685     0.0001464731     0.0061953466
  128  N  9  Y     -0.0023088929     0.0057958768     0.0043478141     0.0002877579    -0.0134419704
  129  N  9  Z      0.0005626835    -0.0026405729    -0.0030587323    -0.0004524144     0.0049149854
  130  N  9 XX      0.0003747272     0.0020079004    -0.0019329894    -0.0000510498     0.0006216070
  131  N  9 YY      0.0019276122     0.0048716293    -0.0033216118    -0.0000341224     0.0000535800
  132  N  9 ZZ      0.0006441982     0.0013162293    -0.0010369975    -0.0000302181     0.0005802996
  133  N  9 XY     -0.0006597755    -0.0027985020     0.0020261785     0.0000087680    -0.0000015505
  134  N  9 XZ      0.0003320109     0.0011347376    -0.0007203012     0.0000056664     0.0001571456
  135  N  9 YZ     -0.0009157970    -0.0019837847     0.0010214127    -0.0000138129    -0.0000567936
  136  C 10  S      0.0033308947     0.0067377792     0.0360514256    -0.1394705806    -0.0100317922
  137  C 10  S     -0.0063501262    -0.0131012742    -0.0697369125     0.2678850116     0.0195048886
  138  C 10  S      0.0125167001    -0.0245966239    -0.0368718991     0.0806024546     0.0074088299
  139  C 10  X     -0.0281821998     0.0349003045     0.0517793860     0.0507920705    -0.0075851439
  140  C 10  Y     -0.0027782613     0.0087554555     0.0239177814     0.0011889282    -0.0056149395
  141  C 10  Z      0.0179500357    -0.0257910344    -0.0468400889    -0.0288525043     0.0085328291
  142  C 10  X     -0.0069457578     0.0058555488     0.0038598860     0.0108193951    -0.0009040079
  143  C 10  Y     -0.0027749138     0.0094149116     0.0201005275     0.0030620339    -0.0048138368
  144  C 10  Z      0.0063048373    -0.0101751018    -0.0178942354    -0.0085046771     0.0034906724
  145  C 10 XX     -0.0014945871     0.0007707165    -0.0011457060     0.0216355068     0.0005344299
  146  C 10 YY      0.0000777380    -0.0015339179    -0.0058598631     0.0133871739     0.0016463141
  147  C 10 ZZ      0.0006997236    -0.0017705689    -0.0049516155     0.0122434643     0.0011477417
  148  C 10 XY      0.0014916805    -0.0014286506    -0.0011645156    -0.0040636950     0.0000359215
  149  C 10 XZ     -0.0001815691     0.0004232196     0.0007551154    -0.0063709573    -0.0001076147
  150  C 10 YZ     -0.0008287065     0.0018505196     0.0047010404    -0.0040152041    -0.0010882295
  151  C 11  S      0.0400743601    -0.0464321326    -0.0657834813    -0.1357093305     0.0105432629
  152  C 11  S     -0.0748415252     0.0875904149     0.1262757225     0.2604055384    -0.0205395608
  153  C 11  S     -0.0265790036     0.0345161104     0.0479023845     0.0575935982    -0.0066142777
  154  C 11  X     -0.0086670743     0.0161872241     0.0414038157    -0.0579286941    -0.0105801462
  155  C 11  Y      0.0175657250    -0.0220791910    -0.0373189520     0.0138663343     0.0071457820
  156  C 11  Z     -0.0091385543     0.0085931472     0.0068618350     0.0208392489     0.0001606954
  157  C 11  X     -0.0017951405     0.0048044046     0.0150920982    -0.0168635598    -0.0039905339
  158  C 11  Y      0.0072451386    -0.0092644166    -0.0130641764     0.0134848748     0.0020404256
  159  C 11  Z     -0.0047079895     0.0046159402     0.0020761713    -0.0014066789     0.0007274724
  160  C 11 XX     -0.0045963825     0.0051845054     0.0068115005     0.0201104590    -0.0010046365
  161  C 11 YY     -0.0050604072     0.0062623862     0.0099158947     0.0125833287    -0.0017543283
  162  C 11 ZZ     -0.0032613393     0.0038442512     0.0055551877     0.0127078453    -0.0008930121
  163  C 11 XY      0.0018079391    -0.0023247958    -0.0038774591    -0.0021925064     0.0007219851
  164  C 11 XZ      0.0006793254    -0.0003858081     0.0006406100    -0.0069317425    -0.0003162079
  165  C 11 YZ      0.0025281935    -0.0028989752    -0.0041597233    -0.0044260473     0.0006768692
  166  C 12  S      0.0517693200    -0.0650841281    -0.1084884300     0.0025530827     0.0203399714
  167  C 12  S     -0.0973161189     0.1232948786     0.2075062072    -0.0048798019    -0.0392407092
  168  C 12  S     -0.0165808370     0.0199918412     0.0343516132    -0.0002537680    -0.0088698599
  169  C 12  X      0.0171691787    -0.0191038530    -0.0242744740    -0.0192979452     0.0028048901
  170  C 12  Y     -0.0020502435     0.0021759898     0.0025918152     0.0906329047    -0.0008149958
  171  C 12  Z     -0.0081393419     0.0085702865     0.0110195091    -0.0609187275    -0.0008765586
  172  C 12  X     -0.0002170266     0.0016158095     0.0047329732    -0.0074068239    -0.0006347477
  173  C 12  Y     -0.0002050170    -0.0004333621    -0.0000424116     0.0331041986    -0.0001899898
  174  C 12  Z     -0.0001130309    -0.0006354594    -0.0028264335    -0.0220604734     0.0003337528
  175  C 12 XX     -0.0064176635     0.0080935806     0.0135323268     0.0021195861    -0.0025597424
  176  C 12 YY     -0.0057557058     0.0073708663     0.0125917127     0.0007866174    -0.0024257615
  177  C 12 ZZ     -0.0045299371     0.0058649942     0.0101352543    -0.0037497005    -0.0019456929
  178  C 12 XY      0.0014824525    -0.0017977401    -0.0028502730    -0.0065260247     0.0005488186
  179  C 12 XZ      0.0017240645    -0.0020497279    -0.0031686202     0.0037331171     0.0005386602
  180  C 12 YZ      0.0027720584    -0.0033687545    -0.0054142496     0.0027421991     0.0009792651
  181  C 13  S      0.0391999801    -0.0449855339    -0.0649534962     0.1379888476     0.0089248866
  182  C 13  S     -0.0733298916     0.0851261972     0.1244686170    -0.2647584009    -0.0174285673
  183  C 13  S     -0.0228578839     0.0293553666     0.0516853635    -0.0598396586    -0.0052493257
  184  C 13  X     -0.0015292136     0.0075791630     0.0263617537     0.0530376859    -0.0083482570
  185  C 13  Y     -0.0166462719     0.0199204307     0.0308415674     0.0010036991    -0.0054070553
  186  C 13  Z      0.0140108436    -0.0198821808    -0.0387295420    -0.0295509141     0.0088414711
  187  C 13  X     -0.0001686316     0.0025179419     0.0085913948     0.0111365638    -0.0036795776
  188  C 13  Y     -0.0063854023     0.0070294404     0.0122378788     0.0095565796    -0.0010897318
  189  C 13  Z      0.0051534443    -0.0069712454    -0.0142889126    -0.0135686834     0.0030086316
  190  C 13 XX     -0.0040160595     0.0042586887     0.0053473626    -0.0209431209    -0.0004337630
  191  C 13 YY     -0.0048445839     0.0058739062     0.0091619655    -0.0132054354    -0.0014617752
  192  C 13 ZZ     -0.0037620983     0.0046919921     0.0075108924    -0.0119870663    -0.0012024392
  193  C 13 XY      0.0006809518    -0.0004997162    -0.0000557408     0.0039852186    -0.0001813085
  194  C 13 XZ      0.0012042032    -0.0012379764    -0.0014947681     0.0059389787     0.0000860159
  195  C 13 YZ      0.0029312518    -0.0035606105    -0.0056582947     0.0039392170     0.0009658905
  196  C 14  S      0.0023065374     0.0084377675     0.0362896841     0.1382903673    -0.0113877071
  197  C 14  S     -0.0046375584    -0.0161392764    -0.0704528038    -0.2656008682     0.0220241252
  198  C 14  S      0.0051767623    -0.0130376111    -0.0475471776    -0.0782683774     0.0072584663
  199  C 14  X     -0.0303168951     0.0397485646     0.0643133759    -0.0545448175    -0.0095781023
  200  C 14  Y      0.0086443896    -0.0157335341    -0.0349028424     0.0102725274     0.0071810148
  201  C 14  Z      0.0100835166    -0.0091312297    -0.0073600842     0.0215361778    -0.0004536411
  202  C 14  X     -0.0085339405     0.0085631469     0.0137013771    -0.0130110541    -0.0029884718
  203  C 14  Y      0.0025518797    -0.0068927750    -0.0245623105     0.0063139627     0.0039156505
  204  C 14  Z      0.0030061581     0.0011399453     0.0117983867     0.0021809851    -0.0022167053
  205  C 14 XX     -0.0003897332    -0.0006134315    -0.0031912884    -0.0210133000     0.0010012743
  206  C 14 YY      0.0006205321    -0.0022270018    -0.0067174553    -0.0128535307     0.0017864367
  207  C 14 ZZ     -0.0007522082    -0.0001182089    -0.0023724091    -0.0129567825     0.0009621337
  208  C 14 XY     -0.0013822647     0.0020208327     0.0038173702     0.0023662180    -0.0007207226
  209  C 14 XZ      0.0013865992    -0.0014719732    -0.0018546290     0.0073107881     0.0002503450
  210  C 14 YZ      0.0002617474     0.0005567720     0.0027375380     0.0045543666    -0.0008838060
  211  H 15  S     -0.0633033210    -0.0384467237    -0.0281808131    -0.0003946659    -0.0250836579
  212  H 15  S     -0.0074510461    -0.0012561025    -0.0048789514    -0.0002936725    -0.0006192097
  213  H 16  S     -0.0338748781    -0.0143070409    -0.0135357411     0.0002635077     0.0862559262
  214  H 16  S     -0.0036626552    -0.0001752036    -0.0023589344     0.0003723305     0.0121382037
  215  H 17  S      0.0301392732     0.0423915934    -0.0027450870     0.0001792839     0.0874817520
  216  H 17  S      0.0007422986     0.0084631923    -0.0039149033     0.0002298246     0.0115494490
  217  H 18  S      0.0497428923     0.0586211785    -0.0038476754    -0.0001482367    -0.0354461318
  218  H 18  S      0.0000484143     0.0109522574    -0.0018715832     0.0009302321    -0.0024142371
  219  H 19  S     -0.0143407529     0.0238493593    -0.0448001292    -0.0008528875    -0.1118483763
  220  H 19  S     -0.0009279358     0.0053251056    -0.0101126801    -0.0002365161    -0.0128873802
  221  H 20  S     -0.0157651712     0.0333674112    -0.0547981869    -0.0009496293    -0.0943841975
  222  H 20  S     -0.0022705966     0.0021820977    -0.0030931628    -0.0004315489    -0.0162476453
  223  H 21  S      0.0024837893    -0.0082987176    -0.0251623974     0.0811724472     0.0060266822
  224  H 21  S     -0.0028998836     0.0019411118    -0.0042077458     0.0040998357     0.0021619034
  225  H 22  S     -0.0182264260     0.0223619124     0.0345631652     0.0782874808    -0.0062442526
  226  H 22  S     -0.0027738121     0.0022327610     0.0013080069     0.0050568284    -0.0000262278
  227  H 23  S     -0.0231582273     0.0309715364     0.0569509958    -0.0013788204    -0.0120599992
  228  H 23  S     -0.0019732760     0.0020949150     0.0031126472    -0.0001590827    -0.0006885353
  229  H 24  S     -0.0176271922     0.0213495524     0.0340044231    -0.0788785606    -0.0052218806
  230  H 24  S     -0.0025826283     0.0018493418     0.0013457108    -0.0050558247     0.0001519938
  231  H 25  S      0.0029075486    -0.0090551722    -0.0251075653    -0.0786196341     0.0066371360
  232  H 25  S     -0.0026451057     0.0013743176    -0.0032962085    -0.0025624812     0.0017668929
  233  C 26  S     -0.1355696875     0.0827438838    -0.0461467197     0.0001242729     0.0311699766
  234  C 26  S      0.2497367426    -0.1488075510     0.0954205060    -0.0002166818    -0.0563614622
  235  C 26  S      0.1612044365    -0.0684313036     0.1382907697     0.0068044568    -0.0405689769
  236  C 26  X      0.0007639057    -0.0418277855    -0.0715641835    -0.0016612861    -0.0071378166
  237  C 26  Y      0.0025622995     0.0109180576    -0.0004584658     0.0029260389    -0.0040580407
  238  C 26  Z     -0.0020185201     0.0103635530     0.0420388414    -0.0014259202    -0.0045267203
  239  C 26  X     -0.0526947064     0.1107906869     0.1488139456     0.0000479536     0.0264331960
  240  C 26  Y     -0.0020462512    -0.0041817053    -0.0103288665    -0.0062061144     0.0002801829
  241  C 26  Z      0.0327976815    -0.0598092336    -0.0696598855     0.0052608207    -0.0055312192
  242  C 26 XX      0.0252459815    -0.0134951040     0.0095331168    -0.0002055080    -0.0043521187
  243  C 26 YY      0.0055878189    -0.0035258449     0.0018903575    -0.0000753822    -0.0013617464
  244  C 26 ZZ      0.0106245034    -0.0072945920     0.0047617926     0.0002705941    -0.0026465946
  245  C 26 XY     -0.0018800631    -0.0003267735     0.0000834087     0.0004863666     0.0011153251
  246  C 26 XZ     -0.0114955211     0.0071608543    -0.0052382785    -0.0002674825     0.0029120818
  247  C 26 YZ      0.0004657273     0.0004744435    -0.0002395196    -0.0002318162    -0.0003828191
  248  C 27  S     -0.1040255635     0.0983018167     0.0595087591     0.0005700484     0.0121077244
  249  C 27  S      0.1907848820    -0.1858342080    -0.1206493480    -0.0007749857    -0.0232838139
  250  C 27  S      0.0930901797    -0.1484497070    -0.1629353101    -0.0034781647    -0.0362688652
  251  C 27  X     -0.0440492241     0.0157367284    -0.0682579423    -0.0025736822     0.0287069214
  252  C 27  Y      0.0021684966     0.0016613572     0.0044263965     0.0117421576    -0.0027304528
  253  C 27  Z      0.0206378290    -0.0107026055     0.0339101446    -0.0078038662    -0.0152765699
  254  C 27  X      0.0345573370     0.0313389422     0.1344996755    -0.0019845021    -0.0147631013
  255  C 27  Y     -0.0002145712    -0.0040608864    -0.0080894154     0.0099598098    -0.0005735340
  256  C 27  Z     -0.0205987028    -0.0122093348    -0.0685360040    -0.0069509834     0.0020789105
  257  C 27 XX      0.0190884637    -0.0186348562    -0.0130910600    -0.0009324705    -0.0020374548
  258  C 27 YY      0.0049770037    -0.0048364177    -0.0028595165    -0.0003144441    -0.0009101572
  259  C 27 ZZ      0.0079858102    -0.0082106158    -0.0048985933     0.0011177510    -0.0015453590
  260  C 27 XY     -0.0014817037     0.0009788420     0.0012876569     0.0021236624     0.0003376735
  261  C 27 XZ     -0.0078885069     0.0082262156     0.0057248642    -0.0010562411     0.0010931558
  262  C 27 YZ      0.0003791028    -0.0001452318    -0.0002517058    -0.0008507213    -0.0002088091
  263  C 28  S      0.0488265017     0.1268585502    -0.0887950304    -0.0009432163     0.0182108402
  264  C 28  S     -0.0980448612    -0.2498229433     0.1781272789     0.0015554733    -0.0354428624
  265  C 28  S     -0.0103769392    -0.1328445631     0.0281984560     0.0128099526     0.0526337476
  266  C 28  X      0.0720002974     0.0071909261     0.0574335805     0.0004352994    -0.0134636987
  267  C 28  Y      0.0252892564     0.0328235484    -0.0146671205    -0.0002617471    -0.0312508460
  268  C 28  Z     -0.0311074591     0.0024379958    -0.0317247081    -0.0002549788    -0.0217689823
  269  C 28  X      0.0729907711     0.0037934194     0.0039387040     0.0037805580     0.0362082293
  270  C 28  Y     -0.0299541957     0.0398150190     0.0232722550     0.0002649664    -0.0801454313
  271  C 28  Z     -0.0102028269    -0.0187076579    -0.0211215757    -0.0041363033     0.0272132707
  272  C 28 XX     -0.0124813534    -0.0187290677     0.0075932194     0.0001047063    -0.0007493576
  273  C 28 YY     -0.0044206548    -0.0137643247     0.0113198254     0.0000672070    -0.0049223909
  274  C 28 ZZ     -0.0012040825    -0.0107459911     0.0106079767     0.0001412083     0.0010652602
  275  C 28 XY      0.0027160464     0.0032306820    -0.0011385995    -0.0000002341     0.0033386396
  276  C 28 XZ     -0.0031417647     0.0006124907    -0.0015308669    -0.0000991272     0.0054104025
  277  C 28 YZ     -0.0008515038     0.0046298906    -0.0060829143    -0.0001266068     0.0020118513

                         26               27               28               29               30
                   -0.7845931676    -0.7063045337    -0.6807979909    -0.6651309457    -0.6550886155
    1  C  1  S      0.0588513114    -0.0650196808    -0.0306809001    -0.0033306876     0.0673165087
    2  C  1  S     -0.1229036920     0.1327630488     0.0636787286     0.0071420982    -0.1444581211
    3  C  1  S     -0.0373184551     0.0868815875     0.0154488084    -0.0004048873     0.0086530482
    4  C  1  X      0.0455993508    -0.0168798686     0.0502899881     0.0005209257    -0.0236782740
    5  C  1  Y      0.0030372643    -0.0185031991    -0.0365156161    -0.0056146297     0.1113863759
    6  C  1  Z      0.0288740882    -0.0279564682    -0.0246992757     0.0026673578    -0.0357910954
    7  C  1  X      0.0135421400     0.0133577227     0.0269447404    -0.0001719789    -0.0048068839
    8  C  1  Y     -0.0081505618     0.0060921156    -0.0117611828    -0.0041744667     0.0480131447
    9  C  1  Z      0.0112191532    -0.0278585455    -0.0103656606     0.0016898110    -0.0157232114
   10  C  1 XX     -0.0024512018     0.0072818379     0.0074302321     0.0005664910    -0.0121581375
   11  C  1 YY     -0.0091406728     0.0064453862    -0.0009005028     0.0002637913    -0.0041081778
   12  C  1 ZZ     -0.0119616883     0.0117415894     0.0052399875     0.0006050953    -0.0123766081
   13  C  1 XY     -0.0010247202     0.0039350749     0.0021238652    -0.0000342973    -0.0000786579
   14  C  1 XZ     -0.0000981834    -0.0052254371    -0.0054556716    -0.0001255267     0.0042976576
   15  C  1 YZ     -0.0011555919     0.0016626983     0.0001268723    -0.0001103948     0.0023531694
   16  C  2  S      0.0711370988    -0.0232929965     0.0243056865     0.0017214936    -0.0437203659
   17  C  2  S     -0.1441008754     0.0525158216    -0.0492816509    -0.0032533322     0.0860180300
   18  C  2  S     -0.0139388842    -0.0407497185    -0.0089236522    -0.0024251192     0.0150581575
   19  C  2  X      0.0194289167    -0.0032076195     0.0237963113    -0.0007601985     0.0038705635
   20  C  2  Y     -0.0124165283    -0.0075717657     0.0142199525    -0.0011925411    -0.0009134495
   21  C  2  Z     -0.0178679199     0.0791225124     0.0776468296     0.0052360117    -0.1190138749
   22  C  2  X      0.0146851443    -0.0154212785     0.0096252000    -0.0008317379     0.0030342190
   23  C  2  Y      0.0050738788    -0.0167799839     0.0089806649     0.0004138664    -0.0016622672
   24  C  2  Z     -0.0137854441     0.0302553536     0.0229332235     0.0002066664    -0.0318619425
   25  C  2 XX     -0.0013112750     0.0034147635     0.0011294074    -0.0002831831     0.0046550739
   26  C  2 YY     -0.0118152938     0.0024781928    -0.0060395026    -0.0003452390     0.0093859069
   27  C  2 ZZ     -0.0117662762     0.0053556061    -0.0027221365     0.0000145907     0.0013439588
   28  C  2 XY     -0.0002364591     0.0018504882     0.0025065432    -0.0000967498     0.0014666604
   29  C  2 XZ      0.0011798164     0.0011418426     0.0035912997     0.0000653823    -0.0031330271
   30  C  2 YZ     -0.0019139786     0.0052844925     0.0032690848     0.0000969177    -0.0024519805
   31  C  3  S      0.0125371042     0.0718087001     0.0514076673     0.0007170287    -0.0187362469
   32  C  3  S     -0.0207295428    -0.1484710573    -0.1022020136    -0.0012054046     0.0326445052
   33  C  3  S     -0.0536256684    -0.0153869226    -0.0614721488     0.0019583890     0.0269886300
   34  C  3  X      0.0331022376     0.0018788853     0.0290945770     0.0019892046    -0.0443786599
   35  C  3  Y      0.0428401877    -0.0201038804     0.0477906442     0.0058069977    -0.1347755070
   36  C  3  Z     -0.0104973986     0.0192317776     0.0349457478    -0.0012924544     0.0022528448
   37  C  3  X      0.0042489342     0.0038377918     0.0098025312     0.0013304228    -0.0161692904
   38  C  3  Y      0.0191700866    -0.0216466443     0.0109299465     0.0031637494    -0.0443785150
   39  C  3  Z     -0.0171090285     0.0167323364    -0.0032951989     0.0002776396     0.0159783097
   40  C  3 XX      0.0016958474    -0.0040719214    -0.0021856780    -0.0000356064    -0.0003183063
   41  C  3 YY     -0.0012718862    -0.0114537350    -0.0076990504     0.0000698836     0.0001631501
   42  C  3 ZZ     -0.0028486406    -0.0123631505    -0.0089155326    -0.0001943756     0.0048416968
   43  C  3 XY      0.0005572616    -0.0015354791     0.0005586614     0.0001741602    -0.0040424881
   44  C  3 XZ      0.0042776942     0.0033208033     0.0063259862     0.0000764851    -0.0033626352
   45  C  3 YZ      0.0029710559    -0.0037527028     0.0004947514     0.0003256236    -0.0063894433
   46  C  4  S     -0.0485973922     0.0445148924    -0.0302948117    -0.0047741172     0.1082570213
   47  C  4  S      0.0993913065    -0.0917385407     0.0626761798     0.0106333964    -0.2261128960
   48  C  4  S      0.0548804821    -0.0847294040    -0.0003303765    -0.0175485602    -0.0544361570
   49  C  4  X      0.0360962722     0.0797015317     0.0656217457     0.0023194091    -0.0396812920
   50  C  4  Y     -0.0170704644    -0.0311529779    -0.0439474688     0.0023179048    -0.0304153428
   51  C  4  Z     -0.0031812055     0.0253546895     0.0016473121    -0.0050034001     0.0964055039
   52  C  4  X      0.0066653102     0.0226910976     0.0197494642    -0.0019243269    -0.0136713900
   53  C  4  Y     -0.0239884149     0.0094458899    -0.0155522986     0.0053517482     0.0012153035
   54  C  4  Z      0.0093740859    -0.0044647449    -0.0047640683    -0.0037166154     0.0394498719
   55  C  4 XX      0.0035576179    -0.0024456991     0.0019016263     0.0004719197    -0.0102675320
   56  C  4 YY      0.0088518643    -0.0072172944     0.0081555099     0.0010254088    -0.0224047972
   57  C  4 ZZ      0.0053814371    -0.0092134527     0.0007994970     0.0006240017    -0.0122313114
   58  C  4 XY     -0.0033881548    -0.0050008156    -0.0028860195     0.0001816939    -0.0029384199
   59  C  4 XZ      0.0020290858     0.0013138085     0.0026436859     0.0000595700    -0.0008903511
   60  C  4 YZ     -0.0017039177    -0.0028796505    -0.0047450369    -0.0001748721     0.0041826321
   61  C  5  S     -0.0508463423    -0.1008494378    -0.0310937111     0.0032095560    -0.0644794381
   62  C  5  S      0.1005310327     0.2077075058     0.0633878524    -0.0058244969     0.1289513323
   63  C  5  S      0.1660685394     0.1333601693    -0.0021499002    -0.0147827582     0.1327360319
   64  C  5  X     -0.0650001849     0.0670866971    -0.1019382345    -0.0032657231     0.1006220137
   65  C  5  Y     -0.0018249776     0.0104735042     0.0346462960     0.0064286127    -0.1072839715
   66  C  5  Z      0.0477649643    -0.0361610503     0.0385385812    -0.0033790184     0.0313614817
   67  C  5  X      0.0935510668    -0.0252999433    -0.0675942879    -0.0114064171     0.0549997314
   68  C  5  Y     -0.0096822961     0.0153008840     0.0114046663     0.0176587358    -0.0411328669
   69  C  5  Z     -0.0561751347    -0.0021818736     0.0325189019    -0.0073795497    -0.0154603075
   70  C  5 XX      0.0055420959     0.0175901518     0.0066136779    -0.0005994843     0.0087028925
   71  C  5 YY      0.0073166842     0.0074255612     0.0038499912    -0.0002044192     0.0045522580
   72  C  5 ZZ      0.0062286615     0.0103936139     0.0027737929    -0.0002268097     0.0082350377
   73  C  5 XY     -0.0030425561     0.0002466298    -0.0009667539     0.0000258451     0.0037687704
   74  C  5 XZ      0.0003540153    -0.0093876355    -0.0014434211     0.0002935433    -0.0064868270
   75  C  5 YZ     -0.0047789234    -0.0008441501    -0.0026424435    -0.0000461464     0.0001515749
   76  C  6  S      0.0251606973     0.0342760199     0.0702837119     0.0039226024    -0.0934485559
   77  C  6  S     -0.0505274179    -0.0695814678    -0.1431375701    -0.0082858280     0.1952887286
   78  C  6  S     -0.0181300888    -0.0244669985    -0.0434732655     0.0065537545     0.0008102133
   79  C  6  X      0.0288869199     0.0042102600     0.0511357167     0.0015482379    -0.0468120291
   80  C  6  Y      0.0253929828    -0.0541177803    -0.0483232349    -0.0012322442     0.0421856483
   81  C  6  Z     -0.0160286798     0.0331895589    -0.0201859268    -0.0019017042     0.0596683923
   82  C  6  X      0.0097545990     0.0030052522     0.0167964250     0.0019035631    -0.0238936172
   83  C  6  Y      0.0098300684    -0.0147780417    -0.0157447888    -0.0020518052     0.0267472600
   84  C  6  Z     -0.0033111466     0.0096477884    -0.0082553775    -0.0023817240     0.0278646412
   85  C  6 XX     -0.0015249377    -0.0057823075    -0.0121922998    -0.0007380513     0.0183394180
   86  C  6 YY     -0.0066306908    -0.0001735876    -0.0077407529    -0.0005117932     0.0122542646
   87  C  6 ZZ     -0.0020994763    -0.0088086688    -0.0108545553    -0.0004246683     0.0110734638
   88  C  6 XY     -0.0011846394    -0.0000471118    -0.0010575310     0.0001140842    -0.0016530857
   89  C  6 XZ     -0.0026468831    -0.0008290473    -0.0050788889    -0.0003024431     0.0070256971
   90  C  6 YZ     -0.0006532868    -0.0008734025    -0.0015441175    -0.0002375151     0.0055641750
   91  C  7  S     -0.0340991740     0.0881771346     0.0469052532    -0.0016080702     0.0108400344
   92  C  7  S      0.0661740083    -0.1849723647    -0.1006532566     0.0036839057    -0.0237723664
   93  C  7  S      0.0969136947    -0.0887786856    -0.0123669501    -0.0075867858     0.0175124439
   94  C  7  X     -0.0444772900     0.1071446375     0.0485887462    -0.0032655078     0.0386572794
   95  C  7  Y      0.0847262975    -0.1778576909    -0.0925565713     0.0023619452    -0.0123508298
   96  C  7  Z     -0.0361021355     0.0679436489     0.0389777282     0.0001374278    -0.0128192108
   97  C  7  X     -0.0504765070     0.0256705597    -0.0059754120     0.0008323646    -0.0106199566
   98  C  7  Y      0.0897681648    -0.0462769140     0.0116350437    -0.0045857361     0.0204980856
   99  C  7  Z     -0.0360296396     0.0184785322    -0.0049104635     0.0037786615    -0.0122116163
  100  C  7 XX      0.0026270554    -0.0099386400    -0.0052636427     0.0003299030    -0.0031999464
  101  C  7 YY      0.0065263290    -0.0172617452    -0.0099569221     0.0002354507    -0.0006784688
  102  C  7 ZZ      0.0026768493    -0.0075979103    -0.0044528849     0.0000886858     0.0001534720
  103  C  7 XY     -0.0027674845     0.0075022235     0.0037595342    -0.0001877690     0.0018411669
  104  C  7 XZ      0.0013968539    -0.0031564843    -0.0015117340    -0.0000035697     0.0000088852
  105  C  7 YZ     -0.0025352205     0.0045893473     0.0026863455     0.0000708222    -0.0012657946
  106  C  8  S     -0.0632314830     0.0275286153    -0.0805204832     0.0016443642    -0.0493021096
  107  C  8  S      0.1244479341    -0.0594864071     0.1691808302    -0.0035845807     0.1002001341
  108  C  8  S      0.1259102082    -0.0147249916     0.0921212751    -0.0061151047     0.0432728450
  109  C  8  X      0.0623463923     0.0852823770    -0.0991846347    -0.0396405109    -0.0094103770
  110  C  8  Y     -0.0058817159    -0.0065804907     0.0090035813     0.1796893676     0.0086310929
  111  C  8  Z     -0.0292348518    -0.0411034442     0.0468442261    -0.1197266823    -0.0015316632
  112  C  8  X     -0.0700735929     0.0120089702    -0.0653322822    -0.0103252676    -0.0244585463
  113  C  8  Y      0.0092862921    -0.0011250282     0.0087520551     0.0441894281     0.0067416913
  114  C  8  Z      0.0304530867    -0.0039946550     0.0303943375    -0.0290532999     0.0077477111
  115  C  8 XX      0.0066165635    -0.0055931325     0.0130316877    -0.0015988898     0.0066369459
  116  C  8 YY      0.0093498770    -0.0010270686     0.0071110606    -0.0007880573     0.0053927515
  117  C  8 ZZ      0.0065368401    -0.0022445241     0.0076965966     0.0016769217     0.0050801755
  118  C  8 XY     -0.0019687061     0.0001753918    -0.0014236656     0.0035728297    -0.0006416858
  119  C  8 XZ     -0.0006689396     0.0021933775    -0.0040270772    -0.0018523644    -0.0018458788
  120  C  8 YZ     -0.0046668551    -0.0007196490    -0.0012206981    -0.0013309312    -0.0019392012
  121  N  9  S     -0.0273148350     0.0528869858     0.0272090278    -0.0007721802     0.0059494562
  122  N  9  S     -0.0571103370     0.1090448576     0.0557665729    -0.0016634462     0.0118119367
  123  N  9  S      0.0274509712     0.0516559373     0.0521095488    -0.0025867014     0.0234464982
  124  N  9  X     -0.0098330755     0.0108067711     0.0063761748     0.0006250654    -0.0086655768
  125  N  9  Y      0.0130391487    -0.0184661956    -0.0074086220     0.0002909641    -0.0035598572
  126  N  9  Z     -0.0058846245     0.0097636643     0.0026766929    -0.0006341519     0.0077499495
  127  N  9  X     -0.0060358183     0.0007913717    -0.0040492884     0.0001279228     0.0035849124
  128  N  9  Y      0.0095726791    -0.0003083429     0.0035943537    -0.0001449996     0.0047600218
  129  N  9  Z     -0.0043559237    -0.0005206120    -0.0012823738    -0.0002103395    -0.0044345777
  130  N  9 XX     -0.0016162081     0.0024560450     0.0015254256     0.0000030821    -0.0009876621
  131  N  9 YY     -0.0026542565     0.0050487005     0.0024625328    -0.0000910311     0.0009107683
  132  N  9 ZZ     -0.0010135210     0.0019550329     0.0008543198    -0.0000807837     0.0007846052
  133  N  9 XY      0.0015405862    -0.0027002508    -0.0016628952    -0.0000331595     0.0007762984
  134  N  9 XZ     -0.0006121692     0.0013069712     0.0007313346    -0.0000001570     0.0001084998
  135  N  9 YZ      0.0009030944    -0.0021882892    -0.0009620288     0.0000615604    -0.0011030228
  136  C 10  S     -0.0552252775    -0.0443956712     0.0599474486    -0.1042593588     0.0152231231
  137  C 10  S      0.1078118625     0.0879220997    -0.1190025602     0.2088533745    -0.0304139567
  138  C 10  S      0.0328662715     0.0306623396    -0.0284509083     0.0615504752    -0.0029081799
  139  C 10  X     -0.0162998085     0.0295260505    -0.0682681448    -0.1128638162    -0.0417242445
  140  C 10  Y     -0.0233304263     0.0067172371    -0.0397465807     0.0076747329    -0.0371346495
  141  C 10  Z      0.0274250390    -0.0213045210     0.0686423916     0.0556129765     0.0522161782
  142  C 10  X      0.0020632361     0.0127968867    -0.0186179256    -0.0336928027    -0.0112138974
  143  C 10  Y     -0.0184722607    -0.0025922849    -0.0154882676    -0.0091579054    -0.0147891300
  144  C 10  Z      0.0135941114    -0.0053182880     0.0219876696     0.0253466042     0.0180154027
  145  C 10 XX      0.0039914900     0.0056265755    -0.0099391058     0.0119321684    -0.0043997206
  146  C 10 YY      0.0084118305     0.0059601284    -0.0068225493     0.0156051124    -0.0007691900
  147  C 10 ZZ      0.0058336712     0.0038698848    -0.0048410444     0.0110408113    -0.0008896748
  148  C 10 XY     -0.0010226202    -0.0022589506     0.0036629391    -0.0035256800     0.0013462398
  149  C 10 XZ     -0.0002201983    -0.0002076750     0.0010314459    -0.0009651457     0.0010090460
  150  C 10 YZ     -0.0049286352    -0.0018761123     0.0007864229    -0.0067963217    -0.0010808624
  151  C 11  S      0.0304727553    -0.0075008300     0.0321126425     0.1088966982     0.0297905790
  152  C 11  S     -0.0605143645     0.0145824741    -0.0645147230    -0.2172982340    -0.0600127082
  153  C 11  S     -0.0230615302    -0.0104821215    -0.0071772236    -0.0537503946    -0.0174935218
  154  C 11  X     -0.0580455620    -0.0684089905     0.1146377640    -0.0988425850     0.0464344101
  155  C 11  Y      0.0315987752     0.0349890099    -0.0698129661     0.0095149490    -0.0428763491
  156  C 11  Z      0.0067888651     0.0098537597    -0.0076672082     0.0464736201     0.0083912186
  157  C 11  X     -0.0212586372    -0.0201543140     0.0359376099    -0.0319401137     0.0161298494
  158  C 11  Y      0.0090640497     0.0122929120    -0.0229256896     0.0127094754    -0.0126891175
  159  C 11  Z      0.0045038876     0.0014085324    -0.0014708493     0.0076367809     0.0012002103
  160  C 11 XX     -0.0021981327     0.0022664737    -0.0060117033    -0.0117156976    -0.0043821573
  161  C 11 YY     -0.0062176067    -0.0011438408    -0.0011470339    -0.0156206142    -0.0028681684
  162  C 11 ZZ     -0.0025132600     0.0012575207    -0.0043428788    -0.0122517407    -0.0037643874
  163  C 11 XY      0.0029050767     0.0016924077    -0.0022495163     0.0019458273    -0.0006951733
  164  C 11 XZ     -0.0022177689    -0.0026400115     0.0043508150     0.0018400772     0.0020795041
  165  C 11 YZ      0.0022105240     0.0003354434     0.0005080071     0.0073697347     0.0012201687
  166  C 12  S      0.0845878966     0.0626128946    -0.0984135987    -0.0005355997    -0.0445594377
  167  C 12  S     -0.1646522052    -0.1241960918     0.1957066041     0.0011070564     0.0889580355
  168  C 12  S     -0.0350496157    -0.0232802812     0.0431310648     0.0014999554     0.0218727560
  169  C 12  X      0.0024533553    -0.0202891122     0.0419671792     0.0361413939     0.0220748800
  170  C 12  Y     -0.0016475381     0.0003021046    -0.0024792990    -0.1638994982    -0.0094477014
  171  C 12  Z     -0.0002247542     0.0107668600    -0.0209515937     0.1095864716    -0.0047460244
  172  C 12  X     -0.0055552616    -0.0090431184     0.0110744080     0.0108567497     0.0024788054
  173  C 12  Y     -0.0001773238     0.0002715782    -0.0010359622    -0.0507080165    -0.0029640965
  174  C 12  Z      0.0030166275     0.0045726658    -0.0053776057     0.0340232372     0.0008135214
  175  C 12 XX     -0.0107370316    -0.0087268524     0.0145572998    -0.0018341221     0.0071379157
  176  C 12 YY     -0.0102318467    -0.0073550542     0.0109132111    -0.0007844530     0.0043806735
  177  C 12 ZZ     -0.0083417392    -0.0063624345     0.0099038376     0.0028212830     0.0045106839
  178  C 12 XY      0.0021331807     0.0014957397    -0.0022675559     0.0051570429    -0.0007408781
  179  C 12 XZ      0.0021810529     0.0019624530    -0.0037404283    -0.0028821995    -0.0022925013
  180  C 12 YZ      0.0039617212     0.0024808521    -0.0034445743    -0.0020596299    -0.0012447896
  181  C 13  S      0.0271507116    -0.0102597388     0.0342661396    -0.1092980877     0.0206209491
  182  C 13  S     -0.0538931119     0.0200215586    -0.0687053991     0.2181598911    -0.0415964032
  183  C 13  S     -0.0244982270    -0.0084326390    -0.0098729945     0.0519395881    -0.0150523858
  184  C 13  X     -0.0468117923    -0.0546665239     0.0871356866     0.0988385741     0.0395755049
  185  C 13  Y     -0.0216947178    -0.0231614075     0.0501516730    -0.0093786503     0.0345290534
  186  C 13  Z      0.0426461271     0.0480630179    -0.0869679066    -0.0465253707    -0.0487476776
  187  C 13  X     -0.0171004489    -0.0154631697     0.0268663946     0.0285471063     0.0143910483
  188  C 13  Y     -0.0063413232    -0.0086089496     0.0157557899     0.0059079389     0.0094252755
  189  C 13  Z      0.0143349573     0.0153168971    -0.0269774718    -0.0202555940    -0.0152675178
  190  C 13 XX     -0.0002468826     0.0039267070    -0.0083463558     0.0124817179    -0.0043869315
  191  C 13 YY     -0.0051850793    -0.0002472169    -0.0022971695     0.0159764900    -0.0018686545
  192  C 13 ZZ     -0.0043628003    -0.0003140796    -0.0016251705     0.0113148536    -0.0013985044
  193  C 13 XY     -0.0012385193    -0.0018312427     0.0032540074    -0.0038323413     0.0015522164
  194  C 13 XZ     -0.0000404507    -0.0007915235     0.0013775501    -0.0008129772     0.0006462728
  195  C 13 YZ      0.0037116405     0.0015746541    -0.0015528912    -0.0066377134    -0.0004168602
  196  C 14  S     -0.0567549744    -0.0435579176     0.0595307834     0.1040538832     0.0258203767
  197  C 14  S      0.1108393819     0.0861551285    -0.1181500500    -0.2085755397    -0.0515745609
  198  C 14  S      0.0413766648     0.0284196754    -0.0244038475    -0.0573523779    -0.0050898829
  199  C 14  X     -0.0252985891     0.0363178878    -0.0899497039     0.1150984823    -0.0507670351
  200  C 14  Y      0.0273412465    -0.0128699981     0.0539854988    -0.0174703822     0.0454675404
  201  C 14  Z     -0.0075113020    -0.0094838589     0.0064735456    -0.0489174839    -0.0079810574
  202  C 14  X     -0.0060801503     0.0129009823    -0.0275982163     0.0388668203    -0.0156461313
  203  C 14  Y      0.0206359133    -0.0005323203     0.0208861390    -0.0146535633     0.0186351505
  204  C 14  Z     -0.0126697906    -0.0069749181    -0.0017701800    -0.0095119044    -0.0058710643
  205  C 14 XX      0.0048990460     0.0046831545    -0.0081104764    -0.0114836780    -0.0046419447
  206  C 14 YY      0.0087555473     0.0053427683    -0.0059288090    -0.0153748157    -0.0017993214
  207  C 14 ZZ      0.0052101445     0.0050225500    -0.0073007063    -0.0115415168    -0.0033083229
  208  C 14 XY     -0.0024871309     0.0001437166    -0.0012799166     0.0025350176    -0.0008970237
  209  C 14 XZ      0.0003938237    -0.0015038019     0.0037250889     0.0015001102     0.0024956436
  210  C 14 YZ     -0.0043885234    -0.0027378566     0.0026174966     0.0071757484     0.0005198013
  211  H 15  S     -0.0442324821     0.0531608726     0.0121653507     0.0052147585    -0.0989869311
  212  H 15  S     -0.0060968726     0.0161668185     0.0096212932     0.0006087232    -0.0217444973
  213  H 16  S     -0.0465574106     0.0168693367    -0.0382128860    -0.0011530950     0.0509196397
  214  H 16  S     -0.0072906729     0.0047086818    -0.0048889917     0.0000656559     0.0122313244
  215  H 17  S     -0.0060536859    -0.0681989173    -0.0674248488    -0.0003635757     0.0275327852
  216  H 17  S      0.0021252127    -0.0136620078    -0.0131268145     0.0001443498     0.0103404602
  217  H 18  S      0.0334116192    -0.0483628019     0.0140439522     0.0072628668    -0.1474676154
  218  H 18  S      0.0099864252    -0.0086189405     0.0084990198     0.0030675367    -0.0326818892
  219  H 19  S     -0.0113620735    -0.0288143195    -0.0697516168    -0.0043247680     0.1112709936
  220  H 19  S     -0.0057617214    -0.0068031793    -0.0139447044    -0.0012396074     0.0252940999
  221  H 20  S     -0.0250177704    -0.0429560039    -0.0943568100    -0.0044395791     0.1130735004
  222  H 20  S      0.0006553394    -0.0043835767    -0.0138264441    -0.0015199593     0.0252540878
  223  H 21  S      0.0319244267     0.0315611134    -0.0529129248     0.1239065698    -0.0226362216
  224  H 21  S      0.0122507728     0.0090220464    -0.0100692372     0.0246127830    -0.0020868416
  225  H 22  S     -0.0210151062     0.0042171748    -0.0308191698    -0.1247257442    -0.0376402738
  226  H 22  S      0.0008375314     0.0020963980    -0.0059503384    -0.0274247246    -0.0072714759
  227  H 23  S     -0.0568736185    -0.0610178978     0.1068013164     0.0005492534     0.0519633182
  228  H 23  S     -0.0038035848    -0.0088630933     0.0200488745     0.0000786530     0.0124149490
  229  H 24  S     -0.0187685925     0.0066928096    -0.0327356329     0.1244160913    -0.0262095206
  230  H 24  S      0.0010283641     0.0024836819    -0.0063839890     0.0265012390    -0.0048884530
  231  H 25  S      0.0321963191     0.0296336650    -0.0509613237    -0.1200330202    -0.0336614319
  232  H 25  S      0.0113219683     0.0087530931    -0.0091006730    -0.0215719630    -0.0027913249
  233  C 26  S      0.1337233328    -0.0437430582     0.0701275313    -0.0009544012     0.0046662490
  234  C 26  S     -0.2501396668     0.0974558860    -0.1373353010     0.0013976278     0.0007460437
  235  C 26  S     -0.2343940178     0.1029171603    -0.1058308231     0.0134198810    -0.0173999257
  236  C 26  X     -0.1330307002    -0.1337869589    -0.0226744723     0.0025846979    -0.1401544793
  237  C 26  Y      0.0070239174     0.0115487423     0.0089199396     0.0121839504    -0.0144075014
  238  C 26  Z      0.0690073602     0.0703576947     0.0065630753    -0.0112034386     0.0917062128
  239  C 26  X      0.0946249124     0.0315968767    -0.0701411698    -0.0026178639     0.0602779161
  240  C 26  Y     -0.0042325889    -0.0012114986     0.0066241661    -0.0057479170    -0.0055625101
  241  C 26  Z     -0.0495557070    -0.0089722745     0.0399481835     0.0062831069    -0.0269852624
  242  C 26 XX     -0.0241175335     0.0098198201    -0.0139810873    -0.0004654817    -0.0002594210
  243  C 26 YY     -0.0070746891     0.0023871280    -0.0035647948    -0.0001232722    -0.0002845159
  244  C 26 ZZ     -0.0112893346     0.0047372831    -0.0069134211     0.0008156508     0.0019403882
  245  C 26 XY      0.0012039319    -0.0003463576     0.0000904753     0.0013663577     0.0023447977
  246  C 26 XZ      0.0097794674    -0.0046692076     0.0064477798    -0.0007725966    -0.0015815143
  247  C 26 YZ     -0.0003913249     0.0006229028     0.0000981378    -0.0006536756    -0.0005562497
  248  C 27  S      0.1265320150     0.0777127873    -0.0291717186    -0.0021264029     0.0381493760
  249  C 27  S     -0.2378534244    -0.1546333647     0.0725088099     0.0044094440    -0.0729951450
  250  C 27  S     -0.2012636239    -0.1381345196     0.0630328647     0.0015058473    -0.1215525508
  251  C 27  X      0.1448335699    -0.0281183179     0.1536668008    -0.0132931470     0.1053233929
  252  C 27  Y     -0.0101357873     0.0040511219    -0.0092842679     0.0366228887    -0.0127890333
  253  C 27  Z     -0.0702028889     0.0139946033    -0.0756436200    -0.0214703947    -0.0464700142
  254  C 27  X     -0.0635550810     0.0251529744    -0.0659730914    -0.0026244632     0.0210621373
  255  C 27  Y      0.0037108363    -0.0015587592     0.0042578145     0.0185386840    -0.0044238252
  256  C 27  Z      0.0325470008    -0.0150957111     0.0288657140    -0.0133493767    -0.0077486340
  257  C 27 XX     -0.0221730572    -0.0157905851     0.0087572732    -0.0012005849    -0.0072068324
  258  C 27 YY     -0.0070345994    -0.0038936851     0.0020379602    -0.0004722893    -0.0024980357
  259  C 27 ZZ     -0.0104388160    -0.0067137827     0.0034869759     0.0024445391    -0.0025471377
  260  C 27 XY      0.0012090756     0.0008779854    -0.0007709162     0.0041070588     0.0015656052
  261  C 27 XZ      0.0083799212     0.0066181020    -0.0033671617    -0.0023293488     0.0017915072
  262  C 27 YZ     -0.0005587235    -0.0005705934     0.0007905771    -0.0016572872    -0.0004323661
  263  C 28  S     -0.0803890613     0.0761526426     0.0088854643    -0.0006635048     0.0048296796
  264  C 28  S      0.1649433809    -0.1556521059    -0.0141263509     0.0009012304    -0.0138337880
  265  C 28  S     -0.0436287867    -0.0648653299    -0.0789388575     0.0239754971    -0.0458851567
  266  C 28  X      0.0609214398    -0.0987717784    -0.0932948236    -0.0041021758     0.1015671042
  267  C 28  Y     -0.0178241999     0.1670014779     0.1119123196    -0.0049561867     0.0528570400
  268  C 28  Z     -0.0114128503    -0.0928831273    -0.0520555584     0.0063845317    -0.0949763848
  269  C 28  X     -0.0281606789     0.0122356499    -0.0212710503     0.0043485227     0.0312285517
  270  C 28  Y      0.0754492283     0.0017784735     0.0344495729    -0.0029398772     0.0419238928
  271  C 28  Z     -0.0331576453    -0.0134164566    -0.0100573783    -0.0034286552    -0.0457012747
  272  C 28 XX      0.0046369103    -0.0039683741     0.0023543380     0.0003520514    -0.0068280144
  273  C 28 YY      0.0129316402    -0.0157165496    -0.0035768187     0.0000981843    -0.0013836572
  274  C 28 ZZ      0.0088637051    -0.0040171568     0.0011070057    -0.0002186931     0.0040590147
  275  C 28 XY     -0.0033269071     0.0076817399     0.0022262705    -0.0001161444     0.0016688069
  276  C 28 XZ     -0.0004708932    -0.0025459597     0.0007734789    -0.0000388940    -0.0019142312
  277  C 28 YZ     -0.0064275248     0.0032897374    -0.0009025242    -0.0000448284    -0.0006679537

                         31               32               33               34               35
                   -0.6344144023    -0.6194220229    -0.5863075962    -0.5640612256    -0.5282615215
    1  C  1  S      0.0671982419    -0.0719493526    -0.0036202922     0.0168046670    -0.0025041642
    2  C  1  S     -0.1397362074     0.1418516521     0.0078602737    -0.0284609371     0.0015256252
    3  C  1  S     -0.0573106333     0.2126013702     0.0045569339    -0.0911860788     0.0100756100
    4  C  1  X      0.1257052913     0.0178971541    -0.0204772155     0.1311470688    -0.0577224451
    5  C  1  Y      0.0826684548     0.0797388540    -0.0151664847    -0.0370598011     0.0033936564
    6  C  1  Z     -0.1233991216     0.1319155670     0.0478002773     0.0994462531     0.0264586033
    7  C  1  X      0.0501972210     0.0511048621    -0.0123013146     0.0135804678    -0.0201247919
    8  C  1  Y      0.0311260883     0.0558491527    -0.0077417479    -0.0391010365     0.0047971207
    9  C  1  Z     -0.0211806676    -0.0189695296     0.0147771119     0.0727869635     0.0018811027
   10  C  1 XX     -0.0053947219     0.0127781811     0.0011356777     0.0078244549    -0.0018845111
   11  C  1 YY     -0.0123939751     0.0085132893     0.0020368488    -0.0000038579     0.0009570168
   12  C  1 ZZ     -0.0123410230     0.0072580876    -0.0004456989    -0.0117135132     0.0018355068
   13  C  1 XY     -0.0008965237     0.0005115810     0.0014312624     0.0026962045     0.0011959709
   14  C  1 XZ     -0.0001648189    -0.0060781546    -0.0006971232    -0.0032979176    -0.0002631464
   15  C  1 YZ      0.0013767405    -0.0096959879     0.0009402841     0.0061058746    -0.0016753998
   16  C  2  S      0.0110530132     0.1228219436    -0.0084443374    -0.0083015557    -0.0026562244
   17  C  2  S     -0.0331826910    -0.2486685539     0.0194771343     0.0166786693     0.0050188511
   18  C  2  S      0.0696280334    -0.1842582176    -0.0174310414     0.0459891781    -0.0053260042
   19  C  2  X      0.0681386389     0.0432483738    -0.0139825972     0.0175515322    -0.0154474908
   20  C  2  Y      0.0921501061     0.1439298320    -0.0652767050    -0.2053553852    -0.0048612553
   21  C  2  Z     -0.0347574853    -0.0397450869    -0.0149207589    -0.0622172526    -0.0087145290
   22  C  2  X      0.0501166404     0.0067252611    -0.0135601310     0.0049703217    -0.0073455188
   23  C  2  Y      0.0636017940    -0.0209823174    -0.0338241295    -0.0709711586    -0.0031021365
   24  C  2  Z     -0.0102879407    -0.0302114270    -0.0045677571    -0.0306246153     0.0015777855
   25  C  2 XX      0.0031162864    -0.0087347097     0.0013345759     0.0052254068    -0.0001307553
   26  C  2 YY     -0.0026057076    -0.0297607043     0.0019871044     0.0006501639     0.0018853069
   27  C  2 ZZ     -0.0079452582    -0.0106285926     0.0020288695     0.0030093558    -0.0006898628
   28  C  2 XY      0.0052217643    -0.0040508017    -0.0001544108     0.0026097659     0.0000350901
   29  C  2 XZ      0.0045895589    -0.0029342191    -0.0012178881     0.0032086595    -0.0024460143
   30  C  2 YZ     -0.0004894048    -0.0042352278    -0.0001141853    -0.0010953155    -0.0002625594
   31  C  3  S      0.0142042660    -0.1118911870    -0.0005390266    -0.0135804480     0.0052317553
   32  C  3  S     -0.0279643666     0.2337753817    -0.0007322574     0.0276868909    -0.0099334694
   33  C  3  S     -0.1014127011     0.1347221230     0.0453068491     0.0473942752    -0.0066501825
   34  C  3  X     -0.0174696846     0.0625103233     0.0120004241     0.0424958621     0.0046505305
   35  C  3  Y     -0.0262696240     0.0148281683    -0.0236879210    -0.0892717767     0.0056476307
   36  C  3  Z      0.1045241261    -0.1249566392    -0.0559302893    -0.2161186027     0.0288574148
   37  C  3  X     -0.0077481499     0.0000329250     0.0072276503     0.0170750048     0.0000117862
   38  C  3  Y     -0.0036825584     0.0221557822    -0.0073258735    -0.0172296622    -0.0032525069
   39  C  3  Z     -0.0021869942     0.0028833495    -0.0010458223    -0.0725664713     0.0111621863
   40  C  3 XX     -0.0035481878     0.0120600831     0.0012470514     0.0024920711     0.0010306007
   41  C  3 YY     -0.0044134533     0.0065777881     0.0005856554     0.0041575385    -0.0009449154
   42  C  3 ZZ     -0.0000170100     0.0281955359    -0.0005169030     0.0033016811    -0.0020078132
   43  C  3 XY     -0.0022949543    -0.0005901841    -0.0001007528    -0.0022345254     0.0009062162
   44  C  3 XZ      0.0048667385    -0.0038133978    -0.0009212045    -0.0036867550     0.0019304398
   45  C  3 YZ     -0.0031460039     0.0065637961    -0.0000876720     0.0005707703    -0.0004093928
   46  C  4  S      0.0226750573     0.0731719477     0.0051606994    -0.0029694091     0.0021078346
   47  C  4  S     -0.0531405597    -0.1472489031    -0.0065746266     0.0140868627    -0.0028975263
   48  C  4  S      0.0591794403    -0.1621997000    -0.0653083989    -0.0953024068     0.0119939022
   49  C  4  X     -0.0510384824    -0.0208073441     0.0445379073     0.1132223151     0.0177445387
   50  C  4  Y     -0.0973931403    -0.1343736460     0.0252517964     0.1045429671    -0.0356018911
   51  C  4  Z      0.1060116764    -0.0592473742    -0.0076859626     0.0301973595    -0.0057669254
   52  C  4  X     -0.0166664016     0.0105695407     0.0186808731     0.0408372934     0.0039594259
   53  C  4  Y     -0.0533681228     0.0034912205     0.0345847609     0.0846561328    -0.0168741246
   54  C  4  Z      0.0500173084    -0.0554202582    -0.0144899586    -0.0085344381     0.0020333291
   55  C  4 XX     -0.0063933960    -0.0107056827     0.0000482805    -0.0044830757     0.0009585006
   56  C  4 YY     -0.0028969852    -0.0117174201    -0.0012352318    -0.0003386939     0.0002020952
   57  C  4 ZZ     -0.0033761348    -0.0079031549     0.0004211114     0.0096389458    -0.0022906015
   58  C  4 XY      0.0000804024    -0.0006600429    -0.0029053397    -0.0072064260    -0.0014897904
   59  C  4 XZ      0.0013482936     0.0054238101     0.0006197494     0.0029081948     0.0007062364
   60  C  4 YZ     -0.0024413160     0.0086700220     0.0002242867    -0.0031809781     0.0010377288
   61  C  5  S      0.0216300396     0.0000298327    -0.0267119333     0.0028768866    -0.0199045514
   62  C  5  S     -0.0493067198    -0.0124483563     0.0540318253    -0.0109213336     0.0443991284
   63  C  5  S     -0.2314500580     0.1754773299     0.0671975566    -0.0382847452     0.0849065339
   64  C  5  X     -0.1715954821    -0.0180604005     0.0184789471    -0.0963833779    -0.0049815788
   65  C  5  Y     -0.0658116918    -0.0381024742     0.0071186146     0.0169871593     0.0083983872
   66  C  5  Z      0.1566954434    -0.0074364154    -0.0073674263     0.0976189673    -0.0115044065
   67  C  5  X     -0.1509658681    -0.0917855433    -0.0028784038    -0.0918208539     0.0420953089
   68  C  5  Y     -0.0435989595    -0.0617053110     0.0162279797     0.0356266909    -0.0018157255
   69  C  5  Z      0.1236461078     0.0543997869    -0.0078062882     0.0344664826    -0.0295180101
   70  C  5 XX     -0.0023441179     0.0015904606     0.0024354101    -0.0077503302     0.0043769118
   71  C  5 YY     -0.0018783063    -0.0073683246     0.0036687649     0.0034721821     0.0025905590
   72  C  5 ZZ     -0.0037509123     0.0039282812     0.0040353731     0.0022691350     0.0026318036
   73  C  5 XY      0.0044242627     0.0025760791    -0.0011519906    -0.0002296886    -0.0013407279
   74  C  5 XZ      0.0008043156     0.0025016397    -0.0011923635    -0.0005401789     0.0006321635
   75  C  5 YZ     -0.0015607891    -0.0002646013    -0.0008227806    -0.0009844381    -0.0008590337
   76  C  6  S      0.0005098262     0.0060710926    -0.0077964026    -0.0125957514     0.0001005702
   77  C  6  S      0.0059253979    -0.0135436461     0.0149701653     0.0274732061    -0.0009704406
   78  C  6  S     -0.0880375031    -0.0143399421     0.0396390598     0.0811583337    -0.0077578022
   79  C  6  X      0.0625296232    -0.0272557273    -0.0021238282     0.1333632731    -0.0319972866
   80  C  6  Y     -0.0262304180    -0.1008031082     0.0291466967     0.1060327409    -0.0082741730
   81  C  6  Z     -0.0473435163     0.0937723094     0.0445094699     0.1292862045     0.0064582569
   82  C  6  X      0.0015243108    -0.0095623222     0.0076188654     0.0659289983    -0.0129998496
   83  C  6  Y      0.0049945637    -0.0244498163     0.0057303121     0.0266130212    -0.0030460419
   84  C  6  Z     -0.0088545865     0.0240143058     0.0113363118     0.0410140204     0.0075157210
   85  C  6 XX     -0.0008142389    -0.0047625235     0.0029918253     0.0047910262     0.0009686531
   86  C  6 YY     -0.0002063496     0.0049386669     0.0005970131    -0.0005944953     0.0001013539
   87  C  6 ZZ      0.0001017107    -0.0037521897     0.0009167336     0.0044353406    -0.0010842148
   88  C  6 XY     -0.0046778892    -0.0018806765     0.0009894600     0.0013422433     0.0002983397
   89  C  6 XZ     -0.0025260353     0.0037209088     0.0016897722     0.0033088298     0.0000921479
   90  C  6 YZ      0.0050992526    -0.0019992134    -0.0006360971     0.0001817893    -0.0003410139
   91  C  7  S      0.0255298115     0.0132003831     0.0069710364     0.0439862610    -0.0073578791
   92  C  7  S     -0.0571861461    -0.0314741520    -0.0144357638    -0.0982200802     0.0158566655
   93  C  7  S      0.0566895568    -0.0124141318    -0.0183462449     0.0356536757     0.0080945428
   94  C  7  X      0.0394908795     0.0156071095     0.0081881441     0.0271383056     0.0023055918
   95  C  7  Y     -0.0423524504    -0.0158003717    -0.0111169538    -0.0717950129     0.0129066014
   96  C  7  Z      0.0072949884     0.0247831241     0.0033622498     0.0363446812    -0.0088676461
   97  C  7  X     -0.0425262013     0.0030768067     0.0171051887    -0.0405319078    -0.0005382297
   98  C  7  Y      0.0737494865    -0.0030132048    -0.0240969954     0.0646345318     0.0048642818
   99  C  7  Z     -0.0329909576    -0.0059254143     0.0084928061    -0.0233485228    -0.0030731001
  100  C  7 XX     -0.0041703946    -0.0019303104    -0.0009896030    -0.0052172868     0.0003899165
  101  C  7 YY     -0.0054295881    -0.0028687374    -0.0008815636    -0.0082305150     0.0016984639
  102  C  7 ZZ     -0.0016835707    -0.0017286666    -0.0006750122    -0.0049554873     0.0009208945
  103  C  7 XY      0.0026170129     0.0007487256     0.0005633069     0.0028636277    -0.0002154269
  104  C  7 XZ     -0.0002030388    -0.0008623734    -0.0003135420    -0.0014373188     0.0002627868
  105  C  7 YZ      0.0004201499     0.0008924700     0.0001689559     0.0026495784    -0.0007384445
  106  C  8  S      0.0424895965     0.0011450525     0.0087780057     0.0056749787    -0.0282450770
  107  C  8  S     -0.0841578269    -0.0019584155    -0.0151210725    -0.0117561984     0.0560623697
  108  C  8  S     -0.0108446970     0.0057535317     0.1489999898    -0.0220379534     0.2474910559
  109  C  8  X     -0.0348889995    -0.0025453799    -0.2166241353     0.0235716494    -0.1549786210
  110  C  8  Y      0.0043198183    -0.0003632889     0.0185310734    -0.0008861432     0.0155600378
  111  C  8  Z      0.0154184589     0.0003627167     0.1035021517    -0.0119430365     0.0718714171
  112  C  8  X     -0.0087902480    -0.0065658276    -0.1640672406     0.0420614067     0.0942005960
  113  C  8  Y      0.0023781011     0.0041107973     0.0161220222    -0.0121205150    -0.0045510425
  114  C  8  Z      0.0057285231     0.0017110297     0.0764858500    -0.0128500651    -0.0481958093
  115  C  8 XX     -0.0048968416     0.0001144919     0.0017943918    -0.0003203856     0.0155112484
  116  C  8 YY     -0.0054320149    -0.0001763629    -0.0019720993    -0.0015189388    -0.0071607699
  117  C  8 ZZ     -0.0041396866    -0.0001564493    -0.0008081665    -0.0008893876     0.0005405244
  118  C  8 XY      0.0010864051     0.0001392158    -0.0000588261     0.0000773261     0.0004582742
  119  C  8 XZ      0.0005660475    -0.0000006548    -0.0015655192    -0.0002774228    -0.0097267225
  120  C  8 YZ      0.0021095782     0.0000087930     0.0010747661     0.0009695104     0.0066779404
  121  N  9  S      0.0148400869     0.0074184918     0.0032381952     0.0223951394    -0.0039660139
  122  N  9  S      0.0289692028     0.0155880556     0.0079847278     0.0454494176    -0.0085042416
  123  N  9  S      0.0786645832     0.0131304427    -0.0159581162     0.0913821788    -0.0055252842
  124  N  9  X     -0.0037128472    -0.0008995825    -0.0007523359     0.0034786842    -0.0026277248
  125  N  9  Y     -0.0033494754    -0.0044692157     0.0002523044     0.0071130802    -0.0036384759
  126  N  9  Z      0.0047649445    -0.0065152854     0.0006174965    -0.0055134046     0.0026484470
  127  N  9  X     -0.0043205145     0.0004858130     0.0026763441    -0.0086493793     0.0010395759
  128  N  9  Y      0.0124738761     0.0031475963    -0.0055154730     0.0060815590     0.0024124781
  129  N  9  Z     -0.0069516912     0.0067379815     0.0025435351    -0.0020783049    -0.0012927548
  130  N  9 XX     -0.0000565476     0.0003413684     0.0003113781     0.0016026962    -0.0006462523
  131  N  9 YY      0.0014347037     0.0013872194     0.0003671234     0.0012709185    -0.0000353983
  132  N  9 ZZ      0.0006845804    -0.0002091934     0.0003783247     0.0005342207    -0.0000832952
  133  N  9 XY     -0.0003516103    -0.0005404020     0.0000488184    -0.0011815994     0.0003503432
  134  N  9 XZ      0.0004585711    -0.0003460949     0.0000037845     0.0003790151    -0.0000560189
  135  N  9 YZ     -0.0011526052     0.0003201244    -0.0000273250    -0.0000580871    -0.0002142589
  136  C 10  S     -0.0121888617    -0.0003400445    -0.0019185472     0.0049133282     0.0649770986
  137  C 10  S      0.0244720883     0.0006351030     0.0035567472    -0.0096209718    -0.1311995619
  138  C 10  S      0.0012633808    -0.0017594817     0.0053007901    -0.0161735570    -0.3389056949
  139  C 10  X      0.0266606808     0.0007725867    -0.0646880744     0.0305771830     0.1389044493
  140  C 10  Y      0.0485364157     0.0022456577     0.1506483297    -0.0286270672    -0.0795890106
  141  C 10  Z     -0.0529154964    -0.0014658717    -0.0830503322     0.0052218378    -0.0133879874
  142  C 10  X      0.0079232121     0.0009877778    -0.0159203285     0.0030139673    -0.0422965754
  143  C 10  Y      0.0173016137     0.0008109935     0.0425444768    -0.0045631152     0.0687528136
  144  C 10  Z     -0.0187984742    -0.0007750489    -0.0247435267     0.0012893010    -0.0303732489
  145  C 10 XX      0.0043460413     0.0001117868     0.0041761533    -0.0004078427    -0.0055208526
  146  C 10 YY      0.0002334380     0.0000356837    -0.0005856967    -0.0014000207    -0.0166899215
  147  C 10 ZZ      0.0006731811    -0.0000546806     0.0011791117    -0.0008027339    -0.0057561195
  148  C 10 XY     -0.0010652292    -0.0000329965     0.0003051315     0.0002889007     0.0088208159
  149  C 10 XZ     -0.0013233420    -0.0000097633    -0.0025304086    -0.0002377508    -0.0062381103
  150  C 10 YZ      0.0012598102     0.0000367872     0.0008343384     0.0007563094     0.0063229332
  151  C 11  S     -0.0255420239    -0.0008043253    -0.0358762104    -0.0023073624    -0.0702611923
  152  C 11  S      0.0513297476     0.0014697669     0.0699832030     0.0056236132     0.1429995252
  153  C 11  S      0.0223214835     0.0011274457     0.0680846093     0.0057614832     0.3146471181
  154  C 11  X     -0.0384124640    -0.0010391289     0.0281452812    -0.0143361887    -0.0216508815
  155  C 11  Y      0.0475845502     0.0018258474     0.1379963494    -0.0253846041     0.0142061772
  156  C 11  Z     -0.0164658014    -0.0009179803    -0.1241047453     0.0278303188     0.0005401650
  157  C 11  X     -0.0149561661    -0.0006472457     0.0012052075    -0.0068523209    -0.0565111969
  158  C 11  Y      0.0128621482     0.0002284222     0.0370894983    -0.0100861222    -0.0709821106
  159  C 11  Z     -0.0018573236     0.0002913390    -0.0298666182     0.0116656784     0.0867041380
  160  C 11 XX      0.0037422174     0.0000900207     0.0061245862    -0.0004966791     0.0023000389
  161  C 11 YY      0.0027146091     0.0001007818     0.0058290645     0.0001624530     0.0114314635
  162  C 11 ZZ      0.0032724050     0.0000970326     0.0050688976     0.0002610679     0.0118910982
  163  C 11 XY      0.0004344232    -0.0000149920    -0.0007885857     0.0004094326     0.0050345033
  164  C 11 XZ     -0.0016151641    -0.0001056103    -0.0015582186     0.0001122582    -0.0027634692
  165  C 11 YZ     -0.0011273803    -0.0000223492    -0.0024229883    -0.0002806699    -0.0093023596
  166  C 12  S      0.0343303179     0.0009281348     0.0147166252     0.0058646862     0.0667974179
  167  C 12  S     -0.0688671957    -0.0019330727    -0.0307371274    -0.0111712696    -0.1304252957
  168  C 12  S     -0.0188947734    -0.0000364742    -0.0095305109    -0.0183198530    -0.2989934696
  169  C 12  X     -0.0106048318    -0.0001862555     0.1121746555    -0.0463360257    -0.2156204240
  170  C 12  Y     -0.0019224904    -0.0007035296    -0.0116496210     0.0057074042     0.0177990189
  171  C 12  Z      0.0074488034    -0.0003341581    -0.0520669260     0.0213657261     0.1033559908
  172  C 12  X      0.0033994912    -0.0002259039     0.0546507144    -0.0115069518     0.0352790123
  173  C 12  Y     -0.0011721916    -0.0006702112    -0.0050178752     0.0022802697    -0.0055318088
  174  C 12  Z     -0.0009148015    -0.0004535007    -0.0258801651     0.0050720160    -0.0150638736
  175  C 12 XX     -0.0061854995    -0.0002007584    -0.0038740375    -0.0014185049    -0.0204680528
  176  C 12 YY     -0.0028703199    -0.0000652209     0.0017563210    -0.0009105026    -0.0019675925
  177  C 12 ZZ     -0.0032131200    -0.0000837198    -0.0000867888    -0.0009036773    -0.0066424620
  178  C 12 XY      0.0007712101     0.0000235991    -0.0000101234     0.0001689810     0.0013143598
  179  C 12 XZ      0.0020671763     0.0000633115     0.0023198446     0.0004735388     0.0094328346
  180  C 12 YZ      0.0004289227    -0.0000153687    -0.0017769353     0.0003156679    -0.0024436422
  181  C 13  S     -0.0286536338    -0.0010514585    -0.0367117841    -0.0018394448    -0.0708329624
  182  C 13  S      0.0575533423     0.0020830136     0.0719827782     0.0042521388     0.1442571045
  183  C 13  S      0.0239861359    -0.0013903889     0.0696049123     0.0117308140     0.3123320327
  184  C 13  X     -0.0147052271     0.0002044239     0.0893073027    -0.0275942426    -0.0088787776
  185  C 13  Y     -0.0417314786    -0.0016864659    -0.1467479418     0.0283583208    -0.0112942839
  186  C 13  Z      0.0408950963     0.0011982317     0.0670147482    -0.0073379784     0.0137949844
  187  C 13  X     -0.0083579928     0.0005615935     0.0180203611    -0.0141488623    -0.0885219845
  188  C 13  Y     -0.0100626582    -0.0007659858    -0.0378889967     0.0141495443     0.0828629681
  189  C 13  Z      0.0125976666     0.0004063409     0.0200064173    -0.0034851758    -0.0172638162
  190  C 13 XX      0.0047939698     0.0001065612     0.0065794286    -0.0001760826     0.0075378516
  191  C 13 YY      0.0035073258     0.0001220033     0.0059791732     0.0001825374     0.0139957327
  192  C 13 ZZ      0.0025451292     0.0001409110     0.0047188625    -0.0002424570     0.0044031947
  193  C 13 XY     -0.0016198975    -0.0000849468    -0.0015674776    -0.0003435915    -0.0092892007
  194  C 13 XZ     -0.0005247528    -0.0000182296    -0.0011582227     0.0004281587     0.0052661381
  195  C 13 YZ     -0.0005498766    -0.0000332462    -0.0020415235     0.0000458301    -0.0038031549
  196  C 14  S     -0.0091707655    -0.0000236279    -0.0031517380     0.0045155016     0.0673402187
  197  C 14  S      0.0185719749     0.0001962705     0.0061617174    -0.0092659497    -0.1361221659
  198  C 14  S     -0.0016766333     0.0043367567     0.0112297811    -0.0343814611    -0.3342247916
  199  C 14  X      0.0508909972     0.0015793869    -0.0002069626     0.0206170211     0.1059658453
  200  C 14  Y     -0.0547298426    -0.0016967956    -0.1405230385     0.0215872771     0.0533588612
  201  C 14  Z      0.0152465708     0.0011886086     0.1107722290    -0.0287492610    -0.0993345671
  202  C 14  X      0.0173964182     0.0012977407     0.0005839474     0.0039936163    -0.0175598844
  203  C 14  Y     -0.0198348214     0.0010438251    -0.0398148545    -0.0025553631    -0.0597349294
  204  C 14  Z      0.0052670939    -0.0010592209     0.0311372218    -0.0008182804     0.0570078794
  205  C 14 XX      0.0034002378     0.0001541917     0.0049218616    -0.0006494823    -0.0013179277
  206  C 14 YY     -0.0005833818    -0.0000690495    -0.0004107993    -0.0013909425    -0.0147765964
  207  C 14 ZZ      0.0014011597     0.0000330471     0.0006839651    -0.0007768779    -0.0124880216
  208  C 14 XY      0.0008665768     0.0000151566    -0.0007676209     0.0003935682    -0.0034537597
  209  C 14 XZ     -0.0022964421    -0.0000574042    -0.0020977536    -0.0001420504     0.0006559780
  210  C 14 YZ      0.0007159852     0.0000059637     0.0013593304     0.0007081918     0.0110952464
  211  H 15  S     -0.1801036819     0.1139587497     0.0385871172    -0.0040303215     0.0394206432
  212  H 15  S     -0.0309052852     0.0358907657     0.0060657272    -0.0148092421     0.0128670740
  213  H 16  S     -0.0679510020    -0.2157577101     0.0525269636     0.1440815619     0.0108861479
  214  H 16  S     -0.0045418065    -0.0601098048     0.0077156798     0.0211855991     0.0041902256
  215  H 17  S     -0.0738039286     0.2000243011     0.0399018838     0.1739298740    -0.0272837306
  216  H 17  S     -0.0126055950     0.0544319663     0.0091371038     0.0302310007    -0.0072863106
  217  H 18  S     -0.1068409231    -0.1337739378     0.0158930839     0.0718620031    -0.0209439037
  218  H 18  S     -0.0140214228    -0.0374570443     0.0003985753     0.0074133961    -0.0060710848
  219  H 19  S     -0.0112610318    -0.0018547320     0.0385120793     0.1564111925    -0.0101657389
  220  H 19  S      0.0083925567     0.0004408554     0.0038094289     0.0238395025    -0.0033344578
  221  H 20  S     -0.0365009200    -0.0213266581     0.0115986785    -0.0597371342     0.0193532622
  222  H 20  S     -0.0026198094    -0.0044995463     0.0037559325    -0.0057812198     0.0056843803
  223  H 21  S      0.0314744423     0.0013567054     0.1124527613    -0.0326274489    -0.1820788796
  224  H 21  S      0.0018551816     0.0004299479     0.0233377937    -0.0096550137    -0.0666713695
  225  H 22  S      0.0416756679     0.0017083365     0.1538369509    -0.0240567919     0.0882578497
  226  H 22  S      0.0086609098     0.0005875350     0.0313136459    -0.0039760970     0.0433768724
  227  H 23  S     -0.0392247110    -0.0008828357     0.0614534915    -0.0402105666    -0.2540724172
  228  H 23  S     -0.0117879732    -0.0002897433     0.0010787013    -0.0086757607    -0.0852726025
  229  H 24  S      0.0452036912     0.0019604200     0.1516708137    -0.0240242579     0.0913004800
  230  H 24  S      0.0091508361     0.0005239338     0.0300544343    -0.0034134224     0.0434452376
  231  H 25  S      0.0270080895     0.0011046335     0.1085654077    -0.0312044837    -0.1777961371
  232  H 25  S      0.0017820181     0.0001213016     0.0189588526    -0.0081695980    -0.0615088913
  233  C 26  S      0.0266331269     0.0017863269     0.0411341635     0.0211540551     0.0343564145
  234  C 26  S     -0.0630563249    -0.0007896813    -0.0862106615    -0.0472901644    -0.0652411587
  235  C 26  S      0.0231299754     0.0060947872    -0.1521318507     0.0282456645    -0.0583405861
  236  C 26  X      0.1950841453     0.0018177304    -0.0925195336     0.1064406119    -0.0616435560
  237  C 26  Y     -0.0254348841    -0.0100351366     0.0069231865     0.0028638788     0.0039094650
  238  C 26  Z     -0.0890116826    -0.0109029361     0.0474506902    -0.0557413761     0.0302893372
  239  C 26  X     -0.1552218904    -0.0201408770    -0.0419154974    -0.0338476752     0.0526603375
  240  C 26  Y      0.0115304669     0.0085905229    -0.0004067088    -0.0039537364    -0.0018382687
  241  C 26  Z      0.0859957822     0.0084150487     0.0226065061     0.0244191263    -0.0275747950
  242  C 26 XX     -0.0077988530     0.0001445460    -0.0080142168    -0.0057374068    -0.0069597153
  243  C 26 YY     -0.0017482823    -0.0002451984    -0.0030114945    -0.0014442146    -0.0015232324
  244  C 26 ZZ     -0.0027896344     0.0002100871    -0.0041137758    -0.0016184955    -0.0031456109
  245  C 26 XY      0.0016255683     0.0002978091     0.0002269908     0.0000143041     0.0002010640
  246  C 26 XZ      0.0027812670     0.0005977771     0.0027787027     0.0015526938     0.0034402848
  247  C 26 YZ     -0.0008281339    -0.0000616197     0.0000066516     0.0000072856     0.0000229417
  248  C 27  S     -0.0605666066    -0.0020753998    -0.0278662629    -0.0206888990    -0.0487243406
  249  C 27  S      0.1274128268     0.0053211158     0.0641324144     0.0445651042     0.1169044675
  250  C 27  S      0.2009151377     0.0117531696    -0.0230653760     0.0813276670     0.0477780465
  251  C 27  X     -0.0771475660    -0.0033678759     0.1840466242    -0.0516152034     0.1729083881
  252  C 27  Y      0.0015776738    -0.0041849324    -0.0133433097     0.0078183843    -0.0125876313
  253  C 27  Z      0.0406669824    -0.0034263895    -0.0891592027     0.0241764600    -0.0850743000
  254  C 27  X     -0.0740857425    -0.0139642783    -0.1052186630     0.0023533095     0.0714368160
  255  C 27  Y      0.0008446930    -0.0057545083     0.0095825332     0.0076263020    -0.0061587343
  256  C 27  Z      0.0340597963     0.0039080115     0.0500706235    -0.0069365355    -0.0345838562
  257  C 27 XX      0.0117302857     0.0006153037     0.0064874763     0.0043084298     0.0119173929
  258  C 27 YY      0.0044301406     0.0001897418     0.0022783888     0.0015181245     0.0038345575
  259  C 27 ZZ      0.0063170242     0.0000437998     0.0031113875     0.0021707729     0.0064061316
  260  C 27 XY      0.0000729499     0.0004402644    -0.0007575549    -0.0005097377    -0.0000623264
  261  C 27 XZ     -0.0044200637     0.0002112546    -0.0026382231    -0.0014251998    -0.0039881642
  262  C 27 YZ     -0.0002249755    -0.0002217637    -0.0000937303     0.0004784867     0.0016611965
  263  C 28  S     -0.0371215554    -0.0130499015     0.0043262871    -0.0306613093     0.0091258529
  264  C 28  S      0.0816086479     0.0397374834    -0.0118554958     0.0602974977    -0.0196109644
  265  C 28  S     -0.1508950793    -0.1982878475     0.0435409547     0.0022237726    -0.0087775411
  266  C 28  X     -0.0216578906    -0.0361851902     0.0077409415    -0.1018071547     0.0446742832
  267  C 28  Y      0.1173657255     0.0637280077     0.0148223579     0.1247572463    -0.0143899036
  268  C 28  Z     -0.1022527938     0.0277484377    -0.0089837269    -0.0274439337    -0.0067567484
  269  C 28  X     -0.0146407375     0.0207762470     0.0058587243    -0.0937652548     0.0114188290
  270  C 28  Y      0.0916011582    -0.0374829380    -0.0112066804     0.1219802207    -0.0014674660
  271  C 28  Z     -0.0401604825     0.0932364925    -0.0026200822    -0.0470359579    -0.0034488510
  272  C 28 XX      0.0021613199     0.0033979101    -0.0010487934     0.0062328079    -0.0035081519
  273  C 28 YY      0.0044318732     0.0008002128    -0.0009203291     0.0026954569    -0.0004433079
  274  C 28 ZZ      0.0081820008     0.0029970130     0.0000023709     0.0046051989    -0.0005153980
  275  C 28 XY     -0.0023436260    -0.0034533344     0.0017194154     0.0029976537     0.0002369575
  276  C 28 XZ      0.0042129855    -0.0061860078    -0.0019261669    -0.0026477801    -0.0006754244
  277  C 28 YZ     -0.0041637626    -0.0002134716     0.0004132477     0.0000643083    -0.0004379155

                         36               37               38               39               40
                   -0.5126425771    -0.5056950165    -0.4894542899    -0.4868201926    -0.4788508954
    1  C  1  S      0.0061479018    -0.0016925418    -0.0188860162    -0.0222872381    -0.0085426751
    2  C  1  S     -0.0244771711     0.0001613954     0.0332282966     0.0511155444     0.0223263845
    3  C  1  S      0.0031402245     0.0042099957     0.0220550759     0.0540693499     0.0325816285
    4  C  1  X     -0.0675077012    -0.0368321305    -0.1897149266     0.0876719130     0.0810279462
    5  C  1  Y      0.0833642617     0.0210213969     0.0654740079     0.1166219726     0.0398123818
    6  C  1  Z      0.1427066047     0.0539412490     0.1581721948    -0.0570067430    -0.0829982444
    7  C  1  X     -0.0059272061    -0.0091113849    -0.0745308033     0.0562203598     0.0434848635
    8  C  1  Y      0.0284609465     0.0079969780     0.0187804461     0.0286009950     0.0113744080
    9  C  1  Z      0.0444311347     0.0168571797     0.0535949813    -0.0216086055    -0.0335855415
   10  C  1 XX     -0.0051270066    -0.0009959011     0.0003313986     0.0035888323     0.0013846742
   11  C  1 YY      0.0041061614     0.0012394907     0.0019733395     0.0022403842     0.0008607184
   12  C  1 ZZ     -0.0018112734     0.0005665076     0.0063984036     0.0015348043     0.0001639752
   13  C  1 XY      0.0075754057     0.0033223666     0.0127469198     0.0036371934    -0.0019583007
   14  C  1 XZ      0.0013449875    -0.0002117392    -0.0024756229     0.0059568978     0.0038890015
   15  C  1 YZ     -0.0069992265    -0.0029803179    -0.0129261122    -0.0036093162     0.0021839441
   16  C  2  S     -0.0214196845    -0.0044255936    -0.0008073671    -0.0145017229    -0.0084588685
   17  C  2  S      0.0426830449     0.0083546480    -0.0028589739     0.0389437219     0.0245842251
   18  C  2  S     -0.0020836080     0.0040900157     0.0403009710     0.0298506789    -0.0032985262
   19  C  2  X     -0.0412462224    -0.0214533435    -0.1159552942    -0.0442822874     0.0075689219
   20  C  2  Y     -0.0407682101    -0.0162509072    -0.0475175123     0.1222320246     0.0872944447
   21  C  2  Z     -0.1544999716    -0.0458506241    -0.1127920223    -0.0787491293     0.0014854752
   22  C  2  X     -0.0261354760    -0.0105719238    -0.0453853470    -0.0242622779    -0.0023140703
   23  C  2  Y     -0.0276399327    -0.0093573144    -0.0123912216     0.0430570954     0.0275133574
   24  C  2  Z     -0.0363620904    -0.0111362743    -0.0424750250    -0.0546704420    -0.0127576113
   25  C  2 XX     -0.0027842000    -0.0009972595    -0.0035936357    -0.0059642347    -0.0017372602
   26  C  2 YY      0.0136229474     0.0037707436     0.0072466678     0.0024003151    -0.0013469347
   27  C  2 ZZ     -0.0039744770    -0.0012538622    -0.0030756450     0.0060261749     0.0048006959
   28  C  2 XY      0.0026007106     0.0003872258    -0.0019530053    -0.0043367368    -0.0020730408
   29  C  2 XZ     -0.0081587472    -0.0027700731    -0.0085406798     0.0008698893     0.0024832710
   30  C  2 YZ     -0.0048582738    -0.0013575847    -0.0015425412    -0.0011016375     0.0002471885
   31  C  3  S      0.0137550273     0.0015166511    -0.0069837449    -0.0197308597    -0.0067469348
   32  C  3  S     -0.0209380205    -0.0007081780     0.0194688286     0.0457839865     0.0142544689
   33  C  3  S      0.0048727732    -0.0004332955    -0.0238861161    -0.0325667417    -0.0041464391
   34  C  3  X      0.0045935651    -0.0071348996    -0.0909191080    -0.1454889723    -0.0500249761
   35  C  3  Y     -0.0610360097    -0.0111744464    -0.0161691763    -0.1142506524    -0.0568864511
   36  C  3  Z      0.1586931618     0.0360297146    -0.0087567798    -0.0252432583    -0.0141511504
   37  C  3  X      0.0015194462    -0.0036452363    -0.0437732755    -0.0643343026    -0.0207870209
   38  C  3  Y     -0.0383977741    -0.0091132248    -0.0088472830    -0.0322990917    -0.0148785341
   39  C  3  Z      0.0590106023     0.0104146491    -0.0235825546    -0.0363380083    -0.0088505768
   40  C  3 XX      0.0047167945     0.0009042350    -0.0024334573    -0.0062448905    -0.0024925962
   41  C  3 YY     -0.0028710623     0.0003244294     0.0060007979     0.0046649129     0.0002003699
   42  C  3 ZZ     -0.0067716277    -0.0016067719    -0.0006121132     0.0076123275     0.0039281036
   43  C  3 XY      0.0049159995     0.0013439665     0.0013575812    -0.0014623107    -0.0011794227
   44  C  3 XZ      0.0089099719     0.0016029342    -0.0050630052    -0.0131312787    -0.0056149102
   45  C  3 YZ     -0.0042758000    -0.0007276105     0.0007204408    -0.0037043907    -0.0024922294
   46  C  4  S     -0.0014037868    -0.0062580942    -0.0271185307    -0.0079650760     0.0063279064
   47  C  4  S      0.0153004814     0.0158291235     0.0577841161     0.0063776100    -0.0193398025
   48  C  4  S     -0.0214022872     0.0218770491     0.0847112907     0.0646718991    -0.0032815471
   49  C  4  X      0.1367444095     0.0228902947    -0.0429710467    -0.0458913599    -0.0030137150
   50  C  4  Y     -0.2214823147    -0.0391587262     0.0779772174     0.1749892216     0.0797210314
   51  C  4  Z      0.1055040054     0.0234528003     0.0268714947     0.0955712021     0.0289796819
   52  C  4  X      0.0707181581     0.0153085798    -0.0129652220     0.0010119015     0.0079832762
   53  C  4  Y     -0.0616017130    -0.0142319749     0.0156627653     0.0263959023     0.0164851331
   54  C  4  Z      0.0392378725     0.0091629243     0.0016995825     0.0399000429     0.0140207462
   55  C  4 XX      0.0031504011     0.0010311355     0.0034562583    -0.0001034745    -0.0009044723
   56  C  4 YY      0.0000887968     0.0009866936     0.0031954706    -0.0044300539    -0.0032886114
   57  C  4 ZZ     -0.0033186956     0.0003433707     0.0047483938     0.0069109712     0.0011050042
   58  C  4 XY     -0.0092002257    -0.0012356864     0.0050990584     0.0102930473     0.0038585256
   59  C  4 XZ      0.0037833030     0.0011958817     0.0028952022    -0.0026804768    -0.0023282494
   60  C  4 YZ      0.0036153639    -0.0000370930    -0.0093500682    -0.0117005647    -0.0036847117
   61  C  5  S     -0.0147252057    -0.0046263416    -0.0202337856     0.0293420292     0.0107589487
   62  C  5  S      0.0330659167     0.0105682886     0.0500745545    -0.0675839123    -0.0265663537
   63  C  5  S     -0.0319404585     0.0022050128     0.0190697403    -0.0203992103     0.0108658245
   64  C  5  X     -0.1184335706    -0.0268998927    -0.0199198071     0.1953519574     0.1209607867
   65  C  5  Y      0.1964345536     0.0290171340    -0.0834826968     0.0399718617     0.0377909877
   66  C  5  Z     -0.0851313234     0.0069378547     0.2350984513     0.0163734087    -0.0621001706
   67  C  5  X     -0.0806319048    -0.0091066032     0.0171902795     0.1237214513     0.0670188518
   68  C  5  Y      0.0611979017    -0.0060827609    -0.0617687298    -0.0061888118     0.0150152702
   69  C  5  Z      0.0002081499     0.0180487909     0.1133569945    -0.0012906794    -0.0384682547
   70  C  5 XX      0.0078200244     0.0017457661    -0.0043570444    -0.0053287024     0.0000406349
   71  C  5 YY      0.0005183762     0.0008949763     0.0077629592    -0.0055974801    -0.0033373427
   72  C  5 ZZ     -0.0014002417    -0.0003581706     0.0060348466    -0.0044623617    -0.0023427246
   73  C  5 XY     -0.0082068226    -0.0031243561    -0.0028898275    -0.0002200487     0.0008688884
   74  C  5 XZ      0.0068240672     0.0019588597    -0.0001711840    -0.0105493751    -0.0059713322
   75  C  5 YZ      0.0035246387     0.0006276707    -0.0064004336     0.0048919192     0.0036015307
   76  C  6  S     -0.0021535166     0.0036774237     0.0283164739     0.0125375052    -0.0015271858
   77  C  6  S      0.0065117895    -0.0079123899    -0.0653058665    -0.0293439218     0.0026587973
   78  C  6  S      0.0062585386    -0.0037274617    -0.0055904604     0.0097998523     0.0085260291
   79  C  6  X      0.1409069709     0.0361640584    -0.0130282048     0.2127223982     0.0909191441
   80  C  6  Y     -0.0673210395    -0.0241013015    -0.1105265371    -0.1351765595    -0.0374071144
   81  C  6  Z      0.1104298794     0.0162146253    -0.0928107049    -0.0462951109     0.0060441235
   82  C  6  X      0.0442458110     0.0129632322     0.0093894503     0.0914408716     0.0371485504
   83  C  6  Y     -0.0379365326    -0.0138223610    -0.0663044277    -0.0680811823    -0.0150537097
   84  C  6  Z      0.0437700601     0.0075772296    -0.0401306683    -0.0422768650    -0.0097492902
   85  C  6 XX     -0.0040192187    -0.0021223312    -0.0069356945    -0.0149421813    -0.0050931492
   86  C  6 YY      0.0025495037    -0.0000964119    -0.0035399644     0.0034074823     0.0030652031
   87  C  6 ZZ      0.0017248716     0.0000395676    -0.0055215302     0.0006904854     0.0011118286
   88  C  6 XY      0.0039199754     0.0014018169     0.0020643339     0.0048737264     0.0020730856
   89  C  6 XZ     -0.0014678001    -0.0011737838    -0.0077482251    -0.0063479744    -0.0006057067
   90  C  6 YZ      0.0045002919    -0.0000524054    -0.0097963080    -0.0019403819     0.0014898031
   91  C  7  S     -0.0514690316    -0.0089530813     0.0125462676    -0.0080418227    -0.0075427205
   92  C  7  S      0.1083671211     0.0183097225    -0.0304502918     0.0135658169     0.0160606383
   93  C  7  S      0.0871154709     0.0223203147    -0.0004003598     0.0664631283     0.0210731833
   94  C  7  X     -0.0518168012     0.0021615880     0.1204621448     0.0056727487    -0.0268829195
   95  C  7  Y      0.0773459357     0.0188207128     0.0400802186     0.0377031582     0.0082360770
   96  C  7  Z      0.0135171277     0.0007277180    -0.0215923152     0.0496750530     0.0276948455
   97  C  7  X     -0.0420777867    -0.0031219474     0.0345332120    -0.0377749034    -0.0178256703
   98  C  7  Y      0.0592305190     0.0147872548     0.0337435982     0.0806071141     0.0157878722
   99  C  7  Z     -0.0098119668    -0.0053985155    -0.0195086537    -0.0081894087     0.0066612985
  100  C  7 XX      0.0058081248     0.0006043124    -0.0051624736     0.0008048839     0.0017697981
  101  C  7 YY      0.0098785331     0.0019561184    -0.0003227474     0.0014087744     0.0008822281
  102  C  7 ZZ      0.0040017579     0.0007335692    -0.0008492845    -0.0009055988    -0.0000684345
  103  C  7 XY     -0.0039340619    -0.0003935701     0.0032728460    -0.0010190589    -0.0013249487
  104  C  7 XZ      0.0010702444     0.0000074985    -0.0014099508    -0.0008840614    -0.0000273804
  105  C  7 YZ     -0.0012237009    -0.0003896716    -0.0009323843     0.0014059423     0.0007790018
  106  C  8  S      0.0064501637     0.0038401158     0.0210409728    -0.0357819225     0.0502787537
  107  C  8  S     -0.0126304455    -0.0076032305    -0.0448529154     0.0771936471    -0.1115332962
  108  C  8  S     -0.0262530681    -0.0120474648    -0.0763267355     0.1181862825    -0.1585869897
  109  C  8  X      0.0038631412     0.0494865258    -0.0324650723     0.0703374089    -0.1970397148
  110  C  8  Y      0.0438281989    -0.2205737056     0.0365971277     0.0008447523     0.0138153666
  111  C  8  Z     -0.0356609422     0.1473357484     0.0000390858    -0.0256956287     0.1007595861
  112  C  8  X     -0.0152132936     0.0076011314    -0.0333020161     0.0622012572    -0.1233163816
  113  C  8  Y      0.0128758904    -0.0596333804     0.0216009605     0.0016066288     0.0138263306
  114  C  8  Z     -0.0001171997     0.0433585110     0.0052282774    -0.0312705438     0.0576566746
  115  C  8 XX     -0.0015780600    -0.0005298267    -0.0040344933     0.0040278889    -0.0034339374
  116  C  8 YY      0.0001614750    -0.0000501034    -0.0026148136     0.0046993031    -0.0084316904
  117  C  8 ZZ     -0.0007134839    -0.0006730085    -0.0015682271     0.0047755247    -0.0066465004
  118  C  8 XY     -0.0005021039    -0.0006857369     0.0011116390    -0.0006221707    -0.0002625441
  119  C  8 XZ      0.0011172184     0.0006245241    -0.0001807872    -0.0009587205    -0.0014399864
  120  C  8 YZ     -0.0001614082     0.0002095548     0.0001825460    -0.0008192447     0.0028037953
  121  N  9  S     -0.0289816052    -0.0055323543     0.0070411055    -0.0045797059    -0.0043649623
  122  N  9  S     -0.0629064204    -0.0118766889     0.0146233080    -0.0115328174    -0.0096071289
  123  N  9  S     -0.0229152432    -0.0053566869     0.0282409007     0.0408764349     0.0001436553
  124  N  9  X      0.0166539310    -0.0030261833    -0.0682673017    -0.0049346188     0.0148951624
  125  N  9  Y     -0.0251227383    -0.0082698918    -0.0260218577    -0.0222849620    -0.0046756134
  126  N  9  Z     -0.0171807103    -0.0017273767     0.0129771628    -0.0285676088    -0.0161672517
  127  N  9  X     -0.0109660815     0.0009236791     0.0326560838    -0.0029743336    -0.0081633986
  128  N  9  Y      0.0208205222     0.0053375792     0.0164157756     0.0222415919     0.0042626222
  129  N  9  Z      0.0064503216     0.0012017892    -0.0063438787     0.0094516295     0.0067923858
  130  N  9 XX     -0.0013243119    -0.0007820966    -0.0052820695    -0.0010654682     0.0008277944
  131  N  9 YY     -0.0009023865     0.0003327014     0.0051700982     0.0023015549    -0.0001963237
  132  N  9 ZZ     -0.0033400200    -0.0005365132     0.0013523759    -0.0024563926    -0.0014330976
  133  N  9 XY     -0.0007984656     0.0002088754     0.0037741670    -0.0006436058    -0.0011988186
  134  N  9 XZ     -0.0010663624    -0.0003737187    -0.0014933228    -0.0016862281    -0.0004323279
  135  N  9 YZ      0.0018796374     0.0001203215    -0.0025192844     0.0017670613     0.0014400975
  136  C 10  S     -0.0026353823    -0.0125122556    -0.0095570922     0.0124717424    -0.0077181798
  137  C 10  S      0.0050779088     0.0256337097     0.0179413338    -0.0226888749     0.0091580759
  138  C 10  S      0.0328201523     0.0160781310     0.0467482297    -0.0873696726     0.0766192930
  139  C 10  X     -0.0455279480     0.1807829925    -0.0290835007     0.0132845478    -0.0273972548
  140  C 10  Y     -0.0087584424     0.0922363502     0.0263587569    -0.0691449816     0.1447959777
  141  C 10  Z      0.0324771273    -0.1709667633    -0.0003504570     0.0506800339    -0.0976414688
  142  C 10  X     -0.0068361103     0.0698663706    -0.0021930937    -0.0091555460    -0.0056558518
  143  C 10  Y     -0.0142678749     0.0289694564    -0.0094085355     0.0137707573     0.0001676880
  144  C 10  Z      0.0150863597    -0.0607155927     0.0108184760    -0.0042686775     0.0031741259
  145  C 10 XX     -0.0003844147     0.0055845560     0.0026337725    -0.0056204200     0.0091013030
  146  C 10 YY      0.0014743383    -0.0005252034     0.0016455294    -0.0021839055     0.0003232307
  147  C 10 ZZ      0.0004477344    -0.0010523244    -0.0002542746     0.0018772786    -0.0044910017
  148  C 10 XY     -0.0004568223    -0.0034980364    -0.0033658566     0.0059077011    -0.0101199428
  149  C 10 XZ      0.0006168599     0.0000004959     0.0011607768    -0.0014174417     0.0018104508
  150  C 10 YZ     -0.0010834606     0.0035514601     0.0004199186    -0.0018625134     0.0045757575
  151  C 11  S      0.0050466370     0.0066047494     0.0074823057    -0.0109332363     0.0064909777
  152  C 11  S     -0.0101112442    -0.0135480675    -0.0134660697     0.0191500651    -0.0077682333
  153  C 11  S     -0.0332321035    -0.0198533010    -0.0512655986     0.0897803540    -0.0878356035
  154  C 11  X      0.0478001083    -0.2405375989     0.0169119386     0.0223973216    -0.0207423925
  155  C 11  Y     -0.0298517920     0.1110185858    -0.0589995086     0.0738923111    -0.1313118677
  156  C 11  Z     -0.0024601172     0.0443133763     0.0393948629    -0.0680962256     0.1158633619
  157  C 11  X      0.0184283785    -0.0720569536     0.0043203028     0.0112543680    -0.0310467870
  158  C 11  Y     -0.0005017849     0.0374757259    -0.0006767943    -0.0093592765     0.0040229450
  159  C 11  Z     -0.0095604066     0.0099120296    -0.0009693316     0.0019434928     0.0142515663
  160  C 11 XX     -0.0007615253     0.0025261380    -0.0005363493     0.0005046391    -0.0012016463
  161  C 11 YY     -0.0001148146    -0.0046292726    -0.0007031083     0.0010997052     0.0012254982
  162  C 11 ZZ     -0.0010822226    -0.0010136934    -0.0026722519     0.0044532187    -0.0057315001
  163  C 11 XY     -0.0010453171     0.0014945129    -0.0029893550     0.0046036077    -0.0083511302
  164  C 11 XZ      0.0010830746    -0.0031006572     0.0024070684    -0.0037407598     0.0074963807
  165  C 11 YZ      0.0004165275     0.0029692973     0.0019739136    -0.0033422314     0.0036377843
  166  C 12  S     -0.0063205889    -0.0037117989    -0.0137366064     0.0237781242    -0.0368492487
  167  C 12  S      0.0124391597     0.0075641280     0.0295177459    -0.0514581875     0.0833278641
  168  C 12  S      0.0323902894     0.0185346517     0.0707550986    -0.1187050252     0.1652175578
  169  C 12  X      0.0022338076     0.0480336185    -0.0386012919     0.0693039044    -0.1853715041
  170  C 12  Y      0.0433034879    -0.2149284672     0.0340372425    -0.0057799658     0.0163894645
  171  C 12  Z     -0.0356184736     0.1435632914    -0.0043169036    -0.0299533678     0.0896014489
  172  C 12  X     -0.0114180179     0.0111137033    -0.0342336660     0.0592058595    -0.1042329865
  173  C 12  Y      0.0171256785    -0.0772786331     0.0127552876    -0.0052932817     0.0113754345
  174  C 12  Z     -0.0076335499     0.0549645146     0.0093683397    -0.0255074345     0.0489830053
  175  C 12 XX      0.0021958257    -0.0004462559     0.0028467490    -0.0040996742     0.0026152474
  176  C 12 YY      0.0001712624    -0.0005571351     0.0007103609    -0.0012336133     0.0036616544
  177  C 12 ZZ      0.0001651582     0.0023797962     0.0008918381    -0.0020625201     0.0036439043
  178  C 12 XY     -0.0008426043     0.0037895852    -0.0007539908    -0.0000104772     0.0003802852
  179  C 12 XZ     -0.0005060272    -0.0025803043    -0.0006107267     0.0012675206     0.0002413458
  180  C 12 YZ      0.0006213194    -0.0013371052     0.0007639280    -0.0006218036    -0.0003232932
  181  C 13  S      0.0079116308    -0.0004873902     0.0072303610    -0.0110009473     0.0054414921
  182  C 13  S     -0.0159870258     0.0014706468    -0.0130512025     0.0194502840    -0.0047886342
  183  C 13  S     -0.0353924294    -0.0148792557    -0.0565656756     0.0844091129    -0.0854757365
  184  C 13  X     -0.0482386757     0.1894634657    -0.0543052459     0.0595187702    -0.0948000466
  185  C 13  Y     -0.0059706828     0.0842565416     0.0308088669    -0.0807939248     0.1552838636
  186  C 13  Z      0.0311343016    -0.1694339685     0.0073474961     0.0337938092    -0.0701157519
  187  C 13  X     -0.0062140261     0.0612943315    -0.0098707083     0.0104850351    -0.0341475868
  188  C 13  Y     -0.0104969312     0.0196757810    -0.0116641831     0.0058410254     0.0073587397
  189  C 13  Z      0.0118000638    -0.0487973948     0.0153662433    -0.0095872643     0.0130750567
  190  C 13 XX     -0.0001586260    -0.0043355464    -0.0020265462     0.0042681893    -0.0074381319
  191  C 13 YY     -0.0023616167     0.0029119586    -0.0020659527     0.0031161989    -0.0019846231
  192  C 13 ZZ     -0.0007773876     0.0018229633     0.0003394950    -0.0012385621     0.0037498909
  193  C 13 XY      0.0010063186     0.0016836735     0.0029878629    -0.0058625487     0.0097003809
  194  C 13 XZ     -0.0010392770     0.0014273984    -0.0013648177     0.0020927339    -0.0026701663
  195  C 13 YZ      0.0011448237    -0.0034759291     0.0001010161     0.0008158325    -0.0030251670
  196  C 14  S     -0.0104070167     0.0071911092    -0.0074985176     0.0137013946    -0.0113030142
  197  C 14  S      0.0211394283    -0.0150962479     0.0140612101    -0.0251790258     0.0175052553
  198  C 14  S      0.0379685988     0.0127156524     0.0544748107    -0.0769447541     0.0896713959
  199  C 14  X      0.0417851937    -0.2293377023     0.0413034322    -0.0185553173     0.0399568075
  200  C 14  Y     -0.0322067934     0.1202732398    -0.0527002423     0.0684315106    -0.1265745864
  201  C 14  Z      0.0032734228     0.0304985604     0.0233549724    -0.0399889519     0.0787108143
  202  C 14  X      0.0205430474    -0.0807983225     0.0134423605    -0.0041215822    -0.0078486841
  203  C 14  Y     -0.0032624329     0.0475799393     0.0060646122    -0.0089581819     0.0079055108
  204  C 14  Z     -0.0084789031     0.0066301635    -0.0098023491     0.0108482638    -0.0017825856
  205  C 14 XX      0.0008792478    -0.0026402089     0.0011424918    -0.0017421735     0.0030313792
  206  C 14 YY      0.0009671269     0.0024993265     0.0001039063     0.0000939728    -0.0027014850
  207  C 14 ZZ      0.0020305792    -0.0016408011     0.0024300276    -0.0044063189     0.0055309024
  208  C 14 XY      0.0014985759    -0.0031287547     0.0029906767    -0.0049387093     0.0086097018
  209  C 14 XZ     -0.0012271364     0.0034173125    -0.0030732226     0.0044376385    -0.0089090362
  210  C 14 YZ     -0.0009661012    -0.0014916967    -0.0011622540     0.0025391974    -0.0023171807
  211  H 15  S      0.0814102143     0.0438083864     0.1813315244    -0.0814029572    -0.0899217105
  212  H 15  S      0.0287832559     0.0149884987     0.0608561017    -0.0253864558    -0.0300917866
  213  H 16  S      0.0838107462     0.0271784737     0.0715525647    -0.0606718493    -0.0605472333
  214  H 16  S      0.0247738882     0.0072780834     0.0181126083    -0.0243011425    -0.0210852627
  215  H 17  S     -0.1252982816    -0.0295834778    -0.0032160004     0.0387274863     0.0224338146
  216  H 17  S     -0.0408781708    -0.0112757005    -0.0041489202     0.0148038698     0.0108700828
  217  H 18  S     -0.1603895719    -0.0240314014     0.0710098518     0.0935340975     0.0391217639
  218  H 18  S     -0.0502522220    -0.0105008370     0.0203273727     0.0375595154     0.0179333653
  219  H 19  S      0.0868524152     0.0079410305    -0.1391474336    -0.0221339547     0.0232019878
  220  H 19  S      0.0250510541     0.0021457042    -0.0441406783    -0.0035624567     0.0093516229
  221  H 20  S     -0.1310289918    -0.0391145021    -0.0411690892    -0.2089749823    -0.0805762770
  222  H 20  S     -0.0372169568    -0.0106797508    -0.0084888766    -0.0667118065    -0.0280668600
  223  H 21  S      0.0143587391     0.0167099910     0.0426699948    -0.0767524872     0.1351062318
  224  H 21  S      0.0055463759     0.0077489518     0.0165322576    -0.0311593184     0.0564982429
  225  H 22  S     -0.0095742837    -0.0294758513    -0.0589377787     0.0973715485    -0.1511456893
  226  H 22  S     -0.0042043038    -0.0100529512    -0.0220977417     0.0368742796    -0.0571339978
  227  H 23  S      0.0180501126     0.0053915060    -0.0103174138     0.0289131633    -0.1190970600
  228  H 23  S      0.0071055339     0.0025161900    -0.0008219917     0.0054463858    -0.0374146411
  229  H 24  S     -0.0223161054     0.0058245720    -0.0528704276     0.0992183306    -0.1647014625
  230  H 24  S     -0.0079270919     0.0014689661    -0.0205066969     0.0365540093    -0.0605566790
  231  H 25  S      0.0203827003     0.0010322630     0.0414141321    -0.0719530619     0.1168404989
  232  H 25  S      0.0057950883    -0.0014394350     0.0197728869    -0.0282902062     0.0444062934
  233  C 26  S      0.0058401234     0.0047528882     0.0301846015    -0.0382812124    -0.0013545529
  234  C 26  S     -0.0120845516    -0.0102051868    -0.0680270490     0.0819925142     0.0066955875
  235  C 26  S      0.0110567249    -0.0140555037    -0.0592314440     0.0278939901    -0.0070542522
  236  C 26  X      0.0271512686     0.0266314572     0.1100773962    -0.0660780962    -0.1199087870
  237  C 26  Y      0.0539564433    -0.0253626363    -0.0300606933     0.0274563715     0.0255115205
  238  C 26  Z     -0.0519194227     0.0117671004     0.0249306147     0.0844285803     0.0657653843
  239  C 26  X     -0.0420753324    -0.0060763534     0.0059322847     0.0245168072     0.0086018547
  240  C 26  Y      0.0199516475    -0.0025877734     0.0010547999     0.0137334031     0.0068394095
  241  C 26  Z      0.0159698953     0.0087115154     0.0172542242    -0.0035408565    -0.0045861930
  242  C 26 XX      0.0007011603     0.0003655219    -0.0110436515     0.0057086871     0.0005487900
  243  C 26 YY     -0.0001600117     0.0000657084    -0.0023452939     0.0028542006     0.0005719059
  244  C 26 ZZ     -0.0023628078    -0.0023634057    -0.0004616718     0.0059813490     0.0007048680
  245  C 26 XY     -0.0033157430    -0.0037238711     0.0015251138    -0.0013538202    -0.0007115109
  246  C 26 XZ      0.0014697580     0.0020253837     0.0006100123    -0.0040986157    -0.0001450596
  247  C 26 YZ      0.0019303721     0.0016987484    -0.0013646922     0.0011395589     0.0006800932
  248  C 27  S     -0.0041658357    -0.0025008302    -0.0190583420     0.0296982296    -0.0183236485
  249  C 27  S      0.0090416944     0.0050328964     0.0385038320    -0.0613584323     0.0407587552
  250  C 27  S      0.0345967939     0.0143097474     0.0485935387    -0.0544814310    -0.0224922298
  251  C 27  X     -0.0358130889     0.0090737842    -0.0027213275     0.0124590661     0.1459253440
  252  C 27  Y      0.0352551595    -0.0673254819    -0.0018846382     0.0133373869    -0.0009526521
  253  C 27  Z     -0.0060584384     0.0504104054     0.0327685724     0.0205697172    -0.0666321777
  254  C 27  X     -0.0302256286    -0.0023731011    -0.0086906122     0.0261821596     0.0300492078
  255  C 27  Y      0.0148998428    -0.0303655985    -0.0070034629     0.0011017061     0.0025248526
  256  C 27  Z      0.0023156250     0.0256406831     0.0232776791     0.0052290681    -0.0114617976
  257  C 27 XX      0.0009918385     0.0022924870     0.0020585828    -0.0071992358     0.0039020571
  258  C 27 YY      0.0005612639     0.0009737757     0.0008434988    -0.0020578373     0.0019957269
  259  C 27 ZZ     -0.0001663584    -0.0024502405     0.0045116106    -0.0015702858     0.0023327215
  260  C 27 XY     -0.0012516330    -0.0052032477     0.0018435786    -0.0002790739    -0.0011992504
  261  C 27 XZ      0.0004598102     0.0024596916    -0.0044962325     0.0009614989    -0.0012957630
  262  C 27 YZ      0.0004343649     0.0020956451    -0.0008673360     0.0004904816     0.0003907092
  263  C 28  S      0.0384486528     0.0089272717    -0.0122567400    -0.0008362576     0.0047220741
  264  C 28  S     -0.0924616062    -0.0202857020     0.0342184882     0.0078787870    -0.0089333292
  265  C 28  S     -0.1100193163    -0.0449202745    -0.0596971033    -0.1293942638    -0.0305192276
  266  C 28  X      0.0703566895     0.0390983646     0.2300111895    -0.0096524952    -0.0577737923
  267  C 28  Y     -0.1017150717    -0.0062704650     0.1511233555     0.0289014057    -0.0282814104
  268  C 28  Z      0.1430087164     0.0208744627    -0.0933973989     0.1218273907     0.0774078715
  269  C 28  X      0.0075636168     0.0071605155     0.0873204355    -0.0135666085    -0.0185220523
  270  C 28  Y     -0.0072389223     0.0009244802     0.0552889704     0.0662560660     0.0047363198
  271  C 28  Z      0.0439142749     0.0148016254    -0.0085353797     0.0365358912     0.0205230437
  272  C 28 XX     -0.0147567798    -0.0038357877    -0.0044392418     0.0044281029     0.0032676004
  273  C 28 YY      0.0018242916     0.0005037004     0.0039083705     0.0015593165    -0.0008195837
  274  C 28 ZZ     -0.0092319532    -0.0014876355     0.0057215892    -0.0052986043    -0.0041915081
  275  C 28 XY     -0.0055598243    -0.0010443789    -0.0001873709    -0.0046686657    -0.0019279728
  276  C 28 XZ      0.0003368533    -0.0012340799    -0.0099838611    -0.0015863321     0.0019627092
  277  C 28 YZ     -0.0005444731    -0.0004653178    -0.0047720637     0.0005967239     0.0016317732

                         41               42               43               44               45
                   -0.4705366122    -0.4587231286    -0.4316540503    -0.4239179455    -0.4156908912
    1  C  1  S     -0.0000256359     0.0042522516    -0.0248944992     0.0008267361     0.0046912066
    2  C  1  S      0.0001567604    -0.0144562224     0.0641320474    -0.0064475311    -0.0140936968
    3  C  1  S      0.0009636211     0.0313481647     0.0054099079     0.0000293780     0.0372584584
    4  C  1  X      0.0050839913     0.0028451720    -0.1428936718    -0.0755620839    -0.0783672802
    5  C  1  Y     -0.0013640234    -0.1145242413     0.1400367213    -0.1334372631    -0.1769890311
    6  C  1  Z     -0.0032126576     0.1456987160    -0.1991224914     0.0422611080    -0.0387972899
    7  C  1  X      0.0027133277     0.0124025103    -0.0841005444    -0.0106478085    -0.0286816018
    8  C  1  Y     -0.0003296535    -0.0092127918     0.0792171337    -0.0616144690    -0.0766006661
    9  C  1  Z     -0.0014417038     0.0664813628    -0.0656200542     0.0185347219    -0.0391599448
   10  C  1 XX     -0.0000215778     0.0030974862    -0.0098571949    -0.0068425035    -0.0029207978
   11  C  1 YY     -0.0000130498    -0.0100155654     0.0111557642    -0.0000032331    -0.0070985768
   12  C  1 ZZ     -0.0000043452     0.0061523953     0.0082027968     0.0068527568     0.0082637982
   13  C  1 XY     -0.0001896639    -0.0006698792     0.0028884117     0.0102124684     0.0028596114
   14  C  1 XZ      0.0000808320    -0.0062556681     0.0027690666    -0.0068802319    -0.0027838181
   15  C  1 YZ      0.0003020704    -0.0004035032     0.0114172092    -0.0012340453     0.0008241148
   16  C  2  S     -0.0003932808    -0.0160559702    -0.0217977196     0.0160797720    -0.0022307746
   17  C  2  S      0.0011862531     0.0434323388     0.0495028737    -0.0382016236     0.0096842731
   18  C  2  S     -0.0015186899     0.0360396249     0.0800998506    -0.0277803187    -0.0413172296
   19  C  2  X      0.0030498622     0.1042024771    -0.0077759677     0.0123608849     0.0012107464
   20  C  2  Y      0.0042914848     0.2283043165     0.0892544461    -0.0314522588     0.0999276285
   21  C  2  Z      0.0011840968    -0.1599538925     0.1427783023     0.0880593824     0.0836440316
   22  C  2  X      0.0008488856     0.0400955012     0.0071900575     0.0101076814    -0.0056328981
   23  C  2  Y      0.0012491742     0.0886791868     0.0428671143    -0.0237152783     0.0238910348
   24  C  2  Z      0.0002981520    -0.0526662762     0.0660198925     0.0620490308     0.0375016330
   25  C  2 XX      0.0000401517     0.0069381120     0.0032514356    -0.0011265389     0.0000988233
   26  C  2 YY     -0.0001518838    -0.0079706204    -0.0010937283    -0.0031825770    -0.0097099805
   27  C  2 ZZ      0.0001966049     0.0053393092     0.0057030097    -0.0016633404     0.0099764967
   28  C  2 XY      0.0000180522     0.0018564711    -0.0013104921    -0.0006747505    -0.0020545633
   29  C  2 XZ      0.0001535173    -0.0018752782    -0.0035128774    -0.0007577521    -0.0010645474
   30  C  2 YZ     -0.0000805749    -0.0142367355     0.0093263380    -0.0006809084    -0.0016272161
   31  C  3  S     -0.0002211161    -0.0201215905     0.0191874642    -0.0147810925    -0.0089088609
   32  C  3  S      0.0004967447     0.0538128433    -0.0468497911     0.0309778925     0.0182407770
   33  C  3  S      0.0018062901     0.0073307756    -0.0267885345     0.0750234832     0.0514229249
   34  C  3  X      0.0006144652    -0.0767898008     0.0564470153     0.0310812308    -0.0150778298
   35  C  3  Y     -0.0011179585    -0.1172192208    -0.0155789959     0.1114097465    -0.0608873537
   36  C  3  Z      0.0028304206     0.2680242280    -0.0687083781    -0.0010515216    -0.0579541252
   37  C  3  X      0.0006595758    -0.0256894048     0.0350405355     0.0251961484    -0.0108802096
   38  C  3  Y     -0.0002217519    -0.0308369839     0.0047679446     0.0422004605    -0.0274464790
   39  C  3  Z      0.0014666673     0.0909166670    -0.0288363927     0.0138497246    -0.0123286919
   40  C  3 XX      0.0000158073     0.0010836874     0.0010798631    -0.0014763815    -0.0001473630
   41  C  3 YY     -0.0000279904     0.0099125621    -0.0077270911     0.0014354935    -0.0060212719
   42  C  3 ZZ      0.0000579879    -0.0052674473    -0.0003770761     0.0059178206     0.0098722401
   43  C  3 XY     -0.0000103860     0.0016576453     0.0011577316    -0.0035955408    -0.0026777223
   44  C  3 XZ      0.0000745732     0.0049083462    -0.0007993826     0.0007354322    -0.0028232848
   45  C  3 YZ     -0.0001555522    -0.0159863703    -0.0035705888     0.0080080497     0.0004715557
   46  C  4  S      0.0002363923     0.0043291610     0.0120347619    -0.0216374306     0.0016182026
   47  C  4  S     -0.0005925268    -0.0173207842    -0.0335686354     0.0528177984    -0.0015509015
   48  C  4  S     -0.0033609628     0.0204966175     0.0012576838     0.0334232000    -0.0179671973
   49  C  4  X      0.0008981879     0.0303908818     0.1782259634    -0.2301585360     0.0311338354
   50  C  4  Y      0.0000651811     0.1412138742     0.0758292695    -0.0557327277    -0.0140760943
   51  C  4  Z     -0.0004546413    -0.1338080242    -0.1310487960     0.1202696716     0.1359985890
   52  C  4  X      0.0002409918     0.0016046336     0.0983074750    -0.0909762900     0.0207363621
   53  C  4  Y      0.0015256572     0.0681567338     0.0216974573    -0.0131395961     0.0076735467
   54  C  4  Z     -0.0001848097    -0.0242989830    -0.0446310533     0.0595642193     0.0695138458
   55  C  4 XX     -0.0001694491    -0.0053766043    -0.0087575696    -0.0044884620     0.0032832683
   56  C  4 YY      0.0000397537     0.0120917579     0.0068018394    -0.0025911192    -0.0049826681
   57  C  4 ZZ      0.0000003280    -0.0075177475    -0.0018764064     0.0150146876     0.0005322812
   58  C  4 XY      0.0000623093     0.0063458247     0.0010090561     0.0042614393    -0.0060792843
   59  C  4 XZ     -0.0000715062     0.0019859770     0.0022852765    -0.0021070255     0.0001958266
   60  C  4 YZ      0.0001692177    -0.0011633745    -0.0080645126     0.0112313492     0.0023270861
   61  C  5  S      0.0007597559     0.0070628321     0.0055346873     0.0162905059    -0.0162563361
   62  C  5  S     -0.0019192379    -0.0187006717    -0.0157126071    -0.0370765192     0.0362791057
   63  C  5  S     -0.0005047388     0.0756835985    -0.1004531324    -0.0320932904     0.0304636608
   64  C  5  X      0.0038051758     0.0091176398    -0.0730794976     0.0642997783    -0.0166048088
   65  C  5  Y      0.0019357942    -0.0922326875    -0.0092057926    -0.1501855326     0.0687433336
   66  C  5  Z     -0.0074912821     0.0127069346     0.0003051231    -0.0333085799     0.0564918581
   67  C  5  X     -0.0008048654    -0.0010225704    -0.0260332574     0.0034126593    -0.0384249017
   68  C  5  Y      0.0033554018    -0.0519389613     0.0008070627    -0.0974287041     0.0243386530
   69  C  5  Z     -0.0041291524     0.0030293245    -0.0170717950     0.0227608475     0.0526076580
   70  C  5 XX      0.0002068163    -0.0011752256    -0.0075554832     0.0005947001     0.0054753975
   71  C  5 YY     -0.0002474274     0.0027494525     0.0081988889    -0.0041914476     0.0043835880
   72  C  5 ZZ     -0.0003087398    -0.0023451367    -0.0011491394    -0.0040806808    -0.0027469132
   73  C  5 XY     -0.0000585409     0.0081839031    -0.0004746814    -0.0018079682     0.0005384373
   74  C  5 XZ     -0.0000187459     0.0035578170     0.0059474347    -0.0021761441     0.0003906161
   75  C  5 YZ      0.0003209503    -0.0025871955    -0.0057104073     0.0061662666    -0.0000463758
   76  C  6  S     -0.0003791580     0.0231728204    -0.0005206441    -0.0087534726     0.0044385784
   77  C  6  S      0.0009102926    -0.0529481590     0.0047333201     0.0223301500    -0.0111835688
   78  C  6  S      0.0002769053    -0.1047369564    -0.0189851196     0.0184440399    -0.0227574285
   79  C  6  X      0.0056501879     0.0036074430     0.0306887542     0.2923778693     0.0376271300
   80  C  6  Y      0.0025404562     0.1855333969    -0.1168295988     0.0898114078     0.1464453999
   81  C  6  Z      0.0045229400     0.1700800591     0.2285666371    -0.0637403148    -0.0639450593
   82  C  6  X      0.0019590524    -0.0181458863     0.0110517652     0.1321668717     0.0136897813
   83  C  6  Y      0.0014877237     0.1037193948    -0.0385925254     0.0391363861     0.0739900642
   84  C  6  Z      0.0016542340     0.0828569890     0.1049858657    -0.0256845460    -0.0287713045
   85  C  6 XX     -0.0001628332    -0.0032052567    -0.0065885109    -0.0109314773     0.0047931322
   86  C  6 YY      0.0001128112    -0.0061186769     0.0136614863    -0.0045422217    -0.0075997562
   87  C  6 ZZ      0.0002844765     0.0030767364    -0.0054790915     0.0184219139     0.0015134568
   88  C  6 XY      0.0001798073     0.0066160009     0.0100615662     0.0103288030     0.0026182304
   89  C  6 XZ      0.0001897687     0.0094144845     0.0057237012    -0.0048493376    -0.0027546017
   90  C  6 YZ      0.0003373803     0.0015249190     0.0050491247     0.0076525318     0.0048744550
   91  C  7  S     -0.0003835727     0.0259480476    -0.0510560676    -0.0023887470    -0.0323961354
   92  C  7  S      0.0011054565    -0.0521649261     0.1127889770     0.0060966950     0.0718281985
   93  C  7  S      0.0003504532    -0.0756009125     0.0702557571    -0.0289716640    -0.0036447926
   94  C  7  X     -0.0029736709     0.0136021767     0.0975357426     0.0035956300     0.0294002860
   95  C  7  Y     -0.0003908446    -0.0193003425    -0.0050150907    -0.0658322177    -0.0607155544
   96  C  7  Z      0.0003173784     0.0026097353    -0.1424647322    -0.1383789291     0.0010022602
   97  C  7  X      0.0019791011     0.0473635575     0.0134315783     0.0217045462     0.0092008121
   98  C  7  Y     -0.0042948292    -0.0702764822     0.0465413013    -0.0693438629    -0.0219143532
   99  C  7  Z      0.0015983348     0.0297075637    -0.0868212939    -0.0573433649    -0.0032308295
  100  C  7 XX      0.0002239423    -0.0021101403     0.0057955495     0.0007699790     0.0022985066
  101  C  7 YY      0.0000643183    -0.0034623454     0.0060925343     0.0025146862     0.0024717463
  102  C  7 ZZ      0.0000240360    -0.0013178345     0.0036141587    -0.0009068802     0.0019000497
  103  C  7 XY     -0.0001493706     0.0006024960    -0.0027164736    -0.0008156326     0.0003635504
  104  C  7 XZ      0.0000020100    -0.0003764798     0.0011486440    -0.0011554682    -0.0000574254
  105  C  7 YZ      0.0000382080    -0.0001546584     0.0001078921     0.0009381186    -0.0004831307
  106  C  8  S      0.0027733847    -0.0000779138     0.0016539888    -0.0018926194     0.0008371086
  107  C  8  S     -0.0060445898    -0.0009944666    -0.0022938210     0.0046507426    -0.0015493144
  108  C  8  S     -0.0093085020    -0.0066198962    -0.0055523201     0.0093076068    -0.0024871341
  109  C  8  X     -0.0274809200     0.0030040889     0.0032390181    -0.0299110214     0.0844527487
  110  C  8  Y      0.0797416276     0.0012419976    -0.0109145432    -0.0332724555     0.1198636786
  111  C  8  Z     -0.0485242623    -0.0046157927    -0.0177796703    -0.0432294180     0.1531984494
  112  C  8  X      0.0005540188     0.0048983974     0.0023832594    -0.0274035848     0.0489702063
  113  C  8  Y     -0.0416320619     0.0072480723    -0.0054612956    -0.0070809846     0.0659572514
  114  C  8  Z      0.0320261758    -0.0059386241    -0.0082117304    -0.0244402820     0.0787701159
  115  C  8 XX     -0.0038885037    -0.0001275340    -0.0000066493     0.0002846520     0.0007662277
  116  C  8 YY     -0.0020056336    -0.0001373155    -0.0002040708     0.0003168817    -0.0003352946
  117  C  8 ZZ      0.0049161487     0.0000648278    -0.0003540614     0.0007247111    -0.0008709691
  118  C  8 XY      0.0098575628     0.0002900820     0.0001929363     0.0013899451     0.0005284663
  119  C  8 XZ     -0.0054704225    -0.0001825620     0.0003550650    -0.0004179374     0.0005840274
  120  C  8 YZ     -0.0038238634    -0.0001169163     0.0001110609    -0.0009313939    -0.0001624809
  121  N  9  S     -0.0003155608     0.0189784396    -0.0484745645    -0.0058968157    -0.0484081176
  122  N  9  S     -0.0004807815     0.0426273917    -0.1042403732    -0.0120565130    -0.1020277278
  123  N  9  S     -0.0049538530    -0.0113647336    -0.0845077724    -0.0419288603    -0.1348478959
  124  N  9  X      0.0010740274    -0.0178923082    -0.0149387311     0.0090701559     0.0743085411
  125  N  9  Y      0.0007536377     0.0260100413    -0.0956330138     0.0370869673    -0.1138723903
  126  N  9  Z     -0.0001037487    -0.0089705310     0.1503380618     0.1195073434     0.0680798191
  127  N  9  X      0.0002544122     0.0152444135     0.0064565235    -0.0015558800    -0.0377911841
  128  N  9  Y     -0.0015276440    -0.0255815050     0.0572187210    -0.0259076546     0.0575003318
  129  N  9  Z      0.0003905152     0.0091124005    -0.0837377527    -0.0618703138    -0.0349926776
  130  N  9 XX      0.0001314053     0.0013003598    -0.0087078229    -0.0003598280    -0.0029615867
  131  N  9 YY     -0.0001464684     0.0002444001     0.0002449797    -0.0058780586     0.0009988739
  132  N  9 ZZ      0.0000056689     0.0019432068     0.0014330983     0.0051811304    -0.0036352985
  133  N  9 XY     -0.0000248337     0.0012900318     0.0013473182     0.0017135935    -0.0051195616
  134  N  9 XZ     -0.0000021854    -0.0004106290     0.0041831018     0.0047605237     0.0029585313
  135  N  9 YZ      0.0000755385     0.0005487032    -0.0104944647    -0.0066108024    -0.0047203980
  136  C 10  S     -0.0243701312    -0.0005673629    -0.0011212093    -0.0011168558    -0.0004741828
  137  C 10  S      0.0604421112     0.0009999780     0.0027514273     0.0015998905     0.0011264589
  138  C 10  S      0.0869394116    -0.0053671756     0.0047708234     0.0002771881    -0.0025766427
  139  C 10  X      0.1814228334    -0.0049922846     0.0040924568    -0.0407307761     0.0693407770
  140  C 10  Y     -0.1816187124    -0.0013012124    -0.0115470196    -0.0138730769     0.0882643479
  141  C 10  Z      0.0429506936     0.0029423625    -0.0076713823    -0.0235704463     0.1123790456
  142  C 10  X      0.0359362201    -0.0022922632     0.0031367528    -0.0146405251     0.0360158215
  143  C 10  Y     -0.0822582451     0.0012682317    -0.0059777346    -0.0077924401     0.0490933093
  144  C 10  Z      0.0448672809    -0.0009278585    -0.0047149291    -0.0155394598     0.0591790226
  145  C 10 XX      0.0066823495    -0.0002096340    -0.0000194180    -0.0004876913     0.0021148817
  146  C 10 YY     -0.0040971508     0.0003286334     0.0005288444     0.0026867383    -0.0065744331
  147  C 10 ZZ      0.0021917562     0.0000342426    -0.0001756793    -0.0016701163     0.0045012897
  148  C 10 XY      0.0033813886     0.0000364404     0.0004456253    -0.0006553482    -0.0008151800
  149  C 10 XZ     -0.0049783014     0.0001605380    -0.0003690190     0.0001250291     0.0033348120
  150  C 10 YZ      0.0046708229    -0.0001667103     0.0001033464     0.0004635626    -0.0026285080
  151  C 11  S     -0.0221517881     0.0006569375     0.0010778281     0.0001953930     0.0002992815
  152  C 11  S      0.0567613882    -0.0015530931    -0.0022387931    -0.0005908637    -0.0005800989
  153  C 11  S      0.0511803774     0.0014490364    -0.0072308281     0.0009053578    -0.0011414492
  154  C 11  X     -0.1089734461     0.0044856814    -0.0114385008     0.0117007594     0.0459905183
  155  C 11  Y     -0.1664902374    -0.0000143108     0.0014500372    -0.0344022471     0.0780880930
  156  C 11  Z      0.1905835427    -0.0029091605    -0.0056806325    -0.0236602324     0.0983206110
  157  C 11  X     -0.0147026016     0.0015581859    -0.0020716450     0.0024794653     0.0258746049
  158  C 11  Y     -0.0641937966    -0.0006910510     0.0010225653    -0.0169438894     0.0409037845
  159  C 11  Z      0.0585098155    -0.0003914024    -0.0049782208    -0.0108067898     0.0515894972
  160  C 11 XX      0.0082765250    -0.0000442318     0.0004381576     0.0001021181    -0.0017995236
  161  C 11 YY     -0.0039215104    -0.0000461346    -0.0003500503     0.0015288802    -0.0042944540
  162  C 11 ZZ     -0.0008943627    -0.0000621833    -0.0004745751    -0.0018201877     0.0059396020
  163  C 11 XY     -0.0015717625     0.0000167520     0.0004449969     0.0001135747    -0.0032795956
  164  C 11 XZ     -0.0019899038    -0.0000282278    -0.0003949488     0.0009529259    -0.0005055649
  165  C 11 YZ      0.0072652910    -0.0000251068     0.0003281688    -0.0001844368     0.0001184866
  166  C 12  S     -0.0018172198     0.0003604928     0.0007560239    -0.0004001543     0.0002022039
  167  C 12  S      0.0038500355    -0.0008211232    -0.0022292596     0.0014846043    -0.0008017892
  168  C 12  S      0.0103207106    -0.0012860761     0.0036655543    -0.0026813196     0.0003574186
  169  C 12  X     -0.0202548391     0.0026831647     0.0131255440    -0.0311630766     0.0568547584
  170  C 12  Y      0.0789413711     0.0030467696    -0.0070428869     0.0018427321     0.0692383688
  171  C 12  Z     -0.0512792423    -0.0042652550    -0.0115426993    -0.0249973537     0.0864874794
  172  C 12  X     -0.0002638386     0.0010681815     0.0016687572    -0.0109148995     0.0283372114
  173  C 12  Y     -0.0175281675     0.0009906020    -0.0032796679    -0.0033082346     0.0377536128
  174  C 12  Z      0.0139805042    -0.0017533594    -0.0038960880    -0.0133183245     0.0475315747
  175  C 12 XX      0.0042655062     0.0000979941     0.0010367965     0.0000824461    -0.0034995720
  176  C 12 YY      0.0017457614    -0.0000992682    -0.0006660504     0.0006294556     0.0002201745
  177  C 12 ZZ     -0.0054002018    -0.0000378084    -0.0003140515    -0.0009118136     0.0033447145
  178  C 12 XY     -0.0104256040     0.0000219312     0.0002537119     0.0003321053    -0.0030980171
  179  C 12 XZ      0.0056322966    -0.0000779918    -0.0004733724     0.0017285633    -0.0035637095
  180  C 12 YZ      0.0042311776     0.0000481113     0.0002772751    -0.0008526860     0.0022739831
  181  C 13  S      0.0231570682    -0.0002711386     0.0010762129    -0.0023577786     0.0005060238
  182  C 13  S     -0.0581969423     0.0007491639    -0.0022212098     0.0046822665    -0.0008948174
  183  C 13  S     -0.0663121491    -0.0001946194    -0.0055499681     0.0081913476    -0.0026768721
  184  C 13  X      0.1783779538    -0.0045763640    -0.0089323616    -0.0124649333     0.0473447316
  185  C 13  Y     -0.1847709645    -0.0024020952    -0.0063002909    -0.0265052100     0.0746607059
  186  C 13  Z      0.0483949163     0.0039110239    -0.0008041924    -0.0161341606     0.0978322451
  187  C 13  X      0.0438627603    -0.0005215043    -0.0014656892    -0.0096877438     0.0266528542
  188  C 13  Y     -0.0723146605    -0.0013600623    -0.0046439094    -0.0121683193     0.0399449723
  189  C 13  Z      0.0330778670     0.0013347670    -0.0007565590    -0.0076006257     0.0505739872
  190  C 13 XX     -0.0065314605     0.0002643686     0.0006202447     0.0009268790    -0.0031304960
  191  C 13 YY      0.0043935819    -0.0000729290    -0.0008872910    -0.0001883381     0.0043999567
  192  C 13 ZZ     -0.0019752328    -0.0000525304    -0.0001588700     0.0002481822    -0.0014609537
  193  C 13 XY     -0.0033498217    -0.0001358380     0.0001141090    -0.0006028175    -0.0008083236
  194  C 13 XZ      0.0048188580    -0.0000128893    -0.0000984246     0.0017555817    -0.0042267881
  195  C 13 YZ     -0.0049602051     0.0001752769     0.0002704719    -0.0009574773     0.0030504188
  196  C 14  S      0.0211748801     0.0002447030    -0.0014096598     0.0040576455    -0.0008081051
  197  C 14  S     -0.0543229660    -0.0002661587     0.0034163529    -0.0081386906     0.0016658101
  198  C 14  S     -0.0646491005     0.0040467178     0.0020926319    -0.0027500209     0.0048324880
  199  C 14  X     -0.1037623401     0.0051968930     0.0012962201    -0.0113035593     0.0653414797
  200  C 14  Y     -0.1700317237     0.0014086732    -0.0017972824    -0.0220000484     0.0895509499
  201  C 14  Z      0.1898251352    -0.0047392163    -0.0135823777    -0.0325298318     0.1102005532
  202  C 14  X      0.0009874063     0.0002087600     0.0006763183    -0.0108739375     0.0337018446
  203  C 14  Y     -0.0794194340     0.0018236317    -0.0004351703    -0.0053847986     0.0447441974
  204  C 14  Z      0.0616793332    -0.0028628579    -0.0075062368    -0.0187933535     0.0604199513
  205  C 14 XX     -0.0075740077     0.0001997648     0.0002600969     0.0003431006     0.0002122738
  206  C 14 YY      0.0033839833    -0.0001347951    -0.0003059823    -0.0024460463     0.0061943814
  207  C 14 ZZ      0.0009183638    -0.0000936849     0.0004891459     0.0007794894    -0.0062472811
  208  C 14 XY      0.0017295470    -0.0002068681    -0.0002690723    -0.0010954235     0.0024870447
  209  C 14 XZ      0.0016216010     0.0000989958     0.0003604769     0.0007640388    -0.0019554941
  210  C 14 YZ     -0.0066238140     0.0001467457    -0.0001166005    -0.0000043845     0.0018218123
  211  H 15  S     -0.0037926132     0.1320987788    -0.0972276642     0.1192745432     0.0719489161
  212  H 15  S     -0.0012526012     0.0451670598    -0.0429528497     0.0500458371     0.0314440470
  213  H 16  S     -0.0036354042    -0.1703127159    -0.0643030272    -0.0079477834    -0.1049123414
  214  H 16  S     -0.0010985973    -0.0616578740    -0.0255619782    -0.0008382187    -0.0445100627
  215  H 17  S     -0.0015779746    -0.1917770874     0.0475126564     0.0143286330     0.0758465273
  216  H 17  S     -0.0007624170    -0.0690790488     0.0167976582     0.0067521062     0.0259262791
  217  H 18  S     -0.0000115159     0.1594818342     0.1387970679    -0.1172593205    -0.0685860092
  218  H 18  S     -0.0007451151     0.0535575497     0.0554302748    -0.0507128630    -0.0292056504
  219  H 19  S      0.0064761902     0.1668124238     0.1122029212     0.1286458140     0.0368674345
  220  H 19  S      0.0021928635     0.0634130967     0.0425901541     0.0487019919     0.0178443094
  221  H 20  S     -0.0038910813     0.0016397544    -0.0977925126    -0.2073309825     0.0186134743
  222  H 20  S     -0.0015382832     0.0014404134    -0.0401706239    -0.0881211014     0.0076789242
  223  H 21  S     -0.1824777724     0.0014584100    -0.0064146258     0.0192459264    -0.0036734732
  224  H 21  S     -0.0681290307     0.0011856030    -0.0018110201     0.0057448165    -0.0020846344
  225  H 22  S     -0.1998250400     0.0020275717    -0.0003361707    -0.0031604315    -0.0022520290
  226  H 22  S     -0.0755002703     0.0006767737    -0.0006059720    -0.0004969222    -0.0009776166
  227  H 23  S     -0.0002643046     0.0029156111     0.0149572405    -0.0161075798     0.0080162401
  228  H 23  S      0.0002597146     0.0010813185     0.0066542151    -0.0073647889     0.0038191015
  229  H 24  S      0.1851103058     0.0003463244    -0.0024937873     0.0110036607    -0.0024107603
  230  H 24  S      0.0681455794    -0.0003308214    -0.0017040958     0.0044965934    -0.0005525513
  231  H 25  S      0.1962145778    -0.0048605554    -0.0052942704    -0.0080911534    -0.0021638750
  232  H 25  S      0.0674103144    -0.0005120111     0.0005621685     0.0013819134    -0.0052877365
  233  C 26  S     -0.0000779536     0.0024664996     0.0231562636    -0.0160401771     0.0064286482
  234  C 26  S      0.0004265271    -0.0033487236    -0.0537450927     0.0373874514    -0.0127174063
  235  C 26  S      0.0001718675     0.0029761655    -0.0398118621     0.0252889016     0.0182796419
  236  C 26  X     -0.0054433492     0.0118877425     0.0512439147    -0.0555969321     0.0616698454
  237  C 26  Y     -0.0038520814    -0.0259792258    -0.0141022125    -0.1086306615     0.0709856231
  238  C 26  Z      0.0045650525     0.0019677709    -0.0573031514     0.0192260694     0.0698442206
  239  C 26  X     -0.0006033129     0.0456960649    -0.0164329728    -0.0442679940     0.0040189667
  240  C 26  Y     -0.0049055894    -0.0005038186    -0.0052045815    -0.0417625099     0.0364339113
  241  C 26  Z      0.0037809140    -0.0163033172    -0.0007614219     0.0110400944     0.0459251513
  242  C 26 XX      0.0001810761     0.0007442170    -0.0045271175     0.0033532718     0.0012565436
  243  C 26 YY      0.0000570341     0.0002451314    -0.0014652111     0.0015446770    -0.0006527880
  244  C 26 ZZ     -0.0000692119    -0.0001488465    -0.0030426744     0.0027918781    -0.0034393991
  245  C 26 XY     -0.0001193770     0.0016000896    -0.0000802837     0.0013351288     0.0017605476
  246  C 26 XZ      0.0000658211    -0.0006486151     0.0016098666    -0.0019585149     0.0030649778
  247  C 26 YZ      0.0000623689    -0.0012055293    -0.0008085315    -0.0004039260    -0.0008484680
  248  C 27  S     -0.0007772058    -0.0012828301    -0.0083957369     0.0084491167    -0.0039116606
  249  C 27  S      0.0015387127    -0.0004276581     0.0169562748    -0.0159092919     0.0105111914
  250  C 27  S     -0.0005855027    -0.0344323072     0.0489743876     0.0021463199     0.0156731471
  251  C 27  X      0.0070173928    -0.0044811811    -0.0314101251     0.0006330956     0.0528431494
  252  C 27  Y     -0.0031124288    -0.0097008894    -0.0088617852    -0.0778077684     0.0900815141
  253  C 27  Z     -0.0023097952     0.0059388191    -0.0080938523    -0.0278952405     0.1099369693
  254  C 27  X     -0.0004628083     0.0201881921    -0.0251236669    -0.0196153022     0.0266759377
  255  C 27  Y      0.0014881248    -0.0124412298    -0.0036759911    -0.0395838091     0.0384787904
  256  C 27  Z     -0.0013381613    -0.0090064849    -0.0008495338     0.0018924428     0.0488337864
  257  C 27 XX     -0.0005891317    -0.0006340116     0.0022018771    -0.0027918481     0.0027150579
  258  C 27 YY     -0.0001485446    -0.0002684090     0.0004487692    -0.0006745420     0.0002843806
  259  C 27 ZZ      0.0009946187    -0.0000470275     0.0001580360     0.0005419764    -0.0008324189
  260  C 27 XY      0.0017461999     0.0013334702    -0.0000035642     0.0039451893     0.0007380677
  261  C 27 XZ     -0.0009586235    -0.0001156190    -0.0002292949    -0.0003238311     0.0009660001
  262  C 27 YZ     -0.0007954135    -0.0006294489    -0.0001737120    -0.0017795832    -0.0006019958
  263  C 28  S      0.0010350306    -0.0152064602     0.0308851787     0.0304903370     0.0200103068
  264  C 28  S     -0.0023988862     0.0340696512    -0.0684688534    -0.0713864979    -0.0446650615
  265  C 28  S      0.0043088799     0.0735785721    -0.0509640749    -0.0647857651    -0.0557871687
  266  C 28  X     -0.0058997578    -0.0248631287     0.1354030174     0.0318181613     0.0143901314
  267  C 28  Y     -0.0049455164     0.0319089638    -0.0656641238    -0.0814508539    -0.0141240264
  268  C 28  Z      0.0042221804    -0.0412878905    -0.1314307770    -0.1049647936    -0.0339590117
  269  C 28  X     -0.0012410977     0.0102372176     0.0512589400     0.0391726300     0.0279870343
  270  C 28  Y     -0.0035641032    -0.0437970903     0.0186024178    -0.0814151525    -0.0380730808
  271  C 28  Z      0.0013777723     0.0140553199    -0.0912818783    -0.0231928040     0.0087350821
  272  C 28 XX      0.0001028013     0.0036487503    -0.0063769441    -0.0046670350    -0.0013277065
  273  C 28 YY     -0.0002425206    -0.0047359311    -0.0011699040    -0.0047280190    -0.0017150785
  274  C 28 ZZ     -0.0002797745     0.0084434466    -0.0057350427    -0.0035279632    -0.0042012331
  275  C 28 XY     -0.0000272484     0.0033491845    -0.0060754852     0.0034517414     0.0051295118
  276  C 28 XZ      0.0001632939    -0.0033214361     0.0076298312    -0.0048468829     0.0024304385
  277  C 28 YZ      0.0002098012     0.0004400128     0.0040730071     0.0063384955    -0.0019152874

                         46               47               48               49               50
                   -0.4122120838    -0.4070716288    -0.4014702045    -0.4006921416    -0.3919348572
    1  C  1  S      0.0008255944     0.0003104775     0.0003921704     0.0102432885     0.0005695948
    2  C  1  S     -0.0053183597    -0.0030899525    -0.0010063632    -0.0222851307    -0.0010765958
    3  C  1  S      0.0458197124     0.0507838255    -0.0053773857     0.0081574037    -0.0101901392
    4  C  1  X     -0.0088173145    -0.1341741443     0.0202529547    -0.0227252723     0.0082968163
    5  C  1  Y     -0.0859924207    -0.1194070104     0.0061001234    -0.1542744061    -0.0026074372
    6  C  1  Z      0.0364276118    -0.0882535903     0.0046769457    -0.1107628111     0.0125080812
    7  C  1  X     -0.0036590773    -0.0668859594     0.0133946977     0.0014965005     0.0049933545
    8  C  1  Y     -0.0370296855    -0.0501982185     0.0005484800    -0.0729993349    -0.0013617077
    9  C  1  Z     -0.0054947464    -0.0719881835     0.0060015116    -0.0531073862     0.0106844920
   10  C  1 XX      0.0030183003    -0.0060080944     0.0005661855    -0.0010837150     0.0003472745
   11  C  1 YY     -0.0060705168    -0.0046354519     0.0003874521    -0.0073138881    -0.0000792562
   12  C  1 ZZ      0.0033132804     0.0098654437    -0.0011601400     0.0041139668    -0.0004072047
   13  C  1 XY     -0.0011922461     0.0020082704     0.0001655785     0.0045658103     0.0007865127
   14  C  1 XZ     -0.0040173828     0.0000229223     0.0006653134     0.0068913203    -0.0003838470
   15  C  1 YZ     -0.0056592968    -0.0001160579     0.0006115880     0.0100674365     0.0000188024
   16  C  2  S      0.0032737094    -0.0094205710     0.0005339361    -0.0210819945     0.0016182387
   17  C  2  S     -0.0039596418     0.0289100020    -0.0019319587     0.0514960030    -0.0045290759
   18  C  2  S     -0.0492774320    -0.0652830891     0.0085934299     0.0204578447     0.0101264581
   19  C  2  X      0.0358332647    -0.0120492101    -0.0074502220    -0.1038821028    -0.0027836971
   20  C  2  Y      0.0714991900     0.1457674933    -0.0198810903     0.0342450861    -0.0142069156
   21  C  2  Z     -0.0490473805     0.0800546180     0.0022646023     0.1683516717    -0.0010270393
   22  C  2  X      0.0138313909    -0.0188126453    -0.0034417236    -0.0724531145     0.0000096566
   23  C  2  Y      0.0161221214     0.0360121501    -0.0052966088     0.0053303764    -0.0035039672
   24  C  2  Z     -0.0322523766     0.0273435629     0.0023978246     0.0768506479     0.0026640193
   25  C  2 XX      0.0013447271     0.0000665317    -0.0005059025    -0.0024660255    -0.0001495090
   26  C  2 YY     -0.0091859088    -0.0109247634     0.0020698034     0.0039379222     0.0010164222
   27  C  2 ZZ      0.0063451209     0.0136483857    -0.0016631961     0.0072219960    -0.0013705818
   28  C  2 XY     -0.0007679250    -0.0038995109     0.0002968176    -0.0002275096     0.0002098660
   29  C  2 XZ     -0.0013202213    -0.0041878394     0.0008915450     0.0020104894     0.0006223862
   30  C  2 YZ     -0.0038247572     0.0001269090     0.0001603700     0.0029926674    -0.0002030902
   31  C  3  S      0.0085592519     0.0083483030    -0.0040062156    -0.0223804144    -0.0036686394
   32  C  3  S     -0.0195794818    -0.0221432790     0.0094799398     0.0496857246     0.0084624398
   33  C  3  S     -0.0037886271     0.0329896151     0.0017737842     0.0653360627     0.0008988620
   34  C  3  X     -0.0301594186    -0.0180716389    -0.0019952348    -0.0216242676    -0.0040162820
   35  C  3  Y     -0.1689339755    -0.1621185467     0.0423051036     0.1638420283     0.0308505844
   36  C  3  Z     -0.0405299307    -0.0981796581     0.0148921479    -0.0049282203     0.0117322696
   37  C  3  X     -0.0172803120    -0.0101937135    -0.0009025847    -0.0169708905    -0.0019608851
   38  C  3  Y     -0.0723876138    -0.0728458265     0.0188988986     0.0743638031     0.0140588487
   39  C  3  Z     -0.0057917581    -0.0187084789     0.0030472977     0.0000742749     0.0022169661
   40  C  3 XX     -0.0017613218    -0.0002666637     0.0001110749     0.0032605490    -0.0001475976
   41  C  3 YY     -0.0051950695    -0.0125120322     0.0021852420    -0.0001263879     0.0018519816
   42  C  3 ZZ      0.0033572648     0.0095791808    -0.0007450870     0.0055516380    -0.0004087568
   43  C  3 XY     -0.0046131056    -0.0037573599     0.0007741312     0.0053758050     0.0002803603
   44  C  3 XZ     -0.0026876516    -0.0048408500     0.0003071025    -0.0014644991     0.0000757321
   45  C  3 YZ     -0.0044215447    -0.0027273988     0.0012217401     0.0057455155     0.0009238083
   46  C  4  S      0.0007822153     0.0022247695     0.0002550939     0.0085524220     0.0004514450
   47  C  4  S     -0.0003934702    -0.0043009944    -0.0004670313    -0.0194896052    -0.0016082789
   48  C  4  S     -0.0611245841    -0.0317727983     0.0114272743     0.0339391902     0.0145840256
   49  C  4  X      0.0656661921     0.1432482045    -0.0406637416    -0.0327293249    -0.0407196114
   50  C  4  Y      0.0649595775     0.0238391938    -0.0095423109    -0.0952368993    -0.0042373858
   51  C  4  Z      0.1485937106     0.1876583033    -0.0280733765    -0.0695007695    -0.0150446600
   52  C  4  X      0.0226109371     0.0825061243    -0.0211077091    -0.0045628373    -0.0187962554
   53  C  4  Y      0.0568542997     0.0248989595    -0.0101285740    -0.0647598184    -0.0077039878
   54  C  4  Z      0.0644650294     0.0951579482    -0.0124143594    -0.0243157140    -0.0073005396
   55  C  4 XX      0.0048813926     0.0052731238    -0.0009564948    -0.0009784662    -0.0007701116
   56  C  4 YY     -0.0023150647    -0.0044686707    -0.0003048664    -0.0039581391    -0.0004446290
   57  C  4 ZZ     -0.0031454511    -0.0020722565     0.0010722835     0.0010445089     0.0010133266
   58  C  4 XY     -0.0065341977    -0.0100410629     0.0021264207     0.0000978384     0.0016298296
   59  C  4 XZ     -0.0046104559    -0.0028378692     0.0007391938     0.0085055055     0.0004373506
   60  C  4 YZ     -0.0052527296    -0.0038647447     0.0018606762     0.0098210531     0.0014397363
   61  C  5  S     -0.0197435896    -0.0185943581    -0.0007647508    -0.0052403357     0.0032414447
   62  C  5  S      0.0403970726     0.0397474059     0.0023068892     0.0180961862    -0.0069791578
   63  C  5  S      0.0891395982     0.0143334532     0.0204262452    -0.0204125943    -0.0010357549
   64  C  5  X     -0.0403906929    -0.0633606896     0.0350973173     0.0245303750     0.0155008491
   65  C  5  Y      0.0447407743     0.1268285088    -0.0239304387     0.0346244467    -0.0243922309
   66  C  5  Z      0.0246369159     0.0227130039    -0.0113787781     0.0637729707     0.0031115271
   67  C  5  X     -0.0731211299    -0.0601862770     0.0404775320     0.0569470192     0.0185808898
   68  C  5  Y      0.0245030040     0.0535614621    -0.0119417565     0.0069463944    -0.0199780510
   69  C  5  Z      0.0249228322     0.0302120524    -0.0172739386     0.0390781844     0.0034401174
   70  C  5 XX      0.0008587486    -0.0001685732     0.0015760285     0.0026357986    -0.0010650450
   71  C  5 YY      0.0059017380     0.0093759791    -0.0019977658    -0.0053331484    -0.0015971368
   72  C  5 ZZ      0.0010576461    -0.0014029051     0.0011233926     0.0052524679     0.0011312887
   73  C  5 XY     -0.0001960462    -0.0032245418     0.0001905234    -0.0021467945     0.0019831664
   74  C  5 XZ     -0.0048202056    -0.0004412593    -0.0008745462     0.0033360713    -0.0009394212
   75  C  5 YZ      0.0023322886     0.0005281529     0.0003006152    -0.0030962593    -0.0009211135
   76  C  6  S      0.0038597672     0.0008431690    -0.0005391457     0.0125760832     0.0000474101
   77  C  6  S     -0.0079452009    -0.0025217724     0.0005604816    -0.0349162509    -0.0003636931
   78  C  6  S     -0.0129775018    -0.0115848400     0.0031981352    -0.0298778883     0.0006745205
   79  C  6  X     -0.0570892490     0.0101164433     0.0170877040     0.0362958447     0.0177461026
   80  C  6  Y      0.0643639853     0.0822193209    -0.0022714581     0.1602633319     0.0045666200
   81  C  6  Z     -0.1320108707    -0.0760917124     0.0122578399     0.0907258050     0.0024705159
   82  C  6  X     -0.0263049369     0.0031150313     0.0089946810     0.0180912686     0.0088927096
   83  C  6  Y      0.0355770794     0.0463107746    -0.0032503976     0.0758340052     0.0008733168
   84  C  6  Z     -0.0648308484    -0.0388071921     0.0061006536     0.0412921297     0.0014836693
   85  C  6 XX      0.0087051897     0.0073489612    -0.0020534373    -0.0019547216    -0.0017077779
   86  C  6 YY     -0.0059912967    -0.0039483161     0.0002542319    -0.0059979326    -0.0002989073
   87  C  6 ZZ     -0.0040578403    -0.0035225363     0.0017745708     0.0027264493     0.0018327961
   88  C  6 XY     -0.0035351656     0.0033284721     0.0002170263     0.0032703753     0.0003692103
   89  C  6 XZ     -0.0059461951    -0.0055083366     0.0011096204     0.0074125766     0.0005737475
   90  C  6 YZ     -0.0045287242     0.0029805365     0.0006793955     0.0119121489     0.0003437836
   91  C  7  S     -0.0566895571     0.0369183176    -0.0011303365    -0.0029856568    -0.0002501170
   92  C  7  S      0.1217395870    -0.0759357798     0.0017192326     0.0073921694     0.0001840677
   93  C  7  S      0.0274873115    -0.0581350831     0.0069769403     0.0064163722     0.0035352174
   94  C  7  X      0.0335349439    -0.0757214293     0.0070933069     0.1678845902     0.0225450348
   95  C  7  Y     -0.1431847300     0.1518733354    -0.0088028661     0.1451558849    -0.0090038984
   96  C  7  Z      0.0793854888    -0.0908138089     0.0247219245     0.2060630173    -0.0072261659
   97  C  7  X     -0.0301188784     0.0402135677    -0.0083430748     0.0759945959     0.0057125208
   98  C  7  Y      0.0052094593    -0.0537533834     0.0139195042     0.1003282571     0.0069060312
   99  C  7  Z      0.0064171929     0.0091764810     0.0058012569     0.1011622843    -0.0095408203
  100  C  7 XX      0.0014653384     0.0001725420    -0.0003028890     0.0041747704     0.0002083465
  101  C  7 YY      0.0019171285     0.0023109012    -0.0007721259    -0.0090815657    -0.0005755851
  102  C  7 ZZ      0.0034908387    -0.0009153272     0.0001473537     0.0036643392    -0.0005689248
  103  C  7 XY      0.0020668172    -0.0023562972     0.0004118458    -0.0007494462    -0.0002756874
  104  C  7 XZ     -0.0006219014     0.0012309690     0.0000570613     0.0046887761    -0.0001004983
  105  C  7 YZ     -0.0005411458    -0.0014685525    -0.0001629057    -0.0031463016     0.0006551336
  106  C  8  S      0.0011282509     0.0031488874     0.0157321532    -0.0008683119     0.0008164008
  107  C  8  S     -0.0028269477    -0.0059339051    -0.0355111025     0.0017677677    -0.0019745055
  108  C  8  S      0.0027238461    -0.0004845413     0.0182394054     0.0003703524    -0.0048766250
  109  C  8  X     -0.0583635378    -0.0351968089    -0.1249373599    -0.0115219695    -0.0472847404
  110  C  8  Y     -0.0802307539    -0.0266690073     0.0114664146    -0.0337883092     0.2028964005
  111  C  8  Z     -0.1036487856    -0.0472460949     0.0630028791    -0.0393189148    -0.1302434547
  112  C  8  X     -0.0209178941    -0.0226956042    -0.0004321836    -0.0122098929    -0.0226152318
  113  C  8  Y     -0.0453822306    -0.0127906877     0.0038811378    -0.0167735699     0.0936622472
  114  C  8  Z     -0.0592881721    -0.0256662647    -0.0011158769    -0.0235459811    -0.0596174423
  115  C  8 XX     -0.0010889027    -0.0000259337     0.0108397395    -0.0022184622    -0.0020833762
  116  C  8 YY     -0.0002525887    -0.0014049529    -0.0128593187     0.0009038140    -0.0011231652
  117  C  8 ZZ      0.0007160945     0.0001614361    -0.0040438039     0.0015480617     0.0028661041
  118  C  8 XY     -0.0013008998    -0.0011160004     0.0013349276    -0.0011090191     0.0057772354
  119  C  8 XZ     -0.0009934387    -0.0014942335    -0.0090059025    -0.0006379148    -0.0031175507
  120  C  8 YZ      0.0010146332     0.0018776559     0.0089933281     0.0001222534    -0.0022659969
  121  N  9  S     -0.0979681365     0.0888925172    -0.0063750870    -0.0117207524    -0.0045812419
  122  N  9  S     -0.2072325034     0.1885650759    -0.0137331570    -0.0244823738    -0.0097238123
  123  N  9  S     -0.2394377504     0.1913341080    -0.0080105041    -0.0260326018    -0.0086921128
  124  N  9  X      0.1906501662    -0.1632466973     0.0142662944    -0.1124106346    -0.0044934374
  125  N  9  Y     -0.2473755142     0.2558034131    -0.0261250801    -0.1930670498    -0.0190741410
  126  N  9  Z      0.0876191859    -0.0851195803    -0.0077560400    -0.1596544627     0.0188389951
  127  N  9  X     -0.1029760370     0.0910622756    -0.0088545336     0.0632171658     0.0024010961
  128  N  9  Y      0.1334776391    -0.1449021077     0.0162271765     0.1084347203     0.0110074763
  129  N  9  Z     -0.0464592349     0.0486837846     0.0036059483     0.0895059480    -0.0107333055
  130  N  9 XX     -0.0037542927     0.0049411304    -0.0003298253    -0.0098680097    -0.0012363147
  131  N  9 YY      0.0032843927    -0.0054648063     0.0011273465     0.0182969998     0.0007516991
  132  N  9 ZZ     -0.0104354959     0.0100443147    -0.0015014465    -0.0093971428     0.0000289354
  133  N  9 XY     -0.0138486933     0.0129588867    -0.0013742125     0.0008937307    -0.0000053834
  134  N  9 XZ      0.0051164530    -0.0045073257    -0.0001512922    -0.0097118834     0.0003967618
  135  N  9 YZ     -0.0065600507     0.0069917194     0.0001961097     0.0057527481    -0.0013753527
  136  C 10  S     -0.0000096042    -0.0005631316    -0.0130347845     0.0003039944     0.0013450060
  137  C 10  S      0.0001967094     0.0022575278     0.0317153254    -0.0011719758     0.0045433988
  138  C 10  S     -0.0060603076    -0.0011947562     0.0041424032    -0.0006288698    -0.0782257354
  139  C 10  X     -0.0329652498     0.0169512964     0.2264811054    -0.0369511070     0.0478866124
  140  C 10  Y     -0.0692295984    -0.0477930481    -0.0219487442    -0.0243394530    -0.1779563832
  141  C 10  Z     -0.0861653300    -0.0490323756    -0.1029466619    -0.0328034312     0.1169189748
  142  C 10  X     -0.0215261200     0.0042193728     0.0917824943    -0.0172741297    -0.0089673491
  143  C 10  Y     -0.0341632101    -0.0224321872     0.0080638173    -0.0143513789    -0.0430279411
  144  C 10  Z     -0.0476451388    -0.0272321118    -0.0541696277    -0.0184305710     0.0408447943
  145  C 10 XX     -0.0014520754    -0.0004166132     0.0072684339    -0.0014472606    -0.0039058852
  146  C 10 YY      0.0040094001     0.0005883955    -0.0068195562     0.0025106286    -0.0072662555
  147  C 10 ZZ     -0.0027662485    -0.0006210347     0.0011202847    -0.0009555911     0.0071666824
  148  C 10 XY      0.0009533136     0.0017810265     0.0038959587    -0.0008156602     0.0170875706
  149  C 10 XZ     -0.0030799772    -0.0029512818    -0.0065524583    -0.0006369104    -0.0105448310
  150  C 10 YZ      0.0022203774     0.0015429045     0.0053917942     0.0006861092    -0.0024048412
  151  C 11  S      0.0001487726     0.0007925504     0.0061216751    -0.0001837332     0.0025903598
  152  C 11  S     -0.0003504190    -0.0017792396    -0.0090673389     0.0002483641    -0.0133219342
  153  C 11  S      0.0011330791    -0.0103875790    -0.0743061337     0.0041251830     0.0624288253
  154  C 11  X     -0.0518239318    -0.0608728511    -0.2329360694    -0.0032108248    -0.0715570161
  155  C 11  Y     -0.0498237722    -0.0057225636     0.0444513756    -0.0371226831     0.1986854258
  156  C 11  Z     -0.0697627265    -0.0325694247     0.0960711710    -0.0406407061    -0.1140857663
  157  C 11  X     -0.0258178680    -0.0242179313    -0.0721285447    -0.0054135309    -0.0457227756
  158  C 11  Y     -0.0281543878    -0.0051542176     0.0337589010    -0.0205497672     0.0582310579
  159  C 11  Z     -0.0373036042    -0.0210981233     0.0148262272    -0.0208241134    -0.0190187615
  160  C 11 XX      0.0018457941     0.0017780549     0.0112361929     0.0000449584    -0.0073411287
  161  C 11 YY      0.0025000802     0.0000500816    -0.0109092841     0.0022097896     0.0007771088
  162  C 11 ZZ     -0.0044201342    -0.0021448080    -0.0046460406    -0.0021358721     0.0090871866
  163  C 11 XY      0.0026340904     0.0020799244    -0.0019290150     0.0008850835     0.0143412548
  164  C 11 XZ     -0.0002352471    -0.0014004471    -0.0056806369     0.0004359154    -0.0074756299
  165  C 11 YZ      0.0003975847     0.0008617171     0.0108067393    -0.0002460548    -0.0097726267
  166  C 12  S      0.0001353857     0.0008635473     0.0053916999    -0.0002831471    -0.0007996273
  167  C 12  S     -0.0008799431    -0.0035193868    -0.0230857147     0.0012994420     0.0017092732
  168  C 12  S     -0.0023174622     0.0167726071     0.0735174328    -0.0053064426     0.0073551831
  169  C 12  X     -0.0247043253     0.0212470249     0.2501321681    -0.0360184350     0.0497235453
  170  C 12  Y     -0.0594871034    -0.0496798989    -0.0173767582    -0.0214786226    -0.2216094014
  171  C 12  Z     -0.0676111957    -0.0387128557    -0.1193892293    -0.0335388524     0.1512061354
  172  C 12  X     -0.0158861614    -0.0034096907     0.0496153702    -0.0138728493     0.0179956545
  173  C 12  Y     -0.0297313331    -0.0232688925    -0.0017002913    -0.0134101735    -0.0881755974
  174  C 12  Z     -0.0365511015    -0.0153046690    -0.0239237153    -0.0200615124     0.0617117545
  175  C 12 XX      0.0036826171     0.0039321587     0.0195958616     0.0004411263    -0.0033116967
  176  C 12 YY     -0.0010172297    -0.0022349798    -0.0140234291     0.0006346632    -0.0015225405
  177  C 12 ZZ     -0.0025559681    -0.0012766177    -0.0025299317    -0.0012690986     0.0051569787
  178  C 12 XY      0.0024920988     0.0019521038     0.0005297531     0.0009393778     0.0093321089
  179  C 12 XZ      0.0017238332    -0.0011176676    -0.0141682087     0.0021846908    -0.0053947225
  180  C 12 YZ     -0.0011298177     0.0003726745     0.0107404906    -0.0013188467    -0.0036245456
  181  C 13  S      0.0008938006     0.0018276029     0.0053788364    -0.0004559797    -0.0018335904
  182  C 13  S     -0.0016011383    -0.0029756827    -0.0074065873     0.0005773608     0.0120328121
  183  C 13  S     -0.0013229658    -0.0263455607    -0.0679622314     0.0065609594    -0.0714850730
  184  C 13  X     -0.0444292912    -0.0457686065    -0.2298047594    -0.0069945048    -0.0169721453
  185  C 13  Y     -0.0520402737    -0.0149369039    -0.0025947298    -0.0337357478     0.1967579690
  186  C 13  Z     -0.0702622730    -0.0326618936     0.1309182907    -0.0401018468    -0.1424656210
  187  C 13  X     -0.0219571357    -0.0120128237    -0.0648432335    -0.0084782936     0.0209745084
  188  C 13  Y     -0.0255224857    -0.0193192500    -0.0205662529    -0.0164491820     0.0495034199
  189  C 13  Z     -0.0404423398    -0.0160446764     0.0535648641    -0.0219386866    -0.0484656528
  190  C 13 XX      0.0026032762     0.0018278807     0.0089521420     0.0006925172    -0.0044683201
  191  C 13 YY     -0.0040872863    -0.0039127627    -0.0117091133    -0.0009817315    -0.0060786038
  192  C 13 ZZ      0.0010956643     0.0008093251    -0.0011781149     0.0006630304     0.0076173622
  193  C 13 XY      0.0010887473     0.0020690020     0.0047081759    -0.0005291921     0.0170495175
  194  C 13 XZ      0.0024102060    -0.0003975819    -0.0094634158     0.0021763985    -0.0099779712
  195  C 13 YZ     -0.0018112485    -0.0000927387     0.0082281511    -0.0014077000    -0.0025378790
  196  C 14  S     -0.0016523589    -0.0039074642    -0.0122590760     0.0012100169    -0.0030567921
  197  C 14  S      0.0028347167     0.0091083846     0.0305900519    -0.0026057777    -0.0012472034
  198  C 14  S      0.0045583411     0.0168723764     0.0027145223    -0.0017506149     0.0891639573
  199  C 14  X     -0.0396863183     0.0022609273     0.2317997164    -0.0327688388     0.0341280847
  200  C 14  Y     -0.0661219342    -0.0405478117    -0.0101428356    -0.0244478899    -0.1824519593
  201  C 14  Z     -0.0823399911    -0.0451837814    -0.1139412503    -0.0336813002     0.1284556174
  202  C 14  X     -0.0213455396     0.0036003525     0.0954311657    -0.0173514130     0.0297202132
  203  C 14  Y     -0.0442638480    -0.0130852668    -0.0179976412    -0.0122433790    -0.0476005251
  204  C 14  Z     -0.0373012860    -0.0328440009    -0.0351845452    -0.0182844824     0.0233526789
  205  C 14 XX     -0.0001869860     0.0004409098     0.0096615422    -0.0009047696    -0.0074329026
  206  C 14 YY     -0.0043110369    -0.0019488217    -0.0061249101    -0.0013696022     0.0020820350
  207  C 14 ZZ      0.0047683524     0.0030386321    -0.0024255439     0.0019935209     0.0101216620
  208  C 14 XY     -0.0016784415    -0.0003099624    -0.0018699088    -0.0013636013     0.0152019495
  209  C 14 XZ      0.0009422830    -0.0004022556    -0.0035389078     0.0004838310    -0.0074650689
  210  C 14 YZ     -0.0011098208    -0.0003783450     0.0081519020    -0.0004161135    -0.0103726930
  211  H 15  S      0.0676569396     0.0458557572    -0.0097699344    -0.0322588941     0.0056757495
  212  H 15  S      0.0309867062     0.0202374617    -0.0040459636    -0.0158641760     0.0020321088
  213  H 16  S     -0.0763849360    -0.1366894107     0.0201968791    -0.0074707686     0.0124859314
  214  H 16  S     -0.0322823914    -0.0580591755     0.0084291562    -0.0159786871     0.0049202718
  215  H 17  S      0.0537317063     0.1112995818    -0.0171717588     0.0002555558    -0.0124029914
  216  H 17  S      0.0256889384     0.0483421719    -0.0073363975    -0.0016363987    -0.0047425671
  217  H 18  S      0.0019180304    -0.0354703188    -0.0054890874    -0.0745947393    -0.0061301751
  218  H 18  S     -0.0003855478    -0.0148868351    -0.0027327012    -0.0320014374    -0.0022451504
  219  H 19  S     -0.0926001899    -0.0108234971     0.0163774046     0.1512191410     0.0123271410
  220  H 19  S     -0.0385727883    -0.0042045759     0.0073109854     0.0741590857     0.0058629691
  221  H 20  S      0.0878473023     0.0285261985    -0.0174897155    -0.0079320716    -0.0154705237
  222  H 20  S      0.0377661188     0.0116209868    -0.0073464904     0.0009219948    -0.0068035452
  223  H 21  S     -0.0091308027    -0.0308690164    -0.1080980891     0.0118598588    -0.1998557526
  224  H 21  S     -0.0042434316    -0.0128381648    -0.0538864796     0.0053455171    -0.0969354277
  225  H 22  S     -0.0008440486    -0.0009082750    -0.1162421617     0.0026215139     0.1917171794
  226  H 22  S     -0.0004345885    -0.0006618800    -0.0575340524     0.0014691250     0.0967934305
  227  H 23  S      0.0110053562     0.0381677009     0.2705712928    -0.0160907684     0.0010817089
  228  H 23  S      0.0053018125     0.0186329866     0.1338594264    -0.0080039951     0.0005103596
  229  H 24  S     -0.0071655489    -0.0278689032    -0.1120216235     0.0113446113    -0.1979059576
  230  H 24  S     -0.0015996841    -0.0145269298    -0.0549690741     0.0053846143    -0.0982928519
  231  H 25  S      0.0012272264     0.0008120208    -0.1194943300     0.0014282897     0.2035115542
  232  H 25  S     -0.0115269260     0.0078248049    -0.0552893133     0.0015487650     0.0925724853
  233  C 26  S      0.0050051391     0.0160555781     0.0121731361     0.0000898519    -0.0023857941
  234  C 26  S     -0.0098698596    -0.0358513274    -0.0218855951    -0.0003967501     0.0050959759
  235  C 26  S      0.0294892836    -0.0203077347    -0.0324822721    -0.0191215076    -0.0023808522
  236  C 26  X     -0.0067807066     0.0289310111    -0.0505484535     0.0257505885    -0.0180980511
  237  C 26  Y     -0.0020012475     0.0504789805    -0.0083919663     0.0146909233     0.0313976742
  238  C 26  Z     -0.0453521779    -0.0361445493     0.0322993059     0.0348912786    -0.0179340058
  239  C 26  X     -0.0218434935    -0.0348092468     0.0134688563     0.0235183701    -0.0017693565
  240  C 26  Y     -0.0004572994     0.0275952894    -0.0059796169     0.0077379301     0.0205243782
  241  C 26  Z     -0.0083755221     0.0064677127    -0.0050515521     0.0047909985    -0.0177894481
  242  C 26 XX     -0.0039565555    -0.0050182240    -0.0025226823    -0.0017843813    -0.0010780438
  243  C 26 YY      0.0000388168    -0.0009504428    -0.0004921239    -0.0005934051    -0.0001821806
  244  C 26 ZZ      0.0016034584    -0.0010720815    -0.0007460186     0.0019425891     0.0022891468
  245  C 26 XY     -0.0022301965    -0.0024531802     0.0006155700    -0.0018358241     0.0037694466
  246  C 26 XZ     -0.0015162042     0.0004619666     0.0013400728    -0.0006554441    -0.0018807088
  247  C 26 YZ      0.0017486104     0.0016363691    -0.0001143175     0.0006811697    -0.0018017108
  248  C 27  S     -0.0034607833    -0.0106029303    -0.0398275350     0.0019490807     0.0006615648
  249  C 27  S      0.0095925927     0.0251162821     0.0937289460    -0.0059253754    -0.0022450823
  250  C 27  S      0.0109500263     0.0495498533     0.0709919577    -0.0112141043    -0.0021210697
  251  C 27  X     -0.0356570453    -0.0138511849     0.1229192519    -0.0046722392    -0.0122134110
  252  C 27  Y     -0.0321518598     0.0186239562    -0.0142085152    -0.0037700085     0.0685330666
  253  C 27  Z     -0.0628258960    -0.0297238675    -0.0557654662     0.0131205838    -0.0474994174
  254  C 27  X     -0.0085839333    -0.0252795486     0.0546657169     0.0021200520    -0.0026469222
  255  C 27  Y     -0.0142504891     0.0083828676    -0.0063274211    -0.0014155042     0.0205619572
  256  C 27  Z     -0.0331392893    -0.0016811320    -0.0242057490     0.0100291512    -0.0144816857
  257  C 27 XX     -0.0007619088     0.0015164065     0.0084113640    -0.0029706139    -0.0013715283
  258  C 27 YY      0.0008408562     0.0013220800     0.0032521698    -0.0001958484    -0.0006578798
  259  C 27 ZZ      0.0020168521     0.0019961386     0.0053862054     0.0020730017     0.0016599975
  260  C 27 XY     -0.0025471975    -0.0033246180     0.0007414396    -0.0016026738     0.0035179171
  261  C 27 XZ     -0.0014624209    -0.0012960392    -0.0025163669    -0.0021056939    -0.0017551009
  262  C 27 YZ      0.0015949420     0.0019049635     0.0012738974     0.0008877883    -0.0015439808
  263  C 28  S      0.0134079159     0.0063897606    -0.0006447133    -0.0059151719    -0.0031648394
  264  C 28  S     -0.0319645395    -0.0110572226     0.0016495565     0.0184925782     0.0075726173
  265  C 28  S     -0.0809349375     0.0583244440    -0.0125651882    -0.0342402687    -0.0099104806
  266  C 28  X     -0.0494165017     0.0842829955    -0.0094606771     0.0647737347     0.0009456481
  267  C 28  Y      0.0365812392    -0.1007482282     0.0136699016     0.1025550156     0.0141214315
  268  C 28  Z     -0.0126110411    -0.0021045618     0.0094990925     0.0793291554    -0.0098583518
  269  C 28  X     -0.0173387622     0.0616114093    -0.0076880402     0.0397023313    -0.0042948213
  270  C 28  Y     -0.0013770770    -0.0917158000     0.0179006652     0.0635164044     0.0107136887
  271  C 28  Z      0.0129215750     0.0189895780    -0.0008247678     0.0441325141    -0.0024907615
  272  C 28 XX     -0.0023676166    -0.0029321668     0.0009487335     0.0103342445     0.0012128134
  273  C 28 YY     -0.0010599537     0.0020841721    -0.0009659053    -0.0082502914    -0.0003379016
  274  C 28 ZZ     -0.0000583126    -0.0046461253     0.0006385355     0.0018160901     0.0006557497
  275  C 28 XY      0.0027084027     0.0016835302     0.0003416026     0.0029567524    -0.0001028517
  276  C 28 XZ      0.0002223476     0.0055386122    -0.0008912194     0.0066033807    -0.0008920644
  277  C 28 YZ     -0.0027917308    -0.0022363725     0.0001125215    -0.0073948110     0.0007892188

                         51               52               53               54               55
                   -0.3658865603    -0.3570875235    -0.3243026586    -0.2987957699    -0.2769269056
    1  C  1  S     -0.0112151736     0.0065543926    -0.0066938799    -0.0048722975    -0.0000253370
    2  C  1  S      0.0282628873    -0.0190427239     0.0146389943     0.0087509515     0.0000602311
    3  C  1  S      0.0353988228     0.0252587372     0.0302493347     0.0719794219     0.0006695181
    4  C  1  X      0.0310291476    -0.1627285307    -0.0368772575     0.0565157189    -0.0002780765
    5  C  1  Y      0.0013341284     0.0424100101     0.0559724177    -0.0170235626     0.0003969662
    6  C  1  Z      0.0333227853    -0.0632314123     0.0167403816    -0.0187884761     0.0002082003
    7  C  1  X      0.0057021861    -0.0701452533    -0.0175402526     0.0428082659    -0.0001032940
    8  C  1  Y      0.0150072636     0.0225116806     0.0520523085    -0.0119947074     0.0003680130
    9  C  1  Z      0.0147922076    -0.0423917281     0.0100825866    -0.0394342984    -0.0001092479
   10  C  1 XX      0.0004944996    -0.0085846087    -0.0063367892     0.0032858573    -0.0000631055
   11  C  1 YY      0.0024828583     0.0017011127     0.0071470377    -0.0003123246     0.0000533231
   12  C  1 ZZ      0.0022369647     0.0034701153     0.0015333613    -0.0011131560     0.0000184680
   13  C  1 XY     -0.0013128798     0.0048345332    -0.0024054436    -0.0035414558    -0.0000270682
   14  C  1 XZ     -0.0052891587     0.0001766532    -0.0087885653     0.0043445864    -0.0000910826
   15  C  1 YZ     -0.0040092613     0.0009320303    -0.0016034849     0.0013207300    -0.0000044529
   16  C  2  S      0.0021059734    -0.0055480439     0.0048669977    -0.0039283058     0.0000274995
   17  C  2  S     -0.0035452835     0.0099362358    -0.0171205014     0.0145582757    -0.0000489154
   18  C  2  S     -0.0428202229     0.0038114853    -0.0025017605    -0.0582773313    -0.0013936836
   19  C  2  X      0.1138120655    -0.0212980475     0.1758841191    -0.0304407191     0.0017468772
   20  C  2  Y     -0.0258436689     0.0245242411    -0.0504280758     0.0189110139    -0.0004555083
   21  C  2  Z     -0.0355337174     0.0600099259    -0.0086282303    -0.0010176706    -0.0000698080
   22  C  2  X      0.0615559835    -0.0076630918     0.1288795799    -0.0346526595     0.0010216903
   23  C  2  Y     -0.0309629012     0.0096930834    -0.0266453069    -0.0058338485    -0.0009768721
   24  C  2  Z     -0.0193152284     0.0324670713     0.0088975656    -0.0168782068     0.0000161444
   25  C  2 XX      0.0043026820     0.0021598144     0.0059925565    -0.0025083947     0.0000521920
   26  C  2 YY     -0.0042846132    -0.0005630323    -0.0040224957     0.0003783799    -0.0000213175
   27  C  2 ZZ      0.0008851844     0.0005969095    -0.0033586436     0.0033029919    -0.0000319234
   28  C  2 XY      0.0035797677    -0.0005446035     0.0046679501    -0.0005311457     0.0000309051
   29  C  2 XZ     -0.0024504854    -0.0060144464    -0.0041577811     0.0009045327    -0.0000234883
   30  C  2 YZ      0.0006194045     0.0039347861     0.0021660994    -0.0005961806     0.0000151536
   31  C  3  S      0.0302339443     0.0148084336     0.0184439686    -0.0014671958     0.0000266062
   32  C  3  S     -0.0720117581    -0.0372591120    -0.0459805620     0.0071648182    -0.0001245155
   33  C  3  S     -0.0201651401     0.0072484087    -0.0075502847     0.0148812562     0.0010496927
   34  C  3  X      0.0910690373     0.0335028909     0.1573063675    -0.0045291085     0.0012794403
   35  C  3  Y     -0.1298603412    -0.0145095901    -0.0758368078    -0.0282121383    -0.0002733131
   36  C  3  Z     -0.0082156859    -0.0338671029     0.0021990094    -0.0078556577     0.0001947882
   37  C  3  X      0.0641737633     0.0307613188     0.1112306996    -0.0130489879     0.0011058130
   38  C  3  Y     -0.0662965892    -0.0006517051    -0.0485205122    -0.0231243185    -0.0000072928
   39  C  3  Z      0.0244693689    -0.0028826264     0.0133534760    -0.0054168560     0.0015574655
   40  C  3 XX     -0.0021928864    -0.0004518809    -0.0032438212     0.0026871124    -0.0000562822
   41  C  3 YY     -0.0055732742    -0.0050112995    -0.0015767782    -0.0021566727     0.0000309264
   42  C  3 ZZ     -0.0046241378    -0.0004166408    -0.0019352806     0.0015377233     0.0000206606
   43  C  3 XY     -0.0071150552    -0.0021822893    -0.0074418002     0.0033460852    -0.0000488242
   44  C  3 XZ      0.0035238178    -0.0000718368     0.0072310126     0.0007102616     0.0000654402
   45  C  3 YZ     -0.0034420617    -0.0003893391    -0.0022082242    -0.0003702742    -0.0000083074
   46  C  4  S     -0.0084949831    -0.0009835909    -0.0092289252    -0.0144565804    -0.0000240289
   47  C  4  S      0.0202209509     0.0025936673     0.0225930672     0.0371446049     0.0000646552
   48  C  4  S     -0.0662932015    -0.0284001514    -0.0085072455     0.0267142754    -0.0009096245
   49  C  4  X     -0.0052660704     0.0060944194    -0.0247946255     0.1293430811    -0.0006051049
   50  C  4  Y      0.0620654662     0.0506520810     0.0348216265    -0.0437965448     0.0000935628
   51  C  4  Z      0.0983159480     0.0048773414     0.0248373428     0.0075401398    -0.0000960434
   52  C  4  X     -0.0094200024     0.0062332034    -0.0242263577     0.0661742178     0.0000821337
   53  C  4  Y      0.0628278043     0.0433051454     0.0418167123    -0.0068639746     0.0008111298
   54  C  4  Z      0.0453955952     0.0132157697     0.0267901915     0.0057157523    -0.0003151653
   55  C  4 XX     -0.0020322717    -0.0060569789    -0.0055089734     0.0043777510    -0.0000299417
   56  C  4 YY      0.0042068287     0.0037573732     0.0071172535     0.0032219601     0.0000271986
   57  C  4 ZZ      0.0011231853     0.0026827738     0.0025149130    -0.0011233269     0.0000113017
   58  C  4 XY     -0.0036030556     0.0008225382     0.0004137202    -0.0036144838     0.0000214673
   59  C  4 XZ     -0.0115983020    -0.0012574236    -0.0082328393     0.0024779808    -0.0000395637
   60  C  4 YZ     -0.0019297944    -0.0035618936    -0.0007620468    -0.0010616053     0.0000061600
   61  C  5  S      0.0167175654    -0.0193663376     0.0143757117    -0.0035029516     0.0001567527
   62  C  5  S     -0.0486553722     0.0439365000    -0.0389729052     0.0080541206    -0.0003680059
   63  C  5  S      0.0198419988     0.0282118907    -0.0392987010     0.0329175460    -0.0028083050
   64  C  5  X     -0.0494718673    -0.0496258109    -0.0115909389    -0.0111166967     0.0004426504
   65  C  5  Y     -0.0739322291    -0.1297167155    -0.0842371025     0.1064449358    -0.0001925044
   66  C  5  Z     -0.1521714971     0.0341186104    -0.0716506451    -0.0157291520     0.0000995134
   67  C  5  X     -0.1015131102    -0.0434880079    -0.0657558824    -0.0306557013    -0.0012398846
   68  C  5  Y     -0.0442979870    -0.0623761106    -0.0395703683     0.0596744494    -0.0001692040
   69  C  5  Z     -0.0687763871     0.0037614097    -0.0241661527     0.0129782169     0.0008817892
   70  C  5 XX     -0.0065402405    -0.0029231195     0.0068026622     0.0098614756     0.0000761943
   71  C  5 YY     -0.0009197818     0.0063242215     0.0006990818     0.0010991557    -0.0000153018
   72  C  5 ZZ     -0.0001731722     0.0042637831    -0.0123993064    -0.0085112145    -0.0001246395
   73  C  5 XY     -0.0016790802    -0.0030821423     0.0051533940    -0.0173076050     0.0001251330
   74  C  5 XZ     -0.0030758559     0.0005919251     0.0076957203     0.0067364798     0.0000824837
   75  C  5 YZ      0.0066700428     0.0012727150     0.0028980447     0.0081004137    -0.0000216812
   76  C  6  S     -0.0132075813    -0.0038035767    -0.0181826383     0.0068556312    -0.0001374280
   77  C  6  S      0.0382571440     0.0106821411     0.0543583487    -0.0176665349     0.0004071182
   78  C  6  S      0.0095370923    -0.0068696242    -0.0207951257    -0.0259964477     0.0003726230
   79  C  6  X      0.0242483798     0.0495233355     0.0298981425    -0.0548054815     0.0001850577
   80  C  6  Y     -0.0194526710    -0.0397640957    -0.0678154490     0.0087774139    -0.0004718244
   81  C  6  Z     -0.1059003577     0.0296462709    -0.0302716863     0.0227470154    -0.0000916147
   82  C  6  X      0.0088490928     0.0248200303    -0.0031738062    -0.0305766195     0.0000712178
   83  C  6  Y      0.0090806183    -0.0157273363    -0.0077469023     0.0040568050    -0.0000601055
   84  C  6  Z     -0.0532083932     0.0189535587     0.0024360536     0.0178461988    -0.0000419679
   85  C  6 XX      0.0031374611    -0.0032877554     0.0001692086     0.0045854212    -0.0000134665
   86  C  6 YY      0.0016250770     0.0040279225     0.0061576546    -0.0016780302     0.0000449049
   87  C  6 ZZ      0.0024443236     0.0011809664     0.0044848232    -0.0064354782     0.0000591460
   88  C  6 XY     -0.0013481931     0.0076464939     0.0024160221    -0.0037920388     0.0000183948
   89  C  6 XZ     -0.0059889524    -0.0016259248    -0.0039691488     0.0004465065    -0.0000203705
   90  C  6 YZ     -0.0052159768     0.0017068725    -0.0036377646     0.0006642068    -0.0000181728
   91  C  7  S     -0.0011949320    -0.0034492204    -0.0035246476    -0.0017108056    -0.0000142355
   92  C  7  S      0.0041587191     0.0078266902     0.0106298283     0.0025224454     0.0001207368
   93  C  7  S     -0.0193046678     0.0053260787    -0.0262764350     0.0023584785    -0.0006325868
   94  C  7  X      0.2048395673    -0.2241053233     0.0113371574    -0.0069241151    -0.0000355302
   95  C  7  Y      0.1541902665    -0.0116997747     0.0630857469    -0.0000791094     0.0001337861
   96  C  7  Z      0.0514285668     0.2355901620     0.0844439436    -0.0255569486     0.0002056052
   97  C  7  X      0.1423978988    -0.1344996650     0.0478292438     0.0366707242     0.0010605276
   98  C  7  Y      0.0722252513    -0.0386346349    -0.0160652086    -0.0448882443    -0.0011552078
   99  C  7  Z      0.0361622070     0.1624280012     0.0888574405    -0.0128039518     0.0010716843
  100  C  7 XX      0.0128041959    -0.0149387833     0.0041521660     0.0035661722     0.0000331312
  101  C  7 YY     -0.0144981085     0.0043060311    -0.0088859661     0.0012926892    -0.0000439062
  102  C  7 ZZ      0.0033820754     0.0135924080     0.0091464399    -0.0036946713     0.0000599096
  103  C  7 XY     -0.0082368713     0.0136470295     0.0000976163    -0.0024451213     0.0000024798
  104  C  7 XZ      0.0073327163     0.0036807154     0.0078024264    -0.0035277067     0.0000574965
  105  C  7 YZ      0.0005910235    -0.0185985356    -0.0085015642     0.0051890709    -0.0000614730
  106  C  8  S     -0.0004137440     0.0008683723     0.0000408379     0.0003629041     0.0000723510
  107  C  8  S      0.0019923612    -0.0027043627     0.0002252180    -0.0005349843    -0.0001367105
  108  C  8  S      0.0011334326     0.0111777101    -0.0002041901     0.0088183104    -0.0005021330
  109  C  8  X     -0.0090384900    -0.0066166766     0.0614174104    -0.0369294975    -0.0011371919
  110  C  8  Y     -0.0084848498     0.0036127923     0.1140158570     0.0419344585    -0.0019564927
  111  C  8  Z     -0.0065708794    -0.0312777950     0.1090399915    -0.0849935337    -0.0020422064
  112  C  8  X     -0.0122505060     0.0076274893     0.0367816337    -0.0344685908    -0.0013194129
  113  C  8  Y      0.0031905313    -0.0064419550     0.0701213105     0.0368489520    -0.0008824225
  114  C  8  Z      0.0010610138    -0.0139825923     0.0680747182    -0.0572094877     0.0007451809
  115  C  8 XX      0.0058597028     0.0022960438    -0.0072070386    -0.0050925128     0.0025037912
  116  C  8 YY     -0.0006690392    -0.0005511118     0.0002599441    -0.0024756530    -0.0171402066
  117  C  8 ZZ     -0.0044856755    -0.0022289872     0.0072188698     0.0076079996     0.0146290329
  118  C  8 XY      0.0041507690     0.0043930876    -0.0017551936     0.0155260195    -0.0047978384
  119  C  8 XZ      0.0038732099     0.0019546555    -0.0067148208    -0.0080158363     0.0073148665
  120  C  8 YZ     -0.0023889445    -0.0026736425     0.0017596199    -0.0063351302    -0.0059555064
  121  N  9  S      0.0016700885     0.0007133831     0.0001608304    -0.0011385855    -0.0000065578
  122  N  9  S      0.0040512483     0.0017705098     0.0016190088    -0.0012926301     0.0000565727
  123  N  9  S     -0.0086170760    -0.0150145850    -0.0439109744    -0.0411677911    -0.0013981863
  124  N  9  X     -0.2339375249     0.2442562273    -0.0394035912    -0.0197881451    -0.0001179406
  125  N  9  Y     -0.1573410651     0.0410953562    -0.0685857397     0.0225991401    -0.0003224215
  126  N  9  Z     -0.0655292176    -0.2904424446    -0.1444365869     0.0502405043    -0.0007199963
  127  N  9  X      0.1385957890    -0.1413627608     0.0310617538     0.0189486543     0.0002313677
  128  N  9  Y      0.0901724438    -0.0271144416     0.0336899465    -0.0231354635    -0.0001567574
  129  N  9  Z      0.0412114883     0.1748768101     0.0945059426    -0.0291626739     0.0005721490
  130  N  9 XX     -0.0138184075     0.0149607197    -0.0014459441    -0.0002183640     0.0000084853
  131  N  9 YY      0.0161434224    -0.0036362943     0.0059788828    -0.0016118930     0.0000210438
  132  N  9 ZZ     -0.0021907931    -0.0114249220    -0.0046201203     0.0019163939    -0.0000070258
  133  N  9 XY      0.0080707031    -0.0124294434     0.0001365447     0.0013611137     0.0000052212
  134  N  9 XZ     -0.0079387200    -0.0040965090    -0.0052408417     0.0008023091    -0.0000207963
  135  N  9 YZ     -0.0001204806     0.0173192743     0.0059124347    -0.0016583325     0.0000289313
  136  C 10  S      0.0001664662    -0.0027211928    -0.0046286653    -0.0221739209     0.0001050027
  137  C 10  S     -0.0002856227     0.0064813225     0.0107510178     0.0512320494    -0.0005057215
  138  C 10  S      0.0027658752     0.0001381404     0.0111476121     0.0533849790     0.0027921631
  139  C 10  X      0.0235413639     0.0017507570    -0.0068032807    -0.0546852502    -0.1186540917
  140  C 10  Y      0.0315836416     0.0024043715    -0.0075025494    -0.0579269698    -0.1699525276
  141  C 10  Z      0.0361320299     0.0341728590     0.0220081909     0.0535815691    -0.2167235446
  142  C 10  X      0.0163578079    -0.0001804579     0.0023338697    -0.0068602861    -0.0863504282
  143  C 10  Y      0.0165429068     0.0071341598     0.0024627266    -0.0122170594    -0.1250205846
  144  C 10  Z      0.0199944784     0.0160666628     0.0090893320    -0.0027689724    -0.1577853198
  145  C 10 XX      0.0030941499     0.0017923313    -0.0055392355     0.0014748613    -0.0073828103
  146  C 10 YY     -0.0009542033     0.0002088455    -0.0021195610     0.0047085349     0.0012184251
  147  C 10 ZZ     -0.0022334698    -0.0010754419     0.0092286623     0.0015724669     0.0060757631
  148  C 10 XY      0.0020809541     0.0023754074    -0.0050834077     0.0034448737    -0.0056093342
  149  C 10 XZ      0.0024311238     0.0012587703    -0.0033537266     0.0009323383    -0.0057876786
  150  C 10 YZ     -0.0014620317    -0.0013752101     0.0013889253    -0.0017793619     0.0037173124
  151  C 11  S     -0.0001271004     0.0014144335     0.0019621336     0.0093667935    -0.0000290385
  152  C 11  S      0.0003106612    -0.0036308403    -0.0048817049    -0.0228434922     0.0000248185
  153  C 11  S     -0.0044854073     0.0032835961    -0.0057168015    -0.0309662295    -0.0009690136
  154  C 11  X      0.0353830654     0.0290968204    -0.0500633009     0.0407133693    -0.1148624374
  155  C 11  Y      0.0537819955     0.0414246938    -0.0751249129     0.0333121334    -0.1657926512
  156  C 11  Z      0.0705785587     0.0338681917    -0.1093674907    -0.0057707823    -0.2100877887
  157  C 11  X      0.0239044859     0.0158036980    -0.0326292660     0.0378746387    -0.0828488342
  158  C 11  Y      0.0335079926     0.0221842523    -0.0544842823     0.0060498537    -0.1196999914
  159  C 11  Z      0.0419259936     0.0257998832    -0.0716254216     0.0046267940    -0.1526146689
  160  C 11 XX      0.0003093529    -0.0005425173    -0.0039539985    -0.0018226180     0.0078373804
  161  C 11 YY     -0.0034908435    -0.0021282981     0.0062396882    -0.0024592743    -0.0013868688
  162  C 11 ZZ      0.0031557291     0.0023162548    -0.0029477679     0.0009923262    -0.0064431275
  163  C 11 XY     -0.0013349907     0.0002357043     0.0006046082     0.0031248024     0.0059071618
  164  C 11 XZ      0.0011938347     0.0006185293    -0.0046741661     0.0004373776     0.0062409176
  165  C 11 YZ     -0.0008669104    -0.0014381027     0.0027250832    -0.0028976659    -0.0039319612
  166  C 12  S      0.0001060089    -0.0001974658     0.0000119216     0.0000812544    -0.0000730528
  167  C 12  S     -0.0002779268     0.0002907517    -0.0001662709    -0.0003436676     0.0001747749
  168  C 12  S      0.0055892666    -0.0100582522     0.0001856981     0.0010567223     0.0012431054
  169  C 12  X      0.0445099237     0.0267489264    -0.0785355169     0.0241569616     0.0028976794
  170  C 12  Y      0.0627560997     0.0315494650    -0.1201539694     0.0166547923     0.0044069575
  171  C 12  Z      0.0765279133     0.0571916133    -0.1430921724     0.0462613718     0.0055830128
  172  C 12  X      0.0241355446     0.0178899935    -0.0511830187     0.0170832114     0.0019299634
  173  C 12  Y      0.0350832405     0.0222874039    -0.0779665804     0.0059450816     0.0032245349
  174  C 12  Z      0.0467997006     0.0296213094    -0.0925280877     0.0364021992     0.0045570926
  175  C 12 XX     -0.0025674061    -0.0021565059     0.0037205182    -0.0014075481     0.0024413576
  176  C 12 YY      0.0002892762     0.0003582971    -0.0007105748    -0.0002215885    -0.0167296879
  177  C 12 ZZ      0.0023039948     0.0017049945    -0.0030467790     0.0015659602     0.0143138445
  178  C 12 XY     -0.0021560823    -0.0008747104     0.0034481309     0.0011052009    -0.0046588837
  179  C 12 XZ     -0.0023174355    -0.0014201508     0.0028160296    -0.0016504089     0.0070744939
  180  C 12 YZ      0.0014847738     0.0005300464    -0.0021106143    -0.0002478734    -0.0057315570
  181  C 13  S     -0.0002258040    -0.0008024448    -0.0020320893    -0.0096545477    -0.0000632116
  182  C 13  S      0.0004720229     0.0021463114     0.0049108788     0.0232861067     0.0002422890
  183  C 13  S     -0.0044699117     0.0059348312     0.0036278591     0.0248355240    -0.0012473740
  184  C 13  X      0.0341421661     0.0210966138    -0.0636984740    -0.0272554657     0.1174756349
  185  C 13  Y      0.0527195229     0.0419319480    -0.0722707982     0.0393632508     0.1701561799
  186  C 13  Z      0.0698755258     0.0363853485    -0.1004725278     0.0257184043     0.2155846271
  187  C 13  X      0.0220226137     0.0133834028    -0.0417553029    -0.0189414319     0.0850976167
  188  C 13  Y      0.0283387265     0.0315045965    -0.0515631742     0.0111331510     0.1226934304
  189  C 13  Z      0.0451981582     0.0186424209    -0.0654305137     0.0309376201     0.1560690443
  190  C 13 XX     -0.0007415449    -0.0004866164    -0.0012656114     0.0016919489    -0.0074748231
  191  C 13 YY      0.0034406619     0.0020795205    -0.0059016016     0.0011869366     0.0012647812
  192  C 13 ZZ     -0.0026940867    -0.0013637470     0.0077813706     0.0003481593     0.0062586765
  193  C 13 XY      0.0006866590     0.0013828296    -0.0026577542     0.0042519971    -0.0057650962
  194  C 13 XZ     -0.0017845435    -0.0014345788     0.0001690157    -0.0020966665    -0.0060033939
  195  C 13 YZ      0.0014404252     0.0005397982    -0.0010323013    -0.0003544892     0.0037347927
  196  C 14  S      0.0002233882     0.0018669206     0.0046379069     0.0224191312    -0.0000526964
  197  C 14  S      0.0002867694    -0.0058574125    -0.0109259067    -0.0515577881     0.0002360518
  198  C 14  S      0.0016201142    -0.0029296874    -0.0065412541    -0.0475457464     0.0003198864
  199  C 14  X      0.0230475278     0.0164431028     0.0213886378     0.0683567732     0.1159634326
  200  C 14  Y      0.0300419657     0.0010135449    -0.0089602483    -0.0695694274     0.1680501015
  201  C 14  Z      0.0349943707     0.0256202901     0.0106619122    -0.0046506569     0.2136149076
  202  C 14  X      0.0120281267     0.0108510556     0.0075316699     0.0050811299     0.0839217963
  203  C 14  Y      0.0253614451    -0.0128216031     0.0016139099    -0.0114559892     0.1210679505
  204  C 14  Z      0.0138193473     0.0245930756     0.0080915699    -0.0101526114     0.1534468659
  205  C 14 XX      0.0030940582     0.0011913413    -0.0069610144     0.0003083465     0.0075566354
  206  C 14 YY     -0.0000149333    -0.0007694425     0.0034545585    -0.0059819766    -0.0007791955
  207  C 14 ZZ     -0.0029735962    -0.0013748673     0.0018448526    -0.0021766582    -0.0067264170
  208  C 14 XY      0.0022048355     0.0025452140    -0.0030803163     0.0026803853     0.0060085341
  209  C 14 XZ      0.0020711594     0.0010828074    -0.0069265389    -0.0009041129     0.0058888359
  210  C 14 YZ     -0.0010581036    -0.0015860577     0.0041390972    -0.0010093889    -0.0036563726
  211  H 15  S      0.0307800626     0.0130640915     0.0288196651    -0.0406449824     0.0003052115
  212  H 15  S      0.0097302470     0.0198852844     0.0185260793    -0.0250287240     0.0002094426
  213  H 16  S     -0.0061946006    -0.0189466173     0.0016717374    -0.0075579114     0.0000038804
  214  H 16  S     -0.0122909631    -0.0056027828     0.0000938654    -0.0025478422    -0.0001269383
  215  H 17  S      0.0177675949     0.0262588607     0.0206455198     0.0095936711     0.0000586486
  216  H 17  S      0.0187338456     0.0157573773    -0.0074453190    -0.0074033134     0.0010993671
  217  H 18  S      0.0232928254     0.0497246604     0.0351237440    -0.0018073080     0.0000985144
  218  H 18  S      0.0094454046     0.0213025636     0.0160674675    -0.0286634320    -0.0002844573
  219  H 19  S     -0.0686359771     0.0309772545    -0.0283204457    -0.0168380753    -0.0000920395
  220  H 19  S     -0.0400331454     0.0150197003    -0.0228956942    -0.0100786151    -0.0001258504
  221  H 20  S      0.0022079566    -0.0675012273    -0.0342982632     0.0555744270    -0.0002898756
  222  H 20  S     -0.0073731268    -0.0360820522    -0.0357707928     0.0402728992    -0.0003878920
  223  H 21  S      0.0000302921    -0.0062114071    -0.0039924639    -0.0082242503     0.0000835545
  224  H 21  S      0.0002737573    -0.0069607500    -0.0084639153    -0.0358000326     0.0002041100
  225  H 22  S     -0.0022152303     0.0124375898     0.0092277973     0.0336521737    -0.0003031150
  226  H 22  S     -0.0010726528     0.0075734658     0.0068371609     0.0283677485    -0.0002519856
  227  H 23  S      0.0023807990    -0.0029715004     0.0002511581     0.0008394589    -0.0000256423
  228  H 23  S      0.0013237220    -0.0014692964     0.0002208467     0.0007164931    -0.0000346476
  229  H 24  S     -0.0005408667    -0.0085781553    -0.0095834074    -0.0344473990    -0.0000555813
  230  H 24  S     -0.0016988799    -0.0016366489    -0.0063109508    -0.0279006236    -0.0000275646
  231  H 25  S     -0.0029669138     0.0111035563     0.0037622011     0.0068364887     0.0001947890
  232  H 25  S      0.0083289159    -0.0137110608     0.0046384257     0.0341632664     0.0000749064
  233  C 26  S     -0.0046233798     0.0096028601     0.0001647205     0.0023171219    -0.0000185781
  234  C 26  S      0.0100448101    -0.0192568490     0.0022115583    -0.0035088567     0.0000251768
  235  C 26  S      0.0218751045     0.0003135668     0.0337001314    -0.0192411227    -0.0008746321
  236  C 26  X     -0.1025179390    -0.0030009664     0.0807923075     0.0974583521     0.0011250135
  237  C 26  Y     -0.1152254053    -0.1313386102     0.0041113868    -0.3127806989     0.0019083003
  238  C 26  Z     -0.1483782951    -0.0704586113     0.1593145907     0.2052876563     0.0020509744
  239  C 26  X     -0.0854991935    -0.0040961525     0.0188166549     0.0391332319    -0.0014911060
  240  C 26  Y     -0.0547476032    -0.0644847123     0.0010517946    -0.1999249974     0.0019058465
  241  C 26  Z     -0.0497310187    -0.0330854065     0.1100750097     0.1469444790     0.0032664246
  242  C 26 XX      0.0014277283    -0.0030115296     0.0114113871     0.0044133855     0.0000863303
  243  C 26 YY      0.0008812853    -0.0009955305    -0.0001915912     0.0018029282    -0.0001160316
  244  C 26 ZZ      0.0008180922     0.0007668450    -0.0096345587    -0.0078054696     0.0000447906
  245  C 26 XY     -0.0005889474    -0.0000196913     0.0058316079    -0.0182750767     0.0000510510
  246  C 26 XZ     -0.0009071262    -0.0013191233     0.0076896239     0.0070155940     0.0000845403
  247  C 26 YZ      0.0003420191     0.0005575679    -0.0034270037     0.0086680625    -0.0000804251
  248  C 27  S      0.0029168557    -0.0043810672    -0.0005490899    -0.0014112467     0.0000656191
  249  C 27  S     -0.0048601938     0.0100729851     0.0038038623     0.0057984897    -0.0000873016
  250  C 27  S      0.0266095085    -0.0052021433     0.0095353902     0.0096843680     0.0018959940
  251  C 27  X     -0.0545639480    -0.0499015219     0.1100858363     0.0606395620     0.0006919695
  252  C 27  Y     -0.0922535638    -0.0976248628     0.0713434350    -0.3321345951     0.0016071224
  253  C 27  Z     -0.1230051622    -0.0510155993     0.2177701320     0.1878124354     0.0014896139
  254  C 27  X     -0.0550969279    -0.0151366336     0.0605779456     0.0217103152    -0.0020227415
  255  C 27  Y     -0.0524306764    -0.0523203947     0.0434681540    -0.2035387180     0.0005911324
  256  C 27  Z     -0.0571011369    -0.0402199633     0.1279133213     0.1216903292     0.0009803226
  257  C 27 XX      0.0050770261     0.0024885632    -0.0021183037    -0.0083478725     0.0000994949
  258  C 27 YY     -0.0005519366    -0.0003128143    -0.0001448840    -0.0014200309    -0.0016366907
  259  C 27 ZZ     -0.0055547216    -0.0006375567     0.0025214786     0.0107539796     0.0015288315
  260  C 27 XY      0.0045123218     0.0056273025     0.0042240412     0.0157763484    -0.0005785392
  261  C 27 XZ      0.0052957277     0.0007164569    -0.0019703286    -0.0103170446     0.0006082745
  262  C 27 YZ     -0.0026808056    -0.0026524966    -0.0019376546    -0.0063672369    -0.0005135684
  263  C 28  S      0.0118119819     0.0140709251     0.0297356034     0.0164054340     0.0002059738
  264  C 28  S     -0.0316406843    -0.0316918077    -0.0755675288    -0.0398484295    -0.0006279835
  265  C 28  S     -0.0023573632    -0.0274221702     0.0048323145    -0.0190243950     0.0015564489
  266  C 28  X     -0.0277775152     0.1144750710    -0.0086201862    -0.0653989357    -0.0000608627
  267  C 28  Y     -0.0441357791    -0.0111236535    -0.1082076921    -0.0209409332    -0.0008637034
  268  C 28  Z      0.0152239663    -0.0873390335    -0.0763750898     0.1135904451    -0.0008788568
  269  C 28  X     -0.0252831417     0.0984268148     0.0158870054    -0.0163694724     0.0005213677
  270  C 28  Y     -0.0548315518    -0.0144333073    -0.1131018479    -0.0499506536    -0.0015503027
  271  C 28  Z      0.0141079970    -0.0613677209    -0.0553346164     0.0909318953    -0.0006850069
  272  C 28 XX      0.0056212923    -0.0168672759    -0.0057266516     0.0015027223    -0.0000385464
  273  C 28 YY     -0.0145872290     0.0001724361    -0.0107137768    -0.0005513407    -0.0000628856
  274  C 28 ZZ      0.0035265209     0.0096863326     0.0031047304    -0.0079140531    -0.0000109835
  275  C 28 XY     -0.0071986932     0.0075917380     0.0001978695    -0.0011331290     0.0000305482
  276  C 28 XZ      0.0063420838     0.0027007586     0.0062297591    -0.0011109274     0.0000498834
  277  C 28 YZ      0.0040363815    -0.0110463485     0.0019250917     0.0004617429     0.0000291548

                         56               57               58               59               60
                   -0.2579571455    -0.1591026116    -0.1161693576    -0.0006486170     0.0147515113
    1  C  1  S     -0.0016889058     0.0060252674    -0.0022558067     0.0035165852     0.0000003646
    2  C  1  S      0.0038218790    -0.0080812021     0.0010555102     0.0029076070    -0.0000995955
    3  C  1  S     -0.0075398425    -0.2519932378     0.1235401139    -0.1989844208     0.0048725377
    4  C  1  X     -0.0199456743     0.0454977175     0.0408063729    -0.0321990796     0.0004068144
    5  C  1  Y      0.0286568080     0.0301133779    -0.0014569208    -0.0111198161    -0.0000630599
    6  C  1  Z      0.0162427622     0.0679514433     0.0075219498    -0.0220861877     0.0001549920
    7  C  1  X     -0.0095914025    -0.0256721432     0.0364555234    -0.0341661199     0.0009975410
    8  C  1  Y      0.0308399355     0.0039923174     0.0061519205    -0.0247546403    -0.0000398630
    9  C  1  Z      0.0186596259     0.0928883083    -0.0288208078     0.0345482718    -0.0018932134
   10  C  1 XX     -0.0051117536    -0.0020092732     0.0110305803    -0.0059150539    -0.0000126110
   11  C  1 YY      0.0046986518     0.0057349732    -0.0058210431     0.0021090214    -0.0000356375
   12  C  1 ZZ      0.0005648079    -0.0066315854    -0.0029144686     0.0030208909     0.0000437443
   13  C  1 XY     -0.0026320362    -0.0090406842     0.0053694686    -0.0009301919    -0.0000062487
   14  C  1 XZ     -0.0075568029    -0.0104998155     0.0127570360    -0.0073294739    -0.0000188651
   15  C  1 YZ      0.0000713776    -0.0001010820    -0.0040107072     0.0039052456    -0.0000095623
   16  C  2  S      0.0022453297     0.0350936348     0.0212894311    -0.0140382896    -0.0000169356
   17  C  2  S     -0.0111381871    -0.0859531988    -0.0458751580     0.0267551972     0.0003615140
   18  C  2  S      0.0349553927    -0.0152634183    -0.1969390426     0.3068312836    -0.0083538221
   19  C  2  X      0.1429835853    -0.0548161595    -0.3534895509     0.2132265377    -0.0002385137
   20  C  2  Y     -0.0380864365    -0.0249222853     0.0491319668    -0.0413008876     0.0003042600
   21  C  2  Z     -0.0037447928    -0.0553721193    -0.0202479020     0.0430900957    -0.0001898125
   22  C  2  X      0.1222829474    -0.0520478921    -0.3969272051     0.3667172801    -0.0020490384
   23  C  2  Y     -0.0127623061     0.0333139881     0.0329818389    -0.0182133975    -0.0033586549
   24  C  2  Z      0.0139299327    -0.0554306012    -0.0528830681     0.0654373871    -0.0014935266
   25  C  2 XX      0.0033810388     0.0001375247     0.0012240491    -0.0037530761     0.0000301766
   26  C  2 YY     -0.0018064393    -0.0060781303    -0.0049147054     0.0051795996     0.0000197562
   27  C  2 ZZ     -0.0028153832    -0.0065393809    -0.0026144172     0.0041736661    -0.0000073104
   28  C  2 XY      0.0028085417    -0.0116275859     0.0008807420    -0.0054846412    -0.0000150659
   29  C  2 XZ     -0.0012269043     0.0208685329     0.0006790346     0.0041002230     0.0000296277
   30  C  2 YZ      0.0005476137    -0.0074942381     0.0011474628    -0.0011909458     0.0000181963
   31  C  3  S     -0.0036706848    -0.0155311194     0.0302275257    -0.0086413966     0.0003408437
   32  C  3  S      0.0078537625     0.0395081991    -0.0782034562     0.0251119445    -0.0008498868
   33  C  3  S      0.0001388606    -0.0586152540    -0.0270251444    -0.0993746963    -0.0003254764
   34  C  3  X      0.0942447696    -0.3600424387    -0.0510564806    -0.1480114919    -0.0003809338
   35  C  3  Y     -0.0091527749     0.1101504284    -0.0408199239     0.0565975750    -0.0000357940
   36  C  3  Z      0.0142450404    -0.0808718317    -0.0451493236    -0.0138616407     0.0005781491
   37  C  3  X      0.0704117794    -0.3464853820    -0.0565972696    -0.2123234798    -0.0003810982
   38  C  3  Y     -0.0125961727     0.0847255744    -0.0460086952     0.1156453892     0.0013073063
   39  C  3  Z      0.0017860938    -0.1199974465    -0.0108267617    -0.0792881314     0.0085949863
   40  C  3 XX     -0.0039846790     0.0043682507     0.0161590937    -0.0061795977    -0.0000776941
   41  C  3 YY      0.0039050191     0.0021542816    -0.0168048321     0.0061154586    -0.0000536517
   42  C  3 ZZ      0.0019871606    -0.0002669341    -0.0101713889     0.0022359917    -0.0000035691
   43  C  3 XY     -0.0042255286     0.0049012791     0.0070892406    -0.0059703489     0.0000474031
   44  C  3 XZ      0.0044003080    -0.0012815023    -0.0019993210     0.0022506806     0.0000259424
   45  C  3 YZ     -0.0005088472     0.0009984819     0.0019333410    -0.0029375012    -0.0000041531
   46  C  4  S     -0.0012789596    -0.0049090123     0.0036799580     0.0006903808    -0.0001314790
   47  C  4  S      0.0016722429     0.0101573821    -0.0000885596    -0.0083305152     0.0003199717
   48  C  4  S      0.0421647012     0.1650885044    -0.1807606486     0.0456859246    -0.0029325183
   49  C  4  X     -0.0466972475     0.0822995427     0.0375195996     0.0294650739     0.0001707387
   50  C  4  Y     -0.0004878933    -0.0244630848     0.0265062135     0.0082003704    -0.0000933737
   51  C  4  Z     -0.0146282322     0.0351994525     0.0331416901     0.0248811942     0.0000466045
   52  C  4  X     -0.0330168470     0.0459631900     0.0224268603     0.0005049118     0.0027978615
   53  C  4  Y     -0.0061150101    -0.0666394924     0.0631348207     0.0106902742     0.0029765242
   54  C  4  Z      0.0065605570     0.0275534843    -0.0003988238     0.0222700203    -0.0025813098
   55  C  4 XX     -0.0020567074     0.0117918878    -0.0078863791     0.0075730017     0.0000557442
   56  C  4 YY      0.0016297706    -0.0083042449     0.0081150647    -0.0083105567     0.0000043408
   57  C  4 ZZ      0.0011282300    -0.0005355023    -0.0024282574    -0.0002897070    -0.0000154068
   58  C  4 XY      0.0028136382    -0.0002278579    -0.0097869281     0.0031430936    -0.0000254358
   59  C  4 XZ     -0.0015573078     0.0103435274    -0.0119710361     0.0082745614    -0.0000218710
   60  C  4 YZ      0.0010574309    -0.0065742807     0.0007338304    -0.0032943574    -0.0000457715
   61  C  5  S      0.0117281668    -0.0301211280    -0.0272371729     0.0072784538     0.0000624484
   62  C  5  S     -0.0273839784     0.0794413347     0.0571864865    -0.0225153302    -0.0000097375
   63  C  5  S     -0.0823419000    -0.0482358892     0.2850570014     0.0434113801    -0.0091234881
   64  C  5  X      0.0495513084    -0.0485651108    -0.2243077156     0.0211468091    -0.0001047555
   65  C  5  Y      0.0067425721     0.0484748743    -0.2649104630     0.0870770890     0.0001354410
   66  C  5  Z      0.0304390373     0.0051832257    -0.2704372633     0.0248888048    -0.0000951945
   67  C  5  X      0.0188774977     0.0511635480    -0.2540207437     0.0377915962    -0.0049393089
   68  C  5  Y      0.0115584363     0.0778613440    -0.2533521734     0.1160956596    -0.0006129169
   69  C  5  Z      0.0345850930    -0.0618159576    -0.2907798167    -0.0028508714     0.0037158449
   70  C  5 XX      0.0087856982     0.0026559945    -0.0022033055    -0.0122809489    -0.0000445150
   71  C  5 YY     -0.0007888058     0.0208892164     0.0023794881     0.0016144932     0.0000120050
   72  C  5 ZZ     -0.0119030066    -0.0130162708     0.0092748958     0.0059409140    -0.0000142004
   73  C  5 XY      0.0111439041    -0.0015915304    -0.0055837195    -0.0068607776    -0.0000366435
   74  C  5 XZ      0.0074075100    -0.0128782838    -0.0042657013    -0.0087652588    -0.0000172187
   75  C  5 YZ     -0.0029707937    -0.0038485776     0.0006386193     0.0037983317     0.0000086668
   76  C  6  S     -0.0099178386    -0.0012063836    -0.0009182669     0.0073649232     0.0000110216
   77  C  6  S      0.0309340249    -0.0004394658     0.0019676394    -0.0228252574    -0.0000133071
   78  C  6  S     -0.0233932436     0.0440425950     0.0180283267    -0.0108174132     0.0022006608
   79  C  6  X      0.0091030518    -0.0084454166     0.0360702784    -0.0169115982    -0.0000308932
   80  C  6  Y     -0.0363311595    -0.0498345098     0.0406799949    -0.0204896055     0.0000824600
   81  C  6  Z      0.0004313942     0.0575991618    -0.0367260917     0.0199306630     0.0000288835
   82  C  6  X     -0.0151276094    -0.0116590486     0.0495289175    -0.0005660663     0.0007380653
   83  C  6  Y     -0.0040009078    -0.0777012201     0.0552015488    -0.0904447131     0.0004240854
   84  C  6  Z      0.0181649823     0.0591490495    -0.0607188211     0.0289016369    -0.0005619264
   85  C  6 XX     -0.0008423590     0.0009023948     0.0004453228     0.0006449572    -0.0000026838
   86  C  6 YY      0.0034431859     0.0000222687     0.0004953458    -0.0030453929    -0.0000204383
   87  C  6 ZZ      0.0038216794    -0.0009122506    -0.0003885281    -0.0025366888     0.0000474162
   88  C  6 XY      0.0014250420    -0.0004417841    -0.0001998990    -0.0000961081    -0.0000206770
   89  C  6 XZ     -0.0008974859    -0.0005072784    -0.0000360456    -0.0007526459    -0.0000157324
   90  C  6 YZ     -0.0013931564    -0.0003784752    -0.0005485954     0.0004039961     0.0000223580
   91  C  7  S     -0.0014445662    -0.0039361872     0.0000317846     0.0019404980     0.0000071785
   92  C  7  S      0.0058799128     0.0140673439    -0.0028441866    -0.0064239976     0.0002304049
   93  C  7  S     -0.0222306920    -0.0068584157    -0.0072423807     0.0638413745    -0.0015488121
   94  C  7  X      0.0027244760    -0.0212555080    -0.0025380061     0.0471891417     0.0000409458
   95  C  7  Y      0.0141357602    -0.0145762437     0.0006870737     0.0326808986    -0.0001485293
   96  C  7  Z      0.0144260247    -0.0312003229     0.0130419266     0.0190583660    -0.0003509919
   97  C  7  X      0.0244897872     0.0119701294    -0.0249273710     0.0504913752     0.0042445574
   98  C  7  Y     -0.0212077807     0.0212849156     0.0600072552    -0.0272492945    -0.0043588380
   99  C  7  Z      0.0372493478     0.0154274281    -0.0172181185     0.0152526674     0.0028431863
  100  C  7 XX      0.0028261907     0.0146807586    -0.0007727266    -0.0067553167     0.0000173302
  101  C  7 YY     -0.0050893289    -0.0278015146     0.0005135002     0.0079447905     0.0000333338
  102  C  7 ZZ      0.0047741703     0.0159403643    -0.0025220839    -0.0013803600     0.0000333548
  103  C  7 XY      0.0002140108    -0.0037817808    -0.0028335943     0.0044362659     0.0000093623
  104  C  7 XZ      0.0050117383     0.0176821258    -0.0036834207    -0.0024997016     0.0000043959
  105  C  7 YZ     -0.0048619622    -0.0144779255     0.0033435438     0.0017124891    -0.0000352436
  106  C  8  S      0.0000118196     0.0001592328     0.0005874354    -0.0006387396    -0.0000848205
  107  C  8  S     -0.0002699923    -0.0003859964    -0.0012178249     0.0004999022     0.0004054704
  108  C  8  S     -0.0029842758     0.0070134743     0.0130246277    -0.0266801330     0.0020635338
  109  C  8  X     -0.1035454587     0.0012250698     0.0049545137     0.1134405072    -0.0000044426
  110  C  8  Y     -0.1546403392     0.0028271384     0.0034442438     0.1679619611    -0.0004432684
  111  C  8  Z     -0.1888891634    -0.0000753442     0.0040574289     0.2129957279    -0.0003017047
  112  C  8  X     -0.0723226681    -0.0078598628    -0.0131006100     0.1764768848    -0.0010375817
  113  C  8  Y     -0.1109581563    -0.0046924129     0.0013868622     0.2202793525     0.0001437654
  114  C  8  Z     -0.1346651265     0.0068997091     0.0131927675     0.2746265890     0.0020028275
  115  C  8 XX     -0.0067708147     0.0005551528    -0.0108673792    -0.0099782202     0.0041554069
  116  C  8 YY      0.0013563904    -0.0003395960     0.0013108907     0.0009511638    -0.0269073927
  117  C  8 ZZ      0.0054048442    -0.0005287028     0.0092793509     0.0089793422     0.0228500263
  118  C  8 XY     -0.0067351568     0.0016393348    -0.0087815591    -0.0055474259    -0.0073545432
  119  C  8 XZ     -0.0050988359     0.0003968238    -0.0085153881    -0.0080856441     0.0116398894
  120  C  8 YZ      0.0041053817    -0.0008264920     0.0054697253     0.0037771841    -0.0094763904
  121  N  9  S     -0.0001805680    -0.0000815010     0.0013280371    -0.0019212501    -0.0000404288
  122  N  9  S      0.0004409313    -0.0013971990     0.0001729604    -0.0002295880     0.0001793462
  123  N  9  S     -0.0273775820     0.0103326183     0.0630565402    -0.0745900718    -0.0053484787
  124  N  9  X     -0.0189505713    -0.1061879348    -0.0016110990     0.0501899214     0.0004144960
  125  N  9  Y     -0.0321441987    -0.1292502810     0.0086766469     0.0404181469     0.0002248638
  126  N  9  Z     -0.0592933728    -0.1622068168     0.0355439734     0.0168819209    -0.0000988095
  127  N  9  X      0.0169362278     0.0805324961    -0.0083292624    -0.0424830247     0.0000841219
  128  N  9  Y      0.0165410013     0.1049359681     0.0055186033    -0.0602375201    -0.0017256122
  129  N  9  Z      0.0426664724     0.1257817932    -0.0368841984    -0.0068576825     0.0004681730
  130  N  9 XX     -0.0005920836    -0.0027230550    -0.0002663101     0.0000491662     0.0000497694
  131  N  9 YY      0.0019785536     0.0047142441    -0.0002288486     0.0007953628    -0.0000092927
  132  N  9 ZZ     -0.0014280891    -0.0027173965    -0.0000008400     0.0004655147     0.0000521242
  133  N  9 XY      0.0002681430     0.0006405655    -0.0005893302     0.0007983262     0.0000246896
  134  N  9 XZ     -0.0017048234    -0.0032157726     0.0005229965    -0.0004803967    -0.0000005389
  135  N  9 YZ      0.0018711453     0.0023594172    -0.0008540760     0.0005507861     0.0000114535
  136  C 10  S      0.0017782675    -0.0012994208     0.0002482089    -0.0024708915     0.0000297467
  137  C 10  S     -0.0043215216     0.0032046416    -0.0006465007     0.0060422852    -0.0004164051
  138  C 10  S     -0.0036546584     0.0153499749     0.0056570148     0.0164101297     0.0029751137
  139  C 10  X     -0.0591027110     0.0015312631    -0.0411351609    -0.0713596213    -0.1206192733
  140  C 10  Y     -0.0864924588     0.0038496826    -0.0594064736    -0.0994654165    -0.1732919257
  141  C 10  Z     -0.1184833447     0.0097089726    -0.0760360840    -0.1200443775    -0.2207399711
  142  C 10  X     -0.0483078999     0.0054774041    -0.0386876300    -0.0964679583    -0.1863981546
  143  C 10  Y     -0.0697322691     0.0018838583    -0.0624791084    -0.1303828744    -0.2689711479
  144  C 10  Z     -0.0890899644     0.0094684853    -0.0708208549    -0.1743686909    -0.3409919206
  145  C 10 XX      0.0049204764     0.0000905278    -0.0011031374    -0.0081588515     0.0119210595
  146  C 10 YY      0.0066218998     0.0001807619     0.0008873292    -0.0094462081    -0.0014907662
  147  C 10 ZZ     -0.0122283275     0.0003621251     0.0001302236     0.0187559113    -0.0105238070
  148  C 10 XY      0.0068535201    -0.0000599038    -0.0005823120    -0.0108993068     0.0093879549
  149  C 10 XZ      0.0014232699     0.0001690915    -0.0009693854    -0.0028314240     0.0092958460
  150  C 10 YZ     -0.0001915513    -0.0001984516     0.0006146355     0.0009852658    -0.0058215988
  151  C 11  S     -0.0006403166     0.0005097675    -0.0000288192     0.0008770213     0.0000150513
  152  C 11  S      0.0016006775    -0.0012229008    -0.0001537400    -0.0017535409     0.0001484730
  153  C 11  S      0.0015375767    -0.0067523772    -0.0020991446    -0.0062512134    -0.0016246791
  154  C 11  X      0.0459605419     0.0011181249     0.0000661460    -0.0460296484     0.1229850384
  155  C 11  Y      0.0683373145    -0.0004853293    -0.0000243487    -0.0696183319     0.1771359791
  156  C 11  Z      0.0891851714    -0.0015345132     0.0000264433    -0.0889347503     0.2246828674
  157  C 11  X      0.0337454081     0.0023804924    -0.0020473399    -0.0665370411     0.1898184552
  158  C 11  Y      0.0524449351    -0.0003146734    -0.0012000647    -0.1074440354     0.2730080809
  159  C 11  Z      0.0658998472    -0.0021977620    -0.0029786699    -0.1330310671     0.3456574830
  160  C 11 XX      0.0090427454    -0.0006410957     0.0053910249     0.0132157066     0.0113934316
  161  C 11 YY     -0.0086559468     0.0002964074    -0.0038723082    -0.0134908127    -0.0014252498
  162  C 11 ZZ     -0.0001384348     0.0001007196    -0.0015759032    -0.0000322187    -0.0099418403
  163  C 11 XY      0.0036978320    -0.0001681836     0.0029258873     0.0059084856     0.0088321709
  164  C 11 XZ      0.0093768404    -0.0004987134     0.0051893249     0.0140710072     0.0088743634
  165  C 11 YZ     -0.0063271338     0.0002725699    -0.0035196528    -0.0098355297    -0.0055646756
  166  C 12  S     -0.0000166797     0.0000033561     0.0000346625    -0.0000708405    -0.0001944894
  167  C 12  S      0.0000833236    -0.0000693664    -0.0001682104     0.0005714916     0.0005410630
  168  C 12  S      0.0000953290     0.0011644611     0.0018192506    -0.0034680863     0.0003553277
  169  C 12  X      0.1058052161    -0.0039449683     0.0409721618     0.1130007861    -0.0022420658
  170  C 12  Y      0.1539215543    -0.0058381341     0.0592158239     0.1635717657    -0.0028929637
  171  C 12  Z      0.1937652336    -0.0072474150     0.0748585498     0.2071707475    -0.0038046570
  172  C 12  X      0.0808782785    -0.0039918425     0.0415931349     0.1664815294    -0.0031671532
  173  C 12  Y      0.1188100194    -0.0059258962     0.0613975796     0.2363970696    -0.0049162453
  174  C 12  Z      0.1483401965    -0.0066232502     0.0772285216     0.3014235543    -0.0065265623
  175  C 12 XX     -0.0027300071    -0.0000509303     0.0003797247     0.0047340068    -0.0040527214
  176  C 12 YY      0.0007561736    -0.0000190263     0.0000461752    -0.0003763426     0.0263319271
  177  C 12 ZZ      0.0019923245     0.0000468387    -0.0004746796    -0.0042257893    -0.0221857406
  178  C 12 XY     -0.0021201399     0.0000221939     0.0003387153     0.0038932410     0.0071055935
  179  C 12 XZ     -0.0022370739    -0.0000237153     0.0003156740     0.0035399341    -0.0112664672
  180  C 12 YZ      0.0015038700    -0.0000304391    -0.0002037691    -0.0022707125     0.0090809362
  181  C 13  S      0.0006671707    -0.0004566888     0.0002177882    -0.0012276979     0.0000233460
  182  C 13  S     -0.0015490569     0.0008267821    -0.0008425812     0.0033462669    -0.0001489567
  183  C 13  S     -0.0037710857     0.0050077481    -0.0027288194     0.0219329812     0.0013111508
  184  C 13  X      0.0454852052    -0.0014607938    -0.0002978278    -0.0532428924    -0.1205906997
  185  C 13  Y      0.0612114720     0.0001021888    -0.0016138597    -0.0727025474    -0.1747115661
  186  C 13  Z      0.0784510255     0.0002353596    -0.0021658684    -0.0910981879    -0.2214561620
  187  C 13  X      0.0343788686    -0.0032408141    -0.0018136106    -0.0833249154    -0.1846046621
  188  C 13  Y      0.0460529737     0.0000973234    -0.0039239702    -0.1098104429    -0.2660816261
  189  C 13  Z      0.0562612883     0.0016053810    -0.0047167905    -0.1328663080    -0.3378576729
  190  C 13 XX      0.0066673584    -0.0003191827     0.0043846080     0.0098359845    -0.0116339749
  191  C 13 YY      0.0065888599    -0.0002460260     0.0024315800     0.0103346772     0.0012529500
  192  C 13 ZZ     -0.0134829582     0.0007238181    -0.0069833265    -0.0194423081     0.0103365992
  193  C 13 XY      0.0080627910    -0.0003567362     0.0046240183     0.0122700298    -0.0091784757
  194  C 13 XZ      0.0030770706    -0.0003366977     0.0025021157     0.0038583207    -0.0090713032
  195  C 13 YZ     -0.0012127547     0.0000870637    -0.0013137322    -0.0016403097     0.0056249702
  196  C 14  S     -0.0017638642     0.0011961920    -0.0004301348     0.0024878756    -0.0000733881
  197  C 14  S      0.0039865454    -0.0030353492     0.0009569448    -0.0064773848     0.0004390189
  198  C 14  S      0.0067438739    -0.0109555091     0.0029560850    -0.0261634042    -0.0017711436
  199  C 14  X     -0.0705410228     0.0069535531    -0.0421733339    -0.0609324780     0.1211025067
  200  C 14  Y     -0.0908549198     0.0035726867    -0.0587207493    -0.0991710930     0.1753298202
  201  C 14  Z     -0.1208635667     0.0072691423    -0.0758523785    -0.1216285146     0.2228874017
  202  C 14  X     -0.0498528098     0.0038147097    -0.0384706144    -0.0997068436     0.1846708480
  203  C 14  Y     -0.0727025512     0.0058468073    -0.0539655228    -0.1346669792     0.2668637687
  204  C 14  Z     -0.0920892593     0.0067677842    -0.0766316866    -0.1606064264     0.3399881768
  205  C 14 XX      0.0070187532    -0.0001799978    -0.0010609406    -0.0118429493    -0.0116351747
  206  C 14 YY     -0.0082951160    -0.0000653688    -0.0004334002     0.0118967560     0.0018995898
  207  C 14 ZZ      0.0019050620    -0.0003630513     0.0016387156    -0.0013064838     0.0098221779
  208  C 14 XY      0.0022590549     0.0001000498    -0.0009777609    -0.0051234725    -0.0090304854
  209  C 14 XZ      0.0080667334    -0.0001070182    -0.0004248937    -0.0130491541    -0.0093029862
  210  C 14 YZ     -0.0056162006     0.0000159227     0.0000877102     0.0092309460     0.0058448784
  211  H 15  S      0.0230235209     0.0140479183    -0.0342351138     0.0243917984     0.0001045015
  212  H 15  S      0.0158608213     0.0136610495    -0.0334840731     0.0491834658     0.0003365797
  213  H 16  S      0.0030416749    -0.0108585479     0.0037812736     0.0004982377    -0.0001189764
  214  H 16  S      0.0011968079     0.0058451699     0.0233169355    -0.0451010377    -0.0002596733
  215  H 17  S      0.0097971271    -0.0337983690    -0.0053628181    -0.0288340626     0.0000131304
  216  H 17  S     -0.0164932191    -0.0155059463    -0.0005034267     0.0287287121     0.0113408791
  217  H 18  S      0.0028924347    -0.0262899899     0.0310229090    -0.0216564536    -0.0000487513
  218  H 18  S      0.0080493687    -0.0246817586     0.0345690001    -0.0417575639    -0.0030655872
  219  H 19  S     -0.0032518735     0.0027330585     0.0029446841    -0.0056189849    -0.0000136408
  220  H 19  S     -0.0041217045    -0.0237740574    -0.0209936529     0.0422520159    -0.0005662129
  221  H 20  S     -0.0196045322    -0.0060377903    -0.0055492218     0.0109601405     0.0000681548
  222  H 20  S     -0.0294614004     0.0235487577     0.0213138108     0.0504272175    -0.0000447306
  223  H 21  S      0.0000376226     0.0008136091     0.0002724663     0.0005256715    -0.0005020820
  224  H 21  S      0.0026187229    -0.0020414725     0.0025567911    -0.0110278695    -0.0000666655
  225  H 22  S     -0.0018971100     0.0008139291    -0.0000862745     0.0009362896     0.0000302181
  226  H 22  S     -0.0019848224     0.0014962503     0.0001415380     0.0035061814    -0.0003962344
  227  H 23  S      0.0000147643    -0.0000381968    -0.0000276110     0.0000029417    -0.0002893870
  228  H 23  S      0.0000195766     0.0000055411     0.0000535291    -0.0006715870    -0.0010695903
  229  H 24  S      0.0019190042    -0.0007478016     0.0003846761    -0.0015315189    -0.0000286023
  230  H 24  S      0.0020186390    -0.0010759957     0.0007943721    -0.0065811112    -0.0000533606
  231  H 25  S      0.0000000554    -0.0003946494     0.0005168744    -0.0023815724    -0.0000312873
  232  H 25  S     -0.0034558952     0.0039942231     0.0030094266     0.0037505053    -0.0005873963
  233  C 26  S     -0.0005840943    -0.0010241496     0.0038194186    -0.0032706727    -0.0000109836
  234  C 26  S      0.0026529351     0.0006484998    -0.0060331882     0.0045998362    -0.0000537311
  235  C 26  S      0.0268840070    -0.0555674853    -0.0726729132     0.0659621714    -0.0026747577
  236  C 26  X      0.1012221059    -0.0001183363     0.0014149312    -0.0984972744    -0.0000169661
  237  C 26  Y      0.1720027821    -0.0030363136    -0.0179599787    -0.1067939518    -0.0004638247
  238  C 26  Z      0.1889204091    -0.0046099070    -0.0225350248    -0.1674275786    -0.0000641185
  239  C 26  X      0.0565311453     0.0223782213     0.0286355486    -0.0517104106    -0.0085867198
  240  C 26  Y      0.1183663585    -0.0201456701    -0.0009876942    -0.1420010574     0.0017899140
  241  C 26  Z      0.1363166486    -0.0102442211    -0.0051359312    -0.2174821827     0.0063223841
  242  C 26 XX      0.0028072701    -0.0017866130     0.0207157236     0.0020437536     0.0000795922
  243  C 26 YY     -0.0002026285     0.0017973346    -0.0021831233     0.0010232673    -0.0004677109
  244  C 26 ZZ     -0.0013976381    -0.0022061736    -0.0207914737    -0.0017705635     0.0003905373
  245  C 26 XY      0.0042225856    -0.0031784022     0.0178401971    -0.0023427156    -0.0001186550
  246  C 26 XZ      0.0010331012    -0.0011650698     0.0152759081     0.0023097479     0.0002418915
  247  C 26 YZ     -0.0020039748     0.0013268466    -0.0113893285     0.0007488928    -0.0001773029
  248  C 27  S      0.0000320669    -0.0016693953    -0.0037391224     0.0025992146     0.0001778882
  249  C 27  S      0.0010723941     0.0038999294     0.0081529924    -0.0090626998    -0.0001934090
  250  C 27  S      0.0035130907    -0.0109218859    -0.0092704894    -0.0546960567     0.0087295278
  251  C 27  X      0.0536457380    -0.0095697452     0.0964993860     0.0343799585    -0.0002672274
  252  C 27  Y      0.1090026777    -0.0300422918     0.1548157891     0.0128929329    -0.0001134875
  253  C 27  Z      0.0932883092    -0.0060146708     0.1921651833     0.0574842740    -0.0000663585
  254  C 27  X      0.0362588469    -0.0138658964     0.0645830354     0.0898406005    -0.0075164814
  255  C 27  Y      0.0695803483    -0.0151118533     0.1353519437     0.0116485835    -0.0010427423
  256  C 27  Z      0.0560064348    -0.0013726121     0.1702069383     0.0412773272     0.0009905548
  257  C 27 XX     -0.0151017063     0.0009923261     0.0021229563     0.0183854693     0.0008016612
  258  C 27 YY      0.0019911361     0.0002980401     0.0003411253    -0.0024577395    -0.0049549107
  259  C 27 ZZ      0.0131238502    -0.0000225655    -0.0011286423    -0.0177107145     0.0041484140
  260  C 27 XY     -0.0129611096     0.0000598189     0.0013074062     0.0133716373    -0.0012776679
  261  C 27 XZ     -0.0113362495    -0.0004460152     0.0007727450     0.0150070539     0.0021587092
  262  C 27 YZ      0.0076736081    -0.0000470913    -0.0008418951    -0.0084793178    -0.0017774650
  263  C 28  S      0.0160546183     0.0005420468    -0.0278507162     0.0128173317     0.0000483661
  264  C 28  S     -0.0413250961    -0.0168004194     0.0703599807    -0.0257461542    -0.0005366934
  265  C 28  S      0.0155374670     0.2589472522    -0.0121800961    -0.0344044479     0.0056710606
  266  C 28  X     -0.0073407268    -0.1917305005    -0.0491323970     0.0748292846    -0.0003316740
  267  C 28  Y     -0.0715625419    -0.2408105209     0.0335720410     0.0452034555    -0.0003040284
  268  C 28  Z     -0.0739350487    -0.3065250315     0.0272232558     0.0348392679    -0.0003554133
  269  C 28  X      0.0086094489    -0.2647519440    -0.0691341531     0.1301788004     0.0017440197
  270  C 28  Y     -0.0738757227    -0.1714143388     0.0355127641     0.0796104600    -0.0040353922
  271  C 28  Z     -0.0616562679    -0.3528986676     0.0444051829     0.0755223928    -0.0003661268
  272  C 28 XX     -0.0020500830    -0.0057170232    -0.0026616183     0.0033745535    -0.0000077016
  273  C 28 YY     -0.0036559484     0.0067544353    -0.0040968334    -0.0024012182    -0.0000558395
  274  C 28 ZZ     -0.0011474443    -0.0033067676     0.0164508552    -0.0028054087    -0.0000600899
  275  C 28 XY      0.0027922329    -0.0008068187    -0.0133588401     0.0032584980    -0.0000226424
  276  C 28 XZ      0.0037992610    -0.0039079421    -0.0088700526     0.0105707580    -0.0000010547
  277  C 28 YZ      0.0024589166     0.0024344516    -0.0053119444     0.0040238715     0.0000190877

                         61               62               63               64               65
                    0.0410548532     0.0479710395     0.0621406249     0.0711353132     0.0836692309
    1  C  1  S      0.0189866629     0.0594631196     0.0187577950     0.0135700146    -0.0056334350
    2  C  1  S     -0.0488157571    -0.1309518910    -0.0367258628    -0.0419119052     0.0230052585
    3  C  1  S     -0.2806154765    -0.9043973414    -0.2505911418     0.2188371588     0.0721495004
    4  C  1  X     -0.0199115026    -0.1549231373    -0.0037164386     0.1444219940    -0.0360577190
    5  C  1  Y      0.0126307654     0.0588638947     0.0512343951     0.0222518887    -0.0148259746
    6  C  1  Z      0.0039385835    -0.0901238010    -0.0220160316    -0.0521472739     0.0213690991
    7  C  1  X     -0.1082044716    -0.1708550715    -0.0490175835     0.4144234060    -0.0822122732
    8  C  1  Y     -0.0656525221     0.1330488058     0.1825905341     0.2741860092    -0.1144811526
    9  C  1  Z     -0.0649480879    -0.1557640208    -0.0860134493    -0.3490134544     0.1015881426
   10  C  1 XX      0.0022932824    -0.0117293980     0.0017215832    -0.0039065688     0.0019020225
   11  C  1 YY     -0.0042362705    -0.0064795685    -0.0116214289    -0.0088764630     0.0031720017
   12  C  1 ZZ     -0.0075636999    -0.0102033415     0.0014170171     0.0057287285    -0.0000776495
   13  C  1 XY     -0.0019771585    -0.0041945030     0.0065643068     0.0064760231    -0.0010360276
   14  C  1 XZ      0.0113383977    -0.0025838720    -0.0040332971    -0.0038424722     0.0004058528
   15  C  1 YZ     -0.0055516075    -0.0014394986    -0.0060395735    -0.0054098614     0.0011111012
   16  C  2  S      0.0148866143     0.0141278278     0.0086596042     0.0260439377    -0.0074924853
   17  C  2  S     -0.0194204505    -0.0608773741    -0.0191729829    -0.0555421572     0.0228344126
   18  C  2  S     -0.5366073111     0.2046873221    -0.1562952248    -0.6033194246     0.0741821870
   19  C  2  X     -0.2142886564     0.1424777106    -0.0292468293     0.0194122886    -0.0062688522
   20  C  2  Y      0.0886416137    -0.0211032606     0.0558967852     0.0990848149    -0.0255803013
   21  C  2  Z     -0.0727230914     0.0449357160    -0.0362599958     0.0340984677    -0.0102340388
   22  C  2  X     -0.4004353135     0.2899007456    -0.0836929712     0.0148313148    -0.0145535561
   23  C  2  Y      0.0232131614     0.1097135656     0.0971788476     0.2033454835    -0.0982840118
   24  C  2  Z     -0.0477339196     0.1650213658    -0.0691385832     0.0163294230    -0.0311299719
   25  C  2 XX     -0.0014423185    -0.0013045094     0.0026057971    -0.0073390846     0.0017614556
   26  C  2 YY     -0.0013515503     0.0002231870     0.0022482229     0.0043535511     0.0000119111
   27  C  2 ZZ     -0.0053328929    -0.0089661283    -0.0083018315    -0.0125195637     0.0038351573
   28  C  2 XY      0.0026097725    -0.0027540351     0.0026063458     0.0061062773    -0.0017860538
   29  C  2 XZ     -0.0103057764    -0.0014838939    -0.0006934374     0.0026144425     0.0000861308
   30  C  2 YZ     -0.0006102539     0.0005470349     0.0040996900     0.0023425923    -0.0006674424
   31  C  3  S     -0.0002526158     0.0066534064     0.0305063204     0.0253034865    -0.0021754838
   32  C  3  S     -0.0047008022    -0.0151131792    -0.0857810770    -0.0572695518    -0.0005485635
   33  C  3  S      0.2995832131    -0.1724694055    -0.2379344042    -0.3922207563     0.1241017875
   34  C  3  X      0.2414331160    -0.1198970903     0.0380002007    -0.0063099247    -0.0120339631
   35  C  3  Y     -0.0590720229     0.0319757950    -0.0029700088     0.0223291268    -0.0021353762
   36  C  3  Z      0.0901446248    -0.0287523242     0.0533409733     0.0826630824    -0.0098794528
   37  C  3  X      0.4559473324    -0.2500759463     0.0929297414    -0.0855226004     0.0098552906
   38  C  3  Y     -0.1337117903     0.0921884309     0.0941014263     0.0732844922     0.0190090777
   39  C  3  Z      0.3258154816    -0.1341142246     0.1886397703     0.1936596435     0.0470347306
   40  C  3 XX     -0.0032928392    -0.0026025019    -0.0076580933    -0.0067647831     0.0004904022
   41  C  3 YY      0.0006568418    -0.0027603745    -0.0067553438    -0.0132168090     0.0021129845
   42  C  3 ZZ      0.0021204463     0.0031384218    -0.0050106535     0.0065203330    -0.0025459988
   43  C  3 XY      0.0075116013    -0.0108845952    -0.0012017979    -0.0013934968     0.0009659612
   44  C  3 XZ     -0.0111193238     0.0071476165    -0.0073678900     0.0011873796    -0.0004123316
   45  C  3 YZ      0.0049426782    -0.0014793047    -0.0009976253     0.0012038962    -0.0003338074
   46  C  4  S     -0.0058156537     0.0223274483     0.0536748836     0.0156164551     0.0018451962
   47  C  4  S      0.0244481896    -0.0480893483    -0.1271941951    -0.0348770615     0.0035254970
   48  C  4  S     -0.0932136882    -0.3054178778    -0.8264277145    -0.3032706704    -0.2831919465
   49  C  4  X     -0.0693275527    -0.0337714748    -0.1337790247     0.0463312977    -0.0158571887
   50  C  4  Y     -0.0161293643     0.0216315978    -0.0125358451    -0.1045019050     0.0105350703
   51  C  4  Z     -0.0533132976     0.0535679993    -0.0226024798     0.0633328407    -0.0126980510
   52  C  4  X      0.0429473338    -0.1780160403    -0.1671861252    -0.0650654105     0.0706323335
   53  C  4  Y      0.0331248425     0.0685977667    -0.0798018142    -0.2511086140     0.0652763837
   54  C  4  Z     -0.0674660083     0.1165334153    -0.0460006596     0.2668234385    -0.1368135891
   55  C  4 XX     -0.0046165280    -0.0038577276    -0.0034692287    -0.0057801622     0.0028928561
   56  C  4 YY      0.0057356733    -0.0004188539    -0.0134541728     0.0050142376    -0.0027768749
   57  C  4 ZZ      0.0038437857    -0.0071555624    -0.0095900537    -0.0060422762     0.0000529903
   58  C  4 XY      0.0043454492     0.0021842115    -0.0006460687     0.0069098104    -0.0021234661
   59  C  4 XZ      0.0018224599     0.0052298937    -0.0064188602     0.0009664054    -0.0014949883
   60  C  4 YZ      0.0005285123    -0.0085491532    -0.0004262533    -0.0071136814     0.0022341912
   61  C  5  S     -0.0053376480    -0.0486655144     0.0195686392     0.0262640919    -0.0090947182
   62  C  5  S      0.0336080245     0.1007528289    -0.0515940889    -0.0893642690     0.0242913818
   63  C  5  S     -0.1466561950     0.8866663687    -0.2366326365    -0.3270854474    -0.2752222413
   64  C  5  X      0.1138674604    -0.0744846435    -0.0239231500    -0.0081243439     0.0008059701
   65  C  5  Y      0.0235155838    -0.1003817416     0.0698356359    -0.0003224410    -0.0009614226
   66  C  5  Z      0.2122262263     0.0071589877    -0.0040633991    -0.0122543882     0.0038444638
   67  C  5  X      0.2244359866    -0.3064655298    -0.0574807204    -0.3600903492    -0.2852177406
   68  C  5  Y      0.0019375748    -0.1710579379     0.3209964492     0.0151921613     0.0132814571
   69  C  5  Z      0.4261660058     0.0899014695    -0.1317191244     0.1781137677     0.2076346751
   70  C  5 XX      0.0062724245     0.0113556636    -0.0156001356     0.0053229900    -0.0030940470
   71  C  5 YY     -0.0030493962     0.0040272583    -0.0105975673    -0.0085766904     0.0026231721
   72  C  5 ZZ      0.0035311399     0.0054341698     0.0138641367    -0.0165083534     0.0040756784
   73  C  5 XY     -0.0002781514     0.0056584308     0.0276693520    -0.0118109139     0.0032995259
   74  C  5 XZ      0.0052480719    -0.0085084956    -0.0128140922     0.0009060246     0.0007507658
   75  C  5 YZ      0.0055489704     0.0056232371    -0.0134184498     0.0093037891    -0.0032390515
   76  C  6  S      0.0000453433     0.0124139973     0.0142116724     0.0551062371    -0.0226665920
   77  C  6  S     -0.0171665190    -0.0164412155    -0.0217595973    -0.0736803968     0.0268953116
   78  C  6  S      0.2486948717    -0.2880717694    -0.2677351176    -1.4181472892     0.6769528654
   79  C  6  X     -0.0235714040    -0.0191581109     0.0315739915     0.0366797633    -0.0161304288
   80  C  6  Y     -0.0109476063    -0.0778808446     0.0159543782    -0.0488045094     0.0221119966
   81  C  6  Z      0.0052335941     0.0185950292    -0.0827593925    -0.0226036592     0.0076289376
   82  C  6  X     -0.0109605818    -0.0597074661     0.0927094953     0.0891743265    -0.0257285220
   83  C  6  Y     -0.0872390380    -0.2006822394     0.0530813740     0.0036760229     0.0249946255
   84  C  6  Z     -0.0214401336     0.0525134878    -0.2231997650     0.0272269649    -0.0581925916
   85  C  6 XX     -0.0017798694    -0.0020863737    -0.0076449898    -0.0029053639     0.0008898359
   86  C  6 YY     -0.0011724545    -0.0010093541     0.0007620525    -0.0065151237     0.0024503344
   87  C  6 ZZ     -0.0002281131     0.0004134454     0.0026916839    -0.0091933128     0.0039411213
   88  C  6 XY      0.0013569961     0.0084542885    -0.0002369215    -0.0091327115     0.0017656707
   89  C  6 XZ      0.0004034917    -0.0020614169     0.0045094361     0.0003575051    -0.0000677624
   90  C  6 YZ      0.0028070366     0.0044076669     0.0024761918     0.0062190045    -0.0009059784
   91  C  7  S      0.0000802600     0.0021659141    -0.0054250188    -0.0082662381     0.0031127228
   92  C  7  S      0.0026845982    -0.0052178009     0.0304742496     0.0315653164    -0.0024734796
   93  C  7  S     -0.0159498584    -0.0015952688    -0.0784524747    -0.0452246617    -0.1050229077
   94  C  7  X     -0.2195839141    -0.2028287475     0.0013772308     0.0719751647    -0.0240583803
   95  C  7  Y     -0.1472316575    -0.0090486747    -0.0193510793     0.0352860859    -0.0089732211
   96  C  7  Z     -0.0378145498     0.2740623383    -0.0828811240    -0.0940919986     0.0374932400
   97  C  7  X     -0.2183580189    -0.0651799064     0.0181057865     0.5982205233     0.0749898008
   98  C  7  Y     -0.1419363853    -0.3024759234    -0.0760996498    -0.8599382213    -0.1252668920
   99  C  7  Z     -0.0497509130     0.3922791927    -0.0331047435     0.2401942939     0.0775865141
  100  C  7 XX      0.0239503032     0.0193803771    -0.0007665237     0.0004515600     0.0003096771
  101  C  7 YY     -0.0247295572    -0.0027202096    -0.0013567719     0.0013742721     0.0006765162
  102  C  7 ZZ      0.0014352799    -0.0158152447     0.0059527910     0.0118601198    -0.0022003935
  103  C  7 XY     -0.0126503178    -0.0163033190     0.0017965758     0.0108853429    -0.0018947187
  104  C  7 XZ      0.0091893942    -0.0063011805     0.0063704462    -0.0025192364    -0.0003974259
  105  C  7 YZ      0.0008603740     0.0269160175    -0.0047160463    -0.0042111995     0.0007506259
  106  C  8  S      0.0005225814    -0.0001059182    -0.0037904071     0.0065162420     0.0204985869
  107  C  8  S     -0.0013097624     0.0010616573     0.0073349340    -0.0162851480    -0.0473110066
  108  C  8  S     -0.0090181366     0.0878887894    -0.0966660633    -0.2294619633     0.1063038111
  109  C  8  X      0.0654159142    -0.0198078471    -0.0099102404     0.0101611471     0.0360941009
  110  C  8  Y      0.0904330830    -0.0317764739    -0.0035395138    -0.0029174919    -0.0032081477
  111  C  8  Z      0.1148546713    -0.0403442416     0.0115220403    -0.0182131244    -0.0130819415
  112  C  8  X      0.0905675252    -0.1251743480     0.1085717630     0.0260948184    -0.2741177141
  113  C  8  Y      0.1268869037    -0.0540303214    -0.0633665493    -0.0102389775     0.0280295221
  114  C  8  Z      0.1635120822     0.0066221033    -0.0063303098    -0.0221072625     0.1341730292
  115  C  8 XX      0.0029395844    -0.0004588525    -0.0107769430     0.0049474179     0.0088783997
  116  C  8 YY      0.0004367858    -0.0003669283    -0.0031516256    -0.0012349339    -0.0122810065
  117  C  8 ZZ     -0.0037780619     0.0013760316     0.0148139667    -0.0072144901    -0.0026745755
  118  C  8 XY     -0.0037842095     0.0004442460     0.0268164595    -0.0117906824     0.0039358351
  119  C  8 XZ      0.0037546639    -0.0017996787    -0.0139144813     0.0045642006    -0.0114878560
  120  C  8 YZ      0.0013313134     0.0001410581    -0.0110722524     0.0071988619     0.0044534051
  121  N  9  S      0.0005599752    -0.0054953245     0.0009028452    -0.0203847109     0.0005039444
  122  N  9  S      0.0002124764     0.0013164633     0.0031393104    -0.0137658328     0.0053273270
  123  N  9  S      0.0155438571    -0.3116403685    -0.0221712941    -0.9232385697    -0.1031801230
  124  N  9  X     -0.2288576455    -0.2269048978    -0.0017158824     0.0593532634    -0.0040909542
  125  N  9  Y     -0.1521381317    -0.0096019352    -0.0330777326     0.0339045721    -0.0029405851
  126  N  9  Z     -0.0357937115     0.2768703160    -0.0648764397    -0.0994010035     0.0233399464
  127  N  9  X      0.2706441813     0.3169317793     0.0041353511     0.0425799494     0.0295049972
  128  N  9  Y      0.1882114024    -0.0588788785     0.0319298937    -0.2410253495    -0.0241615247
  129  N  9  Z      0.0449612138    -0.3034067071     0.0789991408     0.2110038236    -0.0212842740
  130  N  9 XX      0.0028874799     0.0043349346    -0.0001730256     0.0023296108     0.0013896220
  131  N  9 YY     -0.0035606262     0.0006495180    -0.0006086060    -0.0003701675    -0.0000311602
  132  N  9 ZZ      0.0002446043    -0.0006543650     0.0013600170     0.0057242010    -0.0001199466
  133  N  9 XY     -0.0019457268    -0.0011764165     0.0006468200     0.0062238908    -0.0005598218
  134  N  9 XZ      0.0014692968    -0.0017060730     0.0010677398    -0.0021920517    -0.0004100943
  135  N  9 YZ      0.0000869192     0.0050226535    -0.0012222235     0.0018026918     0.0010139993
  136  C 10  S      0.0077544084    -0.0010637859    -0.0381865951     0.0306604821     0.0348767604
  137  C 10  S     -0.0192898775     0.0034520088     0.1000333798    -0.0715287871    -0.0738526363
  138  C 10  S     -0.0642824070     0.0555223632     0.3242547343    -0.2860761454    -0.3368097926
  139  C 10  X     -0.0084958215     0.0037673352    -0.0432997588     0.0424056606     0.0546380614
  140  C 10  Y     -0.0204861674     0.0051226237    -0.0413783958    -0.0068097785    -0.0795863893
  141  C 10  Z     -0.0437279196     0.0122734775     0.0556219413    -0.0151677137     0.0324880036
  142  C 10  X     -0.0402911780     0.0321119027     0.0498598119     0.0542672452     0.3020191039
  143  C 10  Y     -0.0531064343    -0.0163396100    -0.0116908928    -0.1295506987    -0.2846632085
  144  C 10  Z     -0.0485623318     0.0280297478    -0.0196188898     0.0734329974     0.0566910047
  145  C 10 XX     -0.0050016324     0.0014734227     0.0023061849    -0.0017092761    -0.0055894937
  146  C 10 YY     -0.0084097156     0.0030500282     0.0101393236    -0.0051182303     0.0011376931
  147  C 10 ZZ      0.0097800885    -0.0036958112     0.0069690678    -0.0061250647    -0.0091077975
  148  C 10 XY     -0.0061608826     0.0019795965    -0.0014528715    -0.0002842765    -0.0108372015
  149  C 10 XZ     -0.0023353527     0.0009580379     0.0052025482    -0.0017562155     0.0077974698
  150  C 10 YZ      0.0004387238    -0.0004283577    -0.0003553733     0.0000189924    -0.0011317176
  151  C 11  S     -0.0032206907     0.0011477362     0.0186487106    -0.0018619238     0.0453975304
  152  C 11  S      0.0082092756    -0.0039831976    -0.0430301721     0.0094080435    -0.1025780599
  153  C 11  S      0.0360669118    -0.0470564441    -0.2627800648    -0.0380806572    -0.8557409302
  154  C 11  X     -0.0400244291     0.0139606952     0.0326145848    -0.0235162192    -0.0418705108
  155  C 11  Y     -0.0468547130     0.0168606765    -0.0111894118    -0.0065414913    -0.0902414243
  156  C 11  Z     -0.0575978532     0.0216501359    -0.0111365705     0.0286158504     0.0909615043
  157  C 11  X     -0.0740300403     0.0249984424     0.1018455729    -0.0659911301    -0.0683879464
  158  C 11  Y     -0.0610922650     0.0325665160    -0.0563406047     0.0375508775    -0.2432376715
  159  C 11  Z     -0.0942063548     0.0286168692    -0.0145639311     0.0257006086     0.2239621369
  160  C 11 XX      0.0062549525    -0.0022927629    -0.0035947913    -0.0015717322    -0.0157628120
  161  C 11 YY     -0.0064501723     0.0021468453    -0.0038082268     0.0023160227    -0.0039288337
  162  C 11 ZZ      0.0018629365    -0.0008510412    -0.0014914114     0.0012313798    -0.0015387009
  163  C 11 XY      0.0014397391    -0.0003924337     0.0028179256     0.0007279254     0.0082349283
  164  C 11 XZ      0.0066792210    -0.0022140651    -0.0015129539    -0.0000707922    -0.0015050764
  165  C 11 YZ     -0.0044326028     0.0014978024    -0.0007419856    -0.0011469760    -0.0086117170
  166  C 12  S      0.0002217162     0.0000935863    -0.0008208007     0.0088455806     0.0417880111
  167  C 12  S     -0.0003809756    -0.0013387944     0.0034697084    -0.0171848273    -0.0931737057
  168  C 12  S      0.0071659138     0.0281135809     0.0079960832    -0.0475109237    -0.5868471582
  169  C 12  X      0.0558293248    -0.0195749584     0.0018526611    -0.0234005188    -0.1227182938
  170  C 12  Y      0.0811294591    -0.0284563830    -0.0004455733    -0.0046567744     0.0123909434
  171  C 12  Z      0.1029084768    -0.0352916495     0.0027155767     0.0004053392     0.0616250052
  172  C 12  X      0.0868143868    -0.0442688782     0.0072485649    -0.0770526465    -0.3582352172
  173  C 12  Y      0.1383679263    -0.0452267186    -0.0047305168     0.0029634221     0.0458599060
  174  C 12  Z      0.1678802560    -0.0552235089     0.0053086846     0.0101483065     0.1675210538
  175  C 12 XX      0.0032177304    -0.0012441519    -0.0002363209     0.0018039590     0.0044564796
  176  C 12 YY     -0.0002983320     0.0000886331    -0.0000839413    -0.0028884150    -0.0147944277
  177  C 12 ZZ     -0.0029230076     0.0008994426     0.0011540045    -0.0017229696    -0.0083679790
  178  C 12 XY      0.0020248364    -0.0008033559     0.0017753504    -0.0012277732     0.0004105623
  179  C 12 XZ      0.0024315920    -0.0008837005    -0.0009650905    -0.0016926128    -0.0077825279
  180  C 12 YZ     -0.0012997226     0.0004059458    -0.0006645028     0.0018870343     0.0063069054
  181  C 13  S      0.0037693336    -0.0001955867    -0.0212052033     0.0158481659     0.0366257381
  182  C 13  S     -0.0090440352    -0.0011890710     0.0539145652    -0.0348173378    -0.0820729071
  183  C 13  S     -0.0679674892    -0.0461170112     0.3091334290    -0.2517400120    -0.6739997382
  184  C 13  X     -0.0275014881     0.0115657100    -0.0337393850     0.0006392146    -0.0792962427
  185  C 13  Y     -0.0487347605     0.0180250066    -0.0063797889     0.0231421453     0.0817199497
  186  C 13  Z     -0.0665208646     0.0224460529     0.0216175465    -0.0062986287    -0.0248985089
  187  C 13  X     -0.0277430284     0.0317792720    -0.0851060857     0.0137304794    -0.1561239020
  188  C 13  Y     -0.0734778045     0.0179128663    -0.0502058171     0.0508558040     0.2130715878
  189  C 13  Z     -0.1147152837     0.0371842501     0.0830201987    -0.0265415745    -0.0892747981
  190  C 13 XX      0.0030048622    -0.0016298370     0.0022678742    -0.0019022144    -0.0080766887
  191  C 13 YY      0.0053265211    -0.0021651696     0.0036479187    -0.0015081491     0.0008705080
  192  C 13 ZZ     -0.0103007430     0.0031700012     0.0052703512    -0.0033201726    -0.0093568559
  193  C 13 XY      0.0047910643    -0.0015998259     0.0031474896    -0.0039304113    -0.0088697062
  194  C 13 XZ      0.0012462040    -0.0001568683    -0.0014301858     0.0022736395     0.0077944408
  195  C 13 YZ      0.0002137445    -0.0001047914    -0.0015130995     0.0004169275    -0.0020295046
  196  C 14  S     -0.0067321075     0.0019831168     0.0383571763    -0.0054139887     0.0397962627
  197  C 14  S      0.0186272252    -0.0030746442    -0.0975543978     0.0184090226    -0.0896936057
  198  C 14  S      0.0570758410    -0.0052100407    -0.3826837544     0.0352495118    -0.2962850755
  199  C 14  X     -0.0303060443     0.0073916784     0.0650012024    -0.0158686258     0.0314312357
  200  C 14  Y     -0.0156781817     0.0055939355    -0.0563253911     0.0391903756     0.0407760993
  201  C 14  Z     -0.0335436989     0.0102504140     0.0077891013    -0.0219658069    -0.0485973502
  202  C 14  X     -0.0019718246     0.0476508946    -0.0659371339     0.0427734076     0.1446671247
  203  C 14  Y     -0.0411666475     0.0350703205    -0.0374742561     0.0760619819     0.1746857333
  204  C 14  Z     -0.0739478078    -0.0215250891     0.0636707160    -0.0831308082    -0.2158789234
  205  C 14 XX     -0.0067138176     0.0021949565     0.0010468077    -0.0024558689    -0.0116070775
  206  C 14 YY      0.0098635572    -0.0028695945    -0.0104701619     0.0027799293    -0.0032769554
  207  C 14 ZZ      0.0006232724     0.0003379043    -0.0093783384     0.0035137217    -0.0011518105
  208  C 14 XY     -0.0019488710     0.0009174099    -0.0033000331     0.0030231212     0.0067821134
  209  C 14 XZ     -0.0070649152     0.0025451671    -0.0036419960     0.0016493920    -0.0035426415
  210  C 14 YZ      0.0047720438    -0.0021588329     0.0037259779    -0.0032704890    -0.0079508201
  211  H 15  S     -0.0376980165     0.0059591619     0.0570364462     0.0405280256    -0.0083908542
  212  H 15  S      0.0472185291     0.5332251381     0.3693332492     0.7193264414    -0.2662929941
  213  H 16  S     -0.0117212187     0.0135257649     0.0176987136     0.0435708376    -0.0117174963
  214  H 16  S      0.1644976575     0.1991391591     0.2276144441     0.6909030948    -0.2007702101
  215  H 17  S      0.0582547410    -0.0067042625     0.0231494646     0.0446270421    -0.0125307109
  216  H 17  S      0.1350836732     0.0523741704     0.4042887203     0.6164965083    -0.0240269320
  217  H 18  S      0.0218396759     0.0433103453    -0.0110275030     0.0502172488    -0.0159235493
  218  H 18  S      0.0002870724     0.2777547084     0.5028891394     0.7143726464    -0.0297945739
  219  H 19  S      0.0110717621     0.0336926905     0.0314653687     0.0031096681    -0.0006100440
  220  H 19  S      0.0419619821     0.3031419140     0.3137228053     0.5288588222    -0.2202570605
  221  H 20  S     -0.0068780021    -0.0418531654    -0.0236126253     0.0624720167    -0.0202642434
  222  H 20  S     -0.0948925049     0.0822478304     0.1185649993     0.7782467028    -0.3341116705
  223  H 21  S     -0.0033428309     0.0025781080     0.0162408798     0.0035193384     0.0651257891
  224  H 21  S      0.0350070919     0.0155409124    -0.0835245867     0.3577680135     0.7939703503
  225  H 22  S     -0.0035788708     0.0009724185     0.0200117003     0.0023977051     0.0650545916
  226  H 22  S     -0.0191279305     0.0105551565     0.1356499583     0.0802104695     0.9986219079
  227  H 23  S      0.0006332381     0.0005119576    -0.0004124328     0.0162935858     0.0678257429
  228  H 23  S      0.0029623277     0.0032804274    -0.0110885789     0.1589865972     0.9684029282
  229  H 24  S      0.0041907206    -0.0010439061    -0.0238861720     0.0216714585     0.0564027799
  230  H 24  S      0.0236896324    -0.0001992658    -0.1699885679     0.2119854121     0.8208369826
  231  H 25  S      0.0053716492     0.0029766739    -0.0237197159     0.0194279610     0.0574882861
  232  H 25  S      0.0007549169     0.0475077112     0.0599294375     0.1834555273     0.6242932717
  233  C 26  S      0.0020763576    -0.0062338365    -0.0063577024     0.0050272282     0.0191339208
  234  C 26  S     -0.0057027335     0.0328755006    -0.0007907023    -0.0456395905    -0.0798400071
  235  C 26  S      0.0294826824    -0.1966478061     0.3848172900     0.4483057926    -0.1840994802
  236  C 26  X      0.0131281672    -0.0049525313    -0.0804949205    -0.0013630038    -0.0283564876
  237  C 26  Y     -0.0693233755    -0.0059999242     0.2748330848    -0.1219091131     0.0307163863
  238  C 26  Z      0.0292026258     0.0043917014    -0.1566057448     0.1000296516    -0.0058790004
  239  C 26  X     -0.0801237099    -0.0455381553    -0.0495549266    -0.2520892803    -0.4985092628
  240  C 26  Y     -0.0670614720     0.0424831194     0.3524086891    -0.1810370028     0.0801053405
  241  C 26  Z     -0.0014156576     0.0298363198    -0.2640283207     0.2956782240     0.2134944082
  242  C 26 XX     -0.0131934930     0.0071536415     0.0093529964    -0.0093249528    -0.0024084940
  243  C 26 YY     -0.0015605390    -0.0002581876     0.0040515173     0.0001997673    -0.0054098063
  244  C 26 ZZ      0.0134106551    -0.0031522404    -0.0111961142     0.0035188191    -0.0066219835
  245  C 26 XY     -0.0004059584     0.0044433188    -0.0250671420     0.0107701712    -0.0037149925
  246  C 26 XZ     -0.0091674984     0.0014313878     0.0151276143    -0.0014812368    -0.0001754482
  247  C 26 YZ      0.0043338563     0.0013979197     0.0110180122    -0.0069231787     0.0005817167
  248  C 27  S     -0.0000464224    -0.0049186742     0.0124838672     0.0110690752    -0.0162814091
  249  C 27  S      0.0019342651     0.0198655968    -0.0376778444    -0.0459163430     0.0373227268
  250  C 27  S      0.0551795451     0.0026195023    -0.0954575945     0.3141082906     0.4163240516
  251  C 27  X     -0.0479512213     0.0113430130     0.0908890796     0.0122485601     0.0507982428
  252  C 27  Y      0.0047027192     0.0043349617    -0.3045685095     0.1329424698    -0.0426256570
  253  C 27  Z     -0.0997496092     0.0420369792     0.1934456201    -0.0871676077     0.0004040165
  254  C 27  X     -0.0720331083    -0.1139481247     0.2838684471    -0.0192548822    -0.3967637413
  255  C 27  Y      0.0045055114     0.0222892220    -0.4191218838     0.1996116806    -0.0258470648
  256  C 27  Z     -0.1265009699     0.1038321054     0.1745196029    -0.1386702352     0.2268987245
  257  C 27 XX      0.0040270968    -0.0005265921     0.0064455552    -0.0090324157    -0.0025627192
  258  C 27 YY     -0.0012153464     0.0014352260    -0.0002938046    -0.0012774671     0.0073516150
  259  C 27 ZZ     -0.0018291555     0.0025498813    -0.0131204605     0.0038845680     0.0029012391
  260  C 27 XY      0.0088520410    -0.0006947763    -0.0207285466     0.0091500778    -0.0018997924
  261  C 27 XZ      0.0023129619    -0.0009808072     0.0099915025    -0.0028935489     0.0066732396
  262  C 27 YZ     -0.0040802311     0.0014626997     0.0093536108    -0.0053356056    -0.0005317040
  263  C 28  S     -0.0099956308     0.0121931360    -0.0410677618     0.0490814240    -0.0082359781
  264  C 28  S      0.0059363460    -0.0224378264     0.0918583214    -0.1474025497     0.0261339536
  265  C 28  S      0.1784993923    -0.0032460360     0.6529668474     0.4503468235     0.1167943610
  266  C 28  X     -0.1140748237    -0.0313269638     0.0234208028    -0.0226062279     0.0020440682
  267  C 28  Y     -0.0544413173     0.0208717811     0.0547438741     0.0063070290     0.0030028528
  268  C 28  Z     -0.0187993092     0.0706015082    -0.0934421753     0.0175011242    -0.0053036269
  269  C 28  X     -0.3684356202    -0.1098837051    -0.0112804580     0.4638567750     0.0523536722
  270  C 28  Y     -0.1265087649    -0.2443503981     0.1033620436    -0.5976761059    -0.1321567091
  271  C 28  Z     -0.0262341267     0.4848070554    -0.2293951436     0.2231273783     0.0526669529
  272  C 28 XX     -0.0165641327    -0.0282090711     0.0010032959    -0.0022833098     0.0007052129
  273  C 28 YY      0.0245768355     0.0029053820     0.0152546709    -0.0107880658     0.0013664379
  274  C 28 ZZ     -0.0102461874     0.0210766954     0.0019275017    -0.0178293709     0.0039575101
  275  C 28 XY      0.0134157153     0.0183819081    -0.0077671750    -0.0138806588     0.0035604159
  276  C 28 XZ     -0.0194965473     0.0147236848     0.0049232737    -0.0014739656     0.0000316027
  277  C 28 YZ     -0.0084496360    -0.0224239083     0.0021500957     0.0060593920    -0.0019758696

                         66               67               68               69               70
                    0.1006820511     0.1100059079     0.1192788452     0.1223520395     0.1281088430
    1  C  1  S      0.0030640025     0.0366557313    -0.0281272925     0.0061852984    -0.0376641215
    2  C  1  S     -0.0108306276    -0.0593896364     0.0593470803    -0.0240555193     0.0968004358
    3  C  1  S      0.1700139690    -1.3526138100     0.3825914143     0.3249040415    -0.0467606174
    4  C  1  X      0.0420606253     0.0849658916    -0.1151944962     0.0488428674    -0.0847875731
    5  C  1  Y     -0.0496816189     0.0592376215    -0.0356980859     0.0131605563    -0.0228471414
    6  C  1  Z     -0.0364633713    -0.1374715719     0.0583792648     0.0125272504     0.0088119655
    7  C  1  X      0.3258999005     0.2328859489    -0.4101173352     0.2262063039    -0.3781145708
    8  C  1  Y     -0.3905224438     0.2145823710    -0.1576668759     0.0557646538    -0.4834567335
    9  C  1  Z     -0.1882941642    -0.4226887677     0.3882775260    -0.1556039148     0.3415401187
   10  C  1 XX     -0.0049213337    -0.0021386637     0.0066773776    -0.0037466515     0.0075074656
   11  C  1 YY     -0.0008244044    -0.0097309896    -0.0000100164     0.0023375340     0.0097972976
   12  C  1 ZZ      0.0031967456    -0.0052454998     0.0068072394    -0.0028253860     0.0027326752
   13  C  1 XY     -0.0038532986     0.0028821796    -0.0046217114     0.0040290380     0.0080851273
   14  C  1 XZ     -0.0075369329    -0.0009379436     0.0066836741    -0.0058085959     0.0048212454
   15  C  1 YZ     -0.0047803696     0.0020318457    -0.0001316904    -0.0008655988    -0.0038309327
   16  C  2  S      0.0313964207     0.0206044397     0.0093073194    -0.0153917548     0.0554632621
   17  C  2  S     -0.0535344045    -0.0476711617    -0.0307243802     0.0428771337    -0.1062058196
   18  C  2  S     -0.7937174610    -0.4531242033    -0.0184650898     0.1568404034    -0.7824857107
   19  C  2  X      0.0194500553     0.0169425027     0.0384528929    -0.0471214999     0.0732854606
   20  C  2  Y      0.1234923888     0.0861898977     0.0130650074    -0.0440936068     0.0786047785
   21  C  2  Z     -0.0028167752     0.0208918183     0.0016854054    -0.0150060419     0.0410050736
   22  C  2  X      0.1446387146    -0.0493132570     0.2120834096    -0.1716390604     0.2833010693
   23  C  2  Y      0.4219785988     0.3414908823     0.0629445320    -0.1855315713     0.4639675535
   24  C  2  Z     -0.1239752072     0.2710526686    -0.0818641974    -0.0797146715     0.2356260533
   25  C  2 XX     -0.0092883678    -0.0030717429    -0.0060444103     0.0068856172    -0.0185856028
   26  C  2 YY      0.0003056811    -0.0075417831     0.0007599610     0.0021087872    -0.0060497742
   27  C  2 ZZ     -0.0042734092    -0.0021250280    -0.0010253883     0.0008209866    -0.0026510466
   28  C  2 XY      0.0050077203     0.0013758011    -0.0093642207     0.0072301460    -0.0048102925
   29  C  2 XZ      0.0072521713     0.0007268804    -0.0043371003     0.0025517254    -0.0100995423
   30  C  2 YZ      0.0002225715     0.0021298367     0.0024262626    -0.0019824812    -0.0052580162
   31  C  3  S      0.0349604255    -0.0309313582     0.0420712950    -0.0157850662    -0.0818850184
   32  C  3  S     -0.0392273876     0.0643617587    -0.0848062746     0.0284921871     0.1470568408
   33  C  3  S     -1.1527479354     0.6066609685    -0.6713262162     0.2842509907     1.3428277756
   34  C  3  X     -0.1014684163     0.0295105481    -0.0584704395     0.0372867499    -0.0076542919
   35  C  3  Y     -0.0065359911    -0.0283987954     0.0092702623     0.0013983066     0.0074457054
   36  C  3  Z      0.0995311133    -0.0855745541     0.0869213194    -0.0350789044    -0.0400094061
   37  C  3  X     -0.2960834692     0.1319334494    -0.1912376139     0.1021095881     0.1296060552
   38  C  3  Y     -0.1049650398    -0.3143419458     0.0671514035     0.0893728235     0.0268728173
   39  C  3  Z      0.2071354083    -0.3081753574     0.3789257460    -0.1636118661    -0.2878703479
   40  C  3 XX     -0.0085650897     0.0050858226    -0.0083888602     0.0037697068     0.0152530609
   41  C  3 YY     -0.0062069606     0.0063136773    -0.0012100126    -0.0019626421     0.0065095384
   42  C  3 ZZ      0.0033724866     0.0035463960    -0.0081402541     0.0037672892     0.0111483442
   43  C  3 XY      0.0043613839     0.0001131212    -0.0033842482     0.0023487832    -0.0045642839
   44  C  3 XZ      0.0017765697    -0.0048146260    -0.0005362404     0.0018925973     0.0018456392
   45  C  3 YZ      0.0020201451    -0.0011306802     0.0053274815    -0.0035714632    -0.0037767644
   46  C  4  S     -0.0140877604    -0.0360143161    -0.0296276173     0.0444104579     0.0634670996
   47  C  4  S      0.0167690712     0.0488284542     0.0768343249    -0.0914704785    -0.1025540361
   48  C  4  S      0.4361730752     1.2743651165     0.0134650722    -0.8524087903    -1.4626886594
   49  C  4  X      0.0128209597     0.0388920375    -0.0308861360    -0.0135807881     0.0647039354
   50  C  4  Y     -0.0255418396     0.1595084687     0.0288289684    -0.0834431574    -0.0095444037
   51  C  4  Z     -0.0526839128    -0.0753644216    -0.0254464200     0.0408575782     0.0417359404
   52  C  4  X      0.2160261543     0.1232576437    -0.0394798813    -0.1095986706     0.1109128735
   53  C  4  Y     -0.2069284168     0.4767161013     0.3473529574    -0.3486028463    -0.0448103456
   54  C  4  Z     -0.3914421897    -0.2346762467    -0.1680349749     0.1593256602     0.1051709247
   55  C  4 XX      0.0037779977     0.0026707965     0.0145492617    -0.0136776683    -0.0117010994
   56  C  4 YY      0.0057631993     0.0019425082     0.0040407293    -0.0051834497    -0.0081518604
   57  C  4 ZZ     -0.0054046130     0.0087510249    -0.0026292802    -0.0028523819    -0.0054527532
   58  C  4 XY      0.0028711627     0.0013495132     0.0009316623    -0.0018983519     0.0012153315
   59  C  4 XZ     -0.0068608798    -0.0026571656     0.0036505354    -0.0024226188     0.0072004374
   60  C  4 YZ     -0.0054451986     0.0011223739    -0.0008383196    -0.0000072728     0.0066741902
   61  C  5  S     -0.0042162575     0.0186041908    -0.0052330344    -0.0055869281     0.0018754503
   62  C  5  S      0.0201557429    -0.0098814155    -0.0040600907     0.0089602048    -0.0067879998
   63  C  5  S     -0.7432656465    -0.1590798689     0.4331891421    -0.2297783370     0.3255032676
   64  C  5  X     -0.0128866123     0.0456552882    -0.0173635344    -0.0211230592    -0.0083840739
   65  C  5  Y      0.0004403756     0.0155091331     0.0362334769    -0.0288672512    -0.0060424426
   66  C  5  Z      0.0303118262    -0.0363342542     0.0010032727     0.0124233526     0.0044061232
   67  C  5  X     -0.3985123876     0.4082183966    -0.0870184452    -0.3249502675     0.2262061039
   68  C  5  Y     -0.1616470086     0.0260668857     0.1532029239     0.0382968758     0.1308119778
   69  C  5  Z      0.3414879525    -0.2948704961    -0.0617136265     0.1489976918    -0.1868133499
   70  C  5 XX      0.0033908850    -0.0071320950    -0.0094386951     0.0101826624    -0.0072993696
   71  C  5 YY     -0.0003643357    -0.0010566920     0.0030887601    -0.0030214673    -0.0044970455
   72  C  5 ZZ     -0.0028091946     0.0077036778     0.0067191297    -0.0067082253     0.0152109012
   73  C  5 XY      0.0003339404     0.0033792081    -0.0062211753     0.0079777041    -0.0056407914
   74  C  5 XZ     -0.0005653134    -0.0042459931    -0.0005354653     0.0010144626    -0.0003407669
   75  C  5 YZ     -0.0087842786    -0.0023314319     0.0032058534    -0.0036362654     0.0082349111
   76  C  6  S     -0.0788706351    -0.0000158742     0.0381998951    -0.0300729337    -0.0217355781
   77  C  6  S      0.1024544799    -0.0081746269    -0.0782416400     0.0632607853    -0.0161994230
   78  C  6  S      2.0615607943     0.0229081675    -0.2993516692     0.2813156685     1.2532016955
   79  C  6  X     -0.1105573404     0.0199291780    -0.0999822593     0.0705492825     0.0314121116
   80  C  6  Y      0.1090550550     0.0062099146    -0.0170248301     0.0181726951     0.0426192302
   81  C  6  Z      0.0740128262    -0.0030626645    -0.0528125561     0.0362052660     0.0246476449
   82  C  6  X     -0.3679595479     0.0151661599    -0.1790547453     0.1586874224     0.3701378680
   83  C  6  Y      0.2920856192    -0.1680532178    -0.2250251413     0.2603952368    -0.0372002271
   84  C  6  Z      0.1901164806     0.1559423784    -0.3209868389     0.1481725892    -0.1377536631
   85  C  6 XX      0.0034747263     0.0013168395    -0.0087029020     0.0049739677     0.0048892425
   86  C  6 YY      0.0091021419    -0.0004033292    -0.0070201461     0.0064523222     0.0082584144
   87  C  6 ZZ      0.0115351633    -0.0028615441     0.0003389857     0.0017551309    -0.0135667853
   88  C  6 XY     -0.0027827161    -0.0012849432     0.0070016312    -0.0050547792    -0.0002975880
   89  C  6 XZ     -0.0001371033     0.0000737898     0.0012445509    -0.0002538594     0.0031531582
   90  C  6 YZ      0.0087746016    -0.0013982068    -0.0000770338     0.0003873942    -0.0016274910
   91  C  7  S     -0.0006327709     0.0036615686     0.0135188416    -0.0122208881     0.0015357341
   92  C  7  S     -0.0088778906    -0.0024147324    -0.0305642832     0.0336692051    -0.0203692624
   93  C  7  S      0.2089964094     0.2752089713    -0.0757436435    -0.0065199126     0.5807692041
   94  C  7  X      0.0411804814     0.0290891451    -0.0445940302     0.0070268197    -0.0789055588
   95  C  7  Y      0.0581226731    -0.0090098293    -0.0804303845     0.0661195711    -0.0852345008
   96  C  7  Z      0.0602485413    -0.0620188549    -0.0388235681     0.0681176356    -0.0979651531
   97  C  7  X      0.1294646950     0.1804775093     0.0324194268     0.1571733058    -0.1203122573
   98  C  7  Y     -0.1752248151    -0.3493930034    -0.2061871697    -0.0924867931    -0.2389108226
   99  C  7  Z      0.1620230030     0.0869470953    -0.0920447871     0.2091011176    -0.1866093766
  100  C  7 XX      0.0005584457     0.0003504901    -0.0013976674     0.0020927849     0.0044814956
  101  C  7 YY      0.0033451868    -0.0008665548    -0.0047322603     0.0051826009    -0.0057951641
  102  C  7 ZZ     -0.0026302756     0.0051684503     0.0002571026     0.0004691639     0.0028470281
  103  C  7 XY      0.0033461463     0.0053515906    -0.0017857005     0.0007805605     0.0038926587
  104  C  7 XZ     -0.0049351469     0.0008220509     0.0046753983    -0.0045968342     0.0043342364
  105  C  7 YZ      0.0028163982    -0.0014503609    -0.0012020679     0.0009720928     0.0010381689
  106  C  8  S      0.0006763324    -0.0002823538     0.0034591932     0.0014121913    -0.0030327907
  107  C  8  S      0.0081649786    -0.0009986740    -0.0132076714     0.0026005863    -0.0034355847
  108  C  8  S      0.0667591246     0.1072954847    -0.0950417475    -0.0070161243    -0.2775466946
  109  C  8  X      0.0060232901    -0.0215273228    -0.0200434893     0.0117751151     0.0090731221
  110  C  8  Y      0.0016725489    -0.0032469627    -0.0095252981     0.0334201364    -0.0159314679
  111  C  8  Z      0.0015298040     0.0010674461    -0.0334268451     0.0144415120    -0.0274925701
  112  C  8  X     -0.0980564173     0.0250723128     0.1691572133    -0.0530224056     0.0310814440
  113  C  8  Y      0.0293694054     0.0398844462    -0.1201065160    -0.0535082442    -0.0607402289
  114  C  8  Z      0.0548697531    -0.0741951956    -0.0830194948     0.1522981399    -0.0499375021
  115  C  8 XX      0.0000366842    -0.0003779733    -0.0062487966     0.0085562212    -0.0046768850
  116  C  8 YY      0.0012331866     0.0002694979     0.0017399128    -0.0002537064    -0.0020712075
  117  C  8 ZZ      0.0010708208     0.0005110249     0.0013624247    -0.0074117580     0.0037262003
  118  C  8 XY      0.0004856243    -0.0010549934    -0.0105965992     0.0001569194    -0.0023669649
  119  C  8 XZ      0.0008162859    -0.0014335445    -0.0010773867     0.0073443355    -0.0052770722
  120  C  8 YZ      0.0004558306    -0.0009318076     0.0043505586    -0.0003703361     0.0035557887
  121  N  9  S     -0.0100199484    -0.0127971241     0.0021692372    -0.0069239999    -0.0144832208
  122  N  9  S     -0.0127217991    -0.0131175481     0.0118661617    -0.0139791339    -0.0231828739
  123  N  9  S     -0.3088223698    -0.4577201461    -0.1068129819    -0.1858445694    -0.2928418945
  124  N  9  X      0.0163719317    -0.0045356359    -0.0221595141     0.0303845201    -0.0786025941
  125  N  9  Y      0.0431560584    -0.0074797911    -0.0554314334     0.0538141090    -0.0713785831
  126  N  9  Z      0.0411754523    -0.0480909971    -0.0587324463     0.0565290733    -0.1109413044
  127  N  9  X      0.0219259522     0.0666804391     0.0607994796    -0.0065463698     0.1651385906
  128  N  9  Y     -0.1276989499    -0.0996279951     0.0467336383    -0.1143082293     0.0374319493
  129  N  9  Z     -0.0312359841     0.1056857104     0.1009674648    -0.0790705105     0.1885085564
  130  N  9 XX     -0.0000201039     0.0008234364     0.0025716607    -0.0003131076     0.0025479962
  131  N  9 YY      0.0014339841    -0.0013451295    -0.0013750751    -0.0000636217    -0.0046727393
  132  N  9 ZZ      0.0002877150     0.0034811766     0.0016015807    -0.0013030723     0.0027568051
  133  N  9 XY      0.0026393098     0.0041575055    -0.0006823093     0.0008657967     0.0024589988
  134  N  9 XZ     -0.0021557666    -0.0008126910     0.0011322162    -0.0020972232     0.0010176024
  135  N  9 YZ      0.0021682226     0.0005978996     0.0001009269     0.0019727332     0.0010417413
  136  C 10  S      0.0008500419    -0.0187851362    -0.0165978443    -0.0150894859     0.0061418745
  137  C 10  S     -0.0036221682     0.0397889130     0.0366909053     0.0345923808    -0.0099797811
  138  C 10  S      0.0295215774     0.2765252119     0.4231035857     0.5610017662    -0.0668188226
  139  C 10  X      0.0040116498    -0.0462720986    -0.0702325087    -0.0522972748     0.0036207711
  140  C 10  Y      0.0003911623     0.0483353918     0.0652550881     0.1021812779    -0.0347654755
  141  C 10  Z      0.0010654204    -0.0188082653    -0.0518582617    -0.0097027404    -0.0183576906
  142  C 10  X      0.0324713496    -0.1589950203    -0.2875064767    -0.1887440858     0.0535541825
  143  C 10  Y     -0.0509693055     0.2923209351     0.2473893308     0.1573886824    -0.1366695718
  144  C 10  Z      0.0166297077    -0.1444849325    -0.0975098992     0.0432263958     0.0267623070
  145  C 10 XX     -0.0003804388     0.0028297958     0.0061839079     0.0001026177    -0.0002383163
  146  C 10 YY     -0.0008997616     0.0039561516     0.0043321214     0.0001285197     0.0022339250
  147  C 10 ZZ      0.0003701599     0.0014054303    -0.0007728677     0.0096615491    -0.0036177015
  148  C 10 XY      0.0006734707    -0.0005020340     0.0052928089     0.0005663842     0.0029337424
  149  C 10 XZ     -0.0003907001     0.0009631479    -0.0018645238    -0.0041091923     0.0009824024
  150  C 10 YZ      0.0002758123    -0.0003443978    -0.0016008765    -0.0019923185    -0.0020629404
  151  C 11  S     -0.0053290445     0.0038193914    -0.0199068541    -0.0301083452    -0.0014223317
  152  C 11  S      0.0102069975    -0.0099877007     0.0470530422     0.0645302923     0.0056390922
  153  C 11  S      0.0416454070     0.0988343818     0.5803431967     0.7080642433    -0.0152358385
  154  C 11  X      0.0031799917     0.0105160153     0.0477962422     0.0057779172     0.0271491058
  155  C 11  Y      0.0091830502     0.0145668017     0.1033448029     0.0557497087     0.0439900344
  156  C 11  Z     -0.0140738797    -0.0016334695    -0.0115757067    -0.1423447005     0.0320469474
  157  C 11  X      0.0137059284     0.0758335443     0.1740317868     0.1123669977     0.0274267099
  158  C 11  Y      0.0517461720    -0.0720790200     0.2274562526     0.2388859955     0.1396552605
  159  C 11  Z     -0.0536305887     0.0413871882    -0.0938478891    -0.4287718433     0.0242954217
  160  C 11 XX      0.0014139001    -0.0008785919     0.0028645561     0.0068616660     0.0002766509
  161  C 11 YY     -0.0000169252     0.0012458931     0.0092904724     0.0023709818     0.0033659806
  162  C 11 ZZ      0.0005328494    -0.0013865808    -0.0003643283     0.0063374202    -0.0023968589
  163  C 11 XY     -0.0005314690    -0.0011358111    -0.0023723304    -0.0041397049     0.0008015898
  164  C 11 XZ      0.0000683017     0.0001998321    -0.0007581149     0.0038651366    -0.0018925072
  165  C 11 YZ      0.0008853090    -0.0007819091     0.0011976772    -0.0017791055     0.0014887116
  166  C 12  S     -0.0046160002     0.0098684240     0.0059709058     0.0019578334    -0.0091401780
  167  C 12  S      0.0087540351    -0.0215320783    -0.0110698732    -0.0050926657     0.0213181734
  168  C 12  S      0.1535392784    -0.3342976856    -0.2058485290     0.0344233125     0.3206939413
  169  C 12  X      0.0226814704    -0.0496814477    -0.0531116316     0.0289053133     0.0089457760
  170  C 12  Y     -0.0002884331     0.0034772777    -0.0364118170     0.0493847927    -0.0384966117
  171  C 12  Z     -0.0077562562     0.0067886267    -0.0513420100     0.0519491267    -0.0618043827
  172  C 12  X      0.0418174963    -0.0969063327    -0.0969425034     0.0578221005     0.0441488737
  173  C 12  Y     -0.0020033338    -0.0457763988    -0.1622234536    -0.0035890492    -0.0853331757
  174  C 12  Z     -0.0137951505     0.0545003818    -0.0455303293     0.1940341468    -0.1397702541
  175  C 12 XX     -0.0001823328    -0.0018001117    -0.0038392166     0.0009045266    -0.0000428434
  176  C 12 YY      0.0014768791    -0.0031899556    -0.0016719894    -0.0011747335     0.0021599054
  177  C 12 ZZ      0.0008508147    -0.0005012406     0.0027399652    -0.0005489304     0.0035017658
  178  C 12 XY     -0.0000690143     0.0020894968     0.0010925332     0.0054055482    -0.0015424809
  179  C 12 XZ      0.0007692201    -0.0021392687    -0.0037689139    -0.0003045433    -0.0020800950
[truncated: 1,203,266 more chars]
