# Supplementary material for: Simulating the Energy Capture Process in Push–Pull Norbornadiene-Quadricyclane Photoswitches
Source: J Phys Chem Lett. 2025 Apr 23;16(17):4315–25. doi: 10.1021/acs.jpclett.5c00634 (PMC12051204; doi:10.1021/acs.jpclett.5c00634)
Supplement: Supplementary file 4 — jz5c00634_si_004.zip [file jz5c00634_si_004.zip › PES_scans/MRSF-TDDFT/Compound_II/input_06.log]

   PyOQP started at 2025-02-01 20:39:35


          ***********************************************************
          *                                                         *
          *             OpenQP: Open Quantum Platform               *
          *                                                         *
          *                Version: 1.0 Aug, 2024                   *
          *                                                         *
          ***********************************************************
          *     The most efficient implementation of MRSF-TDDFT.    *
          ***********************************************************
          *                                                         *
          *   OpenQP was initiated by Prof. Cheol Ho Choi in 2012.  *
          *                                                         *
          *   It has since been developed by:                       *
          *   Dr. Vladimir Mironov                                  *
          *   Dr. Konstantin Komarov                                *
          *   Mr. Igor Gerasimov                                    *
          *   Dr. Hiroya Nakata                                     *
          *   Dr. Mohsen Mazaherifar                                *
          *                                                         *
          *   In 2024, Prof. Jingbai Li at Hoffmann Institute of    *
          *   Advanced Materials began developing PyOQP.            *
          *                                                         *
          ***********************************************************

                     Job Details:
                      Start Time: Sat Feb  1 20:39:35 2025    
                      Host: r21c01b05.bem2.kdm.wcss.pl  
                      Resources Allocated:
                        OpenMP Threads:   12

                    ++++++++++++++++++++++++++++++++++++++++
                      MODULE: apply_basis 
                      Setting up basis set information
                    ++++++++++++++++++++++++++++++++++++++++

     Basis Sets options
     ------------------
     Basis Set File: /home/mkochman/programs/openqp/openqp/share/basis_sets/def2-sv(p).basis
     Number of Shells  =     124     Number of Primitives  =     248
     Number of Basis Set functions  =     277
     Maximum Angluar Momentum =       2


                    ++++++++++++++++++++++++++++++++++++++++
                       MODULE: int1e
                       Computing H, S and T Matrices
                    ++++++++++++++++++++++++++++++++++++++++

                     ================================
                     Cartesian Coordinate in Angstrom
                     ================================
        ATOM     ZNUC           X              Y              Z
      --------------------------------------------------------------
          1      6.0    -8.352246170    -0.470469520     4.719659510
          2      6.0    -8.748736850    -0.992449080     3.375013110
          3      6.0    -8.377540830    -0.083734840     2.388163740
          4      6.0    -7.566315540     0.973242370     3.132067770
          5      6.0    -6.457239540    -0.003052360     3.436637040
          6      6.0    -8.301699320     1.068452270     4.480793650
          7      6.0    -6.212375910    -1.960907440     5.036996020
          8      6.0    -2.859121480    -0.166442750     1.626049330
          9      7.0    -5.663919190    -2.870742600     5.495830610
         10      6.0    -2.473343550     0.762200250     0.644797640
         11      6.0    -1.221067870     0.672992760     0.052586960
         12      6.0    -0.338700170    -0.337703940     0.430365830
         13      6.0    -0.711684740    -1.262752310     1.403846460
         14      6.0    -1.962783160    -1.182529770     2.000050430
         15      1.0    -8.838953390    -0.871494740     5.603833030
         16      1.0    -9.209837860    -1.960209230     3.222858440
         17      1.0    -8.345916060    -0.258240710     1.322598730
         18      1.0    -7.296064960     1.880931450     2.600036460
         19      1.0    -7.730686120     1.596394770     5.247642470
         20      1.0    -9.294922320     1.511094900     4.376147840
         21      1.0    -3.162376040     1.546876620     0.356096460
         22      1.0    -0.930712900     1.393130760    -0.704591700
         23      1.0     0.639460000    -0.404066120    -0.033753140
         24      1.0    -0.025418660    -2.049147460     1.698226940
         25      1.0    -2.260436550    -1.898394760     2.756724300
         26      6.0    -5.225402820    -0.044963070     2.777542260
         27      6.0    -4.140613360    -0.087579070     2.240146740
         28      6.0    -6.884292710    -0.857900870     4.501130830

 ...... End Of One Electron Integrals ......


                    ++++++++++++++++++++++++++++++++++++++++
                       MODULE: Guess_Huckel
                       Initial guess using Huckel theory
                    ++++++++++++++++++++++++++++++++++++++++

 ...... End of initial orbital guess ......

   Step  CPU time (seconds):      0.000   Wall time (seconds):      0.000
   Total CPU time (seconds):      0.000   Wall time (seconds):      0.000

   ==============================================
      PyQOP: Orbital Guess
   ==============================================

   PyOQP guess type:                   huckel
   PyOQP guess file:                   compute orbitals
   PyOQP guess alpha:                  computed
   PyOQP guess beta:                   computed


   ==============================================
   PyOQP: Entering Electronic Energy Calculation
   ==============================================

   PyOQP natom:                        28
   PyOQP charge:                       0
   PyOQP basis:                        def2-sv(p)
    

   ==============================================
   PyOQP: Normal SCF steps
   ==============================================

   PyOQP method:                       tdhf
   PyOQP hf/functional:                dtcam-vaee
   PyOQP scf type:                     rohf
   PyOQP scf maxit:                    1000
   PyOQP scf multiplicity:             3
   PyOQP scf convergence:              1e-07
   PyOQP scf incremental:              True
   PyOQP diis type:                    cdiis
   PyOQP vdiis/cdiis switch:           0.3
   PyOQP vdiis/vshift switch:          0.003
   PyOQP cdiis/vshift_switch           0.3
   PyOQP vshift:                       0.0
   

                    ++++++++++++++++++++++++++++++++++++++++
                       MODULE: HF_DFT_Energy
                       Computing HF/DFT SCF Energy
                    ++++++++++++++++++++++++++++++++++++++++

     Lebedev grid-based DFT options
     ------------------------------
     XC functional: DTCAM-VAEE
     NRAD  =      96     NLEB  =     302
     THRESH=    0.00E+00
 
 The LibXC 6.2.2 version is used.
 S. Lehtola, C. Steigemann, M. J.T. Oliveira, and M. A.L. Marques.,  SoftwareX 7, 1–5 (2018)
 The libXC interfaces are described in the following article:
 Igor S. Gerasimov, Federico Zahariev, Sarom S. Leang, Anton Tesliuk, Mark S. Gordon, Michael G. Medvedev,
 Introducing LibXC into GAMESS (US),
 Mendeleev Commun., 2021, 31, 302–305
 
 The information about selected functionals:
The CAM version of B3LYP, tuned for excitations and properties exchange-correlation functional will be used with a coefficient   1.00000000E+00.
The functional has been described in the following articles:
[1] K. Okuno, Y. Shigeta, R. Kishi, H. Miyasaka, and M. Nakano.,  J. Photochem. Photobiol., A 235, 29 (2012); DOI: 10.1016/j.jphotochem.2012.03.003
[2] W. Park, A. Lashkaripour, K. Komarov, S. Lee, M. Huix-Rotllant, and C. H. Choi, J. Chem. Theory Comput., ??, ?? (2024); DOI: 10.1021/acs.jctc.4c00640
 
CAM-corrected functional is called
Yanai's notation of CAM parameters is used
The global hybrid part:                  5.00000000E-01
Additional long-range hybrid part:      -2.00000000E-01
Range-saparated factor:                  3.30000000E-01
 
     DFT Threshold         = 0.123E-08
   Step  CPU time (seconds):      0.915   Wall time (seconds):      0.087
   Total CPU time (seconds):      0.915   Wall time (seconds):      0.087

     SCF options
     ------------------
     SCF type = ROHF                 MaxIT =  1000
     MaxDIIS =     5                 Conv =   0.0000001000
     DIIS Type = c-DIIS
     vDIIS_cDIIS_Switch =  0.30000   vDIIS_vshift_Switch =  0.00300
     DIIS Reset Mod =    10          DIIS Reset Conv =   0.00500000
     VShift =  0.00000               VShift_cDIIS_Switch =  0.30000
     MOM =     F                     MOM_Switch =  0.00300


   Direct SCF iterations begin.
   =============================================================================================
    Iter         Energy            Delta E         Int Skip     DIIS Error     Shift     Method
   =============================================================================================
       1    -669.1726082251   -669.1726082251     120133685     0.59978164     0.000     SD
       2    -668.5485211175      0.6240871076     120072031     0.34305524     0.000     C-DIIS
       3    -667.1861747207      1.3623463968     120256491     0.49996976     0.000     C-DIIS
       4    -670.7057770429     -3.5196023222     120471528     0.16283849     0.000     C-DIIS
       5    -670.7994325401     -0.0936554972     120806238     0.06163860     0.000     C-DIIS
       6    -670.9348099452     -0.1353774050     121011965     0.02351826     0.000     C-DIIS
       7    -670.9498685925     -0.0150586474     122801515     0.00998083     0.000     C-DIIS
       8    -670.9514243307     -0.0015557382     124110016     0.00499492     0.000     C-DIIS
       9    -670.9524065039     -0.0009821732     126270720     0.00126835     0.000     C-DIIS
      10    -670.9525181641     -0.0001116603     133260713     0.00066853     0.000     C-DIIS
      11    -670.9525706628     -0.0000524987     135129135     0.00047903     0.000     C-DIIS
      12    -670.9526015570     -0.0000308942     135112735     0.00049617     0.000     C-DIIS
      13    -670.9526116301     -0.0000100731     139312372     0.00017059     0.000     C-DIIS
      14    -670.9526166001     -0.0000049700     135849095     0.00012992     0.000     C-DIIS
      15    -670.9526168963     -0.0000002963     140712409     0.00007548     0.000     C-DIIS
      16    -670.9526174122     -0.0000005158     145543570     0.00005220     0.000     C-DIIS
      17    -670.9526175004     -0.0000000882     156148903     0.00001852     0.000     C-DIIS
      18    -670.9526175324     -0.0000000321     154213229     0.00001069     0.000     C-DIIS
      19    -670.9526175322      0.0000000003     168020364     0.00000885     0.000     C-DIIS
      20    -670.9526175366     -0.0000000044     162299315     0.00000302     0.000     C-DIIS
      21    -670.9526175400     -0.0000000034     177372917     0.00000265     0.000     C-DIIS
      22    -670.9526175321      0.0000000079     180318792     0.00000149     0.000     C-DIIS
      23    -670.9526175298      0.0000000023     182610807     0.00000131     0.000     C-DIIS
      24    -670.9526175242      0.0000000055     190057390     0.00000027     0.000     C-DIIS
      25    -670.9526175037      0.0000000206     196449074     0.00000023     0.000     C-DIIS
      26    -670.9526174933      0.0000000104     204733937     0.00000010     0.000     C-DIIS
      27    -670.9526174717      0.0000000216     195517105     0.00000008     0.000     C-DIIS
   ----------------------------------------------------------------
          SCF convergence achieved ....

 Final ROHF energy is     -670.9526174717 after  27 iterations


 DFT: XC energy              =       -55.4091052804
 DFT: total electron density =       113.9998774533
 DFT: number of electrons    =       114


          ===============================
          Molecular Orbitals and Energies
          ===============================

   -------------- Alpha Orbitals -------------

                          1                2                3                4                5
                  -14.7890780593   -10.6363686898   -10.6209529175   -10.6198403648   -10.6165128281
    1  C  1  S     -0.0000136578     0.0097959444    -0.0233750349     0.9890428664     0.0112137225
    2  C  1  S     -0.0004619562     0.0040978124    -0.0009878029     0.0478887962     0.0008884723
    3  C  1  S      0.0119956435    -0.0237633286     0.0029001633    -0.0959989915    -0.0007120835
    4  C  1  X      0.0001662866    -0.0006396945    -0.0004682129     0.0012483376    -0.0000305356
    5  C  1  Y     -0.0001072224     0.0005565371    -0.0000714800     0.0004677559     0.0000732860
    6  C  1  Z      0.0000327800    -0.0002343328     0.0002631513    -0.0019967578     0.0002187175
    7  C  1  X      0.0021182277    -0.0026706819    -0.0000601943    -0.0126466533    -0.0032744473
    8  C  1  Y      0.0023797032    -0.0049727874    -0.0000108578    -0.0075027359     0.0019539744
    9  C  1  Z     -0.0050413722     0.0121591050     0.0034875948     0.0220258750     0.0016252988
   10  C  1 XX     -0.0000721329    -0.0015603570    -0.0004563010     0.0012870563    -0.0000210609
   11  C  1 YY     -0.0001090272     0.0002409417     0.0000387947     0.0012875802     0.0001117693
   12  C  1 ZZ     -0.0000738526     0.0002527188    -0.0004394053     0.0017686769    -0.0004424782
   13  C  1 XY      0.0001056594     0.0005357055    -0.0002738972     0.0001071315    -0.0000667359
   14  C  1 XZ     -0.0000162080     0.0002731383     0.0004541899    -0.0002680502     0.0001985158
   15  C  1 YZ      0.0000471869    -0.0002835752     0.0001978106    -0.0001730587     0.0002394789
   16  C  2  S      0.0000040116     0.0003081224    -0.0026697619     0.0263312759    -0.0804983525
   17  C  2  S      0.0004275555    -0.0017827165     0.0001472051     0.0024844289    -0.0028020680
   18  C  2  S     -0.0086471802     0.0308586279     0.0069137866     0.0305953935    -0.0117334678
   19  C  2  X      0.0001624367     0.0002627896    -0.0002669623     0.0000589185     0.0001419428
   20  C  2  Y     -0.0000316843     0.0001344301     0.0000212366    -0.0001266496     0.0009127606
   21  C  2  Z     -0.0000571333     0.0002414563    -0.0000961721    -0.0006738949    -0.0014395651
   22  C  2  X     -0.0023606506     0.0090142282     0.0007472202     0.0043981392    -0.0006681274
   23  C  2  Y     -0.0028071320     0.0083568653     0.0007389072     0.0073165786    -0.0010162966
   24  C  2  Z     -0.0012005870     0.0033158600    -0.0001992530     0.0097087377     0.0038010500
   25  C  2 XX      0.0001304500     0.0003447314    -0.0004683929    -0.0001112892    -0.0000557542
   26  C  2 YY      0.0000029354    -0.0001726387     0.0000174099     0.0000362736     0.0006152360
   27  C  2 ZZ     -0.0000019496    -0.0001154341     0.0001024662    -0.0015471401     0.0009962693
   28  C  2 XY     -0.0000490409     0.0003449707    -0.0003462740    -0.0001185942     0.0002078616
   29  C  2 XZ     -0.0000257122     0.0004400691    -0.0000184260    -0.0003507960    -0.0002828330
   30  C  2 YZ     -0.0000173747    -0.0000476291     0.0000471479    -0.0005568047    -0.0010410859
   31  C  3  S     -0.0000025150     0.0006897996    -0.0037340186     0.0089329828    -0.9837373482
   32  C  3  S     -0.0001179111     0.0005290565     0.0009101171     0.0000178569    -0.0428397218
   33  C  3  S      0.0040147579    -0.0209279733    -0.0163667276    -0.0087754676     0.0347800537
   34  C  3  X     -0.0000770321     0.0001905747    -0.0003877995    -0.0000068175    -0.0011418275
   35  C  3  Y     -0.0000680221     0.0000790889    -0.0001671405     0.0001339198     0.0002615790
   36  C  3  Z     -0.0000092665    -0.0000648246    -0.0003047274     0.0001231144    -0.0016168843
   37  C  3  X      0.0000681206    -0.0023754610    -0.0041974890    -0.0007133222     0.0019144678
   38  C  3  Y     -0.0004713346     0.0008221157    -0.0004033301    -0.0014024625    -0.0045598788
   39  C  3  Z      0.0018175080    -0.0076668574    -0.0050199769    -0.0030003856     0.0039547480
   40  C  3 XX     -0.0000488358     0.0001189456    -0.0003232696    -0.0001258920     0.0002694697
   41  C  3 YY      0.0000071856     0.0000325429     0.0002828639    -0.0000057867    -0.0005063132
   42  C  3 ZZ     -0.0000266547     0.0000777329    -0.0002197194     0.0004416558    -0.0016190795
   43  C  3 XY     -0.0000075581    -0.0000348071    -0.0000340370     0.0000299852    -0.0005942309
   44  C  3 XZ     -0.0000084249     0.0001072342    -0.0004048756     0.0001101112     0.0002415735
   45  C  3 YZ     -0.0000277562    -0.0000922157     0.0000518807     0.0000115843     0.0000381411
   46  C  4  S     -0.0000073058     0.0009288490    -0.0271925368     0.0004429747    -0.0725401534
   47  C  4  S     -0.0003517142    -0.0006604808    -0.0043775978    -0.0014343877    -0.0074057551
   48  C  4  S     -0.0023151896     0.0058111428     0.0168391018     0.0099455977     0.0305002671
   49  C  4  X     -0.0000352444     0.0000996985     0.0010165937     0.0000102957    -0.0002644105
   50  C  4  Y      0.0001316867    -0.0002443443    -0.0002292959    -0.0002412323    -0.0000113531
   51  C  4  Z     -0.0000190223     0.0000686030     0.0000182566     0.0000500224    -0.0008334346
   52  C  4  X      0.0000293352    -0.0034744514    -0.0032619438     0.0011296401     0.0011707169
   53  C  4  Y      0.0007531979    -0.0062667210    -0.0080359895    -0.0055354665    -0.0120837618
   54  C  4  Z     -0.0006433291     0.0001986059     0.0030844382    -0.0000181512     0.0089443696
   55  C  4 XX     -0.0000199737    -0.0001973260     0.0007903576    -0.0000659407     0.0001942855
   56  C  4 YY     -0.0000768314     0.0004252149     0.0006378460     0.0002941953     0.0004596726
   57  C  4 ZZ     -0.0000813768     0.0000810111    -0.0002227732    -0.0000349106    -0.0000908658
   58  C  4 XY     -0.0000295323     0.0000533968    -0.0013034223     0.0002179278     0.0006019805
   59  C  4 XZ     -0.0000429624     0.0001490591     0.0005183027    -0.0001613064     0.0005835289
   60  C  4 YZ     -0.0000003762    -0.0004201525    -0.0001419821    -0.0004500958     0.0009282457
   61  C  5  S     -0.0000106182     0.0174307332    -0.9889292541    -0.0236135982     0.0056142161
   62  C  5  S      0.0000727198     0.0006985984    -0.0445696097    -0.0013014121     0.0016542344
   63  C  5  S     -0.0013236883     0.0240809223     0.0167934493    -0.0192372353    -0.0300063066
   64  C  5  X      0.0000786811     0.0000833473     0.0000160570    -0.0001269564     0.0001444441
   65  C  5  Y      0.0000282273     0.0009319167     0.0006045343    -0.0000000789    -0.0000590788
   66  C  5  Z     -0.0000040678    -0.0008443868     0.0003525487    -0.0000123700    -0.0000592268
   67  C  5  X     -0.0081803500     0.0098269548    -0.0067269618    -0.0040406695     0.0109760538
   68  C  5  Y     -0.0000574265    -0.0021387663    -0.0048685355    -0.0030535492    -0.0023496872
   69  C  5  Z      0.0054043561    -0.0065234347     0.0045071301     0.0043733124     0.0029359978
   70  C  5 XX     -0.0000205634    -0.0001156038    -0.0029341151     0.0004341340    -0.0006140523
   71  C  5 YY     -0.0000603467    -0.0007113595    -0.0008301654     0.0000995063     0.0003648178
   72  C  5 ZZ     -0.0000039896    -0.0014401892    -0.0015090641     0.0000303883    -0.0000092823
   73  C  5 XY     -0.0000149408    -0.0003644462     0.0003097118     0.0001272573    -0.0000515129
   74  C  5 XZ     -0.0000452920     0.0005623369     0.0017124809    -0.0001758462    -0.0001471506
   75  C  5 YZ      0.0000113417     0.0012259584     0.0008600018    -0.0001013101     0.0000462571
   76  C  6  S     -0.0000052996     0.0003265746    -0.0009302468     0.0057039276    -0.0009749018
   77  C  6  S     -0.0002066729    -0.0011107288     0.0007979728     0.0008873251     0.0010662891
   78  C  6  S     -0.0026952693     0.0124147890    -0.0110312753     0.0266731652    -0.0168036206
   79  C  6  X      0.0000006084    -0.0000816807    -0.0001263327     0.0000395452    -0.0002225334
   80  C  6  Y      0.0001370911    -0.0004191620     0.0000865007     0.0002423367    -0.0000568322
   81  C  6  Z     -0.0000394356     0.0001647770     0.0003461932    -0.0000164110     0.0002915050
   82  C  6  X      0.0008750580     0.0042091727    -0.0050273881    -0.0007322774    -0.0004242533
   83  C  6  Y      0.0013956927    -0.0053890727     0.0031156578    -0.0102957675     0.0049339746
   84  C  6  Z      0.0002903286     0.0001209563     0.0013070714    -0.0000240984     0.0066068971
   85  C  6 XX     -0.0000259635     0.0001003642    -0.0002155914    -0.0000208948     0.0001297810
   86  C  6 YY     -0.0000892265     0.0003114508    -0.0000334946    -0.0015544345    -0.0000793890
   87  C  6 ZZ     -0.0000197465    -0.0002341745     0.0000688473    -0.0001727215    -0.0001461340
   88  C  6 XY     -0.0000957137    -0.0003977142     0.0003922185    -0.0001281056     0.0000871122
   89  C  6 XZ      0.0000218394    -0.0000305816     0.0001438388     0.0002248380    -0.0000176975
   90  C  6 YZ     -0.0000435363     0.0001654243    -0.0003136263     0.0004746529    -0.0005063478
   91  C  7  S      0.0001839842     0.0145803920    -0.0012360590    -0.0020348940     0.0031246969
   92  C  7  S      0.0022203682     0.0013626651    -0.0002218096    -0.0010050901     0.0005730293
   93  C  7  S     -0.0010347812     0.0134685314     0.0117779585     0.0055755260    -0.0020821786
   94  C  7  X     -0.0010888862     0.0010322456    -0.0000108921     0.0002241478     0.0000765114
   95  C  7  Y      0.0017861409    -0.0016691484     0.0000174394     0.0000836864     0.0000699534
   96  C  7  Z     -0.0008452966     0.0006389101    -0.0000758993    -0.0001629230     0.0000769592
   97  C  7  X      0.0206275027     0.0035735463    -0.0055504917    -0.0057669583     0.0020504443
   98  C  7  Y     -0.0336427473    -0.0077085068     0.0083560193     0.0099420864    -0.0035712987
   99  C  7  Z      0.0167363460     0.0022607312    -0.0041700058    -0.0056798029     0.0015403284
  100  C  7 XX      0.0003230119    -0.0007639870    -0.0001342997    -0.0001002159     0.0000314483
  101  C  7 YY     -0.0006980573    -0.0024179087    -0.0002353975    -0.0000774229     0.0001285784
  102  C  7 ZZ      0.0004968811    -0.0002665757    -0.0000727477    -0.0001576384     0.0000536011
  103  C  7 XY      0.0011401719     0.0018190281     0.0001859693     0.0000566584    -0.0000136336
  104  C  7 XZ     -0.0006000658    -0.0006814072     0.0000689139    -0.0000689183    -0.0000383222
  105  C  7 YZ      0.0009548200     0.0013639615     0.0001682621    -0.0002846314     0.0000070372
  106  C  8  S     -0.0000013141    -0.0004686395     0.0051264378     0.0007952325     0.0007391888
  107  C  8  S      0.0003253422    -0.0005666763     0.0024907182     0.0004590900     0.0002370521
  108  C  8  S      0.0029298400    -0.0016130975     0.0103838733     0.0011574136     0.0013372523
  109  C  8  X     -0.0000049218     0.0000037810    -0.0005651577    -0.0000132669    -0.0000336233
  110  C  8  Y     -0.0000192891     0.0000897910     0.0000109786    -0.0000098006    -0.0000078715
  111  C  8  Z      0.0000201124    -0.0000935472     0.0002506398    -0.0000128075     0.0000331355
  112  C  8  X     -0.0025144775     0.0033685415    -0.0085216072    -0.0016635887    -0.0010889484
  113  C  8  Y      0.0004215324    -0.0022422896     0.0012046280     0.0003076856     0.0003323891
  114  C  8  Z      0.0009647482     0.0002881052     0.0040507049     0.0009444729     0.0000614118
  115  C  8 XX      0.0001026333    -0.0000587774     0.0007032429     0.0000210114     0.0000734252
  116  C  8 YY      0.0000505335    -0.0000799759     0.0004593049     0.0000694874     0.0000362381
  117  C  8 ZZ      0.0000547876    -0.0000947781     0.0005235970     0.0000679510     0.0000292244
  118  C  8 XY     -0.0000118813    -0.0000443264    -0.0000574398    -0.0000075300     0.0000040604
  119  C  8 XZ     -0.0000259405     0.0000022795    -0.0001696585     0.0000121506    -0.0000049139
  120  C  8 YZ     -0.0000026277     0.0000164139     0.0000034292     0.0000023377    -0.0000088382
  121  N  9  S     -0.9881573782    -0.0000376391    -0.0000025311     0.0000098388    -0.0000013594
  122  N  9  S      0.0463144445     0.0018362060    -0.0000292770    -0.0004869038     0.0001508571
  123  N  9  S     -0.0535091137    -0.0149073211     0.0048570906     0.0094431402    -0.0032260903
  124  N  9  X      0.0019379689     0.0005546922     0.0000887119    -0.0000102741     0.0000084219
  125  N  9  Y     -0.0032381502    -0.0008229365    -0.0000589633     0.0000595619     0.0000218602
  126  N  9  Z      0.0016353643     0.0005206826     0.0000075298    -0.0000014769     0.0000134443
  127  N  9  X      0.0066159970     0.0023226445    -0.0002995841    -0.0011809793     0.0004941443
  128  N  9  Y     -0.0111808751    -0.0031223197     0.0010121742     0.0021724272    -0.0006195629
  129  N  9  Z      0.0057156341     0.0021844038    -0.0006149238    -0.0009087086     0.0004744319
  130  N  9 XX     -0.0032918767     0.0005122296    -0.0000151549    -0.0001564589     0.0000286003
  131  N  9 YY     -0.0026903870     0.0008408877     0.0000566804    -0.0000538853     0.0000423476
  132  N  9 ZZ     -0.0034027457     0.0004849480     0.0000212556    -0.0001085607     0.0000275308
  133  N  9 XY     -0.0006702814    -0.0002957997    -0.0000292447    -0.0000182956     0.0000277831
  134  N  9 XZ      0.0003348390     0.0001385762     0.0000140724     0.0000171744    -0.0000286467
  135  N  9 YZ     -0.0005380758    -0.0002728823    -0.0000749028    -0.0000412825     0.0000287080
  136  C 10  S     -0.0000068141     0.0000031176     0.0004020137     0.0000751950     0.0000288593
  137  C 10  S      0.0000562784    -0.0000138308     0.0003420267     0.0000535025     0.0000207557
  138  C 10  S     -0.0000378908     0.0011859131     0.0015844789     0.0007667938    -0.0003129216
  139  C 10  X      0.0000105012    -0.0000447627    -0.0000732632    -0.0000139539     0.0000102030
  140  C 10  Y     -0.0000109238    -0.0000062520    -0.0000129120    -0.0000168751    -0.0000004907
  141  C 10  Z      0.0000037122     0.0000298873     0.0000416900     0.0000179225     0.0000010515
  142  C 10  X      0.0002616141    -0.0004769548     0.0016272341     0.0004335733     0.0000838572
  143  C 10  Y     -0.0002742969    -0.0000882487    -0.0012018852    -0.0003258538     0.0000552517
  144  C 10  Z      0.0000948769     0.0002804266     0.0000082762    -0.0000346104    -0.0000424849
  145  C 10 XX     -0.0000036455     0.0000297405     0.0000936692     0.0000090714     0.0000006478
  146  C 10 YY      0.0000005228     0.0000166032    -0.0000450050     0.0000020449    -0.0000124792
  147  C 10 ZZ     -0.0000156268     0.0000351359    -0.0000671606    -0.0000195269    -0.0000074566
  148  C 10 XY     -0.0000201513     0.0000309845    -0.0000503976    -0.0000115498    -0.0000098062
  149  C 10 XZ      0.0000092026    -0.0000344245    -0.0000279185    -0.0000047784     0.0000072291
  150  C 10 YZ     -0.0000065452    -0.0000063843     0.0000781664     0.0000073719     0.0000028370
  151  C 11  S     -0.0000035413     0.0000039926     0.0000151206    -0.0000051604     0.0000038824
  152  C 11  S     -0.0000408506     0.0000697416    -0.0000807574    -0.0000194657    -0.0000183542
  153  C 11  S     -0.0001271795     0.0000548223    -0.0021216171    -0.0006881291     0.0000788624
  154  C 11  X      0.0000143587     0.0000004791     0.0000857685     0.0000214001     0.0000024889
  155  C 11  Y      0.0000067880    -0.0000104669     0.0000026801     0.0000038391     0.0000011356
  156  C 11  Z     -0.0000136582     0.0000115403    -0.0000403619    -0.0000100759    -0.0000064961
  157  C 11  X     -0.0001757786     0.0001211987     0.0000182039     0.0000781312    -0.0000641586
  158  C 11  Y      0.0000015057     0.0000874677     0.0003409437     0.0000783715    -0.0000573772
  159  C 11  Z      0.0000919368    -0.0001310931    -0.0002795827    -0.0000984194     0.0000819606
  160  C 11 XX     -0.0000050744    -0.0000051282    -0.0000615996    -0.0000123539    -0.0000013987
  161  C 11 YY     -0.0000144115     0.0000204714    -0.0000292871    -0.0000058442    -0.0000067778
  162  C 11 ZZ     -0.0000120189     0.0000128550    -0.0000301287    -0.0000077085    -0.0000032069
  163  C 11 XY     -0.0000001399     0.0000003159     0.0000148923     0.0000020043     0.0000003581
  164  C 11 XZ     -0.0000134254     0.0000211343    -0.0000179216    -0.0000041528    -0.0000053249
  165  C 11 YZ     -0.0000125453     0.0000122489    -0.0000403502    -0.0000065918    -0.0000057220
  166  C 12  S     -0.0000028476    -0.0000063933     0.0000326405     0.0000014015     0.0000023780
  167  C 12  S     -0.0000289247     0.0000193969    -0.0000790907    -0.0000214156    -0.0000092032
  168  C 12  S      0.0001373869    -0.0009844625     0.0019685315     0.0005434544     0.0000469271
  169  C 12  X      0.0000175577    -0.0000124584     0.0000391370     0.0000095514     0.0000048298
  170  C 12  Y     -0.0000038416     0.0000189087    -0.0000008109     0.0000005220    -0.0000052730
  171  C 12  Z     -0.0000064087    -0.0000090779    -0.0000098220    -0.0000010512    -0.0000033799
  172  C 12  X     -0.0001030130     0.0002834046    -0.0007456183    -0.0001946877    -0.0000188185
  173  C 12  Y      0.0000976901     0.0001510935     0.0000137477    -0.0000190710    -0.0000055213
  174  C 12  Z     -0.0000270930    -0.0002894376     0.0003636254     0.0001055686     0.0000191811
  175  C 12 XX     -0.0000083361     0.0000080805    -0.0000184777    -0.0000050622    -0.0000033086
  176  C 12 YY     -0.0000054626     0.0000005798    -0.0000076849    -0.0000010539    -0.0000017260
  177  C 12 ZZ     -0.0000119452     0.0000022552    -0.0000288623    -0.0000059863    -0.0000030811
  178  C 12 XY     -0.0000069610    -0.0000001490    -0.0000201607    -0.0000034189    -0.0000018464
  179  C 12 XZ     -0.0000025894     0.0000067678    -0.0000118267    -0.0000014945    -0.0000019631
  180  C 12 YZ     -0.0000122208     0.0000164881    -0.0000482119    -0.0000107997    -0.0000049339
  181  C 13  S     -0.0000033368     0.0000058394     0.0000077303    -0.0000084519     0.0000002747
  182  C 13  S     -0.0000257122    -0.0000191700    -0.0000765273    -0.0000220704    -0.0000083039
  183  C 13  S     -0.0006403346     0.0021076727    -0.0024698956    -0.0007423550    -0.0002840262
  184  C 13  X      0.0000284972    -0.0000514745     0.0000975507     0.0000252941     0.0000127379
  185  C 13  Y     -0.0000094922    -0.0000056968    -0.0000056365    -0.0000018111    -0.0000032467
  186  C 13  Z     -0.0000076309     0.0000351837    -0.0000393718    -0.0000073828    -0.0000080908
  187  C 13  X      0.0001436828    -0.0005588591     0.0003251544     0.0001221617     0.0000543099
  188  C 13  Y      0.0001084054     0.0006886281    -0.0004710686    -0.0001552171    -0.0000235688
  189  C 13  Z     -0.0001657135    -0.0002746143     0.0002387715     0.0000745577    -0.0000096877
  190  C 13 XX     -0.0000110884     0.0000321975    -0.0000437785    -0.0000093975    -0.0000069829
  191  C 13 YY     -0.0000057638    -0.0000002764    -0.0000267403    -0.0000089302    -0.0000010301
  192  C 13 ZZ     -0.0000170319     0.0000132215    -0.0000577661    -0.0000109393    -0.0000079400
  193  C 13 XY     -0.0000121656     0.0000023277    -0.0000400229    -0.0000066170    -0.0000036734
  194  C 13 XZ      0.0000036474    -0.0000183775     0.0000194283     0.0000018721     0.0000025249
  195  C 13 YZ     -0.0000085267     0.0000036629    -0.0000187313    -0.0000034297    -0.0000027729
  196  C 14  S     -0.0000063372    -0.0001615544     0.0004229037     0.0000880642     0.0000661594
  197  C 14  S      0.0000710229    -0.0001707289     0.0003951871     0.0000676083     0.0000575989
  198  C 14  S      0.0010287506    -0.0034118391     0.0022552653     0.0007630840     0.0004687004
  199  C 14  X     -0.0000341007     0.0001070471    -0.0001079528    -0.0000249758    -0.0000194883
  200  C 14  Y      0.0000477391    -0.0000166558     0.0000142494     0.0000052702     0.0000119174
  201  C 14  Z     -0.0000208129    -0.0000422708     0.0000379439     0.0000056361     0.0000060370
  202  C 14  X      0.0004699923    -0.0002478965     0.0010982519     0.0002784313     0.0001434344
  203  C 14  Y      0.0001254896    -0.0014608088     0.0011992373     0.0003393707     0.0001865061
  204  C 14  Z     -0.0003524105     0.0013079274    -0.0017174576    -0.0005083640    -0.0001831069
  205  C 14 XX      0.0000024136    -0.0000676011     0.0000611526     0.0000044743     0.0000102013
  206  C 14 YY     -0.0000132264    -0.0000207977    -0.0000754729    -0.0000140316     0.0000028505
  207  C 14 ZZ      0.0000009157    -0.0000168584     0.0000405499     0.0000117014     0.0000004461
  208  C 14 XY      0.0000135410     0.0000100047     0.0000678797     0.0000073286     0.0000083996
  209  C 14 XZ     -0.0000200070     0.0000325787    -0.0000868985    -0.0000097893    -0.0000121603
  210  C 14 YZ     -0.0000048836     0.0000037062     0.0000215954    -0.0000084463     0.0000038581
  211  H 15  S      0.0003997823    -0.0008423365    -0.0003289223    -0.0027669254    -0.0002824374
  212  H 15  S      0.0001326633    -0.0016492252    -0.0019415146     0.0067144795    -0.0009419333
  213  H 16  S     -0.0000765620     0.0000551539    -0.0001610927     0.0000618437     0.0007565247
  214  H 16  S     -0.0004483372     0.0001689795    -0.0006429064    -0.0001421726     0.0010916840
  215  H 17  S      0.0000991867    -0.0000449864     0.0003056034    -0.0002509876     0.0025327102
  216  H 17  S      0.0001205967     0.0000030303     0.0006465088     0.0002378095    -0.0078953531
  217  H 18  S      0.0000068689     0.0004926883     0.0005800821     0.0000064718     0.0010067596
  218  H 18  S     -0.0000575246     0.0019012173     0.0014427403     0.0008028380     0.0009315547
  219  H 19  S     -0.0000329056    -0.0009815921     0.0009253314    -0.0004635602    -0.0001570228
  220  H 19  S     -0.0005126611    -0.0009047536     0.0012600731    -0.0004856859    -0.0008987104
  221  H 20  S      0.0001391233     0.0002287215    -0.0002971027    -0.0007769693     0.0010728194
  222  H 20  S      0.0004871072     0.0010329672    -0.0010158627    -0.0013796251     0.0005326605
  223  H 21  S      0.0000659213    -0.0000499983     0.0003174355     0.0000840068     0.0000202848
  224  H 21  S      0.0000787477    -0.0001174030    -0.0000465107    -0.0000954356    -0.0000249136
  225  H 22  S      0.0000159811    -0.0000216586    -0.0000148168    -0.0000015206     0.0000101214
  226  H 22  S      0.0000948689    -0.0001062622     0.0002448604     0.0000712212     0.0000489624
  227  H 23  S      0.0000092151    -0.0000144213     0.0000450914     0.0000113013     0.0000020912
  228  H 23  S      0.0000309412    -0.0000293162     0.0001128034     0.0000209215     0.0000100146
  229  H 24  S      0.0000208665     0.0000620797    -0.0000271333    -0.0000084524     0.0000006832
  230  H 24  S      0.0001548868     0.0000525324     0.0002114528     0.0000431366     0.0000352092
  231  H 25  S      0.0001156560    -0.0001780313     0.0003307062     0.0000860550     0.0000426427
  232  H 25  S     -0.0002762555    -0.0002778993     0.0000823431     0.0000377876    -0.0000224669
  233  C 26  S     -0.0000154751     0.0000828771    -0.0088142487    -0.0004196285     0.0002791505
  234  C 26  S      0.0003525924    -0.0004919308    -0.0002533543    -0.0003076514    -0.0003125635
  235  C 26  S     -0.0028359246    -0.0009442867    -0.0580535321    -0.0000798787    -0.0030058797
  236  C 26  X      0.0000435110    -0.0000409377    -0.0008967905     0.0001328269    -0.0001113026
  237  C 26  Y     -0.0001122345     0.0001662176     0.0000701791     0.0000094393     0.0000385188
  238  C 26  Z      0.0000731249    -0.0001014278     0.0005013942    -0.0002150959    -0.0001598606
  239  C 26  X     -0.0091371283     0.0165095369    -0.0365363176    -0.0133531174    -0.0052857987
  240  C 26  Y      0.0011192218    -0.0019327637     0.0025412723     0.0010887296     0.0003801300
  241  C 26  Z      0.0038167786    -0.0064304366     0.0189142659     0.0072101539     0.0008224434
  242  C 26 XX      0.0000120797     0.0001305152     0.0026315499    -0.0002435013     0.0002514000
  243  C 26 YY      0.0000717894    -0.0000391731    -0.0000442179    -0.0000714282     0.0000326944
  244  C 26 ZZ      0.0000365614    -0.0000059136     0.0007456595    -0.0001489837    -0.0001300275
  245  C 26 XY     -0.0000115002    -0.0000811816    -0.0002509437    -0.0000051465     0.0000119153
  246  C 26 XZ      0.0000554340    -0.0002165409    -0.0017294891     0.0001275009    -0.0000146012
  247  C 26 YZ      0.0000174722    -0.0001318791     0.0000178566     0.0000055813     0.0000755049
  248  C 27  S     -0.0000119474    -0.0003338269     0.0009236658     0.0005920221     0.0000976587
  249  C 27  S      0.0005947740    -0.0010398393     0.0008788220     0.0010538910     0.0001627216
  250  C 27  S      0.0067298269    -0.0120344517     0.0513490936     0.0107082666     0.0046462359
  251  C 27  X      0.0000228352     0.0001081325     0.0011973852    -0.0001622237     0.0000963220
  252  C 27  Y      0.0000015571    -0.0000919637    -0.0000034116     0.0000236989     0.0000048253
  253  C 27  Z     -0.0000140405     0.0000439371    -0.0005269054     0.0000982495    -0.0000570625
  254  C 27  X     -0.0064323403     0.0079846864    -0.0371097459    -0.0066344429    -0.0033084870
  255  C 27  Y     -0.0001325509     0.0009721098     0.0009572989    -0.0000142755     0.0000027650
  256  C 27  Z      0.0035580610    -0.0054537760     0.0177999274     0.0028922954     0.0023750379
  257  C 27 XX     -0.0000077822    -0.0001289647    -0.0007404213     0.0002176462    -0.0000533571
  258  C 27 YY      0.0000993343    -0.0001548807     0.0003676253     0.0001728381     0.0000324206
  259  C 27 ZZ      0.0000873140    -0.0001627224     0.0000942827     0.0001541504     0.0000309668
  260  C 27 XY      0.0000215840    -0.0000087962     0.0000601573     0.0000088777    -0.0000051757
  261  C 27 XZ      0.0000371956     0.0000222608     0.0006083554     0.0000030599     0.0000309654
  262  C 27 YZ     -0.0000218298     0.0000321847    -0.0000663460    -0.0000145533    -0.0000042684
  263  C 28  S      0.0000079254     0.9895241233     0.0179767887    -0.0096337379     0.0005310149
  264  C 28  S      0.0009823415     0.0436202550     0.0006944723     0.0012078713    -0.0000419415
  265  C 28  S      0.0241636784    -0.0273064333    -0.0249114175     0.0130636717     0.0146658575
  266  C 28  X      0.0001581296    -0.0002020094     0.0007858409     0.0005281270     0.0001284873
  267  C 28  Y     -0.0001582546    -0.0007037649     0.0005284488    -0.0001525963     0.0000820849
  268  C 28  Z      0.0002825777    -0.0009686587    -0.0011900737    -0.0004968743    -0.0000666122
  269  C 28  X      0.0115925799     0.0005365804    -0.0053192931    -0.0149905851    -0.0015525537
  270  C 28  Y     -0.0193619765     0.0006846843     0.0073860564     0.0106253358     0.0002294323
  271  C 28  Z      0.0086299860     0.0061017416    -0.0011144711    -0.0004981009    -0.0010995835
  272  C 28 XX      0.0002498604     0.0013578812     0.0003464557    -0.0015305316    -0.0001703759
  273  C 28 YY      0.0004709933     0.0023273412     0.0009372908    -0.0000266317     0.0000633250
  274  C 28 ZZ      0.0002091284     0.0009236225     0.0012516105    -0.0000468040    -0.0000787893
  275  C 28 XY     -0.0002372168    -0.0013382278     0.0005409648     0.0004830641    -0.0000283113
  276  C 28 XZ      0.0001191487     0.0001505793    -0.0006375073     0.0003626740    -0.0001157251
  277  C 28 YZ     -0.0001303023    -0.0017646638    -0.0013279346    -0.0000046743     0.0001090730

                          6                7                8                9               10
                  -10.6148208953   -10.6140416137   -10.6116732406   -10.6079626203   -10.5979690841
    1  C  1  S     -0.0018923121     0.0003886824     0.0258275289    -0.0006824467     0.0059707154
    2  C  1  S      0.0006182305     0.0013787900    -0.0021323575     0.0005549525    -0.0013480637
    3  C  1  S     -0.0065097563    -0.0072477329     0.0112946549     0.0034064633    -0.0019406775
    4  C  1  X      0.0001076282     0.0000787004    -0.0006204555     0.0001790154    -0.0000058447
    5  C  1  Y     -0.0005239181    -0.0000586435    -0.0005531572    -0.0000610048     0.0006640167
    6  C  1  Z      0.0000983830     0.0002253390    -0.0006178879    -0.0001225982     0.0002098800
    7  C  1  X     -0.0003539617    -0.0023828677     0.0080401352     0.0012592375     0.0038021316
    8  C  1  Y      0.0000581568     0.0012277320     0.0021537092     0.0007965155    -0.0016357391
    9  C  1  Z      0.0037619807     0.0031051284    -0.0042055638    -0.0013945864    -0.0054858562
   10  C  1 XX     -0.0001400440     0.0001194737    -0.0000844210     0.0001446211     0.0000627551
   11  C  1 YY      0.0003262944     0.0000852882    -0.0000101802     0.0000326999     0.0017855051
   12  C  1 ZZ      0.0001007159    -0.0002720340     0.0012712468     0.0001023284    -0.0000748229
   13  C  1 XY     -0.0001101252    -0.0001030484     0.0000010911     0.0000896847     0.0000991394
   14  C  1 XZ      0.0002068301     0.0002277403     0.0005721579     0.0000023222     0.0000323377
   15  C  1 YZ     -0.0000064097     0.0004073885     0.0009266246     0.0000360816    -0.0002406243
   16  C  2  S      0.0029404248     0.0000272316    -0.9861280237    -0.0002326861     0.0007409917
   17  C  2  S     -0.0007437528     0.0000417881    -0.0430262268     0.0002412648     0.0004785633
   18  C  2  S      0.0096061334     0.0096171033     0.0438018185    -0.0065033082    -0.0006913495
   19  C  2  X      0.0001555294    -0.0001327187    -0.0014972350     0.0000209050     0.0000918183
   20  C  2  Y     -0.0001541976    -0.0003507316    -0.0013951482     0.0000251909    -0.0001008813
   21  C  2  Z      0.0001599312    -0.0000085365    -0.0003651770     0.0001317254    -0.0002525986
   22  C  2  X      0.0031768753     0.0010371104     0.0057575989    -0.0016612106    -0.0009206978
   23  C  2  Y      0.0013864053     0.0018137693     0.0055809466    -0.0025601037    -0.0021163110
   24  C  2  Z      0.0024560857     0.0009072574    -0.0017499977     0.0006164702    -0.0015020075
   25  C  2 XX      0.0000751232    -0.0001525733     0.0002353074     0.0000305645     0.0002450093
   26  C  2 YY     -0.0001303429    -0.0004866797    -0.0014362093     0.0000728352    -0.0004172717
   27  C  2 ZZ     -0.0000795242    -0.0000923342    -0.0012216430     0.0000224991    -0.0000325657
   28  C  2 XY      0.0000184433    -0.0004204658    -0.0009552163    -0.0000100210    -0.0000714241
   29  C  2 XZ      0.0002400053     0.0000123459     0.0000035877     0.0000542542    -0.0000779734
   30  C  2 YZ     -0.0001149216     0.0000032777     0.0002552279     0.0000187239    -0.0002142784
   31  C  3  S     -0.0052417222     0.0730963591     0.0807319177     0.0008851416     0.0003078402
   32  C  3  S      0.0000724573     0.0016419679     0.0040992511    -0.0005686890     0.0008797350
   33  C  3  S      0.0008329623    -0.0301075227    -0.0229309941     0.0119487903    -0.0056693952
   34  C  3  X      0.0000758100     0.0002964099    -0.0005046923    -0.0001941673    -0.0000212986
   35  C  3  Y      0.0002628768     0.0004872059    -0.0013747110     0.0001889986    -0.0002122098
   36  C  3  Z     -0.0000187222     0.0001904721     0.0012601702    -0.0000015246    -0.0000127936
   37  C  3  X      0.0001546280    -0.0052551661    -0.0000189900     0.0021386704    -0.0008912712
   38  C  3  Y      0.0009689326    -0.0060370537     0.0031166068     0.0003871132    -0.0005678215
   39  C  3  Z      0.0009072867    -0.0081396142    -0.0049957974     0.0045275137    -0.0045993095
   40  C  3 XX     -0.0000408781     0.0004474820     0.0001398835    -0.0001451312     0.0001766991
   41  C  3 YY     -0.0000275210     0.0010105845     0.0008367679    -0.0000548267     0.0000797931
   42  C  3 ZZ      0.0000824727     0.0003367237     0.0009530379     0.0000310156    -0.0003114165
   43  C  3 XY      0.0000735033     0.0008425244     0.0006263945     0.0001035495    -0.0000773559
   44  C  3 XZ     -0.0000049165     0.0004650889    -0.0004815558     0.0000032708     0.0000067418
   45  C  3 YZ      0.0000135222     0.0005532617    -0.0009820080     0.0000676686    -0.0002510550
   46  C  4  S      0.0249950489    -0.9863590662     0.0060199705    -0.0012554252     0.0091930309
   47  C  4  S      0.0030449410    -0.0471297049     0.0002022905     0.0005136216    -0.0012978343
   48  C  4  S     -0.0170274427     0.0878269704     0.0091070663    -0.0166725677    -0.0045812951
   49  C  4  X     -0.0001343821     0.0003159649     0.0002541868    -0.0002730675    -0.0003746705
   50  C  4  Y     -0.0002312177     0.0022381724     0.0003659635     0.0000560903     0.0003783271
   51  C  4  Z      0.0001887707    -0.0008560297     0.0000263735    -0.0000023220     0.0005852331
   52  C  4  X     -0.0008067001    -0.0047977735    -0.0023440262     0.0030684609    -0.0000146805
   53  C  4  Y      0.0057572889    -0.0198230117     0.0000817278     0.0065531476    -0.0055109405
   54  C  4  Z     -0.0041628274     0.0096390974     0.0006779274    -0.0039519076    -0.0012670760
   55  C  4 XX      0.0002700628    -0.0013004702    -0.0001943192     0.0002310913     0.0004862870
   56  C  4 YY      0.0002741132    -0.0018113231    -0.0006216140     0.0000785278    -0.0001417382
   57  C  4 ZZ      0.0002526719    -0.0013119592    -0.0001141694     0.0000044828     0.0014151911
   58  C  4 XY      0.0001550211    -0.0001662797    -0.0003555478    -0.0000685787    -0.0000964471
   59  C  4 XZ     -0.0000309468     0.0000727923    -0.0000602418    -0.0000934920    -0.0008927379
   60  C  4 YZ      0.0000504320     0.0002134942     0.0001647546    -0.0000166855     0.0001906630
   61  C  5  S      0.0008540176     0.0271672476     0.0015686722     0.0052270177     0.0005192826
   62  C  5  S     -0.0003280738    -0.0001776536     0.0003614151    -0.0022916064     0.0003184485
   63  C  5  S      0.0258971448    -0.0165266432     0.0048586985    -0.0271197170     0.0049390836
   64  C  5  X      0.0001308205    -0.0002044329     0.0000404719    -0.0006231868     0.0001162421
   65  C  5  Y     -0.0002705535     0.0007438936    -0.0001149494    -0.0000899906    -0.0000268815
   66  C  5  Z     -0.0000390145    -0.0000081574     0.0000660547     0.0001664073     0.0001174350
   67  C  5  X      0.0031790551     0.0091712567     0.0015233397    -0.0268673329     0.0006013235
   68  C  5  Y     -0.0006615584    -0.0071063877    -0.0007043900     0.0019362345    -0.0025009583
   69  C  5  Z     -0.0020344095    -0.0013794175    -0.0001626409     0.0160321780    -0.0002718569
   70  C  5 XX     -0.0001145702     0.0009579156    -0.0004190497    -0.0007369735    -0.0002507827
   71  C  5 YY      0.0000581797     0.0008173311     0.0000425808    -0.0004897875    -0.0000523209
   72  C  5 ZZ     -0.0003088161     0.0001005320     0.0000311304    -0.0005222771    -0.0001129250
   73  C  5 XY     -0.0000972965    -0.0009921294    -0.0001799976     0.0000266454     0.0003111910
   74  C  5 XZ      0.0003370806     0.0002440765     0.0000194551     0.0001186451     0.0002345403
   75  C  5 YZ      0.0001251564    -0.0004015789     0.0000722998    -0.0000416481    -0.0001323086
   76  C  6  S      0.0001097407    -0.0088528433    -0.0005339576     0.0003027501    -0.9896146831
   77  C  6  S      0.0000854974    -0.0012957419     0.0008915197     0.0000548145    -0.0441914389
   78  C  6  S      0.0063359843    -0.0235952088    -0.0117320590     0.0049634601     0.0453326285
   79  C  6  X     -0.0000850440     0.0002219150    -0.0000828871     0.0000822539    -0.0005458538
   80  C  6  Y      0.0001271766     0.0000391282     0.0003503224     0.0000385530     0.0011632547
   81  C  6  Z     -0.0002944162    -0.0003724516    -0.0000212995    -0.0001583628     0.0007996920
   82  C  6  X      0.0020236674    -0.0035211690    -0.0000361031     0.0003778104     0.0019169997
   83  C  6  Y     -0.0014254389     0.0012180316     0.0041118444    -0.0006893283    -0.0026767239
   84  C  6  Z     -0.0017175318     0.0083148085     0.0041837916    -0.0023915039    -0.0016571884
   85  C  6 XX     -0.0000509454     0.0003037469     0.0001083931    -0.0000844757    -0.0005930120
   86  C  6 YY     -0.0000446069     0.0001466474    -0.0004032406     0.0000318498    -0.0006047526
   87  C  6 ZZ      0.0000620005     0.0013112849    -0.0000392440     0.0001621238    -0.0005931393
   88  C  6 XY      0.0000956395    -0.0000739429     0.0000935358    -0.0000471385     0.0000945310
   89  C  6 XZ     -0.0000018387    -0.0009367843    -0.0000273884     0.0000426501     0.0000092838
   90  C  6 YZ      0.0001664940    -0.0001313948    -0.0003916381     0.0000281017    -0.0002643624
   91  C  7  S     -0.9890983963    -0.0252398672    -0.0032842802    -0.0000929334     0.0001248548
   92  C  7  S     -0.0485218638    -0.0001169706    -0.0005169731     0.0005196608     0.0001254134
   93  C  7  S      0.0388265344    -0.0099223424     0.0047034786    -0.0109914115    -0.0072410590
   94  C  7  X     -0.0000469502     0.0000719805    -0.0002569120     0.0000380515     0.0000390820
   95  C  7  Y     -0.0000140797     0.0000453821     0.0000146668    -0.0001933242    -0.0001311667
   96  C  7  Z     -0.0000839865    -0.0000205655    -0.0001437200     0.0001869485    -0.0000273432
   97  C  7  X     -0.0405396726     0.0065016269    -0.0040196003     0.0098711577     0.0043707055
   98  C  7  Y      0.0669936796    -0.0112470857     0.0043885375    -0.0145709373    -0.0070688366
   99  C  7  Z     -0.0344041881     0.0049554190    -0.0029502375     0.0065329859     0.0039163681
  100  C  7 XX     -0.0007281118     0.0001879136     0.0000944256     0.0000302659     0.0000168203
  101  C  7 YY     -0.0034870789     0.0001280044    -0.0000141012     0.0000255572     0.0000577646
  102  C  7 ZZ     -0.0001946046     0.0001917774     0.0001122698     0.0000556414     0.0000538622
  103  C  7 XY      0.0029648016     0.0001018175    -0.0001628920     0.0000312106    -0.0000488957
  104  C  7 XZ     -0.0014169763    -0.0000277665     0.0001115774    -0.0000536296     0.0000511480
  105  C  7 YZ      0.0023826187     0.0000379177    -0.0000713727    -0.0000229113    -0.0000417503
  106  C  8  S     -0.0000641840    -0.0014651288    -0.0002955040     0.9894698041     0.0003225605
  107  C  8  S     -0.0000795181    -0.0004097568    -0.0000382580     0.0432727678    -0.0000948348
  108  C  8  S      0.0004378193    -0.0014654707    -0.0006353293    -0.0020008907    -0.0010782355
  109  C  8  X     -0.0000290580     0.0000110677     0.0000058570    -0.0006680935    -0.0000046232
  110  C  8  Y     -0.0000466590     0.0000366368     0.0000099631     0.0000096148    -0.0000622660
  111  C  8  Z      0.0000508331    -0.0000546971     0.0000328672     0.0003530162     0.0000089327
  112  C  8  X     -0.0002881018     0.0022052765     0.0002833614    -0.0232468607     0.0007936710
  113  C  8  Y      0.0010548642    -0.0009516881    -0.0000184294     0.0023233073     0.0010637350
  114  C  8  Z     -0.0006939931    -0.0001223596    -0.0005951739     0.0103530426    -0.0008033257
  115  C  8 XX      0.0000188868    -0.0000773877     0.0000039463     0.0024371809    -0.0000299747
  116  C  8 YY     -0.0000108067    -0.0000540449    -0.0000019260     0.0012919149    -0.0000111446
  117  C  8 ZZ      0.0000117253    -0.0000639857    -0.0000123850     0.0010055419     0.0000134090
  118  C  8 XY      0.0000166650    -0.0000281148     0.0000168574    -0.0007456482    -0.0000003526
  119  C  8 XZ     -0.0000324839     0.0000146384     0.0000153332    -0.0011875449    -0.0000238718
  120  C  8 YZ     -0.0000065241     0.0000144832    -0.0000067699    -0.0013576483     0.0000040257
  121  N  9  S     -0.0005114965    -0.0000195986     0.0000021938    -0.0000142426    -0.0000026845
  122  N  9  S     -0.0006640076     0.0003606493    -0.0002053628     0.0006347879     0.0001876947
  123  N  9  S      0.0695089038    -0.0082043374     0.0040612349    -0.0128796446    -0.0053761809
  124  N  9  X      0.0008851409     0.0000250334    -0.0000121018     0.0000037015    -0.0000018857
  125  N  9  Y     -0.0014560942     0.0000030288     0.0000930385    -0.0000712119    -0.0000101409
  126  N  9  Z      0.0007892857     0.0000361054    -0.0000174787     0.0000686194    -0.0000333625
  127  N  9  X     -0.0111634498     0.0010329335    -0.0002441675     0.0013544664     0.0006817227
  128  N  9  Y      0.0186041716    -0.0014369015     0.0010519366    -0.0028714699    -0.0012150533
  129  N  9  Z     -0.0091070527     0.0009982808    -0.0003159204     0.0017411708     0.0003930227
  130  N  9 XX     -0.0008385978     0.0000399805    -0.0000683335     0.0001875569     0.0000399254
  131  N  9 YY     -0.0002361835     0.0000407800    -0.0000569879     0.0001000348    -0.0000068848
  132  N  9 ZZ     -0.0009380776     0.0000450780    -0.0000623203     0.0001450513     0.0000620589
  133  N  9 XY     -0.0006514425     0.0000381322     0.0000187498     0.0000327776     0.0000390413
  134  N  9 XZ      0.0003307357    -0.0000329097    -0.0000094749    -0.0000337728    -0.0000037878
  135  N  9 YZ     -0.0005426947     0.0000396026     0.0000060739     0.0000733086     0.0000109970
  136  C 10  S     -0.0000645098    -0.0000257184    -0.0000306540     0.0160541852    -0.0002515977
  137  C 10  S     -0.0000301094    -0.0000219626    -0.0000173292     0.0000634223    -0.0000659174
  138  C 10  S     -0.0014711529     0.0003492505    -0.0002485743     0.0140303904    -0.0010869821
  139  C 10  X      0.0000384043    -0.0000239820     0.0000050653     0.0004731025     0.0000273014
  140  C 10  Y      0.0000160852     0.0000030346     0.0000090990     0.0011902430     0.0000081202
  141  C 10  Z     -0.0000339738     0.0000058353    -0.0000043592    -0.0012459165    -0.0000263257
  142  C 10  X     -0.0002638238    -0.0003111945    -0.0000419411     0.0033913977    -0.0002545774
  143  C 10  Y      0.0003539481    -0.0000069449     0.0001467115    -0.0023311739     0.0003838868
  144  C 10  Z     -0.0001639783     0.0001165671     0.0000149526     0.0001608716    -0.0003104228
  145  C 10 XX     -0.0000215409     0.0000121391    -0.0000009707    -0.0003025292    -0.0000237586
  146  C 10 YY      0.0000002616     0.0000144548    -0.0000150464    -0.0009905254     0.0000064217
  147  C 10 ZZ     -0.0000105100     0.0000176708     0.0000107493    -0.0011552668    -0.0000217306
  148  C 10 XY     -0.0000037646     0.0000193744    -0.0000000102    -0.0004947320     0.0000050098
  149  C 10 XZ      0.0000162956    -0.0000195879     0.0000063046     0.0005858463     0.0000055483
  150  C 10 YZ      0.0000035578    -0.0000047933    -0.0000012517     0.0011957239     0.0000104045
  151  C 11  S      0.0000112871    -0.0000007040    -0.0000026628     0.0008032035    -0.0000179799
  152  C 11  S     -0.0000152998     0.0000412411     0.0000036624    -0.0006637708    -0.0000104026
  153  C 11  S      0.0007544160     0.0001236496     0.0000851991    -0.0041944859     0.0005015649
  154  C 11  X     -0.0000201906    -0.0000036809    -0.0000068554    -0.0001019719    -0.0000157530
  155  C 11  Y      0.0000039895    -0.0000058821    -0.0000034401     0.0001078507     0.0000072891
  156  C 11  Z      0.0000079011     0.0000110478    -0.0000001425    -0.0000362244     0.0000093524
  157  C 11  X     -0.0001645188     0.0000503318    -0.0000140296     0.0019381921    -0.0000505714
  158  C 11  Y     -0.0001450331     0.0000707518    -0.0000002067    -0.0023203578    -0.0001328999
  159  C 11  Z      0.0002102652    -0.0000826303    -0.0000077919     0.0009041464     0.0001548258
  160  C 11 XX      0.0000127649    -0.0000001264     0.0000037546     0.0001787830     0.0000097024
  161  C 11 YY     -0.0000024069     0.0000128902    -0.0000008119     0.0000232506     0.0000017156
  162  C 11 ZZ      0.0000003605     0.0000075477     0.0000027467     0.0000270876     0.0000010614
  163  C 11 XY     -0.0000018587    -0.0000002678     0.0000005113    -0.0000460406    -0.0000012636
  164  C 11 XZ     -0.0000092426     0.0000123705     0.0000021982    -0.0002020671    -0.0000062887
  165  C 11 YZ     -0.0000007748     0.0000099965     0.0000015817    -0.0002047293     0.0000043203
  166  C 12  S      0.0000101996    -0.0000046707     0.0000001990    -0.0004569789    -0.0000130599
  167  C 12  S      0.0000149878     0.0000186902     0.0000046673    -0.0006027686     0.0000034956
  168  C 12  S     -0.0000407896    -0.0004736265     0.0000540987    -0.0018425898    -0.0000810759
  169  C 12  X     -0.0000017020    -0.0000102244    -0.0000053654     0.0002568932    -0.0000000255
  170  C 12  Y     -0.0000093419     0.0000106713    -0.0000048225    -0.0000232217    -0.0000040789
  171  C 12  Z      0.0000089599    -0.0000000093    -0.0000009754    -0.0001176625     0.0000104992
  172  C 12  X      0.0000534484     0.0001504282    -0.0000055900    -0.0007811421     0.0000333209
  173  C 12  Y     -0.0000825622     0.0000663364    -0.0000040231     0.0000319911    -0.0000713539
  174  C 12  Z      0.0000392725    -0.0001451682     0.0000266696     0.0003913762     0.0000184250
  175  C 12 XX      0.0000021289     0.0000066423     0.0000005187    -0.0001025172     0.0000010605
  176  C 12 YY      0.0000003349     0.0000021400     0.0000014245    -0.0001989525     0.0000007562
  177  C 12 ZZ      0.0000042850     0.0000041359     0.0000032605    -0.0001966901     0.0000032016
  178  C 12 XY      0.0000044398     0.0000017658     0.0000008149    -0.0000304801     0.0000049901
  179  C 12 XZ     -0.0000023623     0.0000042070    -0.0000003228    -0.0000739798     0.0000006061
  180  C 12 YZ      0.0000013461     0.0000111162     0.0000020793    -0.0000464615     0.0000021525
  181  C 13  S      0.0000053468    -0.0000012849    -0.0000033890     0.0007487271    -0.0000068186
  182  C 13  S      0.0000258069    -0.0000013714     0.0000114223    -0.0006326384     0.0000296648
  183  C 13  S     -0.0003290832     0.0010579469    -0.0001194907    -0.0049705179    -0.0003465743
  184  C 13  X      0.0000053392    -0.0000285522    -0.0000026923    -0.0000342891     0.0000044262
  185  C 13  Y      0.0000084630     0.0000009310     0.0000002065    -0.0000927712     0.0000084787
  186  C 13  Z     -0.0000093585     0.0000180490    -0.0000053356     0.0000952251    -0.0000025322
  187  C 13  X      0.0001705657    -0.0002444524     0.0000669345     0.0010757442     0.0001828847
  188  C 13  Y     -0.0002394310     0.0002900423    -0.0000830776     0.0019529847    -0.0001302649
  189  C 13  Z      0.0001106491    -0.0001071209     0.0000184798    -0.0022063758     0.0000293023
  190  C 13 XX     -0.0000113330     0.0000149993    -0.0000019582     0.0002187000    -0.0000078957
  191  C 13 YY      0.0000055299     0.0000010383     0.0000045438     0.0000449201     0.0000053417
  192  C 13 ZZ      0.0000049558     0.0000112375     0.0000010776    -0.0000356804     0.0000099119
  193  C 13 XY      0.0000049187     0.0000043596     0.0000039736    -0.0001619387     0.0000036785
  194  C 13 XZ      0.0000078127    -0.0000079444     0.0000028528    -0.0001240058     0.0000087885
  195  C 13 YZ     -0.0000001960     0.0000035397     0.0000021794    -0.0001547025     0.0000031968
  196  C 14  S      0.0000946930    -0.0001587491     0.0000016201     0.0148424862     0.0000444876
  197  C 14  S      0.0000576931    -0.0000866044    -0.0000002133     0.0000785206     0.0000046880
  198  C 14  S      0.0007684261    -0.0017174894     0.0001974726     0.0158767025     0.0009205669
  199  C 14  X     -0.0000341995     0.0000494174    -0.0000071453     0.0010563411    -0.0000316575
  200  C 14  Y     -0.0000136506    -0.0000167990    -0.0000018051    -0.0012583768     0.0000052589
  201  C 14  Z      0.0000291656    -0.0000145469     0.0000108590     0.0004918675     0.0000080951
  202  C 14  X     -0.0001286411    -0.0001835957    -0.0000026518     0.0022603558    -0.0001472645
  203  C 14  Y      0.0004887283    -0.0007111855     0.0001037451     0.0023667412     0.0001155590
  204  C 14  Z     -0.0003480913     0.0006324837     0.0000299587    -0.0031650484    -0.0001442545
  205  C 14 XX      0.0000388068    -0.0000269432     0.0000080813    -0.0010307432     0.0000301850
  206  C 14 YY      0.0000163149    -0.0000082647     0.0000145045    -0.0011687720    -0.0000105028
  207  C 14 ZZ      0.0000151332    -0.0000014994    -0.0000093941    -0.0001745895     0.0000140899
  208  C 14 XY     -0.0000118328     0.0000002461    -0.0000005799     0.0012163548    -0.0000137316
  209  C 14 XZ     -0.0000045469     0.0000210460    -0.0000060621    -0.0003903381     0.0000031533
  210  C 14 YZ      0.0000032964     0.0000030932     0.0000087576     0.0004779443     0.0000065701
  211  H 15  S      0.0003466992     0.0000523693     0.0005767922     0.0001009935     0.0010751355
  212  H 15  S     -0.0003106366    -0.0006616132     0.0014246993     0.0003128751     0.0024761832
  213  H 16  S     -0.0000055005     0.0000412838     0.0028592518    -0.0001979121    -0.0003565261
  214  H 16  S     -0.0002896464    -0.0008014859    -0.0075395152    -0.0002124493    -0.0010497295
  215  H 17  S      0.0001476872    -0.0002367019     0.0000056269    -0.0000720106    -0.0003779009
  216  H 17  S      0.0003771750     0.0010026573     0.0017913249     0.0004779187    -0.0012453015
  217  H 18  S     -0.0002684073     0.0025712076    -0.0002669288    -0.0004732825     0.0009608522
  218  H 18  S     -0.0002156920    -0.0070743197    -0.0011007422    -0.0000591978     0.0021361105
  219  H 19  S     -0.0005332370     0.0004485965    -0.0001278026    -0.0000394921     0.0009545927
  220  H 19  S      0.0005569333     0.0002963379    -0.0005742125     0.0004827584    -0.0088295883
  221  H 20  S      0.0002377004     0.0005185364     0.0007953362    -0.0001389563     0.0011360211
  222  H 20  S     -0.0000484869     0.0014182690     0.0005410599    -0.0005050197    -0.0081383880
  223  H 21  S     -0.0000623158    -0.0000424162    -0.0000183632     0.0002134756    -0.0000500597
  224  H 21  S      0.0001393538     0.0000090371     0.0000083182    -0.0012728023    -0.0000372643
  225  H 22  S      0.0000158728    -0.0000168182    -0.0000028273     0.0004625000     0.0000134984
  226  H 22  S     -0.0000048273    -0.0000906775    -0.0000207464     0.0013833038     0.0000012188
  227  H 23  S     -0.0000056067    -0.0000101998    -0.0000001012     0.0002577313    -0.0000003196
  228  H 23  S     -0.0000040532    -0.0000236757    -0.0000047827     0.0006233512    -0.0000076344
  229  H 24  S     -0.0000285891     0.0000228075    -0.0000103787     0.0004438586    -0.0000175484
  230  H 24  S     -0.0001016376    -0.0000161602    -0.0000349354     0.0013746541    -0.0000457911
  231  H 25  S      0.0000073388    -0.0001041504    -0.0000052752     0.0002655829     0.0000026694
  232  H 25  S      0.0003260841    -0.0000562509     0.0000240208    -0.0014270032    -0.0000713535
  233  C 26  S      0.0004863459     0.0001077296    -0.0001281166    -0.0020153577    -0.0000767306
  234  C 26  S      0.0002434207     0.0002465796    -0.0001829546    -0.0021555556    -0.0000105214
  235  C 26  S     -0.0085005921     0.0056260370    -0.0010118022    -0.0642695574     0.0009671589
  236  C 26  X     -0.0000923372    -0.0001882098     0.0001232919     0.0012381886    -0.0000150595
  237  C 26  Y     -0.0003182359     0.0002187164     0.0000648299    -0.0000858596    -0.0001288837
  238  C 26  Z      0.0003002629    -0.0000839351     0.0001169796    -0.0005968195    -0.0000446840
  239  C 26  X      0.0075116390     0.0087869178     0.0007748195    -0.0686570383     0.0025847129
  240  C 26  Y      0.0007747521    -0.0000667849    -0.0003433272     0.0024884592     0.0014599022
  241  C 26  Z     -0.0045303897    -0.0035530762    -0.0014456070     0.0341243549    -0.0010477978
  242  C 26 XX      0.0002336474    -0.0000580090     0.0000242828     0.0004720311     0.0001408589
  243  C 26 YY      0.0001373598     0.0000394873    -0.0000284374    -0.0005741994     0.0000018669
  244  C 26 ZZ      0.0002066113     0.0000328815    -0.0000093889    -0.0002999952     0.0000221886
  245  C 26 XY      0.0000656690     0.0000039677    -0.0000167650     0.0000059515    -0.0000119475
  246  C 26 XZ     -0.0000871292     0.0000802740    -0.0000800270    -0.0006194284    -0.0001098493
  247  C 26 YZ     -0.0000246952     0.0002560934     0.0000198032     0.0000126439     0.0000167836
  248  C 27  S     -0.0005010659    -0.0004801427    -0.0000164071     0.0122190902    -0.0001216538
  249  C 27  S     -0.0007985829    -0.0005617781    -0.0000972465     0.0023597768    -0.0001705640
  250  C 27  S     -0.0033021762    -0.0081061484    -0.0001746274     0.0758934333    -0.0016915557
  251  C 27  X      0.0001976215     0.0000197723    -0.0000128746    -0.0005918113     0.0000327870
  252  C 27  Y      0.0000226455    -0.0000323113    -0.0000169699     0.0000734822     0.0000695713
  253  C 27  Z     -0.0001228733     0.0000464911    -0.0000363460     0.0002383861    -0.0000048534
  254  C 27  X      0.0008008016     0.0056707034     0.0011061508    -0.0660671139     0.0021237980
  255  C 27  Y     -0.0008669964     0.0000544595     0.0001516463     0.0027912822    -0.0012247600
  256  C 27  Z      0.0002324662    -0.0035864007     0.0001645113     0.0327329947    -0.0010803653
  257  C 27 XX     -0.0001671935    -0.0000075110    -0.0000456294    -0.0024036943    -0.0000529155
  258  C 27 YY     -0.0001459237    -0.0001114643    -0.0000076571     0.0003136611    -0.0000152073
  259  C 27 ZZ     -0.0001317749    -0.0001110650     0.0000216032    -0.0002551072    -0.0000406400
  260  C 27 XY      0.0000358633    -0.0000191495    -0.0000218149     0.0002495676     0.0000366692
  261  C 27 XZ     -0.0000037082    -0.0000331746    -0.0000214181     0.0015178466     0.0000459759
  262  C 27 YZ     -0.0000146924     0.0000035063     0.0000122300    -0.0000309068    -0.0000179583
  263  C 28  S      0.0149934068     0.0007553741    -0.0000756849     0.0004240948     0.0002229426
  264  C 28  S      0.0011624480     0.0005159456     0.0016809752    -0.0006923079     0.0007060115
  265  C 28  S     -0.0865959270     0.0184837182    -0.0248954103     0.0113691953     0.0010506431
  266  C 28  X      0.0009227002    -0.0000714424     0.0003321966    -0.0002340422    -0.0000555369
  267  C 28  Y     -0.0021910721     0.0000151465    -0.0002475186     0.0001802626     0.0001467568
  268  C 28  Z      0.0005883742    -0.0000142314    -0.0000322537     0.0000080796    -0.0000771726
  269  C 28  X     -0.0190724384     0.0033312746     0.0057058117     0.0090525805     0.0061158583
  270  C 28  Y      0.0296940470    -0.0073657750     0.0026801617    -0.0157431015    -0.0097592796
  271  C 28  Z     -0.0100580785     0.0055569451     0.0021533677     0.0074476185     0.0049214709
  272  C 28 XX      0.0009681130    -0.0000315323    -0.0004546536    -0.0000668591    -0.0000848031
  273  C 28 YY      0.0022906490     0.0000265901     0.0000239792    -0.0000219370    -0.0002398480
  274  C 28 ZZ      0.0007709127    -0.0002309019     0.0001315666    -0.0000014239     0.0001073425
  275  C 28 XY     -0.0013354517     0.0000890203     0.0001318460    -0.0000600354     0.0002635445
  276  C 28 XZ      0.0007568011    -0.0000108891    -0.0004192317     0.0000006138     0.0000741767
  277  C 28 YZ     -0.0010737928     0.0002131355     0.0001724378    -0.0000594450     0.0000380439

                         11               12               13               14               15
                  -10.5875978693   -10.5861776399   -10.5858888300   -10.5854227060   -10.5847784551
    1  C  1  S      0.0000597694     0.0002374046    -0.0000795098     0.0000159464    -0.0000009618
    2  C  1  S     -0.0000729604    -0.0006754344     0.0001846008    -0.0000479634     0.0000124064
    3  C  1  S     -0.0012997236    -0.0215391380     0.0007890246    -0.0002065856    -0.0001742689
    4  C  1  X     -0.0000383299    -0.0005272485     0.0000618327    -0.0000139818    -0.0000003174
    5  C  1  Y      0.0000000596     0.0002243733    -0.0000369351     0.0000016913    -0.0000024728
    6  C  1  Z      0.0000296800     0.0002100340    -0.0000330992     0.0000076517    -0.0000003796
    7  C  1  X     -0.0003906257    -0.0065939153     0.0004077274    -0.0000736621    -0.0000321352
    8  C  1  Y      0.0000783461    -0.0025402351     0.0004393021    -0.0000065113     0.0000441897
    9  C  1  Z      0.0003783181     0.0056932455    -0.0003709681     0.0000179781     0.0000403064
   10  C  1 XX     -0.0000169973    -0.0002539134     0.0000604889    -0.0000093481     0.0000032064
   11  C  1 YY      0.0000021028     0.0000077897     0.0000185938    -0.0000045989     0.0000027293
   12  C  1 ZZ     -0.0000391648    -0.0000857768     0.0000163884    -0.0000067369    -0.0000027961
   13  C  1 XY     -0.0000278524    -0.0001845571     0.0000181577    -0.0000033353    -0.0000016036
   14  C  1 XZ      0.0000024448    -0.0000495789    -0.0000033088    -0.0000035207     0.0000000137
   15  C  1 YZ      0.0000133479    -0.0001192231     0.0000231693    -0.0000021978     0.0000036040
   16  C  2  S      0.0000238312     0.0000801216     0.0000097723    -0.0000003744     0.0000025602
   17  C  2  S     -0.0000727879    -0.0008071858     0.0000272992    -0.0000152473    -0.0000058795
   18  C  2  S      0.0019881303     0.0161490745    -0.0013374529     0.0002639014     0.0001467556
   19  C  2  X      0.0000061615    -0.0001343145     0.0000146106    -0.0000002564     0.0000019752
   20  C  2  Y     -0.0000002964    -0.0000660545     0.0000092070    -0.0000011297     0.0000015300
   21  C  2  Z     -0.0000379272    -0.0001612031     0.0000291925    -0.0000082801    -0.0000015006
   22  C  2  X      0.0004586207     0.0041933318    -0.0003603693     0.0000666197     0.0000288786
   23  C  2  Y      0.0004723303     0.0062855880    -0.0008186641     0.0000859132    -0.0000137366
   24  C  2  Z      0.0000666371    -0.0001774694     0.0003714158    -0.0000280063     0.0000538661
   25  C  2 XX      0.0000048077    -0.0000781921     0.0000173040     0.0000007899     0.0000022831
   26  C  2 YY     -0.0000262613    -0.0002284096     0.0000086791    -0.0000057066    -0.0000022523
   27  C  2 ZZ     -0.0000029269    -0.0000497172     0.0000057010    -0.0000014622     0.0000004818
   28  C  2 XY     -0.0000116719     0.0001145398    -0.0000112776     0.0000010142    -0.0000025285
   29  C  2 XZ     -0.0000014410    -0.0000983827     0.0000309182    -0.0000026845     0.0000028178
   30  C  2 YZ     -0.0000049868    -0.0000636156     0.0000032163    -0.0000008724    -0.0000000055
   31  C  3  S     -0.0000226665    -0.0002589700     0.0000727490    -0.0000042100     0.0000064366
   32  C  3  S      0.0000936932     0.0004040239    -0.0001957589     0.0000259761    -0.0000075469
   33  C  3  S     -0.0033793510    -0.0205369275     0.0029614577    -0.0005731608    -0.0001644130
   34  C  3  X      0.0000543015     0.0003845847    -0.0000418827     0.0000047967     0.0000010331
   35  C  3  Y     -0.0000744875    -0.0003302186     0.0000308096    -0.0000100040    -0.0000060815
   36  C  3  Z     -0.0000152395    -0.0000470689    -0.0000114096    -0.0000003066    -0.0000034196
   37  C  3  X     -0.0006843860    -0.0021974995     0.0004771866    -0.0001037929    -0.0000492299
   38  C  3  Y     -0.0002832701    -0.0006698204     0.0000089931    -0.0000277648    -0.0000410247
   39  C  3  Z     -0.0013721984    -0.0080260447     0.0010894456    -0.0001824382    -0.0000710078
   40  C  3 XX      0.0000565621     0.0003232285    -0.0000147088     0.0000046353     0.0000039315
   41  C  3 YY     -0.0000022435    -0.0000510805    -0.0000332372     0.0000035883    -0.0000029208
   42  C  3 ZZ     -0.0000365970    -0.0000522478    -0.0000099586     0.0000016367    -0.0000054315
   43  C  3 XY     -0.0000271653    -0.0001717552     0.0000301557    -0.0000048723    -0.0000009840
   44  C  3 XZ     -0.0000120575     0.0001842023    -0.0000022210     0.0000023907    -0.0000019888
   45  C  3 YZ     -0.0000272185    -0.0001759691     0.0000112856    -0.0000037844    -0.0000021518
   46  C  4  S     -0.0000152189     0.0003861406    -0.0001362705     0.0000087211    -0.0000130617
   47  C  4  S     -0.0003007025    -0.0004666713     0.0000941686    -0.0000195675    -0.0000355766
   48  C  4  S      0.0080410215     0.0377672673    -0.0016221160     0.0008850665     0.0008595324
   49  C  4  X      0.0001920281     0.0006436898     0.0000406398     0.0000085867     0.0000248406
   50  C  4  Y     -0.0000158762    -0.0003194948    -0.0000085414    -0.0000032660     0.0000000850
   51  C  4  Z     -0.0000524003     0.0001482030    -0.0000384472     0.0000110417    -0.0000085957
   52  C  4  X     -0.0002176723    -0.0039478565     0.0013088061    -0.0001084044     0.0001050949
   53  C  4  Y     -0.0027243703    -0.0155432075     0.0011060796    -0.0004114806    -0.0002682399
   54  C  4  Z      0.0015107121     0.0101141822    -0.0007234491     0.0002087698     0.0001150405
   55  C  4 XX     -0.0000196814    -0.0005421704     0.0001163645    -0.0000148017     0.0000076525
   56  C  4 YY     -0.0000374844     0.0001022304     0.0000005172     0.0000050922    -0.0000032840
   57  C  4 ZZ     -0.0000190112     0.0001496763    -0.0000023575     0.0000005197    -0.0000043312
   58  C  4 XY     -0.0000185426     0.0000524054    -0.0000388762    -0.0000006161    -0.0000069730
   59  C  4 XZ      0.0000123842     0.0003717736    -0.0000471294     0.0000108598    -0.0000018997
   60  C  4 YZ      0.0000176288    -0.0001132095     0.0000206941    -0.0000061564     0.0000025597
   61  C  5  S     -0.0004269748     0.0062198645     0.0003426476    -0.0000053939    -0.0000198456
   62  C  5  S      0.0004681514     0.0004811645    -0.0006803343    -0.0000025355    -0.0000074701
   63  C  5  S      0.0073672781     0.0350029033    -0.0047882493     0.0021941007     0.0005676800
   64  C  5  X     -0.0000340941     0.0009826073    -0.0001252524     0.0000014719    -0.0000158282
   65  C  5  Y      0.0001813297     0.0001870529     0.0001099356     0.0000082678     0.0000333455
   66  C  5  Z     -0.0000734577    -0.0006135705    -0.0001012648     0.0000042248    -0.0000183049
   67  C  5  X      0.0077631300     0.0652836249    -0.0057110530     0.0019770863     0.0005090520
   68  C  5  Y     -0.0039213578    -0.0064070353    -0.0025227868    -0.0002145972    -0.0006923302
   69  C  5  Z     -0.0014674940    -0.0330170461     0.0061494190    -0.0010124688     0.0003237402
   70  C  5 XX     -0.0000114599     0.0028110246    -0.0000838906     0.0000290147    -0.0000152118
   71  C  5 YY      0.0001035689     0.0000721861    -0.0000997204    -0.0000061812     0.0000026197
   72  C  5 ZZ      0.0000697409     0.0007139685    -0.0000725695     0.0000014579     0.0000035688
   73  C  5 XY      0.0000133836    -0.0001517435     0.0000141390    -0.0000004787     0.0000086037
   74  C  5 XZ      0.0000467244    -0.0016393379    -0.0000555682    -0.0000238656    -0.0000013193
   75  C  5 YZ     -0.0000257094     0.0000875315    -0.0000395905    -0.0000031243    -0.0000104315
   76  C  6  S      0.0002592849     0.0001567448     0.0000296650     0.0000033059     0.0000250606
   77  C  6  S     -0.0000256692    -0.0001863848     0.0000014164    -0.0000078234    -0.0000032832
   78  C  6  S     -0.0021757068    -0.0068489605     0.0006145870    -0.0002300155    -0.0001822465
   79  C  6  X     -0.0000520851    -0.0001867786    -0.0000006003     0.0000006758    -0.0000053273
   80  C  6  Y      0.0000062783    -0.0001566909     0.0000246708     0.0000011175     0.0000023232
   81  C  6  Z      0.0000800706     0.0003355878    -0.0000188430     0.0000055384     0.0000082166
   82  C  6  X     -0.0001978331    -0.0001131010     0.0000493461    -0.0000151427    -0.0000297520
   83  C  6  Y      0.0002355646    -0.0002654281    -0.0001451083     0.0000421793     0.0000126638
   84  C  6  Z      0.0008809868     0.0049157427    -0.0004302219     0.0001066176     0.0000595217
   85  C  6 XX      0.0000060149     0.0001858336    -0.0000281537     0.0000058991    -0.0000018052
   86  C  6 YY     -0.0000126562     0.0000040474     0.0000054068    -0.0000028030    -0.0000007008
   87  C  6 ZZ     -0.0000623368    -0.0003113023     0.0000236471    -0.0000070405    -0.0000047083
   88  C  6 XY      0.0000069112     0.0000606642    -0.0000201087     0.0000006434    -0.0000008030
   89  C  6 XZ      0.0000084395    -0.0001568579     0.0000257027    -0.0000057300     0.0000030655
   90  C  6 YZ     -0.0000256514    -0.0000295612    -0.0000000219    -0.0000025094    -0.0000037498
   91  C  7  S      0.0000658664     0.0000056878     0.0000855479     0.0000089687     0.0000164051
   92  C  7  S     -0.0001518293    -0.0011633940    -0.0000227084    -0.0000269617    -0.0000191404
   93  C  7  S      0.0033200869     0.0352929518    -0.0021942181     0.0009322782     0.0003083638
   94  C  7  X     -0.0000135553    -0.0001877109     0.0000256743    -0.0000083134    -0.0000003294
   95  C  7  Y      0.0000340705     0.0004448505    -0.0000554966     0.0000073730    -0.0000018100
   96  C  7  Z     -0.0000313413    -0.0003621362     0.0000437427    -0.0000041805     0.0000013071
   97  C  7  X     -0.0021702052    -0.0221522297     0.0020292960    -0.0004967453    -0.0000965520
   98  C  7  Y      0.0036727814     0.0371097793    -0.0026204081     0.0008699241     0.0002638393
   99  C  7  Z     -0.0019321542    -0.0178340937     0.0008986610    -0.0004344514    -0.0001881653
  100  C  7 XX     -0.0000294237    -0.0000979829    -0.0000190491    -0.0000039699    -0.0000045259
  101  C  7 YY     -0.0000110868     0.0000783469    -0.0000192597     0.0000007695    -0.0000015641
  102  C  7 ZZ     -0.0000203426    -0.0000716867    -0.0000151394    -0.0000030115    -0.0000036709
  103  C  7 XY      0.0000008572    -0.0000873616     0.0000053920    -0.0000020644    -0.0000005825
  104  C  7 XZ      0.0000277926     0.0001023329    -0.0000002491     0.0000031583     0.0000042937
  105  C  7 YZ     -0.0000029122    -0.0001179663    -0.0000069125    -0.0000032418    -0.0000013979
  106  C  8  S      0.0162716173     0.0065290428    -0.0149445500     0.0033993610    -0.0009410491
  107  C  8  S      0.0012555166     0.0000054833    -0.0011233624    -0.0003064010     0.0000614905
  108  C  8  S     -0.0271835589     0.0098673486     0.0271464395    -0.0068698215    -0.0000451351
  109  C  8  X      0.0003901539    -0.0010071040    -0.0008407929    -0.0000167616    -0.0000306951
  110  C  8  Y      0.0008359239     0.0000452026     0.0008860050     0.0001769697     0.0004687710
  111  C  8  Z     -0.0009069901     0.0004983052    -0.0002925836    -0.0001379730    -0.0003744956
  112  C  8  X      0.0082616570    -0.0262624421    -0.0123282007     0.0019105190     0.0005003165
  113  C  8  Y      0.0082849635     0.0026196173     0.0099838246    -0.0027509695    -0.0026985032
  114  C  8  Z     -0.0113121872     0.0116215729    -0.0018274196     0.0012750988     0.0019813608
  115  C  8 XX      0.0001944385     0.0023941183    -0.0008999408     0.0003422288     0.0000138106
  116  C  8 YY      0.0010576421    -0.0000245034    -0.0011784138     0.0003365823     0.0001203922
  117  C  8 ZZ      0.0010759444     0.0005065918    -0.0001960737     0.0002228373     0.0002276656
  118  C  8 XY      0.0003672208    -0.0001759734     0.0011477562    -0.0001396431     0.0001799994
  119  C  8 XZ     -0.0004535343    -0.0013710249    -0.0003722854    -0.0001611132    -0.0001149469
  120  C  8 YZ     -0.0012586194     0.0000112843     0.0005822829    -0.0003589031    -0.0001417411
  121  N  9  S      0.0000027486     0.0000237532    -0.0000019132     0.0000003127     0.0000000565
  122  N  9  S     -0.0001323541    -0.0011679245     0.0001117338    -0.0000210221    -0.0000022097
  123  N  9  S      0.0029548217     0.0281253639    -0.0022444931     0.0006007010     0.0001568425
  124  N  9  X     -0.0000056096    -0.0000767672    -0.0000231085    -0.0000008777    -0.0000048453
  125  N  9  Y      0.0000135579     0.0001469085    -0.0000126746     0.0000019534     0.0000000215
  126  N  9  Z     -0.0000044612    -0.0001360516     0.0000334798    -0.0000023287     0.0000039534
  127  N  9  X     -0.0003810860    -0.0034616326     0.0001014327    -0.0000753917    -0.0000441308
  128  N  9  Y      0.0006326616     0.0057473200    -0.0004845260     0.0001148745     0.0000272621
  129  N  9  Z     -0.0002974733    -0.0032946756     0.0004191677    -0.0000626439     0.0000097999
  130  N  9 XX     -0.0000321274    -0.0002807667     0.0000461250    -0.0000039897     0.0000028865
  131  N  9 YY     -0.0000213743    -0.0002243491     0.0000227560    -0.0000041910     0.0000001817
  132  N  9 ZZ     -0.0000340454    -0.0002537133     0.0000199663    -0.0000041620    -0.0000006173
  133  N  9 XY     -0.0000119170    -0.0000543749    -0.0000070148    -0.0000009302    -0.0000016279
  134  N  9 XZ      0.0000053219     0.0000439488    -0.0000050029     0.0000005566    -0.0000001872
  135  N  9 YZ     -0.0000098045    -0.0000899898     0.0000200805    -0.0000010242     0.0000020880
  136  C 10  S     -0.9781813950    -0.0024815302    -0.0063961352    -0.1227420387    -0.0853508162
  137  C 10  S     -0.0402350531     0.0002414032    -0.0006921871    -0.0064030272    -0.0041403974
  138  C 10  S      0.0214949623     0.0110311155    -0.0121975892     0.0122261969     0.0172590310
  139  C 10  X     -0.0002899128     0.0000489935    -0.0000460693    -0.0012083411    -0.0013864788
  140  C 10  Y      0.0009733652    -0.0000426595    -0.0000661745     0.0002992476     0.0000950662
  141  C 10  Z     -0.0006517554     0.0000126529     0.0000802967     0.0003940188     0.0006598532
  142  C 10  X      0.0014801340     0.0066457359     0.0051086963    -0.0020586401     0.0018443124
  143  C 10  Y      0.0017172743    -0.0061978566     0.0009316944    -0.0023758820    -0.0001262574
  144  C 10  Z     -0.0022265916     0.0016681313    -0.0034864994     0.0030862967    -0.0008756063
  145  C 10 XX     -0.0007679892    -0.0001761191    -0.0000113249    -0.0011901299    -0.0013573711
  146  C 10 YY     -0.0001669031     0.0000112036     0.0002341798    -0.0000873911    -0.0001374494
  147  C 10 ZZ     -0.0001643279    -0.0001589652     0.0000361446    -0.0003500023    -0.0003623133
  148  C 10 XY      0.0001918994    -0.0001560592    -0.0001624101     0.0000597188     0.0001505868
  149  C 10 XZ      0.0010673239     0.0001773334     0.0001018658     0.0007787203     0.0008122939
  150  C 10 YZ      0.0012444075    -0.0000314754    -0.0002072080     0.0002029839     0.0002159632
  151  C 11  S     -0.1478174910     0.0006997980     0.0243789439     0.7166844938     0.6606251239
  152  C 11  S     -0.0045848149    -0.0003353371    -0.0000606225     0.0286267690     0.0282273468
  153  C 11  S     -0.0076287038    -0.0085611293    -0.0006921042    -0.0152212911    -0.0342439064
  154  C 11  X     -0.0018149409     0.0000986632    -0.0000423886    -0.0012126448     0.0003671039
  155  C 11  Y      0.0001716844     0.0000686041     0.0002700592     0.0003716500    -0.0013878499
  156  C 11  Z      0.0008225969    -0.0001123625    -0.0002041079     0.0003344770     0.0009693738
  157  C 11  X     -0.0000085670     0.0011730029    -0.0010853889    -0.0010454755     0.0023074136
  158  C 11  Y     -0.0000575461     0.0009853066    -0.0014992494     0.0017611073     0.0021649984
  159  C 11  Z      0.0000532373    -0.0014502823     0.0018300880    -0.0009208335    -0.0030479001
  160  C 11 XX      0.0016571642    -0.0000178187    -0.0001724682     0.0004949530     0.0016487013
  161  C 11 YY      0.0001823365    -0.0000755071    -0.0002488531    -0.0004916444     0.0008310109
  162  C 11 ZZ      0.0004619346    -0.0000850034    -0.0001708596    -0.0002564557    -0.0000416001
  163  C 11 XY     -0.0001797433    -0.0000316187     0.0000740747    -0.0000505992    -0.0013977413
  164  C 11 XZ     -0.0007565121    -0.0000874758    -0.0001405330    -0.0007625897    -0.0003494726
  165  C 11 YZ      0.0000957509    -0.0001078644    -0.0000901574    -0.0002840449    -0.0008600810
  166  C 12  S     -0.0223992649     0.0006103693     0.0994176194     0.6449745502    -0.6665633352
  167  C 12  S     -0.0002159758    -0.0002550816     0.0032538531     0.0252890148    -0.0278437404
  168  C 12  S      0.0021572949     0.0055360363    -0.0035806401    -0.0083814267     0.0293391380
  169  C 12  X     -0.0001056456     0.0001534095     0.0001341695     0.0003595611     0.0013779103
  170  C 12  Y     -0.0000588059    -0.0000197127    -0.0000170685    -0.0007738579    -0.0013837530
  171  C 12  Z      0.0001057916    -0.0000665043    -0.0000571684     0.0004573201     0.0004270435
  172  C 12  X      0.0003476131    -0.0024088418    -0.0010393587     0.0016783832    -0.0031804284
  173  C 12  Y      0.0018725692     0.0001626787     0.0019394206    -0.0003289321     0.0002249844
  174  C 12  Z     -0.0017557665     0.0011471071    -0.0010734668    -0.0006159679     0.0015041716
  175  C 12 XX     -0.0000873319    -0.0000821521     0.0000815368    -0.0004599830    -0.0007836092
  176  C 12 YY     -0.0000169876    -0.0000584138    -0.0000361574    -0.0006148340    -0.0009815039
  177  C 12 ZZ     -0.0000014175    -0.0000963783    -0.0000846455    -0.0003429175     0.0000590569
  178  C 12 XY      0.0000437392    -0.0000385086    -0.0001022223     0.0002978913     0.0012409018
  179  C 12 XZ      0.0000837167    -0.0000222347    -0.0000812563    -0.0004036862    -0.0000651935
  180  C 12 YZ      0.0000976864    -0.0000876836    -0.0000950795    -0.0002515346     0.0010683907
  181  C 13  S      0.0020504920     0.0047808076     0.2164450722     0.1441223974    -0.2801199220
  182  C 13  S      0.0010214977    -0.0001425913     0.0073204892     0.0048638210    -0.0109319435
  183  C 13  S      0.0013134804    -0.0091711082     0.0066968104     0.0024581226    -0.0025318828
  184  C 13  X     -0.0001674799     0.0001973426     0.0016706694    -0.0005488563     0.0008197426
  185  C 13  Y      0.0002070543    -0.0000751747    -0.0001068289    -0.0006115552     0.0007402059
  186  C 13  Z     -0.0000844959    -0.0000437955    -0.0007970974     0.0008037613    -0.0010551419
  187  C 13  X      0.0015018011     0.0021144862    -0.0001683027    -0.0030802075    -0.0011284038
  188  C 13  Y     -0.0016221846    -0.0015185186    -0.0001391542    -0.0000977367    -0.0002180718
  189  C 13  Z      0.0005604273     0.0001520614     0.0002061001     0.0017164891     0.0007817260
  190  C 13 XX      0.0000960733    -0.0000530207    -0.0015338563     0.0002117128    -0.0000538840
  191  C 13 YY      0.0001699847    -0.0000606158    -0.0002185846    -0.0004253043     0.0007028792
  192  C 13 ZZ      0.0002331137    -0.0001151851    -0.0005905552    -0.0004611782     0.0007131080
  193  C 13 XY      0.0001068366    -0.0000685522    -0.0000017045    -0.0002837040     0.0002969400
  194  C 13 XZ      0.0000203594    -0.0000269727     0.0007831353     0.0000130574    -0.0000276910
  195  C 13 YZ      0.0000446671    -0.0000875570    -0.0000358491     0.0004117566    -0.0005403389
  196  C 14  S     -0.0006504781     0.0218180874     0.9598116035    -0.1183360921     0.1148203663
  197  C 14  S      0.0003071304     0.0012876290     0.0393438052    -0.0056343473     0.0051517525
  198  C 14  S      0.0113407098     0.0125123955    -0.0207750084    -0.0005577421    -0.0063339943
  199  C 14  X      0.0000678547    -0.0000392487    -0.0003139404    -0.0000651840     0.0003279822
  200  C 14  Y     -0.0001064364     0.0000702373     0.0009666648    -0.0002747355     0.0000478069
  201  C 14  Z      0.0000534439    -0.0000364216    -0.0006348975     0.0002640513    -0.0002131192
  202  C 14  X     -0.0061509341     0.0033080008    -0.0029721866    -0.0021961266     0.0021739578
  203  C 14  Y      0.0015649038     0.0061713736     0.0020520329     0.0013968942    -0.0016882035
  204  C 14  Z      0.0019534691    -0.0068924898    -0.0001387563    -0.0000043172     0.0002617559
  205  C 14 XX      0.0000285145    -0.0002201093     0.0010178653    -0.0004134268     0.0003265474
  206  C 14 YY     -0.0002311329    -0.0000090162     0.0002453169    -0.0000812354    -0.0000887764
  207  C 14 ZZ     -0.0001220216    -0.0000182466    -0.0003068361    -0.0000203207    -0.0000568396
  208  C 14 XY      0.0000392502     0.0000761597    -0.0009634823     0.0001963433    -0.0001066810
  209  C 14 XZ     -0.0000053551    -0.0000092851    -0.0005552131     0.0001305441    -0.0002376581
  210  C 14 YZ      0.0002730237    -0.0001548953    -0.0008881405     0.0000410890    -0.0000575548
  211  H 15  S      0.0000171520    -0.0001551638     0.0000632095     0.0000041151     0.0000067361
  212  H 15  S     -0.0000350558    -0.0002860873     0.0001282756     0.0000117449     0.0000057400
  213  H 16  S      0.0000062556     0.0005312152    -0.0000942275     0.0000062772    -0.0000078245
  214  H 16  S     -0.0000453114     0.0005753184    -0.0001375624    -0.0000007405    -0.0000194643
  215  H 17  S      0.0000061462    -0.0002429801    -0.0000279702    -0.0000009854    -0.0000018467
  216  H 17  S     -0.0002244961    -0.0003624732     0.0000817285     0.0000142240    -0.0000172359
  217  H 18  S      0.0001291713     0.0009863466    -0.0001242265     0.0000150691     0.0000001939
  218  H 18  S     -0.0000996452     0.0020831198    -0.0002319992     0.0000762574    -0.0000092289
  219  H 19  S      0.0000172693    -0.0001790967    -0.0000115976     0.0000025297     0.0000027524
  220  H 19  S     -0.0000746089    -0.0008540304     0.0001671653    -0.0000286631     0.0000070165
  221  H 20  S      0.0000617705     0.0003640969    -0.0000104341     0.0000041842     0.0000034876
  222  H 20  S      0.0002442845     0.0011058048    -0.0000272981     0.0000224370     0.0000200824
  223  H 21  S      0.0024048841     0.0009232106     0.0006626511     0.0003271832    -0.0001811285
  224  H 21  S     -0.0068022529     0.0025401174     0.0024096142    -0.0018538002    -0.0023074827
  225  H 22  S      0.0006750212     0.0000615812     0.0004128311    -0.0021223473    -0.0018237594
  226  H 22  S      0.0004906611     0.0005219200     0.0010474915     0.0041448996     0.0057233086
  227  H 23  S     -0.0002788820     0.0001910385     0.0000175411    -0.0021432673     0.0018473393
  228  H 23  S     -0.0007232305     0.0004307074     0.0010595978     0.0027901905    -0.0052506965
  229  H 24  S     -0.0004726046    -0.0000010166    -0.0008709524    -0.0002404875     0.0011388192
  230  H 24  S     -0.0009402581     0.0004268077    -0.0000955306     0.0006059371    -0.0005517366
  231  H 25  S     -0.0006554531     0.0009042608    -0.0023831676     0.0005719119    -0.0003608010
  232  H 25  S     -0.0025021744     0.0027094417     0.0064813428    -0.0003613411     0.0010552771
  233  C 26  S      0.0067284526    -0.7364234844     0.0074898469    -0.0038645038     0.0015344020
  234  C 26  S      0.0015518144    -0.0295221756    -0.0011296274    -0.0003138297     0.0000589615
  235  C 26  S      0.0136301006    -0.0394768076    -0.0174758858    -0.0015154268    -0.0001181057
  236  C 26  X      0.0001951147     0.0011505360    -0.0001740833    -0.0000882932     0.0000059938
  237  C 26  Y     -0.0001444172     0.0000080828    -0.0001533119     0.0000040994    -0.0000295509
  238  C 26  Z      0.0000261489    -0.0006009004     0.0002150546     0.0000456566     0.0000223455
  239  C 26  X      0.0147418525     0.0564734159    -0.0174990064     0.0024210312     0.0003232701
  240  C 26  Y      0.0020042574    -0.0013972228     0.0029368264    -0.0001278343     0.0003877900
  241  C 26  Z     -0.0095037096    -0.0298207373     0.0067086476    -0.0012114175    -0.0005127205
  242  C 26 XX      0.0003473982    -0.0029516930    -0.0003176384    -0.0000337611     0.0000145376
  243  C 26 YY      0.0001749963     0.0007157778    -0.0001947492    -0.0000328319    -0.0000050791
  244  C 26 ZZ      0.0001981003    -0.0003189489    -0.0002374791    -0.0000337434     0.0000042040
  245  C 26 XY     -0.0000315618     0.0000940325     0.0000099750    -0.0000007191     0.0000065480
  246  C 26 XZ     -0.0001013924     0.0022505619     0.0000820143    -0.0000031218    -0.0000182724
  247  C 26 YZ     -0.0000019760    -0.0000633575     0.0000143777    -0.0000073036    -0.0000032210
  248  C 27  S     -0.0039578638    -0.6604089030     0.0250194651     0.0033127523     0.0004432507
  249  C 27  S     -0.0006041350    -0.0278026812     0.0014658569     0.0005623563    -0.0000600504
  250  C 27  S     -0.0050949950    -0.0481614472     0.0082771855    -0.0007607139    -0.0003417903
  251  C 27  X     -0.0001576504    -0.0014875464     0.0002973322     0.0001481561    -0.0000213670
  252  C 27  Y     -0.0000513783     0.0000822744    -0.0000983672     0.0000699426     0.0001205027
  253  C 27  Z      0.0001302451     0.0007173845    -0.0000822861    -0.0001373735    -0.0000899510
  254  C 27  X      0.0218012969    -0.0083973639    -0.0214987487    -0.0000161659     0.0002587650
  255  C 27  Y     -0.0043471043     0.0001417225    -0.0021623210     0.0002537460    -0.0002581290
  256  C 27  Z     -0.0079085792     0.0047199085     0.0132497583    -0.0001865041     0.0000902056
  257  C 27 XX     -0.0003895369    -0.0024191697     0.0007353642    -0.0000562170    -0.0000423414
  258  C 27 YY     -0.0001433693     0.0001495110     0.0001785021     0.0000289487    -0.0000050593
  259  C 27 ZZ     -0.0003500608    -0.0004626082     0.0000618800     0.0000928146     0.0000046382
  260  C 27 XY     -0.0001840185     0.0001432270    -0.0003501030     0.0001106062     0.0000267086
  261  C 27 XZ      0.0003916841     0.0014433501    -0.0001687601     0.0000465936    -0.0000089513
  262  C 27 YZ      0.0002409818    -0.0001065576    -0.0000022725     0.0000784246    -0.0000283324
  263  C 28  S      0.0000050339    -0.0003058751     0.0001716015    -0.0000145571     0.0000139958
  264  C 28  S      0.0001656028     0.0015770895    -0.0001932620     0.0000539292     0.0000111855
  265  C 28  S     -0.0061766218    -0.0233775489    -0.0015543079    -0.0008925862    -0.0009459884
  266  C 28  X     -0.0000145479     0.0006157963    -0.0001448338     0.0000146111    -0.0000126756
  267  C 28  Y     -0.0000642636    -0.0004749090     0.0000316503    -0.0000094113    -0.0000068259
  268  C 28  Z      0.0000200794    -0.0000870867     0.0000206448    -0.0000031765     0.0000035675
  269  C 28  X     -0.0032278781    -0.0303877922     0.0014371646    -0.0007319168    -0.0003431525
  270  C 28  Y      0.0031640058     0.0426124955    -0.0043337768     0.0009625288     0.0000642209
  271  C 28  Z     -0.0003556736    -0.0188594582     0.0030462695    -0.0003742737     0.0002153065
  272  C 28 XX     -0.0000205972    -0.0000146858    -0.0000481598     0.0000004779    -0.0000052216
  273  C 28 YY      0.0000258968     0.0000414226    -0.0000109266     0.0000063769     0.0000020190
  274  C 28 ZZ     -0.0000301984     0.0000901982    -0.0000396591     0.0000042355    -0.0000070001
  275  C 28 XY     -0.0000027766     0.0001531584    -0.0000234829     0.0000035104    -0.0000017267
  276  C 28 XZ      0.0000581309     0.0002136845     0.0000425863     0.0000072022     0.0000118027
  277  C 28 YZ      0.0000269210     0.0001217339     0.0000241314     0.0000012394     0.0000076988

                         16               17               18               19               20
                  -10.5839504121   -10.5834761632    -1.0208460521    -0.9834697194    -0.9455819789
    1  C  1  S      0.0000158498    -0.0005197846     0.1072855670     0.0242394144     0.0040659400
    2  C  1  S     -0.0000461178     0.0017561689    -0.1986315114    -0.0471386761    -0.0067984861
    3  C  1  S     -0.0000148734    -0.0142912289    -0.0640644134     0.0498910840     0.0011370956
    4  C  1  X     -0.0000110644     0.0001398954    -0.0373615387     0.0002076242    -0.0001216826
    5  C  1  Y      0.0000064137     0.0001713744    -0.0142381096    -0.0111655141    -0.0005642875
    6  C  1  Z      0.0000057498    -0.0001616912     0.0601156204     0.0194004401     0.0019828455
    7  C  1  X     -0.0000471834    -0.0039117943    -0.0140639899     0.0130235105     0.0011954687
    8  C  1  Y     -0.0000465036    -0.0015189526    -0.0121072098     0.0058799487    -0.0001930941
    9  C  1  Z     -0.0000249238     0.0042084874     0.0217204515    -0.0232032494     0.0002734216
   10  C  1 XX     -0.0000114141     0.0001874663    -0.0109705518    -0.0013282686    -0.0001962745
   11  C  1 YY     -0.0000068045     0.0002226780    -0.0107129110    -0.0034108698    -0.0004180212
   12  C  1 ZZ     -0.0000029640     0.0002730989    -0.0161728594    -0.0045591780    -0.0005555399
   13  C  1 XY     -0.0000001647     0.0000563144    -0.0014335290    -0.0005013706     0.0000071276
   14  C  1 XZ     -0.0000027779     0.0000627699     0.0052137013     0.0007864496     0.0001175966
   15  C  1 YZ     -0.0000040832    -0.0000040462     0.0028440172     0.0011260765     0.0001085378
   16  C  2  S     -0.0000048272     0.0000705313     0.0898722201     0.0276201669     0.0037614947
   17  C  2  S      0.0000008003    -0.0000991976    -0.1630108477    -0.0477280216    -0.0067896577
   18  C  2  S      0.0000882434     0.0036754463    -0.0340418964    -0.0610917050    -0.0072529726
   19  C  2  X     -0.0000004932    -0.0001021095    -0.0432972060    -0.0100439787    -0.0011383131
   20  C  2  Y     -0.0000014899     0.0000049749    -0.0509209059    -0.0182061953    -0.0019134087
   21  C  2  Z     -0.0000060434     0.0002323958    -0.0161069364    -0.0006989373    -0.0005666557
   22  C  2  X      0.0000247760     0.0010765850    -0.0083523889    -0.0155415116    -0.0015672205
   23  C  2  Y      0.0000928038     0.0018925350    -0.0091243446    -0.0170353027    -0.0023622186
   24  C  2  Z     -0.0000864824     0.0012051276    -0.0030489442    -0.0077609471     0.0005168416
   25  C  2 XX     -0.0000004631    -0.0000735285    -0.0082420230    -0.0013984450    -0.0002367120
   26  C  2 YY     -0.0000015819     0.0000047660    -0.0114204566    -0.0038500834    -0.0004709195
   27  C  2 ZZ     -0.0000010886     0.0000119002    -0.0102151505    -0.0030054213    -0.0004560185
   28  C  2 XY      0.0000025065     0.0001044628    -0.0074537858    -0.0024892889    -0.0002608421
   29  C  2 XZ     -0.0000059774     0.0000347526    -0.0025223701    -0.0003832758    -0.0000357738
   30  C  2 YZ     -0.0000003915    -0.0000235368    -0.0003945019    -0.0000385905    -0.0000165031
   31  C  3  S     -0.0000120935    -0.0001031797     0.0841780058     0.0303168663     0.0027028631
   32  C  3  S      0.0000350708    -0.0007847980    -0.1539272682    -0.0568949537    -0.0057913273
   33  C  3  S     -0.0004411560     0.0063526047    -0.0284660909     0.0092056619     0.0120742989
   34  C  3  X      0.0000046717     0.0001339514    -0.0229195162    -0.0075414015     0.0001641079
   35  C  3  Y     -0.0000054809     0.0001318403     0.0013556198    -0.0008514965     0.0007206643
   36  C  3  Z      0.0000022363    -0.0000712296    -0.0632785810    -0.0210529255    -0.0022035035
   37  C  3  X     -0.0000735850     0.0026307312    -0.0031444076    -0.0005306358     0.0026707632
   38  C  3  Y      0.0000004347     0.0006800266    -0.0015778504    -0.0039796016     0.0007556996
   39  C  3  Z     -0.0001366380     0.0009973767    -0.0071743609     0.0051418344     0.0040756929
   40  C  3 XX      0.0000011688     0.0000944361    -0.0056996924    -0.0022194517    -0.0001381614
   41  C  3 YY      0.0000068134    -0.0002092319    -0.0068322581    -0.0025766783    -0.0003238030
   42  C  3 ZZ      0.0000043633    -0.0001192756    -0.0149349339    -0.0054013906    -0.0005698572
   43  C  3 XY     -0.0000048793     0.0000581167    -0.0033746669    -0.0014179721    -0.0000223049
   44  C  3 XZ      0.0000017058     0.0000630529    -0.0031259264    -0.0009065397    -0.0000077932
   45  C  3 YZ     -0.0000022204    -0.0000045111     0.0004994011    -0.0001447953     0.0000980626
   46  C  4  S      0.0000207113    -0.0001965055     0.1040791684     0.0356070919     0.0014206354
   47  C  4  S     -0.0000019236     0.0005544795    -0.1920556753    -0.0698263797    -0.0019823103
   48  C  4  S      0.0001146498    -0.0061904852    -0.0442779696    -0.0330362882    -0.0197059726
   49  C  4  X     -0.0000126287     0.0002212814     0.0093480333     0.0055386404     0.0024474145
   50  C  4  Y      0.0000036337    -0.0000841175     0.0632834111     0.0199858113     0.0008328118
   51  C  4  Z      0.0000116736    -0.0003467016    -0.0296547980    -0.0083856168    -0.0011979494
   52  C  4  X     -0.0002201957     0.0012155322     0.0084850319     0.0025120850     0.0037098139
   53  C  4  Y     -0.0001832090     0.0031453376     0.0141271565     0.0087752335     0.0085093517
   54  C  4  Z      0.0001033712    -0.0001842239    -0.0109049162    -0.0077607543    -0.0048870466
   55  C  4 XX     -0.0000217376     0.0002007853    -0.0088599876    -0.0033989484     0.0002314048
   56  C  4 YY      0.0000041390    -0.0000385806    -0.0166003393    -0.0059493426    -0.0003007321
   57  C  4 ZZ      0.0000022395     0.0001458004    -0.0111323459    -0.0043697417    -0.0002642542
   58  C  4 XY      0.0000075284     0.0000571772    -0.0018488767    -0.0010334557    -0.0002730121
   59  C  4 XZ      0.0000100532    -0.0001198710     0.0019882437     0.0006115162    -0.0000468056
   60  C  4 YZ     -0.0000060772     0.0001470951     0.0044324802     0.0010671784     0.0001603693
   61  C  5  S     -0.0000147415     0.0068325106     0.1004012882     0.0187138959    -0.0050375626
   62  C  5  S      0.0000666052    -0.0004283932    -0.1855522017    -0.0328469299     0.0086280601
   63  C  5  S      0.0013350440    -0.0636746028    -0.0262063067    -0.0447906921    -0.0471357889
   64  C  5  X      0.0000288865     0.0010672646     0.0547620256     0.0188482793     0.0062929306
   65  C  5  Y     -0.0000239636    -0.0001778628     0.0053686819    -0.0100030731    -0.0005575312
   66  C  5  Z      0.0000185062    -0.0009366015    -0.0215792062     0.0036560374    -0.0028617188
   67  C  5  X      0.0011563039    -0.0274192248     0.0419293096    -0.0560097172    -0.0379152649
   68  C  5  Y      0.0004191135     0.0034174773    -0.0022418601     0.0066773663     0.0040256828
   69  C  5  Z     -0.0011217149     0.0154943164    -0.0148054277     0.0327446150     0.0204237984
   70  C  5 XX      0.0000340313     0.0017199947    -0.0166908735    -0.0043197393     0.0002092720
   71  C  5 YY      0.0000033754    -0.0000766148    -0.0074436083    -0.0011418954     0.0002247259
   72  C  5 ZZ      0.0000035030     0.0005162978    -0.0083945686    -0.0008787912     0.0003002997
   73  C  5 XY     -0.0000097139    -0.0000042554     0.0015618529     0.0008277594    -0.0000530817
   74  C  5 XZ     -0.0000078733    -0.0011117977     0.0037872412     0.0002220211    -0.0000869173
   75  C  5 YZ      0.0000077128     0.0000757620     0.0048503528     0.0003163085    -0.0000647219
   76  C  6  S     -0.0000107173    -0.0000300008     0.0797781899     0.0267046579     0.0029387866
   77  C  6  S     -0.0000074820     0.0000237533    -0.1480906148    -0.0521724753    -0.0054906260
   78  C  6  S     -0.0000667989     0.0056313059    -0.0072693194    -0.0122166846     0.0051138100
   79  C  6  X      0.0000036917    -0.0001927589    -0.0211277648    -0.0058385077    -0.0000916039
   80  C  6  Y     -0.0000021650    -0.0002028112     0.0469452913     0.0136133338     0.0016992459
   81  C  6  Z      0.0000006444     0.0000500049     0.0322383587     0.0121728175     0.0006825642
   82  C  6  X      0.0000111546     0.0011666253    -0.0020754665     0.0056584436     0.0007163807
   83  C  6  Y      0.0000340853    -0.0023301904     0.0020511217     0.0058932622    -0.0007735775
   84  C  6  Z      0.0000581843    -0.0003131818     0.0014357972     0.0027253725    -0.0025499600
   85  C  6 XX      0.0000055503    -0.0001144570    -0.0086223225    -0.0030981116    -0.0003581376
   86  C  6 YY     -0.0000020302     0.0001257232    -0.0118757001    -0.0040173963    -0.0004485736
   87  C  6 ZZ     -0.0000037875     0.0000250733    -0.0094952788    -0.0036618869    -0.0002448579
   88  C  6 XY      0.0000012275    -0.0000043030     0.0025736379     0.0001362195     0.0000138359
   89  C  6 XZ     -0.0000064435     0.0000994540     0.0012013282     0.0004764357     0.0000197997
   90  C  6 YZ     -0.0000002326     0.0000673589    -0.0037665630    -0.0015426881    -0.0000900069
   91  C  7  S     -0.0000192096    -0.0006667252     0.0594453047    -0.1835551490     0.0003974952
   92  C  7  S      0.0000312828     0.0007678801    -0.1120162145     0.3587883774    -0.0002257172
   93  C  7  S      0.0003872977    -0.0089414418    -0.0158154632    -0.0261998183    -0.0171231780
   94  C  7  X     -0.0000110605     0.0001512319    -0.0025028749     0.0918178363     0.0000929288
   95  C  7  Y      0.0000059276     0.0000921163     0.0065109164    -0.1525297836     0.0006091492
   96  C  7  Z     -0.0000003413    -0.0001405134    -0.0018850950     0.0779533749    -0.0004590742
   97  C  7  X     -0.0001130660     0.0059101223    -0.0168516689     0.1328070817     0.0100317100
   98  C  7  Y      0.0001537054    -0.0095230748     0.0277283419    -0.2209335159    -0.0166361823
   99  C  7  Z     -0.0000315205     0.0048247398    -0.0144543627     0.1111595756     0.0080408992
  100  C  7 XX      0.0000053079     0.0001424603    -0.0039714475     0.0126115227    -0.0000062774
  101  C  7 YY      0.0000086977     0.0002172824    -0.0080354289     0.0268394343    -0.0000153130
  102  C  7 ZZ      0.0000068271     0.0002307130    -0.0030952593     0.0098359107     0.0000639195
  103  C  7 XY     -0.0000006683     0.0000528259     0.0050348918    -0.0156084680     0.0000949074
  104  C  7 XZ     -0.0000010189    -0.0000264404    -0.0025988505     0.0075648437    -0.0000734925
  105  C  7 YZ     -0.0000024699    -0.0000355047     0.0045826767    -0.0132971085     0.0000105101
  106  C  8  S      0.0017528883    -0.0105142328     0.0018485772     0.0002968302    -0.1359102695
  107  C  8  S     -0.0000965282     0.0016659096    -0.0026065459     0.0012907587     0.2592004434
  108  C  8  S     -0.0055368746     0.0507893311     0.0130082987     0.0136394103     0.0174875858
  109  C  8  X      0.0002802745     0.0010679264     0.0006625240     0.0000220799     0.0353389644
  110  C  8  Y     -0.0004235847    -0.0000711822    -0.0000425676    -0.0000122584    -0.0022214541
  111  C  8  Z      0.0002044425    -0.0005056231    -0.0002610376     0.0000149149    -0.0169369536
  112  C  8  X      0.0003324611    -0.0076176774    -0.0076687113    -0.0128095080     0.0151295224
  113  C  8  Y      0.0023529726     0.0005618751     0.0013004998     0.0002067722    -0.0008583238
  114  C  8  Z     -0.0021385124     0.0035579016     0.0018962311     0.0062441874    -0.0073157484
  115  C  8 XX      0.0004528848    -0.0018489703     0.0000698127     0.0003039781     0.0165050485
  116  C  8 YY      0.0004641184     0.0002128972    -0.0000455281     0.0001526396     0.0138391851
  117  C  8 ZZ      0.0001939632    -0.0002759710    -0.0000019556     0.0001734644     0.0115221559
  118  C  8 XY     -0.0003356430     0.0001263540     0.0000268016    -0.0000207879    -0.0037998736
  119  C  8 XZ      0.0000037397     0.0011333908    -0.0000398716    -0.0000673256    -0.0043951647
  120  C  8 YZ     -0.0002692712    -0.0001151555     0.0000502275     0.0000124450    -0.0073887323
  121  N  9  S     -0.0000003728    -0.0000039069    -0.0440651245     0.2195381046    -0.0006699880
  122  N  9  S      0.0000039854     0.0002480516    -0.0866120176     0.4351817937    -0.0008717781
  123  N  9  S      0.0000035547    -0.0072557866     0.0051541420    -0.0633323320    -0.0124137890
  124  N  9  X      0.0000077061    -0.0000037030    -0.0194222410     0.0924756047    -0.0003505276
  125  N  9  Y     -0.0000001209     0.0000242241     0.0316289895    -0.1529578733     0.0003915786
  126  N  9  Z     -0.0000063723    -0.0000240639    -0.0162007146     0.0768350217    -0.0001400330
  127  N  9  X      0.0000333038     0.0009161140    -0.0027202274     0.0195866742     0.0014820895
  128  N  9  Y     -0.0000150984    -0.0014723625     0.0050899092    -0.0331086451    -0.0023765822
  129  N  9  Z     -0.0000200812     0.0006868365    -0.0022205751     0.0170324406     0.0013154450
  130  N  9 XX     -0.0000016312     0.0000258651    -0.0023070572     0.0109362575     0.0000202427
  131  N  9 YY     -0.0000019269     0.0000070955    -0.0044528558     0.0217065009    -0.0000073076
  132  N  9 ZZ      0.0000021937     0.0000490856    -0.0018976090     0.0088419975     0.0000456379
  133  N  9 XY      0.0000039954     0.0000454037     0.0025226835    -0.0119603343     0.0000666568
  134  N  9 XZ     -0.0000011300    -0.0000211691    -0.0013119846     0.0059067478    -0.0000351334
  135  N  9 YZ     -0.0000004911     0.0000180105     0.0021552667    -0.0099769364     0.0000396242
  136  C 10  S     -0.0032067838    -0.0068685034     0.0007299313     0.0001598532    -0.1149160609
  137  C 10  S     -0.0004724347     0.0002594233    -0.0011667998    -0.0000835720     0.2112539408
  138  C 10  S      0.0004379824    -0.0195450886    -0.0029628183     0.0038336577     0.0673716549
  139  C 10  X     -0.0002894678     0.0003126889     0.0001562461    -0.0000782294     0.0296444248
  140  C 10  Y      0.0001427857    -0.0001313265     0.0002846179     0.0000231527    -0.0468395658
  141  C 10  Z      0.0000346392    -0.0000563785    -0.0004958276    -0.0000141203     0.0233287267
  142  C 10  X      0.0002828881    -0.0070167479     0.0003445084     0.0027469693     0.0098816259
  143  C 10  Y      0.0003266184     0.0048377499     0.0000127496    -0.0022779171    -0.0125105429
  144  C 10  Z     -0.0004241043    -0.0003034086    -0.0000868974     0.0005073927     0.0051108768
  145  C 10 XX     -0.0003944118     0.0000904324    -0.0000816079     0.0000030394     0.0146545164
  146  C 10 YY     -0.0001685890     0.0001517184    -0.0000840355    -0.0000125527     0.0117511327
  147  C 10 ZZ     -0.0002405081     0.0000172459    -0.0000819287    -0.0000452209     0.0096203464
  148  C 10 XY     -0.0000117882    -0.0001467311    -0.0000383153    -0.0000607141    -0.0036029624
  149  C 10 XZ      0.0002050513     0.0000071402     0.0000726963     0.0000226537    -0.0044349095
  150  C 10 YZ      0.0000946572    -0.0001645423     0.0000668986    -0.0000042129    -0.0069777717
  151  C 11  S      0.0841262058    -0.0054218163     0.0003144115     0.0001094091    -0.1033168001
  152  C 11  S      0.0036126585    -0.0002913718    -0.0006912241    -0.0003987392     0.1900727801
  153  C 11  S     -0.0112285190     0.0171020995     0.0011765536    -0.0032858784     0.0283301838
  154  C 11  X      0.0005508760    -0.0000535721     0.0001510867     0.0001356730    -0.0192944720
  155  C 11  Y     -0.0007079496     0.0000097071     0.0001182838     0.0000613425    -0.0362357179
  156  C 11  Z      0.0003004195     0.0000197261    -0.0001778195    -0.0001213167     0.0406455706
  157  C 11  X     -0.0024461289    -0.0042911131    -0.0004802154     0.0001850412    -0.0011057668
  158  C 11  Y      0.0014138473    -0.0034887567    -0.0003918664     0.0003041776    -0.0027693544
  159  C 11  Z      0.0001156318     0.0052083957     0.0005406053    -0.0003678037     0.0029215841
  160  C 11 XX      0.0007128367     0.0000500774    -0.0000348203    -0.0000517018     0.0129595957
  161  C 11 YY      0.0005892517    -0.0000674550    -0.0000535312    -0.0000466111     0.0104545485
  162  C 11 ZZ      0.0001528291    -0.0000449810    -0.0000475260    -0.0000472863     0.0088926518
  163  C 11 XY     -0.0005976871    -0.0000129744     0.0000070184     0.0000031520    -0.0027834241
  164  C 11 XZ     -0.0000045006    -0.0001200704     0.0000045655    -0.0000035464    -0.0041429411
  165  C 11 YZ     -0.0003584813    -0.0000862076    -0.0000056132    -0.0000167344    -0.0062906563
  166  C 12  S     -0.3300532941    -0.0024568304     0.0002449962     0.0000941042    -0.0995716535
  167  C 12  S     -0.0148483328     0.0001762548    -0.0004700987    -0.0003487535     0.1826810629
  168  C 12  S      0.0277541703    -0.0113455938    -0.0004079842     0.0013405207     0.0560067054
  169  C 12  X      0.0009713108     0.0000267517     0.0002378083     0.0001370692    -0.0507917406
  170  C 12  Y      0.0010673906    -0.0000098766     0.0000503718     0.0000138106     0.0037180610
  171  C 12  Z     -0.0014110618    -0.0000065195     0.0000033973    -0.0000487013     0.0238755195
  172  C 12  X     -0.0024398820     0.0047218579     0.0002680274    -0.0006490371    -0.0157520994
  173  C 12  Y      0.0001776547    -0.0003450760    -0.0000325605     0.0002876045     0.0012640144
  174  C 12  Z      0.0011481882    -0.0022190233     0.0001176808     0.0001592258     0.0072955506
  175  C 12 XX     -0.0005231744     0.0000514786    -0.0000475034    -0.0000471723     0.0132082145
  176  C 12 YY     -0.0013521277    -0.0000125243    -0.0000269616    -0.0000167885     0.0098895467
  177  C 12 ZZ     -0.0010169665    -0.0000070402    -0.0000279261    -0.0000388036     0.0082437349
  178  C 12 XY      0.0000956848    -0.0000162345     0.0000061106    -0.0000168585    -0.0031915430
  179  C 12 XZ      0.0005146566    -0.0000494524     0.0000094116     0.0000086518    -0.0041263865
  180  C 12 YZ      0.0016896208    -0.0000293875     0.0000005865    -0.0000285049    -0.0058150237
  181  C 13  S      0.9128844699    -0.0118524674     0.0003156988     0.0000967500    -0.1022942363
  182  C 13  S      0.0381120427    -0.0005399476    -0.0006413970    -0.0003893116     0.1881334156
  183  C 13  S     -0.0390603170     0.0172160323    -0.0000536976    -0.0023784019     0.0276039875
  184  C 13  X     -0.0008430267    -0.0000502110     0.0002378476     0.0001467438    -0.0389718817
  185  C 13  Y      0.0012325467    -0.0000064836    -0.0001314299    -0.0000966792     0.0402558867
  186  C 13  Z     -0.0005880278     0.0000322676    -0.0000188609     0.0000045405    -0.0130770565
  187  C 13  X      0.0023553257    -0.0063655792    -0.0002560743     0.0001186527    -0.0023545163
  188  C 13  Y     -0.0031942318     0.0041996330    -0.0000653257     0.0003467932     0.0032925414
  189  C 13  Z      0.0014308877    -0.0001457312     0.0001443437    -0.0003674156    -0.0015369613
  190  C 13 XX      0.0012883625     0.0000805966    -0.0000545728    -0.0000280730     0.0132140660
  191  C 13 YY      0.0004639273    -0.0000557959    -0.0000352657    -0.0000406972     0.0104690508
  192  C 13 ZZ      0.0006384133    -0.0000823418    -0.0000530662    -0.0000592153     0.0082770729
  193  C 13 XY     -0.0000417070    -0.0000823271     0.0000121296    -0.0000213196    -0.0036792537
  194  C 13 XZ     -0.0014333997    -0.0000745593     0.0000161472    -0.0000026738    -0.0035590702
  195  C 13 YZ     -0.0014989243    -0.0000517214    -0.0000000609    -0.0000128696    -0.0058778536
  196  C 14  S     -0.1740776521    -0.0112123993     0.0007398096     0.0001337787    -0.1136132860
  197  C 14  S     -0.0084317559     0.0000781375    -0.0010866082    -0.0000995449     0.2088642244
  198  C 14  S      0.0211190672    -0.0192724249    -0.0002491385     0.0031161917     0.0668750224
  199  C 14  X     -0.0017323681     0.0002571107     0.0002901106    -0.0000315848     0.0053218931
  200  C 14  Y     -0.0000646189     0.0000945393    -0.0004736958     0.0000173699     0.0446686853
  201  C 14  Z      0.0009710530    -0.0002157604     0.0000661862    -0.0000338471    -0.0401480340
  202  C 14  X      0.0001216854    -0.0048103230     0.0001506075     0.0016725594     0.0039746949
  203  C 14  Y      0.0010091591    -0.0040022997     0.0010389417     0.0008681435     0.0115553349
  204  C 14  Z     -0.0009085978     0.0059057998    -0.0008462405    -0.0015497429    -0.0117434163
  205  C 14 XX     -0.0019836209     0.0000568464    -0.0000884047    -0.0000693020     0.0145701532
  206  C 14 YY     -0.0002390413     0.0001348979    -0.0000565885    -0.0000214850     0.0116467212
  207  C 14 ZZ     -0.0003700633     0.0000908897    -0.0000342265    -0.0000025444     0.0094244839
  208  C 14 XY      0.0004557347    -0.0000232695     0.0000656419     0.0000518198    -0.0037319657
  209  C 14 XZ      0.0009846248    -0.0000731346    -0.0000173285    -0.0000288257    -0.0042944486
  210  C 14 YZ      0.0002286778    -0.0002073070     0.0000316356    -0.0000379820    -0.0068807513
  211  H 15  S     -0.0000047004    -0.0001773976    -0.0312066474    -0.0044157851    -0.0015856682
  212  H 15  S     -0.0000011499    -0.0003454166    -0.0076458221     0.0012076910    -0.0003701822
  213  H 16  S      0.0000139257     0.0001812545    -0.0235526374    -0.0077520321    -0.0013829614
  214  H 16  S      0.0000175621     0.0004766908    -0.0036082148    -0.0023530374    -0.0002466115
  215  H 17  S      0.0000037628    -0.0001869822    -0.0222209329    -0.0088001612    -0.0007590274
  216  H 17  S      0.0000130228    -0.0005562898    -0.0017470445    -0.0009736614    -0.0002116151
  217  H 18  S      0.0000169598     0.0002700270    -0.0294619179    -0.0113146907    -0.0003947663
  218  H 18  S      0.0000891320    -0.0001232759    -0.0062770325    -0.0018445091    -0.0013587353
  219  H 19  S      0.0000005106    -0.0004033508    -0.0280300371    -0.0100198562    -0.0011909974
  220  H 19  S     -0.0000404803     0.0002058554    -0.0028964384    -0.0055452742     0.0004094257
  221  H 20  S      0.0000004851     0.0001666613    -0.0278680400    -0.0100912370    -0.0014457754
  222  H 20  S      0.0000035632    -0.0000030073    -0.0038855114     0.0021431218    -0.0005520942
  223  H 21  S     -0.0000389158    -0.0006898178    -0.0002584559     0.0003585179     0.0417887468
  224  H 21  S     -0.0002125514    -0.0007216661     0.0005863095     0.0002010104     0.0023145402
  225  H 22  S      0.0001440620     0.0003426117    -0.0000302151    -0.0000048811     0.0350098880
  226  H 22  S      0.0017607090     0.0007354151     0.0001901117     0.0004354966     0.0041569012
  227  H 23  S      0.0006562411    -0.0003485256    -0.0000734182     0.0000211431     0.0342047434
  228  H 23  S     -0.0041533317    -0.0002271204     0.0000361786     0.0001523189     0.0052681056
  229  H 24  S     -0.0024682585     0.0003632458    -0.0000759327     0.0000627462     0.0344315459
  230  H 24  S      0.0072713276     0.0007067632     0.0000670617     0.0007010538     0.0041800668
  231  H 25  S      0.0001002463    -0.0006771946    -0.0002114021     0.0003473664     0.0407213936
  232  H 25  S     -0.0031596608    -0.0008118398     0.0007900329    -0.0008149461     0.0019298825
  233  C 26  S     -0.0053839853    -0.6610135779     0.0275477841     0.0039608581    -0.0238390088
  234  C 26  S     -0.0002993900    -0.0346272445    -0.0506388425    -0.0060947900     0.0433630607
  235  C 26  S      0.0004786696    -0.0207249022    -0.0671210122    -0.0011286627     0.0051429128
  236  C 26  X     -0.0000747363    -0.0023054026     0.0209038268     0.0041193987     0.0173219496
  237  C 26  Y      0.0000311236     0.0001010724     0.0002548347    -0.0014060658    -0.0008457203
  238  C 26  Z      0.0000145846     0.0010559311    -0.0103262668    -0.0003957297    -0.0083515497
  239  C 26  X      0.0024369675    -0.0761883398     0.0104833970    -0.0632311155    -0.0671157130
  240  C 26  Y     -0.0004258815     0.0018876553    -0.0006837329     0.0012513779     0.0020706426
  241  C 26  Z     -0.0009348569     0.0388259607    -0.0089490163     0.0313012728     0.0341525452
  242  C 26 XX     -0.0000015874    -0.0043419787    -0.0046542943    -0.0007003300     0.0041483845
  243  C 26 YY     -0.0000165961     0.0006051592    -0.0007026038     0.0000266521     0.0013525014
  244  C 26 ZZ     -0.0000212127    -0.0006903528    -0.0017015151     0.0000126857     0.0021047937
  245  C 26 XY     -0.0000133510     0.0002424779     0.0000547115     0.0001786234    -0.0001232215
  246  C 26 XZ     -0.0000026830     0.0029220958     0.0022940063     0.0002092349    -0.0016821718
  247  C 26 YZ     -0.0000016093    -0.0001288282     0.0002499787    -0.0000868838    -0.0000191804
  248  C 27  S      0.0066762988     0.7364787810     0.0073700002     0.0009457598    -0.0588176198
  249  C 27  S      0.0005604108     0.0397022327    -0.0147147446     0.0023813976     0.1099216312
  250  C 27  S     -0.0014569922     0.0448292888     0.0053592930     0.0450829342     0.1204531929
  251  C 27  X      0.0001256364    -0.0025781747     0.0066749047     0.0009770480     0.0304998728
  252  C 27  Y     -0.0001143759     0.0000447462     0.0000720286    -0.0003393138    -0.0021948388
  253  C 27  Z      0.0000298194     0.0012775345    -0.0030998021    -0.0000882115    -0.0144426831
  254  C 27  X      0.0010009688    -0.0614635421    -0.0189276932    -0.0371498633    -0.0053410467
  255  C 27  Y      0.0001748806     0.0033235048     0.0011513064     0.0022710538    -0.0000132628
  256  C 27  Z     -0.0006805287     0.0297813088     0.0116542888     0.0185945416     0.0026249462
  257  C 27 XX     -0.0000431458     0.0046653849    -0.0018110327    -0.0001481533     0.0119849912
  258  C 27 YY      0.0000216874    -0.0003542447    -0.0006099375     0.0004481059     0.0021541969
  259  C 27 ZZ      0.0000133136     0.0008241759    -0.0008173002     0.0003804579     0.0042694743
  260  C 27 XY      0.0000109788    -0.0002557488    -0.0000046845     0.0000626438    -0.0008476144
  261  C 27 XZ      0.0000809653    -0.0028100372     0.0005916403     0.0002327748    -0.0056913268
  262  C 27 YZ      0.0000731965     0.0001597135     0.0000303133    -0.0000585780    -0.0001621690
  263  C 28  S     -0.0000338898     0.0001995389     0.1048679534    -0.0143337684     0.0004866806
  264  C 28  S      0.0000452138    -0.0003543207    -0.1956117317     0.0302237673    -0.0017731965
  265  C 28  S      0.0004587352     0.0220407049    -0.0583246368     0.2116169673     0.0168909903
  266  C 28  X      0.0000281076     0.0000894551     0.0301310452     0.0275973978     0.0028137947
  267  C 28  Y     -0.0000025216    -0.0000058155    -0.0288105906    -0.0375678951     0.0001864146
  268  C 28  Z     -0.0000043449    -0.0000519807     0.0330637100     0.0222279347    -0.0009955199
  269  C 28  X     -0.0002144399     0.0027550075    -0.0074542490     0.0933972959     0.0138607254
  270  C 28  Y      0.0005678140    -0.0065770115     0.0166540982    -0.1435608776    -0.0182381886
  271  C 28  Z     -0.0004152833     0.0025393833    -0.0048575661     0.0606053147     0.0071387206
  272  C 28 XX      0.0000088351     0.0000822697    -0.0136452055     0.0004727670    -0.0001912412
  273  C 28 YY      0.0000049840    -0.0001641059    -0.0108037793     0.0033868575    -0.0001264889
  274  C 28 ZZ      0.0000092316    -0.0000524567    -0.0091304616     0.0004526622     0.0000253247
  275  C 28 XY      0.0000034066    -0.0000283849     0.0045929044    -0.0019795253     0.0001111242
  276  C 28 XZ     -0.0000053278    -0.0000307439    -0.0009726415     0.0004351379    -0.0002679530
  277  C 28 YZ     -0.0000056283     0.0001905390     0.0071909785    -0.0011487798    -0.0000432453

                         21               22               23               24               25
                   -0.8726746812    -0.8472609366    -0.8390595148    -0.8228112184    -0.8047978326
    1  C  1  S     -0.0496228050     0.0446355828    -0.1157817748    -0.0001433672    -0.0173748127
    2  C  1  S      0.0955915576    -0.0930818263     0.2379712161     0.0004665633     0.0299926783
    3  C  1  S      0.0004317775     0.0639760833    -0.0329080221    -0.0020304898     0.0428976089
    4  C  1  X     -0.0215129033    -0.0620090573     0.0103778206    -0.0004636574     0.0227158684
    5  C  1  Y      0.0074268851     0.0357833320    -0.0332033874    -0.0000853009     0.0969557744
    6  C  1  Z     -0.0276035493    -0.0226194678    -0.0216522904    -0.0003486158     0.0502725788
    7  C  1  X     -0.0149353270    -0.0014323933    -0.0150124939    -0.0005879524     0.0062054688
    8  C  1  Y      0.0067457525     0.0185005755    -0.0076878558     0.0008099235     0.0451581523
    9  C  1  Z     -0.0058700770    -0.0326116016     0.0151904056     0.0000062804     0.0115734842
   10  C  1 XX      0.0018654807    -0.0116817590     0.0140244239    -0.0000042364     0.0019685251
   11  C  1 YY      0.0067039476    -0.0033880604     0.0133162570     0.0000343225     0.0101011130
   12  C  1 ZZ      0.0092531484    -0.0015405227     0.0170364899     0.0000614296    -0.0052673808
   13  C  1 XY      0.0006062936     0.0021667051    -0.0007361615     0.0000118969     0.0015848136
   14  C  1 XZ      0.0005008621     0.0035783915    -0.0015712324     0.0000127443    -0.0024516766
   15  C  1 YZ     -0.0006046945    -0.0013195210     0.0015369877     0.0000369413    -0.0060620474
   16  C  2  S     -0.0633424486    -0.0481884709    -0.0652595551    -0.0008935995     0.1391829107
   17  C  2  S      0.1216338728     0.0944379223     0.1281626477     0.0016787843    -0.2730280577
   18  C  2  S      0.0467751912    -0.0251541562     0.0623740289     0.0017862457    -0.0937144204
   19  C  2  X      0.0072939821    -0.0020610159     0.0080212713     0.0000578460    -0.0214868981
   20  C  2  Y      0.0279148590     0.0450563416    -0.0035493405     0.0003459541    -0.0190173499
   21  C  2  Z      0.0048046757    -0.0613960569     0.0650600701    -0.0002858989     0.0585209278
   22  C  2  X      0.0034406343    -0.0141430504     0.0063995901     0.0002779363    -0.0101746021
   23  C  2  Y      0.0107372773    -0.0084268737     0.0086517760    -0.0002284688    -0.0130596337
   24  C  2  Z      0.0037264342    -0.0279477778     0.0389731033     0.0006583894     0.0130961278
   25  C  2 XX      0.0027211703     0.0002361923     0.0047619071     0.0000616061    -0.0123115541
   26  C  2 YY      0.0094802876     0.0103940659     0.0070942608     0.0001163118    -0.0180634647
   27  C  2 ZZ      0.0086980176     0.0043499798     0.0117663760     0.0001207024    -0.0180213240
   28  C  2 XY      0.0033556905     0.0035214315     0.0019003812     0.0000325449    -0.0074799594
   29  C  2 XZ      0.0003593052    -0.0042388437     0.0046655418     0.0000098033     0.0006154669
   30  C  2 YZ      0.0002658414    -0.0030995737     0.0033426759    -0.0000179167     0.0050171260
   31  C  3  S     -0.0403317125    -0.1061513558     0.0395773814    -0.0007352018     0.1128056726
   32  C  3  S      0.0790319885     0.2064506960    -0.0795047873     0.0012934556    -0.2232561076
   33  C  3  S     -0.0169368479     0.1010734179    -0.0349960169    -0.0010046696    -0.0497780953
   34  C  3  X     -0.0172322520     0.0075669707    -0.0449640070    -0.0002479966     0.0241403595
   35  C  3  Y     -0.0185753197     0.0043173522    -0.0468561821    -0.0004660557     0.0889073044
   36  C  3  Z      0.0291998922     0.0384477975     0.0056850185     0.0003025138    -0.0288218219
   37  C  3  X     -0.0129227088     0.0083887607    -0.0169489085    -0.0006217392     0.0127488854
   38  C  3  Y     -0.0087929612     0.0138384284    -0.0293814429    -0.0006898389     0.0233417789
   39  C  3  Z     -0.0069813873     0.0278738309    -0.0072488912    -0.0005877894     0.0003822291
   40  C  3 XX      0.0002635021     0.0067706035    -0.0068320902     0.0000556266    -0.0077797561
   41  C  3 YY      0.0045293920     0.0118256073    -0.0045306272     0.0000498671    -0.0123325627
   42  C  3 ZZ      0.0083244311     0.0179163765    -0.0044634393     0.0000937145    -0.0189464018
   43  C  3 XY      0.0010699661     0.0054004692    -0.0034146022     0.0000108701    -0.0023901230
   44  C  3 XZ     -0.0016915537    -0.0001953015    -0.0036477430    -0.0000363857     0.0019733720
   45  C  3 YZ     -0.0013226859     0.0014305639    -0.0041106918    -0.0000417694     0.0069664427
   46  C  4  S      0.0051163833    -0.0774942681     0.1072630107     0.0002180452    -0.0713183368
   47  C  4  S     -0.0138577787     0.1577208232    -0.2184335175    -0.0009282536     0.1405515635
   48  C  4  S      0.0715691356    -0.0514187627     0.0131490533     0.0117344013     0.0938691752
   49  C  4  X     -0.0522087815    -0.0473017303    -0.0332176843    -0.0002830517     0.0017734488
   50  C  4  Y      0.0041235468    -0.0176735449     0.0287913595    -0.0001035095     0.0443237515
   51  C  4  Z      0.0070829974    -0.0214852714     0.0198040222    -0.0002749601     0.0890611460
   52  C  4  X     -0.0226021173    -0.0141200715    -0.0021202568     0.0017255420    -0.0026594080
   53  C  4  Y     -0.0271692581     0.0274178575    -0.0096309697    -0.0027854707     0.0014893349
   54  C  4  Z      0.0187920003    -0.0166433652     0.0064696032     0.0010559915     0.0535327974
   55  C  4 XX     -0.0025727083     0.0089892280    -0.0125926454     0.0000334110     0.0068082771
   56  C  4 YY     -0.0003898153     0.0118677907    -0.0162469864    -0.0000797140     0.0047874963
   57  C  4 ZZ      0.0010146932     0.0092398080    -0.0113291767    -0.0000961636     0.0155668666
   58  C  4 XY      0.0048196400     0.0055615483     0.0019358266    -0.0000123647    -0.0036205820
   59  C  4 XZ     -0.0012572842    -0.0019907624    -0.0008170546    -0.0000307652    -0.0055833449
   60  C  4 YZ      0.0003153306     0.0025001520    -0.0000945640     0.0000554192    -0.0046966062
   61  C  5  S      0.1093263445     0.0612041780     0.0942590107     0.0007172870    -0.0026037492
   62  C  5  S     -0.2154356010    -0.1240347358    -0.1894342329    -0.0017198435     0.0073081646
   63  C  5  S      0.0501935203    -0.0596896711    -0.1394778017     0.0047576064    -0.0194056175
   64  C  5  X     -0.0565094154    -0.0230884365    -0.0027152638     0.0000631588    -0.0416925232
   65  C  5  Y      0.0160602667     0.0686450599    -0.0453759021     0.0002217624     0.0418493776
   66  C  5  Z      0.0111602114    -0.0684122830     0.0482360386    -0.0004108600     0.0280124319
   67  C  5  X      0.0919062231    -0.0909241182    -0.0206825990     0.0047156268     0.0517095778
   68  C  5  Y     -0.0159687892     0.0386395219    -0.0364903114    -0.0099680832     0.0109374309
   69  C  5  Z     -0.0434488070     0.0112818325     0.0537223362     0.0062734320    -0.0120492366
   70  C  5 XX     -0.0125448219    -0.0036489232    -0.0153591181    -0.0000800735    -0.0009508365
   71  C  5 YY     -0.0096232525    -0.0071256385    -0.0089226965    -0.0000828029     0.0022404576
   72  C  5 ZZ     -0.0108728365    -0.0087820739    -0.0082258225    -0.0001108520     0.0007113912
   73  C  5 XY      0.0019440011    -0.0022957183     0.0059180553    -0.0000149281    -0.0050959273
   74  C  5 XZ      0.0043352699     0.0065086012    -0.0001373408     0.0000254062    -0.0032756154
   75  C  5 YZ      0.0041291912     0.0055774181     0.0019326788     0.0000068959     0.0006364243
   76  C  6  S     -0.0364495725    -0.0344301756    -0.0054101093     0.0000468264    -0.1502320677
   77  C  6  S      0.0706885697     0.0676611911     0.0104873683    -0.0000949651     0.2984633230
   78  C  6  S     -0.0086701449     0.0117687237     0.0118332720    -0.0026312861     0.0256799146
   79  C  6  X     -0.0114978361    -0.0049384942    -0.0241595918    -0.0002981027     0.0288749257
   80  C  6  Y     -0.0199448869     0.0124590068    -0.0405008316    -0.0000625903     0.0020934432
   81  C  6  Z     -0.0048859090    -0.0409585939     0.0407665792     0.0000266941    -0.0098815513
   82  C  6  X     -0.0098987286    -0.0016221688    -0.0131584575    -0.0004708120     0.0023175705
   83  C  6  Y     -0.0016000167     0.0142287430    -0.0239141195     0.0001583447     0.0175993638
   84  C  6  Z      0.0094333121    -0.0220607062     0.0197236354     0.0008475159     0.0087096384
   85  C  6 XX      0.0032881197     0.0036128172    -0.0012935108    -0.0000345566     0.0232777250
   86  C  6 YY      0.0064084153     0.0013488305     0.0070169845     0.0000124480     0.0171666673
   87  C  6 ZZ      0.0042462715     0.0084694697    -0.0034348346    -0.0000298857     0.0191021743
   88  C  6 XY      0.0008491674     0.0015940755     0.0004888703     0.0000081642    -0.0026273997
   89  C  6 XZ      0.0012605046    -0.0005685921     0.0033606647     0.0000501044     0.0004297199
   90  C  6 YZ      0.0012672086     0.0029734768    -0.0012474901    -0.0000146853     0.0011205512
   91  C  7  S      0.0077265489     0.0359983313    -0.0143376646     0.0002280079     0.0067244793
   92  C  7  S     -0.0153614658    -0.0695232044     0.0313679040    -0.0004442031    -0.0185058032
   93  C  7  S      0.0432671195    -0.0619617659    -0.0099435880     0.0030953445     0.0672949811
   94  C  7  X      0.0169348969     0.0750163087    -0.0375227640     0.0002858341     0.0123259356
   95  C  7  Y     -0.0412349921    -0.1256901568     0.0439293727    -0.0005669400    -0.0155537235
   96  C  7  Z      0.0241171148     0.0642170270    -0.0185578797     0.0002960651     0.0135674256
   97  C  7  X     -0.0152685486     0.0426519007     0.0186666419     0.0011117578    -0.0450977472
   98  C  7  Y      0.0291255334    -0.0752243584    -0.0197682108     0.0002557482     0.0687417562
   99  C  7  Z     -0.0143072613     0.0384870343     0.0073595469    -0.0011054775    -0.0358823784
  100  C  7 XX     -0.0002592196    -0.0034775597     0.0027088716    -0.0000450344    -0.0015685111
  101  C  7 YY     -0.0017831207    -0.0066112550     0.0023803150    -0.0000131958    -0.0014799799
  102  C  7 ZZ     -0.0012843716    -0.0033137512     0.0011217206    -0.0000119360    -0.0017465594
  103  C  7 XY      0.0001113687     0.0029295399    -0.0016703084     0.0000154116     0.0005346771
  104  C  7 XZ     -0.0000920224    -0.0016508126     0.0007184328     0.0000256475    -0.0007456834
  105  C  7 YZ      0.0011781935     0.0029676220    -0.0004183260    -0.0000155260     0.0009022734
  106  C  8  S      0.0652460069    -0.0745356932    -0.0961313159     0.0002819956    -0.0324423816
  107  C  8  S     -0.1289659613     0.1496611667     0.1940732018    -0.0004055741     0.0650055201
  108  C  8  S      0.0368149530     0.0447817750     0.0866039336     0.0001904575     0.0530958230
  109  C  8  X      0.0487454105    -0.0217495234    -0.0152942157     0.0249025594     0.0166206424
  110  C  8  Y     -0.0025909397     0.0013921485     0.0004946400    -0.0957880938    -0.0013739867
  111  C  8  Z     -0.0236662311     0.0103056191     0.0077111656     0.0669500366    -0.0074086703
  112  C  8  X     -0.0060312611    -0.0417516169    -0.0671528658     0.0064461378    -0.0341640788
  113  C  8  Y      0.0055857325     0.0059363114     0.0068386399    -0.0198006770     0.0047758674
  114  C  8  Z     -0.0015508856     0.0175601011     0.0298549156     0.0131132812     0.0101620488
  115  C  8 XX     -0.0077023921     0.0093490398     0.0120353465     0.0026361210     0.0036977901
  116  C  8 YY     -0.0058721827     0.0079619895     0.0107918197     0.0006361589     0.0042905599
  117  C  8 ZZ     -0.0054784451     0.0070165940     0.0093373797    -0.0033095668     0.0033023808
  118  C  8 XY      0.0011336353    -0.0016640606    -0.0022652903    -0.0058494880    -0.0009204635
  119  C  8 XZ      0.0017876296    -0.0020208113    -0.0024570712     0.0032673010    -0.0003889439
  120  C  8 YZ      0.0019862913    -0.0031844007    -0.0044554487     0.0024862919    -0.0020647350
  121  N  9  S      0.0194768837     0.0537164535    -0.0197302367     0.0001799052     0.0072229762
  122  N  9  S      0.0384248737     0.1093603431    -0.0380930008     0.0005267782     0.0128652409
  123  N  9  S      0.0324488991    -0.0063915317    -0.0409341333    -0.0012056906     0.0594467941
  124  N  9  X      0.0088108616     0.0192637691    -0.0045829843     0.0000161501     0.0020294975
  125  N  9  Y     -0.0112854790    -0.0312495345     0.0120093599    -0.0001055588    -0.0048039259
  126  N  9  Z      0.0049976787     0.0156370604    -0.0065837253     0.0001022013     0.0006865484
  127  N  9  X     -0.0036084209     0.0054218608     0.0010253738    -0.0001028040    -0.0050798992
  128  N  9  Y      0.0033299090    -0.0079638075    -0.0071564034    -0.0004768517     0.0123325421
  129  N  9  Z     -0.0017286968     0.0038612467     0.0044163289     0.0005500338    -0.0042044232
  130  N  9 XX      0.0010962932     0.0026178880    -0.0001978161     0.0000536980     0.0000181966
  131  N  9 YY      0.0016314456     0.0051696919    -0.0019078974     0.0000252058     0.0009494035
  132  N  9 ZZ      0.0004972176     0.0020807343    -0.0006061390     0.0000313444    -0.0001473230
  133  N  9 XY     -0.0012911368    -0.0028603793     0.0008448343    -0.0000018432    -0.0005958056
  134  N  9 XZ      0.0005860698     0.0014050300    -0.0005070701    -0.0000065721     0.0001289103
  135  N  9 YZ     -0.0006820352    -0.0023163360     0.0012468026     0.0000200314    -0.0003614636
  136  C 10  S      0.0001950867    -0.0199879805    -0.0316432885     0.1395961973    -0.0204435714
  137  C 10  S     -0.0004428828     0.0386043750     0.0612656962    -0.2682848168     0.0397691587
  138  C 10  S     -0.0230298942     0.0232808559     0.0331313874    -0.0802658135     0.0103351283
  139  C 10  X      0.0404354958    -0.0342934488    -0.0412151636    -0.0503522584    -0.0103775643
  140  C 10  Y      0.0074377999    -0.0149379691    -0.0214736338    -0.0024144040    -0.0103928279
  141  C 10  Z     -0.0278489178     0.0306845242     0.0396573009     0.0289285801     0.0140226483
  142  C 10  X      0.0082874935    -0.0024574908    -0.0021872887    -0.0105668952     0.0007469112
  143  C 10  Y      0.0068936087    -0.0119847203    -0.0175622487    -0.0033932504    -0.0067963349
  144  C 10  Z     -0.0102627299     0.0111858088     0.0156178574     0.0085875555     0.0061375448
  145  C 10 XX      0.0017751886     0.0003267695     0.0010574272    -0.0218339252     0.0012578312
  146  C 10 YY     -0.0008174356     0.0033280413     0.0050483712    -0.0130330617     0.0030452775
  147  C 10 ZZ     -0.0014855260     0.0030450597     0.0043684112    -0.0124437735     0.0023643988
  148  C 10 XY     -0.0018532685     0.0008205601     0.0006853973     0.0038379042    -0.0003049374
  149  C 10 XZ      0.0003284457    -0.0003898307    -0.0004799082     0.0062081594    -0.0000074732
  150  C 10 YZ      0.0015809728    -0.0028664477    -0.0040736946     0.0042419558    -0.0020444204
  151  C 11  S     -0.0563478821     0.0446013121     0.0538328594     0.1356537327     0.0160962502
  152  C 11  S      0.1055982922    -0.0852548997    -0.1034664173    -0.2603468947    -0.0316842408
  153  C 11  S      0.0399244785    -0.0325818720    -0.0399351308    -0.0578449386    -0.0107124374
  154  C 11  X      0.0159150203    -0.0255925455    -0.0367534995     0.0580766601    -0.0215273090
  155  C 11  Y     -0.0248810931     0.0233631931     0.0298238809    -0.0119045829     0.0121492406
  156  C 11  Z      0.0123970101    -0.0059872600    -0.0054700307    -0.0209767762     0.0012788995
  157  C 11  X      0.0040395492    -0.0087686741    -0.0133426973     0.0173993180    -0.0082398847
  158  C 11  Y     -0.0105979053     0.0083914297     0.0104183965    -0.0126932072     0.0031822452
  159  C 11  Z      0.0067021447    -0.0023431317    -0.0016163892     0.0013698375     0.0015591981
  160  C 11 XX      0.0065523798    -0.0048682385    -0.0057498823    -0.0201763752    -0.0014566088
  161  C 11 YY      0.0070400444    -0.0063052583    -0.0079050886    -0.0123221140    -0.0028167713
  162  C 11 ZZ      0.0047209456    -0.0038218217    -0.0046349279    -0.0128992119    -0.0013914739
  163  C 11 XY     -0.0027205271     0.0026056737     0.0033465600     0.0020133674     0.0013273023
  164  C 11 XZ     -0.0006156119    -0.0003772608    -0.0008001117     0.0067710648    -0.0007894494
  165  C 11 YZ     -0.0036059507     0.0028482208     0.0034301549     0.0046445881     0.0010593698
  166  C 12  S     -0.0752126736     0.0707597341     0.0902599161    -0.0023885443     0.0357496390
  167  C 12  S      0.1418734245    -0.1350575152    -0.1728962640     0.0045650378    -0.0692889311
  168  C 12  S      0.0228001973    -0.0217106834    -0.0290693221     0.0003497835    -0.0134472158
  169  C 12  X     -0.0241008804     0.0172515007     0.0197039311     0.0228754236     0.0035315620
  170  C 12  Y      0.0020496538    -0.0013338665    -0.0016843202    -0.0890089201    -0.0008809700
  171  C 12  Z      0.0112309842    -0.0080384577    -0.0088724204     0.0623950198    -0.0009622502
  172  C 12  X      0.0012010385    -0.0028702471    -0.0040246651     0.0086383694    -0.0019720626
  173  C 12  Y     -0.0001634259    -0.0002038537     0.0001213547    -0.0324726708    -0.0002449989
  174  C 12  Z     -0.0003609671     0.0017092301     0.0022504801     0.0226099999     0.0016533790
  175  C 12 XX      0.0094476976    -0.0089161579    -0.0114008144    -0.0025783740    -0.0045668142
  176  C 12 YY      0.0081663419    -0.0079358846    -0.0102212107    -0.0004926341    -0.0041786467
  177  C 12 ZZ      0.0067952221    -0.0066730886    -0.0086132199     0.0038602497    -0.0035199643
  178  C 12 XY     -0.0021358878     0.0018985152     0.0023956029     0.0063996471     0.0009467272
  179  C 12 XZ     -0.0022996786     0.0019699389     0.0024394742    -0.0037101610     0.0008599549
  180  C 12 YZ     -0.0040729228     0.0036546843     0.0045930161    -0.0028219779     0.0017329605
  181  C 13  S     -0.0551020927     0.0442591919     0.0526793103    -0.1377749710     0.0141683285
  182  C 13  S      0.1034996426    -0.0844381925    -0.1011738248     0.2643905970    -0.0277516232
  183  C 13  S      0.0347745817    -0.0346905980    -0.0418458520     0.0596581586    -0.0138734224
  184  C 13  X      0.0036547681    -0.0138751804    -0.0222632556    -0.0527850885    -0.0162287639
  185  C 13  Y      0.0236395937    -0.0206603742    -0.0258384895    -0.0022496288    -0.0096150606
  186  C 13  Z     -0.0217836007     0.0246925199     0.0334823490     0.0298278036     0.0166869986
  187  C 13  X      0.0003738202    -0.0040401165    -0.0073436832    -0.0108306104    -0.0054448791
  188  C 13  Y      0.0089964302    -0.0084633341    -0.0095843988    -0.0096795682    -0.0037668550
  189  C 13  Z     -0.0077485659     0.0092346773     0.0119148071     0.0138277131     0.0058769110
  190  C 13 XX      0.0055319190    -0.0038217115    -0.0041948544     0.0211053780    -0.0005212674
  191  C 13 YY      0.0067716075    -0.0059757485    -0.0073937223     0.0128272977    -0.0023972345
  192  C 13 ZZ      0.0056032095    -0.0050796629    -0.0063345080     0.0121459418    -0.0021018007
  193  C 13 XY     -0.0009425660     0.0002917598     0.0001276225    -0.0037755001    -0.0002887990
  194  C 13 XZ     -0.0014766075     0.0009452462     0.0009824811    -0.0057884952     0.0000714809
  195  C 13 YZ     -0.0042875761     0.0038076924     0.0047349726    -0.0041198964     0.0016666679
  196  C 14  S      0.0016105431    -0.0198849830    -0.0324312187    -0.1384989582    -0.0217505516
  197  C 14  S     -0.0028843576     0.0384987394     0.0629856591     0.2661603228     0.0425099654
  198  C 14  S     -0.0115142084     0.0299754921     0.0389392009     0.0783865938     0.0211871032
  199  C 14  X      0.0453698756    -0.0432917870    -0.0537687354     0.0544029234    -0.0153645576
  200  C 14  Y     -0.0133374107     0.0202307320     0.0278323132    -0.0086190717     0.0119301581
  201  C 14  Z     -0.0130584683     0.0060244391     0.0050629937    -0.0215796145    -0.0020042177
  202  C 14  X      0.0109715534    -0.0101052303    -0.0112471456     0.0132054185    -0.0036206375
  203  C 14  Y     -0.0050441171     0.0144825416     0.0194852127    -0.0057006868     0.0103915217
  204  C 14  Z     -0.0017492989    -0.0068297230    -0.0104889762    -0.0022435284    -0.0059051870
  205  C 14 XX     -0.0000691491     0.0018942716     0.0030396096     0.0210940268     0.0020162871
  206  C 14 YY     -0.0014056750     0.0036853305     0.0055983729     0.0126148894     0.0033760905
  207  C 14 ZZ      0.0006540423     0.0011896277     0.0022760792     0.0131909258     0.0019003404
  208  C 14 XY      0.0021650843    -0.0025307167    -0.0032825086    -0.0021956106    -0.0012670499
  209  C 14 XZ     -0.0019244272     0.0014253255     0.0016409996    -0.0071433131     0.0003273609
  210  C 14 YZ     -0.0000430886    -0.0014781504    -0.0024516954    -0.0048020485    -0.0016600551
  211  H 15  S      0.0252188018    -0.0301285706     0.0728649220     0.0001887095     0.0098707621
  212  H 15  S      0.0047167410    -0.0005674017     0.0085748322     0.0002239221     0.0001157633
  213  H 16  S      0.0283200062     0.0175146315     0.0397123148     0.0004099235    -0.0897206535
  214  H 16  S      0.0036787340     0.0011137927     0.0054756800    -0.0001835121    -0.0117005437
  215  H 17  S      0.0145338305     0.0549333534    -0.0274027397     0.0003649378    -0.0730306627
  216  H 17  S      0.0031720969     0.0096182399    -0.0039390213    -0.0001978527    -0.0066863870
  217  H 18  S     -0.0078339934     0.0433243504    -0.0688717478    -0.0002141380     0.0472747553
  218  H 18  S      0.0052520610     0.0048604485    -0.0073041447    -0.0010901842     0.0073927109
  219  H 19  S      0.0146990596     0.0112803564     0.0019901997    -0.0000961446     0.1069356706
  220  H 19  S      0.0035312835     0.0075432638     0.0015762476     0.0001480174     0.0099596600
  221  H 20  S      0.0236160002     0.0274393987     0.0038100543     0.0001087825     0.0916362066
  222  H 20  S      0.0004130982    -0.0033261040    -0.0012901186     0.0002930024     0.0157406781
  223  H 21  S     -0.0060159427     0.0147651757     0.0215387864    -0.0811758935     0.0119456924
  224  H 21  S      0.0037403781     0.0020022058     0.0036143822    -0.0039774966     0.0043667745
  225  H 22  S      0.0260642297    -0.0227541234    -0.0284574823    -0.0781206178    -0.0100240931
  226  H 22  S      0.0034370085    -0.0012373462    -0.0008426640    -0.0049816811     0.0002681555
  227  H 23  S      0.0342958352    -0.0360777069    -0.0477692929     0.0012911635    -0.0222131132
  228  H 23  S      0.0026094693    -0.0020123640    -0.0025156980     0.0001530821    -0.0012749828
  229  H 24  S      0.0251719632    -0.0225084750    -0.0276962291     0.0786338488    -0.0088995230
  230  H 24  S      0.0031012163    -0.0012651211    -0.0007585695     0.0049719411     0.0001764086
  231  H 25  S     -0.0065927598     0.0145482161     0.0218426637     0.0787958295     0.0126224472
  232  H 25  S      0.0031597656     0.0011932848     0.0031201893     0.0025817321     0.0038422672
  233  C 26  S      0.1586146421     0.0015873789     0.0506562896    -0.0003636648     0.0579733291
  234  C 26  S     -0.2903591231    -0.0069349519    -0.1031398922     0.0006588940    -0.1120974929
  235  C 26  S     -0.1719321743    -0.0343570777    -0.1368216520    -0.0051713660    -0.1075260865
  236  C 26  X     -0.0273555772     0.0480947418     0.0594165850     0.0017737822    -0.0270042822
  237  C 26  Y      0.0030071862     0.0058008874    -0.0074729747    -0.0029153020     0.0069972254
  238  C 26  Z      0.0092524511    -0.0343911123    -0.0256026496     0.0014603126     0.0154793738
  239  C 26  X      0.1095420702    -0.0959237942    -0.1188484516    -0.0016114718     0.0012457746
  240  C 26  Y      0.0004041711     0.0035478723     0.0076903069     0.0061468447    -0.0011378322
  241  C 26  Z     -0.0599403654     0.0494637734     0.0554628788    -0.0044732448    -0.0112226068
  242  C 26 XX     -0.0284189778     0.0001372887    -0.0108793080     0.0002987953    -0.0118833761
  243  C 26 YY     -0.0064476356     0.0002792183    -0.0023336170     0.0000629587    -0.0030186173
  244  C 26 ZZ     -0.0127270214    -0.0009779414    -0.0042637269    -0.0002551295    -0.0053247281
  245  C 26 XY      0.0007372528    -0.0009655165     0.0009304644    -0.0004795858    -0.0005355310
  246  C 26 XZ      0.0134880957     0.0013369044     0.0046524006     0.0002375605     0.0049548467
  247  C 26 YZ      0.0001327368     0.0004919722    -0.0003260965     0.0002239835     0.0003420843
  248  C 27  S      0.1401300548    -0.0577451112    -0.0393117972    -0.0006743056     0.0366502645
  249  C 27  S     -0.2604811061     0.1127608058     0.0818831029     0.0010709548    -0.0661676862
  250  C 27  S     -0.1638735406     0.1123002969     0.1274739413     0.0039234861    -0.0338018173
  251  C 27  X      0.0499658498     0.0270888192     0.0642602241     0.0027932520     0.0571038971
  252  C 27  Y     -0.0004374794    -0.0000400714    -0.0045272576    -0.0114971273    -0.0013420839
  253  C 27  Z     -0.0258263007    -0.0151126718    -0.0297836126     0.0080910737    -0.0278197046
  254  C 27  X     -0.0134061010    -0.0683326644    -0.1167791952     0.0019497174    -0.0402387639
  255  C 27  Y     -0.0021745367     0.0024232261     0.0034561144    -0.0097712019     0.0028300853
  256  C 27  Z      0.0097589956     0.0330794747     0.0596267864     0.0072317079     0.0271727669
  257  C 27 XX     -0.0261872006     0.0117988753     0.0088685734     0.0010737372    -0.0057720533
  258  C 27 YY     -0.0067635797     0.0027590709     0.0018396866     0.0002284689    -0.0019456587
  259  C 27 ZZ     -0.0113374175     0.0043978803     0.0035662611    -0.0011264873    -0.0026878756
  260  C 27 XY      0.0012328588    -0.0009730465    -0.0003277851    -0.0020554192    -0.0001659215
  261  C 27 XZ      0.0112249490    -0.0047208759    -0.0042203889     0.0010570997     0.0019198640
  262  C 27 YZ     -0.0001337832     0.0001832045    -0.0001009792     0.0008613268     0.0000954350
  263  C 28  S      0.0466875371     0.1538636511    -0.0541496717     0.0007620075     0.0061524425
  264  C 28  S     -0.0904521518    -0.3070089981     0.1062372177    -0.0013465142    -0.0110880074
  265  C 28  S     -0.0525193934    -0.0502906612     0.0840743481    -0.0108182751    -0.0784252846
  266  C 28  X     -0.0528378386    -0.0203818961    -0.0624007061    -0.0003604140    -0.0058154546
  267  C 28  Y     -0.0102472653     0.0157921179    -0.0330648571    -0.0001463090     0.0388194218
  268  C 28  Z      0.0318875987     0.0086376683     0.0415521195     0.0001452017     0.0117415976
  269  C 28  X     -0.0581742297     0.0512613178    -0.0403905256    -0.0040825119    -0.0382660496
  270  C 28  Y      0.0422793176    -0.0535185061    -0.0293684446    -0.0015016438     0.0783266524
  271  C 28  Z     -0.0061030335     0.0177107642     0.0361833419     0.0044133828    -0.0296308712
  272  C 28 XX     -0.0024759280    -0.0190371371     0.0129098641    -0.0000862362    -0.0030868115
  273  C 28 YY     -0.0056337365    -0.0179598521     0.0045442336    -0.0000714757     0.0029553104
  274  C 28 ZZ     -0.0061682693    -0.0142237329     0.0019833783    -0.0001182916    -0.0021457573
  275  C 28 XY     -0.0003736321     0.0042636692    -0.0034217970     0.0000013081    -0.0025962127
  276  C 28 XZ      0.0034380834     0.0026878959     0.0016008994     0.0001293038    -0.0027590464
  277  C 28 YZ      0.0042587185     0.0079963045     0.0004884861     0.0001224907    -0.0003868885

                         26               27               28               29               30
                   -0.7878440600    -0.7047666301    -0.6811748687    -0.6691950213    -0.6527856036
    1  C  1  S      0.0808484617    -0.0612306444    -0.0351266849     0.0016721475     0.0718863519
    2  C  1  S     -0.1668729898     0.1250148962     0.0716623340    -0.0033276262    -0.1522254223
    3  C  1  S     -0.0418546833     0.0576147600     0.0189212462    -0.0032291470    -0.0161764193
    4  C  1  X      0.0358014507    -0.0401927279     0.0254741183    -0.0007213294    -0.0433343346
    5  C  1  Y     -0.0338212767    -0.0155428729    -0.0324350139     0.0027673130     0.0948338167
    6  C  1  Z      0.0013067092    -0.0288357955    -0.0291571065    -0.0016470421    -0.0297036833
    7  C  1  X      0.0125226013     0.0002809281     0.0167095763    -0.0007197467    -0.0157069682
    8  C  1  Y     -0.0240746822     0.0040921302    -0.0087988691     0.0024708213     0.0377612858
    9  C  1  Z     -0.0009279857    -0.0207124064    -0.0153251854    -0.0003499801    -0.0058673430
   10  C  1 XX     -0.0060417593     0.0059002512     0.0065744971    -0.0002799491    -0.0131915557
   11  C  1 YY     -0.0146894783     0.0060471529    -0.0001635205    -0.0000831278    -0.0029995076
   12  C  1 ZZ     -0.0117428116     0.0119753836     0.0067718610    -0.0002925771    -0.0132874336
   13  C  1 XY     -0.0018631394     0.0044002193     0.0027626389     0.0000689524     0.0001361008
   14  C  1 XZ     -0.0001337734    -0.0027493567    -0.0046017986     0.0000503087     0.0054673504
   15  C  1 YZ      0.0014871563     0.0018461935     0.0006754204     0.0000872894     0.0029614772
   16  C  2  S      0.0184033793    -0.0424235455     0.0054599060    -0.0011619586    -0.0594167581
   17  C  2  S     -0.0392586476     0.0868225369    -0.0113783764     0.0020828354     0.1172585533
   18  C  2  S      0.0104774067     0.0126551962     0.0024672833     0.0028840361     0.0349553882
   19  C  2  X      0.0147473542    -0.0048121013     0.0224885933    -0.0002303238    -0.0351571318
   20  C  2  Y     -0.0015909800    -0.0216358286    -0.0060801008     0.0005729184    -0.0118504801
   21  C  2  Z     -0.0569308699     0.0711769607     0.0645521643    -0.0021908361    -0.1091403731
   22  C  2  X      0.0122743712    -0.0044529755     0.0104259129     0.0005970927    -0.0092349023
   23  C  2  Y      0.0081793159    -0.0089382703     0.0019728119    -0.0001192391    -0.0015522955
   24  C  2  Z     -0.0300862972     0.0344170307     0.0225374473     0.0006140185    -0.0272866672
   25  C  2 XX      0.0016814759     0.0041953989     0.0023641712     0.0001029758     0.0033919798
   26  C  2 YY     -0.0038238780     0.0051961611    -0.0032055338     0.0001964881     0.0125089962
   27  C  2 ZZ     -0.0049201780     0.0072273900    -0.0005056116     0.0000510446     0.0046809932
   28  C  2 XY      0.0004312478     0.0026823051     0.0015454608     0.0000597932     0.0022980661
   29  C  2 XZ     -0.0017720238     0.0021383189     0.0026582417    -0.0000381527    -0.0034284559
   30  C  2 YZ     -0.0041492134     0.0041438458     0.0024389543    -0.0000274509    -0.0017942288
   31  C  3  S     -0.0472572566     0.0664685458     0.0480824058    -0.0001710977    -0.0153323949
   32  C  3  S      0.0966243508    -0.1342323890    -0.0959466464     0.0000082417     0.0265132361
   33  C  3  S     -0.0095789611    -0.0403836407    -0.0517534369    -0.0023570932     0.0187259890
   34  C  3  X      0.0311282379    -0.0085324745     0.0321000917    -0.0015901322    -0.0800299264
   35  C  3  Y      0.0070894735    -0.0340808331     0.0163959486    -0.0026378696    -0.1203634901
   36  C  3  Z     -0.0056573768     0.0245864741     0.0270671994     0.0009098063     0.0044517991
   37  C  3  X      0.0057812670    -0.0078476236     0.0079933496    -0.0014220621    -0.0282574319
   38  C  3  Y      0.0128687397    -0.0268744899    -0.0015299166    -0.0018627970    -0.0421279407
   39  C  3  Z     -0.0128500886     0.0060072168    -0.0029187592    -0.0006749534     0.0117721018
   40  C  3 XX      0.0067253195    -0.0038916330    -0.0011333937    -0.0000278588    -0.0017464790
   41  C  3 YY      0.0053518579    -0.0089108609    -0.0068104117    -0.0000650763     0.0014793890
   42  C  3 ZZ      0.0064507733    -0.0119910475    -0.0093961083     0.0000077884     0.0036180654
   43  C  3 XY      0.0019980176    -0.0029958676    -0.0012393740    -0.0000977653    -0.0025856926
   44  C  3 XZ      0.0031950637     0.0001142340     0.0036266018    -0.0000806400    -0.0048965737
   45  C  3 YZ      0.0001962623    -0.0037999998    -0.0010430831    -0.0001394457    -0.0048551840
   46  C  4  S     -0.0375219217     0.0453607397    -0.0138117120     0.0023911739     0.0992067745
   47  C  4  S      0.0785022518    -0.0942649600     0.0279897459    -0.0057890360    -0.2063575242
   48  C  4  S      0.0115123489    -0.0425944793    -0.0028767759     0.0176921198    -0.0351209812
   49  C  4  X      0.0333750125     0.0750080469     0.0685166164    -0.0009406179    -0.0317546899
   50  C  4  Y     -0.0413658409    -0.0275845180    -0.0493069457    -0.0010708104     0.0017156702
   51  C  4  Z     -0.0441129218     0.0250043658     0.0053377913     0.0026905175     0.0890996748
   52  C  4  X      0.0049564787     0.0198308054     0.0179084878     0.0024014083    -0.0101613010
   53  C  4  Y     -0.0232734302    -0.0032425722    -0.0196311531    -0.0045231734     0.0062075151
   54  C  4  Z     -0.0124597153    -0.0013445513    -0.0014772800     0.0028346714     0.0359400596
   55  C  4 XX      0.0028416142    -0.0028986512     0.0006690020    -0.0002293342    -0.0093510020
   56  C  4 YY      0.0096339603    -0.0068948131     0.0050142790    -0.0005522473    -0.0203625993
   57  C  4 ZZ      0.0012014797    -0.0090920394    -0.0014187036    -0.0003631778    -0.0104895262
   58  C  4 XY     -0.0013111487    -0.0048329655    -0.0032706582    -0.0001517386    -0.0033380701
   59  C  4 XZ      0.0049737307     0.0001919756     0.0025430669    -0.0000520392    -0.0022288522
   60  C  4 YZ     -0.0000998082    -0.0022265749    -0.0045114727     0.0001176419     0.0053017609
   61  C  5  S     -0.0585908564    -0.0942913311    -0.0481834543    -0.0020500522    -0.0605928717
   62  C  5  S      0.1141350093     0.1948820415     0.0973523464     0.0036696068     0.1245774773
   63  C  5  S      0.1951208106     0.1127565228     0.0346172376     0.0108191879     0.1278085094
   64  C  5  X     -0.0579428799     0.0736941879    -0.0794190595     0.0019640873     0.1308311797
   65  C  5  Y     -0.0163235015     0.0126488530     0.0232637749    -0.0034836697    -0.0879146194
   66  C  5  Z      0.0305955954    -0.0467372504     0.0217755969     0.0022693248     0.0219912861
   67  C  5  X      0.0851445263    -0.0020151684    -0.0438069869     0.0091831733     0.0968467850
   68  C  5  Y     -0.0059703428     0.0084626963     0.0084803643    -0.0156993484    -0.0292726348
   69  C  5  Z     -0.0603984620    -0.0090159009     0.0132193710     0.0089528949    -0.0273467680
   70  C  5 XX      0.0078020581     0.0167992932     0.0089339060     0.0003700758     0.0073750097
   71  C  5 YY      0.0071115920     0.0064220049     0.0044251324     0.0001525926     0.0049611893
   72  C  5 ZZ      0.0065493481     0.0094019341     0.0049749527     0.0000966140     0.0077815177
   73  C  5 XY     -0.0010681317     0.0001011422    -0.0002842168    -0.0001567879     0.0016872251
   74  C  5 XZ      0.0013974092    -0.0080389348    -0.0026925739    -0.0001386465    -0.0063504480
   75  C  5 YZ     -0.0052815358    -0.0000834937    -0.0021923949     0.0000039666    -0.0001857382
   76  C  6  S      0.0855093324     0.0266661985     0.0663758988    -0.0020855893    -0.1040960735
   77  C  6  S     -0.1705322902    -0.0540141359    -0.1344349091     0.0043254128     0.2140340784
   78  C  6  S     -0.0360607138    -0.0219184576    -0.0492721802    -0.0043104389     0.0339676606
   79  C  6  X      0.0210552953    -0.0031839662     0.0372212832    -0.0007648856    -0.0488060606
   80  C  6  Y      0.0245193800    -0.0451428885    -0.0524840459     0.0006633838     0.0672781657
   81  C  6  Z     -0.0226705150     0.0309018612    -0.0115121997     0.0009355914     0.0605886749
   82  C  6  X      0.0127102221    -0.0004906163     0.0123893955    -0.0009494018    -0.0181995021
   83  C  6  Y      0.0066097944    -0.0136168021    -0.0153509710     0.0008184283     0.0278488268
   84  C  6  Z     -0.0104703157     0.0125436003    -0.0020240395     0.0018418903     0.0262262152
   85  C  6 XX     -0.0111890608    -0.0043029321    -0.0117270418     0.0003926882     0.0213822355
   86  C  6 YY     -0.0142838912     0.0005737648    -0.0064757371     0.0002841861     0.0126181998
   87  C  6 ZZ     -0.0088756463    -0.0076160531    -0.0104551033     0.0001759410     0.0117234739
   88  C  6 XY     -0.0007089333     0.0007495899    -0.0005555891    -0.0000657826    -0.0010382143
   89  C  6 XZ     -0.0034884381    -0.0006602783    -0.0043008429     0.0001718489     0.0073276649
   90  C  6 YZ     -0.0005108378    -0.0007941579    -0.0012064919     0.0001077115     0.0051637838
   91  C  7  S     -0.0249853019     0.0809235640     0.0572245601     0.0014063724    -0.0013333334
   92  C  7  S      0.0483517497    -0.1692323084    -0.1222754837    -0.0030922782     0.0036338471
   93  C  7  S      0.0693852436    -0.0747857408    -0.0165205134     0.0055033265     0.0103512641
   94  C  7  X     -0.0314870465     0.0989261746     0.0624059505     0.0024887460     0.0261873523
   95  C  7  Y      0.0609158943    -0.1590604896    -0.1097351194    -0.0021808525     0.0100869855
   96  C  7  Z     -0.0348095307     0.0735472245     0.0525058076     0.0004631425    -0.0196669354
   97  C  7  X     -0.0359761842     0.0210654384    -0.0051570823     0.0007234575    -0.0012998520
   98  C  7  Y      0.0636583781    -0.0361258373     0.0105319356     0.0021956518     0.0059068138
   99  C  7  Z     -0.0309978851     0.0172509435    -0.0055526435    -0.0027463421    -0.0064730595
  100  C  7 XX      0.0017005596    -0.0089933398    -0.0065545864    -0.0002656004    -0.0015953382
  101  C  7 YY      0.0046851487    -0.0149260705    -0.0110797581    -0.0001934959     0.0018477268
  102  C  7 ZZ      0.0025871889    -0.0075098154    -0.0057303465    -0.0000879125     0.0014198598
  103  C  7 XY     -0.0018526463     0.0065296561     0.0043985147     0.0001526899     0.0009046186
  104  C  7 XZ      0.0014765460    -0.0033578961    -0.0021272824    -0.0000172373     0.0001352956
  105  C  7 YZ     -0.0024965387     0.0046483946     0.0034175047    -0.0000251756    -0.0018411924
  106  C  8  S     -0.0584533663     0.0369848240    -0.0840703572    -0.0008835755    -0.0440762651
  107  C  8  S      0.1141752994    -0.0791375297     0.1757430539     0.0020422135     0.0887339396
  108  C  8  S      0.1162914601    -0.0282584078     0.0926154372     0.0051305757     0.0304484535
  109  C  8  X      0.0610794020     0.0930882361    -0.0905642783     0.0472031193     0.0038219998
  110  C  8  Y     -0.0040952632    -0.0047080234     0.0064660056    -0.1767837490     0.0038369445
  111  C  8  Z     -0.0291080920    -0.0452700775     0.0426105802     0.1228452574    -0.0048665791
  112  C  8  X     -0.0626417208     0.0224085252    -0.0649612375     0.0121570511    -0.0130810582
  113  C  8  Y      0.0050597576    -0.0015054666     0.0072852158    -0.0435584789     0.0015270401
  114  C  8  Z      0.0304596082    -0.0098962811     0.0297885528     0.0299124482     0.0037394015
  115  C  8 XX      0.0062116631    -0.0070423986     0.0133419391     0.0017686635     0.0056537368
  116  C  8 YY      0.0083941366    -0.0019766290     0.0076079385     0.0005354190     0.0049417108
  117  C  8 ZZ      0.0061503970    -0.0032245227     0.0081730733    -0.0018626657     0.0045973363
  118  C  8 XY     -0.0020037498     0.0002191701    -0.0013603285    -0.0035720726    -0.0006915459
  119  C  8 XZ     -0.0004646320     0.0026745943    -0.0038951298     0.0019264472    -0.0013357766
  120  C  8 YZ     -0.0044258817    -0.0004172199    -0.0016872726     0.0014432850    -0.0019384520
  121  N  9  S     -0.0206924709     0.0488107903     0.0332174097     0.0006862424    -0.0005920617
  122  N  9  S     -0.0431716537     0.1003040789     0.0680475023     0.0015609667    -0.0014122257
  123  N  9  S      0.0197099389     0.0506427356     0.0601837409     0.0006629801     0.0019304558
  124  N  9  X     -0.0078316225     0.0095897657     0.0070021227    -0.0004049289    -0.0101632170
  125  N  9  Y      0.0102600523    -0.0165496274    -0.0088557605    -0.0002382060    -0.0024266517
  126  N  9  Z     -0.0043504101     0.0108606768     0.0056465219     0.0004484122     0.0061285898
  127  N  9  X     -0.0044342439     0.0001909891    -0.0039459386    -0.0001156597     0.0053100441
  128  N  9  Y      0.0063123989     0.0000042410     0.0033635143    -0.0002663644     0.0024128529
  129  N  9  Z     -0.0040061907    -0.0012840514    -0.0025351165     0.0004756066    -0.0025799235
  130  N  9 XX     -0.0012495821     0.0020932995     0.0016406376     0.0000318841    -0.0012980646
  131  N  9 YY     -0.0020766870     0.0043682437     0.0028341288     0.0000794364     0.0003370611
  132  N  9 ZZ     -0.0007313636     0.0020315751     0.0013061409     0.0000755293     0.0005714810
  133  N  9 XY      0.0012599559    -0.0022924061    -0.0017348977     0.0000171846     0.0011408455
  134  N  9 XZ     -0.0005080423     0.0013317046     0.0009846640    -0.0000053969    -0.0002455847
  135  N  9 YZ      0.0007265841    -0.0022514169    -0.0014114104    -0.0000312174    -0.0007252919
  136  C 10  S     -0.0525467459    -0.0488114803     0.0574439663     0.1039178440     0.0130895198
  137  C 10  S      0.1026883769     0.0967683529    -0.1142237851    -0.2082635742    -0.0262268620
  138  C 10  S      0.0327824727     0.0307546779    -0.0261931034    -0.0607416862    -0.0005285335
  139  C 10  X     -0.0136382356     0.0362939433    -0.0687593715     0.1136232172    -0.0330465941
  140  C 10  Y     -0.0221824635     0.0119229927    -0.0451607786    -0.0037645401    -0.0378260639
  141  C 10  Z      0.0260598904    -0.0292392950     0.0745674029    -0.0572545533     0.0490767662
  142  C 10  X      0.0023845915     0.0139470631    -0.0182861006     0.0335897684    -0.0090705704
  143  C 10  Y     -0.0175729223     0.0006307029    -0.0175608647     0.0098539988    -0.0144531018
  144  C 10  Z      0.0132307028    -0.0081113242     0.0242354946    -0.0259192917     0.0172659532
  145  C 10 XX      0.0039057294     0.0066577792    -0.0101867557    -0.0120370097    -0.0041180374
  146  C 10 YY      0.0078365687     0.0061777222    -0.0061010292    -0.0151266038    -0.0005149333
  147  C 10 ZZ      0.0056835815     0.0042629618    -0.0045761044    -0.0112445793    -0.0006998968
  148  C 10 XY     -0.0011627558    -0.0025918412     0.0034915105     0.0036460322     0.0010403977
  149  C 10 XZ     -0.0000303616    -0.0002061829     0.0010960102     0.0006656850     0.0010493251
  150  C 10 YZ     -0.0047283866    -0.0018590418     0.0005024214     0.0069067631    -0.0010484947
  151  C 11  S      0.0281500130    -0.0113371974     0.0351141059    -0.1095080993     0.0262760079
  152  C 11  S     -0.0558845165     0.0223399066    -0.0706165919     0.2185396558    -0.0528982040
  153  C 11  S     -0.0212883095    -0.0080127024    -0.0104253033     0.0536893933    -0.0178066009
  154  C 11  X     -0.0562658473    -0.0797397032     0.1163440952     0.0979538753     0.0422064372
  155  C 11  Y      0.0280738419     0.0383793970    -0.0675961779    -0.0064165098    -0.0387260641
  156  C 11  Z      0.0063997712     0.0102654479    -0.0053175435    -0.0466888597     0.0099987881
  157  C 11  X     -0.0202364312    -0.0238684373     0.0367708472     0.0320961426     0.0151322177
  158  C 11  Y      0.0078982183     0.0132304759    -0.0218907710    -0.0114014322    -0.0110568083
  159  C 11  Z      0.0042601856     0.0016120204    -0.0011553496    -0.0076595767     0.0011441420
  160  C 11 XX     -0.0021959800     0.0027621683    -0.0061506699     0.0119375225    -0.0037863688
  161  C 11 YY     -0.0055673976    -0.0007604173    -0.0017354481     0.0153272475    -0.0026122804
  162  C 11 ZZ     -0.0023349898     0.0017778669    -0.0047569532     0.0125275213    -0.0033830572
  163  C 11 XY      0.0028676706     0.0019682771    -0.0022953340    -0.0021962922    -0.0005760913
  164  C 11 XZ     -0.0022519578    -0.0030568880     0.0043634541    -0.0015582239     0.0017681333
  165  C 11 YZ      0.0020307993     0.0001592815     0.0008169819    -0.0074671986     0.0011442968
  166  C 12  S      0.0798341221     0.0703401846    -0.0974710191     0.0012071791    -0.0382113429
  167  C 12  S     -0.1554854569    -0.1396898640     0.1940669373    -0.0024495974     0.0764437132
  168  C 12  S     -0.0343171260    -0.0273647684     0.0434440411    -0.0016464993     0.0191136424
  169  C 12  X      0.0021216762    -0.0244811578     0.0427972425    -0.0429381235     0.0181431026
  170  C 12  Y     -0.0013852513    -0.0001008415    -0.0020547558     0.1613329410    -0.0048946724
  171  C 12  Z     -0.0002293867     0.0130681269    -0.0211835744    -0.1123630085    -0.0053202728
  172  C 12  X     -0.0048841225    -0.0097446923     0.0105010886    -0.0129533701     0.0011461809
  173  C 12  Y     -0.0002494063     0.0001035546    -0.0009044365     0.0498435103    -0.0013231697
  174  C 12  Z      0.0024567724     0.0050652244    -0.0050847724    -0.0348270531     0.0008028129
  175  C 12 XX     -0.0102443561    -0.0099947573     0.0146721959     0.0020910419     0.0063494471
  176  C 12 YY     -0.0094249271    -0.0080112600     0.0104674667     0.0004707098     0.0035582537
  177  C 12 ZZ     -0.0080096411    -0.0072412552     0.0099411995    -0.0030073734     0.0038447656
  178  C 12 XY      0.0020322549     0.0016526917    -0.0021315833    -0.0050882951    -0.0006277275
  179  C 12 XZ      0.0019177773     0.0021755975    -0.0036995523     0.0029249787    -0.0020177795
  180  C 12 YZ      0.0038352732     0.0028179792    -0.0034567952     0.0021657692    -0.0009768286
  181  C 13  S      0.0252981219    -0.0142848583     0.0363484199     0.1092503590     0.0216976176
  182  C 13  S     -0.0502975631     0.0281705861    -0.0729704866    -0.2180807497    -0.0437454633
  183  C 13  S     -0.0204816588    -0.0061992285    -0.0131030131    -0.0520227241    -0.0157938416
  184  C 13  X     -0.0436351716    -0.0608342634     0.0838273700    -0.0992020645     0.0289071669
  185  C 13  Y     -0.0213728377    -0.0287266038     0.0535125844     0.0060040531     0.0337490369
  186  C 13  Z      0.0410931746     0.0563324001    -0.0893173326     0.0476775102    -0.0435759303
  187  C 13  X     -0.0166399116    -0.0173462675     0.0264703502    -0.0283292787     0.0112075282
  188  C 13  Y     -0.0055402051    -0.0101870205     0.0164159778    -0.0067368568     0.0091114073
  189  C 13  Z      0.0135676502     0.0177588267    -0.0277521359     0.0206779288    -0.0136615209
  190  C 13 XX     -0.0000887075     0.0048710620    -0.0087321578    -0.0126691427    -0.0042784245
  191  C 13 YY     -0.0048367120     0.0000457366    -0.0024929023    -0.0155307230    -0.0021400939
  192  C 13 ZZ     -0.0041936300    -0.0000859656    -0.0018525658    -0.0115372449    -0.0016735335
  193  C 13 XY     -0.0010023639    -0.0019476082     0.0030686909     0.0039484929     0.0014019698
  194  C 13 XZ     -0.0001982416    -0.0009569061     0.0014047248     0.0005414195     0.0005668346
  195  C 13 YZ      0.0035141928     0.0016207016    -0.0013669132     0.0067409514    -0.0000868853
  196  C 14  S     -0.0538245973    -0.0477871103     0.0576802422    -0.1044258839     0.0190281480
  197  C 14  S      0.1050876299     0.0946665651    -0.1146549135     0.2094071970    -0.0381661982
  198  C 14  S      0.0349695640     0.0292985103    -0.0215984550     0.0574086958    -0.0045222861
  199  C 14  X     -0.0240929184     0.0466236930    -0.0954441164    -0.1150758129    -0.0498150551
  200  C 14  Y      0.0248499356    -0.0174066986     0.0555191990     0.0140187351     0.0428367654
  201  C 14  Z     -0.0077255046    -0.0100869611     0.0043187290     0.0493414575    -0.0096082224
  202  C 14  X     -0.0065893655     0.0155928403    -0.0292433272    -0.0390513863    -0.0157499853
  203  C 14  Y      0.0177463561    -0.0030256910     0.0219760063     0.0133694269     0.0165841775
  204  C 14  Z     -0.0114851486    -0.0059147757    -0.0030484423     0.0095189931    -0.0051791810
  205  C 14 XX      0.0047399993     0.0053224036    -0.0080463209     0.0116829920    -0.0038760625
  206  C 14 YY      0.0080183409     0.0056249478    -0.0055270683     0.0150292642    -0.0009784865
  207  C 14 ZZ      0.0050921443     0.0056902921    -0.0072649508     0.0117917802    -0.0025543639
  208  C 14 XY     -0.0024888318     0.0002647091    -0.0014195371    -0.0027754801    -0.0009428029
  209  C 14 XZ      0.0006046853    -0.0017899650     0.0038398929    -0.0011963979     0.0023006759
  210  C 14 YZ     -0.0042245847    -0.0029223289     0.0024873989    -0.0072704976     0.0001715888
  211  H 15  S     -0.0600533849     0.0523543260     0.0189671360    -0.0024956847    -0.0906819489
  212  H 15  S     -0.0075188744     0.0147868736     0.0110642175    -0.0001320574    -0.0231093373
  213  H 16  S     -0.0114347060     0.0414178860    -0.0115682151     0.0008947325     0.0783539080
  214  H 16  S     -0.0016685687     0.0080986063    -0.0004036222    -0.0000644029     0.0170469948
  215  H 17  S      0.0366582557    -0.0664920675    -0.0590299388    -0.0002103017     0.0217209326
  216  H 17  S      0.0051952446    -0.0132293766    -0.0123506556    -0.0003653579     0.0071747582
  217  H 18  S      0.0250871430    -0.0465807052    -0.0023651096    -0.0037181321    -0.1211108376
  218  H 18  S      0.0096608925    -0.0090159544     0.0055602998    -0.0024843226    -0.0293173162
  219  H 19  S     -0.0568965297    -0.0227633253    -0.0641797704     0.0021688042     0.1226337123
  220  H 19  S     -0.0103922420    -0.0055862992    -0.0128792465     0.0006861822     0.0253456195
  221  H 20  S     -0.0628198646    -0.0312634940    -0.0859378584     0.0023766401     0.1321355282
  222  H 20  S     -0.0049091986    -0.0028497044    -0.0116512589     0.0010560565     0.0284961482
  223  H 21  S      0.0301272624     0.0356995799    -0.0527685856    -0.1230397988    -0.0231176875
  224  H 21  S      0.0116324926     0.0093584299    -0.0092246361    -0.0240918988    -0.0021173575
  225  H 22  S     -0.0194486376     0.0077101489    -0.0349669973     0.1248182785    -0.0353806020
  226  H 22  S      0.0007958440     0.0026206032    -0.0066610333     0.0271374334    -0.0069197835
  227  H 23  S     -0.0538176018    -0.0702289186     0.1071655903    -0.0013171153     0.0448584334
  228  H 23  S     -0.0035923685    -0.0106662247     0.0205274960    -0.0002414622     0.0112652574
  229  H 24  S     -0.0174571234     0.0103814242    -0.0358880171    -0.1237777267    -0.0292504683
  230  H 24  S      0.0010587002     0.0030605544    -0.0068804366    -0.0261031522    -0.0055871598
  231  H 25  S      0.0302238201     0.0335099389    -0.0516120835     0.1201319605    -0.0288735789
  232  H 25  S      0.0110830357     0.0088158927    -0.0084811893     0.0213812646    -0.0017985382
  233  C 26  S      0.1212714288    -0.0539272934     0.0638319956     0.0004864188    -0.0072598212
  234  C 26  S     -0.2247626094     0.1159002907    -0.1234548373    -0.0007135636     0.0244185712
  235  C 26  S     -0.2055973949     0.1111674988    -0.1011538264    -0.0109133183    -0.0050584517
  236  C 26  X     -0.1407123264    -0.1272042078    -0.0606498090    -0.0000355462    -0.1498319008
  237  C 26  Y      0.0021909641     0.0092596950     0.0075454415    -0.0115460014    -0.0121653606
  238  C 26  Z      0.0701084172     0.0630526614     0.0246708273     0.0098188668     0.0977391864
  239  C 26  X      0.1130670745     0.0345143803    -0.0450962156    -0.0002878298     0.0853789248
  240  C 26  Y     -0.0045426585    -0.0006003507     0.0036600142     0.0056621063    -0.0085791527
  241  C 26  Z     -0.0525481167    -0.0151005864     0.0249618503    -0.0049257636    -0.0415457409
  242  C 26 XX     -0.0213002852     0.0116697947    -0.0124001669     0.0006588933     0.0019634585
  243  C 26 YY     -0.0061590504     0.0027599259    -0.0033174639     0.0000813138     0.0005401308
  244  C 26 ZZ     -0.0099222978     0.0052733727    -0.0060822179    -0.0008487622     0.0029752937
  245  C 26 XY      0.0011032047    -0.0003181295     0.0000696512    -0.0014253243     0.0017908593
  246  C 26 XZ      0.0088146920    -0.0051248926     0.0057205722     0.0007668702    -0.0025559874
  247  C 26 YZ     -0.0003089436     0.0006922174     0.0002553079     0.0006822966    -0.0003026341
  248  C 27  S      0.1236382182     0.0763798234    -0.0153036982     0.0015131824     0.0435100160
  249  C 27  S     -0.2341852097    -0.1540894570     0.0443766074    -0.0031301792    -0.0865063295
  250  C 27  S     -0.2156318367    -0.1330182681     0.0236108231     0.0010246780    -0.1435504840
  251  C 27  X      0.1379981906    -0.0485127858     0.1640418863     0.0123929922     0.0936870924
  252  C 27  Y     -0.0068764029     0.0045258400    -0.0065785802    -0.0354591390    -0.0089524888
  253  C 27  Z     -0.0679797176     0.0228518230    -0.0818760077     0.0229647752    -0.0395298687
  254  C 27  X     -0.0494871804     0.0335278601    -0.0520243832     0.0025124595     0.0399613435
  255  C 27  Y      0.0020275474    -0.0010605856     0.0018020364    -0.0179360312    -0.0016214401
  256  C 27  Z      0.0213521133    -0.0177487732     0.0229475535     0.0138788456    -0.0151107345
  257  C 27 XX     -0.0220479503    -0.0156971263     0.0059915559     0.0015562497    -0.0086894317
  258  C 27 YY     -0.0069100904    -0.0038730623     0.0012092639     0.0003211039    -0.0028628273
  259  C 27 ZZ     -0.0105563678    -0.0068004321     0.0022093999    -0.0024334477    -0.0032456857
  260  C 27 XY      0.0009571139     0.0004873736    -0.0003364606    -0.0040105586     0.0011643031
  261  C 27 XZ      0.0086628970     0.0066403659    -0.0022410504     0.0023061114     0.0023496511
  262  C 27 YZ     -0.0004161958    -0.0004562171     0.0006365676     0.0016882580    -0.0002929451
  263  C 28  S     -0.0634801521     0.0793310683     0.0225037514     0.0008842975     0.0072792028
  264  C 28  S      0.1305905464    -0.1622007352    -0.0444060886    -0.0015342508    -0.0178113478
  265  C 28  S     -0.0335951230    -0.0708769584    -0.0806715137    -0.0191866141    -0.0036736333
  266  C 28  X      0.0615608851    -0.0794278991    -0.0884859974     0.0021778350     0.1260999454
  267  C 28  Y     -0.0126761373     0.1417155730     0.1255121490     0.0035359185     0.0185120295
  268  C 28  Z     -0.0321147974    -0.0903232738    -0.0751082682    -0.0041644300    -0.0710676905
  269  C 28  X     -0.0116913782     0.0043785839    -0.0268150548    -0.0057835215     0.0403558214
  270  C 28  Y      0.0526131424     0.0093943980     0.0429529835     0.0005513295     0.0253557105
  271  C 28  Z     -0.0365239616    -0.0114371917    -0.0218008646     0.0044372145    -0.0391114431
  272  C 28 XX      0.0028252698    -0.0054249996    -0.0003769011    -0.0002346803    -0.0061991477
  273  C 28 YY      0.0087297883    -0.0146346033    -0.0055312780    -0.0000972191    -0.0005274640
  274  C 28 ZZ      0.0087826714    -0.0055181140    -0.0000613061     0.0000109220     0.0015097690
  275  C 28 XY     -0.0004599402     0.0074232867     0.0037255759     0.0001179417     0.0021808214
  276  C 28 XZ      0.0007051428    -0.0031911678    -0.0005846523     0.0000333082    -0.0023342379
  277  C 28 YZ     -0.0058965050     0.0041204083     0.0000592571     0.0000817395    -0.0003344747

                         31               32               33               34               35
                   -0.6290247144    -0.6088180750    -0.5894720092    -0.5650324254    -0.5316510661
    1  C  1  S     -0.0552793542     0.0734694493    -0.0137443224    -0.0147250758    -0.0045186089
    2  C  1  S      0.1172868326    -0.1454254414     0.0282461007     0.0233723907     0.0069639615
    3  C  1  S      0.0162406343    -0.1994344034     0.0299012882     0.1084276507     0.0155962367
    4  C  1  X     -0.1230013041    -0.0206206668    -0.0277184219    -0.1057683935    -0.0506093499
    5  C  1  Y     -0.0943013582    -0.0567725570    -0.0115313992     0.0446292221     0.0008601291
    6  C  1  Z      0.1024444851    -0.1448712744     0.0654609022    -0.1035822733     0.0119387562
    7  C  1  X     -0.0527805045    -0.0376608663    -0.0098623687    -0.0018759734    -0.0178435384
    8  C  1  Y     -0.0422442528    -0.0536164652    -0.0022029080     0.0432795969     0.0048626527
    9  C  1  Z      0.0352034009     0.0159312329     0.0141311372    -0.0808602602    -0.0035234677
   10  C  1 XX      0.0040116132    -0.0110192256     0.0022387936    -0.0073038401    -0.0014140642
   11  C  1 YY      0.0090752982    -0.0096798270     0.0030017966    -0.0000264920     0.0006710006
   12  C  1 ZZ      0.0121232995    -0.0088788162     0.0015944953     0.0100040657     0.0023979243
   13  C  1 XY      0.0006176073     0.0004294800     0.0014966435    -0.0041725727     0.0003095944
   14  C  1 XZ      0.0017500347     0.0070237812    -0.0012901335     0.0039180187    -0.0000627136
   15  C  1 YZ     -0.0005231685     0.0079246014    -0.0001445705    -0.0053906790    -0.0011227561
   16  C  2  S     -0.0251866385    -0.1136729334     0.0011208286     0.0198950947     0.0014022024
   17  C  2  S      0.0579520888     0.2297136935    -0.0007960411    -0.0398727901    -0.0034773501
   18  C  2  S      0.0104134879     0.2102970618    -0.0270419965    -0.0708518606    -0.0078883692
   19  C  2  X     -0.0701924742    -0.0486294399    -0.0277451198     0.0655861700    -0.0075263379
   20  C  2  Y     -0.0895295011    -0.1137133558    -0.0462686366     0.2214304574     0.0113118659
   21  C  2  Z      0.0662578379     0.0406133821    -0.0128484910     0.0812603659     0.0137942348
   22  C  2  X     -0.0347822854     0.0172654208    -0.0193996141     0.0185164124    -0.0033658272
   23  C  2  Y     -0.0337306477     0.0349093239    -0.0309853465     0.0680260312     0.0026354977
   24  C  2  Z      0.0255617166     0.0275058246    -0.0033613035     0.0274223231     0.0063607182
   25  C  2 XX     -0.0012136423     0.0113115276    -0.0003756047    -0.0059446663    -0.0010272811
   26  C  2 YY      0.0062394671     0.0259555102    -0.0004430205    -0.0039487632    -0.0001514196
   27  C  2 ZZ      0.0084230541     0.0077294163     0.0020453451    -0.0036517252     0.0001944139
   28  C  2 XY     -0.0011228619     0.0098752595    -0.0009666998    -0.0026752142    -0.0004772963
   29  C  2 XZ     -0.0006785635     0.0037244110    -0.0011705481    -0.0014969810    -0.0011470820
   30  C  2 YZ      0.0023392219     0.0034539298    -0.0001184192     0.0011341760     0.0004477733
   31  C  3  S      0.0147864120     0.1154115148    -0.0129482178     0.0081376466     0.0007276113
   32  C  3  S     -0.0277318896    -0.2373012607     0.0258344915    -0.0154296074    -0.0014954868
   33  C  3  S      0.0234242804    -0.1969050168     0.0593230473    -0.0438213286    -0.0033158441
   34  C  3  X      0.0058839138    -0.0301364071    -0.0020371998     0.0141668238     0.0054747106
   35  C  3  Y      0.0457026253    -0.0184271821    -0.0148036207     0.0846754273     0.0136340380
   36  C  3  Z     -0.0637308969     0.1642004328    -0.0758827509     0.2165959962     0.0107215669
   37  C  3  X      0.0008507898    -0.0084986519     0.0014617212    -0.0015888808    -0.0007355494
   38  C  3  Y      0.0103244407    -0.0166529163    -0.0045499877     0.0225515396     0.0020763351
   39  C  3  Z     -0.0130736349    -0.0169842144    -0.0037527825     0.0755933802     0.0061130974
   40  C  3 XX      0.0003979734    -0.0094491128     0.0018634988    -0.0017167461     0.0007210077
   41  C  3 YY      0.0020100220    -0.0072503432     0.0015562462    -0.0037743897    -0.0005662090
   42  C  3 ZZ     -0.0051323598    -0.0308787210     0.0033554324    -0.0025652855    -0.0005455934
   43  C  3 XY      0.0026559826    -0.0005187757     0.0003870041     0.0000325669     0.0001793874
   44  C  3 XZ     -0.0026770508    -0.0001126786    -0.0009448223     0.0012482894     0.0002078351
   45  C  3 YZ      0.0023394976    -0.0050260861     0.0005904825     0.0001001132     0.0002391155
   46  C  4  S     -0.0529080361    -0.0687978349     0.0092848734     0.0058822225     0.0024972443
   47  C  4  S      0.1137926833     0.1366804976    -0.0147507946    -0.0204150198    -0.0053108855
   48  C  4  S      0.0108897102     0.1764671200    -0.0713551300     0.0735239677     0.0153633632
   49  C  4  X      0.0508008448     0.0354808522     0.0386579772    -0.1308037416    -0.0028396309
   50  C  4  Y      0.1205823773     0.0958180740     0.0190733216    -0.0921012061    -0.0138735397
   51  C  4  Z     -0.1045501324     0.0719159590    -0.0238990446    -0.0219841485    -0.0164222181
   52  C  4  X      0.0155044188    -0.0104940315     0.0201290535    -0.0485193960    -0.0040668379
   53  C  4  Y      0.0427800540    -0.0209641922     0.0324234380    -0.0705396243    -0.0117775314
   54  C  4  Z     -0.0453248168     0.0671951817    -0.0275016362     0.0142737731    -0.0022329588
   55  C  4 XX      0.0099236621     0.0081445031    -0.0004386127     0.0044796081     0.0007232613
   56  C  4 YY      0.0085539644     0.0117030426    -0.0015620771    -0.0014911398    -0.0000781834
   57  C  4 ZZ      0.0060511181     0.0075033650    -0.0002630949    -0.0091609063    -0.0019056921
   58  C  4 XY      0.0012329519    -0.0003860271    -0.0023508689     0.0075006917    -0.0001772495
   59  C  4 XZ     -0.0025063918    -0.0055833103     0.0011897200    -0.0042479574     0.0001646147
   60  C  4 YZ     -0.0001034524    -0.0079834244     0.0011347562     0.0031735331     0.0007723874
   61  C  5  S     -0.0079926340     0.0105317274    -0.0278368796     0.0020049550    -0.0174440262
   62  C  5  S      0.0234011349    -0.0170905165     0.0567179088    -0.0021767024     0.0389546025
   63  C  5  S      0.1678490008    -0.1845259050     0.0941296736     0.0553406035     0.0880532654
   64  C  5  X      0.1653495585    -0.0512931621     0.0361803184     0.1093281133     0.0161379921
   65  C  5  Y      0.0842744685     0.0378429269     0.0063569808    -0.0339214819    -0.0125265177
   66  C  5  Z     -0.1625795053     0.0279233218    -0.0190770199    -0.0941394899    -0.0080531966
   67  C  5  X      0.1421678100     0.0447101223     0.0001104859     0.0802805893     0.0550017120
   68  C  5  Y      0.0419032743     0.0445830677     0.0087263640    -0.0406005313    -0.0099984070
   69  C  5  Z     -0.1096478766    -0.0367195276    -0.0054509162    -0.0320682770    -0.0281764331
   70  C  5 XX      0.0027294955    -0.0037660469     0.0036179584     0.0061482601     0.0036520897
   71  C  5 YY      0.0023753890     0.0049934065     0.0030315557    -0.0038603295     0.0022232826
   72  C  5 ZZ     -0.0000827059    -0.0038319774     0.0040526542    -0.0023855787     0.0025990453
   73  C  5 XY     -0.0047265312    -0.0027613870    -0.0010128412     0.0012469729    -0.0003568722
   74  C  5 XZ      0.0008052486     0.0012526031    -0.0014226564     0.0009060517    -0.0002269440
   75  C  5 YZ      0.0019176425    -0.0004241413    -0.0008574657     0.0016576163    -0.0010471248
   76  C  6  S      0.0076984662     0.0008121352    -0.0072497345     0.0107688789     0.0003575204
   77  C  6  S     -0.0212081042    -0.0007524819     0.0134665837    -0.0229918425    -0.0016740079
   78  C  6  S      0.0767745723    -0.0055719986     0.0404127039    -0.0842862058    -0.0082983498
   79  C  6  X     -0.0459683738     0.0402791200    -0.0081205793    -0.1376611707    -0.0431217171
   80  C  6  Y      0.0420340851     0.0720162453     0.0210025038    -0.0884685435    -0.0027561796
   81  C  6  Z      0.0142273741    -0.0994295954     0.0489037407    -0.1125530429    -0.0028901784
   82  C  6  X     -0.0034065822     0.0074644710     0.0056265124    -0.0673027441    -0.0154067440
   83  C  6  Y     -0.0002938466     0.0168808196     0.0033199158    -0.0164511563     0.0005618970
   84  C  6  Z     -0.0023846943    -0.0256141748     0.0113457951    -0.0356079498     0.0030939198
   85  C  6 XX      0.0001316111     0.0022542814     0.0029286541    -0.0054075470     0.0009472153
   86  C  6 YY     -0.0026360127    -0.0054673352     0.0009254262     0.0007896087    -0.0000023239
   87  C  6 ZZ      0.0000464371     0.0027277856     0.0003501078    -0.0030804991    -0.0011317807
   88  C  6 XY      0.0047506544     0.0009113080     0.0008508851    -0.0009148836    -0.0000518100
   89  C  6 XZ      0.0000995446    -0.0044828088     0.0017124816    -0.0023851485    -0.0000141272
   90  C  6 YZ     -0.0055761501     0.0027623715    -0.0014787721     0.0008789179    -0.0006904513
   91  C  7  S     -0.0398078626    -0.0233726983     0.0054066645    -0.0364838328    -0.0031738938
   92  C  7  S      0.0875515896     0.0534052840    -0.0112006915     0.0810785823     0.0067830903
   93  C  7  S     -0.0349978710     0.0450834429    -0.0251642392    -0.0355410762     0.0010616315
   94  C  7  X     -0.0566773070    -0.0210275549     0.0070583815    -0.0243342746     0.0065929976
   95  C  7  Y      0.0648666467     0.0351484837    -0.0071816955     0.0538257969     0.0058708006
   96  C  7  Z     -0.0228747005    -0.0310398047     0.0056078816    -0.0403790111    -0.0097557756
   97  C  7  X      0.0315791641    -0.0167385586     0.0211729260     0.0363063521     0.0021873521
   98  C  7  Y     -0.0552608237     0.0268136346    -0.0293917089    -0.0609306719     0.0005980000
   99  C  7  Z      0.0304985441    -0.0086981975     0.0126424543     0.0255564090    -0.0027808590
  100  C  7 XX      0.0061736208     0.0029618884    -0.0007599111     0.0043683145    -0.0000857731
  101  C  7 YY      0.0072757727     0.0045233072    -0.0006322179     0.0062846432     0.0007742668
  102  C  7 ZZ      0.0034324742     0.0030878472    -0.0005795838     0.0044843518     0.0006438126
  103  C  7 XY     -0.0036241860    -0.0013012123     0.0003827337    -0.0022562977     0.0000932115
  104  C  7 XZ      0.0010769439     0.0012520338    -0.0003837533     0.0015465763     0.0001584204
  105  C  7 YZ     -0.0014233193    -0.0015716234     0.0001035985    -0.0023833095    -0.0006545652
  106  C  8  S     -0.0328386438     0.0091871507     0.0071783752    -0.0057044566    -0.0288533660
  107  C  8  S      0.0647880605    -0.0182457949    -0.0120617285     0.0117141034     0.0573124392
  108  C  8  S     -0.0040294405     0.0094441567     0.1436531162     0.0163645182     0.2504089260
  109  C  8  X      0.0470408373    -0.0358727908    -0.2120109978    -0.0178934649    -0.1580654001
  110  C  8  Y     -0.0036870431     0.0026136456     0.0125905972    -0.0005035205     0.0107764384
  111  C  8  Z     -0.0215788109     0.0178680688     0.1020753438     0.0090819172     0.0745259969
  112  C  8  X      0.0187723795    -0.0119366275    -0.1635269308    -0.0401629573     0.0926727475
  113  C  8  Y     -0.0027495689    -0.0006193278     0.0113136788     0.0113692890    -0.0026225424
  114  C  8  Z     -0.0091657978     0.0055076745     0.0770184046     0.0121382771    -0.0473029488
  115  C  8 XX      0.0033714681    -0.0007661684     0.0018003456     0.0001561993     0.0155455171
  116  C  8 YY      0.0044218293    -0.0014548969    -0.0015628656     0.0016441632    -0.0068491794
  117  C  8 ZZ      0.0033066514    -0.0010186232    -0.0005935556     0.0009315166     0.0005498207
  118  C  8 XY     -0.0010147023     0.0001732577    -0.0000170648    -0.0000994194     0.0012628828
  119  C  8 XZ     -0.0000087647    -0.0001563616    -0.0014951541     0.0005018239    -0.0101637559
  120  C  8 YZ     -0.0018293737     0.0007394570     0.0008680810    -0.0011185634     0.0064657592
  121  N  9  S     -0.0223647009    -0.0118346857     0.0024802265    -0.0188626817    -0.0016605978
  122  N  9  S     -0.0452156987    -0.0252659985     0.0064551218    -0.0380069514    -0.0035721304
  123  N  9  S     -0.0788257813    -0.0057405314    -0.0210327587    -0.0817619878    -0.0028218658
  124  N  9  X      0.0040859204    -0.0011096653    -0.0009704233    -0.0017762458    -0.0037523316
  125  N  9  Y      0.0043103581     0.0030420353    -0.0007618298    -0.0024379680    -0.0014774083
  126  N  9  Z     -0.0055558391     0.0050619240    -0.0006746733     0.0082784896     0.0040594252
  127  N  9  X      0.0020423150    -0.0015340255     0.0029606888     0.0073681353     0.0017041721
  128  N  9  Y     -0.0097681669     0.0006511895    -0.0053264963    -0.0077225070     0.0009383590
  129  N  9  Z      0.0061182478    -0.0067598157     0.0043577412     0.0004585410    -0.0018767240
  130  N  9 XX     -0.0002500122    -0.0008045006     0.0002665507    -0.0011631407    -0.0005356584
  131  N  9 YY     -0.0021347842    -0.0014975344     0.0004363715    -0.0014261618    -0.0000062351
  132  N  9 ZZ     -0.0012287378    -0.0001259250     0.0002398833    -0.0001573205     0.0001972585
  133  N  9 XY      0.0004521264     0.0007296976     0.0000294928     0.0010160263     0.0003975129
  134  N  9 XZ     -0.0005049419     0.0000692595    -0.0000968451    -0.0001646029    -0.0000118360
  135  N  9 YZ      0.0014175217    -0.0000573081     0.0000783691    -0.0000589588    -0.0003436356
  136  C 10  S      0.0077531572    -0.0004727535    -0.0024500972    -0.0057661860     0.0652121848
  137  C 10  S     -0.0155826344     0.0008993206     0.0046512120     0.0113662726    -0.1318017770
  138  C 10  S      0.0022682262    -0.0051719373     0.0102441322     0.0197486949    -0.3394638185
  139  C 10  X     -0.0162036225    -0.0010039210    -0.0722649617    -0.0323309334     0.1408183256
  140  C 10  Y     -0.0468886053     0.0254315243     0.1444817555     0.0258736729    -0.0733435492
  141  C 10  Z      0.0477044174    -0.0211962057    -0.0824258844    -0.0038767019    -0.0136151960
  142  C 10  X     -0.0043109741    -0.0023831078    -0.0171968425    -0.0024740728    -0.0451556858
  143  C 10  Y     -0.0169911766     0.0100341301     0.0394830429     0.0031958090     0.0668077048
  144  C 10  Z      0.0167408794    -0.0072121565    -0.0239106403    -0.0008776636    -0.0314977539
  145  C 10 XX     -0.0035539479     0.0011828484     0.0040502275     0.0004263833    -0.0061116883
  146  C 10 YY      0.0002426988    -0.0004859467    -0.0003643499     0.0015908347    -0.0159967244
  147  C 10 ZZ     -0.0003622033     0.0000919893     0.0012382623     0.0008829526    -0.0059377662
  148  C 10 XY      0.0005825309     0.0000082952     0.0004122575    -0.0004180350     0.0091558236
  149  C 10 XZ      0.0012966445    -0.0006758041    -0.0024698386     0.0003913170    -0.0066349414
  150  C 10 YZ     -0.0011910866     0.0005475075     0.0006713476    -0.0008535870     0.0062977985
  151  C 11  S      0.0225770794    -0.0102276400    -0.0341710988     0.0037396545    -0.0704641915
  152  C 11  S     -0.0453171377     0.0205528001     0.0666230000    -0.0084983889     0.1433947265
  153  C 11  S     -0.0243918995     0.0170173628     0.0634258401    -0.0102917743     0.3160428885
  154  C 11  X      0.0291865425    -0.0046046357     0.0238121990     0.0131281271    -0.0218882641
  155  C 11  Y     -0.0426789185     0.0229702644     0.1340078348     0.0234814299     0.0141118130
  156  C 11  Z      0.0201984207    -0.0167997543    -0.1248426420    -0.0268189733    -0.0002802605
  157  C 11  X      0.0123320523    -0.0036637723     0.0009585604     0.0071875378    -0.0534089404
  158  C 11  Y     -0.0106585613     0.0053137719     0.0368189019     0.0103866624    -0.0715501102
  159  C 11  Z      0.0022905334    -0.0026814600    -0.0313095997    -0.0125563127     0.0882228347
  160  C 11 XX     -0.0032270567     0.0014966173     0.0059985311     0.0003999611     0.0019720245
  161  C 11 YY     -0.0025944301     0.0013942760     0.0054605854    -0.0004097277     0.0115466237
  162  C 11 ZZ     -0.0029542603     0.0013888872     0.0049022838    -0.0004874387     0.0122215720
  163  C 11 XY     -0.0002472171    -0.0000138990    -0.0008549738    -0.0004101020     0.0045326303
  164  C 11 XZ      0.0012556018    -0.0003882090    -0.0013796834    -0.0000932064    -0.0024080932
  165  C 11 YZ      0.0011244690    -0.0006287654    -0.0023198114     0.0004351908    -0.0094647724
  166  C 12  S     -0.0263235644     0.0080150779     0.0129033039    -0.0068972934     0.0668027446
  167  C 12  S      0.0529176728    -0.0160864265    -0.0271316751     0.0132199201    -0.1305041727
  168  C 12  S      0.0167118537    -0.0080338079    -0.0054785868     0.0219392309    -0.3008932100
  169  C 12  X      0.0038512271     0.0070069738     0.1136973094     0.0478597226    -0.2163995149
  170  C 12  Y      0.0026110490    -0.0001483256    -0.0083130398    -0.0047646313     0.0112830427
  171  C 12  Z     -0.0040415048    -0.0029738209    -0.0534087137    -0.0223312273     0.1052896807
  172  C 12  X     -0.0059923630     0.0072768515     0.0535696178     0.0105034819     0.0357114872
  173  C 12  Y      0.0013909863    -0.0000393169    -0.0032936622    -0.0020955479    -0.0047393836
  174  C 12  Z      0.0022957648    -0.0030476255    -0.0256561096    -0.0046911640    -0.0151781215
  175  C 12 XX      0.0050094021    -0.0016957603    -0.0034410564     0.0017354586    -0.0205575068
  176  C 12 YY      0.0018981865    -0.0002657989     0.0018060980     0.0008980585    -0.0019169455
  177  C 12 ZZ      0.0023978368    -0.0006108585     0.0001071260     0.0010038686    -0.0066580850
  178  C 12 XY     -0.0004832979     0.0000843308    -0.0002444153    -0.0001596079     0.0007147447
  179  C 12 XZ     -0.0017788550     0.0007556150     0.0022494472    -0.0006123151     0.0096522520
  180  C 12 YZ     -0.0001797584    -0.0001293690    -0.0017181415    -0.0002875236    -0.0022579888
  181  C 13  S      0.0252700441    -0.0102174438    -0.0348080884     0.0032696028    -0.0711331961
  182  C 13  S     -0.0507425949     0.0205353364     0.0681807624    -0.0071122977     0.1448271239
  183  C 13  S     -0.0254763375     0.0179495675     0.0647318272    -0.0166475343     0.3139549021
  184  C 13  X      0.0033713177     0.0069425783     0.0941298063     0.0277662876    -0.0064495061
  185  C 13  Y      0.0396309543    -0.0228821477    -0.1398323837    -0.0253791065    -0.0116470044
  186  C 13  Z     -0.0349825993     0.0154447075     0.0671728356     0.0063608610     0.0131642435
  187  C 13  X      0.0055385506    -0.0012874283     0.0207518382     0.0157855530    -0.0909854879
  188  C 13  Y      0.0091098769    -0.0048262896    -0.0372749370    -0.0141995234     0.0798157703
  189  C 13  Z     -0.0106516805     0.0045538783     0.0201825132     0.0034885778    -0.0186612672
  190  C 13 XX     -0.0041609149     0.0017278043     0.0063939952    -0.0000436783     0.0081263262
  191  C 13 YY     -0.0031704623     0.0014531989     0.0055189264    -0.0004159420     0.0134404334
  192  C 13 ZZ     -0.0024156089     0.0010891162     0.0046282111     0.0001270371     0.0045222397
  193  C 13 XY      0.0013374550    -0.0004745712    -0.0013986372     0.0004691022    -0.0094670880
  194  C 13 XZ      0.0003855723    -0.0001565178    -0.0011110285    -0.0004741597     0.0055787175
  195  C 13 YZ      0.0006869616    -0.0004004370    -0.0020025547     0.0000307243    -0.0038285807
  196  C 14  S      0.0049027555    -0.0009312568    -0.0038479429    -0.0053015494     0.0677388902
  197  C 14  S     -0.0100120240     0.0017831301     0.0076093942     0.0108983620    -0.1370801339
  198  C 14  S      0.0038735656    -0.0061412513     0.0155099948     0.0385792964    -0.3358815488
  199  C 14  X     -0.0425263353     0.0126791334     0.0025058642    -0.0215424628     0.1018945753
  200  C 14  Y      0.0493326103    -0.0262140335    -0.1364271072    -0.0200177903     0.0547735224
  201  C 14  Z     -0.0188966236     0.0147799076     0.1128331649     0.0287220741    -0.0997098046
  202  C 14  X     -0.0143176813     0.0026728352     0.0020370005    -0.0040824606    -0.0153703711
  203  C 14  Y      0.0174005269    -0.0104734597    -0.0375088518     0.0038114648    -0.0597180138
  204  C 14  Z     -0.0067442733     0.0072276029     0.0304161357    -0.0005162152     0.0583558185
  205  C 14 XX     -0.0027423629     0.0011627404     0.0048262354     0.0006253770    -0.0011435035
  206  C 14 YY      0.0008221239    -0.0004077059    -0.0002157164     0.0015337793    -0.0147094165
  207  C 14 ZZ     -0.0008185943     0.0001447318     0.0007910839     0.0009436133    -0.0128746684
  208  C 14 XY     -0.0007653486     0.0001581851    -0.0005674067    -0.0004136671    -0.0028164463
  209  C 14 XZ      0.0019892583    -0.0007922095    -0.0020665505     0.0002456304     0.0002206840
  210  C 14 YZ     -0.0008352208     0.0005104524     0.0011638701    -0.0008694476     0.0111940808
  211  H 15  S      0.1574022540    -0.1330533189     0.0600858463    -0.0165183707     0.0294899945
  212  H 15  S      0.0240527006    -0.0398597390     0.0120801063     0.0099697322     0.0096404262
  213  H 16  S      0.0844325509     0.1948451979     0.0326179947    -0.1812610066    -0.0080474917
  214  H 16  S      0.0118704717     0.0593502918     0.0015667246    -0.0335933311    -0.0015095169
  215  H 17  S      0.0190581583    -0.2255159439     0.0645557593    -0.1611021169    -0.0097436170
  216  H 17  S     -0.0009947566    -0.0631226408     0.0153177042    -0.0264447384    -0.0013749869
  217  H 18  S      0.1492441341     0.1061123747     0.0122453461    -0.0720308742    -0.0064340371
  218  H 18  S      0.0240186013     0.0352515615    -0.0018774038    -0.0080858566    -0.0017666468
  219  H 19  S     -0.0048206149    -0.0096029286     0.0331279628    -0.1429077495    -0.0194593734
  220  H 19  S     -0.0105848524    -0.0000242124     0.0019610262    -0.0185785808    -0.0056566894
  221  H 20  S      0.0271032236     0.0000398461     0.0150124665     0.0559113310     0.0281786577
  222  H 20  S     -0.0010476968    -0.0005021215     0.0040101233     0.0045053639     0.0077634748
  223  H 21  S     -0.0291896988     0.0155760153     0.1121594137     0.0329536922    -0.1808534712
  224  H 21  S     -0.0017457677     0.0015854913     0.0233102318     0.0099088541    -0.0656504553
  225  H 22  S     -0.0414156366     0.0256833133     0.1502008754     0.0209702041     0.0891657573
  226  H 22  S     -0.0086238391     0.0050572704     0.0299200264     0.0030195826     0.0434556425
  227  H 23  S      0.0281390431    -0.0035996796     0.0644276081     0.0427322556    -0.2549376127
  228  H 23  S      0.0097370238    -0.0032737508     0.0019995276     0.0096431848    -0.0850846215
  229  H 24  S     -0.0445483776     0.0252072684     0.1478760438     0.0210440813     0.0924684255
  230  H 24  S     -0.0090091440     0.0048629738     0.0286659589     0.0024661898     0.0436331883
  231  H 25  S     -0.0250677655     0.0153415594     0.1088475767     0.0315500731    -0.1769230396
  232  H 25  S     -0.0016923625     0.0011598434     0.0193518197     0.0085541381    -0.0606748223
  233  C 26  S     -0.0338591623     0.0194206740     0.0353891353    -0.0234138895     0.0318718867
  234  C 26  S      0.0759921505    -0.0473093012    -0.0734358951     0.0521675109    -0.0599260795
  235  C 26  S      0.0018500026    -0.0410691456    -0.1411210362    -0.0147042368    -0.0546825521
  236  C 26  X     -0.1708983310     0.0508981137    -0.1084826228    -0.1094499676    -0.0723964524
  237  C 26  Y      0.0248292640     0.0063119882     0.0060106612    -0.0105511913    -0.0021956807
  238  C 26  Z      0.0734235791    -0.0220076044     0.0548474329     0.0526771767     0.0378116754
  239  C 26  X      0.1292130113    -0.0151692727    -0.0360053172     0.0326721376     0.0567310601
  240  C 26  Y     -0.0049567672    -0.0038876030    -0.0007798997     0.0035389070    -0.0026544874
  241  C 26  Z     -0.0700469773     0.0074808693     0.0191388171    -0.0239706294    -0.0292703657
  242  C 26 XX      0.0087288405    -0.0050327486    -0.0067853412     0.0061394810    -0.0066608763
  243  C 26 YY      0.0023581789    -0.0016109914    -0.0024909005     0.0015625713    -0.0012889975
  244  C 26 ZZ      0.0028559972    -0.0028134933    -0.0034886790     0.0020904035    -0.0026266418
  245  C 26 XY     -0.0019140464    -0.0003492821    -0.0000030934     0.0004562385     0.0004442606
  246  C 26 XZ     -0.0025636837     0.0015567160     0.0024908488    -0.0016760916     0.0032019551
  247  C 26 YZ      0.0008277163    -0.0000027923     0.0001017645    -0.0000995624    -0.0001105517
  248  C 27  S      0.0557496151    -0.0208067143    -0.0233704373     0.0226988939    -0.0473424204
  249  C 27  S     -0.1179348117     0.0432432095     0.0548943645    -0.0490353249     0.1141560868
  250  C 27  S     -0.1696065978     0.0440915423    -0.0347848851    -0.0847448973     0.0400485515
  251  C 27  X      0.0481070988     0.0052087709     0.1862121617     0.0465389685     0.1798274517
  252  C 27  Y      0.0036791474     0.0030305564    -0.0087405094    -0.0084953102    -0.0109003302
  253  C 27  Z     -0.0270431815    -0.0004835900    -0.0905814535    -0.0242052916    -0.0876973766
  254  C 27  X      0.0684774083    -0.0148581516    -0.0985658697    -0.0000094697     0.0752577706
  255  C 27  Y      0.0012426390     0.0050960721     0.0067933806    -0.0093994751    -0.0052678699
  256  C 27  Z     -0.0332435767     0.0097566143     0.0473969539     0.0039945115    -0.0361194098
  257  C 27 XX     -0.0106652683     0.0044221240     0.0055847516    -0.0046568854     0.0115914572
  258  C 27 YY     -0.0039907511     0.0013564435     0.0020193247    -0.0016427120     0.0038514658
  259  C 27 ZZ     -0.0060034741     0.0021258367     0.0027020938    -0.0025144574     0.0063219308
  260  C 27 XY     -0.0004523637    -0.0005886020    -0.0005899868     0.0006824043     0.0003976067
  261  C 27 XZ      0.0042849358    -0.0019324975    -0.0021491163     0.0017893860    -0.0039196998
  262  C 27 YZ      0.0003510368     0.0002065650    -0.0001706368    -0.0005759175     0.0014852809
  263  C 28  S      0.0369701314    -0.0022446719     0.0073087748     0.0275681458     0.0067270582
  264  C 28  S     -0.0769429473    -0.0000419691    -0.0155319300    -0.0546614135    -0.0124167120
  265  C 28  S      0.1222871512     0.1290280485     0.0172435266    -0.0146296935    -0.0090592802
  266  C 28  X      0.0271403650     0.0514314986     0.0102577123     0.0773255259     0.0384863557
  267  C 28  Y     -0.1546348641    -0.0585486843     0.0096616632    -0.1154603154    -0.0080733085
  268  C 28  Z      0.1241476585    -0.0173088124     0.0005120954     0.0204393936    -0.0170840467
  269  C 28  X      0.0188741736    -0.0086319415     0.0151050901     0.0868272058     0.0123084490
  270  C 28  Y     -0.0881828404     0.0541911395    -0.0266808116    -0.1167082831    -0.0030327165
  271  C 28  Z      0.0516410794    -0.0776307448     0.0178517168     0.0462096210    -0.0035953043
  272  C 28 XX     -0.0014653207    -0.0020773637    -0.0010127609    -0.0036334107    -0.0017899599
  273  C 28 YY     -0.0042793194     0.0025628863    -0.0013707262    -0.0038185476    -0.0009549288
  274  C 28 ZZ     -0.0073799390    -0.0008672793    -0.0004070148    -0.0032156619     0.0001863575
  275  C 28 XY      0.0006835078     0.0006256063     0.0014122510    -0.0020568191     0.0007909412
  276  C 28 XZ     -0.0012645967     0.0065461737    -0.0027101453     0.0038294305    -0.0005682599
  277  C 28 YZ      0.0039402923    -0.0024742499     0.0007570786     0.0009566543    -0.0001472283

                         36               37               38               39               40
                   -0.5108096132    -0.5049837953    -0.4866666931    -0.4799329461    -0.4739445967
    1  C  1  S      0.0042191759    -0.0063791879    -0.0003051600     0.0053543282     0.0031752263
    2  C  1  S     -0.0107341325     0.0179150027     0.0060998377    -0.0040961513    -0.0076258014
    3  C  1  S      0.0030902332    -0.0046638935    -0.0101855547     0.0050876800    -0.0030260712
    4  C  1  X      0.0303128318    -0.0661197241     0.1189486862     0.1981053069    -0.0155620289
    5  C  1  Y      0.0255815137    -0.0657276905    -0.0320371964    -0.0943062221    -0.0083843638
    6  C  1  Z      0.0133123012    -0.0574944668    -0.1097844037    -0.2072320932     0.0084740820
    7  C  1  X      0.0185603600    -0.0442531977     0.0435577135     0.0762519145    -0.0078940062
    8  C  1  Y      0.0095250865    -0.0258792785    -0.0180705097    -0.0357433598    -0.0015045435
    9  C  1  Z      0.0037432025    -0.0187911383    -0.0305789134    -0.0698806980     0.0021390977
   10  C  1 XX     -0.0010013872     0.0021281788     0.0035065524     0.0038415174    -0.0008654086
   11  C  1 YY      0.0004049779    -0.0014923327    -0.0012844544    -0.0026602253    -0.0000861598
   12  C  1 ZZ     -0.0016091681     0.0028251196    -0.0029108994    -0.0048967974    -0.0002055799
   13  C  1 XY     -0.0001718466    -0.0011627234    -0.0052066727    -0.0120471043    -0.0000570322
   14  C  1 XZ      0.0009200911    -0.0018084503     0.0020832067     0.0035021351    -0.0005531655
   15  C  1 YZ     -0.0008809617     0.0034588814     0.0060375280     0.0141317616     0.0002621997
   16  C  2  S     -0.0048065336     0.0128045841     0.0000586097    -0.0012485268     0.0014487000
   17  C  2  S      0.0122870894    -0.0328213316     0.0017990022     0.0060490878    -0.0044693132
   18  C  2  S     -0.0114501964     0.0223853466     0.0234372217     0.0151499470    -0.0043833918
   19  C  2  X      0.0158830632    -0.0298923008     0.0567290878     0.1417443595    -0.0020634727
   20  C  2  Y      0.0265374131    -0.0658706791     0.0250995910     0.0455360629    -0.0199735876
   21  C  2  Z     -0.0500649020     0.1370998354     0.0407658121     0.0956889724     0.0084629887
   22  C  2  X      0.0007124418     0.0025593470     0.0292233680     0.0676975334     0.0006097226
   23  C  2  Y      0.0027075721    -0.0047076954     0.0200614005     0.0275701886    -0.0081952972
   24  C  2  Z     -0.0162423411     0.0421716604     0.0029841614     0.0192327652     0.0060640484
   25  C  2 XX      0.0002800438    -0.0001905379     0.0023516398     0.0063164475     0.0003106448
   26  C  2 YY      0.0012523223    -0.0040175756    -0.0042704613    -0.0099776099     0.0000390811
   27  C  2 ZZ     -0.0001789316     0.0003252838     0.0015846364     0.0032446246    -0.0007380369
   28  C  2 XY      0.0007910198    -0.0020774895    -0.0012816626    -0.0017992217     0.0005542911
   29  C  2 XZ     -0.0014188948     0.0041426071     0.0052605276     0.0086773770    -0.0004422616
   30  C  2 YZ     -0.0017959164     0.0049215928     0.0003232960     0.0003630532     0.0003835356
   31  C  3  S     -0.0005051828     0.0026346685    -0.0020432186     0.0003840123     0.0018090927
   32  C  3  S      0.0038222264    -0.0135526522     0.0030517069    -0.0048127837    -0.0047049093
   33  C  3  S      0.0021728896    -0.0027339753    -0.0263961920    -0.0224462572     0.0053479393
   34  C  3  X     -0.0028710574     0.0136998817    -0.0132172454     0.0322165291     0.0218041701
   35  C  3  Y     -0.0459911471     0.1137798623    -0.0085289762    -0.0204867795     0.0119946016
   36  C  3  Z      0.0500580411    -0.1346163596    -0.0424190749    -0.0522027245    -0.0013138636
   37  C  3  X     -0.0014289973     0.0081938047    -0.0022710386     0.0231317590     0.0093270740
   38  C  3  Y     -0.0183695170     0.0477242402     0.0063346023     0.0050065540     0.0018883712
   39  C  3  Z      0.0187225065    -0.0452698709    -0.0271940958    -0.0217544520     0.0040607332
   40  C  3 XX      0.0015340718    -0.0039030871    -0.0037119234    -0.0037026228     0.0010696885
   41  C  3 YY     -0.0008105751     0.0011515804     0.0009691446    -0.0005922943    -0.0006836395
   42  C  3 ZZ     -0.0007913166     0.0023713231     0.0036343813     0.0039856594    -0.0010597250
   43  C  3 XY     -0.0000498841    -0.0004207151    -0.0019108538    -0.0039581281     0.0001254540
   44  C  3 XZ      0.0009121705    -0.0019898008    -0.0019688720    -0.0001046213     0.0013603993
   45  C  3 YZ     -0.0025658159     0.0063592110    -0.0004247705    -0.0024944352     0.0004852846
   46  C  4  S      0.0062358083    -0.0056056498     0.0074074531     0.0252265844     0.0006316245
   47  C  4  S     -0.0113438619     0.0081617804    -0.0213845383    -0.0618728439    -0.0001757084
   48  C  4  S     -0.0238062350     0.0127921836     0.0078681041    -0.0265246804    -0.0018078623
   49  C  4  X      0.0480502220    -0.1154889056    -0.0332060572    -0.0051839629     0.0069299909
   50  C  4  Y     -0.0610346587     0.1408211980     0.0972738039     0.0944714412    -0.0341634245
   51  C  4  Z      0.0394650045    -0.1026024995    -0.0162065057    -0.0644127669    -0.0070379780
   52  C  4  X      0.0241687174    -0.0656918866    -0.0193139060    -0.0120972362     0.0021445241
   53  C  4  Y     -0.0183333421     0.0488380856     0.0260239592     0.0312953045    -0.0110918188
   54  C  4  Z      0.0149270545    -0.0417419776     0.0016014235    -0.0125477961    -0.0032248695
   55  C  4 XX      0.0005847099    -0.0019528283    -0.0030775269    -0.0056063528     0.0002555252
   56  C  4 YY     -0.0015898539     0.0026212479    -0.0012860025    -0.0016164024     0.0004093826
   57  C  4 ZZ     -0.0019918641     0.0030825710     0.0015095781    -0.0029238146    -0.0009276710
   58  C  4 XY     -0.0023972935     0.0049181039     0.0034405108     0.0018151330    -0.0015527418
   59  C  4 XZ      0.0003933145    -0.0011638878    -0.0027058360    -0.0040516875     0.0006521221
   60  C  4 YZ      0.0013979117    -0.0027993510    -0.0015779378     0.0022557000     0.0016200814
   61  C  5  S      0.0004417624    -0.0032674879     0.0241006644     0.0214044433    -0.0038524787
   62  C  5  S     -0.0035823202     0.0145377814    -0.0548241628    -0.0523143885     0.0086045041
   63  C  5  S     -0.0017970322    -0.0107286110    -0.0345617564    -0.0098338123     0.0025074133
   64  C  5  X     -0.0064799010     0.0067913283     0.0776442454     0.1135633976    -0.0301872794
   65  C  5  Y      0.0844434064    -0.2049894859    -0.0235512272    -0.0116320386     0.0010119158
   66  C  5  Z     -0.0700299962     0.1634184167    -0.0269224146    -0.1349338507    -0.0045413381
   67  C  5  X     -0.0190572640     0.0320039335     0.0531953032     0.0600963332    -0.0176697971
   68  C  5  Y      0.0351859813    -0.0571842265     0.0003288678     0.0181735994    -0.0015046956
   69  C  5  Z     -0.0242293445     0.0365955855    -0.0308672347    -0.0853154255     0.0022125187
   70  C  5 XX      0.0022546169    -0.0065277493    -0.0033524102    -0.0001465786     0.0005214482
   71  C  5 YY     -0.0017616032     0.0043985868    -0.0044200542    -0.0056911811     0.0006158571
   72  C  5 ZZ     -0.0012757704     0.0049768149    -0.0038638721    -0.0050292775     0.0005985647
   73  C  5 XY     -0.0012472699     0.0061196043     0.0034393293     0.0057898737    -0.0001151050
   74  C  5 XZ      0.0002548834    -0.0017872224    -0.0040192761    -0.0051868624     0.0012768507
   75  C  5 YZ      0.0022733982    -0.0069693269     0.0023973733     0.0041851586    -0.0005754055
   76  C  6  S     -0.0042907099     0.0061859326    -0.0044789384    -0.0162746017    -0.0017941508
   77  C  6  S      0.0101115681    -0.0150454832     0.0109676952     0.0395961840     0.0045362781
   78  C  6  S      0.0024966279    -0.0011721014    -0.0046865542    -0.0238048161    -0.0037285802
   79  C  6  X      0.0595041180    -0.1783048753     0.0217907233    -0.0111081025    -0.0223949899
   80  C  6  Y     -0.0173750492     0.0538227532     0.0336431248     0.1193273051     0.0122535431
   81  C  6  Z      0.0386030983    -0.0940953392    -0.0125335545     0.0424139810     0.0077556330
   82  C  6  X      0.0158312514    -0.0516687743     0.0065056528    -0.0154691547    -0.0098780785
   83  C  6  Y     -0.0072059081     0.0250191186     0.0214753606     0.0774898075     0.0074514608
   84  C  6  Z      0.0117787502    -0.0299351845    -0.0074573889     0.0203979000     0.0069319982
   85  C  6 XX     -0.0008382437     0.0044281532     0.0000812638     0.0059493880     0.0017821543
   86  C  6 YY      0.0015250704    -0.0030803954     0.0008266522     0.0021690926    -0.0001539594
   87  C  6 ZZ      0.0010807035    -0.0032198105     0.0015026967     0.0023019660    -0.0002688021
   88  C  6 XY      0.0014226932    -0.0048811257    -0.0008531488    -0.0022088509    -0.0007484258
   89  C  6 XZ      0.0006384424    -0.0009098243     0.0018108140     0.0070826932     0.0004540259
   90  C  6 YZ      0.0024772302    -0.0056990671     0.0009822321     0.0045507338     0.0003723510
   91  C  7  S     -0.0189515237     0.0460976149     0.0159798703     0.0193591733    -0.0019945003
   92  C  7  S      0.0404136190    -0.0979471376    -0.0339064858    -0.0385693066     0.0043437765
   93  C  7  S      0.0305739595    -0.0868380505     0.0009370333    -0.0153966625    -0.0018331468
   94  C  7  X     -0.0358559753     0.0823918327    -0.0242400308    -0.0779949463    -0.0020842134
   95  C  7  Y      0.0227794063    -0.0578360722    -0.0343231362    -0.0692320484    -0.0015752618
   96  C  7  Z      0.0105659483    -0.0297987422     0.0171564790     0.0184183277    -0.0060124564
   97  C  7  X     -0.0231972516     0.0501320527    -0.0193138386    -0.0262558332    -0.0009586736
   98  C  7  Y      0.0215751482    -0.0537360631     0.0056131677    -0.0309360098    -0.0022252194
   99  C  7  Z     -0.0017332972     0.0063304262    -0.0004800295     0.0115162244    -0.0019735157
  100  C  7 XX      0.0028248245    -0.0067630779    -0.0004908431     0.0007394000     0.0000541085
  101  C  7 YY      0.0031155479    -0.0076021891    -0.0031862824    -0.0039606527     0.0003425283
  102  C  7 ZZ      0.0013209704    -0.0032167445    -0.0020855955    -0.0024575822     0.0003563689
  103  C  7 XY     -0.0019053636     0.0044691341     0.0000853272    -0.0007510499     0.0000351519
  104  C  7 XZ      0.0006537192    -0.0013623494    -0.0002610189     0.0001810817     0.0001457047
  105  C  7 YZ     -0.0000915857     0.0002734400     0.0014897902     0.0020707289    -0.0002487178
  106  C  8  S     -0.0036139654     0.0074644279    -0.0608080365     0.0211375604    -0.0031016336
  107  C  8  S      0.0073852562    -0.0160678881     0.1324348970    -0.0483550363     0.0069415930
  108  C  8  S      0.0150113286    -0.0368869191     0.1966124564    -0.0696739136     0.0110272118
  109  C  8  X     -0.0557769346    -0.0192224091     0.1724281246    -0.1090449195     0.0349437846
  110  C  8  Y      0.2053668135     0.0862570595    -0.0110634998    -0.0058847357    -0.0793087974
  111  C  8  Z     -0.1421828348    -0.0623513556    -0.0823102734     0.0557469297     0.0456319297
  112  C  8  X     -0.0116786006    -0.0100885768     0.1295261952    -0.0595544590    -0.0003661457
  113  C  8  Y      0.0563163595     0.0242047237    -0.0113668377    -0.0024391018     0.0394457181
  114  C  8  Z     -0.0406515819    -0.0158632874    -0.0597608810     0.0306499777    -0.0334883570
  115  C  8 XX      0.0006336635    -0.0022202437     0.0062400668    -0.0001198594     0.0046001950
  116  C  8 YY      0.0001135513    -0.0006605308     0.0088047572    -0.0038871995     0.0016223444
  117  C  8 ZZ      0.0005568993    -0.0002422497     0.0075602784    -0.0035970213    -0.0051253798
  118  C  8 XY      0.0003410906     0.0013105062    -0.0006248445    -0.0003966678    -0.0096128163
  119  C  8 XZ     -0.0005479568     0.0001069395     0.0004234878    -0.0005907602     0.0056166155
  120  C  8 YZ     -0.0000622657    -0.0006056859    -0.0023194124     0.0014316797     0.0038709391
  121  N  9  S     -0.0103401688     0.0263427314     0.0097453152     0.0122530210    -0.0011889661
  122  N  9  S     -0.0225944560     0.0570159094     0.0203646324     0.0265644796    -0.0025795239
  123  N  9  S     -0.0051179542     0.0212978488     0.0301343200     0.0149528989    -0.0021919079
  124  N  9  X      0.0151612181    -0.0354870739     0.0156172905     0.0481299579     0.0023238651
  125  N  9  Y     -0.0060330997     0.0193448292     0.0191377479     0.0450769589     0.0008917440
  126  N  9  Z     -0.0098755588     0.0252138797    -0.0073765428    -0.0065640824     0.0039016544
  127  N  9  X     -0.0087177012     0.0204111170    -0.0095850378    -0.0240568579    -0.0014947639
  128  N  9  Y      0.0065814221    -0.0165880669    -0.0082998814    -0.0268645895    -0.0002123411
  129  N  9  Z      0.0029882008    -0.0099111676     0.0013908796     0.0022500701    -0.0019076524
  130  N  9 XX      0.0003413600    -0.0006691947     0.0022891702     0.0054132112    -0.0000128501
  131  N  9 YY     -0.0007521049     0.0014590698    -0.0010559936    -0.0039605614    -0.0003204723
  132  N  9 ZZ     -0.0016210124     0.0041087853     0.0002298717     0.0005778163     0.0001273366
  133  N  9 XY     -0.0009652557     0.0023317346    -0.0010786732    -0.0025228025    -0.0000195904
  134  N  9 XZ     -0.0001533139     0.0005893912     0.0006135026     0.0018935224     0.0002228045
  135  N  9 YZ      0.0011027743    -0.0027309178     0.0008549143     0.0018642695    -0.0001998859
  136  C 10  S      0.0130912632    -0.0030706708     0.0165410192    -0.0002880502     0.0241054711
  137  C 10  S     -0.0268883109     0.0059247963    -0.0276334799    -0.0029983118    -0.0597528353
  138  C 10  S     -0.0179696136     0.0273138193    -0.1206040200     0.0281838212    -0.0850159098
  139  C 10  X     -0.1663697165    -0.0760505872     0.0330167450    -0.0193923404    -0.1857716995
  140  C 10  Y     -0.0909558748    -0.0268991396    -0.1387841029     0.0763036077     0.1704056882
  141  C 10  Z      0.1645295665     0.0631542415     0.0980402365    -0.0560325461    -0.0440789783
  142  C 10  X     -0.0641842948    -0.0226450352    -0.0054362044    -0.0070054822    -0.0379338017
  143  C 10  Y     -0.0285799477    -0.0174724229     0.0121976559     0.0036695051     0.0791124038
  144  C 10  Z      0.0578625384     0.0271187343    -0.0073686380    -0.0003235558    -0.0461822283
  145  C 10 XX     -0.0056600730    -0.0007615789    -0.0109128244     0.0045077592    -0.0065012153
  146  C 10 YY      0.0003489580     0.0016224541    -0.0015198734    -0.0004330310     0.0038225249
  147  C 10 ZZ      0.0009937021     0.0007065755     0.0041312740    -0.0027432762    -0.0020395549
  148  C 10 XY      0.0031739374    -0.0002697015     0.0107307319    -0.0045178934    -0.0035670086
  149  C 10 XZ      0.0000230729     0.0007121271    -0.0023223164     0.0006716804     0.0051669557
  150  C 10 YZ     -0.0033271059    -0.0014245004    -0.0042843331     0.0024039257    -0.0046596801
  151  C 11  S     -0.0068649928     0.0037443413    -0.0137871202     0.0014575587     0.0220340794
  152  C 11  S      0.0139755422    -0.0068918915     0.0222213564    -0.0005064695    -0.0565351166
  153  C 11  S      0.0196661917    -0.0246667064     0.1303881362    -0.0332310691    -0.0512792586
  154  C 11  X      0.2319424174     0.0907215786     0.0236002114    -0.0068895289     0.1002530194
  155  C 11  Y     -0.0970635502    -0.0570738495     0.1440690558    -0.0572733486     0.1681585684
  156  C 11  Z     -0.0421161200    -0.0008020208    -0.1334757714     0.0495674359    -0.1946968341
  157  C 11  X      0.0691483724     0.0298094793     0.0273077726    -0.0181077982     0.0128104544
  158  C 11  Y     -0.0331609194    -0.0100143259    -0.0079899546     0.0019905259     0.0637591829
  159  C 11  Z     -0.0089383920    -0.0076782793    -0.0081150518     0.0069715821    -0.0604058676
  160  C 11 XX     -0.0022533683    -0.0010187795     0.0004843764    -0.0005732211    -0.0082174958
  161  C 11 YY      0.0043098920     0.0006132366     0.0008725961     0.0011252267     0.0037019939
  162  C 11 ZZ      0.0010859521    -0.0011480255     0.0075371195    -0.0025012200     0.0011029162
  163  C 11 XY     -0.0016846766    -0.0016576420     0.0088294331    -0.0038984806     0.0011877824
  164  C 11 XZ      0.0030901965     0.0019074571    -0.0075392710     0.0037715364     0.0021208540
  165  C 11 YZ     -0.0028302761     0.0001759727    -0.0053629035     0.0012715675    -0.0071909029
  166  C 12  S      0.0035696977    -0.0051776972     0.0422464627    -0.0169723992     0.0023139364
  167  C 12  S     -0.0073040143     0.0107127523    -0.0934722787     0.0391282082    -0.0051087856
  168  C 12  S     -0.0178770196     0.0274985693    -0.2022512472     0.0708102050    -0.0117036809
  169  C 12  X     -0.0541977996    -0.0221549749     0.1679105393    -0.0998444082     0.0280038254
  170  C 12  Y      0.2003240197     0.0843177062    -0.0154074937    -0.0023326229    -0.0774669263
  171  C 12  Z     -0.1390261558    -0.0595802835    -0.0761909522     0.0527514218     0.0491616070
  172  C 12  X     -0.0135456288    -0.0171203424     0.1129140627    -0.0506527081     0.0011762931
  173  C 12  Y      0.0720361558     0.0303726734    -0.0092761167     0.0024717146     0.0167903577
  174  C 12  Z     -0.0531433646    -0.0168465526    -0.0519348754     0.0234408203    -0.0153689152
  175  C 12 XX      0.0006214108     0.0021444057    -0.0052965038     0.0003372929    -0.0048147803
  176  C 12 YY      0.0003534746     0.0002595727    -0.0031454323     0.0020293047    -0.0013515073
  177  C 12 ZZ     -0.0023335089    -0.0004519031    -0.0038196526     0.0019004254     0.0054675359
  178  C 12 XY     -0.0035647494    -0.0016005791    -0.0000698787     0.0005567380     0.0101227100
  179  C 12 XZ      0.0024670242     0.0002591614     0.0010359172     0.0004827882    -0.0056322226
  180  C 12 YZ      0.0013204850     0.0009430253    -0.0005186163    -0.0005873410    -0.0042801453
  181  C 13  S      0.0007786959     0.0051299352    -0.0135930424     0.0001937124    -0.0226128413
  182  C 13  S     -0.0020131892    -0.0101479649     0.0215683174     0.0028924288     0.0568848548
  183  C 13  S      0.0132643785    -0.0245986355     0.1300673722    -0.0262768875     0.0651041697
  184  C 13  X     -0.1770208100    -0.0832718401     0.1139716825    -0.0461100727    -0.1825840511
  185  C 13  Y     -0.0821488557    -0.0236514686    -0.1530804906     0.0796819863     0.1734264654
  186  C 13  Z      0.1628014247     0.0636975088     0.0676385218    -0.0443806669    -0.0489539033
  187  C 13  X     -0.0572167883    -0.0208922273     0.0282082417    -0.0197267400    -0.0455200611
  188  C 13  Y     -0.0192148268    -0.0151773212     0.0043643145     0.0092105942     0.0693583334
  189  C 13  Z      0.0465253990     0.0235883787    -0.0187978305     0.0017565561    -0.0341617993
  190  C 13 XX      0.0041397619     0.0007023231     0.0088520284    -0.0038356924     0.0063733833
  191  C 13 YY     -0.0028182971    -0.0021652105     0.0033335177    -0.0003074706    -0.0041139025
  192  C 13 ZZ     -0.0018382161    -0.0007912369    -0.0032264775     0.0022422069     0.0017401913
  193  C 13 XY     -0.0013013134     0.0006528095    -0.0104397254     0.0045113879     0.0035479132
  194  C 13 XZ     -0.0015034730    -0.0011616886     0.0034095321    -0.0011077095    -0.0050223178
  195  C 13 YZ      0.0033126010     0.0014552427     0.0024528886    -0.0017851776     0.0049680228
  196  C 14  S     -0.0078044978    -0.0064684121     0.0183865756    -0.0042643103    -0.0213996982
  197  C 14  S      0.0163738437     0.0129268611    -0.0320187824     0.0059125823     0.0548914948
  198  C 14  S     -0.0089996509     0.0205646173    -0.1272455428     0.0310875750     0.0641974914
  199  C 14  X      0.2212367941     0.0938290942    -0.0483647943     0.0161038646     0.0947308255
  200  C 14  Y     -0.1073310026    -0.0566536334     0.1333435694    -0.0561109310     0.1715366332
  201  C 14  Z     -0.0275751876    -0.0021688602    -0.0861971394     0.0358326732    -0.1943116208
  202  C 14  X      0.0780642319     0.0347582127    -0.0000003771    -0.0088227381    -0.0034953615
  203  C 14  Y     -0.0425867977    -0.0117747765    -0.0147473429     0.0012853207     0.0777596877
  204  C 14  Z     -0.0059169675    -0.0080634387     0.0121881341     0.0026408517    -0.0633581357
  205  C 14 XX      0.0023465015     0.0010774469    -0.0025595509     0.0012452064     0.0076150480
  206  C 14 YY     -0.0020074823    -0.0002682893     0.0009727276    -0.0016435179    -0.0031905375
  207  C 14 ZZ      0.0017329207     0.0017387635    -0.0072615930     0.0025380247    -0.0010915283
  208  C 14 XY      0.0032085592     0.0021201791    -0.0093698485     0.0041506489    -0.0014018440
  209  C 14 XZ     -0.0034288779    -0.0020694165     0.0092296762    -0.0042453572    -0.0016831083
  210  C 14 YZ      0.0012533623    -0.0002921030     0.0037863981    -0.0009404015     0.0065635898
  211  H 15  S     -0.0136806245     0.0105172174    -0.1090608431    -0.1962453775     0.0102137181
  212  H 15  S     -0.0031945211    -0.0001619317    -0.0386740989    -0.0710705482     0.0034006157
  213  H 16  S     -0.0119495881     0.0245860482    -0.0427784462    -0.0932104792     0.0129418260
  214  H 16  S     -0.0036810637     0.0093028987    -0.0132019248    -0.0281016111     0.0050064128
  215  H 17  S     -0.0320216607     0.0876660953     0.0387863045     0.0478721157    -0.0026230988
  216  H 17  S     -0.0090440122     0.0282528001     0.0135612198     0.0206750667    -0.0005053220
  217  H 18  S     -0.0519962879     0.1158032337     0.0587174607     0.0595125278    -0.0208945093
  218  H 18  S     -0.0134642694     0.0361967238     0.0215592091     0.0226494199    -0.0071740643
  219  H 19  S      0.0437628665    -0.1121793001     0.0205501282     0.0862539759     0.0016110195
  220  H 19  S      0.0143470271    -0.0371701964     0.0073199038     0.0291344316     0.0000658153
  221  H 20  S     -0.0459153572     0.1454233563     0.0007724258     0.0629450637     0.0227278132
  222  H 20  S     -0.0146138040     0.0454378439    -0.0008124156     0.0169239240     0.0077237585
  223  H 21  S     -0.0177213933     0.0133523142    -0.1436110023     0.0690155096     0.1789031754
  224  H 21  S     -0.0077035932     0.0039346211    -0.0586557637     0.0290634830     0.0659857741
  225  H 22  S      0.0290881633    -0.0150656947     0.1771363312    -0.0635895148     0.2002592317
  226  H 22  S      0.0099441889    -0.0061722622     0.0660921041    -0.0240836193     0.0749845424
  227  H 23  S     -0.0058025937     0.0070052512     0.0927737775    -0.0694704013     0.0043235339
  228  H 23  S     -0.0025615578     0.0034086742     0.0251434672    -0.0228945215     0.0012370257
  229  H 24  S     -0.0069362560    -0.0206704308     0.1809151239    -0.0814204393    -0.1814106146
  230  H 24  S     -0.0015471481    -0.0082172351     0.0662223349    -0.0292923289    -0.0661612663
  231  H 25  S      0.0008751748     0.0162598106    -0.1334113646     0.0519889499    -0.1966393490
  232  H 25  S      0.0006991875     0.0096342329    -0.0520563967     0.0184621111    -0.0674222022
  233  C 26  S     -0.0056687435     0.0139555286    -0.0368507392    -0.0191014556     0.0027979774
  234  C 26  S      0.0135005108    -0.0334850059     0.0778885368     0.0448508093    -0.0062562374
  235  C 26  S      0.0220995389    -0.0310512238     0.0483907721     0.0360161128    -0.0009092244
  236  C 26  X     -0.0360429748     0.0620093060    -0.0171550253    -0.1401508188     0.0123784789
  237  C 26  Y      0.0538237073    -0.0501437059    -0.0013787486     0.0069313639     0.0024745718
  238  C 26  Z     -0.0251936068     0.0022227661     0.0078420652     0.0295669472    -0.0192942172
  239  C 26  X     -0.0088952176     0.0213111347     0.0225053204     0.0161057787    -0.0050018121
  240  C 26  Y      0.0144205040    -0.0199831308    -0.0033232866    -0.0062238933     0.0037580097
  241  C 26  Z     -0.0049040445    -0.0025762300    -0.0130638368    -0.0227870654    -0.0044535965
  242  C 26 XX      0.0008912455    -0.0063032268     0.0076628602     0.0060837406    -0.0003227087
  243  C 26 YY      0.0004025277    -0.0015611932     0.0024462831     0.0018047634    -0.0002834714
  244  C 26 ZZ      0.0014621529     0.0010124235     0.0040665746     0.0016547245    -0.0005353350
  245  C 26 XY      0.0012872262     0.0052032224     0.0004488456     0.0004809917     0.0001087813
  246  C 26 XZ     -0.0012306059    -0.0011131690    -0.0032607936    -0.0010985589     0.0003319659
  247  C 26 YZ     -0.0003301545    -0.0030809038     0.0000749479     0.0002505969    -0.0000799392
  248  C 27  S      0.0023294080    -0.0071729569     0.0379694196    -0.0000641336    -0.0003400903
  249  C 27  S     -0.0037231983     0.0122158147    -0.0810041771     0.0011258889     0.0007928048
  250  C 27  S     -0.0077540821     0.0116619515    -0.0526867341    -0.0560639077     0.0067082037
  251  C 27  X     -0.0117541861    -0.0242452443    -0.0783514152     0.0902221282    -0.0163822440
  252  C 27  Y      0.0749319614     0.0028894955     0.0033235446    -0.0054256280     0.0020549848
  253  C 27  Z     -0.0554182638     0.0063036833     0.0381034722    -0.0651035785     0.0004475142
  254  C 27  X     -0.0054396842     0.0000801613     0.0113706269     0.0338511165    -0.0046009290
  255  C 27  Y      0.0325310107     0.0023959389     0.0008802138     0.0026238975    -0.0015092892
  256  C 27  Z     -0.0248074799    -0.0018183461    -0.0053718586    -0.0285288733     0.0002974497
  257  C 27 XX     -0.0019861190    -0.0004455536    -0.0080346189     0.0009538011     0.0011459422
  258  C 27 YY     -0.0004249703    -0.0002659395    -0.0030699290     0.0004968049     0.0001466231
  259  C 27 ZZ      0.0018081381     0.0029178588    -0.0041638270    -0.0010226341    -0.0012213476
  260  C 27 XY      0.0034179556     0.0044366732     0.0005146965    -0.0005168689    -0.0017097946
  261  C 27 XZ     -0.0016112733    -0.0031911460     0.0029303985     0.0015262781     0.0011504364
  262  C 27 YZ     -0.0013576117    -0.0020878467     0.0000983606     0.0001530339     0.0007868927
  263  C 28  S      0.0117895004    -0.0351422940    -0.0150732462    -0.0153422464     0.0011219060
  264  C 28  S     -0.0292084047     0.0845797074     0.0322753196     0.0291611425    -0.0029732846
  265  C 28  S     -0.0283769391     0.1139491334     0.0313791942     0.0838597709    -0.0012467669
  266  C 28  X     -0.0251758277     0.0529287579    -0.1165008352    -0.2308055670     0.0075913893
  267  C 28  Y     -0.0506928252     0.1210604580     0.0013130644    -0.0573251585    -0.0066558884
  268  C 28  Z      0.0765569732    -0.1965722240     0.0160533886     0.0328380540    -0.0110538994
  269  C 28  X     -0.0139100933     0.0417805228    -0.0568536432    -0.0939336151     0.0032163976
  270  C 28  Y     -0.0020802638     0.0112485887     0.0292037768     0.0000946061    -0.0060188498
  271  C 28  Z      0.0171258077    -0.0619608234    -0.0177331983    -0.0190613910    -0.0014822021
  272  C 28 XX     -0.0028259343     0.0077181226     0.0078174316     0.0112681692    -0.0012034826
  273  C 28 YY      0.0001197991     0.0001995903    -0.0006373724    -0.0032705496     0.0000455816
  274  C 28 ZZ     -0.0036579490     0.0097033134     0.0001700959    -0.0007223338     0.0004197580
  275  C 28 XY     -0.0025826051     0.0063297024     0.0006372399     0.0017541093     0.0001752194
  276  C 28 XZ      0.0021962693    -0.0045549265     0.0014848549     0.0049140930     0.0003367197
  277  C 28 YZ      0.0006919803    -0.0019711603     0.0018830233     0.0040732790    -0.0003574211

                         41               42               43               44               45
                   -0.4730201445    -0.4538618229    -0.4287199549    -0.4205287039    -0.4172170968
    1  C  1  S     -0.0273891762    -0.0061190265     0.0227309185     0.0073636854     0.0086011355
    2  C  1  S      0.0645193286     0.0186994594    -0.0550128638    -0.0199436645    -0.0229142063
    3  C  1  S      0.0136565654    -0.0112850831    -0.0451103779    -0.0203768416    -0.0025543035
    4  C  1  X      0.0581547554     0.0205234683     0.1768256342     0.0216278166    -0.0319772805
    5  C  1  Y      0.1058503099     0.1248700932    -0.0562150393    -0.0730385402    -0.1340740441
    6  C  1  Z     -0.0165673887    -0.1701974456     0.1865039822     0.0859078884     0.0245818411
    7  C  1  X      0.0328185755    -0.0014871925     0.0818136780     0.0352939322     0.0046228538
    8  C  1  Y      0.0251117872     0.0177372731    -0.0391848978    -0.0449525730    -0.0660606544
    9  C  1  Z      0.0034531398    -0.0778362279     0.0764189618     0.0449168247     0.0060118381
   10  C  1 XX      0.0063404268    -0.0008687877     0.0095482485    -0.0014300230    -0.0030652399
   11  C  1 YY      0.0016799913     0.0098397559    -0.0073172895    -0.0016046829    -0.0044005090
   12  C  1 ZZ      0.0027034750    -0.0078650073    -0.0109746725     0.0001912214     0.0038531411
   13  C  1 XY      0.0039147307     0.0017008763    -0.0082315316     0.0065216266     0.0051148323
   14  C  1 XZ      0.0037105441     0.0077306874    -0.0048974226    -0.0040470508    -0.0026778328
   15  C  1 YZ     -0.0066953349     0.0007202511    -0.0104117109    -0.0025286959     0.0007033934
   16  C  2  S     -0.0095102016     0.0154804053     0.0196310161     0.0124662834     0.0061897122
   17  C  2  S      0.0292885810    -0.0378644281    -0.0512588139    -0.0311946080    -0.0142620251
   18  C  2  S      0.0386439635    -0.0392717192    -0.0192514877     0.0071663520    -0.0146294701
   19  C  2  X     -0.0407761583    -0.1105701924    -0.0450471801    -0.0234660737     0.0099045303
   20  C  2  Y      0.1388134578    -0.1850750104    -0.1054712742    -0.0925385808    -0.0297607034
   21  C  2  Z     -0.0855973176     0.1727934188    -0.1952114802     0.0058582658     0.0695195522
   22  C  2  X     -0.0294035953    -0.0454941857    -0.0144927051    -0.0028140178     0.0058389358
   23  C  2  Y      0.0575782985    -0.0689444318    -0.0281922207    -0.0368634169    -0.0195448453
   24  C  2  Z     -0.0512809768     0.0518055894    -0.0842259263     0.0172858638     0.0427198014
   25  C  2 XX     -0.0049381459    -0.0042293817    -0.0002983681    -0.0006337278    -0.0004293923
   26  C  2 YY      0.0027877153     0.0061517136     0.0041676914     0.0043811767    -0.0006304118
   27  C  2 ZZ      0.0048453904    -0.0041896370    -0.0111119983    -0.0071529729    -0.0007679546
   28  C  2 XY     -0.0043180930     0.0025494275     0.0021932425     0.0032288887     0.0008138614
   29  C  2 XZ      0.0015266763     0.0056747879     0.0004682594     0.0004984359     0.0008441817
   30  C  2 YZ     -0.0022231013     0.0137842026    -0.0074982992    -0.0016246383    -0.0014753941
   31  C  3  S     -0.0135075168     0.0189025040    -0.0053548629    -0.0158588977    -0.0177938198
   32  C  3  S      0.0351667764    -0.0491148870     0.0167830698     0.0408229894     0.0417474858
   33  C  3  S     -0.0451934448    -0.0136586478    -0.0409103340     0.0158822740     0.0508042382
   34  C  3  X     -0.1954461719     0.0418381650    -0.0368102602     0.0495196278     0.0455824645
   35  C  3  Y     -0.0816931467     0.1189010432     0.0006356315     0.1428613100     0.1063923615
   36  C  3  Z      0.0005640758    -0.2645646615     0.0813823806     0.0581468988     0.0217553437
   37  C  3  X     -0.0882489136     0.0073351246    -0.0341197715     0.0191985965     0.0191316311
   38  C  3  Y     -0.0129682367     0.0340065109    -0.0077644892     0.0532437875     0.0405519165
   39  C  3  Z     -0.0372892061    -0.0864088512     0.0209450448     0.0149224824     0.0128329140
   40  C  3 XX     -0.0082694299    -0.0037726355     0.0009670103    -0.0000429558     0.0001936833
   41  C  3 YY      0.0052994382    -0.0096914844     0.0075647670     0.0072756887     0.0028181586
   42  C  3 ZZ      0.0080625058     0.0101125240    -0.0069906427    -0.0003115055     0.0043465044
   43  C  3 XY      0.0000177847    -0.0018886360     0.0018686409     0.0016647074     0.0002087713
   44  C  3 XZ     -0.0118072344     0.0008109947     0.0004601088     0.0030919012     0.0031091732
   45  C  3 YZ     -0.0021859017     0.0141177394     0.0019770961     0.0072875683     0.0054855529
   46  C  4  S     -0.0103244487    -0.0011614401    -0.0077829134    -0.0193859568    -0.0102010127
   47  C  4  S      0.0143580988     0.0078991972     0.0221028273     0.0459608272     0.0259976539
   48  C  4  S      0.0391037163    -0.0076838234     0.0067704830     0.0574131247     0.0299546077
   49  C  4  X     -0.0650204053    -0.0442161497    -0.1002995398    -0.2480287178    -0.1536556462
   50  C  4  Y      0.2633522971    -0.1184158291    -0.0483666177    -0.0546976631    -0.0710879140
   51  C  4  Z      0.0765307972     0.1455150115     0.0655327428     0.0545486418     0.0624096453
   52  C  4  X     -0.0166698264    -0.0046401123    -0.0744464330    -0.1104416972    -0.0639871873
   53  C  4  Y      0.0724845551    -0.0650301842    -0.0170513292    -0.0267527885    -0.0267650263
   54  C  4  Z      0.0333071845     0.0315134336     0.0132510068     0.0236142972     0.0338031379
   55  C  4 XX     -0.0000030016     0.0037081037     0.0091655947    -0.0023914281    -0.0006228823
   56  C  4 YY     -0.0039125241    -0.0129313552    -0.0035909920    -0.0020783016    -0.0033319392
   57  C  4 ZZ      0.0083482518     0.0081009529    -0.0029118439     0.0113703447     0.0073397635
   58  C  4 XY      0.0119967675    -0.0054956080    -0.0025357600     0.0069939275     0.0026734745
   59  C  4 XZ     -0.0043890591    -0.0015566253    -0.0028991827     0.0005497592     0.0027925379
   60  C  4 YZ     -0.0148679609     0.0016929830     0.0037144240     0.0112242290     0.0107907217
   61  C  5  S      0.0236217939     0.0013720220    -0.0094305043     0.0218726322     0.0086637733
   62  C  5  S     -0.0497667645     0.0006018863     0.0241240361    -0.0500011273    -0.0197948040
   63  C  5  S     -0.0170441332    -0.0523057161     0.1150006831     0.0080755831     0.0065643400
   64  C  5  X      0.2059447380     0.0248469124     0.0318356152     0.0956869704     0.0604288537
   65  C  5  Y     -0.0163698252     0.0950428312     0.0331959124    -0.1426528993    -0.0472949878
   66  C  5  Z      0.1044393556    -0.0540001413    -0.0030750218    -0.0337653307     0.0128600814
   67  C  5  X      0.1486662371     0.0316560099     0.0197061917     0.0426362540     0.0162065740
   68  C  5  Y     -0.0145241668     0.0373863111     0.0146565439    -0.0941696786    -0.0401670600
   69  C  5  Z      0.0214107997    -0.0212414321    -0.0053192601     0.0050997738     0.0338000493
   70  C  5 XX     -0.0056011184     0.0046589591     0.0070955247     0.0001188784     0.0046271533
   71  C  5 YY     -0.0026375898    -0.0038515235    -0.0058804300    -0.0078011583    -0.0042443686
   72  C  5 ZZ     -0.0018515942    -0.0010607760     0.0019785563    -0.0026250727    -0.0045922502
   73  C  5 XY      0.0006841779    -0.0054118456     0.0015299021    -0.0013895114     0.0011919798
   74  C  5 XZ     -0.0098280417    -0.0046615981    -0.0046390643    -0.0031623644     0.0014156476
   75  C  5 YZ      0.0019800617     0.0050044889     0.0031267043     0.0067444870     0.0028685738
   76  C  6  S      0.0194721860    -0.0238942487     0.0012658491    -0.0078769842    -0.0028589817
   77  C  6  S     -0.0496864687     0.0544116288    -0.0054387447     0.0178842960     0.0067690002
   78  C  6  S      0.0401501621     0.0968126028     0.0161629332     0.0257653913    -0.0022876537
   79  C  6  X      0.1535208915     0.0132140085    -0.1663915586     0.2229247903     0.1646520421
   80  C  6  Y     -0.1469943145    -0.1926584888     0.0470416678     0.0376328309     0.1026140375
   81  C  6  Z     -0.0997771792    -0.1577013259    -0.1890504532    -0.0566375422    -0.0336045632
   82  C  6  X      0.0749951887     0.0225608007    -0.0713493522     0.1010316928     0.0713595936
   83  C  6  Y     -0.0910874682    -0.1062755375     0.0081413508     0.0091130799     0.0472720104
   84  C  6  Z     -0.0724903987    -0.0803832871    -0.0852928817    -0.0241454496    -0.0104287966
   85  C  6 XX     -0.0156154067    -0.0008737120     0.0074358186    -0.0100524706    -0.0044061253
   86  C  6 YY      0.0007358602     0.0077317471    -0.0077756493    -0.0041976731    -0.0062090907
   87  C  6 ZZ      0.0002036200    -0.0006258792    -0.0011279131     0.0162140965     0.0117577920
   88  C  6 XY      0.0054142288    -0.0049678672    -0.0165646406     0.0062826900     0.0056192636
   89  C  6 XZ     -0.0067455289    -0.0092887289    -0.0056178389     0.0004930715     0.0013960993
   90  C  6 YZ     -0.0057024381     0.0005608301    -0.0081218129     0.0048774740     0.0071166175
   91  C  7  S      0.0124992027    -0.0342847382     0.0490824687     0.0245713229     0.0115215198
   92  C  7  S     -0.0297133321     0.0718796005    -0.1095822554    -0.0543033514    -0.0241094147
   93  C  7  S      0.0150237898     0.0846631203    -0.0476319434    -0.0212670505    -0.0275249722
   94  C  7  X      0.0498215139    -0.0266690068    -0.1013034569    -0.0189252453    -0.0143185898
   95  C  7  Y      0.0328797699     0.0265475396     0.0157851642    -0.0167692092    -0.0198590091
   96  C  7  Z      0.0453020128     0.0083815890     0.1420472097    -0.0472309928    -0.0457402267
   97  C  7  X     -0.0003824023    -0.0497036825    -0.0332093131     0.0046832717     0.0142564983
   98  C  7  Y      0.0529354748     0.0710157615    -0.0115688799    -0.0338895442    -0.0456546506
   99  C  7  Z      0.0031351387    -0.0275977967     0.0766536776    -0.0162736245    -0.0074029195
  100  C  7 XX     -0.0016876048     0.0036078286    -0.0059870745    -0.0017869409    -0.0004656128
  101  C  7 YY     -0.0021839593     0.0042493591    -0.0069472586    -0.0012850601     0.0004013424
  102  C  7 ZZ     -0.0023396611     0.0023096502    -0.0031658243    -0.0023775824    -0.0013290361
  103  C  7 XY      0.0005912381    -0.0013359199     0.0029400427    -0.0000610602    -0.0000094588
  104  C  7 XZ     -0.0011877007     0.0007217742    -0.0010064326    -0.0009659916    -0.0005436889
  105  C  7 YZ      0.0013675232     0.0000100406    -0.0000600766     0.0005718457     0.0000859194
  106  C  8  S      0.0040970356    -0.0005313052    -0.0011683450    -0.0029782349    -0.0016582875
  107  C  8  S     -0.0102700777     0.0011967008     0.0012404918     0.0061120390     0.0035502188
  108  C  8  S     -0.0189487425     0.0034642298     0.0026833145     0.0074394949     0.0030799360
  109  C  8  X     -0.0375366230    -0.0092182319     0.0034279425    -0.0626493486     0.0843218908
  110  C  8  Y      0.0105051888     0.0005031267     0.0127711866    -0.0962287110     0.1280568118
  111  C  8  Z      0.0355526533     0.0093918535     0.0185767211    -0.1101159527     0.1586371780
  112  C  8  X     -0.0185157290    -0.0039792272     0.0051972926    -0.0435821991     0.0386528064
  113  C  8  Y      0.0192778297    -0.0026680630     0.0039799602    -0.0434715682     0.0746550237
  114  C  8  Z      0.0027640939     0.0044283749     0.0097495096    -0.0606641197     0.0848200525
  115  C  8 XX     -0.0003219907     0.0002396408    -0.0000705940    -0.0007880593     0.0012441585
  116  C  8 YY     -0.0009382371     0.0000796958     0.0001967418     0.0008470172     0.0004082050
  117  C  8 ZZ     -0.0002640119    -0.0000297375     0.0000302726     0.0015141479    -0.0007686168
  118  C  8 XY     -0.0012828522    -0.0004343461    -0.0004598802     0.0005207089     0.0018856055
  119  C  8 XZ     -0.0009307802    -0.0000006532     0.0000534903    -0.0006754257     0.0011069285
  120  C  8 YZ      0.0010462997     0.0001668861    -0.0000022565    -0.0008616471    -0.0014489060
  121  N  9  S      0.0080364109    -0.0246960145     0.0476959101     0.0261943420     0.0126024670
  122  N  9  S      0.0160053648    -0.0545418010     0.1017110385     0.0557465807     0.0273729588
  123  N  9  S      0.0459104242    -0.0040092938     0.1064942920     0.0515118436     0.0069105590
  124  N  9  X     -0.0351828641     0.0280910981     0.0188640143    -0.0249719767    -0.0089726591
  125  N  9  Y     -0.0237862142    -0.0365702804     0.0815072124     0.0822010055     0.0529856010
  126  N  9  Z     -0.0313917159     0.0043512373    -0.1604297019     0.0058479934     0.0205339190
  127  N  9  X      0.0152406981    -0.0200707842    -0.0110548838     0.0144657923     0.0071846835
  128  N  9  Y      0.0187150290     0.0300258253    -0.0438948576    -0.0460302738    -0.0335304627
  129  N  9  Z      0.0125494858    -0.0074876751     0.0877481368    -0.0013480355    -0.0085341134
  130  N  9 XX     -0.0019208310    -0.0011406382     0.0087154824     0.0023954888     0.0014821009
  131  N  9 YY      0.0043690882    -0.0001767478     0.0011059576    -0.0033538348    -0.0030676810
  132  N  9 ZZ     -0.0013777751    -0.0029029250    -0.0030163762     0.0040542878     0.0030874299
  133  N  9 XY      0.0007443535    -0.0021018869    -0.0021305009     0.0028867044     0.0018357511
  134  N  9 XZ     -0.0022953180     0.0003924198    -0.0038384648     0.0003346193     0.0009084645
  135  N  9 YZ      0.0007965154    -0.0002120521     0.0103569247     0.0006711635    -0.0003506050
  136  C 10  S      0.0033050049     0.0014146541     0.0013351113    -0.0004172357    -0.0005131927
  137  C 10  S     -0.0094343072    -0.0031178005    -0.0029649554    -0.0001470575     0.0005006969
  138  C 10  S     -0.0156638880    -0.0024571708    -0.0046117277    -0.0000281426     0.0014416183
  139  C 10  X     -0.0365713393     0.0020673462     0.0030780408    -0.0770354395     0.0446339462
  140  C 10  Y      0.0461479299     0.0050298103     0.0106815932    -0.0574933498     0.1106444709
  141  C 10  Z     -0.0114231606    -0.0033921970     0.0100116505    -0.0761926418     0.1263151258
  142  C 10  X     -0.0139055654    -0.0010829925    -0.0010069408    -0.0344932839     0.0287345953
  143  C 10  Y      0.0152486808     0.0016035740     0.0059162610    -0.0319348218     0.0583235597
  144  C 10  Z     -0.0027231003     0.0004831075     0.0063522972    -0.0427047389     0.0664986623
  145  C 10 XX      0.0004356524     0.0001829605     0.0000525139    -0.0016886256     0.0023250278
  146  C 10 YY     -0.0002272424    -0.0004967496    -0.0008382614     0.0059651758    -0.0062167719
  147  C 10 ZZ     -0.0007233193    -0.0001657864     0.0003578447    -0.0038250413     0.0043003521
  148  C 10 XY     -0.0020653507    -0.0001131315    -0.0000768068    -0.0009607888    -0.0014095628
  149  C 10 XZ      0.0010199602    -0.0001196741     0.0002599304    -0.0013535306     0.0049242887
  150  C 10 YZ      0.0001876176     0.0002431005    -0.0001661426     0.0014521630    -0.0028355538
  151  C 11  S      0.0016257378    -0.0012482047    -0.0009628096    -0.0003185316    -0.0000893729
  152  C 11  S     -0.0038291906     0.0027749644     0.0020118879     0.0005463381     0.0001786176
  153  C 11  S     -0.0036617797     0.0045488933     0.0070267269     0.0052169603     0.0019300250
  154  C 11  X      0.0257799058    -0.0011859889     0.0070561785    -0.0036873821     0.0768286183
  155  C 11  Y     -0.0046656693    -0.0015128842     0.0064588963    -0.0772653035     0.0745699497
  156  C 11  Z     -0.0033036178     0.0034810750     0.0072067966    -0.0713841020     0.1043386697
  157  C 11  X     -0.0010277841    -0.0022271205     0.0012004463    -0.0080852912     0.0374334152
  158  C 11  Y      0.0038288030    -0.0005146041     0.0025112242    -0.0398452026     0.0407144699
  159  C 11  Z      0.0001349062     0.0022668738     0.0057472319    -0.0352541053     0.0567835313
  160  C 11 XX     -0.0012622899    -0.0000582713    -0.0004011247     0.0007224198    -0.0023844647
  161  C 11 YY      0.0010844203     0.0002913571     0.0000462110     0.0040312372    -0.0040857065
  162  C 11 ZZ     -0.0003015675     0.0001717422     0.0007695844    -0.0046992132     0.0064298825
  163  C 11 XY     -0.0014416945    -0.0001488566    -0.0002865236     0.0014759387    -0.0041774327
  164  C 11 XZ      0.0018677875     0.0002309035     0.0001499348     0.0013214011     0.0006070776
  165  C 11 YZ     -0.0007568801    -0.0001480160    -0.0003088184    -0.0004755409    -0.0001547440
  166  C 12  S     -0.0047015679    -0.0007559675    -0.0004741518    -0.0006688661    -0.0003456106
  167  C 12  S      0.0115800987     0.0020485592     0.0014571474     0.0025830696     0.0014224560
  168  C 12  S      0.0151800138    -0.0004027491    -0.0040468796    -0.0067335972    -0.0040881039
  169  C 12  X     -0.0397525726    -0.0098613566    -0.0053948875    -0.0655039809     0.0330991027
  170  C 12  Y      0.0055751678    -0.0022250535     0.0037704975    -0.0341920843     0.0959109490
  171  C 12  Z      0.0248516492     0.0089706817     0.0147269508    -0.0649616251     0.0957457550
  172  C 12  X     -0.0154636189    -0.0021064291     0.0008640344    -0.0252477463     0.0236115293
  173  C 12  Y      0.0082767293    -0.0007075042     0.0026698857    -0.0227241748     0.0484421161
  174  C 12  Z      0.0073224593     0.0030736036     0.0053726618    -0.0365853201     0.0506887907
  175  C 12 XX     -0.0011729666    -0.0004580038    -0.0009392810     0.0012934186    -0.0051873873
  176  C 12 YY      0.0008736384     0.0003501917     0.0004637936     0.0009515265     0.0013024549
  177  C 12 ZZ      0.0012435701     0.0001552824     0.0004366286    -0.0025416189     0.0036930030
  178  C 12 XY      0.0009506496    -0.0000249604    -0.0002818843     0.0018145510    -0.0041994220
  179  C 12 XZ      0.0000121576     0.0003105515     0.0001504025     0.0039593366    -0.0024547668
  180  C 12 YZ     -0.0007525289    -0.0001994249    -0.0001374658    -0.0021440759     0.0017835450
  181  C 13  S     -0.0047239083    -0.0003639548    -0.0002876129    -0.0025914731    -0.0014590865
  182  C 13  S      0.0121554878     0.0007899517     0.0005893057     0.0049480715     0.0026959793
  183  C 13  S      0.0076003433     0.0032837573     0.0042836159     0.0138492963     0.0081162818
  184  C 13  X     -0.0371183111     0.0055562687     0.0114595967    -0.0259906579     0.0620882600
  185  C 13  Y      0.0430768046     0.0057904214     0.0103753625    -0.0675191613     0.0782927552
  186  C 13  Z     -0.0100652070    -0.0062450145     0.0013801591    -0.0659252677     0.1064175661
  187  C 13  X     -0.0145326074    -0.0001477083     0.0033872412    -0.0203670791     0.0289486214
  188  C 13  Y      0.0107874143     0.0026751504     0.0067361186    -0.0323674375     0.0442009506
  189  C 13  Z      0.0013325829    -0.0015752421     0.0009166200    -0.0340192698     0.0569044403
  190  C 13 XX     -0.0004297458    -0.0004666495    -0.0007132635     0.0022763280    -0.0036722523
  191  C 13 YY      0.0002435048     0.0003499342     0.0007654489    -0.0020737424     0.0061756710
  192  C 13 ZZ      0.0009611137     0.0002128978     0.0000863160     0.0010229301    -0.0017484753
  193  C 13 XY      0.0015570420     0.0002096933    -0.0000396549    -0.0003175045    -0.0023326936
  194  C 13 XZ     -0.0007657134     0.0000918595    -0.0001703031     0.0042786942    -0.0035705603
  195  C 13 YZ     -0.0001120419    -0.0003556335    -0.0001285320    -0.0024669064     0.0025198132
  196  C 14  S     -0.0005868732     0.0002878624     0.0001898157     0.0046265758     0.0027976553
  197  C 14  S      0.0014958549    -0.0010176258    -0.0009067011    -0.0095660086    -0.0057184346
  198  C 14  S      0.0129188740    -0.0030247462    -0.0025716489    -0.0074470613    -0.0040478766
  199  C 14  X      0.0279862530    -0.0058276204    -0.0024438151    -0.0495666452     0.0593264236
  200  C 14  Y     -0.0021548029    -0.0036194163     0.0055468448    -0.0657523211     0.1047854547
  201  C 14  Z     -0.0054874657     0.0079937910     0.0169322207    -0.0815441381     0.1196666240
  202  C 14  X     -0.0033192959    -0.0029061804     0.0001132005    -0.0301444571     0.0291345112
  203  C 14  Y      0.0099389677    -0.0020650932     0.0003918618    -0.0303264905     0.0579319306
  204  C 14  Z     -0.0040251523     0.0045691728     0.0100895687    -0.0439324708     0.0628332465
  205  C 14 XX      0.0011751549    -0.0002089327    -0.0003641772     0.0000828610     0.0000880793
  206  C 14 YY     -0.0010524256     0.0000577527     0.0007376635    -0.0053291507     0.0064908596
  207  C 14 ZZ     -0.0000282754     0.0000700609    -0.0004141851     0.0037762247    -0.0074950592
  208  C 14 XY      0.0011440099     0.0003031732     0.0003949501    -0.0022549033     0.0020446004
  209  C 14 XZ     -0.0020776181    -0.0002562447    -0.0002988906     0.0018730411    -0.0017171697
  210  C 14 YZ      0.0010315051    -0.0001317379    -0.0001015739    -0.0006573643     0.0016743896
  211  H 15  S     -0.0298818326    -0.1613554017     0.0559442801     0.0731848104     0.0679947036
  212  H 15  S     -0.0086113798    -0.0562225105     0.0259930096     0.0308930265     0.0292945772
  213  H 16  S     -0.0683044420     0.1463773876     0.1031072689     0.0720562360     0.0040883746
  214  H 16  S     -0.0295160028     0.0562110805     0.0439762009     0.0301341921     0.0020634353
  215  H 17  S      0.0251312797     0.1936804888    -0.0714963363    -0.0490664080    -0.0063520247
  216  H 17  S      0.0052676838     0.0758418983    -0.0277121346    -0.0193124692    -0.0054466449
  217  H 18  S      0.1579339693    -0.1558898857    -0.0800270613    -0.1001287823    -0.1091265487
  218  H 18  S      0.0620806991    -0.0534764571    -0.0323967293    -0.0444063109    -0.0475714663
  219  H 19  S     -0.0720004914    -0.1437840398    -0.1815983344     0.0981841446     0.1099813326
  220  H 19  S     -0.0205700917    -0.0551528287    -0.0713598392     0.0375446989     0.0458194068
  221  H 20  S     -0.1818262122    -0.0364163634     0.1733099837    -0.1620848968    -0.0965443643
  222  H 20  S     -0.0597511136    -0.0132258685     0.0715160025    -0.0681468592    -0.0418312128
  223  H 21  S      0.0446523787     0.0010530433     0.0009657187     0.0252544970     0.0171414896
  224  H 21  S      0.0174498323     0.0000981515     0.0002302288     0.0086753919     0.0057892621
  225  H 22  S      0.0030877305    -0.0015325751     0.0025907104    -0.0016799313    -0.0024355765
  226  H 22  S      0.0012233187    -0.0004473531     0.0012886976     0.0000522194    -0.0005485623
  227  H 23  S     -0.0327690075    -0.0100318600    -0.0100448223    -0.0271068704    -0.0159935211
  228  H 23  S     -0.0119847598    -0.0041061571    -0.0045859357    -0.0126811257    -0.0075444773
  229  H 24  S     -0.0416620990    -0.0014816431     0.0006623080     0.0178226820     0.0131694447
  230  H 24  S     -0.0157473918    -0.0001604645     0.0008947811     0.0076976019     0.0058106205
  231  H 25  S     -0.0071485507     0.0072604067     0.0070232417    -0.0053015565    -0.0050427923
  232  H 25  S     -0.0002572763     0.0008884012    -0.0005097477     0.0020584472     0.0004822994
  233  C 26  S     -0.0193752510    -0.0126393967    -0.0155703458    -0.0237030288    -0.0118291065
  234  C 26  S      0.0414997123     0.0277600439     0.0357617396     0.0542270733     0.0282551337
  235  C 26  S     -0.0006043068     0.0148066277     0.0198849286     0.0257312268     0.0234184048
  236  C 26  X     -0.0489459152    -0.0442669125    -0.0344586645    -0.0804295528     0.0110320944
  237  C 26  Y      0.0152813527     0.0311749372     0.0322239308    -0.1218320762     0.0057075036
  238  C 26  Z      0.1194219595     0.0143149153     0.0308329895     0.0074829753     0.0965805255
  239  C 26  X      0.0441238564    -0.0154665152     0.0309143408    -0.0141936608     0.0094701353
  240  C 26  Y      0.0114160430     0.0065935174     0.0136504608    -0.0511210986     0.0068386592
  241  C 26  Z      0.0069346016     0.0013574693    -0.0086928239    -0.0163014954     0.0390899570
  242  C 26 XX      0.0003975994     0.0019556923     0.0026343569     0.0033075480     0.0062791970
  243  C 26 YY      0.0016639132     0.0009690107     0.0009154787     0.0020653806     0.0008379117
  244  C 26 ZZ      0.0046915546     0.0009101424     0.0016040728     0.0053513376    -0.0013235464
  245  C 26 XY      0.0001351437    -0.0016876437    -0.0000459098    -0.0006312601     0.0034328578
  246  C 26 XZ     -0.0031924241     0.0003115788    -0.0006017825    -0.0038179230     0.0016392616
  247  C 26 YZ      0.0000424292     0.0013056180     0.0006446685     0.0007693998    -0.0015297794
  248  C 27  S      0.0074497983     0.0053152810     0.0053973481     0.0121806481     0.0060239581
  249  C 27  S     -0.0159421229    -0.0095583807    -0.0118871777    -0.0262884364    -0.0124782905
  250  C 27  S     -0.0438021269    -0.0041506101    -0.0452747911    -0.0336637920    -0.0164595536
  251  C 27  X      0.0746900184     0.0183783912     0.0189154510    -0.0161702958     0.0625938446
  252  C 27  Y      0.0121808284     0.0132713210     0.0224551164    -0.1116051675     0.0523927425
  253  C 27  Z      0.0162710681    -0.0104052733     0.0059666511    -0.0667750893     0.1065696616
  254  C 27  X      0.0405768867     0.0022527610     0.0242461269    -0.0114549921     0.0255313415
  255  C 27  Y      0.0018127299     0.0092727656     0.0104870531    -0.0545170373     0.0195822397
  256  C 27  Z      0.0105804316     0.0002421774    -0.0059022587    -0.0229847786     0.0511148255
  257  C 27 XX     -0.0035750914    -0.0002542104    -0.0008088267    -0.0051479538     0.0002026357
  258  C 27 YY     -0.0004821859    -0.0001513458    -0.0003742347    -0.0008710045    -0.0007166308
  259  C 27 ZZ      0.0018588056    -0.0005952057    -0.0005964363     0.0010396853    -0.0019335759
  260  C 27 XY     -0.0000722980    -0.0014014372    -0.0009103106     0.0025162752     0.0041230210
  261  C 27 XZ     -0.0019080766     0.0004911821     0.0003901813    -0.0009967402     0.0018361851
  262  C 27 YZ      0.0001676471     0.0006749837     0.0005511638    -0.0010848686    -0.0022234950
  263  C 28  S     -0.0116271906     0.0192316198    -0.0381013877     0.0060836972     0.0114251592
  264  C 28  S      0.0317976054    -0.0409053711     0.0902178708    -0.0133964374    -0.0270618320
  265  C 28  S     -0.0340986523    -0.0943305816     0.0368580161    -0.0602488353    -0.0350136106
  266  C 28  X      0.0219931295    -0.0038490351    -0.1472717598    -0.0103227512     0.0060255657
  267  C 28  Y      0.0916245974    -0.0518691136     0.0749718828    -0.0274283483    -0.0356023186
  268  C 28  Z      0.0612001887     0.0765303435     0.1184830203    -0.0199473887    -0.0269298769
  269  C 28  X     -0.0000400931    -0.0219017787    -0.0715033099     0.0049645046     0.0200292285
  270  C 28  Y      0.0680639166     0.0341790276     0.0115624972    -0.0298032053    -0.0462494164
  271  C 28  Z      0.0071985625    -0.0004007140     0.0772522133     0.0111073664     0.0110878480
  272  C 28 XX      0.0069261886    -0.0030740166     0.0059954840     0.0002177006    -0.0000546537
  273  C 28 YY      0.0018154649     0.0036131027     0.0034570196    -0.0030989288    -0.0024539546
  274  C 28 ZZ     -0.0020082777    -0.0081569301     0.0079937497     0.0007111052    -0.0022508437
  275  C 28 XY     -0.0018136126    -0.0059440893     0.0033996326     0.0017240917     0.0044036696
  276  C 28 XZ     -0.0042003971     0.0056249327    -0.0066968584    -0.0067476687    -0.0025555775
  277  C 28 YZ      0.0008566293    -0.0002911006    -0.0040738978     0.0039060277     0.0018029424

                         46               47               48               49               50
                   -0.4087703910    -0.4058718053    -0.4046753231    -0.3956853663    -0.3933257828
    1  C  1  S     -0.0045290153     0.0003245861    -0.0002242465     0.0014552983    -0.0104876415
    2  C  1  S      0.0160667934    -0.0024806434    -0.0009374490    -0.0031314059     0.0228536203
    3  C  1  S     -0.0361832710     0.0238091260     0.0322392338    -0.0109924695     0.0019293187
    4  C  1  X      0.0533174193    -0.0800870536    -0.1072351579     0.0071012084     0.0594499590
    5  C  1  Y      0.1989931938    -0.0631694114    -0.0688315545    -0.0161928182     0.1870227361
    6  C  1  Z     -0.0542827586    -0.0334254343    -0.0377564931     0.0088643342     0.1011084768
    7  C  1  X      0.0226748380    -0.0402863148    -0.0590525696     0.0065309316     0.0213921755
    8  C  1  Y      0.0922152250    -0.0293198749    -0.0279751442    -0.0087060714     0.0864360025
    9  C  1  Z      0.0050160465    -0.0342532164    -0.0417070476     0.0086910028     0.0534805381
   10  C  1 XX      0.0002590152    -0.0035173712    -0.0041718380     0.0004247628    -0.0003480580
   11  C  1 YY      0.0095388602    -0.0022214712    -0.0027016403    -0.0009205892     0.0105308230
   12  C  1 ZZ     -0.0084278207     0.0051124091     0.0066366354    -0.0000099978    -0.0056183926
   13  C  1 XY     -0.0004698689     0.0012548193     0.0008824664     0.0010628929    -0.0030826742
   14  C  1 XZ      0.0074954532     0.0004136708    -0.0002273696    -0.0002889974    -0.0063028550
   15  C  1 YZ      0.0064798023    -0.0011258909    -0.0016628492     0.0002787191    -0.0062999802
   16  C  2  S     -0.0101437404    -0.0011901850    -0.0021229174     0.0006601118     0.0169492072
   17  C  2  S      0.0192056291     0.0075474099     0.0110694284    -0.0023487460    -0.0423305034
   18  C  2  S      0.0872637491    -0.0552417541    -0.0733946551     0.0129135903    -0.0004998857
   19  C  2  X     -0.0566165997     0.0171451233     0.0290517698    -0.0074491949     0.0073880918
   20  C  2  Y     -0.0735175008     0.0608088987     0.0846457149    -0.0097823014    -0.0706406868
   21  C  2  Z      0.0132980858     0.0491896309     0.0465403154     0.0066091792    -0.1692964537
   22  C  2  X     -0.0149167236    -0.0058453398    -0.0042319481    -0.0014542852     0.0253283214
   23  C  2  Y     -0.0070738237     0.0087144351     0.0126608684    -0.0010623722    -0.0257540118
   24  C  2  Z      0.0053235270     0.0192088008     0.0168631531     0.0063322651    -0.0823170606
   25  C  2 XX      0.0013845189    -0.0015448444    -0.0015388457    -0.0000215997     0.0004652311
   26  C  2 YY      0.0119780704    -0.0050634173    -0.0074313692     0.0010098757     0.0020241426
   27  C  2 ZZ     -0.0086960028     0.0070521799     0.0096309234    -0.0011727676    -0.0089279916
   28  C  2 XY      0.0057327581    -0.0034975167    -0.0047047294     0.0005245887     0.0013308021
   29  C  2 XZ      0.0007207512    -0.0006698324    -0.0014872335     0.0005661187    -0.0032497202
   30  C  2 YZ      0.0059358288    -0.0001117271    -0.0002842613    -0.0003829512     0.0000348812
   31  C  3  S      0.0023917456     0.0018852616     0.0061131841    -0.0047040815     0.0147268697
   32  C  3  S     -0.0020061870    -0.0075806822    -0.0190425251     0.0114684736    -0.0309504977
   33  C  3  S     -0.0577717754     0.0397633948     0.0504801694     0.0005671968    -0.0663363455
   34  C  3  X      0.0755906261    -0.0329084724    -0.0450714768     0.0041606902    -0.0012430719
   35  C  3  Y      0.1370524982    -0.0629172774    -0.1123255764     0.0368257046    -0.0866740224
   36  C  3  Z      0.0593818299    -0.0577780358    -0.0778242070     0.0156328920     0.0157809458
   37  C  3  X      0.0316391942    -0.0121516133    -0.0147980774    -0.0001435096     0.0058834758
   38  C  3  Y      0.0656088422    -0.0311426674    -0.0535825951     0.0170874879    -0.0428534895
   39  C  3  Z      0.0007322005    -0.0055849521    -0.0061203212     0.0024898148    -0.0059011004
   40  C  3 XX      0.0046560840    -0.0019494755    -0.0024156011     0.0002074659    -0.0019705945
   41  C  3 YY      0.0045063969    -0.0057522004    -0.0082195335     0.0017919070     0.0042045645
   42  C  3 ZZ     -0.0096611648     0.0069665179     0.0079390345    -0.0001735346    -0.0076045391
   43  C  3 XY      0.0066939546    -0.0033941651    -0.0046294401     0.0007559601    -0.0005659145
   44  C  3 XZ      0.0015002966    -0.0010883309    -0.0014566051     0.0001298931    -0.0003044272
   45  C  3 YZ      0.0003820480     0.0000653740    -0.0014409053     0.0011355815    -0.0025313499
   46  C  4  S      0.0047842853    -0.0008544910    -0.0004755596     0.0005770507    -0.0076997898
   47  C  4  S     -0.0151966596     0.0031598799     0.0021226197    -0.0016289309     0.0161105089
   48  C  4  S      0.0439143279    -0.0099372516    -0.0275633813     0.0122025452     0.0144518609
   49  C  4  X     -0.0057978012     0.0487586846     0.1059574118    -0.0483926963     0.0070356902
   50  C  4  Y     -0.0475637039     0.0053120688     0.0151962133    -0.0043895918     0.0677421282
   51  C  4  Z     -0.2474819898     0.1193358679     0.1445107391    -0.0118859779    -0.0058642217
   52  C  4  X     -0.0030853534     0.0355715624     0.0656102984    -0.0230975466    -0.0036181540
   53  C  4  Y     -0.0532862747     0.0089202384     0.0205951657    -0.0061364556     0.0312080810
   54  C  4  Z     -0.1143263770     0.0591521804     0.0699599423    -0.0049051898    -0.0100940563
   55  C  4 XX     -0.0039576792     0.0020953517     0.0027499979    -0.0005130542    -0.0018127835
   56  C  4 YY      0.0054592929    -0.0034750466    -0.0028123611    -0.0007311384     0.0043149741
   57  C  4 ZZ     -0.0030784811     0.0014018188     0.0001177000     0.0009510637     0.0011018419
   58  C  4 XY      0.0083781646    -0.0050278358    -0.0078523168     0.0018175905     0.0023543870
   59  C  4 XZ      0.0053945817    -0.0019109535    -0.0027072413     0.0008711904    -0.0064901819
   60  C  4 YZ     -0.0014160604     0.0002085408    -0.0019615788     0.0018405804    -0.0075353108
   61  C  5  S      0.0215616873    -0.0102242079    -0.0099318987     0.0029853363     0.0112195402
   62  C  5  S     -0.0490838682     0.0236812462     0.0235112751    -0.0066994832    -0.0274211636
   63  C  5  S     -0.0642469196     0.0062380221    -0.0306909676     0.0066803758    -0.0181269226
   64  C  5  X      0.0206921717    -0.0125232927    -0.0644347547     0.0198032884    -0.0051880653
   65  C  5  Y     -0.0325755342     0.0571697664     0.0860636559    -0.0259215840    -0.0647224991
   66  C  5  Z     -0.0408116231    -0.0042002710     0.0134433178     0.0092131563    -0.0601901293
   67  C  5  X      0.0643650697    -0.0099420898    -0.0653722141     0.0186652658    -0.0053086956
   68  C  5  Y     -0.0105379052     0.0211209459     0.0380860191    -0.0205091362    -0.0330919259
   69  C  5  Z     -0.0506052842     0.0085740498     0.0321881629     0.0071940056    -0.0435434832
   70  C  5 XX     -0.0040710301     0.0011814094    -0.0012041903    -0.0007448974    -0.0038489213
   71  C  5 YY     -0.0064079546     0.0046705416     0.0071620924    -0.0017743503     0.0030214608
   72  C  5 ZZ      0.0018207254    -0.0010351424    -0.0017666245     0.0011352691    -0.0037338301
   73  C  5 XY      0.0011582387    -0.0023346036    -0.0027087162     0.0021561055     0.0002786716
   74  C  5 XZ      0.0054017612    -0.0008684879     0.0004584041    -0.0010195540    -0.0034059718
   75  C  5 YZ     -0.0033202323     0.0007792678    -0.0003400819    -0.0005449398     0.0012117220
   76  C  6  S     -0.0014220697    -0.0025825143    -0.0011177086     0.0008179925    -0.0137136394
   77  C  6  S      0.0023671313     0.0056065846     0.0030170203    -0.0024205608     0.0339812554
   78  C  6  S      0.0085246636     0.0044666962    -0.0014411021    -0.0004200827     0.0387561040
   79  C  6  X     -0.0287579908     0.0359736613     0.0052935771     0.0257525826    -0.0309642298
   80  C  6  Y     -0.1460910532     0.0373212769     0.0430231113     0.0157049357    -0.1821463022
   81  C  6  Z      0.2106372552    -0.0663962557    -0.0770344604     0.0024505870    -0.0245155480
   82  C  6  X     -0.0138239484     0.0169557495     0.0019734568     0.0124601837    -0.0138663049
   83  C  6  Y     -0.0735553397     0.0190572133     0.0248251211     0.0057691633    -0.0917950483
   84  C  6  Z      0.1003300183    -0.0336945333    -0.0391719245     0.0014023075    -0.0097675804
   85  C  6 XX     -0.0069718016     0.0025818616     0.0051803262    -0.0017133991    -0.0028734595
   86  C  6 YY      0.0112309654    -0.0027404915    -0.0031108696    -0.0009418457     0.0085616141
   87  C  6 ZZ     -0.0034358847     0.0008477658    -0.0016642559     0.0021706762    -0.0007048868
   88  C  6 XY      0.0027109347     0.0020799855     0.0012095785     0.0008307780    -0.0021832199
   89  C  6 XZ      0.0096461209    -0.0041322241    -0.0057478885     0.0012357192    -0.0050183827
   90  C  6 YZ      0.0006815370     0.0018584270     0.0009456446     0.0009665198    -0.0094765624
   91  C  7  S      0.0479957693     0.0360482211     0.0326996943    -0.0018421059     0.0002777928
   92  C  7  S     -0.1027328633    -0.0754715151    -0.0673720548     0.0036459304    -0.0033829541
   93  C  7  S      0.0015653011    -0.0459915929    -0.0532664654     0.0028515035     0.0251908810
   94  C  7  X     -0.0004942838    -0.0785037048    -0.0759086126     0.0264204056    -0.1196247149
   95  C  7  Y      0.1820660155     0.0911681136     0.0923572734    -0.0082184848    -0.1776885114
   96  C  7  Z     -0.0140587772    -0.0916381016    -0.1148031091     0.0128561679    -0.2485567679
   97  C  7  X      0.0284539675     0.0189461373     0.0313741992     0.0062820085    -0.0799224083
   98  C  7  Y      0.0455547399    -0.0510017884    -0.0666534082     0.0093106341    -0.0776399695
   99  C  7  Z      0.0178103210     0.0027308181    -0.0013054579    -0.0006240694    -0.1481770610
  100  C  7 XX     -0.0001635014    -0.0011635279    -0.0006163611     0.0002039298    -0.0037968572
  101  C  7 YY     -0.0037621603     0.0018275527     0.0028165982    -0.0010079965     0.0107688453
  102  C  7 ZZ     -0.0013684820    -0.0016502831    -0.0016143025    -0.0000850171    -0.0071074692
  103  C  7 XY     -0.0023756922    -0.0012351152    -0.0015719071    -0.0000234249    -0.0005639326
  104  C  7 XZ      0.0022532391     0.0002565758     0.0001776787     0.0002064260    -0.0065338054
  105  C  7 YZ     -0.0001974186    -0.0007563158    -0.0005631588     0.0002040890     0.0048872244
  106  C  8  S     -0.0011037974     0.0127558118    -0.0097056398     0.0007446511    -0.0000021092
  107  C  8  S      0.0024675977    -0.0279271007     0.0228484794    -0.0019244056     0.0001967863
  108  C  8  S     -0.0036272090     0.0118491394    -0.0122362644    -0.0044936083    -0.0021346881
  109  C  8  X      0.0168357281    -0.1002075189     0.0775017381    -0.0552079288     0.0034604162
  110  C  8  Y      0.0192758615     0.0048451236    -0.0059747181     0.1965774397     0.0278838794
  111  C  8  Z      0.0184694708     0.0272873824    -0.0618890682    -0.1343821248     0.0140494087
  112  C  8  X      0.0025095550    -0.0123915964    -0.0110539781    -0.0257319044     0.0049306515
  113  C  8  Y      0.0090968925     0.0031728518    -0.0017241054     0.0903090974     0.0157994065
  114  C  8  Z      0.0149279058    -0.0087643257    -0.0073056626    -0.0617888628     0.0091625019
  115  C  8 XX      0.0002722393     0.0074643759    -0.0077266360    -0.0026232725     0.0020129765
  116  C  8 YY      0.0005908760    -0.0094533248     0.0083025829    -0.0008016406    -0.0004004100
  117  C  8 ZZ     -0.0003575659    -0.0028557129     0.0031499258     0.0030987094    -0.0015275948
  118  C  8 XY      0.0005094106     0.0011176202    -0.0019763367     0.0056721547     0.0021256360
  119  C  8 XZ      0.0009789669    -0.0074213183     0.0060345899    -0.0032154128     0.0011300208
  120  C  8 YZ     -0.0007817305     0.0070741049    -0.0055079497    -0.0023584097    -0.0009563837
  121  N  9  S      0.0877003311     0.0748458893     0.0741682760    -0.0084134135     0.0045308462
  122  N  9  S      0.1850127882     0.1586154107     0.1575848541    -0.0177421051     0.0086160688
  123  N  9  S      0.2313073283     0.1642711692     0.1521016354    -0.0197148228     0.0340413468
  124  N  9  X     -0.1994597985    -0.1125707225    -0.1197907316     0.0020560096     0.0955356694
  125  N  9  Y      0.1705635272     0.2246481459     0.2324143391    -0.0362423647     0.1936720748
  126  N  9  Z     -0.1557168904    -0.0727648983    -0.0562580168     0.0100734278     0.2210257933
  127  N  9  X      0.1073868373     0.0622275976     0.0676349886    -0.0010297219    -0.0564258103
  128  N  9  Y     -0.0875374129    -0.1265053972    -0.1336144113     0.0202488060    -0.1044153187
  129  N  9  Z      0.0833308539     0.0408991236     0.0328578537    -0.0053258499    -0.1273630092
  130  N  9 XX      0.0016424730     0.0056877124     0.0053298466    -0.0014826963     0.0069631247
  131  N  9 YY      0.0028012640    -0.0057642754    -0.0064739213     0.0015919648    -0.0193168596
  132  N  9 ZZ      0.0052607998     0.0082209133     0.0092744157    -0.0009522549     0.0124815193
  133  N  9 XY      0.0120536145     0.0096635101     0.0104458501    -0.0007444316     0.0008414856
  134  N  9 XZ     -0.0086567235    -0.0032604477    -0.0028721307     0.0000598142     0.0113982430
  135  N  9 YZ      0.0093196090     0.0066171299     0.0058189645    -0.0011372884    -0.0079455810
  136  C 10  S      0.0009429030    -0.0091498821     0.0090986034     0.0014706016    -0.0001510474
  137  C 10  S     -0.0020420469     0.0229751406    -0.0214864347     0.0042539115     0.0008236804
  138  C 10  S      0.0025743621     0.0011563049    -0.0050372242    -0.0783470303    -0.0039027872
  139  C 10  X     -0.0004588833     0.1734856091    -0.1485426545     0.0531214919     0.0212292717
  140  C 10  Y      0.0174029270    -0.0339932942    -0.0108630497    -0.1749879945     0.0141985372
  141  C 10  Z      0.0269053283    -0.0863369159     0.0614270327     0.1181795800     0.0331587129
  142  C 10  X      0.0014618617     0.0690034292    -0.0606568260    -0.0074470861     0.0095840209
  143  C 10  Y      0.0069853608    -0.0031035234    -0.0164805245    -0.0430951129     0.0110969551
  144  C 10  Z      0.0163609920    -0.0465329856     0.0309985521     0.0402779784     0.0177827069
  145  C 10 XX      0.0001452014     0.0045552502    -0.0053140483    -0.0051465921     0.0009215549
  146  C 10 YY     -0.0007978355    -0.0047285585     0.0043550815    -0.0061957510    -0.0016764791
  147  C 10 ZZ      0.0005332814     0.0008537620    -0.0005004469     0.0072594247     0.0005715308
  148  C 10 XY      0.0000035365     0.0042842523    -0.0018983918     0.0169107681     0.0015068755
  149  C 10 XZ      0.0009987119    -0.0063538521     0.0033636016    -0.0106824409     0.0004781229
  150  C 10 YZ     -0.0007896228     0.0041859915    -0.0033528035    -0.0025476263    -0.0007938319
  151  C 11  S     -0.0004617925     0.0047623711    -0.0040030053     0.0024014799     0.0001830088
  152  C 11  S      0.0008279397    -0.0076539824     0.0053835361    -0.0129279749    -0.0006916853
  153  C 11  S      0.0032348758    -0.0565244756     0.0492035648     0.0628116923     0.0019876367
  154  C 11  X      0.0221843483    -0.1930402166     0.1391701877    -0.0789973312     0.0087805333
  155  C 11  Y      0.0156615023     0.0323528530    -0.0206001137     0.1922535629     0.0365686732
  156  C 11  Z      0.0133574407     0.0543343320    -0.0827564142    -0.1188365176     0.0262856213
  157  C 11  X      0.0091533674    -0.0628134436     0.0413124086    -0.0473067224     0.0057468145
  158  C 11  Y      0.0087245810     0.0228057191    -0.0212141440     0.0550400019     0.0185887248
  159  C 11  Z      0.0089856537     0.0024061414    -0.0187314574    -0.0208954750     0.0167374836
  160  C 11 XX     -0.0009940971     0.0083223111    -0.0076287775    -0.0082503547    -0.0006169584
  161  C 11 YY     -0.0002196059    -0.0076060532     0.0075708009     0.0015101256    -0.0014950383
  162  C 11 ZZ      0.0015447687    -0.0038395924     0.0030953300     0.0093650569     0.0022050653
  163  C 11 XY     -0.0004629146     0.0005565232     0.0019466386     0.0138057111    -0.0001312035
  164  C 11 XZ      0.0002964152    -0.0052740847     0.0034794533    -0.0072194739    -0.0003020731
  165  C 11 YZ     -0.0006767374     0.0075720766    -0.0075929629    -0.0099677194    -0.0004847340
  166  C 12  S     -0.0002519307     0.0041239023    -0.0034198934    -0.0007857003     0.0000422117
  167  C 12  S      0.0013067111    -0.0177596011     0.0147843539     0.0017004650    -0.0002145611
  168  C 12  S     -0.0004802820     0.0617270544    -0.0435052200     0.0064412654     0.0025258887
  169  C 12  X     -0.0039343392     0.1906752918    -0.1637699711     0.0567760456     0.0228878959
  170  C 12  Y      0.0140851049    -0.0337734769    -0.0180862402    -0.2177650423     0.0142211329
  171  C 12  Z      0.0261464150    -0.0930770526     0.0776130633     0.1525456952     0.0368634612
  172  C 12  X      0.0017575810     0.0353095320    -0.0351964129     0.0209781019     0.0104351013
  173  C 12  Y      0.0069633935    -0.0121211934    -0.0113263645    -0.0868393401     0.0092092722
  174  C 12  Z      0.0121325525    -0.0191524673     0.0152391623     0.0618063460     0.0196207993
  175  C 12 XX     -0.0018811733     0.0151139009    -0.0124401762    -0.0038992233    -0.0011443783
  176  C 12 YY      0.0008420654    -0.0105897189     0.0087848698    -0.0010508926    -0.0001195696
  177  C 12 ZZ      0.0008995086    -0.0021570416     0.0016609074     0.0052566956     0.0013427229
  178  C 12 XY     -0.0007016934     0.0023368538    -0.0001105616     0.0091866277    -0.0005596850
  179  C 12 XZ      0.0001158393    -0.0112247060     0.0096389775    -0.0052764663    -0.0015436308
  180  C 12 YZ     -0.0002041508     0.0074745639    -0.0073332332    -0.0037938876     0.0006053149
  181  C 13  S     -0.0004337104     0.0047643464    -0.0029949173    -0.0016619577    -0.0002159414
  182  C 13  S      0.0007164560    -0.0066624897     0.0041247875     0.0116443793     0.0010111492
  183  C 13  S      0.0019757213    -0.0651238840     0.0322404259    -0.0703960922    -0.0047338883
  184  C 13  X      0.0224283043    -0.1799625536     0.1448579607    -0.0253419294     0.0103471785
  185  C 13  Y      0.0181020340    -0.0035919219     0.0075057856     0.1918357303     0.0357941455
  186  C 13  Z      0.0107414399     0.0775706443    -0.1088461605    -0.1470441886     0.0251420986
  187  C 13  X      0.0095471355    -0.0475207535     0.0429469167     0.0176093774     0.0088675371
  188  C 13  Y      0.0079131279    -0.0218379524     0.0088071304     0.0488886897     0.0164070701
  189  C 13  Z      0.0091073312     0.0318637742    -0.0445127791    -0.0501850465     0.0165145374
  190  C 13 XX     -0.0011452750     0.0064346139    -0.0057047298    -0.0055468827    -0.0009713639
  191  C 13 YY      0.0015354945    -0.0095562814     0.0063124737    -0.0052244312     0.0011203868
  192  C 13 ZZ     -0.0001856837    -0.0004382428     0.0014879296     0.0077647677    -0.0002962217
  193  C 13 XY     -0.0003677996     0.0052830058    -0.0023522637     0.0168414398     0.0008194876
  194  C 13 XZ     -0.0003206766    -0.0076400764     0.0063505727    -0.0099938502    -0.0018406737
  195  C 13 YZ      0.0000289188     0.0057228498    -0.0057304019    -0.0027455679     0.0007030456
  196  C 14  S      0.0007732864    -0.0106735413     0.0066024866    -0.0030568383    -0.0000382195
  197  C 14  S     -0.0015223491     0.0261653146    -0.0169936575    -0.0012653033    -0.0001899348
  198  C 14  S     -0.0034327504     0.0148711099     0.0109170142     0.0881020044     0.0037528703
  199  C 14  X     -0.0013542225     0.1677543574    -0.1600679523     0.0401266544     0.0218528596
  200  C 14  Y      0.0160644486    -0.0221348014    -0.0162119095    -0.1795997890     0.0128730453
  201  C 14  Z      0.0277921070    -0.0921389769     0.0719243892     0.1293060675     0.0327070797
  202  C 14  X      0.0012286331     0.0721113993    -0.0640045674     0.0300184345     0.0113835341
  203  C 14  Y      0.0149294809    -0.0134552434     0.0073965115    -0.0470836194     0.0109469168
  204  C 14  Z      0.0093501701    -0.0389473177     0.0129523572     0.0237854753     0.0154276499
  205  C 14 XX     -0.0003395113     0.0067500831    -0.0070004083    -0.0084191001     0.0004124545
  206  C 14 YY      0.0013855614    -0.0046289244     0.0039045638     0.0026246736     0.0010072389
  207  C 14 ZZ     -0.0009573080    -0.0003637552     0.0032913750     0.0105807934    -0.0012372024
  208  C 14 XY      0.0006813718    -0.0004015328     0.0012753266     0.0144824355     0.0017510770
  209  C 14 XZ      0.0000169297    -0.0032586616     0.0022712389    -0.0071879953    -0.0002811420
  210  C 14 YZ     -0.0003754984     0.0052687577    -0.0061593021    -0.0105499359    -0.0004782399
  211  H 15  S     -0.1347529633     0.0312775657     0.0430521925     0.0076058516     0.0049628509
  212  H 15  S     -0.0611267954     0.0143416941     0.0192405095     0.0031708480     0.0005904172
  213  H 16  S      0.1073003127    -0.0680880402    -0.0939825758     0.0106505775     0.0607284098
  214  H 16  S      0.0454817404    -0.0292085707    -0.0407335086     0.0041577886     0.0343963818
  215  H 17  S     -0.0840003231     0.0656064392     0.0861748801    -0.0136267532    -0.0289280647
  216  H 17  S     -0.0371835514     0.0295356955     0.0387409242    -0.0061080139    -0.0108447094
  217  H 18  S      0.0710746636    -0.0398492057    -0.0301544518    -0.0101332065     0.0767479028
  218  H 18  S      0.0331078453    -0.0179550934    -0.0130117108    -0.0041646216     0.0335046201
  219  H 19  S      0.0635541695    -0.0061737904    -0.0288037018     0.0220558966    -0.1081877633
  220  H 19  S      0.0277025215    -0.0033774412    -0.0130752686     0.0105135812    -0.0567883599
  221  H 20  S     -0.0490457280    -0.0078329285     0.0205992712    -0.0182281977    -0.0256461818
  222  H 20  S     -0.0209953033    -0.0040154491     0.0081137525    -0.0078080252    -0.0138599358
  223  H 21  S      0.0042840377    -0.0966296882     0.0571023910    -0.1988161532    -0.0123221855
  224  H 21  S      0.0033240682    -0.0461231604     0.0293919900    -0.0957308580    -0.0057316523
  225  H 22  S      0.0076714676    -0.0762788979     0.0884493103     0.1917871348     0.0082688349
  226  H 22  S      0.0033959481    -0.0373911387     0.0433759591     0.0961179085     0.0040188868
  227  H 23  S     -0.0150901406     0.2078894798    -0.1753498407     0.0005806283     0.0040976987
  228  H 23  S     -0.0073894691     0.1019553620    -0.0861977617     0.0002532480     0.0020506083
  229  H 24  S      0.0044696109    -0.0978666810     0.0614539628    -0.1973219526    -0.0126706971
  230  H 24  S      0.0008887343    -0.0481832894     0.0293193682    -0.0972048714    -0.0065997792
  231  H 25  S      0.0076240660    -0.0770559141     0.0920041016     0.2026859000     0.0085264270
  232  H 25  S      0.0115175647    -0.0300681679     0.0465157527     0.0910895336     0.0053495432
  233  C 26  S     -0.0014898227     0.0171421363     0.0004191994    -0.0028900774    -0.0026935053
  234  C 26  S      0.0011753302    -0.0344501257    -0.0047536631     0.0064512621     0.0047324878
  235  C 26  S     -0.0377014352    -0.0307696565     0.0098758246     0.0005260003     0.0008856679
  236  C 26  X     -0.0076925420    -0.0187782507     0.0559713746    -0.0182439828    -0.0367858225
  237  C 26  Y     -0.0051900584     0.0262137121     0.0388719651     0.0299556820    -0.0468640126
  238  C 26  Z     -0.0097015625     0.0048877983    -0.0399719572    -0.0144478891    -0.0444458434
  239  C 26  X      0.0277659952    -0.0186491138    -0.0391682740     0.0008169747    -0.0182757970
  240  C 26  Y     -0.0037729608     0.0133506261     0.0206863138     0.0196074195    -0.0234549605
  241  C 26  Z     -0.0190203098     0.0042413868     0.0123418088    -0.0168088407    -0.0225733124
  242  C 26 XX      0.0015613868    -0.0040791500    -0.0006062048    -0.0012648219     0.0007790845
  243  C 26 YY     -0.0002768824    -0.0007443361    -0.0002691925    -0.0000005829     0.0007011969
  244  C 26 ZZ     -0.0003055437    -0.0015553671    -0.0005925882     0.0025495846    -0.0007187644
  245  C 26 XY      0.0007516250    -0.0006783958    -0.0013168215     0.0037592504     0.0012473127
  246  C 26 XZ      0.0004233668     0.0014305392    -0.0004907015    -0.0020402435     0.0000051825
  247  C 26 YZ     -0.0009916510     0.0006630680     0.0006231060    -0.0017844280    -0.0007354924
  248  C 27  S      0.0032780926    -0.0336575534     0.0227975287     0.0008338527     0.0009558152
  249  C 27  S     -0.0108585441     0.0798810426    -0.0529773034    -0.0026347368    -0.0017520223
  250  C 27  S     -0.0168648969     0.0821162165    -0.0162651821    -0.0056521646     0.0048744103
  251  C 27  X     -0.0022106812     0.0810839264    -0.0945112920    -0.0138890540    -0.0091114892
  252  C 27  Y      0.0039071294     0.0107323219     0.0271904773     0.0664358227    -0.0234624105
  253  C 27  Z      0.0026865956    -0.0492382043     0.0321709783    -0.0466769574    -0.0326337278
  254  C 27  X     -0.0028894831     0.0221936957    -0.0579246521    -0.0012332500    -0.0077679097
  255  C 27  Y      0.0021522363     0.0045901801     0.0124647219     0.0200705182    -0.0139775224
  256  C 27  Z      0.0001483610    -0.0121955427     0.0245071773    -0.0150187838    -0.0174002440
  257  C 27 XX     -0.0000118571     0.0070067656    -0.0048602151    -0.0017686563     0.0023178007
  258  C 27 YY     -0.0007381232     0.0030814678    -0.0017386819    -0.0004848797    -0.0002080253
  259  C 27 ZZ     -0.0017055625     0.0046645292    -0.0028774994     0.0017908532    -0.0022926506
  260  C 27 XY      0.0007828590    -0.0010066174    -0.0022365883     0.0033485569     0.0027849060
  261  C 27 XZ      0.0010630455    -0.0022909186     0.0011709939    -0.0018295458     0.0019037698
  262  C 27 YZ     -0.0006293755     0.0017742931     0.0000054617    -0.0014809872    -0.0014939073
  263  C 28  S     -0.0211738052     0.0027145739     0.0031090555    -0.0026091273     0.0007272608
  264  C 28  S      0.0522835234    -0.0055865023    -0.0075753126     0.0064444330    -0.0016518512
  265  C 28  S      0.0712997633     0.0569054822     0.0777439365    -0.0158809864    -0.0179560686
  266  C 28  X      0.0461873237     0.0474381455     0.0611734317     0.0006720809    -0.0483048296
  267  C 28  Y      0.0034886610    -0.0778044660    -0.0850308278     0.0193360995    -0.0800216641
  268  C 28  Z      0.0604223810     0.0013791347    -0.0126833738    -0.0075908079    -0.0826852192
  269  C 28  X      0.0109893664     0.0342733244     0.0454654558    -0.0032605707    -0.0377315804
  270  C 28  Y      0.0446723220    -0.0655211899    -0.0841803864     0.0112741807    -0.0188676433
  271  C 28  Z     -0.0025615489     0.0126096189     0.0126545036     0.0000307310    -0.0544946686
  272  C 28 XX      0.0038394383    -0.0020723364    -0.0031882438     0.0014311829    -0.0074779062
  273  C 28 YY      0.0007949959     0.0017596350     0.0028896405    -0.0009109909     0.0100529927
  274  C 28 ZZ      0.0028138389    -0.0028451507    -0.0034545472     0.0008066639    -0.0034053285
  275  C 28 XY     -0.0066477784     0.0012354371     0.0008342953     0.0005672019    -0.0063227134
  276  C 28 XZ      0.0022451490     0.0020429880     0.0033283309    -0.0007498183    -0.0093093715
  277  C 28 YZ      0.0017456497    -0.0004184389    -0.0010804931     0.0003702309     0.0076243340

                         51               52               53               54               55
                   -0.3621449941    -0.3562656916    -0.3202889630    -0.3009292414    -0.2804443375
    1  C  1  S     -0.0126850020     0.0038734344     0.0084888368    -0.0013694457    -0.0000333452
    2  C  1  S      0.0308604358    -0.0111060249    -0.0136912567     0.0032615190     0.0000363573
    3  C  1  S      0.0261306288     0.0262455236    -0.1111755219     0.0146066611     0.0009295648
    4  C  1  X      0.0832639337    -0.1233565674     0.0342771301     0.0561472325    -0.0004973036
    5  C  1  Y     -0.0359486241     0.0477071732    -0.0710808344    -0.0385532858     0.0006365183
    6  C  1  Z      0.0403430641    -0.0301687098    -0.0155084340    -0.0277992439     0.0002633776
    7  C  1  X      0.0290696069    -0.0544416938     0.0058485120     0.0320873625    -0.0001550332
    8  C  1  Y     -0.0062732574     0.0255435437    -0.0645872570    -0.0300003568     0.0005046043
    9  C  1  Z      0.0219011459    -0.0240283614     0.0116999800    -0.0304438185    -0.0000873608
   10  C  1 XX      0.0020817329    -0.0055546327     0.0089729037     0.0058971152    -0.0001154907
   11  C  1 YY      0.0013487360     0.0010122984    -0.0086596444    -0.0028074637     0.0000804939
   12  C  1 ZZ      0.0023307468     0.0027739699    -0.0031526455    -0.0025293451     0.0000443813
   13  C  1 XY     -0.0021921807     0.0036954150     0.0012839004    -0.0030001827    -0.0000009802
   14  C  1 XZ     -0.0054056732     0.0007201257     0.0080347822     0.0063087405    -0.0001072036
   15  C  1 YZ     -0.0027305848    -0.0014191347     0.0006593367     0.0015757939     0.0000102254
   16  C  2  S      0.0063918949    -0.0051478810    -0.0037696068    -0.0050001084     0.0000320608
   17  C  2  S     -0.0130591598     0.0124069947     0.0117040810     0.0154736041    -0.0000915906
   18  C  2  S     -0.0355385787    -0.0088553327     0.0457732660    -0.0149460031    -0.0007628805
   19  C  2  X      0.0915245837    -0.0026718983    -0.1912276981    -0.0755195799     0.0023878905
   20  C  2  Y     -0.0457092100     0.0341875837     0.0932133520     0.0474200284    -0.0012178214
   21  C  2  Z     -0.0630921564     0.0295770502     0.0483036375     0.0218893752    -0.0004258003
   22  C  2  X      0.0520480444    -0.0051071317    -0.1368827966    -0.0693347607     0.0017203865
   23  C  2  Y     -0.0359166466     0.0096881169     0.0742045832     0.0291371629    -0.0012110641
   24  C  2  Z     -0.0318930149     0.0117817329     0.0286439379     0.0030250082    -0.0002287316
   25  C  2 XX      0.0029463257    -0.0006103750    -0.0048003074    -0.0017767110     0.0000553055
   26  C  2 YY     -0.0052656038    -0.0015548914     0.0064127494     0.0020832103    -0.0000451504
   27  C  2 ZZ      0.0006360141     0.0042103186     0.0003665208     0.0019056846    -0.0000263886
   28  C  2 XY      0.0013682120    -0.0013245085    -0.0045645711    -0.0016791824     0.0000598346
   29  C  2 XZ     -0.0010101883    -0.0035873428     0.0080859741     0.0039045808    -0.0000899996
   30  C  2 YZ     -0.0011055478     0.0028376326    -0.0039914680    -0.0017865720     0.0000436178
   31  C  3  S      0.0156548997     0.0152659818    -0.0209091539    -0.0062119361     0.0000386253
   32  C  3  S     -0.0372092653    -0.0374803800     0.0520316908     0.0180928035    -0.0001011628
   33  C  3  S     -0.0240857154    -0.0015500607     0.0095793192     0.0077687447     0.0002243776
   34  C  3  X      0.0377632282    -0.0071230693    -0.1773588057    -0.0606094474     0.0022663875
   35  C  3  Y     -0.1189980220    -0.0607370706     0.1593368708     0.0323942744    -0.0009947188
   36  C  3  Z     -0.0224293915    -0.0404055689     0.0282843167     0.0005730319     0.0000873640
   37  C  3  X      0.0303269872     0.0118368003    -0.1357694942    -0.0571118841     0.0018037458
   38  C  3  Y     -0.0719089103    -0.0295845878     0.1066895435     0.0246109241    -0.0008012905
   39  C  3  Z      0.0014993874    -0.0087504972    -0.0051503779    -0.0080242764     0.0007189900
   40  C  3 XX     -0.0038498270    -0.0018373858     0.0064402217     0.0053182934    -0.0000967520
   41  C  3 YY     -0.0006970282    -0.0046556848    -0.0010430851    -0.0036286087     0.0000873711
   42  C  3 ZZ     -0.0020128306     0.0004564538     0.0035873570     0.0017863781    -0.0000088951
   43  C  3 XY     -0.0052587472    -0.0030365130     0.0074035032     0.0042213152    -0.0000650261
   44  C  3 XZ      0.0021398091    -0.0010818910    -0.0074313420    -0.0015469029     0.0000830277
   45  C  3 YZ     -0.0018570650    -0.0011269691     0.0037536540     0.0000054189    -0.0000215175
   46  C  4  S     -0.0069007583    -0.0011272269     0.0144418627    -0.0114085104    -0.0000079720
   47  C  4  S      0.0135612248     0.0022052117    -0.0315174088     0.0290352511    -0.0000494040
   48  C  4  S      0.0105290747    -0.0266511992    -0.0385827475     0.0204350379     0.0000921200
   49  C  4  X      0.0002221885     0.0217504806    -0.0173245657     0.1254655725    -0.0009751265
   50  C  4  Y      0.0387842761     0.0675518659    -0.0400246634    -0.0719635969     0.0003348953
   51  C  4  Z      0.0966376433     0.0394929252    -0.0382807350    -0.0177696998    -0.0000815958
   52  C  4  X     -0.0045056165     0.0160449263    -0.0019523756     0.0672428962    -0.0002690919
   53  C  4  Y      0.0248888225     0.0456886027    -0.0409506016    -0.0308512122     0.0005296853
   54  C  4  Z      0.0443376812     0.0232801311    -0.0383170636    -0.0159943312    -0.0003085555
   55  C  4 XX     -0.0012885723    -0.0055795794     0.0079320706     0.0072094388    -0.0000786875
   56  C  4 YY      0.0020635505     0.0033962357    -0.0097893183     0.0002014302     0.0000422751
   57  C  4 ZZ      0.0015330061     0.0026165960    -0.0040575275    -0.0024003151     0.0000250973
   58  C  4 XY     -0.0040939370    -0.0010016772     0.0000715034    -0.0032960111     0.0000589848
   59  C  4 XZ     -0.0095932614    -0.0042191204     0.0096211700     0.0063771250    -0.0000536029
   60  C  4 YZ      0.0009433232    -0.0038495803     0.0010367726    -0.0008801991     0.0000183818
   61  C  5  S      0.0200844841    -0.0142191557    -0.0156909883    -0.0092145268     0.0002314117
   62  C  5  S     -0.0516237270     0.0329730767     0.0424524183     0.0221765894    -0.0005829183
   63  C  5  S     -0.0265749454     0.0073799298     0.0633082760     0.0511460838    -0.0019573575
   64  C  5  X     -0.0178637008    -0.0563944251     0.0037429340    -0.0128491132     0.0008893056
   65  C  5  Y     -0.0270559668    -0.1280953468     0.0803882192     0.1449040747    -0.0003655535
   66  C  5  Z     -0.1335328041    -0.0164676040     0.0652860967     0.0114461974     0.0006454432
   67  C  5  X     -0.0530677363    -0.0458206870     0.0679075023    -0.0208507832    -0.0006941770
   68  C  5  Y     -0.0350249391    -0.0644775805     0.0496026341     0.0834769136    -0.0005646795
   69  C  5  Z     -0.0505457546    -0.0280030097     0.0080760389     0.0256621109     0.0010479958
   70  C  5 XX     -0.0054620388    -0.0064778328    -0.0045865931     0.0100535792     0.0000360298
   71  C  5 YY     -0.0022530603     0.0060518692    -0.0007232656     0.0002945517    -0.0000392091
   72  C  5 ZZ     -0.0009341744     0.0053903036     0.0124518326    -0.0056194370    -0.0001055683
   73  C  5 XY     -0.0034221543    -0.0056763789     0.0027023343    -0.0154774587     0.0001578211
   74  C  5 XZ     -0.0047584723    -0.0031728268    -0.0084619300     0.0064571226     0.0000914812
   75  C  5 YZ      0.0050776209     0.0029011767    -0.0048974117     0.0051960610    -0.0000395505
   76  C  6  S     -0.0110257879    -0.0065371284     0.0221753238     0.0152922785    -0.0002146057
   77  C  6  S      0.0317013414     0.0153409695    -0.0657839503    -0.0402258494     0.0005832757
   78  C  6  S     -0.0017024551     0.0135318394     0.0468339082    -0.0181868501     0.0002647076
   79  C  6  X     -0.0003776585     0.0481223750    -0.0048217588    -0.0601915708     0.0001324967
   80  C  6  Y      0.0097962364    -0.0420278985     0.0840230051     0.0370396089    -0.0007259205
   81  C  6  Z     -0.1142110871    -0.0112600008     0.0413982372     0.0467380881    -0.0002686957
   82  C  6  X     -0.0042553321     0.0282164859     0.0169162020    -0.0279501095     0.0000169495
   83  C  6  Y      0.0237849526    -0.0185023011     0.0013269717     0.0070262839    -0.0001162803
   84  C  6  Z     -0.0545160985    -0.0082903666    -0.0052169306     0.0233590001    -0.0000321861
   85  C  6 XX      0.0031966849    -0.0016271976    -0.0019781953     0.0037012918    -0.0000154132
   86  C  6 YY      0.0000023593     0.0026158984    -0.0070963563    -0.0034267360     0.0000620151
   87  C  6 ZZ      0.0026388246     0.0014416898    -0.0037248760    -0.0079969711     0.0000735271
   88  C  6 XY     -0.0046424566     0.0062315171    -0.0014141091    -0.0045190861     0.0000252532
   89  C  6 XZ     -0.0055420563    -0.0029469926     0.0057717162     0.0016233165    -0.0000320174
   90  C  6 YZ     -0.0042926216    -0.0004103787     0.0049317523     0.0024357283    -0.0000371878
   91  C  7  S      0.0006514382    -0.0030502437     0.0046394394    -0.0006451229    -0.0000207450
   92  C  7  S     -0.0014990818     0.0064763051    -0.0103007573     0.0009086771     0.0000948481
   93  C  7  S     -0.0016387237     0.0043691464    -0.0070749919    -0.0001507174    -0.0002585780
   94  C  7  X      0.2659190553    -0.1686446354     0.0120260207    -0.0073475800    -0.0002048060
   95  C  7  Y      0.1329614857     0.0189833049    -0.0608595273    -0.0170572431     0.0000352332
   96  C  7  Z     -0.0511514855     0.1995720892    -0.0767826484    -0.0438484776     0.0001383040
   97  C  7  X      0.1655744811    -0.1036445642    -0.0208956842     0.0310260292     0.0004142996
   98  C  7  Y      0.0867261429    -0.0095293561     0.0066359953    -0.0440157316    -0.0006887816
   99  C  7  Z     -0.0401203488     0.1337000315    -0.0764978854    -0.0254269423     0.0007634187
  100  C  7 XX      0.0163099834    -0.0116454606    -0.0015110816     0.0030746349    -0.0000083621
  101  C  7 YY     -0.0131125320     0.0007231168     0.0058811886     0.0032591533    -0.0000156162
  102  C  7 ZZ     -0.0032268380     0.0130863025    -0.0089661841    -0.0062677667     0.0000682520
  103  C  7 XY     -0.0118554112     0.0108275313    -0.0019078590    -0.0026672455     0.0000303161
  104  C  7 XZ      0.0056833346     0.0023201896    -0.0052801798    -0.0044061831     0.0000453200
  105  C  7 YZ      0.0081501618    -0.0140886746     0.0069723412     0.0061984309    -0.0000684702
  106  C  8  S     -0.0006784030     0.0005891601    -0.0000249286     0.0002889336     0.0000427832
  107  C  8  S      0.0028341871    -0.0016912054    -0.0007278617    -0.0002447253    -0.0001017662
  108  C  8  S     -0.0047310833     0.0085794722    -0.0042461973     0.0097399174    -0.0006071393
  109  C  8  X     -0.0158019357    -0.0196659520    -0.0410887891    -0.0582519120    -0.0010781322
  110  C  8  Y     -0.0195791961    -0.0213443003    -0.1216277337    -0.0039837106    -0.0021456814
  111  C  8  Z     -0.0154947020    -0.0489297198    -0.0726981657    -0.1212011936    -0.0020533137
  112  C  8  X     -0.0189348963    -0.0036190558    -0.0218964543    -0.0497360907    -0.0009568082
  113  C  8  Y     -0.0003682152    -0.0175012726    -0.0802058862     0.0057416565    -0.0007801419
  114  C  8  Z     -0.0088943687    -0.0241903766    -0.0450060342    -0.0800791162     0.0002721892
  115  C  8 XX      0.0051335663     0.0050492221     0.0061833497    -0.0053174100     0.0028755532
  116  C  8 YY     -0.0004171275    -0.0005968323     0.0004323422    -0.0015779043    -0.0176231378
  117  C  8 ZZ     -0.0039719170    -0.0047086763    -0.0071437647     0.0069363511     0.0147414999
  118  C  8 XY      0.0038404613     0.0063682395    -0.0041513707     0.0138599035    -0.0039104202
  119  C  8 XZ      0.0034716843     0.0041857414     0.0068108719    -0.0070045097     0.0076939571
  120  C  8 YZ     -0.0019579253    -0.0036680958     0.0013319580    -0.0059512049    -0.0050289025
  121  N  9  S      0.0006031126     0.0008280632     0.0001069295    -0.0007878097    -0.0000046292
  122  N  9  S      0.0011961556     0.0017852468    -0.0009037512    -0.0007045767     0.0000343898
  123  N  9  S      0.0059032569    -0.0064957062     0.0377950637    -0.0315453801    -0.0008565840
  124  N  9  X     -0.2939966016     0.1844501827     0.0059515881    -0.0155458984     0.0002575390
  125  N  9  Y     -0.1450468909     0.0033468298     0.0464564005     0.0387528532    -0.0001390920
  126  N  9  Z      0.0619545824    -0.2435643967     0.1300864137     0.0763800687    -0.0006922640
  127  N  9  X      0.1713009851    -0.1072474929    -0.0095972685     0.0142130035    -0.0000654408
  128  N  9  Y      0.0858350283    -0.0030355863    -0.0205657000    -0.0312578134    -0.0001195472
  129  N  9  Z     -0.0365259641     0.1458720523    -0.0849819308    -0.0458591229     0.0005493527
  130  N  9 XX     -0.0175233408     0.0110979164    -0.0003545222    -0.0000223627     0.0000223280
  131  N  9 YY      0.0143976893     0.0001686468    -0.0044430132    -0.0029606053     0.0000043515
  132  N  9 ZZ      0.0030752938    -0.0113475964     0.0049776630     0.0032406678    -0.0000141370
  133  N  9 XY      0.0116448369    -0.0101583470     0.0008846339     0.0014888878    -0.0000062366
  134  N  9 XZ     -0.0063063819    -0.0031035616     0.0043046075     0.0017786065    -0.0000104163
  135  N  9 YZ     -0.0075760487     0.0135419391    -0.0054870998    -0.0025465472     0.0000284305
  136  C 10  S      0.0005014942    -0.0020244650     0.0105567861    -0.0199079190     0.0001244625
  137  C 10  S     -0.0012012463     0.0048068281    -0.0244251265     0.0460309283    -0.0004600027
  138  C 10  S      0.0005419832     0.0013893202    -0.0215007590     0.0480293155     0.0016316214
  139  C 10  X      0.0176050818     0.0092777092     0.0138333201    -0.0556632255    -0.1134490082
  140  C 10  Y      0.0248714976     0.0152829904     0.0131701194    -0.0655283978    -0.1779703143
  141  C 10  Z      0.0224438582     0.0388398658    -0.0506730623     0.0324787769    -0.2133917429
  142  C 10  X      0.0131339953     0.0048944358    -0.0048113811    -0.0122239550    -0.0826387585
  143  C 10  Y      0.0131096482     0.0122354517    -0.0070129306    -0.0218093421    -0.1304521438
  144  C 10  Z      0.0123651521     0.0198093461    -0.0172914900    -0.0142178583    -0.1552550485
  145  C 10 XX      0.0027175011     0.0034055072     0.0039350747     0.0025303825    -0.0070750549
  146  C 10 YY     -0.0004074542     0.0004986811     0.0012332928     0.0059322990     0.0010041407
  147  C 10 ZZ     -0.0025929454    -0.0032055585    -0.0087238970    -0.0014995314     0.0059974594
  148  C 10 XY      0.0021835376     0.0037750114     0.0033756430     0.0047369484    -0.0060227174
  149  C 10 XZ      0.0020750029     0.0025472461     0.0022120889     0.0015517547    -0.0057716755
  150  C 10 YZ     -0.0011112028    -0.0019702672    -0.0005174642    -0.0020104922     0.0036479909
  151  C 11  S     -0.0003149381     0.0010281493    -0.0045145363     0.0083968480    -0.0000345787
  152  C 11  S      0.0007672793    -0.0026042152     0.0111544072    -0.0204986128     0.0000559734
  153  C 11  S     -0.0041702466     0.0013127760     0.0126705022    -0.0280106180    -0.0005073059
  154  C 11  X      0.0280374282     0.0446422527     0.0258636905     0.0493231559    -0.1100431481
  155  C 11  Y      0.0477090758     0.0691551227     0.0506676184     0.0521255805    -0.1733538815
  156  C 11  Z      0.0611137018     0.0707007250     0.0890248976     0.0200920849    -0.2067698183
  157  C 11  X      0.0198705222     0.0268871835     0.0144467833     0.0433393152    -0.0794868402
  158  C 11  Y      0.0306314375     0.0413567367     0.0430225681     0.0222012874    -0.1252120606
  159  C 11  Z      0.0362946731     0.0476948224     0.0557076285     0.0220565675    -0.1499732632
  160  C 11 XX      0.0007468455     0.0003048763     0.0046659306    -0.0001802305     0.0075070963
  161  C 11 YY     -0.0032401014    -0.0042012911    -0.0047576385    -0.0041773361    -0.0010701824
  162  C 11 ZZ      0.0025417570     0.0036148552     0.0016284467     0.0013941209    -0.0064245897
  163  C 11 XY     -0.0009000495    -0.0001979376    -0.0006075579     0.0034505946     0.0063824887
  164  C 11 XZ      0.0013431847     0.0018355502     0.0044070631     0.0023485250     0.0061667989
  165  C 11 YZ     -0.0006555664    -0.0017658888    -0.0013987168    -0.0037061347    -0.0038301946
  166  C 12  S      0.0001286364    -0.0001181289    -0.0000091108     0.0000524800    -0.0000442022
  167  C 12  S     -0.0002657098     0.0001492698     0.0002165570    -0.0002562127     0.0001137869
  168  C 12  S      0.0085678164    -0.0069083244    -0.0003265537     0.0014514672     0.0007302447
  169  C 12  X      0.0384848224     0.0495048551     0.0567990164     0.0453786739     0.0027572695
  170  C 12  Y      0.0595606233     0.0732917551     0.1026842574     0.0552530063     0.0045472401
  171  C 12  Z      0.0666770967     0.0976457691     0.1059349835     0.0865722948     0.0053932476
  172  C 12  X      0.0205651885     0.0310265549     0.0381643341     0.0320831592     0.0019570443
  173  C 12  Y      0.0328441599     0.0465777448     0.0693942818     0.0337785407     0.0034039017
  174  C 12  Z      0.0428051962     0.0558505564     0.0694816453     0.0643757625     0.0042732263
  175  C 12 XX     -0.0020273447    -0.0032812063    -0.0022910434    -0.0022543747     0.0027701620
  176  C 12 YY      0.0001354864     0.0004313049     0.0004995325    -0.0000227247    -0.0171794849
  177  C 12 ZZ      0.0019546984     0.0027833057     0.0018423693     0.0022267317     0.0144278566
  178  C 12 XY     -0.0020080667    -0.0023049631    -0.0032674010     0.0000972731    -0.0037819605
  179  C 12 XZ     -0.0020178692    -0.0024890468    -0.0016488900    -0.0021931888     0.0074283493
  180  C 12 YZ      0.0013005086     0.0013176730     0.0017534961     0.0002137638    -0.0048637920
  181  C 13  S     -0.0002029917    -0.0006279905     0.0046691800    -0.0085771796    -0.0000125506
  182  C 13  S      0.0004866345     0.0016112704    -0.0113533826     0.0206789445     0.0000884003
  183  C 13  S     -0.0072824088     0.0046427998    -0.0079699407     0.0217754016    -0.0009178965
  184  C 13  X      0.0277110527     0.0380034932     0.0588247606    -0.0114536107     0.1127194844
  185  C 13  Y      0.0467849423     0.0686762863     0.0472309435     0.0557662120     0.1777424688
  186  C 13  Z      0.0602640283     0.0720802903     0.0716671214     0.0482583228     0.2120730135
  187  C 13  X      0.0191949001     0.0238630006     0.0375104426    -0.0073187321     0.0816238704
  188  C 13  Y      0.0228557951     0.0470978803     0.0394165774     0.0246748182     0.1282504132
  189  C 13  Z      0.0416009285     0.0423804552     0.0437710894     0.0455725738     0.1533306729
  190  C 13 XX     -0.0004405763    -0.0005592596     0.0011278867     0.0022107037    -0.0071925167
  191  C 13 YY      0.0031055264     0.0041553539     0.0047122458     0.0030985107     0.0010488100
  192  C 13 ZZ     -0.0026672217    -0.0034104394    -0.0073047065    -0.0024350380     0.0061670909
  193  C 13 XY      0.0006111414     0.0016258048     0.0012211769     0.0052418883    -0.0061900717
  194  C 13 XZ     -0.0014009391    -0.0019910979     0.0009268101    -0.0017042687    -0.0059535260
  195  C 13 YZ      0.0010324597     0.0009416815     0.0004867555    -0.0005037371     0.0036849178
  196  C 14  S      0.0001192718     0.0014593016    -0.0106288560     0.0200364881    -0.0000785019
  197  C 14  S      0.0008670718    -0.0043714381     0.0246499970    -0.0460803639     0.0002172897
  198  C 14  S      0.0054907015    -0.0031601728     0.0151587027    -0.0419930093     0.0007458256
  199  C 14  X      0.0160208836     0.0199634507    -0.0481290142     0.0541271439     0.1111210649
  200  C 14  Y      0.0232888442     0.0139605685     0.0167510533    -0.0728477293     0.1759462326
  201  C 14  Z      0.0227096998     0.0316393465    -0.0225953389    -0.0197147865     0.2101319739
  202  C 14  X      0.0066029973     0.0125737138    -0.0149684834    -0.0014526928     0.0802881271
  203  C 14  Y      0.0261902973    -0.0011040230    -0.0050503454    -0.0194427680     0.1266509779
  204  C 14  Z      0.0038261203     0.0251990332    -0.0140590804    -0.0213667246     0.1509496726
  205  C 14 XX      0.0030587087     0.0031204451     0.0057689822     0.0020987115     0.0072349220
  206  C 14 YY     -0.0003826839    -0.0012314074    -0.0016765347    -0.0070806585    -0.0004839545
  207  C 14 ZZ     -0.0023999519    -0.0026221493    -0.0004054271    -0.0020062738    -0.0067062727
  208  C 14 XY      0.0019658248     0.0036772927     0.0018258712     0.0036484446     0.0064150739
  209  C 14 XZ      0.0021520532     0.0028297998     0.0064268167     0.0013011078     0.0058241008
  210  C 14 YZ     -0.0010441776    -0.0023342790    -0.0030615095    -0.0022281763    -0.0035934751
  211  H 15  S      0.0279197699     0.0156403582    -0.0254213397    -0.0463831978     0.0004414244
  212  H 15  S      0.0034073405     0.0181812143    -0.0164270612    -0.0283238574     0.0002960428
  213  H 16  S     -0.0034294865    -0.0295566284    -0.0018416788    -0.0077425582     0.0001270233
  214  H 16  S     -0.0070817065    -0.0141108779    -0.0027095381    -0.0051632893     0.0000504720
  215  H 17  S      0.0196827708     0.0315055899    -0.0256175864     0.0006955963     0.0000446269
  216  H 17  S      0.0176198537     0.0220759644    -0.0086633190    -0.0088846894     0.0004602512
  217  H 18  S     -0.0039637267     0.0494764907    -0.0490280363    -0.0202478473     0.0002465833
  218  H 18  S     -0.0048613611     0.0216714710    -0.0146131908    -0.0359666350    -0.0001413964
  219  H 19  S     -0.0699993525     0.0041218845     0.0512904101     0.0000022417    -0.0002710219
  220  H 19  S     -0.0399787827    -0.0011904076     0.0355357341     0.0028050483    -0.0001923215
  221  H 20  S      0.0290054828    -0.0569864551     0.0170304474     0.0631647493    -0.0003342278
  222  H 20  S      0.0081156889    -0.0301169741     0.0287510481     0.0510299131    -0.0005151293
  223  H 21  S      0.0003516690    -0.0037769913     0.0070800677    -0.0065201300     0.0000265237
  224  H 21  S      0.0009178481    -0.0046159390     0.0177618741    -0.0308631227     0.0002076073
  225  H 22  S     -0.0034656334     0.0080719691    -0.0192861249     0.0296270620    -0.0002401736
  226  H 22  S     -0.0019223221     0.0049940968    -0.0147004826     0.0249812194    -0.0002131688
  227  H 23  S      0.0027146199    -0.0017129007    -0.0004972220     0.0005837886    -0.0000404963
  228  H 23  S      0.0014583490    -0.0008311199    -0.0004533489     0.0005285558    -0.0000465541
  229  H 24  S     -0.0000777041    -0.0056786638     0.0199273424    -0.0301823510     0.0000427042
  230  H 24  S     -0.0023539039    -0.0010067627     0.0138697602    -0.0245247007     0.0000366917
  231  H 25  S     -0.0041318539     0.0067742371    -0.0066280055     0.0057622796     0.0000652916
  232  H 25  S      0.0120298697    -0.0093374742    -0.0121397241     0.0305831181    -0.0000679964
  233  C 26  S     -0.0074814587     0.0060661388     0.0003657504     0.0025701091    -0.0000301296
  234  C 26  S      0.0150110424    -0.0124149623    -0.0021266763    -0.0044760045     0.0000356265
  235  C 26  S      0.0192165802    -0.0008191111    -0.0333156516    -0.0286339284     0.0000606265
  236  C 26  X     -0.0975038836    -0.0518890588    -0.0777673832     0.1017331185     0.0009143556
  237  C 26  Y     -0.0955838537    -0.1756669554     0.1272958004    -0.2567659692     0.0026541469
  238  C 26  Z     -0.1237233374    -0.1432746498    -0.1642079944     0.1950492767     0.0018115969
  239  C 26  X     -0.0863627654    -0.0353672021     0.0086428890     0.0471780538    -0.0007596325
  240  C 26  Y     -0.0465784631    -0.0893619945     0.0749457493    -0.1613571427     0.0023614300
  241  C 26  Z     -0.0442512398    -0.0704095662    -0.1211380553     0.1392805054     0.0024381179
  242  C 26 XX      0.0003814152    -0.0037315535    -0.0108504608     0.0032384411     0.0000580418
  243  C 26 YY      0.0010624622    -0.0006500364    -0.0002078333     0.0009876931    -0.0001215824
  244  C 26 ZZ      0.0017462548     0.0023764408     0.0092450046    -0.0061318041     0.0000904518
  245  C 26 XY     -0.0021272670    -0.0021116699     0.0002056251    -0.0192377282     0.0000904545
  246  C 26 XZ     -0.0011378008    -0.0028242470    -0.0077375747     0.0058322750     0.0000488491
  247  C 26 YZ      0.0007606307     0.0015141656     0.0000757176     0.0092420765    -0.0000865570
  248  C 27  S      0.0041052562    -0.0030368238    -0.0002651803    -0.0011221031     0.0000658297
  249  C 27  S     -0.0071052637     0.0074725747    -0.0033961290     0.0044461638    -0.0001217808
  250  C 27  S      0.0308986054     0.0015688746    -0.0283319026     0.0097036095     0.0010143010
  251  C 27  X     -0.0459867472    -0.0801005568    -0.0990974288     0.0567240967     0.0004695530
  252  C 27  Y     -0.0869178145    -0.1491984402     0.0611765168    -0.3101470498     0.0022412571
  253  C 27  Z     -0.1181255294    -0.1244016684    -0.2082713409     0.1587080554     0.0009045359
  254  C 27  X     -0.0500908166    -0.0389996939    -0.0435037626     0.0166764260    -0.0011745817
  255  C 27  Y     -0.0517275441    -0.0805775493     0.0360829283    -0.1923488355     0.0008028152
  256  C 27  Z     -0.0497462701    -0.0754459854    -0.1312208001     0.1048430239     0.0002701092
  257  C 27 XX      0.0039396574     0.0043659712     0.0034723182    -0.0101898685     0.0001308692
  258  C 27 YY     -0.0003206912    -0.0001761398     0.0004060139    -0.0006872964    -0.0016845489
  259  C 27 ZZ     -0.0046756593    -0.0030563795    -0.0041261675     0.0117489596     0.0015340615
  260  C 27 XY      0.0033371332     0.0067099981    -0.0103868135     0.0116917784    -0.0005422739
  261  C 27 XZ      0.0042536157     0.0028630819     0.0032102894    -0.0108650308     0.0006514617
  262  C 27 YZ     -0.0019839275    -0.0033739170     0.0048472984    -0.0048376382    -0.0004031072
  263  C 28  S      0.0045511175     0.0104621116    -0.0343258899     0.0078611504     0.0002062640
  264  C 28  S     -0.0142858884    -0.0239129000     0.0868924803    -0.0180808682    -0.0005630577
  265  C 28  S     -0.0136397602    -0.0157652964     0.0559683954    -0.0012496486     0.0000108818
  266  C 28  X     -0.0578440621     0.0889092040    -0.0164788203    -0.0691897214     0.0005833449
  267  C 28  Y     -0.0246011055    -0.0112845313     0.0952102651     0.0079898541    -0.0006310778
  268  C 28  Z      0.0391033525    -0.0604036562     0.0430530584     0.1202025063    -0.0009559611
  269  C 28  X     -0.0581500724     0.0753799603    -0.0406621835    -0.0280775764     0.0008775117
  270  C 28  Y     -0.0213136110    -0.0095692240     0.0909355261    -0.0220243517    -0.0010626683
  271  C 28  Z      0.0313736712    -0.0445078058     0.0322698876     0.0988608236    -0.0004941105
  272  C 28 XX      0.0110720000    -0.0129594620     0.0064748127     0.0027387346    -0.0000400226
  273  C 28 YY     -0.0125373310    -0.0021035665     0.0107613709     0.0031579265    -0.0000442785
  274  C 28 ZZ     -0.0007050830     0.0100093403    -0.0015538836    -0.0079204792    -0.0000240476
  275  C 28 XY     -0.0087676360     0.0044868219     0.0002837866    -0.0008440996     0.0000452795
  276  C 28 XZ      0.0038893100     0.0017546097    -0.0044504509    -0.0009836145     0.0000322120
  277  C 28 YZ      0.0072312338    -0.0081316769    -0.0011269695    -0.0004963970     0.0000284839

                         56               57               58               59               60
                   -0.2658669788    -0.1874076398    -0.1101623283    -0.0043713070     0.0110261023
    1  C  1  S      0.0022233918     0.0008924089    -0.0025571451     0.0031689135    -0.0000189355
    2  C  1  S     -0.0009260095    -0.0035045585     0.0080124711    -0.0022743666     0.0000497634
    3  C  1  S     -0.0597696528    -0.0534232321     0.0989483193    -0.1499283206     0.0013147649
    4  C  1  X      0.0307679294     0.0463740388    -0.0063056066    -0.0172187217     0.0001732795
    5  C  1  Y     -0.0357657364     0.0255002395    -0.0137603493    -0.0102433633    -0.0000776968
    6  C  1  Z     -0.0125385020     0.0436183692    -0.0251589110    -0.0080200273     0.0000279437
    7  C  1  X      0.0056359651     0.0114354405     0.0061704415     0.0159838017     0.0001718807
    8  C  1  Y     -0.0374275492     0.0158459895     0.0205439051    -0.0552900246    -0.0005214969
    9  C  1  Z      0.0015026718     0.0355614259    -0.0278316373     0.0367265456    -0.0007939283
   10  C  1 XX      0.0079359481     0.0016255659     0.0118140766    -0.0098351800     0.0000040085
   11  C  1 YY     -0.0054626712     0.0032276348    -0.0098367371     0.0053036967    -0.0000115363
   12  C  1 ZZ     -0.0026245249    -0.0057721869     0.0006509819     0.0031857637     0.0000229928
   13  C  1 XY      0.0002303894    -0.0069161712     0.0078505915     0.0000714178    -0.0000093310
   14  C  1 XZ      0.0068287901    -0.0064874756     0.0138782593    -0.0068530820    -0.0000089476
   15  C  1 YZ     -0.0012543238    -0.0022186151    -0.0051605082     0.0065157418     0.0000007907
   16  C  2  S     -0.0006019545     0.0307837727    -0.0107789011    -0.0071696784    -0.0000117204
   17  C  2  S      0.0053394249    -0.0743317885     0.0252363118     0.0148237473     0.0001717277
   18  C  2  S      0.0067689046    -0.0719722747     0.0069503790     0.2039623641    -0.0032435206
   19  C  2  X     -0.1715920152    -0.1977033955    -0.1624963935     0.2201027088    -0.0001297623
   20  C  2  Y      0.0854623889     0.0461794383     0.0827682088    -0.0963725287     0.0001718754
   21  C  2  Z      0.0226137513    -0.0513105051     0.0513454261     0.0075545721    -0.0001235998
   22  C  2  X     -0.1403474833    -0.1710245235    -0.1815361203     0.3617885247    -0.0011002205
   23  C  2  Y      0.0661956341     0.0665576126     0.0731590128    -0.1044741322    -0.0011606783
   24  C  2  Z      0.0108909412    -0.0445064908     0.0491904424     0.0132035127    -0.0004425458
   25  C  2 XX     -0.0033437774    -0.0009802523     0.0006676154    -0.0050567878     0.0000195979
   26  C  2 YY      0.0030495516    -0.0017974764    -0.0021688534     0.0068269977     0.0000073955
   27  C  2 ZZ      0.0016159036    -0.0082320603     0.0059696036     0.0012887592     0.0000033139
   28  C  2 XY     -0.0045782731    -0.0084012834     0.0038229939    -0.0054445340    -0.0000085252
   29  C  2 XZ      0.0061878140     0.0118455737    -0.0058152506     0.0066744853     0.0000139603
   30  C  2 YZ     -0.0027791253    -0.0050244976     0.0037372535    -0.0035039932     0.0000066597
   31  C  3  S      0.0012555784     0.0094219453     0.0276253105    -0.0116468493     0.0001211319
   32  C  3  S     -0.0013977496    -0.0252080406    -0.0713889479     0.0346990993    -0.0002088332
   33  C  3  S     -0.0120385323    -0.0353373085    -0.0550998825    -0.0424970583    -0.0009055141
   34  C  3  X     -0.1623352657    -0.2356687138     0.0648969220    -0.1769762526    -0.0001043279
   35  C  3  Y      0.0591710852     0.0800750958    -0.1000749737     0.1047554544    -0.0000942200
   36  C  3  Z     -0.0086522521    -0.0296991735    -0.0256080599     0.0051588873     0.0002031683
   37  C  3  X     -0.1247905083    -0.2074108396     0.0807961921    -0.2673846913     0.0000531532
   38  C  3  Y      0.0482068513     0.0643933459    -0.1074710538     0.1761047066    -0.0003151047
   39  C  3  Z     -0.0129901676    -0.0267739404     0.0044287570    -0.0656750402     0.0031923270
   40  C  3 XX      0.0065334494     0.0088016089     0.0066538430    -0.0054362804    -0.0000249630
   41  C  3 YY     -0.0066476953    -0.0076842040    -0.0138432552     0.0095640588    -0.0000094289
   42  C  3 ZZ      0.0003791168    -0.0041254473    -0.0048166499     0.0023496639     0.0000047301
   43  C  3 XY      0.0041912934     0.0042639003    -0.0005020320    -0.0055357503     0.0000159479
   44  C  3 XZ     -0.0059801178    -0.0039190563    -0.0033023188     0.0056501203    -0.0000060540
   45  C  3 YZ      0.0015015088     0.0017752323     0.0010234903    -0.0035076518    -0.0000052930
   46  C  4  S      0.0008797475    -0.0024277572     0.0036960154     0.0014080751    -0.0001002013
   47  C  4  S     -0.0002340090     0.0065204765    -0.0099731555    -0.0017167631    -0.0000072599
   48  C  4  S     -0.0307370438     0.0409559679    -0.0980925615    -0.0263746126     0.0012770474
   49  C  4  X      0.0610038307     0.0494238508     0.0020293516     0.0266653954     0.0001136193
   50  C  4  Y     -0.0114351445    -0.0011282967     0.0267369070     0.0095023910     0.0000679761
   51  C  4  Z      0.0141032002     0.0285499024     0.0164792044     0.0199623371    -0.0000246754
   52  C  4  X      0.0382000022     0.0242953666     0.0039320263    -0.0300279147     0.0018020617
   53  C  4  Y     -0.0088866749    -0.0133676282     0.0311100014     0.0408881793     0.0012811332
   54  C  4  Z     -0.0120298103     0.0197331560    -0.0097175252     0.0097824382    -0.0028004705
   55  C  4 XX      0.0044800238     0.0035192465    -0.0129718177     0.0110628035     0.0000197881
   56  C  4 YY     -0.0026552047    -0.0004414282     0.0110620190    -0.0096170068    -0.0000135677
   57  C  4 ZZ     -0.0022096410    -0.0020751433    -0.0011947889    -0.0015816382    -0.0000247837
   58  C  4 XY     -0.0045255639    -0.0054761809    -0.0083045250     0.0019308519    -0.0000035484
   59  C  4 XZ      0.0023493557    -0.0011461747    -0.0152911798     0.0096993541     0.0000035801
   60  C  4 YZ     -0.0015441215    -0.0041618071     0.0052442915    -0.0058641189    -0.0000135515
   61  C  5  S     -0.0159204260    -0.0231847547     0.0001947232    -0.0058612946     0.0000378975
   62  C  5  S      0.0396939987     0.0590514138    -0.0049990400     0.0086538451     0.0000077620
   63  C  5  S      0.0722555493     0.0299704427     0.0924474888     0.1287756655    -0.0042903800
   64  C  5  X     -0.0746995625    -0.1418071254    -0.1501307740     0.0073791375     0.0001003342
   65  C  5  Y     -0.0055696521    -0.1201485453    -0.2519411918     0.0911874126     0.0001903344
   66  C  5  Z     -0.0663927450    -0.1671527020    -0.2563456334     0.0332300665     0.0001118560
   67  C  5  X     -0.0269953276    -0.0568007876    -0.2112447037     0.0016585128    -0.0026881242
   68  C  5  Y     -0.0063394082    -0.0637597444    -0.2705560762     0.1477395558    -0.0013243235
   69  C  5  Z     -0.0626833998    -0.1545694277    -0.2367835186    -0.0145613308     0.0023866032
   70  C  5 XX     -0.0050111775     0.0059495604    -0.0050616234    -0.0093295610    -0.0000363663
   71  C  5 YY      0.0032530850     0.0166477058    -0.0089520976     0.0038349525     0.0000094914
   72  C  5 ZZ      0.0087049489    -0.0130465740     0.0129881121     0.0073870847     0.0000167120
   73  C  5 XY     -0.0107838689     0.0038478544    -0.0052497403    -0.0085906541    -0.0000235212
   74  C  5 XZ     -0.0080246907    -0.0067609084    -0.0002144761    -0.0082796016    -0.0000066734
   75  C  5 YZ      0.0030724845    -0.0026487418     0.0030746919     0.0027716360     0.0000040426
   76  C  6  S      0.0124263124    -0.0065904873    -0.0000548587     0.0057210877    -0.0000268676
   77  C  6  S     -0.0386953643     0.0154232673     0.0040053479    -0.0230180019    -0.0001189326
   78  C  6  S      0.0406484579     0.0146649912    -0.0238443657     0.0420369292     0.0031373210
   79  C  6  X      0.0003087015     0.0266263258     0.0394907351    -0.0233404258    -0.0000191970
   80  C  6  Y      0.0435828694    -0.0287889369     0.0663783049    -0.0386232811     0.0000510867
   81  C  6  Z      0.0101959096     0.0261454184    -0.0731065496     0.0422936700     0.0000082813
   82  C  6  X      0.0190282151     0.0129104354     0.0455624700    -0.0072129512     0.0007275516
   83  C  6  Y     -0.0032748311    -0.0257552544     0.0949986316    -0.1229725530    -0.0003012741
   84  C  6  Z     -0.0167654770     0.0212736635    -0.0902532795     0.0566044398    -0.0005770337
   85  C  6 XX      0.0001173600    -0.0011627642    -0.0003270765     0.0002383161    -0.0000128701
   86  C  6 YY     -0.0039499402     0.0019436175     0.0005658550    -0.0035031840    -0.0000136218
   87  C  6 ZZ     -0.0040577492     0.0023065070     0.0006252790    -0.0016934421     0.0000177410
   88  C  6 XY     -0.0012452602     0.0024631046     0.0003434936    -0.0016384987    -0.0000090431
   89  C  6 XZ      0.0014683493    -0.0001747176     0.0004025143    -0.0005586276    -0.0000149634
   90  C  6 YZ      0.0023087898     0.0001720601    -0.0003066477    -0.0003294693     0.0000124524
   91  C  7  S      0.0014964124    -0.0023474212     0.0036775192    -0.0015499442     0.0000122149
   92  C  7  S     -0.0041425756     0.0078954269    -0.0108506917     0.0005212137     0.0001120078
   93  C  7  S      0.0021042352    -0.0049303735    -0.0259562255     0.0637971969    -0.0005809728
   94  C  7  X      0.0069175550    -0.0040748510     0.0256233540     0.0286253180    -0.0000719371
   95  C  7  Y     -0.0073066785     0.0019516370     0.0293281084     0.0223236833    -0.0002365646
   96  C  7  Z     -0.0091221847    -0.0034890609     0.0534051305    -0.0023162019    -0.0003101501
   97  C  7  X     -0.0005634433     0.0149235522     0.0062433920     0.0274972179     0.0022117489
   98  C  7  Y      0.0135368063     0.0401829739     0.0258065810    -0.0463791246    -0.0019976227
   99  C  7  Z     -0.0252873451     0.0194586638     0.0104274677     0.0090168941     0.0016062762
  100  C  7 XX      0.0006056882     0.0120703178    -0.0099761011    -0.0036473819     0.0000123967
  101  C  7 YY      0.0004837268    -0.0266155179     0.0202869518     0.0045359565     0.0000054324
  102  C  7 ZZ     -0.0034253046     0.0153239175    -0.0139756444     0.0005090967     0.0000240930
  103  C  7 XY     -0.0018586818    -0.0026436076    -0.0011206890     0.0034037188     0.0000092138
  104  C  7 XZ     -0.0024157524     0.0152152401    -0.0147341020    -0.0007561945     0.0000090483
  105  C  7 YZ      0.0037005947    -0.0093351624     0.0107456651    -0.0005005914    -0.0000244932
  106  C  8  S      0.0001340484     0.0003253668     0.0001394214    -0.0000717976    -0.0000364751
  107  C  8  S     -0.0001324523    -0.0006207171     0.0000950236    -0.0005154796     0.0001174728
  108  C  8  S      0.0050502475     0.0088766470     0.0021037221     0.0004498935     0.0002360732
  109  C  8  X      0.0949862385    -0.0112653838     0.0053009477     0.1056622048     0.0001913188
  110  C  8  Y      0.1604341708    -0.0176860311     0.0071819324     0.1678149824     0.0000200432
  111  C  8  Z      0.1759366805    -0.0248221050     0.0090876437     0.1992676162     0.0001468187
  112  C  8  X      0.0627561564    -0.0198202613    -0.0007826174     0.1458328261    -0.0000581833
  113  C  8  Y      0.1137942803    -0.0210765573     0.0070424745     0.2198903439     0.0011839728
  114  C  8  Z      0.1266073140    -0.0158955945     0.0095225334     0.2719270943     0.0018135085
  115  C  8 XX      0.0046511960    -0.0062310121    -0.0098532993    -0.0089973987     0.0046717650
  116  C  8 YY     -0.0011294012     0.0004462418     0.0010510396     0.0006063074    -0.0276915567
  117  C  8 ZZ     -0.0036656828     0.0054888130     0.0089433161     0.0082120633     0.0230468266
  118  C  8 XY      0.0072709462    -0.0043429458    -0.0090768459    -0.0059482102    -0.0059126118
  119  C  8 XZ      0.0035175782    -0.0050291900    -0.0080687742    -0.0075495617     0.0121992287
  120  C  8 YZ     -0.0039619165     0.0026191256     0.0051996679     0.0035997924    -0.0080284400
  121  N  9  S      0.0001899041     0.0001292642     0.0012263449    -0.0024683527    -0.0000191936
  122  N  9  S     -0.0002939043    -0.0010408379     0.0020134365    -0.0016178814     0.0001010791
  123  N  9  S      0.0180034096     0.0186706671     0.0227980535    -0.0770729117    -0.0027524348
  124  N  9  X     -0.0128533491    -0.0943622099     0.0625918971     0.0290417473     0.0002221115
  125  N  9  Y      0.0070088806    -0.1257265168     0.0977054024     0.0205189236     0.0001180423
  126  N  9  Z      0.0381180808    -0.1369179606     0.1316401712    -0.0078433879    -0.0000233470
  127  N  9  X      0.0054999673     0.0662017376    -0.0580194046    -0.0167158717     0.0000016479
  128  N  9  Y     -0.0009420166     0.0976503651    -0.0813524345    -0.0357548193    -0.0009057990
  129  N  9  Z     -0.0272731209     0.0989045638    -0.1165551742     0.0200503043     0.0002661205
  130  N  9 XX     -0.0006608851    -0.0028829156     0.0009130634     0.0000670200     0.0000331492
  131  N  9 YY     -0.0003602052     0.0057888192    -0.0021896675     0.0005444789    -0.0000138136
  132  N  9 ZZ      0.0010836042    -0.0033849785     0.0015270613     0.0004622517     0.0000312693
  133  N  9 XY      0.0003416076     0.0003018253    -0.0005664986     0.0008920870     0.0000124486
  134  N  9 XZ      0.0007366689    -0.0035003898     0.0018027832    -0.0006020288     0.0000060119
  135  N  9 YZ     -0.0015133467     0.0019134947    -0.0014441033     0.0005715527     0.0000044142
  136  C 10  S     -0.0035043810    -0.0011041099     0.0004268602    -0.0022067135     0.0000189965
  137  C 10  S      0.0083143602     0.0026966108    -0.0010719521     0.0054246179    -0.0002903485
  138  C 10  S      0.0110236583     0.0110938669    -0.0013743284     0.0229355219     0.0019002181
  139  C 10  X      0.0473362082    -0.0261616736    -0.0374548295    -0.0647189312    -0.1156959193
  140  C 10  Y      0.0786269489    -0.0395469146    -0.0594799513    -0.0984794483    -0.1817548228
  141  C 10  Z      0.1108054366    -0.0428944031    -0.0722828156    -0.1121152013    -0.2175673429
  142  C 10  X      0.0418645757    -0.0191369390    -0.0367555154    -0.0853787390    -0.1783788933
  143  C 10  Y      0.0641510859    -0.0354168625    -0.0603081426    -0.1331147494    -0.2807594830
  144  C 10  Z      0.0791884076    -0.0365818054    -0.0694340760    -0.1628304202    -0.3352886854
  145  C 10 XX     -0.0044836734     0.0000939762    -0.0011256953    -0.0072403229     0.0114010355
  146  C 10 YY     -0.0063439141     0.0017892519     0.0005261631    -0.0095848596    -0.0010270594
  147  C 10 ZZ      0.0121581829    -0.0013720122     0.0003953492     0.0178982466    -0.0104346037
  148  C 10 XY     -0.0065796095     0.0005733925    -0.0007676513    -0.0104825014     0.0100378086
  149  C 10 XZ     -0.0012222502    -0.0002963333    -0.0010439664    -0.0024029431     0.0091973544
  150  C 10 YZ      0.0005004402     0.0001632478     0.0006643697     0.0013905638    -0.0057113705
  151  C 11  S      0.0013894418     0.0004627444    -0.0001440533     0.0008689277     0.0000071323
  152  C 11  S     -0.0034205156    -0.0011647564     0.0002623577    -0.0020670764     0.0001084023
  153  C 11  S     -0.0056737108    -0.0049523582     0.0000425688    -0.0089811510    -0.0010296843
  154  C 11  X     -0.0410745074     0.0054452292    -0.0010409334    -0.0421408721     0.1176471178
  155  C 11  Y     -0.0697975869     0.0064716360    -0.0011005719    -0.0698379118     0.1850968011
  156  C 11  Z     -0.0886256411     0.0067474375    -0.0011000172    -0.0842485069     0.2209794103
  157  C 11  X     -0.0287349765     0.0051420229    -0.0031478048    -0.0601425285     0.1810092760
  158  C 11  Y     -0.0541122120     0.0049608905    -0.0025880783    -0.1079449212     0.2844975837
  159  C 11  Z     -0.0647897957     0.0046919622    -0.0040565770    -0.1256655127     0.3392413174
  160  C 11 XX     -0.0084416522     0.0028844572     0.0051125853     0.0122854568     0.0109329976
  161  C 11 YY      0.0080738438    -0.0022600307    -0.0036425819    -0.0127653257    -0.0010980781
  162  C 11 ZZ     -0.0001682461    -0.0008487263    -0.0014330022     0.0000684374    -0.0098127917
  163  C 11 XY     -0.0039326841     0.0020215891     0.0032518591     0.0068336263     0.0094802567
  164  C 11 XZ     -0.0088674436     0.0030018599     0.0050727352     0.0135526277     0.0088331685
  165  C 11 YZ      0.0053208222    -0.0019676548    -0.0031918419    -0.0086838982    -0.0054982734
  166  C 12  S      0.0000214599     0.0000158142     0.0000169660    -0.0000339012    -0.0001181455
  167  C 12  S     -0.0000961262    -0.0000808777    -0.0000703393     0.0001616266     0.0003317850
  168  C 12  S      0.0004039139     0.0007438814     0.0013755941    -0.0032220485     0.0003998292
  169  C 12  X     -0.0961020364     0.0247280407     0.0378857364     0.1033922169    -0.0017955888
  170  C 12  Y     -0.1532618932     0.0388593860     0.0597331124     0.1631566394    -0.0026021309
  171  C 12  Z     -0.1807194194     0.0464709300     0.0711943292     0.1945500052    -0.0031853974
  172  C 12  X     -0.0725616521     0.0224292974     0.0387583568     0.1521001730    -0.0027430934
  173  C 12  Y     -0.1173325554     0.0352026313     0.0626459065     0.2355944352    -0.0044533051
  174  C 12  Z     -0.1360949561     0.0426334412     0.0741635646     0.2830377710    -0.0054192666
  175  C 12 XX      0.0025955271    -0.0001172917     0.0004233205     0.0042678642    -0.0045498744
  176  C 12 YY     -0.0006883118     0.0000660981     0.0000432419    -0.0002390837     0.0270058808
  177  C 12 ZZ     -0.0019301357     0.0000244251    -0.0004801602    -0.0040117299    -0.0223969197
  178  C 12 XY      0.0024169354    -0.0000100284     0.0003822802     0.0039374154     0.0057273606
  179  C 12 XZ      0.0021939493    -0.0000946543     0.0003270882     0.0033971076    -0.0118092167
  180  C 12 YZ     -0.0015306345     0.0000168131    -0.0001997858    -0.0021771257     0.0077223202
  181  C 13  S     -0.0013774963    -0.0003594065     0.0001762749    -0.0009267392     0.0000157670
  182  C 13  S      0.0032201962     0.0006291634    -0.0004598856     0.0020849132    -0.0000632507
  183  C 13  S      0.0058886591     0.0031918322    -0.0041483850     0.0177606721     0.0004232008
  184  C 13  X     -0.0456540184     0.0023660087    -0.0010623840    -0.0481282458    -0.1158380849
  185  C 13  Y     -0.0618924055     0.0056393494    -0.0025832573    -0.0724945960    -0.1829258219
  186  C 13  Z     -0.0753673078     0.0067856801    -0.0032029472    -0.0856755267    -0.2183091800
  187  C 13  X     -0.0344837956     0.0003237265    -0.0012458055    -0.0763340415    -0.1765593981
  188  C 13  Y     -0.0475106178     0.0039339611    -0.0052965301    -0.1083455772    -0.2783434251
  189  C 13  Z     -0.0525616583     0.0059059774    -0.0065144375    -0.1250525145    -0.3322794286
  190  C 13 XX     -0.0056126901     0.0024427949     0.0039718622     0.0086879322    -0.0110994783
  191  C 13 YY     -0.0067119164     0.0016082403     0.0026472574     0.0104144086     0.0008440136
  192  C 13 ZZ      0.0128040895    -0.0039422491    -0.0067265524    -0.0186401639     0.0102361844
  193  C 13 XY     -0.0073218339     0.0028244002     0.0045980531     0.0116760030    -0.0097798662
  194  C 13 XZ     -0.0026925688     0.0012862957     0.0023509620     0.0033747549    -0.0089330057
  195  C 13 YZ      0.0013239020    -0.0008505668    -0.0013802042    -0.0020679953     0.0055305923
  196  C 14  S      0.0034646651     0.0009756820    -0.0004180324     0.0020119788    -0.0000407593
  197  C 14  S     -0.0080026068    -0.0023956887     0.0010668650    -0.0053089527     0.0001865876
  198  C 14  S     -0.0115592877    -0.0076088667     0.0059050083    -0.0252258420    -0.0000940565
  199  C 14  X      0.0680374565    -0.0215927514    -0.0389638034    -0.0561511893     0.1161314481
  200  C 14  Y      0.0834082856    -0.0397027493    -0.0591516509    -0.0979469555     0.1833107655
  201  C 14  Z      0.1092917658    -0.0455378942    -0.0716259415    -0.1140241460     0.2191145387
  202  C 14  X      0.0438934886    -0.0199726673    -0.0354972210    -0.0889511657     0.1764393758
  203  C 14  Y      0.0691645765    -0.0313199973    -0.0567565483    -0.1332794144     0.2787288121
  204  C 14  Z      0.0813206886    -0.0394043994    -0.0716154143    -0.1544831895     0.3332223691
  205  C 14 XX     -0.0069365811     0.0003485750    -0.0009997424    -0.0112949130    -0.0112323927
  206  C 14 YY      0.0076036191    -0.0017482591    -0.0003174451     0.0114621216     0.0015585803
  207  C 14 ZZ     -0.0019355698     0.0009410047     0.0015253991    -0.0012554467     0.0097175039
  208  C 14 XY     -0.0029043788    -0.0000788738    -0.0010668435    -0.0058915249    -0.0097011845
  209  C 14 XZ     -0.0081287735     0.0008294606    -0.0006365731    -0.0125413457    -0.0092690611
  210  C 14 YZ      0.0050095145    -0.0006254060     0.0003567469     0.0079985903     0.0057786436
  211  H 15  S     -0.0256896442     0.0034823181    -0.0237729660     0.0183043685     0.0000319846
  212  H 15  S     -0.0175019447     0.0023412516    -0.0238857529     0.0341042571     0.0000161999
  213  H 16  S     -0.0095051591     0.0075406868    -0.0062026047    -0.0036552166    -0.0000672851
  214  H 16  S     -0.0075874679     0.0214782629    -0.0203273552    -0.0265564170    -0.0002191076
  215  H 17  S     -0.0037783297    -0.0087193653     0.0184597292    -0.0278660213     0.0000167060
  216  H 17  S      0.0073892177    -0.0036495944     0.0370032034    -0.0265488497     0.0040795626
  217  H 18  S     -0.0121007908     0.0010436379     0.0291934079    -0.0202374108    -0.0000763922
  218  H 18  S     -0.0144342813     0.0015179202     0.0337803911    -0.0420770295    -0.0034068672
  219  H 19  S      0.0152262290     0.0196045895     0.0034684167    -0.0090141459    -0.0000587521
  220  H 19  S      0.0071728742    -0.0051922129     0.0020006032     0.0100584723    -0.0005766683
  221  H 20  S      0.0134740403    -0.0308986608    -0.0041504851     0.0122229747     0.0000215314
  222  H 20  S      0.0306100507    -0.0009510196    -0.0012394332     0.0529917446    -0.0002223665
  223  H 21  S      0.0000732676     0.0006680040    -0.0001768131     0.0010179903    -0.0003529567
  224  H 21  S     -0.0050094915    -0.0009889371     0.0021540919    -0.0110332761    -0.0002119143
  225  H 22  S      0.0039414425     0.0008124452    -0.0002279045     0.0009837624     0.0000205806
  226  H 22  S      0.0040067237     0.0013229962    -0.0004785574     0.0042485250    -0.0002825682
  227  H 23  S     -0.0000084975    -0.0000424773     0.0000430694    -0.0000898052    -0.0001753441
  228  H 23  S      0.0000110470    -0.0000042369     0.0001038711    -0.0004389022    -0.0006471874
  229  H 24  S     -0.0038755128    -0.0006036653     0.0002604878    -0.0010790954    -0.0000148346
  230  H 24  S     -0.0038883030    -0.0008040334     0.0005167756    -0.0040965686    -0.0000848394
  231  H 25  S      0.0000156787    -0.0001937643     0.0003483780    -0.0015147660    -0.0000957850
  232  H 25  S      0.0067477585     0.0037228914    -0.0000220055     0.0060175238    -0.0003960481
  233  C 26  S      0.0013943315     0.0018384120     0.0003387597     0.0007612719    -0.0000118118
  234  C 26  S     -0.0035672795    -0.0039642308     0.0000429734     0.0001667772    -0.0000124983
  235  C 26  S     -0.0386439416    -0.0552237700     0.0091506313    -0.0207061459    -0.0002090805
  236  C 26  X     -0.0788104014     0.0352263556    -0.0129166787    -0.0818562904    -0.0000706177
  237  C 26  Y     -0.1828032776     0.0388619933    -0.0257927991    -0.1101636195    -0.0004057988
  238  C 26  Z     -0.1583269127     0.0500938797    -0.0246085392    -0.1624404525    -0.0002331805
  239  C 26  X     -0.0394181873     0.0445590993    -0.0299268872    -0.0359595425    -0.0039691048
  240  C 26  Y     -0.1264225317     0.0230475336    -0.0077319857    -0.1466194469     0.0015545833
  241  C 26  Z     -0.1107260914     0.0402405224    -0.0028358535    -0.1927959426     0.0033431754
  242  C 26 XX     -0.0005386365     0.0100232175     0.0199575945     0.0007385445     0.0000860018
  243  C 26 YY      0.0001216398     0.0004066952    -0.0022983373     0.0006463103    -0.0004841402
  244  C 26 ZZ     -0.0016474565    -0.0130923715    -0.0171628981    -0.0017110109     0.0004020045
  245  C 26 XY     -0.0047712543     0.0082184114     0.0180868939    -0.0023004965    -0.0001105933
  246  C 26 XZ      0.0012798397     0.0088724982     0.0152700066     0.0011465859     0.0002127179
  247  C 26 YZ      0.0019657461    -0.0049504957    -0.0104188569     0.0006307950    -0.0001417917
  248  C 27  S     -0.0009051800    -0.0021974332    -0.0004357804    -0.0004386429     0.0001030092
  249  C 27  S      0.0012306358     0.0045565120     0.0020854393    -0.0011645574    -0.0001316405
  250  C 27  S     -0.0037123399    -0.0043826059     0.0144263522    -0.0420722657     0.0038471012
  251  C 27  X     -0.0336601465     0.0619396217     0.0935574152     0.0252180718    -0.0003402329
  252  C 27  Y     -0.1176518835     0.0850519088     0.1549633924     0.0148557464    -0.0001701800
  253  C 27  Z     -0.0507763625     0.1299138888     0.1772170762     0.0520059938    -0.0002284407
  254  C 27  X     -0.0257880294     0.0336955776     0.0707085039     0.0434290186    -0.0036242976
  255  C 27  Y     -0.0728980425     0.0667888988     0.1348795483     0.0199227435    -0.0016776364
  256  C 27  Z     -0.0264878718     0.0984424189     0.1603350122     0.0467900432    -0.0006456104
  257  C 27 XX      0.0134074809    -0.0023232974     0.0017599576     0.0175206989     0.0008976242
  258  C 27 YY     -0.0013780238     0.0004669932     0.0000361722    -0.0014842774    -0.0050599259
  259  C 27 ZZ     -0.0115258365     0.0030461112    -0.0015711837    -0.0164436365     0.0041543185
  260  C 27 XY      0.0139809972    -0.0024782238     0.0019517427     0.0138997835    -0.0010117850
  261  C 27 XZ      0.0097944463    -0.0031103759     0.0016807975     0.0141246204     0.0022642211
  262  C 27 YZ     -0.0076699911     0.0014459292    -0.0011017520    -0.0080337527    -0.0015077244
  263  C 28  S     -0.0150077711    -0.0067969236    -0.0176046314     0.0173375615     0.0000139420
  264  C 28  S      0.0389477679     0.0137067352     0.0491936167    -0.0399618785    -0.0001453872
  265  C 28  S      0.0308203942     0.0963825777    -0.0569643764    -0.0262196609     0.0013379814
  266  C 28  X     -0.0413724415    -0.1941560283     0.0745929630     0.0701436591    -0.0001935284
  267  C 28  Y      0.0351032061    -0.2406922260     0.1839931928     0.0264761417    -0.0001998991
  268  C 28  Z      0.0472020598    -0.2767887453     0.2131105129     0.0117584918    -0.0002465185
  269  C 28  X     -0.0468485217    -0.1953594282     0.1028112855     0.1365896794     0.0007708799
  270  C 28  Y      0.0379927968    -0.1728187151     0.1698891843     0.0344279552    -0.0021401904
  271  C 28  Z      0.0412472239    -0.2478578223     0.2699082094     0.0078109023     0.0006577001
  272  C 28 XX      0.0016709657    -0.0062784670     0.0011544264     0.0005771409     0.0000079780
  273  C 28 YY      0.0028988132     0.0001119789    -0.0127077536    -0.0000942316     0.0000059991
  274  C 28 ZZ      0.0026969481     0.0074111917     0.0203322975    -0.0064843081    -0.0000512744
  275  C 28 XY     -0.0037143975    -0.0083746365    -0.0091418705     0.0036951861    -0.0000029705
  276  C 28 XZ     -0.0027054021    -0.0053865247     0.0012713626     0.0071013309    -0.0000138795
  277  C 28 YZ     -0.0017490209     0.0001538303    -0.0029289104     0.0031013623     0.0000174346

                         61               62               63               64               65
                    0.0310639751     0.0550402010     0.0641557363     0.0739169996     0.0813594754
    1  C  1  S     -0.0025534501    -0.0665425909    -0.0109456729    -0.0172558641    -0.0085096537
    2  C  1  S     -0.0003209997     0.1405553893     0.0276006972     0.0448410544     0.0277841520
    3  C  1  S      0.1387474962     1.0618834498     0.1513373352    -0.1249895051     0.0698484986
    4  C  1  X     -0.0087268394     0.1493680983     0.0084881922    -0.1215455177    -0.0545882344
    5  C  1  Y     -0.0008628172    -0.0821337603     0.0207482058    -0.0257255711    -0.0156354489
    6  C  1  Z     -0.0151426831     0.0658471679     0.0158362091     0.0613563517     0.0336229026
    7  C  1  X      0.1390227513     0.2217576882    -0.0709648570    -0.3403909381    -0.1285352577
    8  C  1  Y      0.0468196255    -0.1469607323     0.0785834147    -0.2657762546    -0.1327773288
    9  C  1  Z      0.0085017173     0.1215666148     0.0399131931     0.3603389272     0.1538429685
   10  C  1 XX     -0.0114493064     0.0112761139     0.0057819123     0.0028464443     0.0024509931
   11  C  1 YY      0.0048874657     0.0084376598    -0.0052621142     0.0103461818     0.0046883416
   12  C  1 ZZ      0.0061869073     0.0108821839     0.0046730712    -0.0052873486    -0.0012876014
   13  C  1 XY      0.0022354502     0.0034278447     0.0044720667    -0.0052855640    -0.0011912908
   14  C  1 XZ     -0.0096662454     0.0002206319    -0.0037970373     0.0052002100     0.0017139948
   15  C  1 YZ      0.0071950193     0.0028528017    -0.0027808223     0.0067727559     0.0027493095
   16  C  2  S     -0.0064461418    -0.0140405871     0.0006030850    -0.0273952304    -0.0137012484
   17  C  2  S     -0.0027712216     0.0529538910     0.0064389525     0.0603451247     0.0379277440
   18  C  2  S      0.3386139087    -0.0507390982    -0.1044832787     0.6064138007     0.1925698909
   19  C  2  X      0.2557600266    -0.0644799283    -0.0362005747    -0.0280984383    -0.0168166129
   20  C  2  Y     -0.1356977018    -0.0083297826     0.0251899016    -0.0939672673    -0.0442105652
   21  C  2  Z      0.0291117023    -0.0097543992    -0.0230611017    -0.0179609899    -0.0103323359
   22  C  2  X      0.4766447137    -0.1800725203    -0.1061968268    -0.0084881350    -0.0440746880
   23  C  2  Y     -0.1138966598    -0.0973538586    -0.0072476964    -0.1808796264    -0.1428884302
   24  C  2  Z      0.0236466238    -0.1080054463    -0.0750896381    -0.0085098014    -0.0201275794
   25  C  2 XX     -0.0051024196     0.0033208588     0.0035613970     0.0003898071     0.0011206381
   26  C  2 YY      0.0049274460    -0.0012549614    -0.0000395004    -0.0012961214     0.0007412762
   27  C  2 ZZ      0.0002135778     0.0077943969    -0.0016354811     0.0148132872     0.0071534078
   28  C  2 XY     -0.0064058352     0.0016155324     0.0019951731    -0.0073228131    -0.0034217816
   29  C  2 XZ      0.0113050373     0.0057253004    -0.0015524767    -0.0021287717    -0.0006400600
   30  C  2 YZ     -0.0034975509    -0.0028876473     0.0029582547    -0.0017003753    -0.0007818102
   31  C  3  S      0.0069222043    -0.0131768580     0.0108922643    -0.0319550251    -0.0125389442
   32  C  3  S     -0.0163797197     0.0350634452    -0.0402357855     0.0833448140     0.0264732820
   33  C  3  S     -0.2508732682     0.1358413616     0.0338194728     0.3446664164     0.2771303354
   34  C  3  X     -0.2958980588     0.0186314638     0.0531270535    -0.0231583357    -0.0131151375
   35  C  3  Y      0.1196590686    -0.0123750119    -0.0122860607    -0.0116516265    -0.0022248277
   36  C  3  Z     -0.0309607204    -0.0215970135     0.0223045043    -0.0941828221    -0.0353162499
   37  C  3  X     -0.5129732811     0.0308882975     0.1619141597    -0.0280457359     0.0166653805
   38  C  3  Y      0.2109316055    -0.0549304979     0.0381597575    -0.0802544930    -0.0006630852
   39  C  3  Z     -0.1628349400    -0.0357846335     0.1475943604    -0.2909088068    -0.0430353376
   40  C  3 XX     -0.0026758854     0.0066616433    -0.0044664332     0.0079791960     0.0022246327
   41  C  3 YY      0.0029614071     0.0006524502    -0.0007648697     0.0145899125     0.0059148125
   42  C  3 ZZ     -0.0027800635    -0.0011133804    -0.0032509961    -0.0038876795    -0.0021357466
   43  C  3 XY     -0.0105713362     0.0074421080     0.0002648047     0.0025168279     0.0015997165
   44  C  3 XZ      0.0124351039    -0.0015287697    -0.0059696925    -0.0019540820    -0.0013990154
   45  C  3 YZ     -0.0053036842    -0.0003407764     0.0006535930    -0.0000426154     0.0001022777
   46  C  4  S      0.0065494723    -0.0339643295     0.0452256588    -0.0281360004    -0.0029196977
   47  C  4  S     -0.0187390854     0.0720398078    -0.0996944172     0.0569694239     0.0146538880
   48  C  4  S      0.0059186041     0.4936537953    -0.7068707944     0.6135694138    -0.1871697107
   49  C  4  X      0.0367466934     0.0972587208    -0.1162992343    -0.0093774695    -0.0165745467
   50  C  4  Y      0.0101687028    -0.0292067118     0.0159313915     0.1044623114     0.0332537465
   51  C  4  Z      0.0406192013    -0.0265481299    -0.0272305591    -0.0617064042    -0.0228486837
   52  C  4  X     -0.1288305482     0.2075177999    -0.0981355686     0.0760784545     0.0679594580
   53  C  4  Y      0.0077207185    -0.0715638215    -0.0025863948     0.2442441655     0.1212677131
   54  C  4  Z      0.0620352626    -0.0706536422    -0.0833268022    -0.2410707185    -0.1661766185
   55  C  4 XX      0.0076916388     0.0049547461    -0.0018129132     0.0055642776     0.0034269669
   56  C  4 YY     -0.0047053607     0.0033550253    -0.0129821835    -0.0003980747    -0.0026538769
   57  C  4 ZZ     -0.0069120279     0.0078682631    -0.0060618207     0.0068773658     0.0016625911
   58  C  4 XY     -0.0054336502    -0.0015601678    -0.0023216697    -0.0059310625    -0.0031162442
   59  C  4 XZ      0.0001016659    -0.0016399028    -0.0065114664     0.0025320871    -0.0002433014
   60  C  4 YZ     -0.0065233664     0.0067111874     0.0051441287     0.0065194258     0.0038232232
   61  C  5  S     -0.0162037110     0.0410933825     0.0243209122    -0.0292902493    -0.0143386729
   62  C  5  S      0.0240197085    -0.0988087300    -0.0567046388     0.0881190561     0.0381839547
   63  C  5  S      0.2135107103    -0.7218252033    -0.2833582687     0.4068182981    -0.1110157039
   64  C  5  X     -0.1232485340     0.0400078016    -0.0074767125     0.0092388558     0.0050565270
   65  C  5  Y     -0.0502182586     0.0556976718     0.0808649446    -0.0160816171    -0.0049243162
   66  C  5  Z     -0.1781121776    -0.0550757861    -0.0301550426     0.0107513213     0.0052852491
   67  C  5  X     -0.2894274000     0.1591141898     0.1232327407     0.3894577668    -0.2221823675
   68  C  5  Y     -0.0027302598     0.0497447940     0.3336680997    -0.1001249908    -0.0002384864
   69  C  5  Z     -0.3218385167    -0.1004585117    -0.2691507164    -0.1596500204     0.1516229283
   70  C  5 XX     -0.0002829526    -0.0066738472    -0.0185991382    -0.0018361192    -0.0034021454
   71  C  5 YY      0.0047365743    -0.0013947191    -0.0073563771     0.0087162245     0.0037377413
   72  C  5 ZZ     -0.0006447399    -0.0116318835     0.0145824269     0.0119550552     0.0065947426
   73  C  5 XY     -0.0004921074    -0.0146773817     0.0272981600     0.0039612642     0.0035748697
   74  C  5 XZ     -0.0046153029     0.0100890190    -0.0113101822     0.0006038963     0.0006547508
   75  C  5 YZ     -0.0042077917    -0.0028670724    -0.0136890028    -0.0051201524    -0.0031537397
   76  C  6  S      0.0010902549    -0.0110115186     0.0001856280    -0.0506519625    -0.0277873837
   77  C  6  S      0.0151406973     0.0205451855    -0.0008712323     0.0649913626     0.0315423696
   78  C  6  S     -0.2463754996     0.1642375952     0.0535662179     1.2569993271     0.7848942694
   79  C  6  X     -0.0009606063     0.0228311981     0.0266557743    -0.0318143232    -0.0145205711
   80  C  6  Y     -0.0272610757     0.0678633175     0.0455346724     0.0414483952     0.0236763971
   81  C  6  Z      0.0232578924     0.0050130395    -0.0780712182     0.0441771188     0.0137445854
   82  C  6  X     -0.0393078262     0.0549637795     0.0839372534    -0.1028192718    -0.0336984133
   83  C  6  Y      0.0112007754     0.2032883754     0.1160201640    -0.0149921411     0.0049343458
   84  C  6  Z      0.0711907628     0.0153714491    -0.2316692664     0.0526000089    -0.0517285112
   85  C  6 XX     -0.0008862570     0.0034351604    -0.0049068456     0.0049307655     0.0018563358
   86  C  6 YY      0.0003147703     0.0021136876     0.0025602382     0.0038954978     0.0021570647
   87  C  6 ZZ      0.0036555321    -0.0021642406     0.0027494643     0.0071559746     0.0043076944
   88  C  6 XY     -0.0006181082    -0.0081549330     0.0001634891     0.0070740078     0.0026668247
   89  C  6 XZ      0.0005832106    -0.0005754685     0.0048444762    -0.0010333422    -0.0000330467
   90  C  6 YZ     -0.0012601285    -0.0031914068    -0.0012618802    -0.0065670982    -0.0025806479
   91  C  7  S     -0.0037320391    -0.0002801622    -0.0039899466     0.0071885342     0.0040424803
   92  C  7  S      0.0038890269    -0.0048298293     0.0217976931    -0.0326601289    -0.0051859474
   93  C  7  S      0.0430548732     0.0328221779    -0.0599996821     0.0803016277    -0.1140145507
   94  C  7  X      0.1175308603     0.2591145308     0.0973208421    -0.0762802310    -0.0422663511
   95  C  7  Y      0.1213028539     0.0489837313     0.0038611809    -0.0265984195    -0.0167614792
   96  C  7  Z      0.0762905146    -0.2136768249    -0.1251849828     0.0912158559     0.0452748484
   97  C  7  X      0.1533796632     0.1810463681    -0.0483158471    -0.5664700417    -0.0128110247
   98  C  7  Y     -0.0001029341     0.2615525493     0.2405060502     0.7632010342    -0.0272539852
   99  C  7  Z      0.1470888345    -0.3295405393    -0.2168867404    -0.2878356458     0.0409745416
  100  C  7 XX     -0.0126355603    -0.0230421415    -0.0106300701     0.0010375448     0.0012483848
  101  C  7 YY      0.0196217788     0.0076884951     0.0034099135    -0.0015383752    -0.0001060824
  102  C  7 ZZ     -0.0047594229     0.0145581858     0.0079773582    -0.0110448698    -0.0035131827
  103  C  7 XY      0.0056777029     0.0187324970     0.0060050456    -0.0099997544    -0.0036260312
  104  C  7 XZ     -0.0093195121    -0.0013484299     0.0056073659     0.0032012889     0.0009549894
  105  C  7 YZ      0.0035022529    -0.0219191011    -0.0101519472     0.0036807697     0.0011990881
  106  C  8  S      0.0003235882     0.0013929251    -0.0045893218    -0.0087835280     0.0198821060
  107  C  8  S      0.0007531416    -0.0028213862     0.0074994743     0.0234180546    -0.0465466904
  108  C  8  S      0.0501122974    -0.0627729003    -0.1042706114     0.2892235382     0.1394336666
  109  C  8  X     -0.0710310875     0.0043779705    -0.0075780354    -0.0210978532     0.0331834745
  110  C  8  Y     -0.1120421538     0.0059333335    -0.0004155760    -0.0053435905    -0.0049086265
  111  C  8  Z     -0.1354586047     0.0026315138     0.0190854987     0.0063532868    -0.0151056494
  112  C  8  X     -0.1404379986     0.0453157918     0.1480445501    -0.0381184675    -0.2714465684
  113  C  8  Y     -0.1651850651     0.0374067998    -0.0533219988     0.0089534201     0.0204377863
  114  C  8  Z     -0.1592201426    -0.0423949361    -0.0188875664    -0.0024815643     0.1229869443
  115  C  8 XX     -0.0011407048     0.0037231192    -0.0132523937    -0.0046849895     0.0077044390
  116  C  8 YY     -0.0003906708     0.0008341067    -0.0017621329     0.0044361517    -0.0114850995
  117  C  8 ZZ      0.0020142472    -0.0052050146     0.0155810939     0.0052545021    -0.0021394172
  118  C  8 XY      0.0031135468    -0.0084887743     0.0274484080     0.0038997631     0.0048135543
  119  C  8 XZ     -0.0021699396     0.0051294176    -0.0138044753    -0.0000130083    -0.0119709642
  120  C  8 YZ     -0.0012195435     0.0036971074    -0.0123888934    -0.0049209042     0.0036246937
  121  N  9  S     -0.0037902408     0.0026451947     0.0069121624     0.0167399771     0.0034025297
  122  N  9  S     -0.0023434285    -0.0045973158     0.0046250943     0.0069794162     0.0077351975
  123  N  9  S     -0.1395335083     0.2157447005     0.2882625214     0.8403892480     0.0173313446
  124  N  9  X      0.1202976257     0.2801034379     0.0980288036    -0.0709690426    -0.0243842181
  125  N  9  Y      0.1207058410     0.0541104982    -0.0091772895    -0.0296946006    -0.0131981709
  126  N  9  Z      0.0752774420    -0.2219974431    -0.1043600883     0.0883764490     0.0318941975
  127  N  9  X     -0.1191018847    -0.3729363318    -0.1587038371    -0.0162453896     0.0364989427
  128  N  9  Y     -0.1736118927    -0.0186499757     0.0689623889     0.2146245953     0.0153467783
  129  N  9  Z     -0.0809613838     0.2443134582     0.0951167651    -0.2029177642    -0.0423516191
  130  N  9 XX     -0.0009557888    -0.0048748196    -0.0032200235    -0.0024865906     0.0011484674
  131  N  9 YY      0.0026765513     0.0001641572    -0.0001243042    -0.0001509959     0.0000512911
  132  N  9 ZZ     -0.0000324050     0.0009088918     0.0004577212    -0.0054701524    -0.0008647248
  133  N  9 XY      0.0017125315     0.0022107533     0.0004196997    -0.0052489132    -0.0013734472
  134  N  9 XZ     -0.0019053130     0.0003920557     0.0015046148     0.0022339182     0.0002066555
  135  N  9 YZ      0.0011688323    -0.0040269695    -0.0031274996    -0.0016883865     0.0006987747
  136  C 10  S     -0.0050829717     0.0126846227    -0.0426065503    -0.0278042678     0.0308359567
  137  C 10  S      0.0129306815    -0.0335374074     0.1102327058     0.0609098732    -0.0656145199
  138  C 10  S      0.0662705581    -0.1387910730     0.3569646082     0.2742621066    -0.2960835004
  139  C 10  X      0.0185493964     0.0138466323    -0.0474313526    -0.0424130796     0.0507631632
  140  C 10  Y      0.0344925918     0.0131862192    -0.0397730061     0.0302860025    -0.0718520679
  141  C 10  Z      0.0547303131    -0.0199948994     0.0558006663    -0.0024597637     0.0326993588
  142  C 10  X      0.0563454396    -0.0298854613     0.0301393500    -0.1186105549     0.2890738092
  143  C 10  Y      0.0556173023     0.0205674974     0.0224957894     0.1793649504    -0.2365173424
  144  C 10  Z      0.0743838857    -0.0044263663    -0.0379846053    -0.0842379307     0.0437997667
  145  C 10 XX      0.0052892704    -0.0008260757     0.0024937761     0.0025582821    -0.0044157979
  146  C 10 YY      0.0093075754    -0.0039754597     0.0104149112     0.0035220875     0.0011611214
  147  C 10 ZZ     -0.0120467339    -0.0017422558     0.0083438792     0.0046908795    -0.0088719992
  148  C 10 XY      0.0070947284     0.0003605462    -0.0019205965     0.0031532130    -0.0105886386
  149  C 10 XZ      0.0022507649    -0.0020364684     0.0054141419    -0.0006295237     0.0080761976
  150  C 10 YZ     -0.0009955923     0.0003761448    -0.0001886506     0.0003314059    -0.0009989156
  151  C 11  S      0.0024352933    -0.0062499150     0.0189375884    -0.0098414343     0.0443780218
  152  C 11  S     -0.0066309472     0.0158255447    -0.0439396465     0.0168749770    -0.1013419481
  153  C 11  S     -0.0406196989     0.1061658266    -0.2475369022     0.2371040127    -0.8188871373
  154  C 11  X      0.0412587954    -0.0136569748     0.0341005717     0.0261436683    -0.0333352581
  155  C 11  Y      0.0563473325     0.0002297301    -0.0121399433     0.0312760142    -0.0847499314
  156  C 11  Z      0.0657643070     0.0008550151    -0.0179046719    -0.0334060454     0.0901277581
  157  C 11  X      0.0743492430    -0.0362826408     0.1090644868     0.0641219132    -0.0462717025
  158  C 11  Y      0.0819525996     0.0074672704    -0.0681809141     0.0251555036    -0.2404943066
  159  C 11  Z      0.1025038588     0.0030052687    -0.0180227217    -0.0442825072     0.2281999116
  160  C 11 XX     -0.0076197613     0.0016373788    -0.0031265451     0.0045509669    -0.0159040429
  161  C 11 YY      0.0079538045     0.0009985361    -0.0043321081    -0.0000212256    -0.0034970332
  162  C 11 ZZ     -0.0017816804     0.0007661846    -0.0015860069    -0.0011016221    -0.0015281579
  163  C 11 XY     -0.0029284394    -0.0008075557     0.0026765001    -0.0027255528     0.0073117450
  164  C 11 XZ     -0.0081896153     0.0007917336    -0.0012447817    -0.0000747439    -0.0013990159
  165  C 11 YZ      0.0050125354     0.0000152297    -0.0007388875     0.0032839906    -0.0083030165
  166  C 12  S      0.0000571505     0.0005369651    -0.0022144591    -0.0153283975     0.0403306312
  167  C 12  S     -0.0007001451    -0.0005364195     0.0066745160     0.0310763688    -0.0907926875
  168  C 12  S      0.0011648209    -0.0203159257     0.0037707659     0.1314244517    -0.5839941426
  169  C 12  X     -0.0650719848     0.0018914932     0.0076666403     0.0359322917    -0.1210514854
  170  C 12  Y     -0.1028384101     0.0049502621     0.0050656480    -0.0057574789     0.0066152753
  171  C 12  Z     -0.1227780480     0.0041073183     0.0071042972    -0.0234455625     0.0572852888
  172  C 12  X     -0.1038464626     0.0093425319     0.0278658638     0.1217651308    -0.3481306214
  173  C 12  Y     -0.1673363112     0.0058586805     0.0032739614    -0.0243141214     0.0283376463
  174  C 12  Z     -0.1941173813     0.0059987097     0.0095384523    -0.0608818005     0.1584798864
  175  C 12 XX     -0.0035511021     0.0004825858    -0.0004518034    -0.0030087841     0.0038444643
  176  C 12 YY      0.0001816554    -0.0001171915     0.0004712228     0.0052372346    -0.0141223599
  177  C 12 ZZ      0.0031677295    -0.0004611703     0.0013438880     0.0032753793    -0.0080996563
  178  C 12 XY     -0.0027052218    -0.0003724884     0.0020590339     0.0001582348     0.0010729024
  179  C 12 XZ     -0.0027368910     0.0003221162    -0.0005748346     0.0030442665    -0.0078980081
  180  C 12 YZ      0.0015289427     0.0002539871    -0.0010225036    -0.0024997496     0.0058949059
  181  C 13  S     -0.0022776172     0.0063744416    -0.0235871113    -0.0168705977     0.0349547054
  182  C 13  S      0.0044715987    -0.0146626331     0.0596825830     0.0350856312    -0.0789551562
  183  C 13  S      0.0322652821    -0.0547299727     0.3734744195     0.2907495648    -0.6394258280
  184  C 13  X      0.0326353735     0.0076664246    -0.0340182131     0.0254283148    -0.0781594987
  185  C 13  Y      0.0583661610    -0.0002982507    -0.0139071125    -0.0259683486     0.0779346336
  186  C 13  Z      0.0722934557    -0.0095658143     0.0194572984     0.0149948005    -0.0227448953
  187  C 13  X      0.0419274162     0.0087078051    -0.0935322494     0.0389505026    -0.1588580048
  188  C 13  Y      0.0876687804     0.0136292907    -0.0625975301    -0.0549836180     0.2054768067
  189  C 13  Z      0.1195082876    -0.0255404669     0.0845846329     0.0365566280    -0.0862978271
  190  C 13 XX     -0.0040519796    -0.0000249691     0.0026508284     0.0021319971    -0.0073188175
  191  C 13 YY     -0.0069922642    -0.0006538813     0.0044400483    -0.0000494117     0.0000914370
  192  C 13 ZZ      0.0119606972    -0.0020432867     0.0054386491     0.0046151131    -0.0087593288
  193  C 13 XY     -0.0062521894    -0.0009204766     0.0037157255     0.0041757273    -0.0088201960
  194  C 13 XZ     -0.0014081087     0.0004643036    -0.0017502391    -0.0032411332     0.0077581231
  195  C 13 YZ      0.0004398794     0.0005256907    -0.0016004326     0.0001677295    -0.0019327259
  196  C 14  S      0.0050076405    -0.0118728388     0.0380923591    -0.0096936125     0.0383488266
  197  C 14  S     -0.0133432208     0.0292257758    -0.0984796617     0.0181834399    -0.0871489153
  198  C 14  S     -0.0465006051     0.1038167647    -0.3952649643     0.0944200774    -0.2842336016
  199  C 14  X      0.0337544805    -0.0212842079     0.0666434369    -0.0024007301     0.0283169767
  200  C 14  Y      0.0328474048     0.0182205779    -0.0581136795    -0.0318230024     0.0377529565
  201  C 14  Z      0.0463637977    -0.0063365918     0.0108227156     0.0282953653    -0.0464177929
  202  C 14  X      0.0318749480    -0.0178094605    -0.0885396266    -0.0447451071     0.1299193135
  203  C 14  Y      0.0678918346     0.0069443388    -0.0546360344    -0.0949087960     0.1630462201
  204  C 14  Z      0.0732349910     0.0000314267     0.0899126928     0.1051653397    -0.2041942590
  205  C 14 XX      0.0075105223    -0.0006391667     0.0012662663     0.0050947467    -0.0113564616
  206  C 14 YY     -0.0103992296     0.0034382535    -0.0104074978    -0.0010085560    -0.0033632914
  207  C 14 ZZ      0.0001382469     0.0026463153    -0.0099714515    -0.0011522413    -0.0008994657
  208  C 14 XY      0.0036728631     0.0006472124    -0.0035623473    -0.0026470120     0.0061863787
  209  C 14 XZ      0.0086416200     0.0008162667    -0.0042756874     0.0005974173    -0.0030801620
  210  C 14 YZ     -0.0055390919    -0.0005893948     0.0042993433     0.0032074377    -0.0079306245
  211  H 15  S      0.0323078289    -0.0070549206     0.0420910796    -0.0521664806    -0.0205579115
  212  H 15  S      0.0688375177    -0.5742085778    -0.0405947289    -0.7331974706    -0.3765546724
  213  H 16  S      0.0053691295    -0.0030261973     0.0106317188    -0.0435200733    -0.0207675018
  214  H 16  S     -0.0564098064    -0.2610736898     0.0063443819    -0.6627153630    -0.3478138526
  215  H 17  S     -0.0292805591    -0.0134404289    -0.0033881268    -0.0428900695    -0.0214569139
  216  H 17  S     -0.0197835558    -0.1915807244     0.1778252839    -0.7053176146    -0.2546417726
  217  H 18  S     -0.0052456253    -0.0375445649    -0.0348148135    -0.0425850772    -0.0252060764
  218  H 18  S      0.0539046159    -0.3427783488     0.2622790211    -0.8393033705    -0.1882510478
  219  H 19  S      0.0047666156    -0.0354597362     0.0139537275    -0.0107984455    -0.0042922464
  220  H 19  S      0.0337480570    -0.3343189731     0.0946439365    -0.5416469315    -0.2730194722
  221  H 20  S     -0.0081771733     0.0474100972    -0.0196790359    -0.0439742441    -0.0232688470
  222  H 20  S      0.0472704651    -0.0303658708    -0.0425497345    -0.6917029988    -0.3858340057
  223  H 21  S      0.0034257750    -0.0065527250     0.0153536727    -0.0188010953     0.0636034306
  224  H 21  S     -0.0160744149     0.0198239687    -0.1514590849    -0.4805845207     0.7102831165
  225  H 22  S      0.0027369704    -0.0064771691     0.0191919273    -0.0179795645     0.0637965046
  226  H 22  S      0.0154801335    -0.0447166909     0.1283026535    -0.2737932458     0.9646886659
  227  H 23  S     -0.0001034479     0.0004810818    -0.0032312098    -0.0275038319     0.0652920195
  228  H 23  S      0.0003851826     0.0047873703    -0.0357100507    -0.3091982272     0.9396281377
  229  H 24  S     -0.0024910612     0.0082084653    -0.0263478672    -0.0252826158     0.0545407408
  230  H 24  S     -0.0113044931     0.0504839519    -0.2064447287    -0.2996229517     0.7908907311
  231  H 25  S     -0.0025286152     0.0044120124    -0.0273252930    -0.0242084934     0.0555695654
  232  H 25  S      0.0182589920    -0.0271720844     0.0227323990    -0.2964134104     0.5856208127
  233  C 26  S      0.0021534876     0.0068932312    -0.0038343215    -0.0069699207     0.0184088511
  234  C 26  S      0.0013530313    -0.0324723622    -0.0027201220     0.0578240505    -0.0694969437
  235  C 26  S     -0.1253034292     0.1095238613     0.3501051436    -0.6022440294    -0.2965714302
  236  C 26  X      0.0085959068     0.0255600773    -0.0857509674     0.0184106933    -0.0269461702
  237  C 26  Y      0.0636341554    -0.0686582743     0.2947451538     0.0546839745     0.0364154556
  238  C 26  Z     -0.0019199638     0.0444685966    -0.1876379087    -0.0618614017    -0.0171053348
  239  C 26  X      0.0067745892     0.0145219894     0.1046810965     0.2646898019    -0.4161798122
  240  C 26  Y      0.0616974413    -0.1374059266     0.3629290285     0.0887184966     0.0756043999
  241  C 26  Z      0.0802569684     0.1036246812    -0.3811834321    -0.2246882171     0.1500356725
  242  C 26 XX      0.0110636620    -0.0070563512     0.0104701104     0.0086960119    -0.0005420647
  243  C 26 YY      0.0002555845    -0.0003554983     0.0028770244    -0.0003432587    -0.0057008429
  244  C 26 ZZ     -0.0117187998     0.0033870519    -0.0121402719    -0.0006090421    -0.0067949715
  245  C 26 XY      0.0032958357     0.0048645160    -0.0255035134    -0.0029294370    -0.0034578531
  246  C 26 XZ      0.0085017593    -0.0032317293     0.0138751528    -0.0003010685    -0.0002815267
  247  C 26 YZ     -0.0038461478    -0.0069707416     0.0108112891     0.0038110546     0.0011100581
  248  C 27  S     -0.0023919922     0.0027028393     0.0091726198    -0.0091253286    -0.0189873641
  249  C 27  S      0.0072585713    -0.0125024754    -0.0312174272     0.0413258300     0.0459611273
  250  C 27  S      0.0311076571     0.0651579927    -0.2429795498    -0.2610792882     0.3533579767
  251  C 27  X      0.0370201103    -0.0258041987     0.0902445689    -0.0271055025     0.0486954182
  252  C 27  Y      0.0078039798     0.1015891942    -0.3089385738    -0.0427726831    -0.0420030844
  253  C 27  Z      0.0844946134    -0.0793894059     0.1980433845     0.0592391002     0.0109818130
  254  C 27  X     -0.0357504255     0.0052897460     0.3922427197    -0.0611450039    -0.3757670609
  255  C 27  Y      0.0257506075     0.1253640602    -0.4331509486    -0.0792984373    -0.0410830149
  256  C 27  Z      0.1400954863    -0.1158760679     0.1478849200     0.1181272504     0.2403267893
  257  C 27 XX     -0.0054309736    -0.0034409397     0.0096221331     0.0075747063    -0.0012578159
  258  C 27 YY      0.0013019633    -0.0008514117    -0.0011342450    -0.0006850988     0.0073101873
  259  C 27 ZZ      0.0052222910     0.0023075595    -0.0148884059    -0.0013719324     0.0028356194
  260  C 27 XY     -0.0092499338     0.0051697928    -0.0222351289    -0.0040053665    -0.0027042135
  261  C 27 XZ     -0.0044039994    -0.0027075246     0.0106339980    -0.0007789535     0.0066928316
  262  C 27 YZ      0.0047420667    -0.0034849950     0.0100729283     0.0035977358     0.0001483044
  263  C 28  S      0.0224152390     0.0088155962    -0.0469515722    -0.0322418835    -0.0123575765
  264  C 28  S     -0.0467279383    -0.0212674510     0.1186606185     0.1049577895     0.0385721509
  265  C 28  S     -0.1210574436    -0.2547926557     0.4190460883    -0.5481333537     0.0304202269
  266  C 28  X      0.1036458282     0.0397401539     0.0509828844     0.0269527633     0.0091762532
  267  C 28  Y      0.0488423441    -0.0179565492     0.0432633322    -0.0120453925     0.0017949528
  268  C 28  Z      0.0273323903    -0.0139239868    -0.0892240499     0.0093314544     0.0004427607
  269  C 28  X      0.3569847505     0.2515721081    -0.0037618460    -0.4355728986    -0.0044322016
  270  C 28  Y      0.0265690457     0.1738697168     0.3114342661     0.5331694731    -0.0661435404
  271  C 28  Z      0.0780998175    -0.3264228130    -0.3775649391    -0.1850402448     0.0528820025
  272  C 28 XX      0.0027008334     0.0300712897     0.0125552688    -0.0002653112    -0.0003786866
  273  C 28 YY     -0.0214208358    -0.0140616366     0.0106449537     0.0068900877     0.0029811513
  274  C 28 ZZ      0.0106535526    -0.0198904281    -0.0002722349     0.0140780864     0.0054135736
  275  C 28 XY     -0.0055624267    -0.0189035485    -0.0106190518     0.0137339907     0.0058017386
  276  C 28 XZ      0.0174407226    -0.0084943716     0.0038639560    -0.0019338670    -0.0011637121
  277  C 28 YZ      0.0017137254     0.0206218284     0.0085497444    -0.0048586241    -0.0021979667

                         66               67               68               69               70
                    0.1034658555     0.1123333097     0.1189027137     0.1238611700     0.1262132415
    1  C  1  S      0.0039755044     0.0306867475    -0.0233833122    -0.0118075483     0.0293974712
    2  C  1  S      0.0012070684    -0.0396811919     0.0321926710     0.0455974133    -0.0217040963
    3  C  1  S     -0.2853177183    -1.2829210648     0.8352934528    -0.3769590613    -0.9390287049
    4  C  1  X     -0.0227465207     0.0714238806    -0.0715474937    -0.0618988053     0.0329898553
    5  C  1  Y      0.0638907556     0.0431224625    -0.0220605451    -0.0190753137    -0.0133660978
    6  C  1  Z      0.0363951002    -0.1290004277     0.0954326140     0.0437208653    -0.0259713290
    7  C  1  X     -0.1924158827     0.1649614956    -0.1961260308    -0.3390415915     0.1008877494
    8  C  1  Y      0.4084241916     0.1431794898    -0.0900291481    -0.2177977974    -0.2561627923
    9  C  1  Z      0.1839523565    -0.3527574875     0.2958987118     0.3979222193    -0.0535359411
   10  C  1 XX      0.0058285726    -0.0010245403     0.0022085039     0.0043472563    -0.0008546369
   11  C  1 YY     -0.0010954470    -0.0068561461     0.0017224435    -0.0006474182    -0.0009613077
   12  C  1 ZZ     -0.0042044779    -0.0045708323     0.0051126628     0.0049574470    -0.0049362623
   13  C  1 XY      0.0049716555     0.0005488881    -0.0008606012     0.0001904587     0.0114510115
   14  C  1 XZ      0.0057721913    -0.0012814986     0.0028513616     0.0102196436     0.0032569783
   15  C  1 YZ      0.0059482257     0.0013815499    -0.0006590713     0.0010204267     0.0015630108
   16  C  2  S     -0.0345604838     0.0266842020    -0.0144593290     0.0098455541    -0.0146471642
   17  C  2  S      0.0570173283    -0.0680644551     0.0351711133    -0.0223095801     0.0537351025
   18  C  2  S      0.9268432113    -0.3575572225     0.1243326934    -0.1887996354     0.0506147138
   19  C  2  X     -0.0255038279     0.0254862805    -0.0028234696     0.0804854397     0.0174559317
   20  C  2  Y     -0.1221557786     0.0824701730    -0.0305949312     0.0661312691     0.0159985232
   21  C  2  Z      0.0199173778     0.0193776385    -0.0099681186     0.0253345208     0.0220540739
   22  C  2  X     -0.1574918280     0.1024100251    -0.0146748584     0.2810127039    -0.0149577888
   23  C  2  Y     -0.3868455175     0.3979279478    -0.2097568934     0.2062672891    -0.0494434151
   24  C  2  Z      0.1554926740     0.2681451627    -0.1930391984     0.0819672236     0.2054321197
   25  C  2 XX      0.0083899224    -0.0030196349     0.0002957136    -0.0095410935     0.0000489045
   26  C  2 YY      0.0014721902    -0.0087340575     0.0065872268     0.0043153381     0.0055977428
   27  C  2 ZZ      0.0054772483    -0.0041675838     0.0017635522     0.0004419765     0.0054272754
   28  C  2 XY     -0.0060371075     0.0007900514    -0.0020725112    -0.0050460231    -0.0011636615
   29  C  2 XZ     -0.0072774201     0.0011485174    -0.0020531540    -0.0039042655    -0.0020482628
   30  C  2 YZ      0.0011120334     0.0011268632     0.0012828469     0.0011233585    -0.0061144783
   31  C  3  S     -0.0363637390    -0.0240675983     0.0357732869     0.0257689915    -0.0341353395
   32  C  3  S      0.0481095067     0.0591685289    -0.0789785338    -0.0489736341     0.0670841697
   33  C  3  S      1.1009144501     0.2781030792    -0.4352711425    -0.4735730593     0.8030188707
   34  C  3  X      0.0702288082     0.0130848706    -0.0118771004    -0.0205165355    -0.0058326990
   35  C  3  Y      0.0045882760    -0.0255910752     0.0175207327     0.0171650699     0.0142543365
   36  C  3  Z     -0.1210428836    -0.0702744276     0.0867741305     0.1115060446    -0.0114147188
   37  C  3  X      0.2146796033    -0.0318903300     0.0134344847    -0.0468975824     0.1085505418
   38  C  3  Y      0.0982437425    -0.2972364638     0.1874673186     0.0118599589     0.0927753223
   39  C  3  Z     -0.3406441755    -0.3609691518     0.4377933681     0.4133093580    -0.0184036694
   40  C  3 XX      0.0075004483     0.0033924961    -0.0061309157    -0.0062870083     0.0044583809
   41  C  3 YY      0.0083094005     0.0045312606    -0.0036780534     0.0002091710     0.0040521141
   42  C  3 ZZ     -0.0022290258     0.0055079881    -0.0065665675    -0.0034386206     0.0057395893
   43  C  3 XY     -0.0062399486    -0.0001940676    -0.0003270551    -0.0018665633     0.0009419925
   44  C  3 XZ     -0.0031244169    -0.0035188448     0.0013650001    -0.0021975885    -0.0046417585
   45  C  3 YZ     -0.0016209595     0.0005156505     0.0013628025     0.0016513435    -0.0053474094
   46  C  4  S      0.0154885576    -0.0334815722     0.0092593888    -0.0310824571     0.0343769253
   47  C  4  S     -0.0192224418     0.0310271046     0.0107194128     0.0852930318    -0.0364091914
   48  C  4  S     -0.4605377426     1.4091868363    -0.9242505252     0.1905408747    -1.3697484781
   49  C  4  X     -0.0038811063     0.0315184288    -0.0426286946     0.0166623014     0.0405043497
   50  C  4  Y      0.0339653408     0.1377823734    -0.0505546373     0.0715535731    -0.0078931398
   51  C  4  Z      0.0566491497    -0.0672752049     0.0169428098    -0.0371004233     0.0032206022
   52  C  4  X     -0.1669099460     0.0813907582    -0.1033206933     0.0938900671     0.2307803222
   53  C  4  Y      0.2270708072     0.3645766160     0.0492038351     0.4040303208     0.0767871286
   54  C  4  Z      0.3448498965    -0.1738158561    -0.0524327154    -0.2994785019    -0.3071038053
   55  C  4 XX     -0.0038108793     0.0016525242     0.0036003229     0.0127722708    -0.0046546952
   56  C  4 YY     -0.0046155145     0.0029888923    -0.0003750710     0.0030620036    -0.0099433385
   57  C  4 ZZ      0.0044002260     0.0052608485    -0.0036965546     0.0027596546     0.0041242709
   58  C  4 XY     -0.0031788386     0.0025078264    -0.0013558508     0.0024783826     0.0012920919
   59  C  4 XZ      0.0079109204    -0.0015399792     0.0008092575     0.0051541905     0.0030768436
   60  C  4 YZ      0.0056162300    -0.0000783507    -0.0005121833    -0.0004523763     0.0015822076
   61  C  5  S      0.0072878959     0.0165734622    -0.0119957583     0.0015055139     0.0139788839
   62  C  5  S     -0.0383218272    -0.0151598815     0.0116174589    -0.0047935778    -0.0311931579
   63  C  5  S      0.5887368652    -0.1950480685     0.3512391769     0.5889473923    -0.6118549164
   64  C  5  X     -0.0025273303     0.0347096855    -0.0256762096     0.0325619676     0.0154256852
   65  C  5  Y      0.0052565311     0.0140342665     0.0124065534     0.0528215390     0.0212876469
   66  C  5  Z     -0.0282021733    -0.0259522765     0.0153125139     0.0270196947     0.0574526593
   67  C  5  X      0.1739648449     0.4179959338    -0.3500541580     0.3567233897    -0.6218714669
   68  C  5  Y      0.1348469805    -0.0031229508     0.1611738051     0.0809163370     0.1220038916
   69  C  5  Z     -0.2432015785    -0.2778401916     0.0921013258    -0.1669204688     0.4135816025
   70  C  5 XX     -0.0055613437    -0.0052356915    -0.0003369610    -0.0136897600    -0.0139692988
   71  C  5 YY     -0.0006052242    -0.0009475085     0.0009195976     0.0011685956    -0.0060025922
   72  C  5 ZZ      0.0023281861     0.0044101740     0.0025474879     0.0163677392     0.0140460426
   73  C  5 XY     -0.0017093080     0.0043714659    -0.0018276328    -0.0147453630    -0.0069957578
   74  C  5 XZ     -0.0020611138    -0.0046028357     0.0015731678    -0.0027586856    -0.0056657656
   75  C  5 YZ      0.0103886092    -0.0022213363     0.0013469057     0.0069909608     0.0043030931
   76  C  6  S      0.0780702900     0.0037176669     0.0116810209     0.0273908010    -0.0505625057
   77  C  6  S     -0.1096872709    -0.0078572458    -0.0246613339    -0.0880579671     0.0128696500
   78  C  6  S     -1.9123840024    -0.1063318590    -0.0042609693     0.2638675286     1.9623305873
   79  C  6  X      0.1045766628     0.0057364604    -0.0362937215    -0.0441528441     0.0773342884
   80  C  6  Y     -0.1085617803     0.0015005350     0.0021531271     0.0006014021     0.0346087910
   81  C  6  Z     -0.0711697149    -0.0029650315    -0.0179407352    -0.0082960214     0.0641673984
   82  C  6  X      0.3498797623    -0.0492836162    -0.0156866854     0.0740711465     0.4300285212
   83  C  6  Y     -0.3104302393    -0.1566873042     0.0170459843    -0.3244208618    -0.1489853113
   84  C  6  Z     -0.1855293813     0.1725327106    -0.2121237423    -0.1578704748     0.0142483812
   85  C  6 XX     -0.0035552489     0.0002022734    -0.0032659650    -0.0037409848     0.0080081725
   86  C  6 YY     -0.0100885638    -0.0002780906    -0.0027056903    -0.0085720819     0.0014403652
   87  C  6 ZZ     -0.0119021920    -0.0019498654     0.0018216609    -0.0045627561    -0.0035629387
   88  C  6 XY      0.0003794026    -0.0006118030     0.0020458597     0.0017802793    -0.0082987187
   89  C  6 XZ     -0.0016064670    -0.0000599067     0.0012287684     0.0012139470     0.0001385043
   90  C  6 YZ     -0.0100287764    -0.0005991532    -0.0004159497    -0.0020304361     0.0005895905
   91  C  7  S      0.0004762441     0.0040224154     0.0027977490     0.0125201910    -0.0004888824
   92  C  7  S      0.0054955830    -0.0066212390    -0.0015856898    -0.0382641887     0.0088973319
   93  C  7  S     -0.1456779656     0.3207616738    -0.1895284161     0.0520426160     0.1170418988
   94  C  7  X     -0.0398339718     0.0505441967    -0.0536847679    -0.0674952946    -0.0800632318
   95  C  7  Y     -0.0616239870     0.0067590029    -0.0420110626    -0.1459353991    -0.0856921314
   96  C  7  Z     -0.0663180228    -0.0412480284     0.0027976595    -0.1355956920    -0.0865907050
   97  C  7  X      0.0117707728     0.1474239357     0.0670962443    -0.2656153711     0.3475061572
   98  C  7  Y     -0.0872335790    -0.2046725665    -0.1948100669    -0.0055234453    -0.9157438729
   99  C  7  Z     -0.0784595187     0.0627635108     0.0387033275    -0.3607532939     0.2038553301
  100  C  7 XX      0.0001436308    -0.0019082708     0.0012225201    -0.0006653766     0.0066665194
  101  C  7 YY     -0.0048829101     0.0006379827    -0.0019713201    -0.0103564579    -0.0060934634
  102  C  7 ZZ      0.0052058760     0.0040746086    -0.0001487891     0.0019812303     0.0066056584
  103  C  7 XY     -0.0009129935     0.0046195011    -0.0022507311    -0.0010521316     0.0045212845
  104  C  7 XZ      0.0045770869    -0.0005877524     0.0020588782     0.0076903273     0.0003256364
  105  C  7 YZ     -0.0009537530    -0.0013921940    -0.0002618953    -0.0030464917     0.0002833719
  106  C  8  S     -0.0007695429     0.0003220821     0.0033470758     0.0000557218    -0.0006465468
  107  C  8  S     -0.0056189727    -0.0003191723    -0.0094994178    -0.0061361754    -0.0051911952
  108  C  8  S     -0.0872684905     0.1391725331    -0.1442148631    -0.0805716151    -0.1632006774
  109  C  8  X     -0.0117124366    -0.0277539778    -0.0036710925    -0.0345018880     0.0455600957
  110  C  8  Y     -0.0131123527     0.0005735242     0.0129182399    -0.0346068506    -0.0204230240
  111  C  8  Z     -0.0166396220     0.0032785001    -0.0180528867    -0.0255409541    -0.0527731802
  112  C  8  X      0.0913440526     0.0598491139     0.1231276571     0.1960404733    -0.2228025442
  113  C  8  Y     -0.0460426621     0.0153209897    -0.1244702871    -0.0353495848    -0.0488030732
  114  C  8  Z     -0.0702234314    -0.0594204277     0.0208442156    -0.2014988368     0.0729942324
  115  C  8 XX     -0.0026073175    -0.0007199286     0.0006173751    -0.0139663755    -0.0036705558
  116  C  8 YY     -0.0002729590     0.0012633489     0.0005589574     0.0023603646    -0.0045269370
  117  C  8 ZZ      0.0009449932     0.0002400324    -0.0036780445     0.0094851978     0.0060960598
  118  C  8 XY     -0.0027506591    -0.0027003975    -0.0082954006    -0.0095565719    -0.0039709534
  119  C  8 XZ     -0.0015017114    -0.0001226582     0.0036149653    -0.0078591752    -0.0096410259
  120  C  8 YZ      0.0009578389    -0.0009062711     0.0035916694     0.0028864526     0.0091809354
  121  N  9  S      0.0023515570    -0.0105266364     0.0015327830     0.0066980569    -0.0188170719
  122  N  9  S      0.0048331520    -0.0102691341     0.0074349823     0.0129382977    -0.0101548273
  123  N  9  S      0.0184315274    -0.3544735039    -0.1019169614     0.2043058461    -0.9004760569
  124  N  9  X     -0.0236906580     0.0213725772    -0.0169692959    -0.0714538017    -0.0674102029
  125  N  9  Y     -0.0460873645     0.0085801318    -0.0292074201    -0.1204462557    -0.0630690566
  126  N  9  Z     -0.0555707471    -0.0306651594    -0.0168979743    -0.1236637942    -0.0906722768
  127  N  9  X      0.0239931208     0.0209775202     0.0518911053     0.0794708810     0.2261917372
  128  N  9  Y      0.0664770718    -0.0949942140     0.0164780510     0.2158981215    -0.1002145133
  129  N  9  Z      0.0758703853     0.0854289212     0.0308507118     0.1706927809     0.2371585499
  130  N  9 XX      0.0009265518     0.0002983561     0.0021373500     0.0015958273     0.0058190507
  131  N  9 YY     -0.0019382395    -0.0003877588    -0.0010767948    -0.0029941112    -0.0035791584
  132  N  9 ZZ      0.0013086138     0.0027850204     0.0002384959     0.0027003405     0.0057423502
  133  N  9 XY     -0.0007906600     0.0036470299    -0.0010769636    -0.0012212656     0.0037263871
  134  N  9 XZ      0.0016440099    -0.0015013181     0.0006194732     0.0034927146    -0.0007758324
  135  N  9 YZ     -0.0008770015     0.0008702620     0.0007349572    -0.0025397196     0.0029026592
  136  C 10  S     -0.0010974425    -0.0274250135    -0.0164979904    -0.0039557655     0.0239082900
  137  C 10  S      0.0036872557     0.0593672659     0.0379624116     0.0089725102    -0.0534683609
  138  C 10  S     -0.0024831529     0.4684658304     0.5602036343    -0.1362521451    -0.1723036051
  139  C 10  X     -0.0072641841    -0.0747402542    -0.0778769367    -0.0197175122     0.0315203525
  140  C 10  Y     -0.0006125614     0.0772324547     0.0925591070    -0.0471394503    -0.0684901282
  141  C 10  Z     -0.0085838405    -0.0309459933    -0.0449420929    -0.0400641427    -0.0259802529
  142  C 10  X     -0.0436702878    -0.2768574158    -0.3060378614    -0.0985032275     0.2455432956
  143  C 10  Y      0.0380707058     0.3775795161     0.2075482196     0.0618247661    -0.3800147293
  144  C 10  Z     -0.0190870704    -0.1772163003    -0.0240202818    -0.1375047444     0.0876306285
  145  C 10 XX      0.0015051695     0.0046934047     0.0038173126     0.0060135615    -0.0044089063
  146  C 10 YY      0.0016480156     0.0048506894     0.0026586821     0.0038181693     0.0013903274
  147  C 10 ZZ     -0.0021006587     0.0034351912     0.0045635229    -0.0088908350    -0.0074606629
  148  C 10 XY      0.0014245756     0.0005459798     0.0044845795     0.0037106421     0.0047911137
  149  C 10 XZ      0.0000353940    -0.0000883210    -0.0039930179     0.0022910216     0.0022516366
  150  C 10 YZ     -0.0003718219    -0.0005619120    -0.0025417984     0.0005711131    -0.0039508457
  151  C 11  S      0.0008593499    -0.0037352613    -0.0331484618     0.0137607640    -0.0102093583
  152  C 11  S      0.0002318010     0.0069577059     0.0755358791    -0.0261599925     0.0209692604
  153  C 11  S      0.0218764157     0.3059923165     0.8305418995    -0.2185207345     0.0359637390
  154  C 11  X      0.0094682178     0.0178471303     0.0334519396     0.0350059553     0.0460244312
  155  C 11  Y      0.0156086366     0.0388111830     0.1086539026     0.0325556081     0.0968651147
  156  C 11  Z      0.0228175014    -0.0255134977    -0.0885953996     0.1368088920     0.0219392843
  157  C 11  X      0.0159123040     0.1270169487     0.1637410349     0.0439914286     0.0565719565
  158  C 11  Y      0.0142007666    -0.0091948033     0.3274734066    -0.0488183754     0.3486169753
  159  C 11  Z      0.0512779595    -0.0294544710    -0.3231755951     0.3639669474    -0.0802816102
  160  C 11 XX     -0.0008271354     0.0008654381     0.0066016688    -0.0044628842     0.0015206561
  161  C 11 YY      0.0021267256     0.0028226132     0.0082088536     0.0055359127     0.0058920153
  162  C 11 ZZ     -0.0010670875    -0.0005861134     0.0035076060    -0.0070919386    -0.0027647248
  163  C 11 XY     -0.0000294273    -0.0024439401    -0.0038776951     0.0019671163     0.0008335887
  164  C 11 XZ     -0.0009685480     0.0008171044     0.0016434532    -0.0041759685    -0.0032179640
  165  C 11 YZ      0.0003724341    -0.0007097195    -0.0000305728     0.0021055351     0.0025299173
  166  C 12  S      0.0015844928     0.0121458123     0.0038040445     0.0067988992    -0.0242303178
  167  C 12  S     -0.0020236636    -0.0262968837    -0.0069661594    -0.0118906851     0.0499314195
  168  C 12  S     -0.0705450149    -0.4174340328    -0.0737485024    -0.3148613629     0.8809824593
  169  C 12  X     -0.0214396581    -0.0588028527    -0.0160687120    -0.0861034320     0.0625873673
  170  C 12  Y     -0.0191876554     0.0040348554    -0.0025062298    -0.0831235014    -0.0648044676
  171  C 12  Z     -0.0205083073     0.0087525247    -0.0118424554    -0.0853372994    -0.1172618720
  172  C 12  X     -0.0361423287    -0.1140937646    -0.0195888073    -0.1868899123     0.1889042274
  173  C 12  Y     -0.0410935285    -0.0710953434    -0.1201214482    -0.1371067407    -0.1619276504
  174  C 12  Z     -0.0411950167     0.0812811986     0.0639826330    -0.2090367277    -0.2576384136
  175  C 12 XX     -0.0007957356    -0.0029924059    -0.0022166230    -0.0047879954     0.0013569014
  176  C 12 YY     -0.0004010906    -0.0035731805    -0.0011785087    -0.0009238900     0.0048681000
  177  C 12 ZZ      0.0006360872    -0.0002099937     0.0019469355     0.0022053947     0.0072354234
  178  C 12 XY     -0.0006518769     0.0031734539     0.0032851831    -0.0047086222    -0.0026291746
  179  C 12 XZ     -0.0011001469    -0.0026680015    -0.0027676325    -0.0027872888    -0.0033765919
  180  C 12 YZ      0.0007601255     0.0002261104    -0.0011198567     0.0032672486    -0.0002091787
  181  C 13  S      0.0024046265     0.0187489910     0.0329086822    -0.0084806688    -0.0009102114
  182  C 13  S     -0.0039979941    -0.0410195457    -0.0715495326     0.0215161200     0.0011340819
  183  C 13  S     -0.0012743685    -0.3781717653    -0.8009390908     0.3487036439    -0.2032883754
  184  C 13  X      0.0056517835    -0.0592301761    -0.0811587509     0.0739005597     0.0348699803
  185  C 13  Y      0.0235621497     0.0830289882     0.1210281802     0.0503477833     0.0461353859
  186  C 13  Z      0.0176671233    -0.0212631904    -0.0376554674     0.1038511496     0.0714683763
  187  C 13  X     -0.0080831796    -0.2152164305    -0.3045918715     0.1747290299     0.0481396079
  188  C 13  Y      0.0598423681     0.2458963351     0.3625111163     0.1000926418    -0.0229594944
  189  C 13  Z      0.0258504147    -0.0608463314    -0.1034029736     0.1737379201     0.2375658803
  190  C 13 XX     -0.0002568864    -0.0032310353    -0.0033844429     0.0015949359     0.0020682298
  191  C 13 YY     -0.0017696552    -0.0026602875    -0.0065974452    -0.0049810164    -0.0063362891
  192  C 13 ZZ      0.0014218157    -0.0039791629    -0.0072392751     0.0090581568     0.0040499715
  193  C 13 XY     -0.0011992709    -0.0032767414    -0.0040438223    -0.0015650186    -0.0014509031
  194  C 13 XZ      0.0006571034     0.0030728878     0.0027373599     0.0024985233     0.0013262317
  195  C 13 YZ     -0.0004190160     0.0007738749     0.0029163685    -0.0032825447     0.0002097295
  196  C 14  S     -0.0007749667     0.0107448335     0.0163198408    -0.0165433225     0.0333924715
  197  C 14  S      0.0027831775    -0.0237855890    -0.0380049421     0.0415581911    -0.0785347745
  198  C 14  S     -0.0619418415    -0.3335492386    -0.5600553849     0.1935596569    -0.3979502177
  199  C 14  X     -0.0042601352     0.0050710558     0.0221866956    -0.0493665240     0.0295067365
  200  C 14  Y     -0.0024113611     0.0423405492     0.0869029267    -0.0766455234     0.0247874914
  201  C 14  Z     -0.0069670663    -0.0445974434    -0.0939617505    -0.0019739811    -0.1030975504
  202  C 14  X     -0.0143057604     0.0172712641     0.1571591968    -0.1522895865     0.1135062709
  203  C 14  Y     -0.0297398043     0.0754236598     0.1528601822    -0.2392335766     0.2947336578
  204  C 14  Z      0.0211439725    -0.0817972625    -0.2253273940     0.1381835196    -0.4092121568
  205  C 14 XX      0.0012997623    -0.0017330896    -0.0061616236     0.0101805397    -0.0040364337
  206  C 14 YY     -0.0014329464    -0.0038034100    -0.0042270735    -0.0026638262    -0.0067044392
  207  C 14 ZZ      0.0004906466    -0.0004293998    -0.0001770555     0.0017054791    -0.0058151114
  208  C 14 XY      0.0009556698     0.0035416120     0.0060280544     0.0020563828     0.0011654091
  209  C 14 XZ      0.0016661555    -0.0017176954    -0.0010668204     0.0058482501     0.0061334506
  210  C 14 YZ     -0.0012891864    -0.0007260751    -0.0018155359    -0.0027914162    -0.0043068755
  211  H 15  S     -0.0391209807     0.0136316324    -0.0191273465    -0.0428490308     0.0092297966
[truncated: 1,201,042 more chars]
