# Supplementary material for: Simulating the Energy Capture Process in Push–Pull Norbornadiene-Quadricyclane Photoswitches
Source: J Phys Chem Lett. 2025 Apr 23;16(17):4315–25. doi: 10.1021/acs.jpclett.5c00634 (PMC12051204; doi:10.1021/acs.jpclett.5c00634)
Supplement: Supplementary file 4 — jz5c00634_si_004.zip [file jz5c00634_si_004.zip › PES_scans/MRSF-TDDFT/Compound_II/input_11.log]

   PyOQP started at 2025-02-01 20:56:28


          ***********************************************************
          *                                                         *
          *             OpenQP: Open Quantum Platform               *
          *                                                         *
          *                Version: 1.0 Aug, 2024                   *
          *                                                         *
          ***********************************************************
          *     The most efficient implementation of MRSF-TDDFT.    *
          ***********************************************************
          *                                                         *
          *   OpenQP was initiated by Prof. Cheol Ho Choi in 2012.  *
          *                                                         *
          *   It has since been developed by:                       *
          *   Dr. Vladimir Mironov                                  *
          *   Dr. Konstantin Komarov                                *
          *   Mr. Igor Gerasimov                                    *
          *   Dr. Hiroya Nakata                                     *
          *   Dr. Mohsen Mazaherifar                                *
          *                                                         *
          *   In 2024, Prof. Jingbai Li at Hoffmann Institute of    *
          *   Advanced Materials began developing PyOQP.            *
          *                                                         *
          ***********************************************************

                     Job Details:
                      Start Time: Sat Feb  1 20:56:28 2025    
                      Host: r21c01b05.bem2.kdm.wcss.pl  
                      Resources Allocated:
                        OpenMP Threads:   12

                    ++++++++++++++++++++++++++++++++++++++++
                      MODULE: apply_basis 
                      Setting up basis set information
                    ++++++++++++++++++++++++++++++++++++++++

     Basis Sets options
     ------------------
     Basis Set File: /home/mkochman/programs/openqp/openqp/share/basis_sets/def2-sv(p).basis
     Number of Shells  =     124     Number of Primitives  =     248
     Number of Basis Set functions  =     277
     Maximum Angluar Momentum =       2


                    ++++++++++++++++++++++++++++++++++++++++
                       MODULE: int1e
                       Computing H, S and T Matrices
                    ++++++++++++++++++++++++++++++++++++++++

                     ================================
                     Cartesian Coordinate in Angstrom
                     ================================
        ATOM     ZNUC           X              Y              Z
      --------------------------------------------------------------
          1      6.0    -8.363944850    -0.421427500     4.752220270
          2      6.0    -8.473388160    -1.054646480     3.426753060
          3      6.0    -8.146973040    -0.106937670     2.388516470
          4      6.0    -7.586043870     1.059343650     3.183493140
          5      6.0    -6.513619840     0.052632470     3.408779660
          6      6.0    -8.394793390     1.089666370     4.482471940
          7      6.0    -6.237908850    -1.956026430     5.015580640
          8      6.0    -2.922051740    -0.153771040     1.603124620
          9      7.0    -5.673771110    -2.878374780     5.433704590
         10      6.0    -2.506234180     0.774834400     0.631942910
         11      6.0    -1.251264490     0.661267900     0.051124900
         12      6.0    -0.395552710    -0.371829550     0.430307380
         13      6.0    -0.797143560    -1.295985530     1.393389560
         14      6.0    -2.051326160    -1.193737840     1.978325920
         15      1.0    -8.884117120    -0.849974530     5.601975060
         16      1.0    -8.758169710    -2.089154150     3.282712020
         17      1.0    -7.913190210    -0.339943380     1.361384550
         18      1.0    -7.335457970     1.979353060     2.665966960
         19      1.0    -7.904107750     1.654496190     5.277964410
         20      1.0    -9.404571320     1.473968280     4.317172010
         21      1.0    -3.174839970     1.577031690     0.343570210
         22      1.0    -0.937037360     1.379863710    -0.697876000
         23      1.0     0.585279690    -0.456305980    -0.025095900
         24      1.0    -0.130532650    -2.099022320     1.687784120
         25      1.0    -2.372684620    -1.908221370     2.726512440
         26      6.0    -5.293974000     0.007440390     2.734050170
         27      6.0    -4.203930960    -0.053255960     2.205375770
         28      6.0    -6.911545120    -0.838748100     4.526245870

 ...... End Of One Electron Integrals ......


                    ++++++++++++++++++++++++++++++++++++++++
                       MODULE: Guess_Huckel
                       Initial guess using Huckel theory
                    ++++++++++++++++++++++++++++++++++++++++

 ...... End of initial orbital guess ......

   Step  CPU time (seconds):      0.000   Wall time (seconds):      0.000
   Total CPU time (seconds):      0.000   Wall time (seconds):      0.000

   ==============================================
      PyQOP: Orbital Guess
   ==============================================

   PyOQP guess type:                   huckel
   PyOQP guess file:                   compute orbitals
   PyOQP guess alpha:                  computed
   PyOQP guess beta:                   computed


   ==============================================
   PyOQP: Entering Electronic Energy Calculation
   ==============================================

   PyOQP natom:                        28
   PyOQP charge:                       0
   PyOQP basis:                        def2-sv(p)
    

   ==============================================
   PyOQP: Normal SCF steps
   ==============================================

   PyOQP method:                       tdhf
   PyOQP hf/functional:                dtcam-vaee
   PyOQP scf type:                     rohf
   PyOQP scf maxit:                    1000
   PyOQP scf multiplicity:             3
   PyOQP scf convergence:              1e-07
   PyOQP scf incremental:              True
   PyOQP diis type:                    cdiis
   PyOQP vdiis/cdiis switch:           0.3
   PyOQP vdiis/vshift switch:          0.003
   PyOQP cdiis/vshift_switch           0.3
   PyOQP vshift:                       0.0
   

                    ++++++++++++++++++++++++++++++++++++++++
                       MODULE: HF_DFT_Energy
                       Computing HF/DFT SCF Energy
                    ++++++++++++++++++++++++++++++++++++++++

     Lebedev grid-based DFT options
     ------------------------------
     XC functional: DTCAM-VAEE
     NRAD  =      96     NLEB  =     302
     THRESH=    0.00E+00
 
 The LibXC 6.2.2 version is used.
 S. Lehtola, C. Steigemann, M. J.T. Oliveira, and M. A.L. Marques.,  SoftwareX 7, 1–5 (2018)
 The libXC interfaces are described in the following article:
 Igor S. Gerasimov, Federico Zahariev, Sarom S. Leang, Anton Tesliuk, Mark S. Gordon, Michael G. Medvedev,
 Introducing LibXC into GAMESS (US),
 Mendeleev Commun., 2021, 31, 302–305
 
 The information about selected functionals:
The CAM version of B3LYP, tuned for excitations and properties exchange-correlation functional will be used with a coefficient   1.00000000E+00.
The functional has been described in the following articles:
[1] K. Okuno, Y. Shigeta, R. Kishi, H. Miyasaka, and M. Nakano.,  J. Photochem. Photobiol., A 235, 29 (2012); DOI: 10.1016/j.jphotochem.2012.03.003
[2] W. Park, A. Lashkaripour, K. Komarov, S. Lee, M. Huix-Rotllant, and C. H. Choi, J. Chem. Theory Comput., ??, ?? (2024); DOI: 10.1021/acs.jctc.4c00640
 
CAM-corrected functional is called
Yanai's notation of CAM parameters is used
The global hybrid part:                  5.00000000E-01
Additional long-range hybrid part:      -2.00000000E-01
Range-saparated factor:                  3.30000000E-01
 
     DFT Threshold         = 0.123E-08
   Step  CPU time (seconds):      0.922   Wall time (seconds):      0.088
   Total CPU time (seconds):      0.922   Wall time (seconds):      0.088

     SCF options
     ------------------
     SCF type = ROHF                 MaxIT =  1000
     MaxDIIS =     5                 Conv =   0.0000001000
     DIIS Type = c-DIIS
     vDIIS_cDIIS_Switch =  0.30000   vDIIS_vshift_Switch =  0.00300
     DIIS Reset Mod =    10          DIIS Reset Conv =   0.00500000
     VShift =  0.00000               VShift_cDIIS_Switch =  0.30000
     MOM =     F                     MOM_Switch =  0.00300


   Direct SCF iterations begin.
   =============================================================================================
    Iter         Energy            Delta E         Int Skip     DIIS Error     Shift     Method
   =============================================================================================
       1    -669.0264118958   -669.0264118958     117732792     0.45287588     0.000     SD
       2    -667.5736569359      1.4527549599     117644134     0.33417332     0.000     C-DIIS
       3    -666.4959911295      1.0776658064     117843694     0.39396752     0.000     C-DIIS
       4    -670.2061009729     -3.7101098434     117947752     0.11261346     0.000     C-DIIS
       5    -669.4932720060      0.7128289669     118107714     0.20364016     0.000     C-DIIS
       6    -670.9051030603     -1.4118310544     118247121     0.02055328     0.000     C-DIIS
       7    -670.9144414639     -0.0093384036     118999738     0.00925473     0.000     C-DIIS
       8    -670.9196099602     -0.0051684963     119264888     0.00811623     0.000     C-DIIS
       9    -670.9205099132     -0.0008999530     123482559     0.00136644     0.000     C-DIIS
      10    -670.9206037884     -0.0000938752     128420453     0.00070470     0.000     C-DIIS
      11    -670.9206356626     -0.0000318742     132162800     0.00026786     0.000     C-DIIS
      12    -670.9206401606     -0.0000044980     135975150     0.00020233     0.000     C-DIIS
      13    -670.9206421109     -0.0000019503     139747080     0.00014413     0.000     C-DIIS
      14    -670.9206427712     -0.0000006603     140253234     0.00007353     0.000     C-DIIS
      15    -670.9206428005     -0.0000000294     143375387     0.00008715     0.000     C-DIIS
      16    -670.9206429529     -0.0000001524     146200806     0.00001879     0.000     C-DIIS
      17    -670.9206429715     -0.0000000186     154656469     0.00000856     0.000     C-DIIS
      18    -670.9206429801     -0.0000000086     158665613     0.00000575     0.000     C-DIIS
      19    -670.9206429812     -0.0000000011     166509564     0.00000269     0.000     C-DIIS
      20    -670.9206429845     -0.0000000033     168869104     0.00000217     0.000     C-DIIS
      21    -670.9206429830      0.0000000015     171164131     0.00000231     0.000     C-DIIS
      22    -670.9206429823      0.0000000007     174981910     0.00000106     0.000     C-DIIS
      23    -670.9206429901     -0.0000000078     178930012     0.00000048     0.000     C-DIIS
      24    -670.9206429901      0.0000000000     181802884     0.00000031     0.000     C-DIIS
      25    -670.9206429901     -0.0000000000     196087152     0.00000016     0.000     C-DIIS
      26    -670.9206430088     -0.0000000187     194630675     0.00000011     0.000     C-DIIS
      27    -670.9206430266     -0.0000000178     191373668     0.00000006     0.000     C-DIIS
   ----------------------------------------------------------------
          SCF convergence achieved ....

 Final ROHF energy is     -670.9206430266 after  27 iterations


 DFT: XC energy              =       -55.4173484238
 DFT: total electron density =       113.9999293336
 DFT: number of electrons    =       114


          ===============================
          Molecular Orbitals and Energies
          ===============================

   -------------- Alpha Orbitals -------------

                          1                2                3                4                5
                  -14.7913014146   -10.6431945860   -10.6290971275   -10.6254796490   -10.6238049160
    1  C  1  S     -0.0000131234     0.0084745664    -0.0054026929     0.0154576628    -0.9888741987
    2  C  1  S     -0.0003487273     0.0036238954    -0.0005485170     0.0004494670    -0.0471299325
    3  C  1  S      0.0123100028    -0.0183812339     0.0094052922    -0.0058708964     0.0912435113
    4  C  1  X      0.0001564817    -0.0006650485    -0.0003440406     0.0000621276    -0.0014919803
    5  C  1  Y     -0.0000889497     0.0004089698    -0.0001168889    -0.0000490142    -0.0002144736
    6  C  1  Z      0.0000085549    -0.0002254593     0.0003078164    -0.0001847533     0.0019977245
    7  C  1  X      0.0022579328    -0.0016747095     0.0009347309     0.0016686660     0.0130615862
    8  C  1  Y      0.0024093070    -0.0043259754     0.0013303921    -0.0025147778     0.0061350560
    9  C  1  Z     -0.0054209232     0.0106741412     0.0006451177    -0.0002869242    -0.0203810594
   10  C  1 XX     -0.0000797448    -0.0015808264    -0.0004305120     0.0000238661    -0.0011737883
   11  C  1 YY     -0.0000923341     0.0001959496    -0.0000090538    -0.0000526571    -0.0012664237
   12  C  1 ZZ     -0.0000596469     0.0002554102    -0.0004454016     0.0004499795    -0.0016219703
   13  C  1 XY      0.0001023466     0.0005925650    -0.0002842524     0.0000641478    -0.0001048197
   14  C  1 XZ     -0.0000415998     0.0003565964     0.0004190155    -0.0001889437     0.0003817036
   15  C  1 YZ      0.0000481017    -0.0003118190     0.0002081303    -0.0001415679     0.0001333381
   16  C  2  S      0.0000091815     0.0001531525    -0.0015657011     0.0334961095    -0.0355864111
   17  C  2  S      0.0007799916    -0.0012561676     0.0001786065     0.0013444192    -0.0025612683
   18  C  2  S     -0.0112319335     0.0344025281     0.0020693278     0.0173168781    -0.0282133001
   19  C  2  X      0.0001930653     0.0003608566    -0.0004295084    -0.0001040889    -0.0001718794
   20  C  2  Y      0.0000670161     0.0003084877    -0.0002727135    -0.0007551391     0.0002490304
   21  C  2  Z     -0.0000198530     0.0003061001    -0.0001455532     0.0012167372     0.0008064051
   22  C  2  X     -0.0025920477     0.0084792911    -0.0000531985     0.0018656532    -0.0007264358
   23  C  2  Y     -0.0036590877     0.0061718755    -0.0011502622     0.0021667200    -0.0075880139
   24  C  2  Z     -0.0016828645     0.0038999004    -0.0003535769    -0.0039214091    -0.0091983885
   25  C  2 XX      0.0001462376    -0.0001789466    -0.0005973431    -0.0000155074     0.0000169363
   26  C  2 YY      0.0000484338     0.0001072324    -0.0002837741    -0.0007518865     0.0000214853
   27  C  2 ZZ      0.0000514432    -0.0002638143     0.0000717288    -0.0012278134     0.0015509036
   28  C  2 XY     -0.0000177337     0.0001949333    -0.0004779731    -0.0002475723     0.0000746472
   29  C  2 XZ     -0.0000140747     0.0001543134     0.0000923941     0.0002794289     0.0001192873
   30  C  2 YZ     -0.0000036245    -0.0000972841    -0.0000717738     0.0011266560     0.0007718747
   31  C  3  S     -0.0000042642     0.0009808677    -0.0022626634     0.9886284560     0.0167747211
   32  C  3  S     -0.0001994403     0.0010757773     0.0001526220     0.0433986496     0.0011155923
   33  C  3  S      0.0045994788    -0.0209962028    -0.0146904385    -0.0452072518     0.0034966020
   34  C  3  X     -0.0000933494     0.0001591838    -0.0003685586     0.0013645233     0.0000561003
   35  C  3  Y     -0.0001052519     0.0000963492    -0.0002499061    -0.0001436838    -0.0002188648
   36  C  3  Z      0.0000034312     0.0000134587    -0.0004661385     0.0017669339    -0.0000486858
   37  C  3  X      0.0001148174    -0.0030734745    -0.0047495323    -0.0051824873    -0.0006237397
   38  C  3  Y     -0.0005752265     0.0013513876    -0.0002811735     0.0038821661     0.0009113715
   39  C  3  Z      0.0019282856    -0.0066172599    -0.0024472503    -0.0069290168     0.0012568264
   40  C  3 XX     -0.0000666276     0.0001082016     0.0000398907    -0.0002469331     0.0001188343
   41  C  3 YY     -0.0000159165     0.0000814062     0.0002085761     0.0007555628     0.0000406860
   42  C  3 ZZ     -0.0000051355     0.0001780273    -0.0002031004     0.0014466968    -0.0003648172
   43  C  3 XY     -0.0000146557    -0.0000440051     0.0000622360     0.0003850931     0.0000325882
   44  C  3 XZ     -0.0000067542     0.0001214916     0.0000793744    -0.0005029466    -0.0000237813
   45  C  3 YZ     -0.0000419033    -0.0000229422    -0.0000429927     0.0001487493    -0.0000879971
   46  C  4  S     -0.0000084838     0.0008625293    -0.0223513929     0.0307562833    -0.0024416418
   47  C  4  S     -0.0004401835    -0.0003550444    -0.0036482372     0.0045098766     0.0005472879
   48  C  4  S     -0.0023910136     0.0014710020     0.0080351962    -0.0133347171    -0.0005884916
   49  C  4  X     -0.0000480677    -0.0000017542     0.0010057948     0.0004638980     0.0000130790
   50  C  4  Y      0.0001580667    -0.0001840645    -0.0002264153     0.0001963721     0.0002889435
   51  C  4  Z     -0.0000238968     0.0000350523     0.0001352225     0.0007709500    -0.0000893036
   52  C  4  X     -0.0003653527    -0.0010354879    -0.0030321407    -0.0015776076    -0.0024618233
   53  C  4  Y      0.0006720223    -0.0049740173    -0.0053758805     0.0067294330     0.0026975740
   54  C  4  Z     -0.0003509065    -0.0018026548     0.0009819493    -0.0064409295     0.0021302778
   55  C  4 XX     -0.0000329402    -0.0002004631     0.0007756884    -0.0000282544    -0.0000214906
   56  C  4 YY     -0.0000757208     0.0004024738     0.0007356737    -0.0008390600    -0.0003785873
   57  C  4 ZZ     -0.0000961509     0.0000475763    -0.0002636832    -0.0001054793    -0.0000528203
   58  C  4 XY     -0.0000175359     0.0000132158    -0.0014151492    -0.0005098513    -0.0002178377
   59  C  4 XZ     -0.0000481088     0.0001208449     0.0003551679    -0.0004100943     0.0001088260
   60  C  4 YZ      0.0000020928    -0.0003368522    -0.0000431929    -0.0010914920     0.0003710958
   61  C  5  S     -0.0000114654     0.0135787099    -0.9894387389    -0.0030979276     0.0055320825
   62  C  5  S     -0.0000532363     0.0006448901    -0.0452527643    -0.0007113103     0.0002832873
   63  C  5  S     -0.0014418147     0.0319431937     0.0270119118     0.0282614010     0.0152950717
   64  C  5  X      0.0001159229    -0.0000659830     0.0003194607    -0.0004773297     0.0001599057
   65  C  5  Y     -0.0000027500     0.0007008223     0.0003551849     0.0001454910    -0.0000553565
   66  C  5  Z      0.0000056436    -0.0005756421     0.0007299615     0.0000121078    -0.0000607908
   67  C  5  X     -0.0076081710     0.0070904600    -0.0130509806    -0.0033215018     0.0050940724
   68  C  5  Y      0.0006167942    -0.0053140895    -0.0051816430    -0.0010662815     0.0025234871
   69  C  5  Z      0.0048675187    -0.0040115150     0.0052252373    -0.0039964816    -0.0046903431
   70  C  5 XX     -0.0000150685    -0.0000880478    -0.0029635984     0.0002309014    -0.0005234826
   71  C  5 YY     -0.0000854388    -0.0007639769    -0.0010522167    -0.0002416427    -0.0001648186
   72  C  5 ZZ     -0.0000210951    -0.0014612300    -0.0014627443     0.0000641975    -0.0001366243
   73  C  5 XY      0.0000131650    -0.0003691180     0.0004768363     0.0000166972    -0.0000742287
   74  C  5 XZ     -0.0000455873     0.0004543003     0.0016989560    -0.0003385442     0.0003242222
   75  C  5 YZ      0.0000182026     0.0011611106     0.0005967258    -0.0000503941     0.0000971281
   76  C  6  S     -0.0000064112     0.0001668601    -0.0006473488     0.0004953510    -0.0070898869
   77  C  6  S     -0.0002251281    -0.0014236696     0.0010985345    -0.0012972883    -0.0005903752
   78  C  6  S     -0.0032794305     0.0149218364    -0.0119172557     0.0147199624    -0.0299012105
   79  C  6  X     -0.0000214632    -0.0000897482    -0.0000797294     0.0001498147    -0.0000495605
   80  C  6  Y      0.0001449701    -0.0002707739     0.0001209365     0.0001080573    -0.0005293641
   81  C  6  Z     -0.0000517063     0.0001334339     0.0002127365    -0.0001400200     0.0001043920
   82  C  6  X      0.0006440473     0.0045535055    -0.0042901865     0.0010879811    -0.0017635356
   83  C  6  Y      0.0016130098    -0.0050804397     0.0042323154    -0.0053353839     0.0105952197
   84  C  6  Z      0.0004829079    -0.0012724632     0.0009587586    -0.0043705685     0.0017181453
   85  C  6 XX     -0.0000411354     0.0000437322    -0.0001265446    -0.0001497724     0.0000190611
   86  C  6 YY     -0.0000946705     0.0001606877    -0.0000728878     0.0000198116     0.0016925883
   87  C  6 ZZ     -0.0000212050    -0.0002817948     0.0001382386     0.0000320834     0.0001863683
   88  C  6 XY     -0.0000606936    -0.0003987911     0.0004411687    -0.0001483842     0.0001352799
   89  C  6 XZ      0.0000161169    -0.0000803312     0.0001604737    -0.0000824246    -0.0001605074
   90  C  6 YZ     -0.0000369939     0.0001944037    -0.0003300958     0.0004563051    -0.0005912051
   91  C  7  S      0.0001831985     0.0128300012    -0.0005314512     0.0002259307     0.0016105410
   92  C  7  S      0.0023636857     0.0007445317    -0.0001666883    -0.0000771785     0.0009176712
   93  C  7  S     -0.0028146152     0.0180693154     0.0080199154     0.0030561386    -0.0045994069
   94  C  7  X     -0.0010787951     0.0009685480     0.0000064206    -0.0000789601    -0.0002089800
   95  C  7  Y      0.0017954712    -0.0017434145    -0.0000173759    -0.0000110795    -0.0000840191
   96  C  7  Z     -0.0007114490     0.0004779149    -0.0001318533    -0.0001477517     0.0001434765
   97  C  7  X      0.0221907493     0.0001571470    -0.0033622075    -0.0017296732     0.0052474434
   98  C  7  Y     -0.0359875397    -0.0027940365     0.0049784600     0.0033227458    -0.0086231433
   99  C  7  Z      0.0162841031    -0.0016250474    -0.0023137789    -0.0014475087     0.0051672793
  100  C  7 XX      0.0002940702    -0.0007720063    -0.0000981869     0.0000205493     0.0001056869
  101  C  7 YY     -0.0007283812    -0.0026034106    -0.0001684658    -0.0000735152     0.0000546085
  102  C  7 ZZ      0.0005512989    -0.0001603043    -0.0000217830     0.0000235753     0.0001253650
  103  C  7 XY      0.0011978212     0.0018017711     0.0001801072     0.0000512463    -0.0000297652
  104  C  7 XZ     -0.0005668966    -0.0005615658     0.0001152640     0.0000417798     0.0000750030
  105  C  7 YZ      0.0009142410     0.0011624402     0.0000730659    -0.0000226020     0.0003075170
  106  C  8  S     -0.0000009652    -0.0003093388     0.0025830698    -0.0004455050    -0.0004276300
  107  C  8  S      0.0002771736    -0.0005046506     0.0023336249    -0.0002822801    -0.0004029308
  108  C  8  S      0.0028521806    -0.0014120546     0.0103921955    -0.0022184255    -0.0014007831
  109  C  8  X     -0.0000028316     0.0000194685    -0.0005588148     0.0000855472     0.0000027884
  110  C  8  Y     -0.0000141530     0.0000785062     0.0000206053    -0.0000181335    -0.0000006436
  111  C  8  Z      0.0000122931    -0.0000773832     0.0002234812     0.0000157096     0.0000250922
  112  C  8  X     -0.0023490963     0.0029307401    -0.0083337984     0.0014782635     0.0017150641
  113  C  8  Y      0.0003103265    -0.0019683911     0.0012482596     0.0003124498    -0.0001129592
  114  C  8  Z      0.0010073443     0.0001059322     0.0042478285    -0.0014403990    -0.0011369314
  115  C  8 XX      0.0000991302    -0.0000637113     0.0006790222    -0.0001129728    -0.0000094847
  116  C  8 YY      0.0000424783    -0.0000716888     0.0004471537    -0.0000497450    -0.0000588681
  117  C  8 ZZ      0.0000464489    -0.0000927653     0.0005204813    -0.0000620585    -0.0000558957
  118  C  8 XY     -0.0000155926    -0.0000403124    -0.0000681447     0.0000303656     0.0000091056
  119  C  8 XZ     -0.0000283807     0.0000119461    -0.0001796122     0.0000449938    -0.0000129680
  120  C  8 YZ     -0.0000014104     0.0000127344     0.0000159417    -0.0000073585    -0.0000035251
  121  N  9  S     -0.9881684317    -0.0000347301    -0.0000030293     0.0000017193    -0.0000093850
  122  N  9  S      0.0463439057     0.0016168590     0.0000384807    -0.0001021599     0.0004469058
  123  N  9  S     -0.0549895889    -0.0104127737     0.0023824841     0.0024662470    -0.0084412229
  124  N  9  X      0.0020008626     0.0005714718     0.0000639060    -0.0000128395     0.0000114774
  125  N  9  Y     -0.0032741856    -0.0007692561    -0.0000480282    -0.0000099310    -0.0000765137
  126  N  9  Z      0.0014811127     0.0005178268    -0.0000003055    -0.0000093877    -0.0000309250
  127  N  9  X      0.0070658906     0.0018541575    -0.0000670311    -0.0004312962     0.0010638127
  128  N  9  Y     -0.0116632177    -0.0020367979     0.0004700227     0.0004421478    -0.0020759048
  129  N  9  Z      0.0053074878     0.0019576062    -0.0003252956    -0.0003148696     0.0005113131
  130  N  9 XX     -0.0032518599     0.0004786351    -0.0000031159    -0.0000147463     0.0001475827
  131  N  9 YY     -0.0026477510     0.0008195492     0.0000450990    -0.0000355021     0.0000357330
  132  N  9 ZZ     -0.0034143527     0.0003947015     0.0000416890    -0.0000148171     0.0001115696
  133  N  9 XY     -0.0006819413    -0.0003301534    -0.0000091790    -0.0000214039     0.0000127435
  134  N  9 XZ      0.0003088985     0.0001268295     0.0000108723     0.0000241265    -0.0000040874
  135  N  9 YZ     -0.0004867947    -0.0002395909    -0.0000617428    -0.0000239784     0.0000211056
  136  C 10  S     -0.0000061894     0.0000007709     0.0002720270    -0.0000715302    -0.0000659670
  137  C 10  S      0.0000563351    -0.0000209546     0.0003404040    -0.0000775315    -0.0000609465
  138  C 10  S      0.0000613924     0.0008444019     0.0017662805    -0.0009506918    -0.0009322377
  139  C 10  X      0.0000083111    -0.0000333784    -0.0000806868     0.0000248639     0.0000183175
  140  C 10  Y     -0.0000125038    -0.0000036137    -0.0000193915     0.0000133452     0.0000184328
  141  C 10  Z      0.0000054713     0.0000219729     0.0000451441    -0.0000248005    -0.0000211876
  142  C 10  X      0.0002187554    -0.0004828910     0.0015745320    -0.0003108286    -0.0004292541
  143  C 10  Y     -0.0002997883    -0.0000084402    -0.0013291394     0.0004571905     0.0004176427
  144  C 10  Z      0.0001243562     0.0002473441     0.0000321074    -0.0000916424    -0.0000335143
  145  C 10 XX     -0.0000032598     0.0000235257     0.0000931291    -0.0000224583    -0.0000109339
  146  C 10 YY      0.0000037993     0.0000113584    -0.0000319405    -0.0000097304    -0.0000070852
  147  C 10 ZZ     -0.0000128814     0.0000308598    -0.0000663638     0.0000113685     0.0000151867
  148  C 10 XY     -0.0000178207     0.0000255075    -0.0000494805     0.0000049236     0.0000113770
  149  C 10 XZ      0.0000072764    -0.0000271688    -0.0000321280     0.0000140943     0.0000059707
  150  C 10 YZ     -0.0000078172    -0.0000078765     0.0000749553    -0.0000072612    -0.0000031302
  151  C 11  S     -0.0000033693     0.0000038496     0.0000074781    -0.0000041219     0.0000028167
  152  C 11  S     -0.0000365556     0.0000595486    -0.0000758868     0.0000068033     0.0000159977
  153  C 11  S     -0.0001386326     0.0001720811    -0.0021710097     0.0005384814     0.0007074647
  154  C 11  X      0.0000140903    -0.0000027447     0.0000890089    -0.0000227531    -0.0000231356
  155  C 11  Y      0.0000061305    -0.0000090475     0.0000016639     0.0000000374    -0.0000025264
  156  C 11  Z     -0.0000125529     0.0000100779    -0.0000379819     0.0000076489     0.0000099259
  157  C 11  X     -0.0001753319     0.0000643407     0.0000390351    -0.0000668757    -0.0000830353
  158  C 11  Y      0.0000180147     0.0000586580     0.0003686663    -0.0000839921    -0.0000932412
  159  C 11  Z      0.0000796972    -0.0000796062    -0.0002972810     0.0000822622     0.0001120868
  160  C 11 XX     -0.0000048494    -0.0000022049    -0.0000624221     0.0000158063     0.0000128320
  161  C 11 YY     -0.0000129600     0.0000167974    -0.0000272890     0.0000018415     0.0000050989
  162  C 11 ZZ     -0.0000114241     0.0000117872    -0.0000314831     0.0000056369     0.0000079804
  163  C 11 XY      0.0000000052     0.0000002263     0.0000163065    -0.0000018944    -0.0000018500
  164  C 11 XZ     -0.0000126777     0.0000175709    -0.0000183571     0.0000016886     0.0000035309
  165  C 11 YZ     -0.0000116196     0.0000104860    -0.0000387471     0.0000075587     0.0000068347
  166  C 12  S     -0.0000027208    -0.0000048525     0.0000219745    -0.0000026934    -0.0000020979
  167  C 12  S     -0.0000283677     0.0000170308    -0.0000779422     0.0000151839     0.0000191448
  168  C 12  S      0.0001075685    -0.0009210071     0.0019322683    -0.0001382960    -0.0004839951
  169  C 12  X      0.0000170448    -0.0000102891     0.0000405685    -0.0000093813    -0.0000094833
  170  C 12  Y     -0.0000033437     0.0000158257     0.0000027757    -0.0000060626    -0.0000020936
  171  C 12  Z     -0.0000063373    -0.0000078985    -0.0000071788     0.0000062840     0.0000025066
  172  C 12  X     -0.0000978071     0.0002717369    -0.0007392621     0.0000760055     0.0001733188
  173  C 12  Y      0.0001146816     0.0001425002     0.0000389884    -0.0000295919     0.0000054812
  174  C 12  Z     -0.0000420449    -0.0002657028     0.0003336891     0.0000087473    -0.0000837679
  175  C 12 XX     -0.0000080755     0.0000068493    -0.0000181795     0.0000030943     0.0000045798
  176  C 12 YY     -0.0000050497     0.0000000850    -0.0000061179     0.0000026426     0.0000010850
  177  C 12 ZZ     -0.0000120653     0.0000023218    -0.0000300869     0.0000082143     0.0000065813
  178  C 12 XY     -0.0000067085    -0.0000005675    -0.0000193110     0.0000047480     0.0000037714
  179  C 12 XZ     -0.0000025243     0.0000062203    -0.0000119802     0.0000009032     0.0000017099
  180  C 12 YZ     -0.0000112965     0.0000147168    -0.0000476375     0.0000079676     0.0000102812
  181  C 13  S     -0.0000031232     0.0000051797     0.0000017585    -0.0000016738     0.0000050968
  182  C 13  S     -0.0000272003    -0.0000142471    -0.0000800197     0.0000380935     0.0000272689
  183  C 13  S     -0.0005765156     0.0018424616    -0.0023270731    -0.0000799867     0.0005353433
  184  C 13  X      0.0000257854    -0.0000453698     0.0000956783    -0.0000101264    -0.0000214987
  185  C 13  Y     -0.0000101575    -0.0000048897    -0.0000069436     0.0000050991     0.0000032236
  186  C 13  Z     -0.0000057977     0.0000295872    -0.0000340531    -0.0000037185     0.0000042574
  187  C 13  X      0.0001448865    -0.0004588288     0.0002692396     0.0001290618    -0.0000418199
  188  C 13  Y      0.0001339379     0.0006379732    -0.0004307165    -0.0001206311     0.0001041089
  189  C 13  Z     -0.0001824641    -0.0002717102     0.0002279598     0.0000099383    -0.0000700251
  190  C 13 XX     -0.0000106025     0.0000282455    -0.0000429598    -0.0000006841     0.0000059529
  191  C 13 YY     -0.0000051359     0.0000008167    -0.0000271640     0.0000102930     0.0000099498
  192  C 13 ZZ     -0.0000161662     0.0000114009    -0.0000564385     0.0000115599     0.0000115267
  193  C 13 XY     -0.0000115959     0.0000018482    -0.0000402670     0.0000107872     0.0000073520
  194  C 13 XZ      0.0000027674    -0.0000150144     0.0000169188     0.0000058421     0.0000013601
  195  C 13 YZ     -0.0000082827     0.0000033622    -0.0000192973     0.0000056726     0.0000042875
  196  C 14  S     -0.0000061080    -0.0001153360     0.0002761248    -0.0000214850    -0.0000578504
  197  C 14  S      0.0000608844    -0.0001484006     0.0003772999    -0.0000440779    -0.0000571691
  198  C 14  S      0.0008526085    -0.0028822401     0.0019740885     0.0005137362    -0.0004238773
  199  C 14  X     -0.0000281763     0.0000911229    -0.0001041271    -0.0000130196     0.0000126621
  200  C 14  Y      0.0000463536    -0.0000115575     0.0000186019     0.0000000209    -0.0000029927
  201  C 14  Z     -0.0000211453    -0.0000389703     0.0000274736     0.0000074929    -0.0000010302
  202  C 14  X      0.0005001708    -0.0002436860     0.0011162520    -0.0001912789    -0.0002561042
  203  C 14  Y      0.0000440269    -0.0013068498     0.0010748847     0.0000710371    -0.0002760852
  204  C 14  Z     -0.0003071287     0.0011706390    -0.0016603241     0.0001499810     0.0004327567
  205  C 14 XX      0.0000000315    -0.0000591949     0.0000606086     0.0000147732     0.0000039347
  206  C 14 YY     -0.0000155873    -0.0000173074    -0.0000798338     0.0000209038     0.0000118198
  207  C 14 ZZ     -0.0000004154    -0.0000168395     0.0000449409    -0.0000106486    -0.0000103345
  208  C 14 XY      0.0000135037     0.0000108055     0.0000586136    -0.0000143373    -0.0000072816
  209  C 14 XZ     -0.0000185933     0.0000261378    -0.0000772101     0.0000009739     0.0000067157
  210  C 14 YZ     -0.0000045954     0.0000045826     0.0000157844     0.0000091385     0.0000131966
  211  H 15  S      0.0004280418    -0.0007780840    -0.0001901807     0.0002240899     0.0028313331
  212  H 15  S      0.0002504870    -0.0014967466    -0.0014712231     0.0010737542    -0.0068009583
  213  H 16  S     -0.0000136080    -0.0007214411    -0.0001273371    -0.0007047066    -0.0000360149
  214  H 16  S     -0.0005931354    -0.0015809550    -0.0006524188    -0.0014746439     0.0002761210
  215  H 17  S      0.0000420888     0.0003420488     0.0008331423    -0.0020325665     0.0001219312
  216  H 17  S      0.0000705552     0.0006645568     0.0018745371     0.0085126362    -0.0000219190
  217  H 18  S      0.0000554053     0.0003431327     0.0004800183    -0.0007825886     0.0000635507
  218  H 18  S      0.0000828666     0.0014366707     0.0013245507    -0.0011888091    -0.0005883322
  219  H 19  S     -0.0000593351    -0.0009340420     0.0007978703     0.0000080663     0.0004819734
  220  H 19  S     -0.0004649593    -0.0008620634     0.0010725425     0.0006178916     0.0004414497
  221  H 20  S      0.0001576855     0.0000126237    -0.0001015939    -0.0008745370     0.0007119735
  222  H 20  S      0.0004203445     0.0007230853    -0.0008499301    -0.0003297014     0.0008935436
  223  H 21  S      0.0000618079    -0.0000524713     0.0003207085    -0.0000759971    -0.0000865809
  224  H 21  S      0.0000781194    -0.0001002086    -0.0000356882     0.0000108362     0.0000613005
  225  H 22  S      0.0000147118    -0.0000166730    -0.0000174759     0.0000035411     0.0000032951
  226  H 22  S      0.0000882065    -0.0000919981     0.0002378787    -0.0000483346    -0.0000652088
  227  H 23  S      0.0000093711    -0.0000134110     0.0000440040    -0.0000048871    -0.0000092531
  228  H 23  S      0.0000309981    -0.0000267387     0.0001114484    -0.0000204073    -0.0000205070
  229  H 24  S      0.0000229494     0.0000564380    -0.0000225663    -0.0000182787     0.0000027502
  230  H 24  S      0.0001534903     0.0000561288     0.0002175308    -0.0000767647    -0.0000487966
  231  H 25  S      0.0001112257    -0.0001543473     0.0003217836    -0.0000357006    -0.0000738215
  232  H 25  S     -0.0002713356    -0.0003076613     0.0000860407    -0.0000531775    -0.0000734169
  233  C 26  S     -0.0000116203    -0.0000398483    -0.0064623602    -0.0004687399     0.0001697649
  234  C 26  S      0.0004100063    -0.0005635738     0.0000999024    -0.0002259679     0.0001823404
  235  C 26  S     -0.0023411029    -0.0016022515    -0.0550369437     0.0007697023    -0.0004966176
  236  C 26  X      0.0000161414     0.0000399759    -0.0009156595     0.0003183463    -0.0001103884
  237  C 26  Y     -0.0001251556     0.0002401159     0.0000206300     0.0000406912    -0.0000230646
  238  C 26  Z      0.0000869361    -0.0001067214     0.0005997236     0.0001633759     0.0002133249
  239  C 26  X     -0.0078247651     0.0147567761    -0.0359414391     0.0066465655     0.0119805947
  240  C 26  Y      0.0010588490    -0.0015389470     0.0033573033    -0.0000128434    -0.0009398444
  241  C 26  Z      0.0032935109    -0.0061992796     0.0191607124    -0.0037183427    -0.0067214804
  242  C 26 XX      0.0000370793     0.0000200528     0.0025468642    -0.0004457854     0.0003400706
  243  C 26 YY      0.0000852269    -0.0000868294    -0.0000598889    -0.0002310204     0.0000334785
  244  C 26 ZZ      0.0000590525    -0.0000739032     0.0008880154    -0.0000467631     0.0001419539
  245  C 26 XY      0.0000032906    -0.0001596419    -0.0002414891    -0.0000311158     0.0000024829
  246  C 26 XZ      0.0000434443    -0.0001347244    -0.0017786746     0.0001737886    -0.0001761982
  247  C 26 YZ      0.0000203500    -0.0001240563     0.0000155446    -0.0000011633     0.0000139514
  248  C 27  S     -0.0000125157    -0.0002289684     0.0007116762    -0.0000337023    -0.0004097917
  249  C 27  S      0.0005095872    -0.0008954422     0.0009061671    -0.0002099619    -0.0009675323
  250  C 27  S      0.0054647352    -0.0107004596     0.0495364374    -0.0051039156    -0.0091106178
  251  C 27  X      0.0000355560     0.0000483120     0.0012008490    -0.0002651306     0.0001670990
  252  C 27  Y     -0.0000040581    -0.0000806931    -0.0000264242     0.0000097754    -0.0000164734
  253  C 27  Z     -0.0000139566     0.0000500873    -0.0004671595     0.0000371093    -0.0001043542
  254  C 27  X     -0.0058092016     0.0073005930    -0.0365295871     0.0053500922     0.0063248520
  255  C 27  Y      0.0000197627     0.0006263583     0.0014457039    -0.0005194146    -0.0002784497
  256  C 27  Z      0.0030705756    -0.0045777035     0.0166407006    -0.0018161684    -0.0025012675
  257  C 27 XX     -0.0000282162    -0.0000743864    -0.0007597178     0.0001403122    -0.0002359072
  258  C 27 YY      0.0000847463    -0.0001363300     0.0003713212    -0.0000378360    -0.0001478438
  259  C 27 ZZ      0.0000705627    -0.0001298361     0.0001124980     0.0000126186    -0.0001390484
  260  C 27 XY      0.0000269374    -0.0000221560     0.0001105645    -0.0000244113    -0.0000009007
  261  C 27 XZ      0.0000413983    -0.0000078823     0.0005962187    -0.0001324711     0.0000178611
  262  C 27 YZ     -0.0000230794     0.0000380561    -0.0000884836     0.0000173041     0.0000092276
  263  C 28  S      0.0000078868     0.9896638768     0.0139440179    -0.0011150238     0.0086340037
  264  C 28  S      0.0007289165     0.0447268221     0.0001252243     0.0005004724    -0.0014940103
  265  C 28  S      0.0303341378    -0.0496742723    -0.0256843916    -0.0128708141    -0.0099814105
  266  C 28  X      0.0001703310    -0.0005280757     0.0005467068    -0.0000682716    -0.0005849341
  267  C 28  Y     -0.0001347794    -0.0011862121     0.0003492002    -0.0000851606     0.0001375079
  268  C 28  Z      0.0003165205    -0.0011410620    -0.0009162116    -0.0000269053     0.0005047796
  269  C 28  X      0.0114781897     0.0019952798    -0.0019176561    -0.0010257979     0.0123775491
  270  C 28  Y     -0.0207421555     0.0029773131     0.0021498346     0.0015933640    -0.0095768359
  271  C 28  Z      0.0070763280     0.0110482930     0.0024613340     0.0019400012    -0.0021511536
  272  C 28 XX      0.0002360296     0.0015016373     0.0003117505     0.0000851028     0.0016481146
  273  C 28 YY      0.0004645140     0.0025292646     0.0008562014     0.0000334184    -0.0000103966
  274  C 28 ZZ      0.0001745955     0.0008831439     0.0012292807     0.0001527615     0.0000369468
  275  C 28 XY     -0.0002363980    -0.0014717065     0.0005704617    -0.0000554069    -0.0004660331
  276  C 28 XZ      0.0001676483     0.0000718277    -0.0005464544     0.0001826060    -0.0002388355
  277  C 28 YZ     -0.0001413054    -0.0014089088    -0.0012734085    -0.0000623179    -0.0000337233

                          6                7                8                9               10
                  -10.6196196545   -10.6182102067   -10.6172858366   -10.6039253148   -10.6037980860
    1  C  1  S     -0.0034015620     0.0022431492    -0.0363144874    -0.0006099992     0.0073235269
    2  C  1  S     -0.0007348550    -0.0006893259     0.0004588271     0.0008055428    -0.0011544757
    3  C  1  S     -0.0034902433     0.0053036934     0.0044873740     0.0001158522     0.0010249300
    4  C  1  X     -0.0000949988    -0.0001330012     0.0005661891     0.0001798421     0.0000392393
    5  C  1  Y      0.0000971400     0.0005221582     0.0004743135    -0.0000659337     0.0007925815
    6  C  1  Z     -0.0002913701    -0.0000490846     0.0008766012    -0.0001241814     0.0000988428
    7  C  1  X      0.0004088783     0.0009532862    -0.0046393926     0.0003598076     0.0051450373
    8  C  1  Y     -0.0028246024     0.0005010443    -0.0008478326     0.0003353921    -0.0013315355
    9  C  1  Z      0.0001813624    -0.0041959294    -0.0018589432     0.0002125880    -0.0060743757
   10  C  1 XX     -0.0000340226     0.0001295735     0.0002063542     0.0001690320     0.0000758526
   11  C  1 YY      0.0000200902    -0.0003468702    -0.0002543781     0.0000185963     0.0018616686
   12  C  1 ZZ      0.0003377293    -0.0000649209    -0.0013608163     0.0000911758    -0.0000086935
   13  C  1 XY      0.0001249998     0.0001058099     0.0001514545     0.0000858003    -0.0000282003
   14  C  1 XZ     -0.0001937095    -0.0002558410    -0.0002023230     0.0000455133    -0.0000492162
   15  C  1 YZ     -0.0003726304     0.0000737677    -0.0011043424     0.0000521197    -0.0002867946
   16  C  2  S      0.0074099218    -0.0223308987     0.9882620767     0.0004670531     0.0004443564
   17  C  2  S      0.0001237474    -0.0006636714     0.0439465825     0.0000952338     0.0006008324
   18  C  2  S     -0.0044545075    -0.0084495353    -0.0536624334    -0.0043714023    -0.0011717401
   19  C  2  X      0.0000191126    -0.0004733222     0.0014401660    -0.0001207165     0.0002450758
   20  C  2  Y      0.0003550996     0.0002002525     0.0015894957    -0.0000034252    -0.0000299421
   21  C  2  Z      0.0001452990    -0.0003990700     0.0007425049     0.0002024910    -0.0002362173
   22  C  2  X      0.0001789826    -0.0021661004    -0.0076031366    -0.0009672735    -0.0002267608
   23  C  2  Y     -0.0002218528    -0.0011640968    -0.0092655948    -0.0018189413    -0.0025759969
   24  C  2  Z     -0.0002254510    -0.0023140849    -0.0014449487     0.0008358802    -0.0018395399
   25  C  2 XX      0.0000561126    -0.0002497799    -0.0002714999    -0.0000537930     0.0003394842
   26  C  2 YY      0.0006035743    -0.0000659955     0.0016026550     0.0000103199    -0.0003693964
   27  C  2 ZZ      0.0000251761    -0.0001714455     0.0012455149     0.0000068906    -0.0000125954
   28  C  2 XY      0.0003224448     0.0000301848     0.0004964879    -0.0000331774     0.0000639311
   29  C  2 XZ     -0.0000547380    -0.0001731937    -0.0002350102     0.0000291628     0.0000210100
   30  C  2 YZ      0.0000352466     0.0001139709     0.0000316072     0.0000320432    -0.0001876667
   31  C  3  S     -0.0313073681     0.0000898796    -0.0328956331     0.0004543085     0.0000840274
   32  C  3  S      0.0000249068    -0.0000305649    -0.0012040787    -0.0009513713     0.0010778863
   33  C  3  S      0.0256598780    -0.0013465919     0.0212059531     0.0121213450    -0.0072898906
   34  C  3  X     -0.0001758403     0.0000537452     0.0002893561    -0.0001863660    -0.0000293405
   35  C  3  Y     -0.0005670246    -0.0003384910     0.0011081473     0.0001747677    -0.0002222214
   36  C  3  Z     -0.0002400942     0.0000650776    -0.0009884372    -0.0001436061     0.0000533687
   37  C  3  X      0.0028637266     0.0000144347    -0.0008414002     0.0022709001    -0.0009330512
   38  C  3  Y      0.0068703037    -0.0008073000    -0.0026466923     0.0007545518    -0.0008229915
   39  C  3  Z      0.0070629551    -0.0011646335     0.0064155520     0.0045650109    -0.0047445004
   40  C  3 XX     -0.0002218053     0.0001802301    -0.0001985357    -0.0001492047     0.0002075405
   41  C  3 YY     -0.0011821156     0.0000443553    -0.0008884906    -0.0000976966     0.0001202627
   42  C  3 ZZ     -0.0003885422    -0.0000424917    -0.0009240921    -0.0000654450    -0.0002364406
   43  C  3 XY     -0.0007076689    -0.0000316662    -0.0005469811     0.0000428876    -0.0000497175
   44  C  3 XZ     -0.0004031067    -0.0000473685     0.0003789580    -0.0000397351     0.0000486603
   45  C  3 YZ     -0.0007165415    -0.0000941695     0.0011069120     0.0000614384    -0.0002458191
   46  C  4  S      0.9888419688     0.0126705984    -0.0082510077    -0.0005452059     0.0096551833
   47  C  4  S      0.0467280102    -0.0010583343    -0.0000237008     0.0003516694    -0.0012440717
   48  C  4  S     -0.0815852427     0.0130554457    -0.0130896406    -0.0137170221    -0.0048742832
   49  C  4  X      0.0000346943     0.0001047137    -0.0001768876    -0.0001818286    -0.0005208922
   50  C  4  Y     -0.0025100035     0.0001203537    -0.0003185596     0.0000391392     0.0003006691
   51  C  4  Z      0.0006490108    -0.0001347220     0.0001013983    -0.0000646276     0.0006404640
   52  C  4  X      0.0035943263     0.0004895920     0.0015359641     0.0031402896     0.0003518572
   53  C  4  Y      0.0191426701    -0.0047355397     0.0016933017     0.0062748535    -0.0051348292
   54  C  4  Z     -0.0077889722     0.0030986001    -0.0015434003    -0.0032123964    -0.0019481796
   55  C  4 XX      0.0011284215    -0.0001889363     0.0001181127     0.0002386693     0.0005603360
   56  C  4 YY      0.0018202882    -0.0001569799     0.0005904168     0.0000493683    -0.0000547323
   57  C  4 ZZ      0.0011854241    -0.0001721131     0.0001011926    -0.0000512862     0.0013282919
   58  C  4 XY      0.0000357712    -0.0001599876     0.0002641535    -0.0000768859    -0.0000553754
   59  C  4 XZ     -0.0001543047    -0.0000087415     0.0000607605    -0.0000342980    -0.0010301997
   60  C  4 YZ     -0.0002415816    -0.0000242948    -0.0002139780    -0.0000051381     0.0001124733
   61  C  5  S     -0.0225196843    -0.0009875497    -0.0009946902     0.0026106287     0.0004447586
   62  C  5  S      0.0004533687     0.0003806334    -0.0006861922    -0.0022490558     0.0000548591
   63  C  5  S      0.0163926986    -0.0242706994     0.0117069671    -0.0323345560     0.0072595659
   64  C  5  X      0.0001621958    -0.0000559313    -0.0002118173    -0.0006425982     0.0000627877
   65  C  5  Y     -0.0008265126     0.0002698205     0.0000586545    -0.0000610129    -0.0000939366
   66  C  5  Z     -0.0000454512     0.0000128621     0.0000908778     0.0001178416     0.0001313620
   67  C  5  X     -0.0033103267    -0.0043929770    -0.0005688562    -0.0239430909    -0.0020788021
   68  C  5  Y      0.0063861227     0.0012466818    -0.0006183656     0.0016478539    -0.0030259905
   69  C  5  Z      0.0018435712     0.0017972905    -0.0014897624     0.0172931297     0.0010853625
   70  C  5 XX     -0.0009120777     0.0000000369     0.0006888165    -0.0007878699    -0.0001875071
   71  C  5 YY     -0.0007880731    -0.0001726442     0.0001135624    -0.0004166788    -0.0000558329
   72  C  5 ZZ     -0.0000351870     0.0003003581    -0.0000194137    -0.0005499754    -0.0001117133
   73  C  5 XY      0.0010621312     0.0001348279     0.0003091108     0.0000005477     0.0003572702
   74  C  5 XZ     -0.0002714892    -0.0002368708    -0.0002432185     0.0000994844     0.0002233245
   75  C  5 YZ      0.0003395451    -0.0000575463     0.0000319771    -0.0000380019    -0.0001022300
   76  C  6  S      0.0093534722     0.0001897524     0.0001043922     0.0247207868    -0.9892784331
   77  C  6  S      0.0009741486    -0.0000102503    -0.0012519364     0.0011586905    -0.0440578314
   78  C  6  S      0.0264747274    -0.0057167751     0.0094506596     0.0042827710     0.0443986041
   79  C  6  X     -0.0003338529     0.0000577769     0.0000984197     0.0000927769    -0.0006382650
   80  C  6  Y     -0.0001136773    -0.0001144993    -0.0001518178    -0.0000013494     0.0011566514
   81  C  6  Z      0.0005540483     0.0002453126    -0.0000494229    -0.0001417595     0.0007147776
   82  C  6  X      0.0043060335    -0.0018886964     0.0017282424     0.0004989217     0.0018609446
   83  C  6  Y     -0.0034492615     0.0015477949    -0.0026856453    -0.0010163258    -0.0017356426
   84  C  6  Z     -0.0079427539     0.0018132239    -0.0042156692    -0.0022297475    -0.0011634944
   85  C  6 XX     -0.0004477267     0.0000268763    -0.0001588023    -0.0000371073    -0.0005577541
   86  C  6 YY     -0.0000718638     0.0000347914     0.0002939021     0.0000524688    -0.0006649412
   87  C  6 ZZ     -0.0013098920    -0.0000882244     0.0000466971     0.0001523293    -0.0005749870
   88  C  6 XY     -0.0000347315    -0.0000598942    -0.0002329779    -0.0000606596     0.0001213792
   89  C  6 XZ      0.0010113425     0.0000719874    -0.0000748286     0.0000333045     0.0000529434
   90  C  6 YZ      0.0002645412    -0.0001986593     0.0004073831     0.0000230765    -0.0002111710
   91  C  7  S     -0.0125349263     0.9891298149     0.0224716192    -0.0000134603     0.0000751711
   92  C  7  S     -0.0016570274     0.0484584392     0.0009819000     0.0004236099     0.0002631874
   93  C  7  S      0.0133747554    -0.0401619351    -0.0066980193    -0.0090376197    -0.0099637107
   94  C  7  X     -0.0000731698     0.0000170008     0.0003158378     0.0000247172     0.0000467421
   95  C  7  Y     -0.0000108488     0.0000916426    -0.0001188018    -0.0001665011    -0.0001488185
   96  C  7  Z     -0.0000014041     0.0000246482     0.0002821629     0.0001865946    -0.0000200318
   97  C  7  X     -0.0087035682     0.0419102079     0.0044096725     0.0085236113     0.0061276220
   98  C  7  Y      0.0157720980    -0.0684615901    -0.0067379030    -0.0124194014    -0.0102648815
   99  C  7  Z     -0.0065618214     0.0321345947     0.0029798799     0.0047506362     0.0046486892
  100  C  7 XX     -0.0002359227     0.0007930623    -0.0002099358     0.0000162583     0.0000321321
  101  C  7 YY     -0.0002311401     0.0036653451    -0.0000971998     0.0000150651     0.0000192218
  102  C  7 ZZ     -0.0001726371     0.0000106745    -0.0002555655     0.0000443748     0.0000691047
  103  C  7 XY      0.0000424293    -0.0030876326     0.0001370378     0.0000169867    -0.0000078916
  104  C  7 XZ     -0.0000349338     0.0013197554     0.0000213624    -0.0000561991     0.0000526932
  105  C  7 YZ      0.0000428356    -0.0022155603     0.0001279676    -0.0000257344    -0.0000168725
  106  C  8  S      0.0003872634     0.0000310524    -0.0004612150     0.9891760560     0.0247261162
  107  C  8  S      0.0002696846     0.0000745764    -0.0002652038     0.0433689138     0.0009768645
  108  C  8  S      0.0009157161    -0.0005697074    -0.0004925718    -0.0008757554    -0.0011232256
  109  C  8  X     -0.0000024357     0.0000255404     0.0000237188    -0.0007136381    -0.0000199081
  110  C  8  Y     -0.0000475802     0.0000441319    -0.0000282968     0.0000289260    -0.0000615211
  111  C  8  Z      0.0000663430    -0.0000478049    -0.0000240477     0.0003633090     0.0000213259
  112  C  8  X     -0.0016221214     0.0003339469     0.0010019072    -0.0238417998     0.0002399607
  113  C  8  Y      0.0011738929    -0.0010484926     0.0003173783     0.0026554033     0.0011342586
  114  C  8  Z     -0.0004652647     0.0006691303    -0.0003609029     0.0105366523    -0.0005992760
  115  C  8 XX      0.0000576797    -0.0000146588    -0.0000703952     0.0024611737     0.0000306437
  116  C  8 YY      0.0000374265     0.0000122013    -0.0000428688     0.0013452974     0.0000222155
  117  C  8 ZZ      0.0000434137    -0.0000065241    -0.0000311795     0.0009848940     0.0000354316
  118  C  8 XY      0.0000358590    -0.0000164516    -0.0000092263    -0.0007484959    -0.0000166935
  119  C  8 XZ     -0.0000040284     0.0000267320    -0.0000093809    -0.0012222566    -0.0000514808
  120  C  8 YZ     -0.0000156753     0.0000064792     0.0000063609    -0.0013295401    -0.0000295625
  121  N  9  S      0.0000006901     0.0005031328     0.0000055663    -0.0000125538    -0.0000047808
  122  N  9  S     -0.0004188332     0.0006941014     0.0002522273     0.0005520808     0.0002802231
  123  N  9  S      0.0118701908    -0.0697140273    -0.0054363074    -0.0109630860    -0.0075366941
  124  N  9  X     -0.0000182375    -0.0009213372     0.0000775214     0.0000034543     0.0000162824
  125  N  9  Y     -0.0000624376     0.0014720800    -0.0000768100    -0.0000622931    -0.0000201500
  126  N  9  Z     -0.0000011403    -0.0007500533     0.0000667767     0.0000674149    -0.0000078228
  127  N  9  X     -0.0018110776     0.0115405902     0.0007992050     0.0011924134     0.0010146035
  128  N  9  Y      0.0023262396    -0.0189401431    -0.0011657929    -0.0024886581    -0.0015998282
  129  N  9  Z     -0.0012754577     0.0081237451     0.0007009865     0.0014609421     0.0006457951
  130  N  9 XX     -0.0000659518     0.0007981530     0.0000869498     0.0001655036     0.0000557665
  131  N  9 YY     -0.0000575768     0.0001879662     0.0001400678     0.0000877008     0.0000227870
  132  N  9 ZZ     -0.0000968108     0.0009871748     0.0000807745     0.0001268682     0.0000760866
  133  N  9 XY     -0.0000758743     0.0007082735    -0.0000204996     0.0000292176     0.0000361834
  134  N  9 XZ      0.0000459699    -0.0003136776    -0.0000192723    -0.0000334086    -0.0000064104
  135  N  9 YZ     -0.0000537993     0.0005006613    -0.0000001759     0.0000677555     0.0000100109
  136  C 10  S     -0.0000212543     0.0000472419    -0.0000545144     0.0160591143     0.0002665704
  137  C 10  S     -0.0000053603     0.0000287693    -0.0000424518     0.0001086249    -0.0000601418
  138  C 10  S     -0.0008993609     0.0014781598    -0.0007415780     0.0141260612    -0.0007896129
  139  C 10  X      0.0000346517    -0.0000399634     0.0000174749     0.0005036089     0.0000414554
  140  C 10  Y      0.0000037278    -0.0000146512     0.0000017053     0.0011806712     0.0000374839
  141  C 10  Z     -0.0000168955     0.0000332793    -0.0000196105    -0.0012216011    -0.0000563013
  142  C 10  X      0.0001439135     0.0002659581    -0.0003440310     0.0033981314    -0.0001607083
  143  C 10  Y      0.0002018161    -0.0003596114     0.0002453291    -0.0025118528     0.0003547413
  144  C 10  Z     -0.0001539397     0.0001477834    -0.0001185228     0.0002253259    -0.0003094012
  145  C 10 XX     -0.0000203652     0.0000219941    -0.0000161379    -0.0003259775    -0.0000321477
  146  C 10 YY     -0.0000163674    -0.0000001271     0.0000158521    -0.0009893868    -0.0000205071
  147  C 10 ZZ     -0.0000133126     0.0000097428    -0.0000077151    -0.0011325197    -0.0000488923
  148  C 10 XY     -0.0000167718     0.0000043335     0.0000073263    -0.0005324742    -0.0000082541
  149  C 10 XZ      0.0000241779    -0.0000167108     0.0000005091     0.0006159557     0.0000218737
  150  C 10 YZ      0.0000015817    -0.0000015288    -0.0000015272     0.0011819948     0.0000393870
  151  C 11  S     -0.0000001699    -0.0000106585     0.0000040304     0.0008327016     0.0000119403
  152  C 11  S     -0.0000380288     0.0000148996     0.0000050133    -0.0006656894    -0.0000275449
  153  C 11  S      0.0001869983    -0.0007841606     0.0005746077    -0.0042836668     0.0004172425
  154  C 11  X     -0.0000061443     0.0000202130    -0.0000136088    -0.0000935330    -0.0000183538
  155  C 11  Y      0.0000054804    -0.0000040748     0.0000041699     0.0001104152     0.0000102280
  156  C 11  Z     -0.0000070920    -0.0000075179     0.0000102142    -0.0000390374     0.0000076857
  157  C 11  X     -0.0001105795     0.0001801336    -0.0000790215     0.0018562942    -0.0000135819
  158  C 11  Y     -0.0001050445     0.0001471722    -0.0001020324    -0.0023431643    -0.0001984352
  159  C 11  Z      0.0001369723    -0.0002157548     0.0001356391     0.0008910420     0.0001822780
  160  C 11 XX      0.0000065411    -0.0000131700     0.0000090959     0.0001765969     0.0000142679
  161  C 11 YY     -0.0000121579     0.0000025163     0.0000046548     0.0000263578     0.0000018724
  162  C 11 ZZ     -0.0000054366    -0.0000001973     0.0000021881     0.0000181965     0.0000014223
  163  C 11 XY     -0.0000006736     0.0000023532    -0.0000023047    -0.0000467416    -0.0000026723
  164  C 11 XZ     -0.0000122937     0.0000092450    -0.0000023166    -0.0002057506    -0.0000110659
  165  C 11 YZ     -0.0000068699     0.0000009687     0.0000044694    -0.0002037765    -0.0000005731
  166  C 12  S      0.0000031262    -0.0000089474    -0.0000010168    -0.0004458004    -0.0000188249
  167  C 12  S     -0.0000110248    -0.0000160768     0.0000119182    -0.0006070344    -0.0000119429
  168  C 12  S      0.0003720461     0.0000632127    -0.0003669818    -0.0017667697    -0.0001375498
  169  C 12  X      0.0000061474     0.0000019861    -0.0000007133     0.0002601235     0.0000061245
  170  C 12  Y     -0.0000133632     0.0000092902     0.0000026734    -0.0000274400    -0.0000054476
  171  C 12  Z      0.0000027551    -0.0000085306     0.0000080556    -0.0001171922     0.0000071314
  172  C 12  X     -0.0001088389    -0.0000630889     0.0001316254    -0.0008213081     0.0000151356
  173  C 12  Y     -0.0000702917     0.0000836389    -0.0000213727     0.0000581015    -0.0000692455
  174  C 12  Z      0.0001306443    -0.0000344675    -0.0000669126     0.0003947004     0.0000274770
  175  C 12 XX     -0.0000049339    -0.0000024466     0.0000035203    -0.0001026193    -0.0000015617
  176  C 12 YY     -0.0000009290    -0.0000000570    -0.0000002588    -0.0001986430    -0.0000044252
  177  C 12 ZZ     -0.0000011824    -0.0000042462     0.0000026269    -0.0002014520    -0.0000016509
  178  C 12 XY      0.0000003282    -0.0000042498     0.0000034667    -0.0000336051     0.0000040711
  179  C 12 XZ     -0.0000041876     0.0000024717     0.0000012220    -0.0000761482    -0.0000012183
  180  C 12 YZ     -0.0000077169    -0.0000015145     0.0000052965    -0.0000476156     0.0000010395
  181  C 13  S     -0.0000003741    -0.0000042774     0.0000048974     0.0007713658     0.0000143978
  182  C 13  S      0.0000161895    -0.0000233946     0.0000159837    -0.0006395174     0.0000143119
  183  C 13  S     -0.0010412187     0.0002823681     0.0003536040    -0.0049590451    -0.0004879477
  184  C 13  X      0.0000247305    -0.0000053220    -0.0000091723    -0.0000337066     0.0000042034
  185  C 13  Y      0.0000007991    -0.0000078807     0.0000052322    -0.0000943655     0.0000056254
  186  C 13  Z     -0.0000195686     0.0000091817     0.0000067828     0.0000936181    -0.0000006541
  187  C 13  X      0.0002843774    -0.0001468469    -0.0000405625     0.0011006780     0.0002146519
  188  C 13  Y     -0.0003230267     0.0002363392     0.0000752185     0.0019561618    -0.0000824327
  189  C 13  Z      0.0001020367    -0.0001126188    -0.0000288707    -0.0021670159    -0.0000337117
  190  C 13 XX     -0.0000167636     0.0000109287     0.0000031261     0.0002130489    -0.0000029287
  191  C 13 YY      0.0000035014    -0.0000048939     0.0000027282     0.0000509296     0.0000067966
  192  C 13 ZZ     -0.0000068337    -0.0000044673     0.0000095596    -0.0000436724     0.0000087118
  193  C 13 XY     -0.0000002812    -0.0000053667     0.0000030434    -0.0001660312     0.0000000115
  194  C 13 XZ      0.0000105061    -0.0000067142     0.0000002045    -0.0001271792     0.0000059892
  195  C 13 YZ     -0.0000016032     0.0000008517     0.0000012012    -0.0001551603    -0.0000007974
  196  C 14  S      0.0001033085    -0.0000790763    -0.0000333238     0.0147462324     0.0003916334
  197  C 14  S      0.0000780664    -0.0000613450    -0.0000301297     0.0001099747     0.0000075673
  198  C 14  S      0.0018350270    -0.0006942674    -0.0002105546     0.0156837248     0.0013560782
  199  C 14  X     -0.0000566326     0.0000330467     0.0000043008     0.0010176963    -0.0000083407
  200  C 14  Y      0.0000189273     0.0000149676    -0.0000038261    -0.0012766829    -0.0000232836
  201  C 14  Z      0.0000186812    -0.0000293739    -0.0000077084     0.0004883645     0.0000192284
  202  C 14  X      0.0001366230     0.0001167816    -0.0002208799     0.0023855491    -0.0000711187
  203  C 14  Y      0.0007094399    -0.0005100529    -0.0001773712     0.0023534851     0.0001763627
  204  C 14  Z     -0.0005587309     0.0003490349     0.0001567267    -0.0031598272    -0.0002119330
  205  C 14 XX      0.0000373397    -0.0000370257     0.0000030777    -0.0009803852     0.0000058887
  206  C 14 YY      0.0000157358    -0.0000199038    -0.0000050625    -0.0012260643    -0.0000390294
  207  C 14 ZZ     -0.0000004159    -0.0000157930     0.0000095811    -0.0001741374     0.0000086162
  208  C 14 XY     -0.0000054127     0.0000116105    -0.0000106534     0.0012145815     0.0000156104
  209  C 14 XZ     -0.0000205543     0.0000036880     0.0000114822    -0.0003839088    -0.0000071624
  210  C 14 YZ      0.0000029641    -0.0000020858    -0.0000031370     0.0004866286     0.0000193141
  211  H 15  S     -0.0001176142    -0.0001440901    -0.0002183516    -0.0000156607     0.0010146679
  212  H 15  S      0.0004382861     0.0007646247    -0.0010060817     0.0000041652     0.0025761905
  213  H 16  S      0.0000316746    -0.0000845505    -0.0028261030    -0.0001372666    -0.0004272198
  214  H 16  S      0.0008600844     0.0005481651     0.0072519895    -0.0001435093    -0.0010396371
  215  H 17  S      0.0001089911    -0.0000129962    -0.0000050006    -0.0001046696    -0.0002431540
  216  H 17  S     -0.0007965499    -0.0004095206    -0.0006304717     0.0006020264    -0.0009978532
  217  H 18  S     -0.0027160468     0.0001430937     0.0001721013    -0.0005292997     0.0008140076
  218  H 18  S      0.0069825641     0.0003895499     0.0009306934    -0.0002136177     0.0020120632
  219  H 19  S     -0.0004445186     0.0004059532    -0.0000338928    -0.0000267202     0.0009158140
  220  H 19  S     -0.0000498613    -0.0006910516     0.0003716899     0.0006366842    -0.0089743997
  221  H 20  S     -0.0005468402    -0.0001772436    -0.0005719641    -0.0001715996     0.0011295741
  222  H 20  S     -0.0010110011    -0.0000307637    -0.0002858780    -0.0001748107    -0.0083089586
  223  H 21  S      0.0000068580     0.0000626995    -0.0000566901     0.0002279567    -0.0000454828
  224  H 21  S      0.0000213905    -0.0001403319     0.0000247670    -0.0012440721    -0.0000715517
  225  H 22  S      0.0000182734    -0.0000163500     0.0000089755     0.0004609225     0.0000256710
  226  H 22  S      0.0000666979     0.0000031933    -0.0000213741     0.0013942530     0.0000370482
  227  H 23  S      0.0000071061     0.0000067692    -0.0000076465     0.0002602891     0.0000061815
  228  H 23  S      0.0000154519     0.0000047255    -0.0000124820     0.0006347636     0.0000078157
  229  H 24  S     -0.0000289116     0.0000275019     0.0000029377     0.0004454715    -0.0000058879
  230  H 24  S     -0.0000138816     0.0001031826    -0.0000253272     0.0013901137    -0.0000074194
  231  H 25  S      0.0000880370    -0.0000041573    -0.0000415074     0.0002753037     0.0000112535
  232  H 25  S      0.0000449300    -0.0003642273    -0.0000219674    -0.0013933327    -0.0001283246
  233  C 26  S     -0.0000742182    -0.0003504707     0.0000028862    -0.0019492585    -0.0000866986
  234  C 26  S     -0.0002896338    -0.0002133651     0.0004689228    -0.0022038699     0.0000094052
  235  C 26  S     -0.0066849953     0.0090242672     0.0012228063    -0.0661135708    -0.0000611697
  236  C 26  X      0.0001589666     0.0001058720    -0.0001629747     0.0012014248     0.0000279663
  237  C 26  Y     -0.0002197981     0.0002965966    -0.0000425280    -0.0001131478    -0.0001029363
  238  C 26  Z      0.0000772076    -0.0002680134     0.0000110611    -0.0006071355    -0.0000333245
  239  C 26  X     -0.0055130716    -0.0076876430     0.0079456754    -0.0698933974     0.0004679353
  240  C 26  Y      0.0002624668    -0.0007438165     0.0005505168     0.0034443776     0.0015627149
  241  C 26  Z      0.0010333209     0.0047815553    -0.0031051265     0.0342475558    -0.0001255407
  242  C 26 XX      0.0000672261    -0.0001710278    -0.0001416299     0.0004817259     0.0001408582
  243  C 26 YY      0.0000258124    -0.0001405527     0.0001056330    -0.0005417550    -0.0000157792
  244  C 26 ZZ     -0.0001163699    -0.0001600904     0.0000526519    -0.0003214734     0.0000294469
  245  C 26 XY     -0.0000221409    -0.0000549032    -0.0000248837     0.0000010198    -0.0000155071
  246  C 26 XZ     -0.0000686117     0.0000363696     0.0001289280    -0.0006312780    -0.0001020986
  247  C 26 YZ     -0.0002542772     0.0000276584     0.0000072018     0.0000138845     0.0000303198
  248  C 27  S      0.0002275504     0.0004034233    -0.0003207397     0.0118842488     0.0002516406
  249  C 27  S      0.0002985652     0.0007962748    -0.0004939671     0.0023110416    -0.0000718872
  250  C 27  S      0.0059178502     0.0033729150    -0.0064952195     0.0767677237     0.0003293742
  251  C 27  X     -0.0000234238    -0.0001785343     0.0000016705    -0.0005914075     0.0000063398
  252  C 27  Y      0.0000402527    -0.0000148813     0.0000309061     0.0000791305     0.0000692581
  253  C 27  Z     -0.0000609406     0.0001099171     0.0000241938     0.0002332140     0.0000037803
  254  C 27  X     -0.0037704029    -0.0006814112     0.0035420960    -0.0680087408     0.0004807802
  255  C 27  Y     -0.0002409136     0.0008757195    -0.0007942517     0.0041169753    -0.0011653517
  256  C 27  Z      0.0030262289    -0.0003587167    -0.0021175237     0.0328998205    -0.0001797746
  257  C 27 XX     -0.0000028463     0.0001385211     0.0000301645    -0.0024132453    -0.0001067663
  258  C 27 YY      0.0000628667     0.0001556645    -0.0001109140     0.0003018860    -0.0000039417
  259  C 27 ZZ      0.0000808835     0.0001303393    -0.0001034839    -0.0002321398    -0.0000366424
  260  C 27 XY      0.0000158560    -0.0000342297     0.0000179304     0.0003055800     0.0000430309
  261  C 27 XZ      0.0000067941     0.0000249518    -0.0000418817     0.0014931844     0.0000764613
  262  C 27 YZ      0.0000012882     0.0000121763    -0.0000043808    -0.0000566644    -0.0000190282
  263  C 28  S     -0.0003162255    -0.0132831063    -0.0000751559     0.0003095339     0.0000967813
  264  C 28  S     -0.0003646169    -0.0014731663    -0.0004505391    -0.0005946642     0.0009514657
  265  C 28  S     -0.0200901319     0.0894627408     0.0195976562     0.0115764552     0.0012448168
  266  C 28  X      0.0001255885    -0.0008359826    -0.0005908749    -0.0002528969    -0.0001548111
  267  C 28  Y     -0.0001064818     0.0023406000     0.0003528887     0.0001283156     0.0002218677
  268  C 28  Z      0.0000563744    -0.0004814373    -0.0001183856     0.0000506338    -0.0001601004
  269  C 28  X     -0.0079273023     0.0181482839    -0.0017275680     0.0070433833     0.0085913129
  270  C 28  Y      0.0111284637    -0.0311180933    -0.0072958635    -0.0129668366    -0.0131448628
  271  C 28  Z     -0.0061584801     0.0082421508    -0.0000457745     0.0054772120     0.0067195053
  272  C 28 XX      0.0000740743    -0.0010044791    -0.0000374495    -0.0000707130    -0.0000564688
  273  C 28 YY      0.0000865768    -0.0024224856     0.0002602324    -0.0000101691    -0.0000767371
  274  C 28 ZZ      0.0002355187    -0.0007111877    -0.0002195349     0.0000047733     0.0001750857
  275  C 28 XY     -0.0002030352     0.0014195778    -0.0002037159    -0.0000865860     0.0002155894
  276  C 28 XZ      0.0000561676    -0.0006768634     0.0001014589    -0.0000135398     0.0001134511
  277  C 28 YZ     -0.0002133812     0.0009456991    -0.0001136630    -0.0000249842     0.0000592916

                         11               12               13               14               15
                  -10.5837217262   -10.5819401764   -10.5817886070   -10.5810751699   -10.5808661829
    1  C  1  S     -0.0000623132    -0.0000504293     0.0000185905    -0.0001740608     0.0000118568
    2  C  1  S      0.0001900309     0.0001428695    -0.0000764575     0.0010917017    -0.0000556267
    3  C  1  S     -0.0004595200     0.0001738419     0.0000464980     0.0172579278    -0.0000896320
    4  C  1  X      0.0000347755     0.0000471171    -0.0000170258     0.0005161315    -0.0000156171
    5  C  1  Y      0.0000154496    -0.0000375828     0.0000016163    -0.0002285909     0.0000111906
    6  C  1  Z     -0.0000355371    -0.0000226202     0.0000094491    -0.0002192268     0.0000062251
    7  C  1  X      0.0000006734     0.0002043404    -0.0000252930     0.0052608934    -0.0000623773
    8  C  1  Y     -0.0003829464     0.0003564950     0.0000329336     0.0020551042    -0.0001114277
    9  C  1  Z      0.0002739122    -0.0000690445    -0.0000745358    -0.0042426147    -0.0000129131
   10  C  1 XX      0.0000322075     0.0000504785    -0.0000144636     0.0002785963    -0.0000143382
   11  C  1 YY      0.0000114066     0.0000211909    -0.0000071572     0.0000491311    -0.0000082447
   12  C  1 ZZ      0.0000436681     0.0000050304    -0.0000093318     0.0000658965    -0.0000000729
   13  C  1 XY      0.0000280630     0.0000077717    -0.0000056931     0.0001761218    -0.0000008663
   14  C  1 XZ      0.0000098482     0.0000022934    -0.0000070001     0.0001161544    -0.0000052468
   15  C  1 YZ     -0.0000043398     0.0000130536    -0.0000029984     0.0001349521    -0.0000056478
   16  C  2  S      0.0000520893     0.0000265517    -0.0000161382     0.0002297039    -0.0000077371
   17  C  2  S     -0.0000022608    -0.0000129749    -0.0000032754     0.0010719221    -0.0000049877
   18  C  2  S     -0.0011412986    -0.0003903775     0.0002304035    -0.0181192429     0.0000691713
   19  C  2  X     -0.0000600180     0.0000091886     0.0000135506    -0.0001598376    -0.0000015769
   20  C  2  Y     -0.0000054971    -0.0000003240     0.0000012880     0.0000130199    -0.0000000579
   21  C  2  Z      0.0000538025     0.0000408744    -0.0000165062     0.0003289364    -0.0000110978
   22  C  2  X     -0.0002250182    -0.0000784297     0.0000499499    -0.0038717274     0.0000212975
   23  C  2  Y     -0.0001291548    -0.0005638011     0.0000704037    -0.0069394026     0.0001506816
   24  C  2  Z     -0.0000016989     0.0003846691    -0.0000545682     0.0004113684    -0.0001291021
   25  C  2 XX     -0.0000327677     0.0000137420     0.0000071316    -0.0000771677    -0.0000024859
   26  C  2 YY      0.0000033588    -0.0000035478    -0.0000004061     0.0001136950     0.0000004153
   27  C  2 ZZ     -0.0000070941     0.0000062614     0.0000000221     0.0001363189    -0.0000034823
   28  C  2 XY      0.0000083673    -0.0000110995     0.0000021229    -0.0002394010     0.0000075067
   29  C  2 XZ     -0.0000114321     0.0000294535    -0.0000007220     0.0001044309    -0.0000086114
   30  C  2 YZ      0.0000065785     0.0000042667    -0.0000017560     0.0000561147    -0.0000011751
   31  C  3  S      0.0000652069     0.0000190806    -0.0000080264     0.0003157749    -0.0000026772
   32  C  3  S     -0.0002326401    -0.0001780763     0.0000642584    -0.0015190541     0.0000465834
   33  C  3  S      0.0032863878     0.0020900055    -0.0008990996     0.0239781330    -0.0005068401
   34  C  3  X     -0.0000866224     0.0000078520     0.0000049208    -0.0005196569    -0.0000072069
   35  C  3  Y      0.0000634766     0.0000239333    -0.0000164392     0.0002650047    -0.0000054052
   36  C  3  Z     -0.0000329253    -0.0000274413     0.0000082509    -0.0003075608     0.0000075415
   37  C  3  X      0.0006380443     0.0004298133    -0.0001724092     0.0022325732    -0.0000822103
   38  C  3  Y      0.0004422212     0.0000336731    -0.0000741330     0.0009537657     0.0000276492
   39  C  3  Z      0.0013072904     0.0008260544    -0.0002740780     0.0088751160    -0.0001384660
   40  C  3 XX     -0.0000800247     0.0000219369     0.0000048052    -0.0003741073    -0.0000103477
   41  C  3 YY     -0.0000134249    -0.0000278553     0.0000058126    -0.0001370786     0.0000083470
   42  C  3 ZZ     -0.0000010296    -0.0000108280     0.0000077897    -0.0002538450     0.0000105835
   43  C  3 XY     -0.0000085217     0.0000305429    -0.0000023191     0.0000602270    -0.0000075979
   44  C  3 XZ     -0.0000068021     0.0000025044     0.0000049029    -0.0002986104     0.0000046538
   45  C  3 YZ      0.0000286978     0.0000035028    -0.0000048932     0.0001241893     0.0000001236
   46  C  4  S      0.0000396262    -0.0000862730     0.0000052942    -0.0001901507     0.0000247936
   47  C  4  S      0.0001932705     0.0000810379    -0.0000323396     0.0000069101     0.0000122214
   48  C  4  S     -0.0073175582     0.0003065486     0.0012311834    -0.0363389082    -0.0003018154
   49  C  4  X     -0.0001703973     0.0000719789     0.0000118065    -0.0005443193    -0.0000281367
   50  C  4  Y      0.0000206408    -0.0000255588    -0.0000012085     0.0003902073     0.0000018432
   51  C  4  Z      0.0000348594    -0.0000361058     0.0000133346    -0.0001765693     0.0000209165
   52  C  4  X      0.0002461555     0.0011526970    -0.0001757065     0.0041043755    -0.0003170646
   53  C  4  Y      0.0026740181     0.0004026580    -0.0006071558     0.0160241504    -0.0000782696
   54  C  4  Z     -0.0012236998    -0.0003126792     0.0002656602    -0.0090112607     0.0000928802
   55  C  4 XX      0.0000242938     0.0000984150    -0.0000229470     0.0005721815    -0.0000313859
   56  C  4 YY      0.0000194442     0.0000013769     0.0000062816    -0.0001715088     0.0000068984
   57  C  4 ZZ      0.0000056014     0.0000069268    -0.0000012142    -0.0002139597     0.0000038747
   58  C  4 XY      0.0000195763    -0.0000388684    -0.0000013585    -0.0000528424     0.0000118577
   59  C  4 XZ      0.0000060029    -0.0000335063     0.0000099602    -0.0003059254     0.0000148517
   60  C  4 YZ     -0.0000131819     0.0000137692    -0.0000063286     0.0001369486    -0.0000089708
   61  C  5  S      0.0003040590     0.0003581450    -0.0000566579    -0.0047984958     0.0000116268
   62  C  5  S     -0.0004256469    -0.0006206224     0.0000508965    -0.0004642879     0.0000592517
   63  C  5  S     -0.0087569367    -0.0039653517     0.0032836437    -0.0379111190     0.0015370209
   64  C  5  X      0.0000294020    -0.0001068895     0.0000034389    -0.0009621926     0.0000390343
   65  C  5  Y     -0.0001764319     0.0001233179     0.0000130172    -0.0001078201    -0.0000452329
   66  C  5  Z      0.0000650211    -0.0001298377     0.0000114350     0.0006094684     0.0000339665
   67  C  5  X     -0.0072547629    -0.0023663630     0.0024191300    -0.0602662348     0.0011254101
   68  C  5  Y      0.0038749882    -0.0028273403    -0.0003352234     0.0064216157     0.0008555189
   69  C  5  Z      0.0020382670     0.0047834124    -0.0014351562     0.0343341725    -0.0015893394
   70  C  5 XX     -0.0000239427    -0.0000001820     0.0000243649    -0.0029877678     0.0000522353
   71  C  5 YY     -0.0000741418    -0.0000888137    -0.0000009914     0.0000112089     0.0000006811
   72  C  5 ZZ     -0.0000757173    -0.0000545302     0.0000084824    -0.0008449279     0.0000061603
   73  C  5 XY     -0.0000233814     0.0000063581     0.0000042851     0.0001181174    -0.0000130526
   74  C  5 XZ     -0.0000487459    -0.0001117322    -0.0000101571     0.0016931481    -0.0000139790
   75  C  5 YZ      0.0000218387    -0.0000306184    -0.0000041119    -0.0001353009     0.0000128165
   76  C  6  S     -0.0001360859     0.0000185562     0.0000092482    -0.0000672951    -0.0000167249
   77  C  6  S      0.0000195235     0.0000081923    -0.0000093340     0.0001885394    -0.0000075141
   78  C  6  S      0.0026462203     0.0001937888    -0.0004571905     0.0077145629     0.0000414489
   79  C  6  X      0.0000506787    -0.0000056754    -0.0000024622     0.0001987462     0.0000057589
   80  C  6  Y     -0.0000175690     0.0000228553     0.0000013706     0.0001748787    -0.0000061578
   81  C  6  Z     -0.0000645609    -0.0000050110     0.0000083367    -0.0003090264    -0.0000033268
   82  C  6  X      0.0002919855     0.0000226516    -0.0000472348     0.0005445338     0.0000260014
   83  C  6  Y     -0.0005190057    -0.0000858165     0.0001171556    -0.0001859852     0.0000048193
   84  C  6  Z     -0.0008278247    -0.0002588653     0.0001680060    -0.0049658899     0.0000607049
   85  C  6 XX      0.0000015800    -0.0000134446     0.0000051856    -0.0001150390     0.0000065298
   86  C  6 YY      0.0000201515     0.0000009568    -0.0000046494    -0.0000220200     0.0000001143
   87  C  6 ZZ      0.0000539970     0.0000082783    -0.0000097063     0.0002841822    -0.0000015923
   88  C  6 XY     -0.0000128907    -0.0000186517     0.0000035007    -0.0000492750     0.0000027120
   89  C  6 XZ     -0.0000097225     0.0000163944    -0.0000053325     0.0001158627    -0.0000087050
   90  C  6 YZ      0.0000228095    -0.0000021075    -0.0000043356     0.0000224221     0.0000021255
   91  C  7  S     -0.0000456517     0.0000761335     0.0000086888     0.0000076934    -0.0000179748
   92  C  7  S      0.0001437155    -0.0001208416    -0.0000264456     0.0011634040     0.0000273456
   93  C  7  S     -0.0028497225    -0.0003966139     0.0010428799    -0.0339592615     0.0003638370
   94  C  7  X      0.0000112101     0.0000159062    -0.0000095700     0.0001786174    -0.0000090579
   95  C  7  Y     -0.0000293020    -0.0000345263     0.0000078092    -0.0004123271     0.0000093678
   96  C  7  Z      0.0000365558     0.0000232361    -0.0000057546     0.0003836022    -0.0000032579
   97  C  7  X      0.0019789484     0.0006493289    -0.0005802302     0.0217453658    -0.0002046859
   98  C  7  Y     -0.0032572829    -0.0004851872     0.0009827763    -0.0361468463     0.0002519826
   99  C  7  Z      0.0015510859    -0.0002007365    -0.0004287394     0.0156041359    -0.0000103591
  100  C  7 XX      0.0000234193    -0.0000271904    -0.0000034738     0.0000962258     0.0000053479
  101  C  7 YY      0.0000130224    -0.0000337498     0.0000011761    -0.0000354681     0.0000094424
  102  C  7 ZZ      0.0000194904    -0.0000256248    -0.0000035862     0.0000711552     0.0000061722
  103  C  7 XY     -0.0000036022     0.0000006814    -0.0000014494     0.0000531909    -0.0000004745
  104  C  7 XZ     -0.0000298694     0.0000024311     0.0000051267    -0.0000904896    -0.0000029702
  105  C  7 YZ      0.0000039027    -0.0000100898    -0.0000026255     0.0001168283    -0.0000009770
  106  C  8  S     -0.0162024823    -0.0140849790     0.0044398546    -0.0063801341     0.0033096341
  107  C  8  S     -0.0012185354    -0.0011049192    -0.0001454374    -0.0001204007    -0.0001648213
  108  C  8  S      0.0272282499     0.0263604428    -0.0095780861    -0.0108290800    -0.0057221941
  109  C  8  X     -0.0004156723    -0.0008242403     0.0000713455     0.0009530733     0.0001473973
  110  C  8  Y     -0.0008118014     0.0008838119     0.0002869392    -0.0000235242    -0.0005633794
  111  C  8  Z      0.0008774462    -0.0002717027    -0.0002676083    -0.0004926015     0.0003743605
  112  C  8  X     -0.0086237421    -0.0126233594     0.0031136420     0.0259825575     0.0008091375
  113  C  8  Y     -0.0083041682     0.0102263740    -0.0040163920    -0.0029904562     0.0017170930
  114  C  8  Z      0.0113056600    -0.0015492642     0.0015632460    -0.0112605011    -0.0018072235
  115  C  8 XX     -0.0001998819    -0.0006965091     0.0004143324    -0.0023471125     0.0003436855
  116  C  8 YY     -0.0010447747    -0.0011523491     0.0005147189    -0.0000248985     0.0002723733
  117  C  8 ZZ     -0.0010369273    -0.0001366385     0.0003459222    -0.0004733017    -0.0000317322
  118  C  8 XY     -0.0004064076     0.0010886378    -0.0001382552     0.0002469768    -0.0004033531
  119  C  8 XZ      0.0004788399    -0.0004185343    -0.0001915838     0.0012859338     0.0000513846
  120  C  8 YZ      0.0012324037     0.0005362146    -0.0004787164    -0.0000104947    -0.0001347819
  121  N  9  S     -0.0000026280    -0.0000003100     0.0000003467    -0.0000230024    -0.0000000635
  122  N  9  S      0.0001237476     0.0000348993    -0.0000242064     0.0011308866    -0.0000067639
  123  N  9  S     -0.0026447495    -0.0004732628     0.0006739106    -0.0271137183     0.0001381451
  124  N  9  X      0.0000019023    -0.0000270021     0.0000004582     0.0000737928     0.0000089527
  125  N  9  Y     -0.0000132847    -0.0000054159     0.0000019535    -0.0001353623     0.0000010199
  126  N  9  Z      0.0000057082     0.0000320433    -0.0000035546     0.0001223426    -0.0000103346
  127  N  9  X      0.0003387934    -0.0001049721    -0.0000806259     0.0034848802     0.0000257516
  128  N  9  Y     -0.0005826199    -0.0001010955     0.0001307713    -0.0056493270     0.0000191635
  129  N  9  Z      0.0002525356     0.0002253719    -0.0000711939     0.0029494839    -0.0000593457
  130  N  9 XX      0.0000320737     0.0000275094    -0.0000053009     0.0002713573    -0.0000064747
  131  N  9 YY      0.0000205552     0.0000124154    -0.0000050167     0.0002097370    -0.0000040126
  132  N  9 ZZ      0.0000327062     0.0000029605    -0.0000045408     0.0002505477    -0.0000004621
  133  N  9 XY      0.0000112565    -0.0000130990    -0.0000006673     0.0000650818     0.0000036491
  134  N  9 XZ     -0.0000051278    -0.0000023558     0.0000008233    -0.0000501486     0.0000002424
  135  N  9 YZ      0.0000103711     0.0000137487    -0.0000017702     0.0000955248    -0.0000034647
  136  C 10  S      0.9725356037    -0.0195992835    -0.1775884513     0.0016262236     0.0373496113
  137  C 10  S      0.0399471338    -0.0013479366    -0.0087846251    -0.0002961865     0.0014813911
  138  C 10  S     -0.0207508505    -0.0105556598     0.0197227742    -0.0103393994    -0.0095802368
  139  C 10  X      0.0001983331    -0.0001769972    -0.0016823491    -0.0000646070     0.0006375599
  140  C 10  Y     -0.0009627209    -0.0000233166     0.0003866467     0.0000454514     0.0000648607
  141  C 10  Z      0.0006645027     0.0001143528     0.0005906608    -0.0000062333    -0.0003950049
  142  C 10  X     -0.0014926524     0.0052008114    -0.0015058832    -0.0060130540    -0.0023811979
  143  C 10  Y     -0.0017884281     0.0005076906    -0.0021736493     0.0060446613    -0.0006567216
  144  C 10  Z      0.0022431535    -0.0031787413     0.0025655405    -0.0016931656     0.0018060528
  145  C 10 XX      0.0007202618    -0.0001636413    -0.0016856649     0.0001894996     0.0005726731
  146  C 10 YY      0.0001840842     0.0002152565    -0.0001769324    -0.0000135896     0.0000108953
  147  C 10 ZZ      0.0001103345    -0.0000202975    -0.0004622064     0.0001592892     0.0000762876
  148  C 10 XY     -0.0001856320    -0.0001501103     0.0001632233     0.0001534358    -0.0001167307
  149  C 10 XZ     -0.0010486549     0.0001869008     0.0010679652    -0.0001772516    -0.0003386027
  150  C 10 YZ     -0.0012045576    -0.0001782513     0.0003116888     0.0000360846    -0.0000675566
  151  C 11  S      0.1812758354     0.0911080228     0.9167845935    -0.0014301526    -0.2724848723
  152  C 11  S      0.0059532806     0.0026500953     0.0374996573     0.0002716990    -0.0122859708
  153  C 11  S      0.0063895037    -0.0034442512    -0.0285107981     0.0078536643     0.0188478500
  154  C 11  X      0.0017988064    -0.0000771724    -0.0009954329    -0.0001016538    -0.0004478181
  155  C 11  Y     -0.0002293185     0.0002268358    -0.0002541885    -0.0000525960     0.0009969301
  156  C 11  Z     -0.0007783686    -0.0001426233     0.0007410429     0.0001002767    -0.0005694891
  157  C 11  X      0.0000547825    -0.0013467880     0.0000300010    -0.0010739301    -0.0032899159
  158  C 11  Y      0.0001514951    -0.0011626651     0.0026654506    -0.0008496075    -0.0004705885
  159  C 11  Z     -0.0001521319     0.0016563632    -0.0021803644     0.0012650534     0.0021486342
  160  C 11 XX     -0.0016063928    -0.0000483359     0.0012117294     0.0000030190    -0.0008911596
  161  C 11 YY     -0.0001796919    -0.0002252370    -0.0000202138     0.0000636874    -0.0006540173
  162  C 11 ZZ     -0.0004588644    -0.0001834770    -0.0002344865     0.0000847502     0.0000196601
  163  C 11 XY      0.0001781634     0.0000004918    -0.0006757483     0.0000412019     0.0009078570
  164  C 11 XZ      0.0007124623    -0.0002069175    -0.0008526071     0.0000896792     0.0000493305
  165  C 11 YZ     -0.0001363235    -0.0001485091    -0.0006011764     0.0001087267     0.0004805074
  166  C 12  S      0.0229101078     0.1103295745     0.2901022879     0.0075052641     0.6400468344
  167  C 12  S      0.0001911896     0.0035009095     0.0106506979     0.0005481971     0.0257595735
  168  C 12  S     -0.0016136229    -0.0013341495     0.0061135671    -0.0053030785    -0.0157766088
  169  C 12  X      0.0001498185     0.0002618063     0.0008914005    -0.0001539907    -0.0005939170
  170  C 12  Y      0.0000088643    -0.0000094178    -0.0012280320     0.0000339575     0.0013595258
  171  C 12  Z     -0.0000877485    -0.0001323940     0.0005181472     0.0000571228    -0.0007837867
  172  C 12  X     -0.0004475919    -0.0011883021     0.0001944090     0.0022123838     0.0022608242
  173  C 12  Y     -0.0018944201     0.0019799745    -0.0003038610    -0.0001184983    -0.0003699180
  174  C 12  Z      0.0017759240    -0.0009699133     0.0001443978    -0.0010917198    -0.0009108498
  175  C 12 XX      0.0000580345    -0.0000086403    -0.0007369190     0.0000848335     0.0002401219
  176  C 12 YY     -0.0000236920    -0.0002039873    -0.0010618828     0.0000555991     0.0000899644
  177  C 12 ZZ     -0.0000118590    -0.0001952943    -0.0003391013     0.0000901487    -0.0005880710
  178  C 12 XY     -0.0000091957    -0.0000620181     0.0007795609     0.0000272387    -0.0008976538
  179  C 12 XZ     -0.0000956674    -0.0000673297    -0.0003477437     0.0000248665     0.0001306676
  180  C 12 YZ     -0.0000737674     0.0000373632     0.0003169233     0.0000827783    -0.0002832240
  181  C 13  S     -0.0021517323     0.2969499545     0.0515474897     0.0072877436     0.6544054253
  182  C 13  S     -0.0010379024     0.0106012089     0.0015769101     0.0005817840     0.0263562606
  183  C 13  S     -0.0013696857     0.0032926813    -0.0014221070     0.0087175219    -0.0137029443
  184  C 13  X      0.0001658785     0.0015758904    -0.0003533588    -0.0001530753    -0.0013235191
  185  C 13  Y     -0.0002075799    -0.0000719793    -0.0001694809     0.0000721444    -0.0002996937
  186  C 13  Z      0.0000794936    -0.0007818008     0.0003255541     0.0000258397     0.0009461975
  187  C 13  X     -0.0016016712    -0.0001332449    -0.0030947714    -0.0018879810     0.0008533953
  188  C 13  Y      0.0016419607    -0.0004621154    -0.0003490952     0.0014156833    -0.0011760682
  189  C 13  Z     -0.0004720685     0.0004460482     0.0019324895    -0.0001404831     0.0005001876
  190  C 13 XX     -0.0000923055    -0.0014135505     0.0003581407     0.0000115452     0.0007249210
  191  C 13 YY     -0.0001603546    -0.0002006716    -0.0000510726     0.0000466825    -0.0005205232
  192  C 13 ZZ     -0.0002292699    -0.0005522441    -0.0000449093     0.0000972797    -0.0004770568
  193  C 13 XY     -0.0001089395     0.0000023439    -0.0001460635     0.0000668071    -0.0003928116
  194  C 13 XZ     -0.0000256746     0.0006459471    -0.0001321111     0.0000496692    -0.0005977559
  195  C 13 YZ     -0.0000502371    -0.0001483915     0.0000793748     0.0000866768    -0.0000183446
  196  C 14  S      0.0004207017     0.9327822160    -0.1439508419     0.0067575575    -0.2567466654
  197  C 14  S     -0.0003229930     0.0380797494    -0.0064914639    -0.0001473752    -0.0117124324
  198  C 14  S     -0.0114891772    -0.0186530602     0.0000553827    -0.0124857244     0.0149151656
  199  C 14  X     -0.0000605139    -0.0004249560    -0.0000076529     0.0000206851    -0.0010193386
  200  C 14  Y      0.0000990174     0.0009396584    -0.0003105916    -0.0000474106    -0.0001884662
  201  C 14  Z     -0.0000482502    -0.0005266908     0.0002547185     0.0000258871     0.0006933351
  202  C 14  X      0.0060681982    -0.0028808748    -0.0010796812    -0.0034293826    -0.0022237371
  203  C 14  Y     -0.0016761017     0.0024519497     0.0005553397    -0.0059367496     0.0022838964
  204  C 14  Z     -0.0018813776    -0.0004440852     0.0001267559     0.0065822143    -0.0006639554
  205  C 14 XX     -0.0000400714     0.0007906145    -0.0004215714     0.0002304764    -0.0012887078
  206  C 14 YY      0.0002275535     0.0002579553    -0.0001581343     0.0000111352    -0.0000799367
  207  C 14 ZZ      0.0001134040    -0.0003540776    -0.0000390763     0.0000069075    -0.0000835141
  208  C 14 XY     -0.0000250652    -0.0008984446     0.0002380116    -0.0001081218     0.0004156765
  209  C 14 XZ     -0.0000033276    -0.0004829210     0.0001198225     0.0000061004     0.0006761850
  210  C 14 YZ     -0.0002719061    -0.0008545950     0.0001023184     0.0001337318     0.0001868177
  211  H 15  S     -0.0000571663     0.0000451480     0.0000086141     0.0001128217    -0.0000097725
  212  H 15  S     -0.0000545487     0.0000768802     0.0000204984     0.0000435307    -0.0000018895
  213  H 16  S      0.0000183807    -0.0000813018     0.0000053616    -0.0003840715     0.0000230309
  214  H 16  S      0.0000802142    -0.0001400256    -0.0000067070    -0.0003712633     0.0000376753
  215  H 17  S     -0.0000344104    -0.0000290836     0.0000052870     0.0000807715     0.0000010266
  216  H 17  S      0.0002586432     0.0001662797     0.0000223987    -0.0000138726     0.0000400868
  217  H 18  S     -0.0001460904    -0.0000940096     0.0000301311    -0.0010444176     0.0000223496
  218  H 18  S      0.0000853782    -0.0001727107     0.0000901166    -0.0022352663     0.0001072828
  219  H 19  S     -0.0000157438     0.0000013155     0.0000023698     0.0001975884    -0.0000056317
  220  H 19  S      0.0000604401     0.0001180542    -0.0000384408     0.0008104969    -0.0000446554
  221  H 20  S     -0.0000647593    -0.0000039425     0.0000087051    -0.0003581885     0.0000017176
  222  H 20  S     -0.0002105796     0.0000294788     0.0000277149    -0.0009593911    -0.0000075545
  223  H 21  S     -0.0023943713     0.0007122186     0.0002492747    -0.0008571233     0.0002023308
  224  H 21  S      0.0067121334     0.0022633173    -0.0030383076    -0.0024215568     0.0011746054
  225  H 22  S     -0.0007695997     0.0002490556    -0.0026692142    -0.0000595963     0.0008344490
  226  H 22  S     -0.0002452581     0.0015776134     0.0061216660    -0.0005345160    -0.0026978005
  227  H 23  S      0.0002686291    -0.0000551914    -0.0011751635    -0.0001933450    -0.0020140439
  228  H 23  S      0.0006682344     0.0008650688     0.0000794488    -0.0003622108     0.0036001141
  229  H 24  S      0.0004858871    -0.0010723471     0.0001575692    -0.0000512925    -0.0020192496
  230  H 24  S      0.0009671862     0.0005481275     0.0007051949    -0.0004209218     0.0037215445
  231  H 25  S      0.0006593988    -0.0022961549     0.0005392670    -0.0009487375     0.0006715631
  232  H 25  S      0.0025086202     0.0062653047    -0.0006569795    -0.0024728182    -0.0026069160
  233  C 26  S     -0.0048585089    -0.0130307402    -0.0009624975     0.7621867906    -0.0076530621
  234  C 26  S     -0.0014839723    -0.0019198786    -0.0000212971     0.0309134868    -0.0003144770
  235  C 26  S     -0.0137702727    -0.0192464115     0.0005282217     0.0388043779     0.0004613205
  236  C 26  X     -0.0001920378    -0.0001471750    -0.0000580051    -0.0012365492    -0.0000419675
  237  C 26  Y      0.0001442628    -0.0001482164     0.0000008423    -0.0000402897     0.0000487547
  238  C 26  Z     -0.0000400275     0.0001836864     0.0000363087     0.0006065617    -0.0000152088
  239  C 26  X     -0.0152831858    -0.0147891177     0.0043161549    -0.0532972139     0.0027342601
  240  C 26  Y     -0.0018102232     0.0030673752    -0.0001937013     0.0017404033    -0.0007692334
  241  C 26  Z      0.0096326735     0.0052303924    -0.0021794794     0.0283409708    -0.0008311772
  242  C 26 XX     -0.0003324341    -0.0003937810     0.0000253755     0.0031312790    -0.0000157089
  243  C 26 YY     -0.0001707302    -0.0001721179    -0.0000170749    -0.0006941005    -0.0000049060
  244  C 26 ZZ     -0.0002026397    -0.0002516423    -0.0000029554     0.0003491894    -0.0000138349
  245  C 26 XY      0.0000326339     0.0000181546    -0.0000022104    -0.0001343175    -0.0000127298
  246  C 26 XZ      0.0000855919     0.0001385918    -0.0000288394    -0.0024060997     0.0000141107
  247  C 26 YZ     -0.0000061648     0.0000141768    -0.0000076450     0.0000784507    -0.0000024938
  248  C 27  S      0.0034707160     0.0012534744     0.0012434680     0.6308008661    -0.0038457783
  249  C 27  S      0.0006000339     0.0004491410     0.0003636232     0.0261604216     0.0001398630
  250  C 27  S      0.0053389546     0.0063985896    -0.0017202477     0.0463780568    -0.0013561808
  251  C 27  X      0.0001776286     0.0002917083     0.0001144570     0.0016722176     0.0001031539
  252  C 27  Y      0.0000504377    -0.0001057340     0.0001110272    -0.0001300733    -0.0001217749
  253  C 27  Z     -0.0001400734    -0.0000786837    -0.0001506159    -0.0007872456     0.0000447580
  254  C 27  X     -0.0221599755    -0.0216504855     0.0026436919     0.0095602298     0.0011491387
  255  C 27  Y      0.0047928685    -0.0017841159     0.0001062051    -0.0002368734     0.0005107182
  256  C 27  Z      0.0079007169     0.0130267987    -0.0014697811    -0.0054106932    -0.0010314431
  257  C 27 XX      0.0003945469     0.0006144951    -0.0001431895     0.0022508176    -0.0000643019
  258  C 27 YY      0.0001460368     0.0001968685     0.0000026312    -0.0001394987     0.0000178596
  259  C 27 ZZ      0.0003427184     0.0000468440     0.0000727916     0.0004153908     0.0000330020
  260  C 27 XY      0.0001839747    -0.0003419971     0.0001362926    -0.0001835847     0.0000421917
  261  C 27 XZ     -0.0003843820    -0.0000977856     0.0000737960    -0.0013213499     0.0000826441
  262  C 27 YZ     -0.0002329817     0.0000054870     0.0000704527     0.0001264310     0.0000764920
  263  C 28  S      0.0000003968     0.0001167011    -0.0000176552     0.0002719662    -0.0000314095
  264  C 28  S     -0.0001852238    -0.0000511983     0.0000645022    -0.0015139507     0.0000192821
  265  C 28  S      0.0064727793    -0.0031055133    -0.0012112166     0.0287435215     0.0008369229
  266  C 28  X      0.0000150735    -0.0001363750     0.0000177887    -0.0006422178     0.0000403784
  267  C 28  Y      0.0000602682    -0.0000013073    -0.0000116458     0.0004358610     0.0000026233
  268  C 28  Z     -0.0000055317     0.0000136659    -0.0000053774     0.0002120512    -0.0000065211
  269  C 28  X      0.0024324187     0.0002625125    -0.0007643530     0.0268584247    -0.0002191641
  270  C 28  Y     -0.0025558893    -0.0020331903     0.0010645263    -0.0403064546     0.0007468422
  271  C 28  Z     -0.0001028458     0.0019818747    -0.0003447496     0.0151060243    -0.0006496726
  272  C 28 XX      0.0000124268    -0.0000418854     0.0000028011    -0.0000062093     0.0000089308
  273  C 28 YY     -0.0000262585     0.0000058395     0.0000080578    -0.0000787770     0.0000006370
  274  C 28 ZZ      0.0000304254    -0.0000241331     0.0000027637    -0.0001093746     0.0000111905
  275  C 28 XY     -0.0000055004    -0.0000213903     0.0000055629    -0.0001514598     0.0000059733
  276  C 28 XZ     -0.0000626948     0.0000464391     0.0000105670    -0.0001886697    -0.0000103363
  277  C 28 YZ     -0.0000238729     0.0000328995    -0.0000008321    -0.0000289107    -0.0000128864

                         16               17               18               19               20
                  -10.5802577111   -10.5783701833    -1.0442948245    -0.9850266407    -0.9415522310
    1  C  1  S      0.0000137336     0.0003677058    -0.1069761833    -0.0123948582     0.0045142468
    2  C  1  S     -0.0000481506    -0.0016914390     0.1985839072     0.0241743371    -0.0076305860
    3  C  1  S      0.0001310845     0.0172423700     0.0474255432    -0.0523209476    -0.0015461548
    4  C  1  X     -0.0000108243    -0.0001206613     0.0438680721    -0.0023047929    -0.0006293622
    5  C  1  Y      0.0000065285    -0.0001685889     0.0054625026     0.0097987509    -0.0000682872
    6  C  1  Z      0.0000050134     0.0001019886    -0.0660037444    -0.0133018239     0.0020663875
    7  C  1  X     -0.0000068087     0.0043484260     0.0117414574    -0.0132682178     0.0004363369
    8  C  1  Y     -0.0000249434     0.0019313369     0.0087339620    -0.0079993178    -0.0005697266
    9  C  1  Z     -0.0000849619    -0.0054746364    -0.0160814911     0.0265753700     0.0012303075
   10  C  1 XX     -0.0000120182    -0.0001960325     0.0104761688     0.0001479483    -0.0002525487
   11  C  1 YY     -0.0000074320    -0.0001953798     0.0108122033     0.0021247309    -0.0004824226
   12  C  1 ZZ     -0.0000031768    -0.0002433988     0.0161379381     0.0026693867    -0.0005834788
   13  C  1 XY     -0.0000004818    -0.0000694666     0.0002668477     0.0002468082     0.0000690931
   14  C  1 XZ     -0.0000043654    -0.0001188836    -0.0073437640    -0.0006014315     0.0002413278
   15  C  1 YZ     -0.0000022325    -0.0000125478    -0.0018254438    -0.0008465033     0.0000605200
   16  C  2  S     -0.0000096567    -0.0002312881    -0.0982909351    -0.0163932286     0.0035189098
   17  C  2  S      0.0000135973     0.0007023166     0.1802015983     0.0258946142    -0.0065565185
   18  C  2  S     -0.0000518476    -0.0099328774     0.0415151702     0.0707469707    -0.0058596706
   19  C  2  X      0.0000036179     0.0002192329     0.0444418958     0.0038071769    -0.0007258300
   20  C  2  Y      0.0000019803    -0.0000130262     0.0598344481     0.0145324208    -0.0016863791
   21  C  2  Z     -0.0000109332    -0.0002014331     0.0258096137    -0.0018628995    -0.0015059971
   22  C  2  X     -0.0000136249    -0.0020527334     0.0096125450     0.0153956927    -0.0010047907
   23  C  2  Y      0.0000495009    -0.0035476815     0.0131356925     0.0209938877    -0.0019977477
   24  C  2  Z     -0.0000992451    -0.0012505940     0.0050972852     0.0085422030     0.0003070723
   25  C  2 XX      0.0000010475     0.0001107053     0.0088161709     0.0003386855    -0.0002204521
   26  C  2 YY      0.0000019709     0.0000989363     0.0144591639     0.0027794251    -0.0005191222
   27  C  2 ZZ     -0.0000002697     0.0001202224     0.0113506479     0.0015085595    -0.0004881153
   28  C  2 XY      0.0000021154    -0.0001355185     0.0079253570     0.0015061353    -0.0001922818
   29  C  2 XZ     -0.0000049334     0.0000639477     0.0027168771    -0.0002200103    -0.0000937248
   30  C  2 YZ     -0.0000006719    -0.0000208940     0.0016943995     0.0000477383    -0.0000938312
   31  C  3  S     -0.0000036659     0.0002383114    -0.0887190707    -0.0232169807     0.0012328399
   32  C  3  S      0.0000436848     0.0002549488     0.1646464205     0.0450036664    -0.0033156708
   33  C  3  S     -0.0005001699    -0.0026895755     0.0240309023    -0.0165069334     0.0136065322
   34  C  3  X     -0.0000043432    -0.0004291375     0.0278217265     0.0070328238     0.0009642425
   35  C  3  Y     -0.0000089719    -0.0001782248     0.0040930011     0.0041997360     0.0008391656
   36  C  3  Z      0.0000057003     0.0000359024     0.0703356118     0.0159985534    -0.0017632327
   37  C  3  X     -0.0001153032    -0.0021043857     0.0022537218     0.0000652081     0.0028991002
   38  C  3  Y     -0.0000251069    -0.0011410525     0.0021318497     0.0052346657     0.0012514769
   39  C  3  Z     -0.0001536178     0.0005430823     0.0055480746    -0.0069720583     0.0038696292
   40  C  3 XX     -0.0000051828    -0.0002931749     0.0059854885     0.0018410722     0.0000857862
   41  C  3 YY      0.0000063092    -0.0000086989     0.0072138261     0.0021335750    -0.0002056471
   42  C  3 ZZ      0.0000050348     0.0000641648     0.0165075114     0.0041818055    -0.0004483553
   43  C  3 XY     -0.0000053741    -0.0000128315     0.0027795221     0.0010345284     0.0000212627
   44  C  3 XZ      0.0000003530    -0.0000316477     0.0032581817     0.0006811411     0.0000177444
   45  C  3 YZ     -0.0000019039     0.0000017689     0.0005197142     0.0007199292     0.0001030301
   46  C  4  S      0.0000150856     0.0000995435    -0.1039395389    -0.0281291444     0.0002605068
   47  C  4  S     -0.0000190886    -0.0005700295     0.1918039375     0.0564324755     0.0001312319
   48  C  4  S      0.0001347870     0.0026961789     0.0363103724     0.0303369517    -0.0171746003
   49  C  4  X     -0.0000129936    -0.0002635788    -0.0019554150    -0.0016966942     0.0024871341
   50  C  4  Y      0.0000078793     0.0001573796    -0.0743348322    -0.0180397717     0.0002565905
   51  C  4  Z      0.0000111650     0.0004066462     0.0211375256     0.0037968216    -0.0014832752
   52  C  4  X     -0.0002285233    -0.0014512376    -0.0067640580     0.0001241258     0.0038030396
   53  C  4  Y     -0.0002012398    -0.0026627840    -0.0127737400    -0.0081235035     0.0084340756
   54  C  4  Z      0.0000971515     0.0004080381     0.0073193397     0.0057559345    -0.0042508142
   55  C  4 XX     -0.0000228489    -0.0002514352     0.0075221313     0.0024678713     0.0003946341
   56  C  4 YY      0.0000022646     0.0000774959     0.0188083350     0.0052442785    -0.0001733491
   57  C  4 ZZ     -0.0000018875    -0.0001732656     0.0098971112     0.0033275917    -0.0001457367
   58  C  4 XY      0.0000067879    -0.0000705909     0.0006596365     0.0003730158    -0.0002564156
   59  C  4 XZ      0.0000082492     0.0000989112    -0.0027298042    -0.0006121773    -0.0000270226
   60  C  4 YZ     -0.0000046961    -0.0001433617    -0.0035460299    -0.0005168514     0.0001830431
   61  C  5  S     -0.0000697327    -0.0049329697    -0.1028917930    -0.0140000293    -0.0057175743
   62  C  5  S      0.0000932115     0.0002736300     0.1909146486     0.0253017125     0.0101447873
   63  C  5  S      0.0018080394     0.0662579638     0.0318924656     0.0433384217    -0.0507275926
   64  C  5  X      0.0000238040    -0.0009084050    -0.0655919039    -0.0171201284     0.0062817376
   65  C  5  Y     -0.0000196811     0.0001217196    -0.0032256556     0.0109025023     0.0000467815
   66  C  5  Z      0.0000263716     0.0010243414     0.0117768281    -0.0070315855    -0.0036439479
   67  C  5  X      0.0009974950     0.0254738563    -0.0451934803     0.0543362465    -0.0345064256
   68  C  5  Y      0.0003530283    -0.0020857109    -0.0003631327    -0.0099010072     0.0038839670
   69  C  5  Z     -0.0011160095    -0.0175145194     0.0134544641    -0.0326820082     0.0215482470
   70  C  5 XX      0.0000096708    -0.0015922670     0.0196001797     0.0038186329     0.0002984358
   71  C  5 YY      0.0000090009    -0.0000052850     0.0076112142     0.0009285207     0.0003239456
   72  C  5 ZZ      0.0000048081    -0.0005462829     0.0083280304     0.0005500407     0.0003792156
   73  C  5 XY     -0.0000051677     0.0000397798    -0.0004902994    -0.0006933927    -0.0001431678
   74  C  5 XZ      0.0000127979     0.0010851251    -0.0027934425     0.0002622297    -0.0000896394
   75  C  5 YZ      0.0000049894    -0.0000870441    -0.0042585768    -0.0000108876    -0.0000711139
   76  C  6  S     -0.0000014932    -0.0000002044    -0.0731626135    -0.0185051641     0.0027461407
   77  C  6  S     -0.0000087826     0.0000107780     0.1350622407     0.0370083325    -0.0051710290
   78  C  6  S     -0.0001345586    -0.0065757023     0.0107624354     0.0120642237     0.0058687943
   79  C  6  X      0.0000022286     0.0001727211     0.0243419422     0.0054241068    -0.0001251566
   80  C  6  Y     -0.0000016893     0.0001876736    -0.0442420049    -0.0085662671     0.0017515010
   81  C  6  Z      0.0000012636    -0.0000751709    -0.0292221494    -0.0088019920     0.0002924240
   82  C  6  X     -0.0000054340    -0.0012120256     0.0018327076    -0.0048750199     0.0008828801
   83  C  6  Y      0.0000576592     0.0029790866    -0.0040457401    -0.0063453237    -0.0011920913
   84  C  6  Z      0.0000748400     0.0003877224    -0.0028760930    -0.0035157776    -0.0026855105
   85  C  6 XX      0.0000034195     0.0001228307     0.0075952018     0.0022712258    -0.0003169485
   86  C  6 YY     -0.0000022688    -0.0001324454     0.0109270027     0.0027392221    -0.0004478980
   87  C  6 ZZ     -0.0000036117    -0.0000095672     0.0084437569     0.0026354507    -0.0002052002
   88  C  6 XY      0.0000027684     0.0000543195    -0.0028824614    -0.0001482253     0.0000225572
   89  C  6 XZ     -0.0000047433    -0.0001078898    -0.0018279181    -0.0005505286     0.0000079635
   90  C  6 YZ     -0.0000012841    -0.0000743271     0.0034093581     0.0010747661    -0.0000512597
   91  C  7  S     -0.0000126058     0.0005045253    -0.0421011507     0.1886754522     0.0002113673
   92  C  7  S      0.0000400810    -0.0006195041     0.0782406759    -0.3697898543     0.0000831502
   93  C  7  S      0.0002213807     0.0058010925     0.0115889314     0.0338910945    -0.0151601000
   94  C  7  X     -0.0000098574    -0.0001006538    -0.0052670177    -0.0926827304     0.0004849779
   95  C  7  Y      0.0000032877    -0.0001135805     0.0048712741     0.1523176631     0.0000419819
   96  C  7  Z      0.0000024348     0.0001590326    -0.0044072444    -0.0699904441    -0.0001488952
   97  C  7  X      0.0000051175    -0.0040634320     0.0083851931    -0.1428048144     0.0090930974
   98  C  7  Y     -0.0000340647     0.0064340162    -0.0144081634     0.2356115918    -0.0150535475
   99  C  7  Z      0.0000684255    -0.0025545741     0.0071729863    -0.1079872564     0.0064829543
  100  C  7 XX      0.0000056983    -0.0001129225     0.0029515890    -0.0134604084    -0.0000061474
  101  C  7 YY      0.0000105098    -0.0001720669     0.0052404598    -0.0283449942     0.0000136115
  102  C  7 ZZ      0.0000065393    -0.0002270276     0.0019016921    -0.0091208858     0.0000680621
  103  C  7 XY     -0.0000002505    -0.0000509287    -0.0036746518     0.0165912284     0.0000712832
  104  C  7 XZ      0.0000001376     0.0000222530     0.0019007304    -0.0071517406    -0.0000644388
  105  C  7 YZ     -0.0000012485     0.0000552108    -0.0030619354     0.0124557603    -0.0000043874
  106  C  8  S      0.0015388396     0.0105361689    -0.0011924781    -0.0001025840    -0.1357102627
  107  C  8  S      0.0000613908    -0.0016359539     0.0011206134    -0.0014128505     0.2588413551
  108  C  8  S     -0.0056789149    -0.0507088357    -0.0144190185    -0.0127483484     0.0183386898
  109  C  8  X      0.0002865735    -0.0011279317    -0.0004120741     0.0000115687     0.0346161155
  110  C  8  Y     -0.0003097515     0.0000814999    -0.0000348248    -0.0000212353    -0.0028455451
  111  C  8  Z      0.0000959496     0.0005314772     0.0001488621    -0.0000129030    -0.0162351619
  112  C  8  X      0.0010043609     0.0062958263     0.0084531817     0.0112790987     0.0155247297
  113  C  8  Y      0.0011459140    -0.0003998540    -0.0001814553     0.0004713493    -0.0012491010
  114  C  8  Z     -0.0014525274    -0.0030029658    -0.0031586906    -0.0062096045    -0.0072902540
  115  C  8 XX      0.0003929962     0.0019752373    -0.0002560687    -0.0003128519     0.0164413980
  116  C  8 YY      0.0004790455    -0.0002105707    -0.0000352633    -0.0001443826     0.0140630453
  117  C  8 ZZ      0.0002220340     0.0002853623    -0.0000745508    -0.0001632485     0.0113309476
  118  C  8 XY     -0.0002742774    -0.0001785958     0.0000049899     0.0000403520    -0.0037461134
  119  C  8 XZ      0.0000079913    -0.0011854313     0.0000875125     0.0000807055    -0.0045535068
  120  C  8 YZ     -0.0002563010     0.0001311733    -0.0000281710    -0.0000105620    -0.0073004609
  121  N  9  S     -0.0000004856     0.0000023501     0.0248711003    -0.2218975254    -0.0001577651
  122  N  9  S      0.0000099373    -0.0001555290     0.0488188418    -0.4405780393     0.0000759621
  123  N  9  S     -0.0001457346     0.0047600352    -0.0029696642     0.0714685932    -0.0107272255
  124  N  9  X      0.0000086548     0.0000110393     0.0116870858    -0.0959607998    -0.0001599459
  125  N  9  Y     -0.0000008714    -0.0000326252    -0.0182883983     0.1560444524     0.0000432571
  126  N  9  Z     -0.0000068951     0.0000046141     0.0086224696    -0.0706003276     0.0000280559
  127  N  9  X      0.0000542766    -0.0005978173     0.0016437539    -0.0214443551     0.0013728730
  128  N  9  Y     -0.0000484313     0.0009328186    -0.0027851343     0.0357680722    -0.0021030964
  129  N  9  Z     -0.0000095849    -0.0005159115     0.0008494651    -0.0158890704     0.0010877059
  130  N  9 XX     -0.0000005465    -0.0000081489     0.0014423854    -0.0114372357     0.0000310377
  131  N  9 YY     -0.0000014026    -0.0000011868     0.0025926375    -0.0222573519     0.0000360211
  132  N  9 ZZ      0.0000037047    -0.0000230609     0.0010687669    -0.0082896631     0.0000541737
  133  N  9 XY      0.0000047852    -0.0000328575    -0.0015577936     0.0124374947     0.0000383010
  134  N  9 XZ     -0.0000011938     0.0000177761     0.0007769614    -0.0055322001    -0.0000204224
  135  N  9 YZ     -0.0000003512    -0.0000145575    -0.0012111100     0.0091922861     0.0000135259
  136  C 10  S     -0.0109612310     0.0054763967    -0.0004022266    -0.0000550121    -0.1147967958
  137  C 10  S     -0.0006639671    -0.0003012874     0.0005136916    -0.0001084815     0.2110002252
  138  C 10  S      0.0049203473     0.0200516535     0.0010685421    -0.0042778583     0.0670169151
  139  C 10  X     -0.0004961859    -0.0002964151    -0.0001187824     0.0000935488     0.0285170480
  140  C 10  Y      0.0001161236     0.0001363723    -0.0001637559     0.0000261419    -0.0473345016
  141  C 10  Z      0.0001723166     0.0000477385     0.0002706028    -0.0000320236     0.0228749247
  142  C 10  X      0.0011225500     0.0072012273    -0.0006108340    -0.0024253927     0.0092201847
  143  C 10  Y      0.0006815320    -0.0053108261     0.0005545683     0.0023731645    -0.0125168789
  144  C 10  Z     -0.0011539645     0.0004177792    -0.0003403169    -0.0006263501     0.0050764500
  145  C 10 XX     -0.0005897925    -0.0000944582     0.0000214093    -0.0000198471     0.0146079923
  146  C 10 YY     -0.0002019330    -0.0001586524     0.0000548391    -0.0000044556     0.0119340454
  147  C 10 ZZ     -0.0002660784    -0.0000259077     0.0000393126     0.0000269071     0.0094290727
  148  C 10 XY      0.0000502330     0.0001333996     0.0000439278     0.0000526766    -0.0035707135
  149  C 10 XZ      0.0003044231     0.0000062645    -0.0000421860    -0.0000065058    -0.0045766978
  150  C 10 YZ      0.0001323085     0.0001634977    -0.0000387852     0.0000148311    -0.0068370264
  151  C 11  S      0.1539514711     0.0028071935    -0.0001441766    -0.0000439014    -0.1035275351
  152  C 11  S      0.0071137551     0.0001657758     0.0003667604     0.0002511351     0.1904931376
  153  C 11  S     -0.0192492671    -0.0173569272    -0.0004020065     0.0031689610     0.0287759887
  154  C 11  X      0.0008574990     0.0000547136    -0.0001027042    -0.0001139739    -0.0205500557
  155  C 11  Y     -0.0012608709    -0.0000017331    -0.0000497870    -0.0000314305    -0.0359542773
  156  C 11  Z      0.0005634075    -0.0000267489     0.0001078857     0.0000885492     0.0401474677
  157  C 11  X     -0.0010043373     0.0044746845     0.0004079688    -0.0002012723    -0.0013050788
  158  C 11  Y      0.0018189619     0.0034496089     0.0001760306    -0.0003318447    -0.0026574576
  159  C 11  Z     -0.0009397702    -0.0051921839    -0.0003106300     0.0003870566     0.0028588163
  160  C 11 XX      0.0011089284    -0.0000539211     0.0000279984     0.0000441640     0.0129511153
  161  C 11 YY      0.0010053275     0.0000580867     0.0000346697     0.0000352700     0.0106557442
  162  C 11 ZZ      0.0001867468     0.0000425490     0.0000326115     0.0000384827     0.0087594130
  163  C 11 XY     -0.0010382793     0.0000161476    -0.0000042526    -0.0000020810    -0.0027658707
  164  C 11 XZ      0.0000342228     0.0001154396     0.0000016934     0.0000025228    -0.0042623370
  165  C 11 YZ     -0.0005688415     0.0000820583     0.0000154777     0.0000182609    -0.0062044616
  166  C 12  S     -0.6877802166     0.0032735257    -0.0001064524    -0.0000371998    -0.0996506362
  167  C 12  S     -0.0292646179    -0.0001409567     0.0002366117     0.0002362469     0.1827596199
  168  C 12  S      0.0378184794     0.0114481393     0.0001689451    -0.0009129493     0.0562046413
  169  C 12  X      0.0013070415    -0.0000266015    -0.0001293886    -0.0001018773    -0.0508207516
  170  C 12  Y      0.0006175900     0.0000021646    -0.0000191796    -0.0000218248     0.0046581880
  171  C 12  Z     -0.0011990081     0.0000135671     0.0000143958     0.0000334265     0.0233638519
  172  C 12  X     -0.0036936456    -0.0048226064    -0.0001116063     0.0005296114    -0.0157815533
  173  C 12  Y      0.0002802502     0.0004338381    -0.0000511168    -0.0003907552     0.0015578356
  174  C 12  Z      0.0017479631     0.0022232642    -0.0000398086    -0.0000166304     0.0071345748
  175  C 12 XX     -0.0006492689    -0.0000527428     0.0000299336     0.0000374338     0.0131557820
  176  C 12 YY     -0.0014827039     0.0000209534     0.0000144613     0.0000107194     0.0101046189
  177  C 12 ZZ     -0.0007837310     0.0000113316     0.0000216926     0.0000349115     0.0081123475
  178  C 12 XY      0.0004320537     0.0000148192     0.0000030755     0.0000186990    -0.0031911877
  179  C 12 XZ      0.0005822367     0.0000457516    -0.0000036255    -0.0000070853    -0.0042166713
  180  C 12 YZ      0.0019621081     0.0000115048     0.0000102644     0.0000273875    -0.0057484094
  181  C 13  S      0.6785707956     0.0037913183    -0.0001460997    -0.0000315519    -0.1024540298
  182  C 13  S      0.0289726983     0.0001958173     0.0003815787     0.0002717920     0.1884553767
  183  C 13  S     -0.0372718300    -0.0175604157    -0.0002871571     0.0014815287     0.0281004583
  184  C 13  X     -0.0004091363     0.0000621139    -0.0001379139    -0.0000948984    -0.0379562877
  185  C 13  Y      0.0015361245    -0.0000064816     0.0000821424     0.0000791355     0.0410676788
  186  C 13  Z     -0.0010295724    -0.0000280435     0.0000212532    -0.0000103981    -0.0130723747
  187  C 13  X      0.0023900284     0.0064154038     0.0004224077     0.0000843508    -0.0023544059
  188  C 13  Y     -0.0030171833    -0.0044025055    -0.0001491009    -0.0006808207     0.0032940786
  189  C 13  Z      0.0011753681     0.0001529156    -0.0000535437     0.0005153850    -0.0014371602
  190  C 13 XX      0.0012236750    -0.0000840792     0.0000290206     0.0000101284     0.0131512195
  191  C 13 YY      0.0007977937     0.0000467701     0.0000279308     0.0000323618     0.0106904043
  192  C 13 ZZ      0.0009325181     0.0000772596     0.0000451405     0.0000522628     0.0081592022
  193  C 13 XY      0.0001485622     0.0000820354     0.0000034389     0.0000261234    -0.0036542894
  194  C 13 XZ     -0.0013888797     0.0000791876    -0.0000021981     0.0000100912    -0.0036675161
  195  C 13 YZ     -0.0016084861     0.0000562857     0.0000094125     0.0000159776    -0.0058161914
  196  C 14  S     -0.1499938784     0.0082760306    -0.0004153070    -0.0000302655    -0.1134313008
  197  C 14  S     -0.0069918953    -0.0001601477     0.0004997520    -0.0000186732     0.2084915360
  198  C 14  S      0.0183892020     0.0201672603     0.0012519644    -0.0018800316     0.0663175208
  199  C 14  X     -0.0014263529    -0.0002550968    -0.0002202631     0.0000235975     0.0069651967
  200  C 14  Y     -0.0000149695    -0.0000860168     0.0002781213    -0.0000713612     0.0444936182
  201  C 14  Z      0.0007697200     0.0002053947    -0.0000331421     0.0000844771    -0.0395977743
  202  C 14  X      0.0015764599     0.0051892389    -0.0005063784    -0.0015688998     0.0041039442
  203  C 14  Y     -0.0001503105     0.0043044835    -0.0007909317    -0.0001514739     0.0112944589
  204  C 14  Z     -0.0007163864    -0.0062509787     0.0006928746     0.0009505084    -0.0113065314
  205  C 14 XX     -0.0016432429    -0.0000591136     0.0000622416     0.0000694609     0.0145100243
  206  C 14 YY     -0.0002644580    -0.0001362134     0.0000261499     0.0000202952     0.0118186953
  207  C 14 ZZ     -0.0003160465    -0.0000819447     0.0000125106     0.0000014937     0.0092408843
  208  C 14 XY      0.0004147454     0.0000237294    -0.0000650190    -0.0000501217    -0.0036752482
  209  C 14 XZ      0.0008042777     0.0000739645     0.0000268623     0.0000245474    -0.0044392097
  210  C 14 YZ      0.0002223509     0.0001972126    -0.0000146284     0.0000405163    -0.0067549137
  211  H 15  S     -0.0000010471     0.0002448542     0.0287151346     0.0001409721    -0.0018803958
  212  H 15  S      0.0000053112     0.0004867570     0.0070194905    -0.0028402327    -0.0005689341
  213  H 16  S      0.0000127076    -0.0000377656     0.0250579225     0.0035741678    -0.0013633085
  214  H 16  S      0.0000148500    -0.0002157529     0.0043651718     0.0016779521    -0.0002386008
  215  H 17  S      0.0000059791    -0.0000126168     0.0237403727     0.0072725965    -0.0000686650
  216  H 17  S      0.0000043305     0.0008507265     0.0010471349     0.0011703380    -0.0007146455
  217  H 18  S      0.0000190171    -0.0001242630     0.0272997960     0.0089473147     0.0000452442
  218  H 18  S      0.0000763762     0.0005066494     0.0056190638     0.0008242091    -0.0015022565
  219  H 19  S     -0.0000001127     0.0003173923     0.0242610046     0.0072109747    -0.0011337229
  220  H 19  S     -0.0000367827    -0.0002380600     0.0033267110     0.0049949648     0.0004055372
  221  H 20  S      0.0000018774    -0.0001029982     0.0240672752     0.0068074162    -0.0013912453
  222  H 20  S      0.0000004483    -0.0000798092     0.0026917042    -0.0020240909    -0.0004599886
  223  H 21  S     -0.0001992230     0.0007371523     0.0000657478    -0.0003783048     0.0418549921
  224  H 21  S     -0.0008001143     0.0008366231    -0.0005061472    -0.0001513039     0.0022598090
  225  H 22  S     -0.0000845860    -0.0003334948    -0.0000004116    -0.0000083275     0.0352114181
  226  H 22  S      0.0026735082    -0.0007268743    -0.0002008671    -0.0003948065     0.0041333683
  227  H 23  S      0.0017332499     0.0003543782     0.0000288327    -0.0000338934     0.0343160650
  228  H 23  S     -0.0063338662     0.0002640983    -0.0000624698    -0.0001445202     0.0052914642
  229  H 24  S     -0.0017168686    -0.0003404940     0.0000051796    -0.0001066707     0.0346062808
  230  H 24  S      0.0062398359    -0.0007324612    -0.0001566354    -0.0007512031     0.0041613257
  231  H 25  S     -0.0000167398     0.0007482264     0.0000742237    -0.0003412768     0.0407309077
  232  H 25  S     -0.0028210231     0.0009160771    -0.0008090833     0.0010685096     0.0018485345
  233  C 26  S      0.0014976221     0.6310629562    -0.0257542522    -0.0027034260    -0.0240795281
  234  C 26  S      0.0001665532     0.0335383673     0.0470353460     0.0033469192     0.0437167097
  235  C 26  S      0.0022221639     0.0204855753     0.0723332248    -0.0045193982     0.0040703931
  236  C 26  X     -0.0000202450     0.0022682155    -0.0216072102    -0.0033017278     0.0166538259
  237  C 26  Y      0.0000248275    -0.0002040558    -0.0000793339     0.0015053951    -0.0011300602
  238  C 26  Z     -0.0000060971    -0.0009790800     0.0098315562    -0.0001470435    -0.0079125060
  239  C 26  X      0.0033001965     0.0772666955    -0.0061565008     0.0574022309    -0.0672103280
  240  C 26  Y     -0.0004495447    -0.0028261046     0.0018929681    -0.0009631684     0.0027655295
  241  C 26  Z     -0.0013788171    -0.0389271849     0.0070018935    -0.0291405871     0.0338758583
  242  C 26 XX      0.0000663804     0.0042855464     0.0041219024     0.0003785540     0.0041622487
  243  C 26 YY     -0.0000024545    -0.0005708930     0.0005233026    -0.0001272413     0.0013881367
  244  C 26 ZZ      0.0000116212     0.0007168509     0.0011925424    -0.0002219425     0.0021127432
  245  C 26 XY     -0.0000138473    -0.0003014691    -0.0000698454    -0.0002256871    -0.0001756072
  246  C 26 XZ     -0.0000360793    -0.0028410194    -0.0017265802    -0.0000107942    -0.0016755989
  247  C 26 YZ     -0.0000009075     0.0001588466    -0.0002562542     0.0001076486     0.0000074032
  248  C 27  S      0.0005157092    -0.7624478889    -0.0058757733    -0.0004652474    -0.0589649686
  249  C 27  S      0.0000786409    -0.0406036666     0.0120890234    -0.0028781030     0.1100888256
  250  C 27  S     -0.0020400532    -0.0460196967    -0.0116480918    -0.0389985255     0.1210733222
  251  C 27  X      0.0000686646     0.0024789864    -0.0060237450    -0.0007140468     0.0311192158
  252  C 27  Y     -0.0000714432    -0.0000694439     0.0001654857     0.0003545049    -0.0028153410
  253  C 27  Z      0.0000228949    -0.0011686223     0.0026674404    -0.0001102523    -0.0145598448
  254  C 27  X      0.0028953343     0.0611394490     0.0232173169     0.0330743455    -0.0062235650
  255  C 27  Y      0.0000557954    -0.0045341101    -0.0026405008    -0.0031828988     0.0002315500
  256  C 27  Z     -0.0015947578    -0.0288736285    -0.0130619518    -0.0155188185     0.0027355342
  257  C 27 XX     -0.0001171202    -0.0048513134     0.0017900542     0.0001418827     0.0120674378
  258  C 27 YY      0.0000013709     0.0003690197     0.0005319649    -0.0004394403     0.0021834969
  259  C 27 ZZ     -0.0000138548    -0.0007876095     0.0006682720    -0.0003776402     0.0041754424
  260  C 27 XY      0.0000200849     0.0003794303    -0.0000005705    -0.0000766067    -0.0010519995
  261  C 27 XZ      0.0000884293     0.0028420278    -0.0005183383    -0.0002210292    -0.0056555569
  262  C 27 YZ      0.0000375786    -0.0002222837    -0.0000260001     0.0000641280    -0.0000790087
  263  C 28  S     -0.0000261311    -0.0001063556    -0.1010929154     0.0247556829     0.0010731038
  264  C 28  S      0.0000261821     0.0000071545     0.1893648467    -0.0478355437    -0.0028528203
  265  C 28  S      0.0004903932    -0.0154482609     0.0435644944    -0.2543336096     0.0170253156
  266  C 28  X      0.0000268581    -0.0001303996    -0.0435468964    -0.0250368268     0.0032383948
  267  C 28  Y      0.0000001123     0.0000459818     0.0254980808     0.0368259023     0.0003012836
  268  C 28  Z     -0.0000021463     0.0000966707    -0.0382785063    -0.0202474652    -0.0009160736
  269  C 28  X     -0.0001290670    -0.0010295429     0.0009285732    -0.0882236303     0.0118531007
  270  C 28  Y      0.0003393795     0.0035965632    -0.0108299756     0.1520096204    -0.0157218718
  271  C 28  Z     -0.0002967339    -0.0025455244     0.0010609716    -0.0508484950     0.0050875119
  272  C 28 XX      0.0000081156    -0.0000827196     0.0140192520    -0.0018236684    -0.0003299568
  273  C 28 YY      0.0000029109     0.0000714847     0.0096053830    -0.0047200785    -0.0001561848
  274  C 28 ZZ      0.0000047986    -0.0000072307     0.0094356583    -0.0008872343    -0.0000053826
  275  C 28 XY      0.0000040026     0.0000501842    -0.0043811488     0.0024903575     0.0000918733
  276  C 28 XZ     -0.0000033617     0.0001034422     0.0030325849    -0.0006134880    -0.0002918026
  277  C 28 YZ     -0.0000072587    -0.0001937288    -0.0063106211     0.0017176336    -0.0000191750

                         21               22               23               24               25
                   -0.8753093889    -0.8590242638    -0.8360754896    -0.8193246809    -0.8097743968
    1  C  1  S      0.1196037333     0.0533416173     0.0480534446    -0.0005198267     0.0410032245
    2  C  1  S     -0.2402985040    -0.1155417248    -0.0939424609     0.0009990310    -0.0783544635
    3  C  1  S      0.0265820042     0.0522292846    -0.0586722644     0.0008892284    -0.0615639651
    4  C  1  X     -0.0243367346    -0.0428475963     0.0374432729    -0.0004228913    -0.0115677811
    5  C  1  Y      0.0311031487     0.0569249222    -0.0494290422     0.0009474277    -0.0963494649
    6  C  1  Z      0.0326360176     0.0016460159     0.0171785740     0.0000676769    -0.0532854265
    7  C  1  X      0.0152952821     0.0018744214     0.0086640120    -0.0000919343    -0.0031479083
    8  C  1  Y     -0.0002724460     0.0201467628    -0.0309106367     0.0017910648    -0.0492776584
    9  C  1  Z     -0.0126883116    -0.0241452947     0.0153665902    -0.0005951348    -0.0129266352
   10  C  1 XX     -0.0134052166    -0.0109568978    -0.0001550772     0.0000124648    -0.0054729855
   11  C  1 YY     -0.0145955495    -0.0041577795    -0.0104214075     0.0001534012    -0.0128024724
   12  C  1 ZZ     -0.0162058441    -0.0058227518    -0.0079900857     0.0000340684     0.0021543994
   13  C  1 XY      0.0019395812     0.0024286975    -0.0017680292     0.0000252804    -0.0011379981
   14  C  1 XZ      0.0039307825     0.0026344239    -0.0002314743    -0.0000122322     0.0013213949
   15  C  1 YZ     -0.0017135850    -0.0033311314     0.0026362928    -0.0000393130     0.0065646744
   16  C  2  S      0.0647968130     0.0138275464     0.0242393564     0.0003208559    -0.1310440102
   17  C  2  S     -0.1256183680    -0.0287924129    -0.0473757902    -0.0006214622     0.2588674570
   18  C  2  S     -0.0728535776    -0.0228950876     0.0085657319     0.0004297441     0.0984753866
   19  C  2  X     -0.0037565842    -0.0128417067     0.0230285229    -0.0002985010     0.0271271516
   20  C  2  Y     -0.0023556478     0.0291425094    -0.0267308934     0.0002077908     0.0259247252
   21  C  2  Z     -0.0785904912    -0.0629185941    -0.0076160352     0.0001976866    -0.0671069194
   22  C  2  X     -0.0025557194    -0.0011869024     0.0113591295    -0.0000306744     0.0142550662
   23  C  2  Y     -0.0141844240     0.0015155457     0.0028908699    -0.0007356721     0.0213747706
   24  C  2  Z     -0.0364839394    -0.0322734306    -0.0036529823     0.0007867538    -0.0225156190
   25  C  2 XX     -0.0036806295    -0.0040582743     0.0034962797    -0.0000417033     0.0111801543
   26  C  2 YY     -0.0070272097     0.0020084312    -0.0061517006    -0.0000315057     0.0197860405
   27  C  2 ZZ     -0.0122227127    -0.0047309692    -0.0038481886    -0.0000288245     0.0167339313
   28  C  2 XY     -0.0005050497     0.0006974265     0.0006210868    -0.0000525251     0.0072670327
   29  C  2 XZ     -0.0045632507    -0.0048343475     0.0017306909     0.0000127591    -0.0012011487
   30  C  2 YZ     -0.0049991808    -0.0032963266    -0.0016329522     0.0000313580    -0.0051316749
   31  C  3  S     -0.0503029759    -0.0741152399     0.0156958939     0.0003344404    -0.1342363388
   32  C  3  S      0.0990111033     0.1485649868    -0.0274476884    -0.0006859317     0.2709617263
   33  C  3  S      0.0678069324     0.0187439839    -0.0359735065    -0.0013700218     0.0419363734
   34  C  3  X      0.0477403404     0.0205023771     0.0244722261    -0.0001981825     0.0039750430
   35  C  3  Y      0.0442728368     0.0368886288    -0.0061004000     0.0002640646    -0.0706364068
   36  C  3  Z      0.0014216817     0.0270823009    -0.0176823034     0.0000400923     0.0373493598
   37  C  3  X      0.0155703040    -0.0005099324     0.0009272921    -0.0003021225    -0.0111123855
   38  C  3  Y      0.0291926908     0.0200306074    -0.0003251729    -0.0007537210    -0.0132064703
   39  C  3  Z      0.0152094976     0.0023544848    -0.0154536099    -0.0005193835    -0.0020424059
   40  C  3 XX      0.0080809542     0.0057052181     0.0025222060     0.0000156814     0.0103766080
   41  C  3 YY      0.0057107699     0.0092949373    -0.0023531711    -0.0000595295     0.0155910734
   42  C  3 ZZ      0.0057476611     0.0122204177    -0.0037350786    -0.0000668779     0.0238070217
   43  C  3 XY      0.0034482254     0.0038558378    -0.0008299841     0.0000218709     0.0025142966
   44  C  3 XZ      0.0033107251     0.0006481388     0.0031071856    -0.0000202235    -0.0014576614
   45  C  3 YZ      0.0048001173     0.0044652637    -0.0012217079     0.0000091284    -0.0045162063
   46  C  4  S     -0.0923252640    -0.1019640890     0.0260680888    -0.0004255004     0.0412703816
   47  C  4  S      0.1891867139     0.2031003668    -0.0487805754     0.0004334457    -0.0773300354
   48  C  4  S     -0.0690185575     0.0626037925    -0.0389616641     0.0130639844    -0.1060030657
   49  C  4  X      0.0433797633    -0.0226334689     0.0624612829    -0.0004587677     0.0010387315
   50  C  4  Y     -0.0416258426    -0.0306101234    -0.0176745257     0.0003537883    -0.0589815741
   51  C  4  Z     -0.0340963308    -0.0067325838    -0.0320890746     0.0006774578    -0.0966000322
   52  C  4  X      0.0103343750    -0.0221161374     0.0179971519     0.0015655038    -0.0002695967
   53  C  4  Y      0.0328916451    -0.0146702169    -0.0044388322    -0.0032431340    -0.0002500323
   54  C  4  Z     -0.0198177269     0.0165221633    -0.0193300817     0.0014101710    -0.0576638578
   55  C  4 XX      0.0111074703     0.0088685887    -0.0020692140     0.0000956946    -0.0062404213
   56  C  4 YY      0.0150457384     0.0165613563    -0.0019162618    -0.0000273132     0.0016800042
   57  C  4 ZZ      0.0082533569     0.0126540904    -0.0066002829     0.0000633624    -0.0110045707
   58  C  4 XY     -0.0033123819     0.0020659099    -0.0044876569    -0.0000371133     0.0035334357
   59  C  4 XZ      0.0000997045    -0.0024069368     0.0044317480    -0.0001106131     0.0060740208
   60  C  4 YZ      0.0021753826     0.0009403456     0.0005308147     0.0000017163     0.0057083609
   61  C  5  S     -0.1077917405     0.0243087387    -0.1023042037     0.0007513562     0.0278047277
   62  C  5  S      0.2130011835    -0.0475710011     0.2060873397    -0.0017808595    -0.0605483730
   63  C  5  S      0.0253083442     0.1137783542     0.1574459702     0.0045764368     0.0926130757
   64  C  5  X      0.0203715036    -0.0674137001     0.0388937557    -0.0001068709    -0.0387496173
   65  C  5  Y      0.0445960891     0.0664105202    -0.0382961387     0.0005867963    -0.0261318264
   66  C  5  Z     -0.0665134069    -0.0362668115     0.0066495366    -0.0001262983    -0.0308012146
   67  C  5  X     -0.0701538055     0.0680792830     0.0451506541     0.0061312716    -0.0348698831
   68  C  5  Y      0.0439526173     0.0212830660    -0.0084338712    -0.0099445681    -0.0060871334
   69  C  5  Z     -0.0014260514    -0.0724917758    -0.0370342118     0.0051726371    -0.0161349057
   70  C  5 XX      0.0164736284     0.0011772902     0.0129231175    -0.0000798249     0.0012919356
   71  C  5 YY      0.0088124331    -0.0024440644     0.0100900673    -0.0000974098    -0.0041553963
   72  C  5 ZZ      0.0095363394    -0.0038955372     0.0117956604    -0.0001151076    -0.0034625904
   73  C  5 XY     -0.0060364676    -0.0041305830     0.0001170657    -0.0000607935     0.0059417829
   74  C  5 XZ      0.0012636404     0.0057139628    -0.0032356122    -0.0000261973     0.0072099133
   75  C  5 YZ     -0.0016865843     0.0028320764    -0.0052602037     0.0000268441     0.0007208537
   76  C  6  S      0.0234798866    -0.0514963126     0.0960979426    -0.0016111064     0.1498609956
   77  C  6  S     -0.0457312426     0.1015944817    -0.1908518114     0.0032352492    -0.3002257668
   78  C  6  S      0.0051947281    -0.0234815208    -0.0047227578    -0.0035021190    -0.0032447516
   79  C  6  X      0.0160458110     0.0117267280     0.0051268605    -0.0000467188    -0.0217840883
   80  C  6  Y      0.0406890440     0.0139968771     0.0194139180    -0.0001369291     0.0043754769
   81  C  6  Z     -0.0309283310    -0.0415464280     0.0130323938    -0.0000595931    -0.0072529143
   82  C  6  X      0.0108453262    -0.0019128271     0.0106207824    -0.0006612973     0.0090392121
   83  C  6  Y      0.0149097768     0.0222068366    -0.0072205453     0.0008771487    -0.0189116645
   84  C  6  Z     -0.0226800416    -0.0052912499    -0.0030324608     0.0009206683    -0.0150984644
   85  C  6 XX     -0.0011968092     0.0073168571    -0.0118935646     0.0002149951    -0.0232262256
   86  C  6 YY     -0.0085042171     0.0027971344    -0.0131555072     0.0001991143    -0.0183855087
   87  C  6 ZZ      0.0007227917     0.0097946742    -0.0128729391     0.0001846406    -0.0183812470
   88  C  6 XY      0.0003366787     0.0004378746    -0.0002718441    -0.0000069405     0.0016878926
   89  C  6 XZ     -0.0030083894    -0.0018090370    -0.0015672984     0.0000583233    -0.0019136007
   90  C  6 YZ      0.0007771022     0.0023441514    -0.0018631715    -0.0000052316    -0.0000021420
   91  C  7  S      0.0092598555     0.0246738298    -0.0270517363     0.0003438736     0.0058660256
   92  C  7  S     -0.0183121082    -0.0512156424     0.0536870890    -0.0007593951    -0.0077439705
   93  C  7  S     -0.0329440492     0.0398147173     0.0211692533     0.0038668410    -0.0533847308
   94  C  7  X      0.0366904114     0.0618197589    -0.0473606492     0.0004975475     0.0056862177
   95  C  7  Y     -0.0417811442    -0.0976709274     0.0871380818    -0.0008542061    -0.0201459761
   96  C  7  Z      0.0159833494     0.0458192066    -0.0444316470     0.0004510241     0.0030453961
   97  C  7  X      0.0140296256    -0.0221222742    -0.0200763977     0.0003908790     0.0401044390
   98  C  7  Y     -0.0316314056     0.0306799007     0.0328700906     0.0011486992    -0.0624503707
   99  C  7  Z      0.0170730050    -0.0117886357    -0.0125002267    -0.0015661999     0.0271779567
  100  C  7 XX     -0.0019554821    -0.0031859796     0.0024099545    -0.0000611712     0.0002136421
  101  C  7 YY     -0.0012364092    -0.0045527055     0.0051554045    -0.0000434165    -0.0014171657
  102  C  7 ZZ     -0.0003308888    -0.0024747179     0.0028402854    -0.0000354388     0.0004504078
  103  C  7 XY      0.0013866670     0.0021033347    -0.0019813765     0.0000230792     0.0005129728
  104  C  7 XZ     -0.0006498621    -0.0009929093     0.0012752711     0.0000170699     0.0005577737
  105  C  7 YZ      0.0000829076     0.0017714788    -0.0024929470    -0.0000075850     0.0000722015
  106  C  8  S     -0.0364444029     0.0734086470     0.1110381623     0.0002155778    -0.0301930906
  107  C  8  S      0.0707190950    -0.1468496399    -0.2240551960    -0.0002793699     0.0597680066
  108  C  8  S     -0.0409128119    -0.0034402399    -0.0969405361     0.0002998617     0.0448906207
  109  C  8  X     -0.0334422144     0.0409056884     0.0202950952     0.0219767216     0.0087946550
  110  C  8  Y      0.0024352908    -0.0025529164    -0.0015769265    -0.0962665117    -0.0014184949
  111  C  8  Z      0.0157859981    -0.0196595090    -0.0095609316     0.0660542126    -0.0039515583
  112  C  8  X      0.0153452614     0.0177708737     0.0768005979     0.0060949175    -0.0264394930
  113  C  8  Y     -0.0042682615     0.0030943692    -0.0110510764    -0.0200558248     0.0033127167
  114  C  8  Z     -0.0048128704    -0.0129097613    -0.0307451137     0.0128945082     0.0141020958
  115  C  8 XX      0.0042019458    -0.0090132876    -0.0138932868     0.0023423470     0.0036482032
  116  C  8 YY      0.0030023256    -0.0072931208    -0.0125491383     0.0008315646     0.0037499754
  117  C  8 ZZ      0.0027907679    -0.0065145497    -0.0105999236    -0.0031909754     0.0029564319
  118  C  8 XY     -0.0005479736     0.0014813538     0.0025298754    -0.0058917176    -0.0008827866
  119  C  8 XZ     -0.0010188240     0.0021450382     0.0029606019     0.0033099333    -0.0006998548
  120  C  8 YZ     -0.0009451142     0.0025816024     0.0050598723     0.0023650774    -0.0016980045
  121  N  9  S      0.0213838512     0.0445038949    -0.0348479534     0.0002967977     0.0057620782
  122  N  9  S      0.0427542782     0.0878184940    -0.0711109194     0.0007304892     0.0135385477
  123  N  9  S      0.0003265980     0.0624118889    -0.0067432198    -0.0003422110    -0.0427928674
  124  N  9  X      0.0058331211     0.0160312409    -0.0137267457     0.0000547399     0.0029368201
  125  N  9  Y     -0.0141978710    -0.0268985905     0.0196413376    -0.0001755756    -0.0020109217
  126  N  9  Z      0.0065060775     0.0114531635    -0.0080840164     0.0001174945     0.0024487449
  127  N  9  X      0.0035280304    -0.0034518020    -0.0015799100    -0.0001300475     0.0045905954
  128  N  9  Y     -0.0012692662     0.0076083524     0.0034834086    -0.0003010788    -0.0107872275
  129  N  9  Z     -0.0000732462    -0.0037386542    -0.0028452064     0.0004700675     0.0041304142
  130  N  9 XX      0.0005407122     0.0017430462    -0.0019758358     0.0000516079     0.0007212489
  131  N  9 YY      0.0022600652     0.0041907478    -0.0034099635     0.0000366156     0.0003086712
  132  N  9 ZZ      0.0007878984     0.0011837500    -0.0011069928     0.0000299972     0.0006158382
  133  N  9 XY     -0.0009112751    -0.0025133804     0.0020933969    -0.0000093720    -0.0002159468
  134  N  9 XZ      0.0004679115     0.0011035370    -0.0008077207    -0.0000052600     0.0002615157
  135  N  9 YZ     -0.0011369672    -0.0018814763     0.0011538232     0.0000131822    -0.0001927434
  136  C 10  S      0.0036082407     0.0084488678     0.0361356048     0.1394091389    -0.0157181845
  137  C 10  S     -0.0069022644    -0.0163918267    -0.0699041317    -0.2677962021     0.0305810172
  138  C 10  S      0.0104728886    -0.0278725978    -0.0354260753    -0.0804335916     0.0115387953
  139  C 10  X     -0.0253310566     0.0403083590     0.0487237460    -0.0508972175    -0.0110387796
  140  C 10  Y     -0.0023134060     0.0106026929     0.0235783638    -0.0016502102    -0.0085948117
  141  C 10  Z      0.0158719929    -0.0299120136    -0.0448527448     0.0286990519     0.0128058477
  142  C 10  X     -0.0065526883     0.0063588766     0.0031179111    -0.0108177830    -0.0005943828
  143  C 10  Y     -0.0019321988     0.0108261571     0.0193293458    -0.0031902185    -0.0072573793
  144  C 10  Z      0.0055462871    -0.0116824994    -0.0173617151     0.0085255161     0.0054369427
  145  C 10 XX     -0.0014345110     0.0008680005    -0.0012519915    -0.0217678037     0.0008729808
  146  C 10 YY      0.0000031774    -0.0018552583    -0.0057630283    -0.0132201686     0.0025029999
  147  C 10 ZZ      0.0005954991    -0.0021347072    -0.0049439914    -0.0122600918     0.0018180872
  148  C 10 XY      0.0013486111    -0.0015884224    -0.0009708268     0.0039806596    -0.0000208626
  149  C 10 XZ     -0.0001646626     0.0004904992     0.0006924017     0.0062318067    -0.0001317287
  150  C 10 YZ     -0.0006856447     0.0021761020     0.0046061841     0.0041202904    -0.0016802409
  151  C 11  S      0.0362466871    -0.0535124279    -0.0619707080     0.1357733148     0.0155412957
  152  C 11  S     -0.0676182472     0.1010054937     0.1190837118    -0.2605365699    -0.0303399228
  153  C 11  S     -0.0236254278     0.0398262548     0.0452320659    -0.0576767810    -0.0105040894
  154  C 11  X     -0.0077238742     0.0194032292     0.0411144642     0.0580693323    -0.0165786884
  155  C 11  Y      0.0156487544    -0.0252893383    -0.0352024875    -0.0132599140     0.0106605352
  156  C 11  Z     -0.0085608991     0.0101230912     0.0065604894    -0.0204366782     0.0002496840
  157  C 11  X     -0.0015495551     0.0058000561     0.0150064592     0.0170364247    -0.0062054190
  158  C 11  Y      0.0064371689    -0.0105237815    -0.0121862685    -0.0132358576     0.0031122663
  159  C 11  Z     -0.0043719534     0.0053540759     0.0018791514     0.0015927971     0.0009506366
  160  C 11 XX     -0.0042052522     0.0060223781     0.0064476112    -0.0202146586    -0.0014793304
  161  C 11 YY     -0.0044775702     0.0071316876     0.0092798997    -0.0124719452    -0.0025901177
  162  C 11 ZZ     -0.0029746769     0.0044858986     0.0053048926    -0.0127363198    -0.0013395908
  163  C 11 XY      0.0016254824    -0.0027054013    -0.0037314728     0.0021319085     0.0011036910
  164  C 11 XZ      0.0005814223    -0.0003345547     0.0007959171     0.0068117597    -0.0005335518
  165  C 11 YZ      0.0023258965    -0.0033902183    -0.0039807430     0.0045246495     0.0010148859
  166  C 12  S      0.0465910920    -0.0754285791    -0.1037666872    -0.0024542325     0.0307937806
  167  C 12  S     -0.0875050483     0.1429182750     0.1985723582     0.0046886740    -0.0594659926
  168  C 12  S     -0.0150694988     0.0228068750     0.0329020679     0.0002393580    -0.0125374699
  169  C 12  X      0.0156248033    -0.0221037461    -0.0227810370     0.0202863610     0.0040393235
  170  C 12  Y     -0.0017607976     0.0022780013     0.0021328187    -0.0898948723    -0.0011145208
  171  C 12  Z     -0.0073954957     0.0097877749     0.0102717772     0.0619102768    -0.0012393987
  172  C 12  X     -0.0001064453     0.0020460773     0.0046831929     0.0077470792    -0.0012999056
  173  C 12  Y     -0.0002604515    -0.0004185601    -0.0000195068    -0.0328209913    -0.0002579171
  174  C 12  Z     -0.0002017838    -0.0008876708    -0.0027636549     0.0224245013     0.0007587882
  175  C 12 XX     -0.0058117835     0.0094424787     0.0130243229    -0.0022570958    -0.0039029791
  176  C 12 YY     -0.0050991359     0.0084345859     0.0119117568    -0.0006945260    -0.0036320358
  177  C 12 ZZ     -0.0040951175     0.0068514032     0.0097815459     0.0037617770    -0.0029734632
  178  C 12 XY      0.0013322717    -0.0020716542    -0.0027031776     0.0064868017     0.0008209349
  179  C 12 XZ      0.0015046105    -0.0022866041    -0.0029105035    -0.0037859015     0.0007805033
  180  C 12 YZ      0.0025412469    -0.0039556505    -0.0052437230    -0.0027141435     0.0014955768
  181  C 13  S      0.0355124423    -0.0519727266    -0.0615166348    -0.1379419010     0.0132992469
  182  C 13  S     -0.0663500091     0.0983457879     0.1179742025     0.2646734863    -0.0259985175
  183  C 13  S     -0.0203258020     0.0349350762     0.0495024695     0.0597767333    -0.0094139480
  184  C 13  X     -0.0009276104     0.0088185337     0.0258730490    -0.0530896677    -0.0128866249
  185  C 13  Y     -0.0149500616     0.0229617202     0.0293880961    -0.0014591018    -0.0082060976
  186  C 13  Z      0.0126379464    -0.0233367140    -0.0376240226     0.0293606152     0.0135479914
  187  C 13  X      0.0000318288     0.0026522593     0.0083804530    -0.0110756242    -0.0052673907
  188  C 13  Y     -0.0057514016     0.0083899081     0.0116759947    -0.0095950384    -0.0021324865
  189  C 13  Z      0.0046557624    -0.0082614429    -0.0138646859     0.0136419106     0.0046742720
  190  C 13 XX     -0.0036786292     0.0049333570     0.0050129319     0.0210666616    -0.0006261220
  191  C 13 YY     -0.0043125529     0.0067157675     0.0086361740     0.0130425016    -0.0021795449
  192  C 13 ZZ     -0.0034159164     0.0054937195     0.0072442196     0.0120095958    -0.0018408069
  193  C 13 XY      0.0006410244    -0.0005899837    -0.0000515850    -0.0038991613    -0.0002643776
  194  C 13 XZ      0.0010562769    -0.0013748302    -0.0013334325    -0.0058090933     0.0001188521
  195  C 13 YZ      0.0026755761    -0.0041608397    -0.0054327420    -0.0040414956     0.0014614973
  196  C 14  S      0.0027790607     0.0101906392     0.0359288635    -0.1383138171    -0.0175286154
  197  C 14  S     -0.0055474112    -0.0195274846    -0.0697810033     0.2656765960     0.0340043541
  198  C 14  S      0.0039921903    -0.0171766661    -0.0467311703     0.0782391739     0.0129644897
  199  C 14  X     -0.0271889111     0.0463502348     0.0615963162     0.0546760164    -0.0143846462
  200  C 14  Y      0.0072061035    -0.0179057467    -0.0330255314    -0.0097399985     0.0106844855
  201  C 14  Z      0.0091364371    -0.0100690720    -0.0059706025    -0.0212000861    -0.0009871939
  202  C 14  X     -0.0079058580     0.0100198790     0.0132443652     0.0131240812    -0.0039442571
  203  C 14  Y      0.0018896046    -0.0085580901    -0.0238421107    -0.0061466787     0.0067807213
  204  C 14  Z      0.0031989930     0.0019821080     0.0120390901    -0.0021010532    -0.0040859014
  205  C 14 XX     -0.0004019279    -0.0008087887    -0.0032250036     0.0211153509     0.0015675042
  206  C 14 YY      0.0004462162    -0.0025717978    -0.0064647840     0.0127325735     0.0027195310
  207  C 14 ZZ     -0.0007420890    -0.0001956608    -0.0024491974     0.0129862773     0.0015062912
  208  C 14 XY     -0.0012248528     0.0023680819     0.0036839679    -0.0022936839    -0.0010857523
  209  C 14 XZ      0.0012741330    -0.0017246908    -0.0018176092    -0.0071871179     0.0003684691
  210  C 14 YZ      0.0002944681     0.0006888711     0.0027568827    -0.0046622184    -0.0013674008
  211  H 15  S     -0.0653213712    -0.0342583681    -0.0266881438     0.0004431661    -0.0280750247
  212  H 15  S     -0.0074015703    -0.0010222364    -0.0051479887     0.0003220900    -0.0012747130
  213  H 16  S     -0.0352457454    -0.0152574765    -0.0070169721    -0.0003832306     0.0820986251
  214  H 16  S     -0.0036469275    -0.0002003631    -0.0013640295    -0.0003861913     0.0127015334
  215  H 17  S      0.0328451457     0.0366240933    -0.0003947802    -0.0003011782     0.0867421169
  216  H 17  S      0.0015055198     0.0076430006    -0.0036532726    -0.0002690694     0.0122995708
  217  H 18  S      0.0536354167     0.0551939751    -0.0110025760     0.0002258156    -0.0311495505
  218  H 18  S      0.0006841766     0.0111240255    -0.0030616090    -0.0009167601    -0.0015714054
  219  H 19  S     -0.0120897182     0.0252794392    -0.0538316902     0.0010515173    -0.1094551283
  220  H 19  S     -0.0005692235     0.0049390823    -0.0110157954     0.0002465336    -0.0125290500
  221  H 20  S     -0.0129398693     0.0333382916    -0.0631651980     0.0011254049    -0.0923683453
  222  H 20  S     -0.0020370687     0.0027624309    -0.0047931702     0.0004489787    -0.0161825704
  223  H 21  S      0.0019165324    -0.0099200771    -0.0248253264    -0.0811708538     0.0094383453
  224  H 21  S     -0.0027220880     0.0020096933    -0.0044724495    -0.0041078740     0.0033086792
  225  H 22  S     -0.0164035169     0.0258023668     0.0327428946    -0.0783456543    -0.0092934659
  226  H 22  S     -0.0026023577     0.0025215717     0.0011139431    -0.0050559135     0.0000447190
  227  H 23  S     -0.0207281436     0.0359531640     0.0548115289     0.0013227967    -0.0184034832
  228  H 23  S     -0.0018000635     0.0023932541     0.0029596163     0.0001564406    -0.0010336138
  229  H 24  S     -0.0158943926     0.0247277637     0.0324051103     0.0788659915    -0.0078897523
  230  H 24  S     -0.0024396434     0.0021371063     0.0011855800     0.0050500045     0.0002284840
  231  H 25  S      0.0022375225    -0.0106858293    -0.0245192474     0.0786722599     0.0102602332
  232  H 25  S     -0.0025129053     0.0015273260    -0.0035111885     0.0025942783     0.0028644262
  233  C 26  S     -0.1272633966     0.0926659703    -0.0532063551    -0.0001402560     0.0480346550
  234  C 26  S      0.2346596800    -0.1668253614     0.1084545151     0.0002398877    -0.0887314470
  235  C 26  S      0.1522910721    -0.0765361077     0.1448946479    -0.0063646180    -0.0699186081
  236  C 26  X     -0.0022165461    -0.0486834395    -0.0662770655     0.0017125291    -0.0122551102
  237  C 26  Y      0.0033552548     0.0103195460    -0.0018745724    -0.0028838118    -0.0031524631
  238  C 26  Z     -0.0016746675     0.0145762390     0.0386636083     0.0014609192    -0.0029245824
  239  C 26  X     -0.0404045224     0.1312419948     0.1382805883    -0.0004123110     0.0210876443
  240  C 26  Y     -0.0032115330    -0.0046720910    -0.0087646902     0.0061407173     0.0008157347
  241  C 26  Z      0.0253513904    -0.0690716726    -0.0622765685    -0.0050655121    -0.0037007487
  242  C 26 XX      0.0239532464    -0.0154951414     0.0108209852     0.0002120075    -0.0076607253
  243  C 26 YY      0.0052274549    -0.0039876565     0.0022347966     0.0000683654    -0.0021945123
  244  C 26 ZZ      0.0097101530    -0.0079374591     0.0052468008    -0.0002673064    -0.0042440748
  245  C 26 XY     -0.0017288063    -0.0002157543     0.0001848992    -0.0004845085     0.0011889421
  246  C 26 XZ     -0.0106358596     0.0078253411    -0.0056600543     0.0002692103     0.0044689597
  247  C 26 YZ      0.0004240787     0.0004374374    -0.0002986638     0.0002284494    -0.0003595478
  248  C 27  S     -0.0953478984     0.1125591863     0.0499417407    -0.0006236101     0.0207980653
  249  C 27  S      0.1742077021    -0.2130419374    -0.1025625393     0.0009112747    -0.0384042335
  250  C 27  S      0.0785834100    -0.1729587599    -0.1477118233     0.0035441125    -0.0399909323
  251  C 27  X     -0.0423526580     0.0171604793    -0.0707958083     0.0027025482     0.0446791998
  252  C 27  Y      0.0019314331     0.0015226248     0.0038026253    -0.0115981558    -0.0033826854
  253  C 27  Z      0.0191030490    -0.0110897281     0.0347684648     0.0079017737    -0.0229098997
  254  C 27  X      0.0386061874     0.0384898251     0.1311835223     0.0019728211    -0.0301940569
  255  C 27  Y     -0.0002092772    -0.0041500245    -0.0069811760    -0.0098240735     0.0002286425
  256  C 27  Z     -0.0219435316    -0.0154778658    -0.0666805123     0.0070430969     0.0099517570
  257  C 27 XX      0.0175680109    -0.0214686459    -0.0113054376     0.0009818262    -0.0032939994
  258  C 27 YY      0.0045003072    -0.0055464567    -0.0023638042     0.0002854419    -0.0013451478
  259  C 27 ZZ      0.0071784616    -0.0092576503    -0.0041030238    -0.0011133575    -0.0021875716
  260  C 27 XY     -0.0012930985     0.0010690283     0.0011140697    -0.0021011892     0.0003474826
  261  C 27 XZ     -0.0071362424     0.0092519123     0.0049286065     0.0010697609     0.0015670680
  262  C 27 YZ      0.0003096142    -0.0001210326    -0.0001909377     0.0008396101    -0.0002194954
  263  C 28  S      0.0594206443     0.1135274950    -0.0926914880     0.0009439192     0.0233408497
  264  C 28  S     -0.1191343535    -0.2236270204     0.1859226712    -0.0015530180    -0.0452340373
  265  C 28  S     -0.0209039441    -0.1335109942     0.0380831479    -0.0122249170     0.0315214145
  266  C 28  X      0.0738711464     0.0077234559     0.0547610252    -0.0004109024    -0.0185081735
  267  C 28  Y      0.0251768382     0.0286772399    -0.0186816832     0.0003092744    -0.0272245894
  268  C 28  Z     -0.0319748491     0.0002646312    -0.0310259898     0.0002889054    -0.0243922632
  269  C 28  X      0.0691602895    -0.0087351260     0.0044088590    -0.0035492923     0.0256624097
  270  C 28  Y     -0.0217896401     0.0533314504     0.0173633667    -0.0004852081    -0.0632110337
  271  C 28  Z     -0.0157927878    -0.0265963521    -0.0192825003     0.0041475193     0.0220937618
  272  C 28 XX     -0.0141657640    -0.0171778760     0.0086557354    -0.0001091573    -0.0012316753
  273  C 28 YY     -0.0054096191    -0.0119917183     0.0113330376    -0.0000568507    -0.0055493001
  274  C 28 ZZ     -0.0021516210    -0.0097877514     0.0112256737    -0.0001474145     0.0006261714
  275  C 28 XY      0.0030962343     0.0028452624    -0.0010130502    -0.0000078252     0.0033062727
  276  C 28 XZ     -0.0028185629     0.0005721049    -0.0010264026     0.0000871355     0.0057290501
  277  C 28 YZ     -0.0005036888     0.0040903947    -0.0061555889     0.0001265931     0.0019977032

                         26               27               28               29               30
                   -0.7839054830    -0.7049565353    -0.6803014356    -0.6654461111    -0.6553751549
    1  C  1  S     -0.0551737933     0.0646838002    -0.0337597860     0.0032751839    -0.0675854039
    2  C  1  S      0.1156552769    -0.1320922634     0.0702226899    -0.0070263053     0.1451877832
    3  C  1  S      0.0408672972    -0.0919811979     0.0162749648     0.0004698400    -0.0109495790
    4  C  1  X     -0.0472172883     0.0189522840     0.0477937701    -0.0005107502     0.0227136404
    5  C  1  Y     -0.0080759337     0.0158607158    -0.0363337520     0.0055433934    -0.1119006773
    6  C  1  Z     -0.0330172785     0.0248323661    -0.0240708946    -0.0026967031     0.0374970180
    7  C  1  X     -0.0122087101    -0.0134460838     0.0256346532     0.0002487453     0.0031779796
    8  C  1  Y      0.0060287137    -0.0062266676    -0.0121356511     0.0043248681    -0.0483769423
    9  C  1  Z     -0.0157346400     0.0285858439    -0.0091660799    -0.0017069209     0.0178253549
   10  C  1 XX      0.0018447767    -0.0069842522     0.0075433380    -0.0005491280     0.0119963820
   11  C  1 YY      0.0083009844    -0.0067222859    -0.0003742316    -0.0002648164     0.0042974057
   12  C  1 ZZ      0.0120697267    -0.0117002500     0.0058414029    -0.0005986170     0.0125261258
   13  C  1 XY      0.0011294953    -0.0036639069     0.0019015488     0.0000512035    -0.0002031423
   14  C  1 XZ      0.0001928734     0.0051267421    -0.0057468431     0.0001278566    -0.0044152719
   15  C  1 YZ      0.0015883854    -0.0016136821     0.0002169821     0.0000970476    -0.0021226624
   16  C  2  S     -0.0807940286     0.0219358447     0.0260871410    -0.0016990286     0.0437925492
   17  C  2  S      0.1635932960    -0.0500268767    -0.0524979121     0.0032136957    -0.0861304912
   18  C  2  S      0.0190734348     0.0412315075    -0.0110449795     0.0026679899    -0.0134684548
   19  C  2  X     -0.0191058351     0.0042600120     0.0244857950     0.0008291372    -0.0048562320
   20  C  2  Y      0.0161676158     0.0036639319     0.0176380519     0.0011192563     0.0022619126
   21  C  2  Z      0.0106921968    -0.0754151387     0.0807110867    -0.0052088439     0.1194565311
   22  C  2  X     -0.0142758126     0.0154310259     0.0095942711     0.0008625484    -0.0032367935
   23  C  2  Y     -0.0037282046     0.0164015944     0.0092892333    -0.0003303490     0.0024586548
   24  C  2  Z      0.0102590096    -0.0286826415     0.0244994406    -0.0001703677     0.0317604352
   25  C  2 XX      0.0021344098    -0.0032186914     0.0009121400     0.0003014747    -0.0050765224
   26  C  2 YY      0.0134833024    -0.0024455134    -0.0063125981     0.0003372738    -0.0092532075
   27  C  2 ZZ      0.0129918020    -0.0050465027    -0.0029675827    -0.0000197307    -0.0012498103
   28  C  2 XY      0.0011211633    -0.0018747149     0.0023008562     0.0001165462    -0.0018741669
   29  C  2 XZ     -0.0012182394    -0.0009449003     0.0034930436    -0.0000798570     0.0033046516
   30  C  2 YZ      0.0015345776    -0.0052232242     0.0035599252    -0.0001042911     0.0026607259
   31  C  3  S     -0.0246972647    -0.0695989272     0.0554531451    -0.0007233683     0.0196005336
   32  C  3  S      0.0449660277     0.1440067154    -0.1104362850     0.0012332360    -0.0341954033
   33  C  3  S      0.0588048931     0.0169948863    -0.0652996748    -0.0018842494    -0.0307132971
   34  C  3  X     -0.0342109432    -0.0035677356     0.0315565830    -0.0018929690     0.0435045277
   35  C  3  Y     -0.0467259699     0.0210107201     0.0486036492    -0.0057746092     0.1354778113
   36  C  3  Z      0.0131846313    -0.0196800881     0.0378634696     0.0013916860    -0.0040729779
   37  C  3  X     -0.0056688907    -0.0025915747     0.0098370987    -0.0011527000     0.0151468952
   38  C  3  Y     -0.0190202255     0.0207910641     0.0105608444    -0.0031471210     0.0444177669
   39  C  3  Z      0.0175542562    -0.0166773961    -0.0026703169    -0.0002620150    -0.0177840456
   40  C  3 XX     -0.0008800836     0.0037653184    -0.0023666335     0.0000592682     0.0000582239
   41  C  3 YY      0.0026494082     0.0113035077    -0.0082720965    -0.0000934951     0.0002124461
   42  C  3 ZZ      0.0050894322     0.0122040326    -0.0099373856     0.0002153059    -0.0053946996
   43  C  3 XY     -0.0002680452     0.0015774093     0.0004617324    -0.0001712773     0.0040856434
   44  C  3 XZ     -0.0046389227    -0.0027780216     0.0062745937    -0.0000584600     0.0030319719
   45  C  3 YZ     -0.0030724120     0.0035914173     0.0004999217    -0.0003175918     0.0063843668
   46  C  4  S      0.0475829690    -0.0457553995    -0.0278812100     0.0047423571    -0.1086376352
   47  C  4  S     -0.0976261217     0.0947065681     0.0576503718    -0.0105496032     0.2268664325
   48  C  4  S     -0.0609700429     0.0826310678    -0.0000098196     0.0168981311     0.0588650654
   49  C  4  X     -0.0382284982    -0.0758126007     0.0679714921    -0.0022720259     0.0401544448
   50  C  4  Y      0.0133052138     0.0290461253    -0.0455424160    -0.0022442491     0.0295139360
   51  C  4  Z     -0.0026654458    -0.0248120061     0.0021593769     0.0050508482    -0.0983737685
   52  C  4  X     -0.0078521429    -0.0217263640     0.0215477301     0.0018996582     0.0144605194
   53  C  4  Y      0.0243253622    -0.0097435030    -0.0160862596    -0.0052835729    -0.0026372674
   54  C  4  Z     -0.0135507557     0.0041793488    -0.0041344803     0.0034655204    -0.0394646587
   55  C  4 XX     -0.0036680112     0.0024721245     0.0018158795    -0.0004676309     0.0102972303
   56  C  4 YY     -0.0083557015     0.0077238301     0.0077190522    -0.0010107507     0.0224567003
   57  C  4 ZZ     -0.0055974143     0.0092314276     0.0003644736    -0.0006317241     0.0124316095
   58  C  4 XY      0.0038393199     0.0048184448    -0.0031348341    -0.0001824319     0.0028614464
   59  C  4 XZ     -0.0016492605    -0.0011866506     0.0025053512    -0.0000547777     0.0006345787
   60  C  4 YZ      0.0020757005     0.0026157421    -0.0047829914     0.0001812057    -0.0042951255
   61  C  5  S      0.0554842352     0.0993974421    -0.0351898024    -0.0031882766     0.0642859760
   62  C  5  S     -0.1106968273    -0.2046367601     0.0719038689     0.0058463775    -0.1286741835
   63  C  5  S     -0.1612273125    -0.1311882518     0.0015280312     0.0136792251    -0.1286628577
   64  C  5  X      0.0588176702    -0.0742570836    -0.0955435009     0.0032040116    -0.0989214690
   65  C  5  Y      0.0016336045    -0.0102011102     0.0360501972    -0.0063778249     0.1088850185
   66  C  5  Z     -0.0505056347     0.0371777366     0.0369221573     0.0032860856    -0.0307772589
   67  C  5  X     -0.1026085806     0.0264323307    -0.0651561965     0.0105867118    -0.0494984862
   68  C  5  Y      0.0095382786    -0.0151735505     0.0104491820    -0.0171748711     0.0386874729
   69  C  5  Z      0.0568141527     0.0006464497     0.0316751471     0.0076465601     0.0130171557
   70  C  5 XX     -0.0059381478    -0.0172859238     0.0072347116     0.0006241408    -0.0089797981
   71  C  5 YY     -0.0078525203    -0.0072922249     0.0042309710     0.0001892719    -0.0044439861
   72  C  5 ZZ     -0.0068708225    -0.0101980054     0.0032164167     0.0002315702    -0.0081653493
   73  C  5 XY      0.0034106189    -0.0002661301    -0.0012653953     0.0000003865    -0.0042535818
   74  C  5 XZ      0.0003081610     0.0093879824    -0.0019302531    -0.0002783219     0.0064313950
   75  C  5 YZ      0.0048999918     0.0007209090    -0.0026126603     0.0000441025    -0.0002100919
   76  C  6  S     -0.0174411010    -0.0299301334     0.0693063857    -0.0038743607     0.0932824072
   77  C  6  S      0.0348130274     0.0607860740    -0.1411652879     0.0081928049    -0.1950479826
   78  C  6  S      0.0167630999     0.0234703630    -0.0423481235    -0.0064535531    -0.0000631134
   79  C  6  X     -0.0297077902    -0.0019606286     0.0494361597    -0.0015082711     0.0457399729
   80  C  6  Y     -0.0243314181     0.0524559242    -0.0512189488     0.0012254070    -0.0429432074
   81  C  6  Z      0.0141481785    -0.0352244912    -0.0176190184     0.0018951375    -0.0593810261
   82  C  6  X     -0.0085267520    -0.0015344130     0.0155681343    -0.0018028874     0.0232983746
   83  C  6  Y     -0.0098244278     0.0139705627    -0.0172289545     0.0021968071    -0.0275131344
   84  C  6  Z      0.0022365524    -0.0105157456    -0.0076929653     0.0022582348    -0.0278571191
   85  C  6 XX      0.0003637931     0.0051349329    -0.0122188071     0.0007313883    -0.0183921940
   86  C  6 YY      0.0055052209    -0.0002947668    -0.0074422360     0.0005123774    -0.0124169603
   87  C  6 ZZ      0.0012152530     0.0080916964    -0.0107499592     0.0004107300    -0.0108118199
   88  C  6 XY      0.0013307041    -0.0000479682    -0.0010247394    -0.0001069577     0.0015892205
   89  C  6 XZ      0.0024002410     0.0005927085    -0.0049098087     0.0002940507    -0.0069036449
   90  C  6 YZ      0.0006208078     0.0009558338    -0.0015605259     0.0002306042    -0.0055056504
   91  C  7  S      0.0363408470    -0.0863033663     0.0496482621     0.0015867954    -0.0106855724
   92  C  7  S     -0.0701982945     0.1811643768    -0.1070600004    -0.0036010556     0.0229967291
   93  C  7  S     -0.1071801017     0.0895435354    -0.0085291416     0.0066932514    -0.0112729423
   94  C  7  X      0.0480898819    -0.1062815133     0.0530071346     0.0032097811    -0.0378530421
   95  C  7  Y     -0.0897694358     0.1715322486    -0.0961359799    -0.0023621503     0.0127985560
   96  C  7  Z      0.0408147315    -0.0719417908     0.0442888251    -0.0000409072     0.0126582062
   97  C  7  X      0.0583584490    -0.0267353467    -0.0098377104    -0.0004226418     0.0069582096
   98  C  7  Y     -0.1006205823     0.0474016339     0.0178161507     0.0037039243    -0.0133063811
   99  C  7  Z      0.0437824101    -0.0209325207    -0.0080010197    -0.0034765555     0.0092358746
  100  C  7 XX     -0.0028225568     0.0098323826    -0.0057294160    -0.0003245750     0.0030820894
  101  C  7 YY     -0.0068502471     0.0166138187    -0.0103204520    -0.0002365908     0.0007441410
  102  C  7 ZZ     -0.0028865487     0.0077243132    -0.0049501987    -0.0000808892    -0.0002570163
  103  C  7 XY      0.0029643787    -0.0073321573     0.0039844898     0.0001883869    -0.0018355777
  104  C  7 XZ     -0.0015116321     0.0033604325    -0.0018009042    -0.0000011440    -0.0000152454
  105  C  7 YZ      0.0027966599    -0.0048790892     0.0030606812    -0.0000610328     0.0012052097
  106  C  8  S      0.0601420453    -0.0307108570    -0.0798684774    -0.0016849914     0.0487114617
  107  C  8  S     -0.1181217316     0.0660264111     0.1677818261     0.0036649650    -0.0990796924
  108  C  8  S     -0.1205395682     0.0180008704     0.0913824120     0.0061585537    -0.0430555191
  109  C  8  X     -0.0622249526    -0.0892665300    -0.0957575901     0.0415106452     0.0094607032
  110  C  8  Y      0.0052779411     0.0061731636     0.0079987126    -0.1779581856    -0.0084115918
  111  C  8  Z      0.0287784806     0.0424229324     0.0445673228     0.1215316814     0.0016918408
  112  C  8  X      0.0664942676    -0.0141847249    -0.0652848114     0.0107379471     0.0248240201
  113  C  8  Y     -0.0078978059     0.0014683765     0.0079756947    -0.0439122120    -0.0062275823
  114  C  8  Z     -0.0286598552     0.0049059386     0.0300288738     0.0296760503    -0.0078946533
  115  C  8 XX     -0.0062525900     0.0061031478     0.0129197656     0.0016797784    -0.0066106655
  116  C  8 YY     -0.0088390723     0.0013127248     0.0070895945     0.0007298246    -0.0052903346
  117  C  8 ZZ     -0.0062924380     0.0025127542     0.0076550388    -0.0016906344    -0.0050389591
  118  C  8 XY      0.0019112105    -0.0001935093    -0.0013738821    -0.0035599379     0.0006165180
  119  C  8 XZ      0.0005105441    -0.0023424991    -0.0038912112     0.0018899381     0.0017836975
  120  C  8 YZ      0.0045458833     0.0006443107    -0.0013242192     0.0013219911     0.0019489759
  121  N  9  S      0.0294123877    -0.0518436744     0.0288435413     0.0007714704    -0.0058845354
  122  N  9  S      0.0616979662    -0.1069086256     0.0588907733     0.0016815601    -0.0118626186
  123  N  9  S     -0.0345513667    -0.0487624741     0.0596719872     0.0020509602    -0.0182894522
  124  N  9  X      0.0107176055    -0.0106088836     0.0065338256    -0.0005849661     0.0083404496
  125  N  9  Y     -0.0138673432     0.0180884141    -0.0080883442    -0.0002851200     0.0032865771
  126  N  9  Z      0.0067268490    -0.0097321999     0.0029579266     0.0006232290    -0.0078370592
  127  N  9  X      0.0070944926    -0.0012103030    -0.0046763876    -0.0000789384    -0.0041366624
  128  N  9  Y     -0.0112325212     0.0004888757     0.0048756207     0.0000401929    -0.0035380445
  129  N  9  Z      0.0054063545     0.0002948689    -0.0018091135     0.0002541751     0.0042506657
  130  N  9 XX      0.0017983647    -0.0024212650     0.0015636884     0.0000021740     0.0009423287
  131  N  9 YY      0.0028044162    -0.0048809120     0.0025894202     0.0000905416    -0.0008466629
  132  N  9 ZZ      0.0011813235    -0.0019887620     0.0009004384     0.0000851335    -0.0008670680
  133  N  9 XY     -0.0016424666     0.0026489170    -0.0017548695     0.0000300971    -0.0007578058
  134  N  9 XZ      0.0007187516    -0.0013427716     0.0008059822     0.0000009010    -0.0001100513
  135  N  9 YZ     -0.0010237542     0.0022221065    -0.0010786804    -0.0000603438     0.0011006814
  136  C 10  S      0.0538931797     0.0463947655     0.0582897478     0.1043071950    -0.0150233083
  137  C 10  S     -0.1052279370    -0.0919228317    -0.1157311494    -0.2089567576     0.0300076493
  138  C 10  S     -0.0319745687    -0.0320028496    -0.0267369149    -0.0612973807     0.0023199037
  139  C 10  X      0.0148567282    -0.0321006568    -0.0672559594     0.1131089280     0.0410007448
  140  C 10  Y      0.0224405196    -0.0083139859    -0.0401878454    -0.0068094357     0.0367075602
  141  C 10  Z     -0.0262391689     0.0237291255     0.0684981461    -0.0549730289    -0.0517987439
  142  C 10  X     -0.0020876191    -0.0137264382    -0.0180188783     0.0337225730     0.0107927170
  143  C 10  Y      0.0175762205     0.0020021812    -0.0159524868     0.0092386549     0.0147588255
  144  C 10  Z     -0.0132813445     0.0059996316     0.0221568627    -0.0252540573    -0.0179850107
  145  C 10 XX     -0.0039563734    -0.0060308399    -0.0098494189    -0.0120234374     0.0043785418
  146  C 10 YY     -0.0080929656    -0.0060984075    -0.0064971786    -0.0154108973     0.0007467947
  147  C 10 ZZ     -0.0057579585    -0.0040579477    -0.0046937483    -0.0111528093     0.0008521599
  148  C 10 XY      0.0010716309     0.0023902950     0.0035395575     0.0035626100    -0.0012890229
  149  C 10 XZ      0.0001468582     0.0001825977     0.0009681539     0.0008400575    -0.0009785962
  150  C 10 YZ      0.0048104225     0.0019293155     0.0007468332     0.0068676472     0.0010518282
  151  C 11  S     -0.0289151296     0.0087458008     0.0321336000    -0.1088855290    -0.0294534763
  152  C 11  S      0.0574397864    -0.0170824773    -0.0645889552     0.2172684447     0.0593423784
  153  C 11  S      0.0218168699     0.0105218287    -0.0081327540     0.0535771851     0.0176144889
  154  C 11  X      0.0571823589     0.0728862812     0.1132731767     0.0992821425    -0.0463932353
  155  C 11  Y     -0.0300164570    -0.0364347831    -0.0674888043    -0.0087699194     0.0416514290
  156  C 11  Z     -0.0062709010    -0.0095471782    -0.0060236242    -0.0459644189    -0.0088569415
  157  C 11  X      0.0208858957     0.0214964964     0.0356313073     0.0322222306    -0.0161517326
  158  C 11  Y     -0.0085557000    -0.0128309821    -0.0220352164    -0.0123456574     0.0122578564
  159  C 11  Z     -0.0042699049    -0.0011883945    -0.0011374879    -0.0074267054    -0.0012892920
  160  C 11 XX      0.0020924962    -0.0024622734    -0.0059454136     0.0117708996     0.0043341616
  161  C 11 YY      0.0058631916     0.0010385438    -0.0012719255     0.0154508628     0.0028332774
  162  C 11 ZZ      0.0024233927    -0.0013954939    -0.0043159267     0.0123526076     0.0037293291
  163  C 11 XY     -0.0028375957    -0.0017913471    -0.0022225938    -0.0019984775     0.0006958046
  164  C 11 XZ      0.0022336196     0.0028059546     0.0042723910    -0.0017198533    -0.0020423298
  165  C 11 YZ     -0.0021352655    -0.0003069158     0.0005539794    -0.0074294036    -0.0012233659
  166  C 12  S     -0.0818578613    -0.0658151021    -0.0963008890     0.0005161633     0.0440166174
  167  C 12  S      0.1593560434     0.1305795945     0.1915095602    -0.0010694897    -0.0878636239
  168  C 12  S      0.0342098554     0.0244623071     0.0425162584    -0.0014827445    -0.0217031874
  169  C 12  X     -0.0020425896     0.0218771655     0.0414383052    -0.0378983301    -0.0219614777
  170  C 12  Y      0.0014856522    -0.0002119765    -0.0021750458     0.1625593695     0.0091603081
  171  C 12  Z      0.0000718482    -0.0114042255    -0.0203749386    -0.1114071605     0.0045068819
  172  C 12  X      0.0053475190     0.0095627428     0.0106934220    -0.0114027718    -0.0024397267
  173  C 12  Y      0.0001752888    -0.0002362963    -0.0009121879     0.0502582900     0.0029031485
  174  C 12  Z     -0.0028467942    -0.0047382079    -0.0051145824    -0.0345642322    -0.0008365450
  175  C 12 XX      0.0104518572     0.0092525151     0.0143485156     0.0019390751    -0.0070790457
  176  C 12 YY      0.0097937672     0.0076332497     0.0105497855     0.0007036762    -0.0042919612
  177  C 12 ZZ      0.0081272629     0.0067161155     0.0097173188    -0.0028389055    -0.0044606547
  178  C 12 XY     -0.0020544540    -0.0015527818    -0.0021794374    -0.0051318254     0.0007053856
  179  C 12 XZ     -0.0020301199    -0.0020234478    -0.0035969585     0.0029307149     0.0022286762
  180  C 12 YZ     -0.0038879631    -0.0026352092    -0.0034211457     0.0020421493     0.0012635426
  181  C 13  S     -0.0258494023     0.0115347746     0.0341039174     0.1093134494    -0.0203395577
  182  C 13  S      0.0513398284    -0.0225730282    -0.0684264879    -0.2181872855     0.0410502204
  183  C 13  S      0.0229909705     0.0082805904    -0.0106218783    -0.0518756031     0.0149672002
  184  C 13  X      0.0456869266     0.0575716210     0.0849299096    -0.0991843941    -0.0389129584
  185  C 13  Y      0.0212284221     0.0250726225     0.0499601667     0.0084306540    -0.0341544963
  186  C 13  Z     -0.0415739225    -0.0510050164    -0.0856775626     0.0461319690     0.0483565930
  187  C 13  X      0.0167776858     0.0162858793     0.0263398067    -0.0285891803    -0.0141800953
  188  C 13  Y      0.0061058204     0.0092077713     0.0155810653    -0.0060687473    -0.0093643318
  189  C 13  Z     -0.0139018679    -0.0162313436    -0.0265767673     0.0202063436     0.0151357316
  190  C 13 XX      0.0001376869    -0.0042681921    -0.0083181448    -0.0125717578     0.0043716893
  191  C 13 YY      0.0049464086     0.0001735732    -0.0022901094    -0.0157761015     0.0018173122
  192  C 13 ZZ      0.0042486932     0.0002795451    -0.0016261875    -0.0114222768     0.0013678316
  193  C 13 XY      0.0011619564     0.0018931066     0.0031286695     0.0038543597    -0.0015012618
  194  C 13 XZ      0.0000765154     0.0008221659     0.0013080212     0.0006871873    -0.0006133346
  195  C 13 YZ     -0.0035831430    -0.0016009075    -0.0014514266     0.0067121107     0.0003947230
  196  C 14  S      0.0552669171     0.0455336013     0.0579926884    -0.1040693846    -0.0255596500
  197  C 14  S     -0.1079443483    -0.0901031892    -0.1151240618     0.2086167982     0.0510615751
  198  C 14  S     -0.0393028421    -0.0292986989    -0.0231696779     0.0571861854     0.0050336565
  199  C 14  X      0.0240946679    -0.0398487421    -0.0897681203    -0.1154451577     0.0507069963
  200  C 14  Y     -0.0258667188     0.0143173201     0.0528725412     0.0163592096    -0.0441766366
  201  C 14  Z      0.0078247170     0.0094708354     0.0051222398     0.0483067763     0.0084763955
  202  C 14  X      0.0060306823    -0.0141152286    -0.0273960376    -0.0390553228     0.0155459286
  203  C 14  Y     -0.0194600572     0.0011256428     0.0207218422     0.0141787172    -0.0181814442
  204  C 14  Z      0.0122475077     0.0068972740    -0.0024915929     0.0092343877     0.0060863020
  205  C 14 XX     -0.0048157081    -0.0049608850    -0.0079723851     0.0115527277     0.0045905599
  206  C 14 YY     -0.0083877549    -0.0054955517    -0.0057149074     0.0151977525     0.0018007487
  207  C 14 ZZ     -0.0051641221    -0.0053071818    -0.0071450325     0.0116465925     0.0032676745
  208  C 14 XY      0.0024204071    -0.0001870968    -0.0012850421    -0.0025808344     0.0009037880
  209  C 14 XZ     -0.0004431579     0.0016055553     0.0036660837    -0.0013742131    -0.0024635769
  210  C 14 YZ      0.0043119040     0.0028483120     0.0025391514    -0.0072437118    -0.0005292546
  211  H 15  S      0.0411750018    -0.0539285717     0.0155431815    -0.0051379689     0.0998350630
  212  H 15  S      0.0065012426    -0.0159777723     0.0098229417    -0.0005567543     0.0215185230
  213  H 16  S      0.0529837320    -0.0148189753    -0.0416949127     0.0011131992    -0.0505769225
  214  H 16  S      0.0081676217    -0.0040610333    -0.0053437305    -0.0000484452    -0.0124015198
  215  H 17  S      0.0148235649     0.0665365420    -0.0732798478     0.0003590628    -0.0285546214
  216  H 17  S     -0.0004583163     0.0129436405    -0.0139304497    -0.0001827328    -0.0103259203
  217  H 18  S     -0.0333473200     0.0491836715     0.0114369851    -0.0072391068     0.1488578691
  218  H 18  S     -0.0099176194     0.0092685373     0.0076648310    -0.0030499565     0.0326736615
  219  H 19  S      0.0048179946     0.0249035810    -0.0688229070     0.0042626619    -0.1108051835
  220  H 19  S      0.0048664871     0.0059308671    -0.0135501198     0.0011955323    -0.0250745113
  221  H 20  S      0.0202711221     0.0382593327    -0.0938188721     0.0043798111    -0.1128627102
  222  H 20  S     -0.0013630515     0.0038820683    -0.0139584194     0.0014798421    -0.0252067778
  223  H 21  S     -0.0310864712    -0.0333286217    -0.0519119832    -0.1239445007     0.0223114140
  224  H 21  S     -0.0119275402    -0.0093059517    -0.0097350883    -0.0246127400     0.0020708616
  225  H 22  S      0.0200668220    -0.0053041443    -0.0311375513     0.1246315448     0.0372000179
  226  H 22  S     -0.0008141309    -0.0023096004    -0.0059718396     0.0273780744     0.0071713240
  227  H 23  S      0.0552974481     0.0646047787     0.1048113873    -0.0005282400    -0.0513345155
  228  H 23  S      0.0037430426     0.0095249896     0.0198057131    -0.0000724507    -0.0122585777
  229  H 24  S      0.0179754342    -0.0078156362    -0.0328559059    -0.1243493935     0.0258366222
  230  H 24  S     -0.0010006811    -0.0027152900    -0.0063590268    -0.0264484008     0.0047904927
  231  H 25  S     -0.0312863008    -0.0313302156    -0.0501191378     0.1200030440     0.0332887509
  232  H 25  S     -0.0111241066    -0.0090045408    -0.0087503404     0.0215734572     0.0027690491
  233  C 26  S     -0.1276599519     0.0473788282     0.0676251515     0.0008903279    -0.0043928146
  234  C 26  S      0.2387417239    -0.1047513990    -0.1321175941    -0.0012631440    -0.0015273910
  235  C 26  S      0.2254551834    -0.1085952833    -0.1024925146    -0.0123968971     0.0138129534
  236  C 26  X      0.1345708557     0.1342095528    -0.0300152996    -0.0024469000     0.1395512237
  237  C 26  Y     -0.0062701811    -0.0104715320     0.0094379171    -0.0120881712     0.0155711048
  238  C 26  Z     -0.0700830924    -0.0695498002     0.0109327758     0.0112009962    -0.0892998182
  239  C 26  X     -0.0993697745    -0.0283386766    -0.0692482190     0.0020265664    -0.0558845661
  240  C 26  Y      0.0040345180     0.0012015868     0.0061767204     0.0056644708     0.0055777791
  241  C 26  Z      0.0508893485     0.0075534780     0.0388881194    -0.0058734447     0.0242340112
  242  C 26 XX      0.0232740181    -0.0106286975    -0.0136176723     0.0004995812     0.0000852787
  243  C 26 YY      0.0067936120    -0.0025671553    -0.0034497982     0.0001082025     0.0002324879
  244  C 26 ZZ      0.0106325588    -0.0050264070    -0.0065606005    -0.0008148411    -0.0018923678
  245  C 26 XY     -0.0009980091     0.0003381580    -0.0000479437    -0.0013551652    -0.0023977003
  246  C 26 XZ     -0.0091576991     0.0049843609     0.0061230609     0.0007847935     0.0015569857
  247  C 26 YZ      0.0003057400    -0.0005912793     0.0001831377     0.0006442255     0.0005847546
  248  C 27  S     -0.1250522408    -0.0786267728    -0.0255841970     0.0020465381    -0.0376544204
  249  C 27  S      0.2355261011     0.1567366493     0.0654818910    -0.0041885653     0.0717560680
  250  C 27  S      0.2030273979     0.1360999508     0.0572978777    -0.0013855302     0.1182344008
  251  C 27  X     -0.1408292385     0.0344529546     0.1537397529     0.0135267676    -0.1042325249
  252  C 27  Y      0.0088981890    -0.0040645063    -0.0079998563    -0.0361408244     0.0120941824
  253  C 27  Z      0.0669656969    -0.0168022584    -0.0744146615     0.0218671858     0.0455549775
  254  C 27  X      0.0576223858    -0.0254578658    -0.0649482825     0.0026730683    -0.0194631678
  255  C 27  Y     -0.0030030619     0.0012672450     0.0038177016    -0.0182714403     0.0039961507
  256  C 27  Z     -0.0292390380     0.0148838627     0.0280804320     0.0134480925     0.0071016784
  257  C 27 XX      0.0220656967     0.0161665544     0.0080808101     0.0012931793     0.0071366938
  258  C 27 YY      0.0069639014     0.0039027457     0.0018568086     0.0004155117     0.0024042589
  259  C 27 ZZ      0.0102196489     0.0067229885     0.0031857095    -0.0024377321     0.0024878090
  260  C 27 XY     -0.0010800372    -0.0007984578    -0.0006819997    -0.0040664363    -0.0015379582
  261  C 27 XZ     -0.0081823903    -0.0067061852    -0.0030902126     0.0023592170    -0.0017833431
  262  C 27 YZ      0.0004890925     0.0005421536     0.0007400664     0.0016380054     0.0004214402
  263  C 28  S      0.0862597801    -0.0758805197     0.0115128654     0.0006737502    -0.0046903901
  264  C 28  S     -0.1763441969     0.1546570988    -0.0192948561    -0.0009255594     0.0138159723
  265  C 28  S      0.0443819641     0.0665290498    -0.0907523228    -0.0225140847     0.0364946339
  266  C 28  X     -0.0654187356     0.0966405160    -0.0954377649     0.0039458718    -0.0997189813
  267  C 28  Y      0.0177723952    -0.1611725467     0.1172976770     0.0047070260    -0.0490050967
  268  C 28  Z      0.0079653697     0.0919340750    -0.0545400691    -0.0064862234     0.0984486555
  269  C 28  X      0.0353168468    -0.0156694509    -0.0246594368    -0.0038943402    -0.0346098133
  270  C 28  Y     -0.0863554327     0.0018971016     0.0415641785     0.0021830626    -0.0341713250
  271  C 28  Z      0.0402969523     0.0115167434    -0.0134261185     0.0033673070     0.0468036246
  272  C 28 XX     -0.0052104999     0.0039401945     0.0022800263    -0.0003472900     0.0068211234
  273  C 28 YY     -0.0136834053     0.0151767175    -0.0039292995    -0.0000855592     0.0012568405
  274  C 28 ZZ     -0.0094392875     0.0045419771     0.0006923075     0.0002071464    -0.0040461088
  275  C 28 XY      0.0035858065    -0.0073708419     0.0022406380     0.0001188960    -0.0018734788
  276  C 28 XZ      0.0008726052     0.0029556361     0.0001402376     0.0000614954     0.0012945932
  277  C 28 YZ      0.0068684493    -0.0036659031    -0.0005737335     0.0000504007     0.0006584015

                         31               32               33               34               35
                   -0.6349495098    -0.6199791469    -0.5864965437    -0.5606803032    -0.5286297879
    1  C  1  S     -0.0687143845     0.0713848163     0.0037834691     0.0162278498     0.0024540179
    2  C  1  S      0.1421062560    -0.1410409785    -0.0079574683    -0.0270193349    -0.0008653533
    3  C  1  S      0.0717596924    -0.2093784834    -0.0077396752    -0.0911801205    -0.0093558900
    4  C  1  X     -0.1225201059    -0.0191879266     0.0225317095     0.1348321532     0.0615970084
    5  C  1  Y     -0.0770057185    -0.0828826899     0.0133424006    -0.0377915481    -0.0064462462
    6  C  1  Z      0.1291105543    -0.1254411160    -0.0445388186     0.0950932446    -0.0325219481
    7  C  1  X     -0.0455725754    -0.0504558322     0.0116167112     0.0152144392     0.0211602506
    8  C  1  Y     -0.0274573965    -0.0557180805     0.0063467058    -0.0371813346    -0.0057433272
    9  C  1  Z      0.0179730810     0.0223876627    -0.0122832618     0.0722121400    -0.0041346840
   10  C  1 XX      0.0057213898    -0.0123554497    -0.0009024791     0.0079049791     0.0020675232
   11  C  1 YY      0.0125814403    -0.0082270380    -0.0019669226    -0.0000109331    -0.0010384813
   12  C  1 ZZ      0.0123889969    -0.0078402777     0.0001928837    -0.0116462873    -0.0018813116
   13  C  1 XY      0.0011284122    -0.0002146280    -0.0014102660     0.0024822555    -0.0014974141
   14  C  1 XZ      0.0001191828     0.0063146674     0.0005885138    -0.0036847877     0.0001266771
   15  C  1 YZ     -0.0016650810     0.0097145705    -0.0007489957     0.0059851792     0.0019634173
   16  C  2  S     -0.0098319061    -0.1233753123     0.0088009481    -0.0061589537     0.0036228036
   17  C  2  S      0.0304069500     0.2491682717    -0.0202495197     0.0130460589    -0.0064662915
   18  C  2  S     -0.0727034511     0.1889635744     0.0184839496     0.0352980242     0.0018481458
   19  C  2  X     -0.0710041168    -0.0477092917     0.0155866032     0.0178424017     0.0182142170
   20  C  2  Y     -0.0893899619    -0.1447968737     0.0600851990    -0.1992587565     0.0086637070
   21  C  2  Z      0.0324929978     0.0398152273     0.0116924230    -0.0527298331     0.0129879977
   22  C  2  X     -0.0514987729    -0.0056777557     0.0144885120     0.0022648063     0.0077715710
   23  C  2  Y     -0.0643204478     0.0228051342     0.0318364143    -0.0732537227     0.0031070064
   24  C  2  Z      0.0080428723     0.0290316787     0.0032887740    -0.0277349300    -0.0010739366
   25  C  2 XX     -0.0033643538     0.0092707974    -0.0013498875     0.0055054870     0.0001862565
   26  C  2 YY      0.0022886219     0.0294069233    -0.0020605248    -0.0004766858    -0.0024789129
   27  C  2 ZZ      0.0079997190     0.0108005428    -0.0019451608     0.0028270517     0.0009016607
   28  C  2 XY     -0.0051798779     0.0049362783     0.0000225158     0.0029502152    -0.0001919365
   29  C  2 XZ     -0.0043724516     0.0029098579     0.0012054275     0.0035835956     0.0028266609
   30  C  2 YZ      0.0004788137     0.0037477242     0.0000385650    -0.0009625332     0.0004254401
   31  C  3  S     -0.0191453444     0.1111036437    -0.0006527617    -0.0137696059    -0.0062676557
   32  C  3  S      0.0383978785    -0.2306291104     0.0032215539     0.0275696133     0.0114762033
   33  C  3  S      0.1025086302    -0.1418258647    -0.0419270838     0.0517669848     0.0098868474
   34  C  3  X      0.0159096198    -0.0577112693    -0.0103487669     0.0399411654    -0.0068321169
   35  C  3  Y      0.0235122239    -0.0151481894     0.0217327744    -0.0908712664    -0.0067566167
   36  C  3  Z     -0.1123241725     0.1213236411     0.0489353454    -0.2196318785    -0.0363633605
   37  C  3  X      0.0055194243    -0.0010424830    -0.0063369243     0.0155664823    -0.0005376591
   38  C  3  Y      0.0042340736    -0.0232992554     0.0069381545    -0.0178154513     0.0036156649
   39  C  3  Z      0.0002207057    -0.0089623812    -0.0004051037    -0.0723771156    -0.0128263381
   40  C  3 XX      0.0038806023    -0.0114104172    -0.0010776152     0.0020039448    -0.0013399272
   41  C  3 YY      0.0050264139    -0.0063969115    -0.0002984951     0.0035446801     0.0009857016
   42  C  3 ZZ      0.0011850707    -0.0283638108     0.0007050635     0.0043195312     0.0025844431
   43  C  3 XY      0.0024169037     0.0003374324    -0.0000342895    -0.0020629178    -0.0011396109
   44  C  3 XZ     -0.0050865307     0.0026421976     0.0006143251    -0.0029242797    -0.0022478169
   45  C  3 YZ      0.0030567066    -0.0065775392     0.0002612324     0.0001906893     0.0004365539
   46  C  4  S     -0.0195917821    -0.0744642918    -0.0052324985    -0.0017977200    -0.0021266601
   47  C  4  S      0.0466002071     0.1498503739     0.0072213180     0.0112101550     0.0023865996
   48  C  4  S     -0.0625332648     0.1668921758     0.0604313441    -0.0983301819    -0.0129382633
   49  C  4  X      0.0489950493     0.0231190557    -0.0416854990     0.1153479609    -0.0200466384
   50  C  4  Y      0.0929158001     0.1398695664    -0.0226518157     0.1076801632     0.0436690962
   51  C  4  Z     -0.1083545995     0.0537289096     0.0084050564     0.0270543584     0.0041400639
   52  C  4  X      0.0147642832    -0.0097983962    -0.0172707313     0.0431483501    -0.0046922842
   53  C  4  Y      0.0523787445    -0.0043242876    -0.0314527742     0.0858386375     0.0195918998
   54  C  4  Z     -0.0516953159     0.0525819578     0.0137802398    -0.0102672463    -0.0027921740
   55  C  4 XX      0.0059138141     0.0107830942    -0.0001590966    -0.0046001374    -0.0010366820
   56  C  4 YY      0.0022134324     0.0117743113     0.0012623980    -0.0006474881    -0.0003966396
   57  C  4 ZZ      0.0032603964     0.0084792646    -0.0001478729     0.0095388563     0.0025351369
   58  C  4 XY     -0.0000047890     0.0005624351     0.0026982227    -0.0071370921     0.0017492994
   59  C  4 XZ     -0.0011970968    -0.0054812492    -0.0005768456     0.0032488654    -0.0007539609
   60  C  4 YZ      0.0026162985    -0.0086868875    -0.0002446056    -0.0032102330    -0.0012421274
   61  C  5  S     -0.0219357524    -0.0010592327     0.0270553620     0.0015910563     0.0205886551
   62  C  5  S      0.0494540235     0.0143636189    -0.0549473170    -0.0088621356    -0.0463128063
   63  C  5  S      0.2413872259    -0.1565667649    -0.0678625971    -0.0267686555    -0.0812095809
   64  C  5  X      0.1714091909     0.0262996027    -0.0205607786    -0.0940561377     0.0099781042
   65  C  5  Y      0.0632627567     0.0389369445    -0.0062949109     0.0132957927    -0.0123717490
   66  C  5  Z     -0.1546981395     0.0052834423     0.0090859317     0.0988895449     0.0130679347
   67  C  5  X      0.1481698317     0.0997855407     0.0000857119    -0.0884066759    -0.0396745679
   68  C  5  Y      0.0428551352     0.0592585889    -0.0156332265     0.0326911579    -0.0003492362
   69  C  5  Z     -0.1207448369    -0.0588163715     0.0083521877     0.0344726856     0.0292453270
   70  C  5 XX      0.0024207237    -0.0015599554    -0.0027142815    -0.0079116766    -0.0048273640
   71  C  5 YY      0.0016868573     0.0074826461    -0.0036936119     0.0038603199    -0.0026812485
   72  C  5 ZZ      0.0038703046    -0.0037628624    -0.0039835121     0.0027148851    -0.0025658073
   73  C  5 XY     -0.0041406156    -0.0024263758     0.0010488952    -0.0000551566     0.0015402958
   74  C  5 XZ     -0.0006067694    -0.0029068793     0.0011671529    -0.0005918120    -0.0009402942
   75  C  5 YZ      0.0014345681     0.0002646272     0.0007935902    -0.0009611363     0.0008240621
   76  C  6  S     -0.0001924702    -0.0053685012     0.0072167546    -0.0120031791    -0.0000478178
   77  C  6  S     -0.0065035128     0.0114840944    -0.0136925064     0.0256353209     0.0007118071
   78  C  6  S      0.0822560726     0.0160471600    -0.0358599727     0.0830274381     0.0085124513
   79  C  6  X     -0.0613632400     0.0276171267     0.0037477169     0.1388519935     0.0312148303
   80  C  6  Y      0.0247747526     0.1006236211    -0.0271327946     0.1085086056     0.0098816198
   81  C  6  Z      0.0503917161    -0.0940188566    -0.0406883966     0.1297690276    -0.0091421972
   82  C  6  X     -0.0016680172     0.0106317299    -0.0063013475     0.0693617117     0.0132556448
   83  C  6  Y     -0.0038770887     0.0245132832    -0.0053567975     0.0269795074     0.0037539055
   84  C  6  Z      0.0105896051    -0.0244360489    -0.0104201692     0.0404471776    -0.0089977530
   85  C  6 XX      0.0008482232     0.0045247901    -0.0028293379     0.0045043040    -0.0009599201
   86  C  6 YY      0.0000983005    -0.0050812829    -0.0005499475    -0.0005796193    -0.0001388245
   87  C  6 ZZ     -0.0001735112     0.0036670930    -0.0007593138     0.0043200077     0.0010695979
   88  C  6 XY      0.0044840290     0.0018615973    -0.0009502206     0.0015622382    -0.0003201632
   89  C  6 XZ      0.0025580002    -0.0036738759    -0.0015426069     0.0034404514    -0.0000452149
   90  C  6 YZ     -0.0051720491     0.0018554749     0.0005922979     0.0005066327     0.0003065948
   91  C  7  S     -0.0249807710    -0.0113011392    -0.0061039059     0.0459378001     0.0088943019
   92  C  7  S      0.0566002299     0.0276011917     0.0122384602    -0.1022718144    -0.0191877296
   93  C  7  S     -0.0644436289     0.0122427590     0.0214981080     0.0323431827    -0.0092352522
   94  C  7  X     -0.0389681346    -0.0148676886    -0.0077257697     0.0300756500    -0.0006885258
   95  C  7  Y      0.0413281849     0.0113897666     0.0096353297    -0.0728013086    -0.0148399669
   96  C  7  Z     -0.0081446122    -0.0236808612    -0.0027434306     0.0396397403     0.0101043800
   97  C  7  X      0.0483006099    -0.0037523192    -0.0196693284    -0.0384762551     0.0010109352
   98  C  7  Y     -0.0815424985     0.0025314459     0.0277223857     0.0613227255    -0.0049834120
   99  C  7  Z      0.0387929159     0.0047163535    -0.0110949073    -0.0245173681     0.0030979520
  100  C  7 XX      0.0041919082     0.0018715225     0.0008612118    -0.0055377983    -0.0005858146
  101  C  7 YY      0.0053346886     0.0023817209     0.0007014534    -0.0083312036    -0.0019586874
  102  C  7 ZZ      0.0017976437     0.0016132451     0.0005434308    -0.0052665286    -0.0011298852
  103  C  7 XY     -0.0025909559    -0.0006326971    -0.0005091929     0.0029841112     0.0003297499
  104  C  7 XZ      0.0002913725     0.0008825431     0.0002877887    -0.0016158029    -0.0003318132
  105  C  7 YZ     -0.0005685376    -0.0008369731    -0.0001197221     0.0028106835     0.0008525368
  106  C  8  S     -0.0423643443    -0.0025860592    -0.0086394061     0.0054304026     0.0277913646
  107  C  8  S      0.0838053022     0.0047391824     0.0148887468    -0.0113358845    -0.0551663602
  108  C  8  S      0.0106091956    -0.0061108391    -0.1485402782    -0.0155932182    -0.2453832633
  109  C  8  X      0.0342556257     0.0052127225     0.2180926695     0.0155730675     0.1549398580
  110  C  8  Y     -0.0039235005     0.0001510508    -0.0167137105     0.0000287786    -0.0144131597
  111  C  8  Z     -0.0149839866    -0.0015968299    -0.1028702831    -0.0079922640    -0.0706548528
  112  C  8  X      0.0090500054     0.0079727092     0.1652352246     0.0385303094    -0.0937008959
  113  C  8  Y     -0.0022592223    -0.0040333529    -0.0147452175    -0.0112557762     0.0038700468
  114  C  8  Z     -0.0056344293    -0.0023713668    -0.0759025958    -0.0110603762     0.0471985015
  115  C  8 XX      0.0049311548     0.0000015970    -0.0018244237    -0.0000917148    -0.0154624200
  116  C  8 YY      0.0053339322     0.0003726898     0.0019241978    -0.0016228865     0.0070361151
  117  C  8 ZZ      0.0041453501     0.0003075530     0.0008206559    -0.0009107962    -0.0003212679
  118  C  8 XY     -0.0010771999    -0.0001885197     0.0000259887     0.0000952403    -0.0006768937
  119  C  8 XZ     -0.0005394549    -0.0000034506     0.0015658085    -0.0004564316     0.0096925497
  120  C  8 YZ     -0.0021224716    -0.0000942355    -0.0010438823     0.0010607372    -0.0066130364
  121  N  9  S     -0.0145756251    -0.0064268288    -0.0028125567     0.0235337097     0.0048256752
  122  N  9  S     -0.0281318930    -0.0135052085    -0.0072008594     0.0479546815     0.0103385402
  123  N  9  S     -0.0849866430    -0.0113945877     0.0198013865     0.0916308253     0.0070831320
  124  N  9  X      0.0034872724     0.0012964904     0.0008530212     0.0027509655     0.0023532667
  125  N  9  Y      0.0032101850     0.0049017668    -0.0001421958     0.0072499954     0.0039089885
  126  N  9  Z     -0.0049604230     0.0063961544    -0.0007273089    -0.0059664740    -0.0027205493
  127  N  9  X      0.0053874385    -0.0005171503    -0.0031554478    -0.0082614484    -0.0009695904
  128  N  9  Y     -0.0135858466    -0.0032406679     0.0059934357     0.0053522230    -0.0025982632
  129  N  9  Z      0.0079907709    -0.0062853187    -0.0028389257    -0.0016169499     0.0013939698
  130  N  9 XX      0.0000870622    -0.0002511627    -0.0002880303     0.0016579976     0.0006965944
  131  N  9 YY     -0.0013360446    -0.0013517004    -0.0003426734     0.0013807166     0.0001123219
  132  N  9 ZZ     -0.0006768148     0.0002562939    -0.0003886605     0.0005991882     0.0001238244
  133  N  9 XY      0.0003835564     0.0004955671    -0.0000807875    -0.0011586388    -0.0003617859
  134  N  9 XZ     -0.0004904791     0.0003557081     0.0000041130     0.0003845612     0.0000759629
  135  N  9 YZ      0.0011810265    -0.0002696319     0.0000285974    -0.0000755676     0.0001948674
  136  C 10  S      0.0121945683     0.0005998736     0.0020044358     0.0055149396    -0.0645978017
  137  C 10  S     -0.0244967834    -0.0011640917    -0.0037181107    -0.0108636543     0.1304426979
  138  C 10  S     -0.0014855367     0.0015398325    -0.0059427221    -0.0195362650     0.3362544000
  139  C 10  X     -0.0262786513    -0.0014461383     0.0669743029     0.0301643572    -0.1392699582
  140  C 10  Y     -0.0479305848    -0.0046334167    -0.1497505000    -0.0246607295     0.0773146802
  141  C 10  Z      0.0529922043     0.0036900661     0.0849785501     0.0031821472     0.0120702025
  142  C 10  X     -0.0079397314    -0.0013366377     0.0164743411     0.0019775331     0.0426352069
  143  C 10  Y     -0.0169831162    -0.0015795473    -0.0422139090    -0.0026102227    -0.0672775691
  144  C 10  Z      0.0188429333     0.0014880101     0.0251951534     0.0004133222     0.0309319578
  145  C 10 XX     -0.0043609298    -0.0002726116    -0.0041952034    -0.0003564651     0.0056147073
  146  C 10 YY     -0.0002397038    -0.0000078169     0.0005405583    -0.0015588224     0.0162961207
  147  C 10 ZZ     -0.0006442540     0.0000424064    -0.0011610354    -0.0008418399     0.0058916916
  148  C 10 XY      0.0010273938     0.0000571179    -0.0003440265     0.0003878084    -0.0088233122
  149  C 10 XZ      0.0012978966     0.0000727038     0.0025272253    -0.0003762119     0.0063646283
  150  C 10 YZ     -0.0012330864    -0.0000949233    -0.0008111828     0.0008439633    -0.0063750878
  151  C 11  S      0.0254167519     0.0019073408     0.0358713273    -0.0038519847     0.0698731153
  152  C 11  S     -0.0510770006    -0.0036833326    -0.0699749794     0.0086915800    -0.1422272350
  153  C 11  S     -0.0218647267    -0.0021087576    -0.0679083251     0.0108574075    -0.3123939363
  154  C 11  X      0.0389194263     0.0021633241    -0.0271409873    -0.0134253445     0.0218101926
  155  C 11  Y     -0.0465642358    -0.0039616565    -0.1378375195    -0.0215908142    -0.0132858963
  156  C 11  Z      0.0168140481     0.0021056909     0.1259954828     0.0246419401    -0.0008218149
  157  C 11  X      0.0150463385     0.0011056206    -0.0010084673    -0.0073263340     0.0555916102
  158  C 11  Y     -0.0125924460    -0.0008053663    -0.0371413724    -0.0097995204     0.0705368288
  159  C 11  Z      0.0020468164    -0.0000481239     0.0305720200     0.0118048488    -0.0866907322
  160  C 11 XX     -0.0037273113    -0.0002422494    -0.0061741645    -0.0003260069    -0.0021854432
  161  C 11 YY     -0.0026850224    -0.0002365521    -0.0057755572     0.0004261734    -0.0113387306
  162  C 11 ZZ     -0.0032621420    -0.0002406250    -0.0051008924     0.0005019062    -0.0119435517
  163  C 11 XY     -0.0004434495     0.0000092865     0.0007978485     0.0004127759    -0.0048531968
  164  C 11 XZ      0.0015952458     0.0001636606     0.0015164704     0.0000574124     0.0026958232
  165  C 11 YZ      0.0011364053     0.0000790785     0.0024467642    -0.0004255219     0.0092522616
  166  C 12  S     -0.0342556866    -0.0020876525    -0.0145861038     0.0066977751    -0.0664109574
  167  C 12  S      0.0687218738     0.0042695853     0.0304814049    -0.0128281966     0.1296727933
  168  C 12  S      0.0186019848     0.0006694289     0.0089788595    -0.0214104922     0.2971644291
  169  C 12  X      0.0107062680     0.0002068788    -0.1136151693    -0.0454258838     0.2157803661
  170  C 12  Y      0.0018606243     0.0008327545     0.0107498028     0.0051253809    -0.0160961673
  171  C 12  Z     -0.0074474569     0.0003122805     0.0520462680     0.0207414432    -0.1018879039
  172  C 12  X     -0.0032461572    -0.0000772172    -0.0550368460    -0.0096405861    -0.0348868694
  173  C 12  Y      0.0010521202     0.0007656716     0.0045630528     0.0020112408     0.0050807805
  174  C 12  Z      0.0007745808     0.0006263093     0.0257398883     0.0041751535     0.0147587897
  175  C 12 XX      0.0061939859     0.0004294264     0.0038617722    -0.0016962891     0.0204439671
  176  C 12 YY      0.0028494872     0.0001407219    -0.0017552744    -0.0008525592     0.0019816002
  177  C 12 ZZ      0.0032044207     0.0001853132     0.0000182994    -0.0009470338     0.0065114666
  178  C 12 XY     -0.0007349331    -0.0000436903     0.0000721713     0.0001712737    -0.0011217998
  179  C 12 XZ     -0.0020295063    -0.0001467723    -0.0023211476     0.0006102062    -0.0093358270
  180  C 12 YZ     -0.0004605191     0.0000143297     0.0017781010     0.0002482124     0.0023389446
  181  C 13  S      0.0284362245     0.0022308262     0.0367056034    -0.0034589840     0.0704061585
  182  C 13  S     -0.0571187517    -0.0044459385    -0.0719721982     0.0074861413    -0.1433923144
  183  C 13  S     -0.0234357236     0.0001944914    -0.0693583041     0.0168135450    -0.3102109224
  184  C 13  X      0.0145792246    -0.0001995602    -0.0915636324    -0.0253542316     0.0095529709
  185  C 13  Y      0.0411794449     0.0037063984     0.1456395589     0.0239879904     0.0107626770
  186  C 13  Z     -0.0410786374    -0.0028630380    -0.0690126690    -0.0059046729    -0.0138520958
  187  C 13  X      0.0082474850    -0.0003416820    -0.0187988287    -0.0147002267     0.0892259454
  188  C 13  Y      0.0100422661     0.0012378096     0.0378438519     0.0137449365    -0.0811281304
  189  C 13  Z     -0.0126204173    -0.0009213873    -0.0205561488    -0.0033425195     0.0182294954
  190  C 13 XX     -0.0048075148    -0.0002976060    -0.0066377289     0.0000648977    -0.0076518792
  191  C 13 YY     -0.0034285808    -0.0002719662    -0.0059079419     0.0004677710    -0.0136279763
  192  C 13 ZZ     -0.0025214135    -0.0002596870    -0.0047583138    -0.0000650919    -0.0044846472
  193  C 13 XY      0.0015913535     0.0001503174     0.0015506405    -0.0004595380     0.0092417439
  194  C 13 XZ      0.0004884537     0.0000367133     0.0011215862     0.0004515191    -0.0053749382
  195  C 13 YZ      0.0005612018     0.0000679041     0.0020745311    -0.0000573881     0.0038528341
  196  C 14  S      0.0092951215     0.0002181758     0.0032574739     0.0051864035    -0.0668713615
  197  C 14  S     -0.0188318527    -0.0005873061    -0.0063760588    -0.0106460579     0.1351964169
  198  C 14  S      0.0012484491    -0.0041841256    -0.0119736046    -0.0373645484     0.3320727107
  199  C 14  X     -0.0513461316    -0.0034489897    -0.0009152993     0.0212902916    -0.1056241362
  200  C 14  Y      0.0535241700     0.0041288287     0.1401283439     0.0181655784    -0.0531032466
  201  C 14  Z     -0.0156902515    -0.0023162969    -0.1128164714    -0.0265711567     0.0987969980
  202  C 14  X     -0.0176660221    -0.0019713741    -0.0009799539     0.0036983045     0.0165376335
  203  C 14  Y      0.0193326823    -0.0002339839     0.0395225719    -0.0041893166     0.0591410484
  204  C 14  Z     -0.0053073050     0.0006709680    -0.0315709526     0.0007795008    -0.0570573054
  205  C 14 XX     -0.0033850387    -0.0002842284    -0.0049627182    -0.0005457366     0.0012326617
  206  C 14 YY      0.0005213190     0.0001126219     0.0003768128    -0.0015301484     0.0146053198
  207  C 14 ZZ     -0.0013886097    -0.0000617893    -0.0006651679    -0.0009059106     0.0125632120
  208  C 14 XY     -0.0009035132    -0.0000479196     0.0007121187     0.0003490273     0.0032164606
  209  C 14 XZ      0.0023023328     0.0001490558     0.0020879338    -0.0002094296    -0.0005458909
  210  C 14 YZ     -0.0006911285    -0.0000516546    -0.0013280211     0.0008629150    -0.0110417151
  211  H 15  S      0.1818259726    -0.1111652834    -0.0375426283    -0.0053994372    -0.0433966096
  212  H 15  S      0.0322775478    -0.0360038909    -0.0063455890    -0.0150030600    -0.0140780609
  213  H 16  S      0.0666189367     0.2178292933    -0.0495658448     0.1352699016    -0.0161116682
  214  H 16  S      0.0031314255     0.0604542384    -0.0074269834     0.0190164482    -0.0058779590
  215  H 17  S      0.0834748591    -0.1955599678    -0.0336957237     0.1776685552     0.0341669707
  216  H 17  S      0.0147322055    -0.0545174907    -0.0077543858     0.0320285976     0.0093145572
  217  H 18  S      0.1025104453     0.1387917572    -0.0141676675     0.0733925221     0.0260747185
  218  H 18  S      0.0131310149     0.0385384594    -0.0004463476     0.0081502875     0.0075695425
  219  H 19  S      0.0115891744     0.0022564506    -0.0346872115     0.1600366438     0.0093344067
  220  H 19  S     -0.0083405176    -0.0008049186    -0.0033823330     0.0251122923     0.0030300766
  221  H 20  S      0.0353736857     0.0202821920    -0.0122341484    -0.0625985782    -0.0181111992
  222  H 20  S      0.0027918080     0.0043776733    -0.0038065764    -0.0064598777    -0.0052977805
  223  H 21  S     -0.0312403446    -0.0027934604    -0.1132220206    -0.0311112839     0.1809009591
  224  H 21  S     -0.0018332940    -0.0005203302    -0.0235216830    -0.0095269897     0.0662110457
  225  H 22  S     -0.0413115949    -0.0038846715    -0.1544716516    -0.0191915556    -0.0871909640
  226  H 22  S     -0.0085973540    -0.0010445256    -0.0313681665    -0.0027837143    -0.0429481146
  227  H 23  S      0.0391846741     0.0020227236    -0.0623611620    -0.0407724866     0.2531046435
  228  H 23  S      0.0117139401     0.0007310173    -0.0012444638    -0.0094345965     0.0848331761
  229  H 24  S     -0.0447073407    -0.0042140311    -0.1522675698    -0.0191106514    -0.0901230914
  230  H 24  S     -0.0090569897    -0.0009913898    -0.0300807438    -0.0022267979    -0.0429986642
  231  H 25  S     -0.0269196287    -0.0024055413    -0.1093447909    -0.0298453844     0.1764880942
  232  H 25  S     -0.0017489243    -0.0002004037    -0.0191669283    -0.0081899222     0.0609976788
  233  C 26  S     -0.0262575438    -0.0034790423    -0.0407295845     0.0228978905    -0.0347502580
  234  C 26  S      0.0627610274     0.0044091577     0.0852044532    -0.0508233442     0.0660782648
  235  C 26  S     -0.0201891980    -0.0080482999     0.1512390419     0.0213473314     0.0567984396
  236  C 26  X     -0.1951671451    -0.0092748766     0.0951860603     0.1027914417     0.0598378138
  237  C 26  Y      0.0233878715     0.0110173025    -0.0061899990     0.0032107286    -0.0042006394
  238  C 26  Z      0.0869981201     0.0146791644    -0.0481318918    -0.0519890166    -0.0280231139
  239  C 26  X      0.1582744080     0.0293991356     0.0399144275    -0.0292867336    -0.0515524421
  240  C 26  Y     -0.0105258040    -0.0082502774     0.0007896294    -0.0044280394     0.0014196952
  241  C 26  Z     -0.0856137494    -0.0128398230    -0.0210282880     0.0216291927     0.0263961290
  242  C 26 XX      0.0079284867     0.0001793171     0.0078843361    -0.0060926368     0.0070443679
  243  C 26 YY      0.0017422987     0.0003239683     0.0029683278    -0.0015511080     0.0015360146
  244  C 26 ZZ      0.0027748231    -0.0000173858     0.0040552411    -0.0017199783     0.0032082999
  245  C 26 XY     -0.0015113373    -0.0003429304    -0.0002156971     0.0000428807    -0.0001019908
  246  C 26 XZ     -0.0027593408    -0.0007749738    -0.0027131636     0.0015584993    -0.0035022042
  247  C 26 YZ      0.0007612651     0.0000856450    -0.0000108049    -0.0000100953    -0.0000766501
  248  C 27  S      0.0601310549     0.0047197422     0.0275482469    -0.0216637498     0.0490033364
  249  C 27  S     -0.1266692248    -0.0111432646    -0.0634909392     0.0466682870    -0.1175091436
  250  C 27  S     -0.2034011095    -0.0212786263     0.0258050866     0.0766055212    -0.0487562147
  251  C 27  X      0.0773871431     0.0051470606    -0.1860009824    -0.0436181344    -0.1717998036
  252  C 27  Y     -0.0013432731     0.0044337302     0.0121932326     0.0068086079     0.0109552160
  253  C 27  Z     -0.0405074477     0.0027147858     0.0888132798     0.0204505390     0.0837685709
  254  C 27  X      0.0756837048     0.0180017889     0.1040913492     0.0024188719    -0.0708965340
  255  C 27  Y     -0.0007383523     0.0055884518    -0.0086010456     0.0076872783     0.0054282605
  256  C 27  Z     -0.0348292589    -0.0056449008    -0.0490019662    -0.0065294469     0.0342529475
  257  C 27 XX     -0.0117371946    -0.0011336632    -0.0064530070     0.0045018587    -0.0120430736
  258  C 27 YY     -0.0044078089    -0.0004149995    -0.0022407773     0.0015635856    -0.0038933470
  259  C 27 ZZ     -0.0062675275    -0.0003215744    -0.0030693129     0.0022775985    -0.0063492578
  260  C 27 XY     -0.0000921895    -0.0004412705     0.0007026540    -0.0004785566     0.0000307838
  261  C 27 XZ      0.0044001019    -0.0000563436     0.0025904869    -0.0015388169     0.0039799028
  262  C 27 YZ      0.0002355306     0.0002263734     0.0001352698     0.0004689826    -0.0016357765
  263  C 28  S      0.0364245938     0.0131289041    -0.0050583889    -0.0313712682    -0.0103844349
  264  C 28  S     -0.0794675825    -0.0390944678     0.0132864397     0.0619872347     0.0228171361
  265  C 28  S      0.1516605118     0.1888932878    -0.0468156318     0.0061041959     0.0082401653
  266  C 28  X      0.0215743732     0.0288514605    -0.0100222403    -0.1025754066    -0.0483289403
  267  C 28  Y     -0.1130358402    -0.0634098044    -0.0116728562     0.1290764793     0.0183789011
  268  C 28  Z      0.1034707116    -0.0277103815     0.0096282211    -0.0320062827     0.0048582296
  269  C 28  X      0.0216764329    -0.0224115185    -0.0092861333    -0.0963341824    -0.0128316767
  270  C 28  Y     -0.0996447014     0.0372442674     0.0158916098     0.1219255522     0.0027775511
  271  C 28  Z      0.0488825285    -0.0891422326     0.0011064775    -0.0487961474     0.0035148011
  272  C 28 XX     -0.0021898122    -0.0025933084     0.0012147465     0.0065171025     0.0041235574
  273  C 28 YY     -0.0044188299    -0.0009339736     0.0009460373     0.0027853045     0.0004421091
  274  C 28 ZZ     -0.0078253147    -0.0034049341     0.0000483035     0.0049600207     0.0006791715
  275  C 28 XY      0.0023123372     0.0039745171    -0.0017187659     0.0031235597    -0.0002039649
  276  C 28 XZ     -0.0044032189     0.0059592108     0.0017803643    -0.0029974251     0.0005982066
  277  C 28 YZ      0.0040365604     0.0002150529    -0.0004427489     0.0005047790     0.0005313914

                         36               37               38               39               40
                   -0.5135641044    -0.5061181453    -0.4894200842    -0.4885161423    -0.4794936982
    1  C  1  S     -0.0057978974     0.0021285121     0.0257041961    -0.0155704990    -0.0061089201
    2  C  1  S      0.0244783617    -0.0014104605    -0.0487865455     0.0374138718     0.0164676805
    3  C  1  S      0.0064041616    -0.0032411357    -0.0474027652     0.0524138505     0.0298076722
    4  C  1  X      0.0811334832     0.0359080585     0.1446345299     0.1327949087     0.0718724798
    5  C  1  Y     -0.0829912904    -0.0174589488    -0.1007215370     0.1018700022     0.0327120979
    6  C  1  Z     -0.1584701929    -0.0500523751    -0.1215473815    -0.1036233818    -0.0812442548
    7  C  1  X      0.0142059131     0.0101663289     0.0493935685     0.0761698902     0.0392948289
    8  C  1  Y     -0.0273018428    -0.0067841742    -0.0278030156     0.0247492820     0.0093595018
    9  C  1  Z     -0.0518900048    -0.0158927629    -0.0374444629    -0.0420670081    -0.0349315401
   10  C  1 XX      0.0048809613     0.0006756990    -0.0018867068     0.0028619629     0.0008161000
   11  C  1 YY     -0.0039731025    -0.0009457123    -0.0019275218     0.0020994055     0.0010127203
   12  C  1 ZZ      0.0016023410    -0.0007477112    -0.0068697075    -0.0006988422    -0.0003086462
   13  C  1 XY     -0.0085803284    -0.0031294668    -0.0128041738     0.0005975875    -0.0020084218
   14  C  1 XZ     -0.0009406370     0.0003599075     0.0006241293     0.0065016012     0.0034781415
   15  C  1 YZ      0.0076760565     0.0028070923     0.0133622433    -0.0003684772     0.0023522219
   16  C  2  S      0.0215108068     0.0033025069     0.0032524987    -0.0145875522    -0.0074735649
   17  C  2  S     -0.0408108100    -0.0055863662    -0.0039884074     0.0396843137     0.0217152391
   18  C  2  S     -0.0089143282    -0.0063561761    -0.0419103981     0.0085084247    -0.0098175048
   19  C  2  X      0.0541683979     0.0220329888     0.1231265618    -0.0167211123     0.0086839154
   20  C  2  Y      0.0676787387     0.0200922489     0.0174841228     0.1225360502     0.0729553277
   21  C  2  Z      0.1539099358     0.0378191343     0.1193502561    -0.0493128431     0.0066059441
   22  C  2  X      0.0292481075     0.0097085032     0.0484573505    -0.0148413357    -0.0021964677
   23  C  2  Y      0.0322900926     0.0089162644     0.0017801968     0.0376542973     0.0204754767
   24  C  2  Z      0.0342566213     0.0087920885     0.0530678675    -0.0412224938    -0.0082393432
   25  C  2 XX      0.0027784901     0.0008420583     0.0052389767    -0.0058198972    -0.0017519522
   26  C  2 YY     -0.0143947661    -0.0032396627    -0.0072751685     0.0018833215    -0.0007750610
   27  C  2 ZZ      0.0044948563     0.0012064758     0.0014657231     0.0063268519     0.0041279584
   28  C  2 XY     -0.0030792369    -0.0004077358     0.0027472102    -0.0036094094    -0.0017988518
   29  C  2 XZ      0.0089353781     0.0025489182     0.0076801935     0.0027565942     0.0023239296
   30  C  2 YZ      0.0050592066     0.0011288000     0.0011203161    -0.0003123273     0.0005788275
   31  C  3  S     -0.0137812942    -0.0011168332     0.0106802597    -0.0166165871    -0.0050144356
   32  C  3  S      0.0198749463     0.0001268448    -0.0265566396     0.0369536124     0.0098985844
   33  C  3  S      0.0014375466     0.0021892603     0.0314356543    -0.0168958630     0.0019103729
   34  C  3  X     -0.0148986024     0.0051651984     0.1265968288    -0.1146227094    -0.0375474029
   35  C  3  Y      0.0442696522     0.0049653839     0.0453851154    -0.1044874808    -0.0456360522
   36  C  3  Z     -0.1585431700    -0.0274993622     0.0333709788    -0.0216754139    -0.0125656444
   37  C  3  X     -0.0035763560     0.0030886730     0.0581903174    -0.0492129026    -0.0151839537
   38  C  3  Y      0.0340997189     0.0064784667     0.0180477607    -0.0316135462    -0.0128081115
   39  C  3  Z     -0.0549020027    -0.0064690357     0.0379100535    -0.0244507514    -0.0043303848
   40  C  3 XX     -0.0056063672    -0.0007998829     0.0049371043    -0.0052282195    -0.0018895784
   41  C  3 YY      0.0024775488    -0.0004907356    -0.0063928870     0.0018478021    -0.0005990407
   42  C  3 ZZ      0.0077367206     0.0014519603    -0.0024025044     0.0080838625     0.0035293135
   43  C  3 XY     -0.0056530652    -0.0011708167     0.0000684923    -0.0015598470    -0.0009102638
   44  C  3 XZ     -0.0088085317    -0.0011820313     0.0089746350    -0.0110558801    -0.0044702810
   45  C  3 YZ      0.0031644306     0.0003095129    -0.0001438742    -0.0030994022    -0.0017767072
   46  C  4  S      0.0022507935     0.0063267614     0.0286630095    -0.0012224879     0.0064420295
   47  C  4  S     -0.0179548920    -0.0155085747    -0.0570216043    -0.0068666865    -0.0183314630
   48  C  4  S      0.0143198869    -0.0238393950    -0.1007153512     0.0396541542    -0.0078641824
   49  C  4  X     -0.1331923549    -0.0153487377     0.0627046170    -0.0234521899     0.0034871947
   50  C  4  Y      0.2283128291     0.0299197287    -0.1298661727     0.1179073070     0.0514864571
   51  C  4  Z     -0.0992807685    -0.0171883093    -0.0559598672     0.1023659611     0.0291664117
   52  C  4  X     -0.0679040023    -0.0110105658     0.0172396756     0.0101133949     0.0098303367
   53  C  4  Y      0.0645456982     0.0118204065    -0.0227623377     0.0088002066     0.0082452051
   54  C  4  Z     -0.0355015805    -0.0063025904    -0.0137245682     0.0445061093     0.0137493939
   55  C  4 XX     -0.0028856585    -0.0008376845    -0.0033053397    -0.0003579924    -0.0005285680
   56  C  4 YY     -0.0009480305    -0.0011226553    -0.0011019796    -0.0063025237    -0.0035214587
   57  C  4 ZZ      0.0033780529    -0.0004913856    -0.0071805047     0.0058381236     0.0008077174
   58  C  4 XY      0.0095003703     0.0008646039    -0.0079860060     0.0074371821     0.0025383645
   59  C  4 XZ     -0.0042966493    -0.0010870795    -0.0015435782    -0.0029542809    -0.0019347894
   60  C  4 YZ     -0.0041733883     0.0001401040     0.0127058815    -0.0081249179    -0.0024101930
   61  C  5  S      0.0166847292     0.0044149302     0.0100157197     0.0325824069     0.0080406610
   62  C  5  S     -0.0389357537    -0.0103719230    -0.0256345582    -0.0766345776    -0.0204478333
   63  C  5  S      0.0442735551    -0.0003436079    -0.0056426238    -0.0269482313     0.0116252181
   64  C  5  X      0.1353907271     0.0247183833    -0.0447995784     0.1898036093     0.1031335404
   65  C  5  Y     -0.1839031074    -0.0164085577     0.0772684502     0.0845734402     0.0454263621
   66  C  5  Z      0.0640761071    -0.0156638391    -0.2307745823    -0.0611218224    -0.0690808291
   67  C  5  X      0.0866794238     0.0076123089    -0.0494920615     0.1107439357     0.0558773372
   68  C  5  Y     -0.0585408222     0.0093901288     0.0615233620     0.0188928046     0.0192447174
   69  C  5  Z     -0.0084442242    -0.0201636894    -0.1085571558    -0.0348322179    -0.0394616819
   70  C  5 XX     -0.0076859148    -0.0013498575     0.0062755053    -0.0035636703     0.0006619167
   71  C  5 YY     -0.0015509907    -0.0010630634    -0.0055109145    -0.0078690883    -0.0031124866
   72  C  5 ZZ      0.0009111710     0.0001505508    -0.0045670565    -0.0060509764    -0.0020691818
   73  C  5 XY      0.0084521108     0.0027163110     0.0023747090    -0.0004146013     0.0004190759
   74  C  5 XZ     -0.0076297390    -0.0017878254     0.0038462390    -0.0097774251    -0.0049527795
   75  C  5 YZ     -0.0028853452    -0.0003018908     0.0044341933     0.0071634698     0.0034998806
   76  C  6  S      0.0014099287    -0.0039226867    -0.0300522657     0.0033029816    -0.0031451641
   77  C  6  S     -0.0045395682     0.0085021269     0.0684581547    -0.0075700654     0.0065303049
   78  C  6  S     -0.0083475205     0.0043143172     0.0084488778     0.0096973034     0.0080974337
   79  C  6  X     -0.1319436377    -0.0264666230    -0.0437386293     0.2241935110     0.0798703636
   80  C  6  Y      0.0645299777     0.0207113664     0.1514852590    -0.1157512370    -0.0331601853
   81  C  6  Z     -0.1103429256    -0.0100501092     0.1146623847    -0.0207601868     0.0075835171
   82  C  6  X     -0.0422414097    -0.0098898139    -0.0324007918     0.0905222326     0.0317524217
   83  C  6  Y      0.0384757277     0.0118458566     0.0828685730    -0.0539284517    -0.0127359267
   84  C  6  Z     -0.0457946514    -0.0055937626     0.0543722057    -0.0293970029    -0.0069185053
   85  C  6 XX      0.0036632452     0.0018270530     0.0109374581    -0.0129123403    -0.0039549536
   86  C  6 YY     -0.0022098268     0.0003233448     0.0025481495     0.0046074086     0.0029484835
   87  C  6 ZZ     -0.0014789485     0.0000719504     0.0046512399     0.0024239398     0.0010913043
   88  C  6 XY     -0.0039148121    -0.0011436953    -0.0027502768     0.0044091579     0.0017434953
   89  C  6 XZ      0.0013246888     0.0010991171     0.0096849015    -0.0045111803    -0.0003697669
   90  C  6 YZ     -0.0040498168     0.0003862377     0.0102327444     0.0013789441     0.0018601217
   91  C  7  S      0.0488777326     0.0058825534    -0.0110103617    -0.0180442789    -0.0099653620
   92  C  7  S     -0.1030180582    -0.0119281488     0.0277007045     0.0359363625     0.0214367642
   93  C  7  S     -0.0785791124    -0.0152911045    -0.0117495187     0.0727135023     0.0202230715
   94  C  7  X      0.0445029363    -0.0060688509    -0.1155448770    -0.0344585530    -0.0303190946
   95  C  7  Y     -0.0750432184    -0.0144855653    -0.0454057521     0.0348620719     0.0092226612
   96  C  7  Z     -0.0048010257     0.0018184847     0.0101753787     0.0527174895     0.0237316051
   97  C  7  X      0.0359500549    -0.0006214514    -0.0242045632    -0.0506111532    -0.0171973236
   98  C  7  Y     -0.0522856125    -0.0093903119    -0.0470113815     0.0724376825     0.0122128670
   99  C  7  Z      0.0109219100     0.0046120518     0.0199644900    -0.0059217176     0.0060795652
  100  C  7 XX     -0.0053138606    -0.0002114379     0.0048309591     0.0029649278     0.0020622609
  101  C  7 YY     -0.0096256042    -0.0014372198    -0.0000432667     0.0029002623     0.0013468823
  102  C  7 ZZ     -0.0040678888    -0.0005546265     0.0011971780    -0.0002085891     0.0001985167
  103  C  7 XY      0.0035924723     0.0001401977    -0.0027963432    -0.0023946327    -0.0014404868
  104  C  7 XZ     -0.0011389797     0.0000460323     0.0017326068    -0.0002847544     0.0001407935
  105  C  7 YZ      0.0016714938     0.0004090209     0.0004255628     0.0013717571     0.0005825786
  106  C  8  S     -0.0093029615    -0.0040082255    -0.0113692580    -0.0365672207     0.0525351700
  107  C  8  S      0.0185005100     0.0079864973     0.0240929380     0.0786677310    -0.1163324470
  108  C  8  S      0.0414112154     0.0132024480     0.0430715235     0.1247632799    -0.1656880572
  109  C  8  X     -0.0116413585    -0.0524474403     0.0196935447     0.0631858905    -0.2016437793
  110  C  8  Y     -0.0346213671     0.2199958470    -0.0359495216    -0.0092922981     0.0109309715
  111  C  8  Z      0.0330201287    -0.1504185208     0.0048401463    -0.0168930114     0.1016827687
  112  C  8  X      0.0180639718    -0.0083002115     0.0191771378     0.0602655987    -0.1280977105
  113  C  8  Y     -0.0100002265     0.0596491420    -0.0216521975    -0.0034667323     0.0119741649
  114  C  8  Z     -0.0031019901    -0.0442256499     0.0024743380    -0.0269125237     0.0595085702
  115  C  8 XX      0.0024692161     0.0005821481     0.0027125084     0.0048643681    -0.0036405094
  116  C  8 YY     -0.0001741316     0.0000758629     0.0014441930     0.0045983627    -0.0086560464
  117  C  8 ZZ      0.0009193746     0.0006828416     0.0003376379     0.0045003206    -0.0070219763
  118  C  8 XY      0.0004456167     0.0006529387    -0.0009372465    -0.0009755818    -0.0002071217
  119  C  8 XZ     -0.0015393861    -0.0006471705     0.0005807408    -0.0009251036    -0.0013582572
  120  C  8 YZ      0.0003702466    -0.0001891731    -0.0000246788    -0.0006158413     0.0028522973
  121  N  9  S      0.0275641536     0.0037751156    -0.0061508276    -0.0104208179    -0.0058757013
  122  N  9  S      0.0597533216     0.0080170075    -0.0123813656    -0.0239440622    -0.0127596477
  123  N  9  S      0.0241700739     0.0050952551    -0.0355104081     0.0261595061    -0.0051756763
  124  N  9  X     -0.0126188154     0.0045903636     0.0651289276     0.0174188148     0.0169107541
  125  N  9  Y      0.0238789116     0.0065598461     0.0286941407    -0.0181478751    -0.0049266515
  126  N  9  Z      0.0129199165    -0.0000905963    -0.0073207938    -0.0305735753    -0.0138509986
  127  N  9  X      0.0086207107    -0.0020112346    -0.0302720283    -0.0138000979    -0.0089226586
  128  N  9  Y     -0.0191475561    -0.0037241916    -0.0195805901     0.0193562975     0.0039357078
  129  N  9  Z     -0.0044368178    -0.0004674613     0.0051600185     0.0101473768     0.0058927270
  130  N  9 XX      0.0015351126     0.0007510855     0.0052300024     0.0002768302     0.0008502886
  131  N  9 YY      0.0007819924    -0.0003807470    -0.0053319075     0.0006726003    -0.0004075394
  132  N  9 ZZ      0.0030197144     0.0002773345    -0.0008807029    -0.0032326512    -0.0014879684
  133  N  9 XY      0.0004655776    -0.0003107539    -0.0033206385    -0.0018158193    -0.0012287688
  134  N  9 XZ      0.0009894476     0.0003089176     0.0018468845    -0.0012241968    -0.0002880911
  135  N  9 YZ     -0.0014770594     0.0000614031     0.0021525577     0.0024074808     0.0013234042
  136  C 10  S      0.0061573754     0.0128146413     0.0056602275     0.0142328766    -0.0085089631
  137  C 10  S     -0.0121912693    -0.0262630119    -0.0106417498    -0.0264019487     0.0106208920
  138  C 10  S     -0.0491038089    -0.0171839375    -0.0213219377    -0.0918363788     0.0826545534
  139  C 10  X      0.0425858166    -0.1812729082     0.0253933476     0.0213747389    -0.0289405101
  140  C 10  Y      0.0017499844    -0.0937153913    -0.0095026733    -0.0629005532     0.1479741775
  141  C 10  Z     -0.0251149554     0.1722354412    -0.0110530122     0.0414255150    -0.1031180094
  142  C 10  X      0.0016073890    -0.0703062179     0.0051722360    -0.0079772169    -0.0046713323
  143  C 10  Y      0.0161721896    -0.0293438084     0.0049515189     0.0158026749    -0.0008749837
  144  C 10  Z     -0.0142807399     0.0610125914    -0.0092885458    -0.0076550791     0.0032909489
  145  C 10 XX     -0.0002399903    -0.0057297863    -0.0012427111    -0.0055959716     0.0096897228
  146  C 10 YY     -0.0020979924     0.0004969602    -0.0008835848    -0.0024714818     0.0003064402
  147  C 10 ZZ     -0.0006258219     0.0011051045    -0.0001116632     0.0015388516    -0.0046866547
  148  C 10 XY      0.0011205733     0.0034689535     0.0018184900     0.0058692395    -0.0103545119
  149  C 10 XZ     -0.0009207103    -0.0000408461    -0.0007648004    -0.0016590231     0.0020022800
  150  C 10 YZ      0.0011296734    -0.0035397284    -0.0000415905    -0.0014982961     0.0046320062
  151  C 11  S     -0.0083076189    -0.0068120313    -0.0039651949    -0.0122501547     0.0072172661
  152  C 11  S      0.0166295371     0.0139423951     0.0070869674     0.0218376883    -0.0090757196
  153  C 11  S      0.0489636529     0.0207642484     0.0252214530     0.0944009399    -0.0939143495
  154  C 11  X     -0.0378125696     0.2438575719    -0.0230303559     0.0127164764    -0.0219456887
  155  C 11  Y      0.0283486834    -0.1088024042     0.0399308646     0.0786586966    -0.1346038070
  156  C 11  Z     -0.0028480773    -0.0427377361    -0.0225747653    -0.0688385506     0.1214103246
  157  C 11  X     -0.0172832991     0.0729421420    -0.0064425289     0.0070083788    -0.0322379243
  158  C 11  Y     -0.0037657770    -0.0369643060     0.0036406262    -0.0082095264     0.0045454889
  159  C 11  Z      0.0122012933    -0.0091738534    -0.0004861162     0.0033129469     0.0139205391
  160  C 11 XX      0.0007400945    -0.0025227273     0.0003726513     0.0005034512    -0.0010835215
  161  C 11 YY      0.0008215804     0.0045919672     0.0002816949     0.0013741970     0.0010036714
  162  C 11 ZZ      0.0017133715     0.0011106044     0.0014543589     0.0046656903    -0.0060270851
  163  C 11 XY      0.0012799883    -0.0015645691     0.0018165175     0.0046661566    -0.0085995200
  164  C 11 XZ     -0.0011446644     0.0031531960    -0.0014994719    -0.0037996552     0.0077636040
  165  C 11 YZ     -0.0010126548    -0.0030080373    -0.0010265617    -0.0034896716     0.0038433230
  166  C 12  S      0.0093317188     0.0038764893     0.0073649712     0.0241885796    -0.0383268255
  167  C 12  S     -0.0184333975    -0.0078975528    -0.0159072578    -0.0520589987     0.0865061246
  168  C 12  S     -0.0474317762    -0.0194144986    -0.0383616137    -0.1224077340     0.1728873098
  169  C 12  X     -0.0093131889    -0.0508942109     0.0248991190     0.0650578680    -0.1898942838
  170  C 12  Y     -0.0343024667     0.2144660642    -0.0318860028    -0.0146743275     0.0140789349
  171  C 12  Z      0.0331335037    -0.1466480618     0.0104051737    -0.0202504539     0.0910477361
  172  C 12  X      0.0144113271    -0.0118015215     0.0195353376     0.0594325921    -0.1082481388
  173  C 12  Y     -0.0141809909     0.0771052039    -0.0109467201    -0.0078405409     0.0103741429
  174  C 12  Z      0.0042673217    -0.0561521476    -0.0028377399    -0.0231995542     0.0502296689
  175  C 12 XX     -0.0030815955     0.0004753392    -0.0015879045    -0.0045692089     0.0028779190
  176  C 12 YY     -0.0001802599     0.0004965178    -0.0004493111    -0.0011615224     0.0037165025
  177  C 12 ZZ     -0.0004979095    -0.0024161713    -0.0003366183    -0.0019539158     0.0037761655
  178  C 12 XY      0.0007161861    -0.0038032554     0.0007201052     0.0002218040     0.0003889903
  179  C 12 XZ      0.0010030396     0.0026538244     0.0001472561     0.0013804386     0.0001339720
  180  C 12 YZ     -0.0007079855     0.0013280445    -0.0005298100    -0.0008265604    -0.0002720565
  181  C 13  S     -0.0107634184     0.0003627176    -0.0036542080    -0.0122372891     0.0062570971
  182  C 13  S      0.0216912082    -0.0012082061     0.0064891816     0.0220584596    -0.0063053483
  183  C 13  S      0.0501484940     0.0156864077     0.0318633978     0.0907470524    -0.0912449894
  184  C 13  X      0.0432323186    -0.1901232710     0.0386338151     0.0671478899    -0.0995206766
  185  C 13  Y     -0.0000808040    -0.0859216543    -0.0104403377    -0.0737134010     0.1586905305
  186  C 13  Z     -0.0231257873     0.1707132458    -0.0146897926     0.0255833936    -0.0749554110
  187  C 13  X      0.0010234146    -0.0617349884     0.0079826272     0.0106153876    -0.0346807401
  188  C 13  Y      0.0128362849    -0.0199469058     0.0092145849     0.0096165429     0.0067299385
  189  C 13  Z     -0.0110535955     0.0489567977    -0.0126421879    -0.0130048461     0.0132291704
  190  C 13 XX      0.0007308653     0.0044358897     0.0009613050     0.0042569912    -0.0079474842
  191  C 13 YY      0.0028067697    -0.0028713292     0.0010542882     0.0032973644    -0.0020117197
  192  C 13 ZZ      0.0008745850    -0.0018959936    -0.0001109961    -0.0010026023     0.0038517190
  193  C 13 XY     -0.0015622946    -0.0016464281    -0.0014488277    -0.0057422233     0.0099757342
  194  C 13 XZ      0.0012662717    -0.0014186910     0.0007860910     0.0022715697    -0.0029050028
  195  C 13 YZ     -0.0011624558     0.0034757715    -0.0002149867     0.0004967213    -0.0030254655
  196  C 14  S      0.0128118869    -0.0071737118     0.0032535399     0.0144022033    -0.0122919342
  197  C 14  S     -0.0259320515     0.0150798223    -0.0060513723    -0.0267397758     0.0193610985
  198  C 14  S     -0.0519367791    -0.0131635236    -0.0320561121    -0.0826656840     0.0948119329
  199  C 14  X     -0.0309392324     0.2326212321    -0.0369480368    -0.0283230219     0.0412616836
  200  C 14  Y      0.0299609687    -0.1180530120     0.0351668076     0.0715516324    -0.1291755376
  201  C 14  Z     -0.0085933448    -0.0289004966    -0.0138044527    -0.0404397079     0.0828337773
  202  C 14  X     -0.0186289546     0.0819025644    -0.0116003578    -0.0083450083    -0.0080165432
  203  C 14  Y     -0.0014969853    -0.0470282992    -0.0032258954    -0.0095922080     0.0085210732
  204  C 14  Z      0.0107661515    -0.0057805780     0.0062067423     0.0130237792    -0.0025924815
  205  C 14 XX     -0.0008081433     0.0026030500    -0.0006767919    -0.0016878276     0.0029737719
  206  C 14 YY     -0.0016080279    -0.0024298688     0.0000294487    -0.0002065908    -0.0025033541
  207  C 14 ZZ     -0.0025304941     0.0015891055    -0.0011949328    -0.0045276199     0.0058144198
  208  C 14 XY     -0.0016244351     0.0031781255    -0.0017247444    -0.0049752340     0.0089312659
  209  C 14 XZ      0.0012435522    -0.0034820930     0.0019817770     0.0045382127    -0.0092237587
  210  C 14 YZ      0.0014816351     0.0015272357     0.0004302870     0.0025890058    -0.0025106915
  211  H 15  S     -0.0983615865    -0.0430041034    -0.1385726216    -0.1315530915    -0.0853925767
  212  H 15  S     -0.0336046995    -0.0144951261    -0.0472767640    -0.0408855586    -0.0279806347
  213  H 16  S     -0.1051550042    -0.0277682907    -0.0554344610    -0.0675147165    -0.0505026177
  214  H 16  S     -0.0308720181    -0.0074871907    -0.0123468226    -0.0248279473    -0.0173230755
  215  H 17  S      0.1278755801     0.0232870662    -0.0247377875     0.0414707127     0.0206480552
  216  H 17  S      0.0421712092     0.0093275469    -0.0051702726     0.0160210266     0.0099092954
  217  H 18  S      0.1624174832     0.0168141831    -0.0950557904     0.0440754267     0.0187902803
  218  H 18  S      0.0516635145     0.0083427863    -0.0308736864     0.0224750650     0.0108398527
  219  H 19  S     -0.0835882955    -0.0021291299     0.1501993625     0.0178489116     0.0242419414
  220  H 19  S     -0.0234305985    -0.0003000244     0.0466324609     0.0089917140     0.0093563162
  221  H 20  S      0.1236918208     0.0305441412     0.0964036613    -0.2048280454    -0.0690450418
  222  H 20  S      0.0343146446     0.0080522672     0.0263249078    -0.0662550907    -0.0242374461
  223  H 21  S     -0.0228783603    -0.0172657991    -0.0228920018    -0.0768233468     0.1398380593
  224  H 21  S     -0.0087169975    -0.0079209842    -0.0085401463    -0.0308636627     0.0584157349
  225  H 22  S      0.0180314618     0.0299821737     0.0335265557     0.0994438856    -0.1572990793
  226  H 22  S      0.0075535089     0.0102309561     0.0124347495     0.0376184657    -0.0593922367
  227  H 23  S     -0.0265049150    -0.0058334313     0.0066383376     0.0224720978    -0.1206535419
  228  H 23  S     -0.0103512827    -0.0026879889     0.0008584865     0.0029692776    -0.0375906126
  229  H 24  S      0.0287024318    -0.0054439989     0.0269578243     0.0983194874    -0.1709829298
  230  H 24  S      0.0105826603    -0.0012633570     0.0108845966     0.0365451273    -0.0627655742
  231  H 25  S     -0.0277230348    -0.0013093351    -0.0225714107    -0.0726908008     0.1217374810
  232  H 25  S     -0.0088074907     0.0011437941    -0.0121706426    -0.0298245822     0.0462221222
  233  C 26  S     -0.0093681170    -0.0052150559    -0.0174673229    -0.0440931925     0.0013190969
  234  C 26  S      0.0205161723     0.0113588789     0.0403084107     0.0958581250     0.0010733449
  235  C 26  S     -0.0080143559     0.0141085355     0.0443762439     0.0417818186    -0.0089941058
  236  C 26  X     -0.0475029474    -0.0295366102    -0.0792900027    -0.1017646721    -0.1167127934
  237  C 26  Y     -0.0473684076     0.0288512019     0.0232097123     0.0398475974     0.0252564614
  238  C 26  Z      0.0572094625    -0.0135219943    -0.0520345112     0.0722635928     0.0564524537
  239  C 26  X      0.0451993840     0.0051829703    -0.0087052447     0.0173449029     0.0049073446
  240  C 26  Y     -0.0169190794     0.0040673246    -0.0038673250     0.0149943491     0.0065997067
  241  C 26  Z     -0.0180686404    -0.0088416612    -0.0175837749    -0.0072996135    -0.0042922318
  242  C 26 XX      0.0003694963    -0.0001401663     0.0087596578     0.0088152982     0.0003770304
  243  C 26 YY      0.0005137832     0.0000379578     0.0013829709     0.0033415103     0.0003682177
  244  C 26 ZZ      0.0026797387     0.0022987335    -0.0014903269     0.0056037581     0.0001900599
  245  C 26 XY      0.0031651078     0.0034652379    -0.0012270455    -0.0021640303    -0.0008310707
  246  C 26 XZ     -0.0017486460    -0.0020116050     0.0008762768    -0.0039635217     0.0001971161
  247  C 26 YZ     -0.0017557357    -0.0015400078     0.0010157252     0.0016993381     0.0007025821
  248  C 27  S      0.0054743954     0.0026980918     0.0101572576     0.0318380711    -0.0203058541
  249  C 27  S     -0.0110308268    -0.0053694995    -0.0206009064    -0.0650994147     0.0449774836
  250  C 27  S     -0.0413824260    -0.0141522849    -0.0312549111    -0.0621710723    -0.0175180968
  251  C 27  X      0.0475520778    -0.0091512239    -0.0071575265     0.0209658438     0.1445360052
  252  C 27  Y     -0.0308636982     0.0684840146    -0.0000992888     0.0145598890    -0.0001616237
  253  C 27  Z     -0.0025211149    -0.0525620921    -0.0334183488     0.0046134133    -0.0682170081
  254  C 27  X      0.0344057021     0.0015814798     0.0008233446     0.0261620191     0.0267839903
  255  C 27  Y     -0.0134184360     0.0307891392     0.0071212856     0.0039136588     0.0030882143
  256  C 27  Z     -0.0055567871    -0.0261942847    -0.0232238968    -0.0016361855    -0.0116482499
  257  C 27 XX     -0.0012273096    -0.0023959539     0.0000485965    -0.0070141647     0.0044787051
  258  C 27 YY     -0.0005858387    -0.0008765877    -0.0003189660    -0.0019673507     0.0021489208
  259  C 27 ZZ      0.0000936594     0.0023861537    -0.0039574512    -0.0026582428     0.0023363866
  260  C 27 XY      0.0012988063     0.0050348092    -0.0018246476    -0.0011432126    -0.0012951480
  261  C 27 XZ     -0.0003151692    -0.0024088586     0.0040672511     0.0022088456    -0.0012227852
  262  C 27 YZ     -0.0003757424    -0.0020125234     0.0007661823     0.0008534783     0.0003932839
  263  C 28  S     -0.0378034950    -0.0068604193     0.0121664657     0.0083055826     0.0071207401
  264  C 28  S      0.0921878619     0.0156700452    -0.0343234649    -0.0149607226    -0.0146404306
  265  C 28  S      0.0900829107     0.0339124029     0.0832064543    -0.1227180072    -0.0282092857
  266  C 28  X     -0.0887838039    -0.0395890898    -0.2143612009    -0.0642836172    -0.0546401079
  267  C 28  Y      0.0895693694    -0.0009124537    -0.1527920247    -0.0235308721    -0.0349133582
  268  C 28  Z     -0.1251482491    -0.0093938281     0.0626136295     0.1620595914     0.0768184671
  269  C 28  X     -0.0133387180    -0.0089568053    -0.0848818367    -0.0333748647    -0.0165802626
  270  C 28  Y      0.0066600328    -0.0007190934    -0.0687180132     0.0450904676    -0.0019149070
  271  C 28  Z     -0.0360619585    -0.0107167528     0.0037053570     0.0424310184     0.0206896962
  272  C 28 XX      0.0159954648     0.0034150015     0.0032227482     0.0036710659     0.0023026956
  273  C 28 YY     -0.0017910550    -0.0004374184    -0.0041942047     0.0005571182    -0.0008540396
  274  C 28 ZZ      0.0080195857     0.0007616623    -0.0041434821    -0.0082011786    -0.0045050403
  275  C 28 XY      0.0047695147     0.0005968752     0.0012201011    -0.0052167875    -0.0019306908
  276  C 28 XZ      0.0001535663     0.0013177151     0.0095800008     0.0014445534     0.0021993768
  277  C 28 YZ      0.0008700508     0.0004878098     0.0039935404     0.0020660131     0.0015848527

                         41               42               43               44               45
                   -0.4707077931    -0.4592763636    -0.4307838992    -0.4234892929    -0.4155752042
    1  C  1  S      0.0000267740    -0.0005817339     0.0257742639    -0.0020493862    -0.0032954271
    2  C  1  S      0.0000520538     0.0059444138    -0.0671815425     0.0010881316     0.0099746223
    3  C  1  S      0.0008070482    -0.0372044083     0.0023292973     0.0045952644    -0.0308116923
    4  C  1  X      0.0048901361     0.0057821591     0.1235328634    -0.0989835323     0.0846297993
    5  C  1  Y     -0.0014258670     0.0920997705    -0.1788794655    -0.1220307990     0.1511072805
    6  C  1  Z     -0.0033075625    -0.1404233332     0.2024934783     0.0198988805     0.0429826803
    7  C  1  X      0.0026304272    -0.0102716508     0.0784266438    -0.0249321276     0.0332246047
    8  C  1  Y     -0.0004056961     0.0007573504    -0.0936781282    -0.0544572686     0.0646438182
    9  C  1  Z     -0.0015068429    -0.0649763466     0.0638594867     0.0079398926     0.0370895714
   10  C  1 XX     -0.0000389904    -0.0023358904     0.0085231399    -0.0081508507     0.0037780097
   11  C  1 YY      0.0000048488     0.0089010090    -0.0126451971     0.0009233303     0.0053634302
   12  C  1 ZZ     -0.0000223743    -0.0071507267    -0.0057198291     0.0083628404    -0.0079100560
   13  C  1 XY     -0.0001869281     0.0001158169    -0.0019574037     0.0101736929    -0.0029987858
   14  C  1 XZ      0.0000863032     0.0059094650    -0.0044344595    -0.0066593847     0.0022439793
   15  C  1 YZ      0.0003090864     0.0006715963    -0.0111880847    -0.0001720734    -0.0019940365
   16  C  2  S     -0.0004184440     0.0172670069     0.0219812168     0.0140748301     0.0030100841
   17  C  2  S      0.0012456589    -0.0464453316    -0.0487886631    -0.0338154984    -0.0108571195
   18  C  2  S     -0.0015395291    -0.0453360314    -0.0869976421    -0.0223128992     0.0306639906
   19  C  2  X      0.0029951218    -0.1083359050     0.0139674307     0.0167013647    -0.0013146526
   20  C  2  Y      0.0042452766    -0.2364995941    -0.0709374461    -0.0125227757    -0.0910783998
   21  C  2  Z      0.0011495872     0.1688444158    -0.1251053196     0.1065577370    -0.0873869350
   22  C  2  X      0.0007916180    -0.0434959083    -0.0049446217     0.0140754850     0.0041743134
   23  C  2  Y      0.0012084286    -0.0947280096    -0.0393489128    -0.0157856872    -0.0226236356
   24  C  2  Z      0.0002856219     0.0579153501    -0.0567192657     0.0698251454    -0.0415044353
   25  C  2 XX      0.0000222953    -0.0065368547    -0.0030711073    -0.0003770894    -0.0001416786
   26  C  2 YY     -0.0001327412     0.0080406895    -0.0014588974    -0.0046521242     0.0080953476
   27  C  2 ZZ      0.0002072087    -0.0063733381    -0.0036685338    -0.0003148467    -0.0088866925
   28  C  2 XY      0.0000030590    -0.0011626359     0.0012953465    -0.0013983206     0.0022336417
   29  C  2 XZ      0.0001525042     0.0029652454     0.0029981989    -0.0011814995     0.0010728671
   30  C  2 YZ     -0.0000742119     0.0135352027    -0.0101144511     0.0004689269     0.0003030776
   31  C  3  S     -0.0002608445     0.0202671900    -0.0220491547    -0.0100619245     0.0077986685
   32  C  3  S      0.0005888841    -0.0542253535     0.0532258245     0.0188048487    -0.0154701077
   33  C  3  S      0.0018701764    -0.0002248444     0.0392407537     0.0735539655    -0.0478202898
   34  C  3  X      0.0006724313     0.0811601058    -0.0552561184     0.0372519920     0.0090840133
   35  C  3  Y     -0.0009848466     0.1318969145     0.0108034025     0.0910537374     0.0428206847
   36  C  3  Z      0.0029518037    -0.2646011702     0.0687801428    -0.0197883469     0.0530048273
   37  C  3  X      0.0006121928     0.0286294276    -0.0335266415     0.0297961616     0.0070552499
   38  C  3  Y     -0.0001543795     0.0361049708    -0.0063929365     0.0370667044     0.0191948237
   39  C  3  Z      0.0015602491    -0.0864194746     0.0316059956     0.0093967622     0.0107757351
   40  C  3 XX      0.0000358294    -0.0009329036    -0.0010136044    -0.0015387635     0.0002278031
   41  C  3 YY     -0.0000308010    -0.0096306015     0.0072487909    -0.0003546793     0.0056057270
   42  C  3 ZZ      0.0000572278     0.0044733348     0.0020941125     0.0058464652    -0.0090136775
   43  C  3 XY      0.0000060318    -0.0009319844    -0.0019768539    -0.0042457702     0.0019848193
   44  C  3 XZ      0.0000663999    -0.0031969244     0.0005363477     0.0005546028     0.0019632621
   45  C  3 YZ     -0.0001406447     0.0165347508     0.0036622553     0.0071992255    -0.0008668264
   46  C  4  S      0.0002534607    -0.0034496849    -0.0141519318    -0.0203830491    -0.0014834774
   47  C  4  S     -0.0006060355     0.0168327246     0.0385693874     0.0498764539     0.0017276454
   48  C  4  S     -0.0034157025    -0.0294607470     0.0022583416     0.0203498753     0.0117612082
   49  C  4  X      0.0010814402    -0.0332148366    -0.1907511543    -0.1958148337    -0.0319934203
   50  C  4  Y     -0.0004462540    -0.1589657386    -0.0749037968    -0.0388967733     0.0156570334
   51  C  4  Z     -0.0003024729     0.1263733861     0.1595527570     0.1230783526    -0.1097150056
   52  C  4  X      0.0003591079    -0.0057943451    -0.1019899632    -0.0737410927    -0.0222794540
   53  C  4  Y      0.0013654027    -0.0723306742    -0.0180347957    -0.0019697454    -0.0041825005
   54  C  4  Z     -0.0001307655     0.0212551533     0.0608345686     0.0609006430    -0.0578449261
   55  C  4 XX     -0.0001589385     0.0055500628     0.0080779694    -0.0049585844    -0.0023771172
   56  C  4 YY      0.0000222265    -0.0116888958    -0.0065493786    -0.0017506697     0.0040193160
   57  C  4 ZZ     -0.0000042776     0.0067619050     0.0030118122     0.0142246124    -0.0006210183
   58  C  4 XY      0.0000465146    -0.0072036655    -0.0012643532     0.0035922343     0.0051534381
   59  C  4 XZ     -0.0000582865    -0.0013942527    -0.0024177250    -0.0021700033    -0.0007567456
   60  C  4 YZ      0.0001884848     0.0030887288     0.0095138980     0.0098319808    -0.0023715158
   61  C  5  S      0.0007333414    -0.0097293044    -0.0052256718     0.0142312991     0.0132773701
   62  C  5  S     -0.0018466382     0.0251646128     0.0141372721    -0.0327383772    -0.0298087072
   63  C  5  S     -0.0004074901    -0.0662866352     0.1032429088    -0.0378474915    -0.0167573770
   64  C  5  X      0.0036655241    -0.0195512747     0.0737039011     0.0462281894     0.0154213903
   65  C  5  Y      0.0024035031     0.0904043747    -0.0019426550    -0.1457996639    -0.0598776366
   66  C  5  Z     -0.0077088433    -0.0100139604     0.0022649012    -0.0351581134    -0.0519730252
   67  C  5  X     -0.0008049201    -0.0008100004     0.0175481331    -0.0103441378     0.0314993587
   68  C  5  Y      0.0035279997     0.0551985005    -0.0115976297    -0.0924947200    -0.0209963607
   69  C  5  Z     -0.0042305483    -0.0054000676     0.0264555366     0.0208472923    -0.0466456233
   70  C  5 XX      0.0002268656     0.0012671722     0.0077505368    -0.0001804180    -0.0047861667
   71  C  5 YY     -0.0002529449    -0.0026728867    -0.0079012461    -0.0024301048    -0.0042510740
   72  C  5 ZZ     -0.0003165584     0.0033321268     0.0004248411    -0.0040251411     0.0029610400
   73  C  5 XY     -0.0000739180    -0.0084294456     0.0004486281    -0.0018616597    -0.0007222878
   74  C  5 XZ     -0.0000055698    -0.0027937264    -0.0058526941    -0.0018356695    -0.0010736908
   75  C  5 YZ      0.0003228447     0.0023160153     0.0062912276     0.0054664595     0.0004922219
   76  C  6  S     -0.0004055714    -0.0232921879     0.0009191098    -0.0089849528    -0.0036463580
   77  C  6  S      0.0009577570     0.0525623741    -0.0050119746     0.0235393705     0.0089859176
   78  C  6  S      0.0004121655     0.1044932409     0.0091569672     0.0174017664     0.0215718114
   79  C  6  X      0.0057775506    -0.0264944749     0.0050952648     0.2834331065    -0.0424259685
   80  C  6  Y      0.0025092268    -0.1651606071     0.1492177003     0.0753026872    -0.1237540929
   81  C  6  Z      0.0045137174    -0.1666939950    -0.2356584313    -0.0570502296     0.0414679968
   82  C  6  X      0.0020146867     0.0085894272     0.0026970460     0.1284676823    -0.0158572914
   83  C  6  Y      0.0014031050    -0.0948934418     0.0568585768     0.0349729159    -0.0634600875
   84  C  6  Z      0.0016460878    -0.0795262511    -0.1065027364    -0.0226430531     0.0176788261
   85  C  6 XX     -0.0001486624     0.0043624206     0.0056982309    -0.0103672528    -0.0034149938
   86  C  6 YY      0.0001217219     0.0050815814    -0.0151450491    -0.0032706931     0.0058865201
   87  C  6 ZZ      0.0002710316    -0.0027519813     0.0078705799     0.0169222592    -0.0014780130
   88  C  6 XY      0.0001890737    -0.0077035883    -0.0085010731     0.0111620513    -0.0032237899
   89  C  6 XZ      0.0001951150    -0.0085949873    -0.0060954151    -0.0045958339     0.0019678459
   90  C  6 YZ      0.0003522320    -0.0011496743    -0.0029089959     0.0078906296    -0.0052003957
   91  C  7  S     -0.0005169658    -0.0205237909     0.0490112222    -0.0100647779     0.0314666062
   92  C  7  S      0.0013829328     0.0405931520    -0.1077257104     0.0230601492    -0.0696561992
   93  C  7  S      0.0005638576     0.0648528443    -0.0771925534    -0.0221282884    -0.0012950647
   94  C  7  X     -0.0031105051    -0.0176133908    -0.0912396552     0.0107167677    -0.0336422145
   95  C  7  Y     -0.0002815031     0.0124628091     0.0039560201    -0.0783254577     0.0552137904
   96  C  7  Z      0.0004726547    -0.0016128115     0.1299992021    -0.1548557389     0.0169818704
   97  C  7  X      0.0017863228    -0.0455262093    -0.0043350881     0.0219253468    -0.0103662293
   98  C  7  Y     -0.0039501698     0.0605652337    -0.0552448589    -0.0695934771     0.0179306966
   99  C  7  Z      0.0016757209    -0.0284720093     0.0858179007    -0.0659402815     0.0126637887
  100  C  7 XX      0.0002360115     0.0016125230    -0.0055294381     0.0015175560    -0.0025207840
  101  C  7 YY      0.0000815727     0.0028300420    -0.0055541032     0.0032749924    -0.0025968132
  102  C  7 ZZ      0.0000350473     0.0008050108    -0.0033898249    -0.0003880139    -0.0016958744
  103  C  7 XY     -0.0001515801    -0.0004055468     0.0025237441    -0.0010922440    -0.0000270170
  104  C  7 XZ      0.0000120244     0.0002810227    -0.0012071854    -0.0009844853     0.0000800616
  105  C  7 YZ      0.0000301144     0.0001705226    -0.0002010651     0.0008245956     0.0001970867
  106  C  8  S      0.0027480122     0.0000706379    -0.0017339861    -0.0015293850    -0.0008278624
  107  C  8  S     -0.0059867544     0.0008821935     0.0025881812     0.0040722021     0.0014609221
  108  C  8  S     -0.0091619348     0.0059514748     0.0062170784     0.0088906287     0.0028464633
  109  C  8  X     -0.0281794963    -0.0009586189    -0.0037132394    -0.0323557763    -0.0876901257
  110  C  8  Y      0.0788727262    -0.0016938253     0.0103671391    -0.0415309528    -0.1305321555
  111  C  8  Z     -0.0493888639     0.0032213175     0.0160041291    -0.0521373153    -0.1624328728
  112  C  8  X      0.0010053867    -0.0029766596    -0.0038475215    -0.0286071397    -0.0499342386
  113  C  8  Y     -0.0412729073    -0.0087528323     0.0070607376    -0.0120146677    -0.0719062041
  114  C  8  Z      0.0324069985     0.0056929499     0.0066932888    -0.0289316819    -0.0841421468
  115  C  8 XX     -0.0040738394     0.0001156296     0.0000070190     0.0002454483    -0.0009313235
  116  C  8 YY     -0.0018353371     0.0001372389     0.0002210988     0.0002819008     0.0003436975
  117  C  8 ZZ      0.0049414232    -0.0000992921     0.0004280560     0.0006563157     0.0009972217
  118  C  8 XY      0.0097830337    -0.0002751759    -0.0000550262     0.0013168256    -0.0007594405
  119  C  8 XZ     -0.0055492838     0.0002337347    -0.0003950378    -0.0003618773    -0.0007040776
  120  C  8 YZ     -0.0037831657     0.0000977649    -0.0001954262    -0.0008438453     0.0002622847
  121  N  9  S     -0.0004003436    -0.0148679549     0.0459370227    -0.0140623538     0.0449266321
  122  N  9  S     -0.0006678126    -0.0337242750     0.0990331711    -0.0294361458     0.0948116072
  123  N  9  S     -0.0049221550     0.0161767465     0.0708394938    -0.0596727729     0.1222392642
  124  N  9  X      0.0012208123     0.0182695944     0.0140004219     0.0158088650    -0.0615069990
  125  N  9  Y      0.0005955931    -0.0170432314     0.0886105472     0.0268156384     0.0993072001
  126  N  9  Z     -0.0002195548     0.0068222053    -0.1399826848     0.1412515096    -0.0794902068
  127  N  9  X      0.0001401592    -0.0151703732    -0.0051338530    -0.0051080492     0.0311992473
  128  N  9  Y     -0.0013724428     0.0198249974    -0.0551317416    -0.0199692026    -0.0505049421
  129  N  9  Z      0.0004724345    -0.0077755036     0.0790819554    -0.0736236084     0.0416879301
  130  N  9 XX      0.0001306539    -0.0007086411     0.0082790645    -0.0011799329     0.0032078239
  131  N  9 YY     -0.0001401881    -0.0005423747    -0.0000490013    -0.0065274112    -0.0003053700
  132  N  9 ZZ     -0.0000137121    -0.0016081409    -0.0015497427     0.0056061142     0.0023908568
  133  N  9 XY     -0.0000350737    -0.0012262429    -0.0012023008     0.0015677527     0.0040326089
  134  N  9 XZ     -0.0000019128     0.0004660041    -0.0038382460     0.0056349396    -0.0032472569
  135  N  9 YZ      0.0000856175    -0.0003263090     0.0096582057    -0.0077194839     0.0053108863
  136  C 10  S     -0.0244211687     0.0004219378     0.0009062303    -0.0012147922     0.0005590600
  137  C 10  S      0.0605723979    -0.0006306982    -0.0023684472     0.0019009334    -0.0013000902
  138  C 10  S      0.0869926856     0.0067473426    -0.0052708806     0.0010240055     0.0016370409
  139  C 10  X      0.1837614977     0.0054550982    -0.0066440556    -0.0408941825    -0.0716169963
  140  C 10  Y     -0.1788690418     0.0002520454     0.0113625714    -0.0206503957    -0.0973209005
  141  C 10  Z      0.0454338573    -0.0025130786     0.0076660838    -0.0303963568    -0.1204183493
  142  C 10  X      0.0369488726     0.0026020485    -0.0037339508    -0.0148582829    -0.0376613742
  143  C 10  Y     -0.0813540334    -0.0016119258     0.0061947968    -0.0113483385    -0.0536636409
  144  C 10  Z      0.0457373143     0.0011071245     0.0039858546    -0.0191210045    -0.0636329242
  145  C 10 XX      0.0066529265     0.0001851653    -0.0000032163    -0.0005363969    -0.0022914269
  146  C 10 YY     -0.0039449897    -0.0002825372    -0.0003981298     0.0029902194     0.0070492845
  147  C 10 ZZ      0.0020925891     0.0000072536     0.0001329849    -0.0019111177    -0.0048437266
  148  C 10 XY      0.0034876557     0.0000289801    -0.0004939016    -0.0005600423     0.0006950156
  149  C 10 XZ     -0.0050594871    -0.0001772853     0.0004481824    -0.0001227791    -0.0036729871
  150  C 10 YZ      0.0046875567     0.0001275302    -0.0001130118     0.0005643636     0.0026705205
  151  C 11  S     -0.0221601700    -0.0005153068    -0.0009524253     0.0003190001    -0.0003469834
  152  C 11  S      0.0567846903     0.0012632169     0.0019255764    -0.0008404214     0.0006654719
  153  C 11  S      0.0512205765    -0.0021668899     0.0071290186    -0.0004018136     0.0017529315
  154  C 11  X     -0.1077394126    -0.0049914333     0.0131886805     0.0067811649    -0.0492025470
  155  C 11  Y     -0.1658960881     0.0008385521    -0.0025933072    -0.0369030778    -0.0852147569
  156  C 11  Z      0.1916636195     0.0022849851     0.0050914174    -0.0278968840    -0.1053439802
  157  C 11  X     -0.0141101999    -0.0013248023     0.0028427432     0.0007438627    -0.0276885316
  158  C 11  Y     -0.0638032282     0.0009533455    -0.0017546037    -0.0182716265    -0.0449614655
  159  C 11  Z      0.0590600982    -0.0000610972     0.0048610362    -0.0134767800    -0.0551958089
  160  C 11 XX      0.0083328543     0.0000622319    -0.0004436641     0.0002895507     0.0018645589
  161  C 11 YY     -0.0038467158    -0.0000037530     0.0003595966     0.0016087388     0.0046877972
  162  C 11 ZZ     -0.0010240814     0.0000616442     0.0004163847    -0.0021397126    -0.0063765415
  163  C 11 XY     -0.0014255719     0.0000369550    -0.0004787514     0.0003355926     0.0035173492
  164  C 11 XZ     -0.0020402338    -0.0000314877     0.0004504654     0.0008824497     0.0005004082
  165  C 11 YZ      0.0072722242     0.0000450255    -0.0003306316    -0.0001336058    -0.0002080427
  166  C 12  S     -0.0018035993    -0.0001957169    -0.0007226395    -0.0002878115    -0.0002198814
  167  C 12  S      0.0038159422     0.0003950555     0.0021637344     0.0010990982     0.0008230002
  168  C 12  S      0.0102779932     0.0008477160    -0.0039487826    -0.0019005145    -0.0008985477
  169  C 12  X     -0.0208628100    -0.0005607371    -0.0140791905    -0.0300683996    -0.0591845697
  170  C 12  Y      0.0779702070    -0.0033896564     0.0083208641    -0.0037674674    -0.0772293459
  171  C 12  Z     -0.0520456892     0.0031868644     0.0101700146    -0.0303389532    -0.0926692805
  172  C 12  X      0.0000094168    -0.0004207373    -0.0019208974    -0.0114333019    -0.0294806290
  173  C 12  Y     -0.0175376996    -0.0010702056     0.0036269918    -0.0059263965    -0.0417719122
  174  C 12  Z      0.0142032366     0.0012982707     0.0033965696    -0.0157334999    -0.0510082111
  175  C 12 XX      0.0044687394    -0.0000297592    -0.0010485240     0.0004419037     0.0037123380
  176  C 12 YY      0.0015728206     0.0000377439     0.0006777621     0.0004581390    -0.0002348366
  177  C 12 ZZ     -0.0054322292     0.0000144699     0.0002906997    -0.0010801493    -0.0035426657
  178  C 12 XY     -0.0103487711    -0.0000205968    -0.0002908332     0.0005369469     0.0034679651
  179  C 12 XZ      0.0057162619     0.0000264813     0.0005302460     0.0017567826     0.0038397795
  180  C 12 YZ      0.0041908092    -0.0000155983    -0.0002934838    -0.0008624247    -0.0024084989
  181  C 13  S      0.0231833638     0.0004163254    -0.0012393261    -0.0020525668    -0.0004359116
  182  C 13  S     -0.0582662929    -0.0010967976     0.0025555575     0.0040514288     0.0007635755
  183  C 13  S     -0.0663491930     0.0003339526     0.0057190766     0.0065722649     0.0026385035
  184  C 13  X      0.1807790688     0.0045684827     0.0080776104    -0.0154558788    -0.0495910549
  185  C 13  Y     -0.1819132298     0.0015125536     0.0051079576    -0.0306298394    -0.0817539046
  186  C 13  Z      0.0507317069    -0.0033547814     0.0014622757    -0.0204050311    -0.1052547957
  187  C 13  X      0.0447411783     0.0006609736     0.0010580906    -0.0105712052    -0.0278788010
  188  C 13  Y     -0.0714259501     0.0012579299     0.0040737362    -0.0145729952    -0.0434496440
  189  C 13  Z      0.0339180606    -0.0014263502     0.0010144351    -0.0100274986    -0.0548499016
  190  C 13 XX     -0.0064909642    -0.0002055200    -0.0005562718     0.0011556044     0.0033007063
  191  C 13 YY      0.0042359746     0.0000162016     0.0009067620    -0.0005974830    -0.0048163721
  192  C 13 ZZ     -0.0018621566     0.0000155476     0.0001444855     0.0003030261     0.0016809371
  193  C 13 XY     -0.0034525695     0.0000931792    -0.0002045348    -0.0004502976     0.0010799903
  194  C 13 XZ      0.0048968524    -0.0000018289     0.0001686874     0.0019026049     0.0045531860
  195  C 13 YZ     -0.0049829961    -0.0001268634    -0.0002799381    -0.0009958494    -0.0031418706
  196  C 14  S      0.0212077212    -0.0003886357     0.0017111413     0.0036046733     0.0006751860
  197  C 14  S     -0.0544015383     0.0005810830    -0.0039713646    -0.0071554121    -0.0014822488
  198  C 14  S     -0.0647213264    -0.0051594580    -0.0012111493    -0.0017601317    -0.0040565541
  199  C 14  X     -0.1023479909    -0.0052291256    -0.0007231153    -0.0136818123    -0.0686493914
  200  C 14  Y     -0.1695407034    -0.0005816320     0.0017618818    -0.0267513913    -0.0984102420
  201  C 14  Z      0.1910591434     0.0038605258     0.0120353837    -0.0390934732    -0.1174443362
  202  C 14  X      0.0017205616     0.0001874758    -0.0009619334    -0.0117196772    -0.0352830001
  203  C 14  Y     -0.0787963002    -0.0020676941     0.0010529092    -0.0084033192    -0.0503914759
  204  C 14  Z      0.0624601057     0.0028969719     0.0064468967    -0.0222696965    -0.0637538399
  205  C 14 XX     -0.0076451929    -0.0002189296    -0.0002155976     0.0004088734    -0.0002356193
  206  C 14 YY      0.0033243465     0.0001745009     0.0002123200    -0.0027660526    -0.0066922738
  207  C 14 ZZ      0.0010313428     0.0000956490    -0.0005328552     0.0011711781     0.0067937204
  208  C 14 XY      0.0016002693     0.0001579245     0.0001849422    -0.0011596217    -0.0025348029
  209  C 14 XZ      0.0016686011    -0.0000329981    -0.0003234419     0.0009087755     0.0020609750
  210  C 14 YZ     -0.0066315223    -0.0001541215     0.0001468908    -0.0000774336    -0.0017881625
  211  H 15  S     -0.0038313483    -0.1298325536     0.1239565935     0.1113921448    -0.0599963147
  212  H 15  S     -0.0012489272    -0.0440016454     0.0538592880     0.0464497894    -0.0259187105
  213  H 16  S     -0.0035939385     0.1782011410     0.0407669303    -0.0255759506     0.0931694078
  214  H 16  S     -0.0010835717     0.0636163972     0.0162408149    -0.0079876732     0.0393134396
  215  H 17  S     -0.0016781846     0.1853532112    -0.0395096101     0.0283585433    -0.0683569710
  216  H 17  S     -0.0007486602     0.0661663333    -0.0140422490     0.0127041623    -0.0231130270
  217  H 18  S     -0.0004356382    -0.1725014446    -0.1522660074    -0.1006370323     0.0595188421
  218  H 18  S     -0.0009076569    -0.0580991887    -0.0615364164    -0.0440836707     0.0253289464
  219  H 19  S      0.0065615308    -0.1633698110    -0.0846150754     0.1271031318    -0.0462995508
  220  H 19  S      0.0022283769    -0.0624962783    -0.0317060453     0.0474939870    -0.0214396225
  221  H 20  S     -0.0039202134     0.0210653458     0.0768027071    -0.2053219874    -0.0046964017
  222  H 20  S     -0.0015466507     0.0071411592     0.0314944447    -0.0877508087    -0.0016684649
  223  H 21  S     -0.1825790135    -0.0022786108     0.0077879513     0.0173630097     0.0030831604
  224  H 21  S     -0.0681827179    -0.0016378573     0.0021236272     0.0051348181     0.0017878363
  225  H 22  S     -0.1997333604    -0.0015041156     0.0002279048    -0.0033981466     0.0025115364
  226  H 22  S     -0.0754608166    -0.0005204086     0.0006657291    -0.0006835157     0.0011178675
  227  H 23  S     -0.0001194722    -0.0010874023    -0.0153493449    -0.0129965455    -0.0079748716
  228  H 23  S      0.0003115192    -0.0003633468    -0.0068556826    -0.0059361174    -0.0037964609
  229  H 24  S      0.1851462945     0.0001797828     0.0033526184     0.0101084143     0.0020722244
  230  H 24  S      0.0681400145     0.0005088492     0.0020409593     0.0041230685     0.0006121228
  231  H 25  S      0.1962031523     0.0040596831     0.0040721155    -0.0084080806     0.0028594353
  232  H 25  S      0.0674074880     0.0003397430    -0.0007156469     0.0009225529     0.0041513854
  233  C 26  S     -0.0001005009    -0.0011064875    -0.0230867712    -0.0121165190    -0.0067138913
  234  C 26  S      0.0004700958     0.0004632553     0.0540374036     0.0284731680     0.0136052123
  235  C 26  S      0.0001091424    -0.0052748750     0.0430912255     0.0216394858    -0.0126966844
  236  C 26  X     -0.0053985647    -0.0069390790    -0.0510491841    -0.0486178580    -0.0619740703
  237  C 26  Y     -0.0036974923     0.0246597777     0.0047473839    -0.1099987124    -0.0700213890
  238  C 26  Z      0.0044751640    -0.0064774525     0.0586290718     0.0039709054    -0.0715021640
  239  C 26  X     -0.0005593518    -0.0393025848     0.0100552050    -0.0506177316    -0.0057294420
  240  C 26  Y     -0.0048497463    -0.0020298490     0.0033752005    -0.0427963056    -0.0355958318
  241  C 26  Z      0.0037991075     0.0127118540     0.0042963996     0.0097822504    -0.0457352584
  242  C 26 XX      0.0001935426    -0.0008178165     0.0046755411     0.0024991988    -0.0014715717
  243  C 26 YY      0.0000555973    -0.0004052311     0.0015226637     0.0013157985     0.0006482477
  244  C 26 ZZ     -0.0000738357     0.0000185490     0.0030543227     0.0022851421     0.0037084429
  245  C 26 XY     -0.0001265402    -0.0015557545     0.0002366678     0.0011435671    -0.0021575112
  246  C 26 XZ      0.0000703741     0.0006330128    -0.0016396029    -0.0017105282    -0.0032844170
  247  C 26 YZ      0.0000674017     0.0011409256     0.0007384978    -0.0003396154     0.0011350342
  248  C 27  S     -0.0007655681     0.0004940686     0.0085703576     0.0067704309     0.0038907498
  249  C 27  S      0.0015228470     0.0015688489    -0.0169662033    -0.0121569077    -0.0101185327
  250  C 27  S     -0.0006281865     0.0313909227    -0.0453085067     0.0115492267    -0.0161685493
  251  C 27  X      0.0069697980     0.0006607151     0.0309837871    -0.0066224437    -0.0539498989
  252  C 27  Y     -0.0029770881     0.0092889831     0.0039489834    -0.0810944388    -0.0935948540
  253  C 27  Z     -0.0022040769    -0.0052902904     0.0090918683    -0.0345474075    -0.1146392917
  254  C 27  X     -0.0005590249    -0.0185508999     0.0227235774    -0.0250701775    -0.0258905677
  255  C 27  Y      0.0015456304     0.0128909117     0.0003645226    -0.0407793982    -0.0401098992
  256  C 27  Z     -0.0013435620     0.0069409006     0.0031344114    -0.0006644958    -0.0514068461
  257  C 27 XX     -0.0006160104     0.0007398929    -0.0023528782    -0.0023583704    -0.0028497305
  258  C 27 YY     -0.0001250960     0.0002516609    -0.0004422944    -0.0004766292    -0.0002237207
  259  C 27 ZZ      0.0009960282     0.0000220101    -0.0000304954     0.0006017184     0.0010411704
  260  C 27 XY      0.0017255909    -0.0013181593     0.0003933489     0.0036782931    -0.0011350696
  261  C 27 XZ     -0.0009684395     0.0001263849     0.0001600182    -0.0003457896    -0.0011300831
  262  C 27 YZ     -0.0007804919     0.0006196173    -0.0000109651    -0.0016457456     0.0007963848
  263  C 28  S      0.0011049149     0.0108777746    -0.0249280686     0.0336185806    -0.0204208256
  264  C 28  S     -0.0025339052    -0.0252932519     0.0546622357    -0.0778329771     0.0453475552
  265  C 28  S      0.0038419076    -0.0511899792     0.0409955880    -0.0699592778     0.0546667988
  266  C 28  X     -0.0058717477     0.0122169506    -0.1225450116     0.0403859888    -0.0219561974
  267  C 28  Y     -0.0050844820    -0.0245745711     0.0585662293    -0.0974720632     0.0219950832
  268  C 28  Z      0.0046422750     0.0378996159     0.1178518866    -0.1257051614     0.0427833484
  269  C 28  X     -0.0013110134    -0.0164047452    -0.0408971523     0.0440486340    -0.0292686777
  270  C 28  Y     -0.0035275863     0.0427036379    -0.0326602386    -0.0869633085     0.0348644685
  271  C 28  Z      0.0015920806    -0.0165272849     0.0938647055    -0.0345613317     0.0004642512
  272  C 28 XX      0.0000908569    -0.0027182251     0.0052749884    -0.0052308708     0.0012138012
  273  C 28 YY     -0.0002426736     0.0050900221    -0.0002855011    -0.0043851874     0.0017431621
  274  C 28 ZZ     -0.0003025888    -0.0081105211     0.0059043699    -0.0044898032     0.0046552277
  275  C 28 XY     -0.0000411400    -0.0021287821     0.0066477637     0.0030089582    -0.0041728630
  276  C 28 XZ      0.0001702842     0.0026680562    -0.0079675965    -0.0034437721    -0.0024638110
  277  C 28 YZ      0.0001987793    -0.0007026041    -0.0032068204     0.0061679870     0.0014220344

                         46               47               48               49               50
                   -0.4114455813    -0.4051465595    -0.4016544222    -0.4002344386    -0.3921714039
    1  C  1  S      0.0010099489     0.0006638386    -0.0005911705     0.0100842110     0.0006395956
    2  C  1  S     -0.0053308836     0.0004632066     0.0013971724    -0.0229416564    -0.0012405232
    3  C  1  S      0.0445412112    -0.0481649386     0.0088055679     0.0261896649    -0.0101944823
    4  C  1  X     -0.0188336858     0.1377964395    -0.0346536364    -0.0401791856     0.0112266296
    5  C  1  Y     -0.0888422998     0.0997483176    -0.0139076967    -0.1674396591    -0.0019058662
    6  C  1  Z      0.0263177262     0.0849167321    -0.0125014282    -0.1168041664     0.0134712829
    7  C  1  X     -0.0106281634     0.0706768167    -0.0213901631    -0.0042828754     0.0069863683
    8  C  1  Y     -0.0388633319     0.0413949702    -0.0040208327    -0.0770973335    -0.0008021623
    9  C  1  Z     -0.0102104873     0.0694564126    -0.0122730495    -0.0631985198     0.0117086249
   10  C  1 XX      0.0024582891     0.0062593824    -0.0012207620    -0.0015063594     0.0004600185
   11  C  1 YY     -0.0063274451     0.0036381949    -0.0006632076    -0.0075919024    -0.0000693574
   12  C  1 ZZ      0.0040447132    -0.0095132250     0.0021257768     0.0047845842    -0.0005560001
   13  C  1 XY     -0.0015547193    -0.0017219830    -0.0000553410     0.0050664081     0.0008238551
   14  C  1 XZ     -0.0036830588    -0.0002825354    -0.0006322116     0.0068143277    -0.0003682015
   15  C  1 YZ     -0.0049219496    -0.0001588456    -0.0006503570     0.0104865986     0.0000911641
   16  C  2  S      0.0011658454     0.0095878441    -0.0014061206    -0.0222723632     0.0017151134
   17  C  2  S      0.0017360610    -0.0292614040     0.0047535682     0.0551105640    -0.0049866616
   18  C  2  S     -0.0506826459     0.0633135950    -0.0153184792     0.0121038534     0.0120457229
   19  C  2  X      0.0362096111     0.0055516219     0.0083254526    -0.1092538260    -0.0035936107
   20  C  2  Y      0.0791158392    -0.1442539097     0.0338108839     0.0573723481    -0.0175154627
   21  C  2  Z     -0.0421430666    -0.0698235666     0.0030058393     0.1742886343    -0.0001702198
   22  C  2  X      0.0121234407     0.0158011526     0.0023466479    -0.0762863603     0.0000039124
   23  C  2  Y      0.0176568729    -0.0363708604     0.0087502732     0.0120468298    -0.0042953906
   24  C  2  Z     -0.0292689843    -0.0242953917    -0.0005569801     0.0781883729     0.0031265958
   25  C  2 XX      0.0013987449    -0.0001274698     0.0005549272    -0.0027292241    -0.0001356834
   26  C  2 YY     -0.0093860034     0.0100333939    -0.0030657150     0.0034110775     0.0012278466
   27  C  2 ZZ      0.0074883557    -0.0130379012     0.0029512546     0.0084759755    -0.0016392650
   28  C  2 XY     -0.0010594221     0.0043663012    -0.0008297055    -0.0005134110     0.0003873256
   29  C  2 XZ     -0.0017071166     0.0043539856    -0.0013777443     0.0016027869     0.0007285773
   30  C  2 YZ     -0.0031118307    -0.0008668003     0.0000191087     0.0032506263    -0.0002142522
   31  C  3  S      0.0095160858    -0.0100425138     0.0053638771    -0.0220115988    -0.0039620926
   32  C  3  S     -0.0220977596     0.0261456296    -0.0129654556     0.0487779609     0.0091305649
   33  C  3  S     -0.0026120879    -0.0289633835     0.0004533151     0.0693591860     0.0010108796
   34  C  3  X     -0.0287635517     0.0164059991     0.0005902271    -0.0278054853    -0.0032977071
   35  C  3  Y     -0.1811067752     0.1683199434    -0.0624884925     0.1545136066     0.0374195715
   36  C  3  Z     -0.0468273792     0.0934816989    -0.0250216924    -0.0100158319     0.0136034177
   37  C  3  X     -0.0178908940     0.0092245176    -0.0000857719    -0.0189419750    -0.0012229230
   38  C  3  Y     -0.0784913033     0.0764354468    -0.0283274412     0.0707626634     0.0173045738
   39  C  3  Z     -0.0069907813     0.0163566237    -0.0049387116     0.0002485609     0.0025677881
   40  C  3 XX     -0.0016186493     0.0004597914    -0.0002144226     0.0029351982    -0.0001244619
   41  C  3 YY     -0.0066529187     0.0128225516    -0.0036690388    -0.0006589195     0.0022168108
   42  C  3 ZZ      0.0042276999    -0.0091720100     0.0017272452     0.0062432722    -0.0006559355
   43  C  3 XY     -0.0043146813     0.0032826471    -0.0010754355     0.0052080384     0.0002839363
   44  C  3 XZ     -0.0024518162     0.0040555076    -0.0006279820    -0.0019793665     0.0001240973
   45  C  3 YZ     -0.0047138885     0.0029581454    -0.0015747876     0.0056354956     0.0010505665
   46  C  4  S      0.0020771675    -0.0025823796     0.0000961244     0.0085839539     0.0002836485
   47  C  4  S     -0.0034427819     0.0055120992    -0.0003370266    -0.0198196921    -0.0012192326
   48  C  4  S     -0.0637551921     0.0320752816    -0.0156393914     0.0342320568     0.0154376493
   49  C  4  X      0.0923008091    -0.1578799133     0.0598447334    -0.0225401434    -0.0469579687
   50  C  4  Y      0.0647258821    -0.0285959089     0.0138244067    -0.0939698504    -0.0057085062
   51  C  4  Z      0.1521250994    -0.1780289532     0.0472182440    -0.0593632836    -0.0198675834
   52  C  4  X      0.0361515229    -0.0890752900     0.0317130749     0.0011105610    -0.0221032939
   53  C  4  Y      0.0575292384    -0.0267883244     0.0138309574    -0.0638399491    -0.0088089537
   54  C  4  Z      0.0667649632    -0.0910424562     0.0219497648    -0.0174477642    -0.0097380035
   55  C  4 XX      0.0055220946    -0.0054459667     0.0016374453    -0.0008063264    -0.0010297503
   56  C  4 YY     -0.0027676086     0.0042183391    -0.0002201773    -0.0035695935    -0.0002580632
   57  C  4 ZZ     -0.0039031372     0.0026322706    -0.0014169649     0.0005120487     0.0011569502
   58  C  4 XY     -0.0078250111     0.0102108699    -0.0033353533    -0.0002130169     0.0019951781
   59  C  4 XZ     -0.0042741524     0.0028068179    -0.0011006774     0.0085587629     0.0005507164
   60  C  4 YZ     -0.0058455469     0.0046508113    -0.0025501756     0.0097272306     0.0017255263
   61  C  5  S     -0.0224198814     0.0187868653    -0.0014049321    -0.0058048877     0.0038396947
   62  C  5  S      0.0457991356    -0.0400430970     0.0022092342     0.0199042957    -0.0082058258
   63  C  5  S      0.0902113342    -0.0127234305    -0.0187590945    -0.0241887951    -0.0021106334
   64  C  5  X     -0.0495074233     0.0648767858    -0.0426583976     0.0215798577     0.0174478706
   65  C  5  Y      0.0662958461    -0.1329002995     0.0395508903     0.0423591044    -0.0298846551
   66  C  5  Z      0.0315359137    -0.0206195160     0.0137896178     0.0705124102     0.0021244052
   67  C  5  X     -0.0788919701     0.0590935230    -0.0477884168     0.0542606853     0.0201616261
   68  C  5  Y      0.0364156730    -0.0605785544     0.0196740007     0.0103533118    -0.0229297414
   69  C  5  Z      0.0276027239    -0.0241223900     0.0193284925     0.0450613480     0.0030803564
   70  C  5 XX      0.0010892829     0.0003750360    -0.0016721491     0.0026604779    -0.0010561126
   71  C  5 YY      0.0070175021    -0.0102187616     0.0032552109    -0.0045010675    -0.0020067304
   72  C  5 ZZ      0.0010264150     0.0016194185    -0.0013124871     0.0048692451     0.0012444492
   73  C  5 XY     -0.0000445706     0.0027269105    -0.0003881850    -0.0027121586     0.0019747653
   74  C  5 XZ     -0.0043775560     0.0003591214     0.0007631812     0.0034547297    -0.0009077745
   75  C  5 YZ      0.0019693749    -0.0003884656    -0.0002183747    -0.0033750719    -0.0009469949
   76  C  6  S      0.0044620234    -0.0004607670     0.0004835602     0.0133413112     0.0000810136
   77  C  6  S     -0.0092544823     0.0012214483    -0.0004019332    -0.0369007183    -0.0004409736
   78  C  6  S     -0.0152174597     0.0119076759    -0.0033839307    -0.0379488588     0.0003656957
   79  C  6  X     -0.0701186962    -0.0002644901    -0.0191528563     0.0417481322     0.0195610863
   80  C  6  Y      0.0662057311    -0.0632971241     0.0062755572     0.1711797135     0.0047426816
   81  C  6  Z     -0.1280666423     0.0696069074    -0.0203921885     0.0894390186     0.0045979083
   82  C  6  X     -0.0331372471     0.0021025926    -0.0101392177     0.0202527779     0.0098630364
   83  C  6  Y      0.0365872162    -0.0374621609     0.0055628538     0.0840591449     0.0011157194
   84  C  6  Z     -0.0631382083     0.0354549991    -0.0104199148     0.0413096665     0.0026083838
   85  C  6 XX      0.0095549440    -0.0073360108     0.0029112456    -0.0016126409    -0.0019795140
   86  C  6 YY     -0.0060429992     0.0029827085    -0.0004919423    -0.0061173046    -0.0002699420
   87  C  6 ZZ     -0.0049877685     0.0043165628    -0.0023487123     0.0020544197     0.0020630838
   88  C  6 XY     -0.0039040433    -0.0030137455    -0.0000525215     0.0041284252     0.0004231938
   89  C  6 XZ     -0.0060574089     0.0056175676    -0.0018462725     0.0073553061     0.0008229165
   90  C  6 YZ     -0.0042098372    -0.0023057503    -0.0006362553     0.0125716004     0.0004656734
   91  C  7  S     -0.0609110093    -0.0345276623     0.0035306948    -0.0023886702    -0.0003993378
   92  C  7  S      0.1305980826     0.0706901064    -0.0065682915     0.0068027957     0.0004537967
   93  C  7  S      0.0354049858     0.0525237905    -0.0102867660    -0.0040547572     0.0033293640
   94  C  7  X      0.0401943379     0.0800669057    -0.0160443589     0.1702428532     0.0264703601
   95  C  7  Y     -0.1349736857    -0.1401501673     0.0189693750     0.1585754469    -0.0088963983
   96  C  7  Z      0.0904576284     0.1096821762    -0.0362376414     0.1760322038    -0.0022074383
   97  C  7  X     -0.0319737316    -0.0357413477     0.0099660192     0.0868751647     0.0068258016
   98  C  7  Y      0.0163918214     0.0533336818    -0.0184271293     0.0895133692     0.0081764753
   99  C  7  Z      0.0070950342    -0.0014756876    -0.0064758114     0.0920875176    -0.0078098517
  100  C  7 XX      0.0018619816    -0.0003938644     0.0003485661     0.0046684508     0.0002210095
  101  C  7 YY      0.0020563095    -0.0028188747     0.0011722651    -0.0085614716    -0.0008128458
  102  C  7 ZZ      0.0039210378     0.0009338670    -0.0002015014     0.0033909691    -0.0005263540
  103  C  7 XY      0.0019737863     0.0024830114    -0.0006277030    -0.0010592955    -0.0002259371
  104  C  7 XZ     -0.0004596351    -0.0011376327     0.0000389179     0.0044930092    -0.0000422715
  105  C  7 YZ     -0.0006528760     0.0012841063     0.0000096575    -0.0022876359     0.0006263282
  106  C  8  S      0.0016140834    -0.0049388976    -0.0153403535    -0.0007960195     0.0008119997
  107  C  8  S     -0.0038296325     0.0099590135     0.0347276129     0.0017366811    -0.0019775563
  108  C  8  S      0.0016081037    -0.0001274820    -0.0179244388    -0.0003824636    -0.0047276797
  109  C  8  X     -0.0489916304     0.0424813157     0.1215672465    -0.0099272184    -0.0494474197
  110  C  8  Y     -0.0674181331     0.0139942210    -0.0104829762    -0.0353151379     0.2013948711
  111  C  8  Z     -0.0867364498     0.0328097889    -0.0662297662    -0.0383398235    -0.1314868704
  112  C  8  X     -0.0146651424     0.0185823037    -0.0010310015    -0.0127981437    -0.0235120450
  113  C  8  Y     -0.0392971443     0.0074654683    -0.0041697839    -0.0163322833     0.0932644816
  114  C  8  Z     -0.0501830229     0.0209864628    -0.0010977070    -0.0234832528    -0.0603166440
  115  C  8 XX     -0.0009106012    -0.0011453389    -0.0108237208    -0.0023084463    -0.0021257474
  116  C  8 YY     -0.0004770266     0.0027368383     0.0124602476     0.0008872343    -0.0010530166
  117  C  8 ZZ      0.0005330888     0.0003870346     0.0042523793     0.0016188917     0.0028519689
  118  C  8 XY     -0.0014004970     0.0009194076    -0.0016898971    -0.0011960942     0.0058250160
  119  C  8 XZ     -0.0010461122     0.0023931625     0.0088553749    -0.0006950587    -0.0031656016
  120  C  8 YZ      0.0011995631    -0.0027839444    -0.0087204911     0.0001510796    -0.0022735870
  121  N  9  S     -0.1020780726    -0.0866021717     0.0134940648    -0.0072497831    -0.0057025424
  122  N  9  S     -0.2161137021    -0.1835265924     0.0287813753    -0.0148078219    -0.0120624995
  123  N  9  S     -0.2441144890    -0.1892993007     0.0243330909    -0.0225262373    -0.0117234595
  124  N  9  X      0.1925415026     0.1592436071    -0.0263966917    -0.1280024892    -0.0040755752
  125  N  9  Y     -0.2583458596    -0.2559686079     0.0493988136    -0.1795640846    -0.0249049206
  126  N  9  Z      0.0916557742     0.0769404191     0.0018949224    -0.1411291110     0.0175989516
  127  N  9  X     -0.1045780719    -0.0886976168     0.0155159637     0.0727618533     0.0022245612
  128  N  9  Y      0.1405880467     0.1445281318    -0.0292095553     0.0993887713     0.0142126950
  129  N  9  Z     -0.0491531794    -0.0438124678    -0.0002670451     0.0795211919    -0.0099685517
  130  N  9 XX     -0.0042241981    -0.0048623377     0.0008141191    -0.0101417296    -0.0014382469
  131  N  9 YY      0.0035544006     0.0058771346    -0.0018097066     0.0178586021     0.0010716452
  132  N  9 ZZ     -0.0108149825    -0.0101893805     0.0024287655    -0.0081792767    -0.0001820631
  133  N  9 XY     -0.0140704981    -0.0128460254     0.0024458397     0.0018455480    -0.0001691751
  134  N  9 XZ      0.0053241372     0.0042004060    -0.0001401988    -0.0095693219     0.0003027490
  135  N  9 YZ     -0.0069892616    -0.0066733675     0.0004066870     0.0042429223    -0.0013952119
  136  C 10  S     -0.0000565967     0.0017153925     0.0129875418     0.0001700695     0.0012661963
  137  C 10  S      0.0004800316    -0.0053142219    -0.0314106767    -0.0009432979     0.0046987264
  138  C 10  S     -0.0060715554     0.0022622549    -0.0052761222    -0.0000291827    -0.0780673763
  139  C 10  X     -0.0194814352    -0.0477025876    -0.2226292816    -0.0373069944     0.0499272657
  140  C 10  Y     -0.0631482176     0.0476690722     0.0142624955    -0.0244855448    -0.1751791676
  141  C 10  Z     -0.0749162147     0.0490350343     0.0979732364    -0.0336068635     0.1195318268
  142  C 10  X     -0.0153860599    -0.0164555761    -0.0907100215    -0.0167547329    -0.0082653881
  143  C 10  Y     -0.0305342190     0.0195364793    -0.0108578290    -0.0146731232    -0.0421600681
  144  C 10  Z     -0.0415358058     0.0273369078     0.0516036729    -0.0189913842     0.0414856993
  145  C 10 XX     -0.0011889142    -0.0003595002    -0.0072538933    -0.0014459462    -0.0041629578
  146  C 10 YY      0.0031580019     0.0006811801     0.0065224444     0.0025908352    -0.0069421154
  147  C 10 ZZ     -0.0022348617     0.0001007843    -0.0009320763    -0.0009778111     0.0071269035
  148  C 10 XY      0.0009828230    -0.0024857339    -0.0036757563    -0.0010373337     0.0170181183
  149  C 10 XZ     -0.0030017567     0.0037053268     0.0062000648    -0.0005750951    -0.0106762677
  150  C 10 YZ      0.0019178268    -0.0018445932    -0.0052537685     0.0006547785    -0.0023267913
  151  C 11  S      0.0002471349    -0.0014311324    -0.0060580215    -0.0001199574     0.0026166283
  152  C 11  S     -0.0005380450     0.0028624450     0.0088880432     0.0001446088    -0.0133585499
  153  C 11  S     -0.0000797764     0.0168002916     0.0736728774     0.0031934610     0.0621830563
  154  C 11  X     -0.0517333103     0.0839875397     0.2256770671    -0.0022992278    -0.0730005676
  155  C 11  Y     -0.0399606915    -0.0075542290    -0.0403178863    -0.0395635524     0.1968839017
  156  C 11  Z     -0.0593085598     0.0189179132    -0.0976959734    -0.0405119721    -0.1150120158
  157  C 11  X     -0.0246233948     0.0311618134     0.0693475378    -0.0047074594    -0.0459110680
  158  C 11  Y     -0.0231468272    -0.0021066681    -0.0324524971    -0.0216583203     0.0576646526
  159  C 11  Z     -0.0322539071     0.0167686621    -0.0160863646    -0.0211936883    -0.0191551478
  160  C 11 XX      0.0017157311    -0.0026184178    -0.0111399481     0.0000601614    -0.0076020780
  161  C 11 YY      0.0019676143     0.0012566592     0.0107029037     0.0022514868     0.0008985497
  162  C 11 ZZ     -0.0037895874     0.0020439131     0.0047423243    -0.0022392406     0.0092200343
  163  C 11 XY      0.0024160361    -0.0020136423     0.0019805610     0.0007782661     0.0141148439
  164  C 11 XZ     -0.0004930401     0.0022252690     0.0054817290     0.0004616742    -0.0075349109
  165  C 11 YZ      0.0004398682    -0.0017436352    -0.0107140931    -0.0002002558    -0.0097025001
  166  C 12  S      0.0002590098    -0.0013985807    -0.0052326316    -0.0002418296    -0.0007992218
  167  C 12  S     -0.0013702950     0.0058685881     0.0224936885     0.0012073556     0.0016953242
  168  C 12  S     -0.0005773824    -0.0246419287    -0.0717338297    -0.0045514870     0.0074166195
  169  C 12  X     -0.0130962577    -0.0528234191    -0.2460688684    -0.0362055167     0.0526482199
  170  C 12  Y     -0.0566200369     0.0520493966     0.0085597315    -0.0214640414    -0.2179851473
  171  C 12  Z     -0.0587067774     0.0409089918     0.1155207384    -0.0358947222     0.1537332233
  172  C 12  X     -0.0116484933    -0.0042894574    -0.0492448809    -0.0141771306     0.0191772097
  173  C 12  Y     -0.0275845308     0.0230966471    -0.0016169753    -0.0138880970    -0.0865956998
  174  C 12  Z     -0.0312684552     0.0130228869     0.0228069689    -0.0208565558     0.0628421644
  175  C 12 XX      0.0035579853    -0.0056187157    -0.0192242226     0.0004767129    -0.0034913741
  176  C 12 YY     -0.0011983144     0.0036238121     0.0135110252     0.0006274945    -0.0013795202
  177  C 12 ZZ     -0.0021887209     0.0012377663     0.0027121225    -0.0012998665     0.0051994209
  178  C 12 XY      0.0023728844    -0.0021175812    -0.0006030664     0.0009324711     0.0092214212
  179  C 12 XZ      0.0010929782     0.0029483352     0.0139460568     0.0022524623    -0.0055153216
  180  C 12 YZ     -0.0007556002    -0.0015454245    -0.0105858927    -0.0012966869    -0.0035477633
  181  C 13  S      0.0012148222    -0.0025093844    -0.0051615808    -0.0004686155    -0.0018576832
  182  C 13  S     -0.0021542766     0.0038282270     0.0071183942     0.0005635106     0.0120766188
  183  C 13  S     -0.0040739931     0.0350561977     0.0645710869     0.0060572717    -0.0712299849
  184  C 13  X     -0.0417085598     0.0659178878     0.2246397489    -0.0070552105    -0.0191782498
  185  C 13  Y     -0.0436218859     0.0065480897     0.0048356249    -0.0363828556     0.1954659177
  186  C 13  Z     -0.0601350044     0.0164831114    -0.1330817970    -0.0393695618    -0.1427494994
  187  C 13  X     -0.0190942304     0.0159778751     0.0635821463    -0.0084491267     0.0203738552
  188  C 13  Y     -0.0221302283     0.0177046916     0.0195586047    -0.0183391826     0.0495775691
  189  C 13  Z     -0.0351103782     0.0083817548    -0.0549161062    -0.0213905747    -0.0479696821
  190  C 13 XX      0.0022991215    -0.0023540826    -0.0087440748     0.0007403889    -0.0047792815
  191  C 13 YY     -0.0039088421     0.0048944606     0.0109882344    -0.0010342838    -0.0056963043
  192  C 13 ZZ      0.0010346071    -0.0007346211     0.0015068783     0.0006885992     0.0075456666
  193  C 13 XY      0.0013475682    -0.0029647029    -0.0045236116    -0.0006092200     0.0169530094
  194  C 13 XZ      0.0017431136     0.0019196685     0.0093551855     0.0022856109    -0.0101915006
  195  C 13 YZ     -0.0013092365    -0.0009524209    -0.0081863391    -0.0013456468    -0.0024076090
  196  C 14  S     -0.0022989181     0.0055441984     0.0116788370     0.0013035951    -0.0029890486
  197  C 14  S      0.0042324917    -0.0128402634    -0.0293278171    -0.0026383060    -0.0013736253
  198  C 14  S      0.0059422261    -0.0190626275    -0.0005320735    -0.0014058202     0.0888565199
  199  C 14  X     -0.0292929564    -0.0311713030    -0.2300973888    -0.0322842292     0.0373110350
  200  C 14  Y     -0.0590233300     0.0391802184     0.0033201356    -0.0241858484    -0.1799364584
  201  C 14  Z     -0.0706891519     0.0456352603     0.1098344214    -0.0351737913     0.1305412190
  202  C 14  X     -0.0155009926    -0.0164726934    -0.0944476736    -0.0174430427     0.0305371632
  203  C 14  Y     -0.0403373353     0.0133056258     0.0152329257    -0.0109154292    -0.0465317920
  204  C 14  Z     -0.0313473487     0.0311849016     0.0321904091    -0.0199010631     0.0242836595
  205  C 14 XX     -0.0001121500    -0.0012598322    -0.0096868616    -0.0008359057    -0.0076806798
  206  C 14 YY     -0.0036663586     0.0020430901     0.0058917437    -0.0014161663     0.0022644207
  207  C 14 ZZ      0.0042605577    -0.0026182965     0.0029064741     0.0019617943     0.0101497400
  208  C 14 XY     -0.0012505326    -0.0000625721     0.0017771651    -0.0015049430     0.0150109849
  209  C 14 XZ      0.0006236045     0.0010708620     0.0034420470     0.0005161477    -0.0075338343
  210  C 14 YZ     -0.0008354424    -0.0003603238    -0.0081832465    -0.0002836472    -0.0102884892
  211  H 15  S      0.0646398427    -0.0401523945     0.0136930026    -0.0270226995     0.0047714367
  212  H 15  S      0.0294613489    -0.0178667878     0.0058024079    -0.0134178052     0.0015722926
  213  H 16  S     -0.0828063253     0.1322331715    -0.0333765776    -0.0199510266     0.0155657839
  214  H 16  S     -0.0351151160     0.0558990235    -0.0139256026    -0.0211495699     0.0061312346
  215  H 17  S      0.0618880093    -0.1074422480     0.0288608443     0.0073682430    -0.0149519333
  216  H 17  S      0.0284724795    -0.0469129710     0.0125204901     0.0012568656    -0.0059722346
  217  H 18  S      0.0010720092     0.0274651321     0.0033984692    -0.0743185614    -0.0059797001
  218  H 18  S     -0.0006991025     0.0112853906     0.0018788120    -0.0317933237    -0.0021976129
  219  H 19  S     -0.0941837025     0.0183627612    -0.0211372930     0.1575769551     0.0150187153
  220  H 19  S     -0.0388308474     0.0077106979    -0.0093833129     0.0771304342     0.0070942241
  221  H 20  S      0.0984231740    -0.0306195639     0.0219456235    -0.0087218358    -0.0174638750
  222  H 20  S      0.0424878106    -0.0125348387     0.0092136762     0.0007623022    -0.0076982888
  223  H 21  S     -0.0136856443     0.0470364551     0.1023453791     0.0132929500    -0.1993933915
  224  H 21  S     -0.0061050289     0.0205278297     0.0513499010     0.0060406932    -0.0968010868
  225  H 22  S     -0.0008837072     0.0087343231     0.1170445329     0.0013888144     0.1911988084
  226  H 22  S     -0.0005399185     0.0045908737     0.0578415065     0.0008794531     0.0965331957
  227  H 23  S      0.0164299131    -0.0666008702    -0.2649076566    -0.0157771533     0.0014241602
  228  H 23  S      0.0079221210    -0.0326646383    -0.1310399089    -0.0078642278     0.0006822040
  229  H 24  S     -0.0110173362     0.0440585287     0.1069963791     0.0126635801    -0.1977567626
  230  H 24  S     -0.0034550029     0.0223461611     0.0524099826     0.0057600160    -0.0981880855
  231  H 25  S      0.0015372064     0.0066306135     0.1205179399    -0.0003222004     0.2027344089
  232  H 25  S     -0.0112453390    -0.0037362166     0.0560738750     0.0023534668     0.0921791961
  233  C 26  S      0.0079063266    -0.0187159994    -0.0102008288     0.0015019594    -0.0028067204
  234  C 26  S     -0.0162928352     0.0413426020     0.0174507025    -0.0036314765     0.0060704502
  235  C 26  S      0.0267656416     0.0242415785     0.0300157154    -0.0209854875    -0.0018633913
  236  C 26  X      0.0046455976    -0.0281495718     0.0542784250     0.0315217532    -0.0198848383
  237  C 26  Y      0.0148171201    -0.0601998496     0.0171127884     0.0158788206     0.0277345259
  238  C 26  Z     -0.0422634469     0.0336593304    -0.0358575306     0.0378312687    -0.0178050069
  239  C 26  X     -0.0197124259     0.0312854297    -0.0168582174     0.0219650683    -0.0017673735
  240  C 26  Y      0.0068727265    -0.0309029894     0.0099957473     0.0088037900     0.0188444217
  241  C 26  Z     -0.0047289073    -0.0061795835     0.0056822845     0.0080550508    -0.0181232516
  242  C 26 XX     -0.0042553127     0.0053288150     0.0019585780    -0.0022203846    -0.0009960739
  243  C 26 YY     -0.0002367481     0.0010969667     0.0003587821    -0.0006477433    -0.0001248661
  244  C 26 ZZ      0.0009597887     0.0015303180     0.0005645145     0.0017503335     0.0023503506
  245  C 26 XY     -0.0022660930     0.0021894957    -0.0008015427    -0.0020389153     0.0038110749
  246  C 26 XZ     -0.0010791338    -0.0007726098    -0.0012627955    -0.0005562255    -0.0019263802
  247  C 26 YZ      0.0016914252    -0.0014439435     0.0002441977     0.0007257419    -0.0018277029
  248  C 27  S     -0.0052747801     0.0152801646     0.0383723829     0.0015235138     0.0008003757
  249  C 27  S      0.0136266203    -0.0358844056    -0.0903297955    -0.0049921674    -0.0025346338
  250  C 27  S      0.0155419317    -0.0577596059    -0.0651263356    -0.0076732925    -0.0028436273
  251  C 27  X     -0.0299942712    -0.0005033379    -0.1239115358    -0.0044596615    -0.0122411550
  252  C 27  Y     -0.0171249553    -0.0280931305     0.0181761805    -0.0036850397     0.0658574301
  253  C 27  Z     -0.0519041281     0.0308484942     0.0522364308     0.0168831706    -0.0483802036
  254  C 27  X     -0.0057437825     0.0177748563    -0.0569515759     0.0004681103    -0.0025119660
  255  C 27  Y     -0.0070172087    -0.0129384919     0.0083005357    -0.0018862067     0.0193079427
  256  C 27  Z     -0.0286859427     0.0033801204     0.0236513858     0.0130933193    -0.0148356156
  257  C 27 XX     -0.0000817767    -0.0027749458    -0.0081645827    -0.0029440529    -0.0014423929
  258  C 27 YY      0.0009584744    -0.0016597634    -0.0031293262    -0.0001798675    -0.0006274608
  259  C 27 ZZ      0.0019558474    -0.0023343315    -0.0051264981     0.0022334308     0.0016381686
  260  C 27 XY     -0.0029226202     0.0033928839    -0.0011997500    -0.0017209850     0.0036520181
  261  C 27 XZ     -0.0013886747     0.0014024094     0.0023903217    -0.0023387476    -0.0017495724
  262  C 27 YZ      0.0017134702    -0.0020347676    -0.0010281316     0.0009077150    -0.0016027004
  263  C 28  S      0.0151184146    -0.0071703571     0.0016323240    -0.0037209958    -0.0034792566
  264  C 28  S     -0.0359140704     0.0131859565    -0.0037577031     0.0144380230     0.0083240595
  265  C 28  S     -0.0871831670    -0.0618625629     0.0179600813    -0.0288480251    -0.0109317521
  266  C 28  X     -0.0429650873    -0.0821754196     0.0166750703     0.0767156327     0.0003986435
  267  C 28  Y      0.0368224886     0.1075372826    -0.0251893458     0.0956687633     0.0172508654
  268  C 28  Z     -0.0096224445     0.0068317593    -0.0108782028     0.0711165953    -0.0095077680
  269  C 28  X     -0.0177439225    -0.0588694625     0.0121184305     0.0557126672    -0.0040662367
  270  C 28  Y      0.0049053146     0.0901786436    -0.0258429473     0.0488900515     0.0122776269
  271  C 28  Z      0.0108744979    -0.0125235465     0.0011034201     0.0441650216    -0.0022379739
  272  C 28 XX     -0.0025609571     0.0031822249    -0.0013866141     0.0104487171     0.0014072057
  273  C 28 YY     -0.0012958167    -0.0024276540     0.0012972242    -0.0083949692    -0.0005251749
  274  C 28 ZZ     -0.0004479564     0.0053294551    -0.0012693064     0.0006560043     0.0008969627
  275  C 28 XY      0.0025543679    -0.0011863866    -0.0002330762     0.0028370634    -0.0001208221
  276  C 28 XZ      0.0011380156    -0.0055844613     0.0015072503     0.0064115526    -0.0009614884
  277  C 28 YZ     -0.0033136882     0.0022014202    -0.0004045307    -0.0068854896     0.0008130435

                         51               52               53               54               55
                   -0.3655176430    -0.3564558467    -0.3242203555    -0.2996847927    -0.2771309398
    1  C  1  S      0.0104081803     0.0069270525    -0.0063037072     0.0052934292    -0.0000205684
    2  C  1  S     -0.0270382847    -0.0203262348     0.0153615668    -0.0097226565     0.0000681958
    3  C  1  S     -0.0248621759     0.0289503859     0.0088963215    -0.0750794589     0.0003977312
    4  C  1  X     -0.0183710250    -0.1689524738    -0.0376381640    -0.0552838751    -0.0002833862
    5  C  1  Y     -0.0060929763     0.0375690523     0.0590420389     0.0155696498     0.0004287178
    6  C  1  Z     -0.0235775267    -0.0715982748     0.0151203484     0.0176097274     0.0002089952
    7  C  1  X      0.0019837939    -0.0714593451    -0.0219526457    -0.0416545225    -0.0001485382
    8  C  1  Y     -0.0143618260     0.0176668751     0.0498561229     0.0095922416     0.0003354014
    9  C  1  Z     -0.0125903852    -0.0489890752     0.0150826843     0.0403856988    -0.0000503284
   10  C  1 XX      0.0002626193    -0.0086875939    -0.0066336087    -0.0030595069    -0.0000660411
   11  C  1 YY     -0.0027947782     0.0013872305     0.0075937022    -0.0001127991     0.0000580341
   12  C  1 ZZ     -0.0024096798     0.0036631995     0.0014250453     0.0011267177     0.0000173312
   13  C  1 XY      0.0010594565     0.0052307476    -0.0023038145     0.0037363431    -0.0000274193
   14  C  1 XZ      0.0046672265     0.0010816929    -0.0081766696    -0.0035980576    -0.0000865221
   15  C  1 YZ      0.0035958626     0.0015620006    -0.0014704867    -0.0011555228    -0.0000028540
   16  C  2  S     -0.0012909228    -0.0061161182     0.0051899636     0.0038604801     0.0000310885
   17  C  2  S      0.0015209466     0.0110687637    -0.0179519748    -0.0146180681    -0.0000621938
   18  C  2  S      0.0408802458     0.0033407669     0.0026057314     0.0602279233    -0.0012812244
   19  C  2  X     -0.1046469329    -0.0321335562     0.1700327972     0.0201033615     0.0017040322
   20  C  2  Y      0.0290136458     0.0307046975    -0.0586283641    -0.0184727504    -0.0005269628
   21  C  2  Z      0.0248246048     0.0704282810    -0.0025166091     0.0049562110    -0.0000282559
   22  C  2  X     -0.0546904919    -0.0141986734     0.1246124877     0.0274421805     0.0009802083
   23  C  2  Y      0.0317414579     0.0123611493    -0.0291529057     0.0075589296    -0.0009532530
   24  C  2  Z      0.0136614287     0.0383195048     0.0137214073     0.0187708089     0.0000628116
   25  C  2 XX     -0.0043677309     0.0018868887     0.0063137705     0.0023876348     0.0000559270
   26  C  2 YY      0.0040610365    -0.0002743178    -0.0040485059    -0.0001747232    -0.0000227366
   27  C  2 ZZ     -0.0010151979     0.0007025629    -0.0035601172    -0.0034376261    -0.0000331514
   28  C  2 XY     -0.0031289168    -0.0010730586     0.0039448628     0.0002744734     0.0000242904
   29  C  2 XZ      0.0027347517    -0.0059428224    -0.0036608902    -0.0006821287    -0.0000165707
   30  C  2 YZ     -0.0012062945     0.0042083151     0.0022139654     0.0005335502     0.0000135207
   31  C  3  S     -0.0298014576     0.0130602803     0.0168421472     0.0005255864     0.0000148937
   32  C  3  S      0.0717024063    -0.0337669775    -0.0428346271    -0.0053726806    -0.0001179771
   33  C  3  S      0.0141549184     0.0154682863     0.0007791630    -0.0097831866     0.0012338832
   34  C  3  X     -0.0941073433     0.0284832597     0.1535952952    -0.0037550992     0.0012003119
   35  C  3  Y      0.1263220757    -0.0054042180    -0.0687152074     0.0370057999    -0.0002137288
   36  C  3  Z      0.0138378447    -0.0376177950    -0.0028419280     0.0056902200     0.0001365314
   37  C  3  X     -0.0657147345     0.0273685103     0.1080131186     0.0081280253     0.0011085598
   38  C  3  Y      0.0628845974     0.0047393184    -0.0425761130     0.0292860396     0.0000719707
   39  C  3  Z     -0.0230308398    -0.0040888824     0.0127788810     0.0040498141     0.0014806607
   40  C  3 XX      0.0014750608    -0.0002531185    -0.0026836605    -0.0025034315    -0.0000534695
   41  C  3 YY      0.0062753081    -0.0052224990    -0.0014833805     0.0022262479     0.0000316280
   42  C  3 ZZ      0.0045090824     0.0001963826    -0.0019167912    -0.0014828686     0.0000177432
   43  C  3 XY      0.0066887651    -0.0018317166    -0.0070549881    -0.0031902753    -0.0000452706
   44  C  3 XZ     -0.0034412842    -0.0001754172     0.0071585130    -0.0009853398     0.0000647488
   45  C  3 YZ      0.0032117574    -0.0000053214    -0.0019442340     0.0004992135    -0.0000062423
   46  C  4  S      0.0080744209    -0.0002559502    -0.0085595318     0.0144703113    -0.0000242183
   47  C  4  S     -0.0201006426     0.0011990509     0.0223127035    -0.0368389358     0.0000902065
   48  C  4  S      0.0749257515    -0.0290155498    -0.0218259911    -0.0293761216    -0.0011607556
   49  C  4  X     -0.0007691879     0.0099955422    -0.0287648491    -0.1301910699    -0.0006099658
   50  C  4  Y     -0.0628630886     0.0452712054     0.0348114863     0.0403231959     0.0000906819
   51  C  4  Z     -0.0987970220     0.0010546727     0.0265080662    -0.0105572296    -0.0000814711
   52  C  4  X      0.0042228860     0.0094105770    -0.0231869414    -0.0659087508     0.0000342658
   53  C  4  Y     -0.0658143304     0.0404194441     0.0458170273     0.0050302436     0.0009162539
   54  C  4  Z     -0.0443327088     0.0113050763     0.0231452762    -0.0085083900    -0.0003466473
   55  C  4 XX      0.0021984326    -0.0056746330    -0.0052770465    -0.0041095026    -0.0000260663
   56  C  4 YY     -0.0036611777     0.0030495483     0.0062031522    -0.0035650812     0.0000218733
   57  C  4 ZZ     -0.0016406038     0.0027258641     0.0030432872     0.0012059652     0.0000163387
   58  C  4 XY      0.0038760291     0.0008510086     0.0002923587     0.0038365987     0.0000209437
   59  C  4 XZ      0.0112436210    -0.0003329308    -0.0081145805    -0.0017378436    -0.0000383070
   60  C  4 YZ      0.0020210422    -0.0033783237    -0.0005835831     0.0012627710     0.0000061845
   61  C  5  S     -0.0142200117    -0.0210271609     0.0142128616     0.0026686706     0.0001557408
   62  C  5  S      0.0426697335     0.0489244887    -0.0380707460    -0.0055749680    -0.0003510511
   63  C  5  S     -0.0166694043     0.0202302887    -0.0435786545    -0.0343545973    -0.0027200259
   64  C  5  X      0.0558585449    -0.0474495864    -0.0135682875     0.0117308530     0.0004049538
   65  C  5  Y      0.0750719248    -0.1203790086    -0.0849381118    -0.1032320955    -0.0002099614
   66  C  5  Z      0.1520364845     0.0447165998    -0.0784203538     0.0190982775     0.0000241564
   67  C  5  X      0.1044144441    -0.0399128883    -0.0664477482     0.0339921007    -0.0012365683
   68  C  5  Y      0.0413437224    -0.0543872369    -0.0382436464    -0.0569554558    -0.0000872148
   69  C  5  Z      0.0709992031     0.0112855452    -0.0276786100    -0.0112032662     0.0007798294
   70  C  5 XX      0.0067043308    -0.0021041036     0.0065013749    -0.0098815035     0.0000759170
   71  C  5 YY      0.0003400336     0.0065038173     0.0006919886    -0.0012645250    -0.0000112771
   72  C  5 ZZ     -0.0005687944     0.0042967813    -0.0120133090     0.0089952971    -0.0001258299
   73  C  5 XY      0.0018800671    -0.0030110796     0.0057151271     0.0170689015     0.0001234993
   74  C  5 XZ      0.0030263720     0.0008147625     0.0073787934    -0.0070536775     0.0000797873
   75  C  5 YZ     -0.0065634101     0.0007549564     0.0027059390    -0.0083473602    -0.0000212460
   76  C  6  S      0.0136993471    -0.0027846751    -0.0190129544    -0.0058062772    -0.0001431932
   77  C  6  S     -0.0389323648     0.0077555851     0.0557522604     0.0145980093     0.0004126020
   78  C  6  S     -0.0197790593    -0.0071512912    -0.0024503968     0.0287308267     0.0005684626
   79  C  6  X     -0.0265760384     0.0488197412     0.0335621674     0.0534904950     0.0002044731
   80  C  6  Y      0.0264974902    -0.0350102700    -0.0724574946    -0.0066627992    -0.0005101806
   81  C  6  Z      0.1018802931     0.0356576541    -0.0316726513    -0.0200644687    -0.0000903581
   82  C  6  X     -0.0116067791     0.0247092073     0.0016548005     0.0310845206     0.0001172112
   83  C  6  Y     -0.0018954511    -0.0146107183    -0.0154719953    -0.0054709027    -0.0001625999
   84  C  6  Z      0.0530888059     0.0217979447    -0.0019768368    -0.0177170254    -0.0000700613
   85  C  6 XX     -0.0028663679    -0.0032613517    -0.0000260289    -0.0047096248    -0.0000142577
   86  C  6 YY     -0.0019213829     0.0037554934     0.0062195209     0.0013377051     0.0000454396
   87  C  6 ZZ     -0.0025831278     0.0009092172     0.0049949584     0.0063252484     0.0000611332
   88  C  6 XY      0.0009438158     0.0079530941     0.0025043690     0.0037779778     0.0000188660
   89  C  6 XZ      0.0060476978    -0.0012559534    -0.0039854113    -0.0000499588    -0.0000201619
   90  C  6 YZ      0.0048171088     0.0022247550    -0.0036111559    -0.0003165147    -0.0000175443
   91  C  7  S      0.0019861583    -0.0038500101    -0.0034853340     0.0022109986    -0.0000113493
   92  C  7  S     -0.0057601198     0.0088662616     0.0102551771    -0.0040191226     0.0001053010
   93  C  7  S      0.0136873932     0.0045565161    -0.0195936564     0.0004014651    -0.0005505881
   94  C  7  X     -0.1903764026    -0.2326370788     0.0164214815     0.0058671819     0.0000090214
   95  C  7  Y     -0.1598345486    -0.0090806028     0.0689628191    -0.0017581253     0.0001755087
   96  C  7  Z     -0.0617777300     0.2372237935     0.0847001365     0.0257365191     0.0002463960
   97  C  7  X     -0.1306511394    -0.1385994677     0.0465668056    -0.0412400925     0.0010100189
   98  C  7  Y     -0.0790746564    -0.0387342419    -0.0013338722     0.0480328623    -0.0009528541
   99  C  7  Z     -0.0419381807     0.1663119998     0.0865722533     0.0088538817     0.0010635345
  100  C  7 XX     -0.0121787954    -0.0152776643     0.0047226486    -0.0038594942     0.0000369615
  101  C  7 YY      0.0143842158     0.0040190056    -0.0101905452    -0.0013370304    -0.0000578591
  102  C  7 ZZ     -0.0043079827     0.0144336949     0.0096850093     0.0035804842     0.0000644943
  103  C  7 XY      0.0071841430     0.0139541769     0.0000779349     0.0026501486     0.0000029829
  104  C  7 XZ     -0.0078925052     0.0033271858     0.0083482417     0.0031337522     0.0000619837
  105  C  7 YZ      0.0000004162    -0.0184875632    -0.0079578105    -0.0047476141    -0.0000584553
  106  C  8  S      0.0003278208     0.0009134456    -0.0000066073    -0.0003510405     0.0000678503
  107  C  8  S     -0.0018159559    -0.0027121905     0.0005151621     0.0005267639    -0.0001231557
  108  C  8  S     -0.0016159573     0.0116382429     0.0011829750    -0.0087302575    -0.0004935964
  109  C  8  X      0.0084216053    -0.0054666543     0.0607961736     0.0351756309    -0.0010653795
  110  C  8  Y      0.0118451255     0.0037124885     0.1149018746    -0.0442201271    -0.0018924446
  111  C  8  Z      0.0076519574    -0.0300716116     0.1116205964     0.0820229936    -0.0019363452
  112  C  8  X      0.0115589547     0.0072345267     0.0350449281     0.0330174468    -0.0011547707
  113  C  8  Y      0.0002849831    -0.0062549999     0.0701474276    -0.0379933698    -0.0008251468
  114  C  8  Z     -0.0013178300    -0.0132162987     0.0707602853     0.0552382978     0.0007357629
  115  C  8 XX     -0.0059506116     0.0017343796    -0.0069149021     0.0054368602     0.0025609661
  116  C  8 YY      0.0005761444    -0.0004420475     0.0003250043     0.0022291159    -0.0173433943
  117  C  8 ZZ      0.0047250016    -0.0018059330     0.0069272591    -0.0077086751     0.0147760679
  118  C  8 XY     -0.0042848771     0.0041011198    -0.0023070164    -0.0154362847    -0.0044011354
  119  C  8 XZ     -0.0042541408     0.0016549338    -0.0065556270     0.0081877476     0.0073769520
  120  C  8 YZ      0.0024364438    -0.0024365758     0.0018937486     0.0062692317    -0.0055278219
  121  N  9  S     -0.0020826545     0.0008640292     0.0002229288     0.0010584404    -0.0000060592
  122  N  9  S     -0.0047188479     0.0021016301     0.0015144395     0.0009366087     0.0000516312
  123  N  9  S      0.0033387233    -0.0155956994    -0.0367532765     0.0448600049    -0.0012727928
  124  N  9  X      0.2213435356     0.2509472192    -0.0471313033     0.0228503272    -0.0001789631
  125  N  9  Y      0.1584275248     0.0400689074    -0.0794297011    -0.0216427429    -0.0004057792
  126  N  9  Z      0.0810704528    -0.2932707831    -0.1454470324    -0.0465940274    -0.0007558540
  127  N  9  X     -0.1306499445    -0.1448691431     0.0349071701    -0.0212355708     0.0002542443
  128  N  9  Y     -0.0918738621    -0.0265657293     0.0421018394     0.0232155868    -0.0000736026
  129  N  9  Z     -0.0501009063     0.1762225838     0.0947535063     0.0259291466     0.0005865366
  130  N  9 XX      0.0130936510     0.0155927047    -0.0018999986     0.0003343294     0.0000039219
  131  N  9 YY     -0.0161207687    -0.0034127749     0.0067811602     0.0014967943     0.0000277107
  132  N  9 ZZ      0.0029512183    -0.0122595454    -0.0050233285    -0.0019586940    -0.0000110007
  133  N  9 XY     -0.0070260453    -0.0126648327     0.0001124420    -0.0015142246     0.0000046179
  134  N  9 XZ      0.0084941907    -0.0037523798    -0.0055109528    -0.0006410259    -0.0000237371
  135  N  9 YZ     -0.0003974974     0.0172821772     0.0055240962     0.0014468174     0.0000284631
  136  C 10  S     -0.0003863624    -0.0027275297    -0.0040506403     0.0222300480     0.0000935592
  137  C 10  S      0.0007884004     0.0064801656     0.0094447103    -0.0513685442    -0.0004557598
  138  C 10  S     -0.0037962612     0.0005196166     0.0112206406    -0.0533240667     0.0026097011
  139  C 10  X     -0.0233091636    -0.0001324586    -0.0050206689     0.0536928584    -0.1154944940
  140  C 10  Y     -0.0339800875     0.0006776851    -0.0050502445     0.0574043264    -0.1735688212
  141  C 10  Z     -0.0358741308     0.0310523334     0.0208924090    -0.0554946066    -0.2155413659
  142  C 10  X     -0.0161703716    -0.0010456130     0.0031823891     0.0063773890    -0.0840655688
  143  C 10  Y     -0.0171766250     0.0058666139     0.0028678087     0.0116262624    -0.1276041127
  144  C 10  Z     -0.0205800914     0.0143272713     0.0095056386     0.0016979450    -0.1569745805
  145  C 10 XX     -0.0031631438     0.0014861148    -0.0054215908    -0.0012642915    -0.0072062271
  146  C 10 YY      0.0008939182     0.0003149279    -0.0023588319    -0.0046379629     0.0011466302
  147  C 10 ZZ      0.0023932598    -0.0008665542     0.0091667833    -0.0018703062     0.0059793774
  148  C 10 XY     -0.0021936318     0.0021881721    -0.0053122719    -0.0032818500    -0.0058107200
  149  C 10 XZ     -0.0026024419     0.0010932797    -0.0033928964    -0.0008501367    -0.0058454599
  150  C 10 YZ      0.0014890015    -0.0012408527     0.0014966347     0.0017682514     0.0036654342
  151  C 11  S      0.0002233852     0.0014198907     0.0017051982    -0.0093958556    -0.0000282556
  152  C 11  S     -0.0005766505    -0.0036486337    -0.0042503681     0.0229121541     0.0000283228
  153  C 11  S      0.0047692620     0.0030616971    -0.0058566162     0.0308604121    -0.0009131363
  154  C 11  X     -0.0362211972     0.0256082124    -0.0496516659    -0.0392530337    -0.1118401002
  155  C 11  Y     -0.0561858663     0.0372919780    -0.0779215437    -0.0322452426    -0.1693008374
  156  C 11  Z     -0.0733709002     0.0281492911    -0.1083754712     0.0082974146    -0.2090072100
  157  C 11  X     -0.0242744428     0.0136986172    -0.0323356423    -0.0369609245    -0.0806912901
  158  C 11  Y     -0.0355388213     0.0197131380    -0.0557468949    -0.0054040938    -0.1222776474
  159  C 11  Z     -0.0433932401     0.0221974407    -0.0714790462    -0.0031223418    -0.1518271891
  160  C 11 XX     -0.0003967944    -0.0005654640    -0.0038970728     0.0020397976     0.0076484895
  161  C 11 YY      0.0036635608    -0.0018654666     0.0063649410     0.0022677343    -0.0013093804
  162  C 11 ZZ     -0.0032622806     0.0020647330    -0.0030558236    -0.0010130238    -0.0063313881
  163  C 11 XY      0.0013515052     0.0003363246     0.0002706463    -0.0031208468     0.0061190461
  164  C 11 XZ     -0.0013303298     0.0005285171    -0.0047387631    -0.0002817299     0.0062943523
  165  C 11 YZ      0.0008082414    -0.0012867052     0.0026717974     0.0027587703    -0.0038766622
  166  C 12  S     -0.0000890609    -0.0001848690     0.0000101581    -0.0000722260    -0.0000695507
  167  C 12  S      0.0002393530     0.0002644160    -0.0001675513     0.0003252322     0.0001674545
  168  C 12  S     -0.0050882331    -0.0100766502     0.0005999209    -0.0010215274     0.0011728497
  169  C 12  X     -0.0444936090     0.0225853217    -0.0771158422    -0.0217711795     0.0027881949
  170  C 12  Y     -0.0675817585     0.0275991798    -0.1228011097    -0.0142208279     0.0044371075
  171  C 12  Z     -0.0791709238     0.0502962549    -0.1438274830    -0.0426281678     0.0054794895
  172  C 12  X     -0.0243528925     0.0154663844    -0.0504044103    -0.0154684830     0.0018677610
  173  C 12  Y     -0.0381111546     0.0198490304    -0.0796670268    -0.0043563865     0.0032593998
  174  C 12  Z     -0.0481894476     0.0255706644    -0.0929912010    -0.0338474632     0.0044664024
  175  C 12 XX      0.0026366334    -0.0019086605     0.0036670103     0.0013536582     0.0024980066
  176  C 12 YY     -0.0003213562     0.0003180361    -0.0006566685     0.0002110735    -0.0169354059
  177  C 12 ZZ     -0.0023304712     0.0014921602    -0.0030478508    -0.0015039693     0.0144621095
  178  C 12 XY      0.0023729315    -0.0007664674     0.0035097714    -0.0011449823    -0.0042774267
  179  C 12 XZ      0.0023596103    -0.0012460073     0.0028934883     0.0016141722     0.0071407131
  180  C 12 YZ     -0.0015143428     0.0004158432    -0.0020744961     0.0002908440    -0.0053200697
  181  C 13  S      0.0000528438    -0.0007866194    -0.0017832885     0.0096617561    -0.0000617832
  182  C 13  S     -0.0000117571     0.0020747731     0.0042642584    -0.0233085213     0.0002353469
  183  C 13  S      0.0040269721     0.0061869388     0.0029812836    -0.0247000698    -0.0011585832
  184  C 13  X     -0.0359473621     0.0176069729    -0.0615236143     0.0291011877     0.1143258210
  185  C 13  Y     -0.0550005790     0.0377434119    -0.0753656757    -0.0377710923     0.1736835140
  186  C 13  Z     -0.0721430710     0.0308013008    -0.1004857765    -0.0230027817     0.2143920176
  187  C 13  X     -0.0227988851     0.0110083461    -0.0404343387     0.0199794426     0.0828181415
  188  C 13  Y     -0.0307880309     0.0289537393    -0.0532793675    -0.0100811973     0.1252781491
  189  C 13  Z     -0.0460968509     0.0151671957    -0.0656512127    -0.0291488055     0.1552138257
  190  C 13 XX      0.0007680240    -0.0004384651    -0.0012614493    -0.0015269339    -0.0072986441
  191  C 13 YY     -0.0036708705     0.0018379765    -0.0060110848    -0.0011332804     0.0011888612
  192  C 13 ZZ      0.0029344459    -0.0011735678     0.0077994126    -0.0005659972     0.0061567851
  193  C 13 XY     -0.0005416589     0.0012351720    -0.0027363243    -0.0041405051    -0.0059667250
  194  C 13 XZ      0.0017634263    -0.0012926901     0.0002212437     0.0021589699    -0.0060561275
  195  C 13 YZ     -0.0013824475     0.0003926405    -0.0008726587     0.0003741927     0.0036864730
  196  C 14  S      0.0000678070     0.0018665212     0.0040738535    -0.0224409812    -0.0000505176
  197  C 14  S     -0.0008588651    -0.0058134762    -0.0095827332     0.0516168990     0.0002325521
  198  C 14  S     -0.0010179334    -0.0031658186    -0.0060687761     0.0475222979     0.0002259620
  199  C 14  X     -0.0209642010     0.0146540375     0.0197794796    -0.0701906863     0.1129345175
  200  C 14  Y     -0.0327118235    -0.0003229206    -0.0060711323     0.0680277644     0.1716133279
  201  C 14  Z     -0.0354003745     0.0225610639     0.0111875113     0.0022865172     0.2125025562
  202  C 14  X     -0.0117109486     0.0098747321     0.0075772604    -0.0059435456     0.0817243694
  203  C 14  Y     -0.0250427363    -0.0131341372     0.0028873666     0.0110474008     0.1236173959
  204  C 14  Z     -0.0149219819     0.0228550555     0.0081445686     0.0089890289     0.1526862779
  205  C 14 XX     -0.0031489600     0.0008955521    -0.0068531400    -0.0000660044     0.0073708956
  206  C 14 YY     -0.0000374110    -0.0007161174     0.0036355609     0.0057725057    -0.0006946280
  207  C 14 ZZ      0.0030303557    -0.0011315987     0.0017468532     0.0021430536    -0.0066269763
  208  C 14 XY     -0.0023220725     0.0023582802    -0.0034199991    -0.0027158720     0.0061993258
  209  C 14 XZ     -0.0022804236     0.0009315042    -0.0069765046     0.0010884650     0.0059351057
  210  C 14 YZ      0.0011366127    -0.0014490263     0.0040732961     0.0008741114    -0.0036162652
  211  H 15  S     -0.0267051356     0.0083835210     0.0257585924     0.0378812994     0.0002841835
  212  H 15  S     -0.0082214607     0.0180131880     0.0161967548     0.0228313425     0.0001978399
  213  H 16  S      0.0054070506    -0.0207374586     0.0026320566     0.0083264411    -0.0000021001
  214  H 16  S      0.0113129650    -0.0063484974     0.0010784398     0.0035458434    -0.0001109552
  215  H 17  S     -0.0189170539     0.0279990615     0.0190788766    -0.0107327612     0.0000532768
  216  H 17  S     -0.0197807338     0.0158101116    -0.0055610186     0.0064365630     0.0009912119
  217  H 18  S     -0.0220371187     0.0456514178     0.0307066413    -0.0007723054     0.0000803312
  218  H 18  S     -0.0085616704     0.0193690179     0.0133634450     0.0273175589    -0.0003264027
  219  H 19  S      0.0659269665     0.0371544997    -0.0284454390     0.0197515196    -0.0000947873
  220  H 19  S      0.0388274451     0.0186704211    -0.0231520677     0.0125367082    -0.0001324053
  221  H 20  S      0.0033312893    -0.0672415971    -0.0386969287    -0.0550871105    -0.0003171191
  222  H 20  S      0.0099429933    -0.0354095114    -0.0382145620    -0.0387928719    -0.0003954248
  223  H 21  S     -0.0010832773    -0.0058034994    -0.0034173955     0.0083986078     0.0000865749
  224  H 21  S     -0.0010053989    -0.0067116912    -0.0074276713     0.0359618315     0.0001838818
  225  H 22  S      0.0029714144     0.0121595320     0.0079795906    -0.0339345905    -0.0002887922
  226  H 22  S      0.0015459413     0.0074581515     0.0059621400    -0.0284989947    -0.0002383625
  227  H 23  S     -0.0018064653    -0.0029956789     0.0002565640    -0.0008004356    -0.0000195551
  228  H 23  S     -0.0010305707    -0.0015017760     0.0002291990    -0.0006896440    -0.0000301765
  229  H 24  S     -0.0009245553    -0.0081638074    -0.0083686169     0.0347099704    -0.0000599543
  230  H 24  S      0.0006467587    -0.0014528871    -0.0054969040     0.0279929937    -0.0000321472
  231  H 25  S      0.0032478645     0.0107027860     0.0032373803    -0.0071427631     0.0001927130
  232  H 25  S     -0.0066336732    -0.0133578982     0.0043433366    -0.0341705897     0.0000707423
  233  C 26  S      0.0031648432     0.0104035953    -0.0004549347    -0.0022328824    -0.0000256852
  234  C 26  S     -0.0067381482    -0.0209561664     0.0033734396     0.0031565939     0.0000421586
  235  C 26  S     -0.0201528194    -0.0022662186     0.0303964633     0.0176459028    -0.0006844107
  236  C 26  X      0.1004115098     0.0076537823     0.0745523166    -0.0994303150     0.0010773208
  237  C 26  Y      0.1180195398    -0.1216286511     0.0156990648     0.3126735643     0.0019109247
  238  C 26  Z      0.1592910476    -0.0578680672     0.1521220242    -0.2092935475     0.0020565532
  239  C 26  X      0.0872517049    -0.0022755719     0.0106798968    -0.0403532783    -0.0014307310
  240  C 26  Y      0.0574598132    -0.0600480712     0.0068996631     0.1994165488     0.0018462461
  241  C 26  Z      0.0541283706    -0.0254221563     0.1075238113    -0.1486914239     0.0031675591
  242  C 26 XX     -0.0009600800    -0.0032076260     0.0113553107    -0.0049546808     0.0000900984
  243  C 26 YY     -0.0006864950    -0.0010682541    -0.0001081475    -0.0016436774    -0.0001149957
  244  C 26 ZZ     -0.0008402940     0.0005663318    -0.0095277975     0.0080334106     0.0000415315
  245  C 26 XY      0.0006810486    -0.0000876690     0.0064666277     0.0180176983     0.0000563270
  246  C 26 XZ      0.0009509632    -0.0011300380     0.0077923727    -0.0072142509     0.0000883580
  247  C 26 YZ     -0.0004361275     0.0005908294    -0.0036067417    -0.0085385315    -0.0000787257
  248  C 27  S     -0.0023580214    -0.0047140706    -0.0003346690     0.0014462475     0.0000606947
  249  C 27  S      0.0035558376     0.0109784536     0.0035363066    -0.0058751755    -0.0000700814
  250  C 27  S     -0.0283438915    -0.0024839882     0.0142376795    -0.0093845848     0.0018062043
  251  C 27  X      0.0589921614    -0.0441782994     0.1069341561    -0.0650430886     0.0007112864
  252  C 27  Y      0.0956046747    -0.0909365954     0.0830383794     0.3294989764     0.0016193920
  253  C 27  Z      0.1296120569    -0.0401089471     0.2122728847    -0.1937778036     0.0015306000
  254  C 27  X      0.0573554825    -0.0136920226     0.0544864684    -0.0249488761    -0.0018214342
  255  C 27  Y      0.0534041103    -0.0482562021     0.0512503792     0.2016945702     0.0005759163
  256  C 27  Z      0.0614451583    -0.0330018924     0.1269900346    -0.1247396120     0.0009234522
  257  C 27 XX     -0.0053956356     0.0020620428    -0.0018323005     0.0084524056     0.0001106197
  258  C 27 YY      0.0004618867    -0.0001699257    -0.0000312030     0.0012498694    -0.0016543728
  259  C 27 ZZ      0.0057091918    -0.0001310616     0.0021382844    -0.0106724982     0.0015386375
  260  C 27 XY     -0.0045315117     0.0052666991     0.0037405997    -0.0158941591    -0.0005403675
  261  C 27 XZ     -0.0055988493     0.0002922656    -0.0016338842     0.0103899308     0.0006127286
  262  C 27 YZ      0.0026262027    -0.0024064599    -0.0017214263     0.0064087935    -0.0004723904
  263  C 28  S     -0.0123465012     0.0135717298     0.0281360360    -0.0182024698     0.0001956803
  264  C 28  S      0.0327988490    -0.0302636865    -0.0718268352     0.0442137811    -0.0005971775
  265  C 28  S      0.0014528835    -0.0243348125     0.0050193688     0.0177205329     0.0015237775
  266  C 28  X      0.0201059393     0.1157465789    -0.0149913266     0.0646552761    -0.0001420752
  267  C 28  Y      0.0461540029    -0.0130216997    -0.1141203591     0.0244335923    -0.0009361558
  268  C 28  Z     -0.0113751191    -0.0892926813    -0.0796124362    -0.1115336924    -0.0009116597
  269  C 28  X      0.0238052500     0.1039880350     0.0036462645     0.0155186714     0.0003789913
  270  C 28  Y      0.0497668431    -0.0167394508    -0.1089241197     0.0566119184    -0.0014830730
  271  C 28  Z     -0.0074572914    -0.0643194566    -0.0597140015    -0.0910015258    -0.0007236246
  272  C 28 XX     -0.0045234548    -0.0166634365    -0.0051742370    -0.0010818958    -0.0000319108
  273  C 28 YY      0.0142358327     0.0004317658    -0.0107146632     0.0011194874    -0.0000640922
  274  C 28 ZZ     -0.0038902536     0.0092985234     0.0033254518     0.0078853615    -0.0000068576
  275  C 28 XY      0.0065830474     0.0083663930     0.0003829450     0.0013664310     0.0000313198
  276  C 28 XZ     -0.0069247227     0.0029468670     0.0068615237     0.0009938989     0.0000563962
  277  C 28 YZ     -0.0036839858    -0.0116109457     0.0022353118    -0.0006917966     0.0000296046

                         56               57               58               59               60
                   -0.2580429029    -0.1549229688    -0.1133247488    -0.0004174057     0.0144351713
    1  C  1  S     -0.0010235436     0.0087767365     0.0028507790     0.0044982023     0.0000023316
    2  C  1  S      0.0035683592    -0.0136966507    -0.0029592823    -0.0003605084    -0.0000906846
    3  C  1  S     -0.0270809630    -0.2814704334    -0.0878281078    -0.1893896580     0.0045161957
    4  C  1  X     -0.0204907307     0.0347823255    -0.0583330162    -0.0343450264     0.0003818053
    5  C  1  Y      0.0314801729     0.0315526060    -0.0013453836    -0.0116408542    -0.0000275411
    6  C  1  Z      0.0174975075     0.0689006279    -0.0197276832    -0.0206131571     0.0001599433
    7  C  1  X     -0.0138118217    -0.0334337096    -0.0419500586    -0.0382638618     0.0009173882
    8  C  1  Y      0.0306307126     0.0099700267     0.0004218036    -0.0197249321    -0.0001261685
    9  C  1  Z      0.0243253387     0.1026772937     0.0114365277     0.0270350332    -0.0018708583
   10  C  1 XX     -0.0053930941    -0.0051427720    -0.0108980271    -0.0055548175    -0.0000078489
   11  C  1 YY      0.0050243779     0.0063115709     0.0046377990     0.0016131486    -0.0000350081
   12  C  1 ZZ      0.0003819501    -0.0058028315     0.0037048705     0.0024692714     0.0000411111
   13  C  1 XY     -0.0026682384    -0.0096731649    -0.0031356600    -0.0006529058    -0.0000077253
   14  C  1 XZ     -0.0072033110    -0.0121087134    -0.0103481843    -0.0065259199    -0.0000124524
   15  C  1 YZ      0.0001253427     0.0006655423     0.0040785120     0.0036581279    -0.0000081929
   16  C  2  S      0.0026204295     0.0288859049    -0.0305331513    -0.0164403581     0.0000023203
   17  C  2  S     -0.0122576387    -0.0726013047     0.0672733812     0.0324372919     0.0003160028
   18  C  2  S      0.0412237769     0.0233064592     0.2303753264     0.3064952795    -0.0085807644
   19  C  2  X      0.1391238561     0.0181129965     0.3648726992     0.1983478334    -0.0004144704
   20  C  2  Y     -0.0433085352    -0.0336750906    -0.0547327007    -0.0415030746     0.0003107185
   21  C  2  Z     -0.0017269073    -0.0490215730     0.0312525594     0.0377507159    -0.0002056281
   22  C  2  X      0.1198538683     0.0200338671     0.4143236549     0.3430698616    -0.0025301714
   23  C  2  Y     -0.0135077197     0.0271234135    -0.0458597337    -0.0280841747    -0.0032154885
   24  C  2  Z      0.0166005139    -0.0440864922     0.0698197867     0.0591995203    -0.0013993632
   25  C  2 XX      0.0037453142     0.0005914209    -0.0002692405    -0.0032834695     0.0000360844
   26  C  2 YY     -0.0019686233    -0.0049728290     0.0062005117     0.0055645541     0.0000109111
   27  C  2 ZZ     -0.0029479892    -0.0060090309     0.0044584135     0.0046811897    -0.0000111675
   28  C  2 XY      0.0021948175    -0.0117966332     0.0010570714    -0.0047567845    -0.0000111172
   29  C  2 XZ     -0.0006127555     0.0210526543    -0.0045644118     0.0035884056     0.0000281728
   30  C  2 YZ      0.0003672981    -0.0081974274     0.0005009465    -0.0010326519     0.0000166549
   31  C  3  S     -0.0046124709    -0.0158704255    -0.0266809216    -0.0053127889     0.0003254275
   32  C  3  S      0.0098595845     0.0429581028     0.0689474484     0.0180418914    -0.0009313241
   33  C  3  S      0.0040065912    -0.0844684995     0.0343200288    -0.1227449297     0.0011956959
   34  C  3  X      0.0851025836    -0.3604250252     0.1169868429    -0.1310094924    -0.0002662599
   35  C  3  Y     -0.0038126237     0.1213898483     0.0186613534     0.0499178504    -0.0000718217
   36  C  3  Z      0.0099045184    -0.0685678921     0.0547708470    -0.0076332158     0.0004879217
   37  C  3  X      0.0633015561    -0.3517213019     0.1327870366    -0.1835923923     0.0002582925
   38  C  3  Y     -0.0084168061     0.0920625364     0.0237068658     0.0983134466     0.0013034642
   39  C  3  Z     -0.0004334719    -0.1184304248     0.0285412840    -0.0668100246     0.0083551003
   40  C  3 XX     -0.0037995437    -0.0000172749    -0.0180133382    -0.0072371171    -0.0000693656
   41  C  3 YY      0.0041529163     0.0045014524     0.0170209438     0.0058620202    -0.0000650894
   42  C  3 ZZ      0.0020057590     0.0012849090     0.0102399317     0.0017787997    -0.0000170650
   43  C  3 XY     -0.0039132305     0.0034387627    -0.0074373793    -0.0049877299     0.0000515078
   44  C  3 XZ      0.0043305873    -0.0008171456     0.0019445104     0.0013335437     0.0000260055
   45  C  3 YZ     -0.0004322107     0.0006234230    -0.0021198606    -0.0026076054     0.0000024843
   46  C  4  S     -0.0013155807    -0.0074852787    -0.0045867871    -0.0025013643    -0.0001261971
   47  C  4  S      0.0024657269     0.0139935427     0.0016802110    -0.0025064410     0.0004124653
   48  C  4  S      0.0371912892     0.2126697546     0.1684189967     0.0963720068    -0.0042602580
   49  C  4  X     -0.0473563432     0.0783410424    -0.0560387068     0.0269201609     0.0001636051
   50  C  4  Y     -0.0016549837    -0.0353850404    -0.0270803570     0.0015345374    -0.0000400700
   51  C  4  Z     -0.0139535381     0.0269675437    -0.0421985012     0.0184086128     0.0000405787
   52  C  4  X     -0.0315708300     0.0471848003    -0.0348467171     0.0052434254     0.0024622836
   53  C  4  Y     -0.0045391665    -0.0868323591    -0.0593443852    -0.0094498824     0.0036325673
   54  C  4  Z      0.0037427928     0.0251455794    -0.0096915282     0.0170643532    -0.0026481357
   55  C  4 XX     -0.0017117400     0.0139645021     0.0055540599     0.0074599980     0.0000508544
   56  C  4 YY      0.0012550249    -0.0093490965    -0.0057775962    -0.0073816969     0.0000115254
   57  C  4 ZZ      0.0013021715    -0.0001551099     0.0026159120     0.0003001505    -0.0000045105
   58  C  4 XY      0.0026692028     0.0018026174     0.0090497782     0.0031473869    -0.0000274516
   59  C  4 XZ     -0.0013873795     0.0125080166     0.0093348935     0.0076444213    -0.0000293082
   60  C  4 YZ      0.0010406513    -0.0064982312     0.0003992652    -0.0029964571    -0.0000428525
   61  C  5  S      0.0116511059    -0.0237144003     0.0358045134     0.0096163846     0.0000292879
   62  C  5  S     -0.0268183533     0.0649570873    -0.0786285360    -0.0271253736     0.0001244977
   63  C  5  S     -0.0816221536    -0.0717861397    -0.2914535982     0.0141332654    -0.0084635795
   64  C  5  X      0.0470021317    -0.0027089930     0.2274146039     0.0280845251    -0.0001770445
   65  C  5  Y      0.0065156965     0.1023808397     0.2471822242     0.0876023150    -0.0000248832
   66  C  5  Z      0.0261332425     0.0587114250     0.2592790525     0.0309389394    -0.0001877049
   67  C  5  X      0.0194500426     0.0981014341     0.2475817973     0.0613848603    -0.0050859076
   68  C  5  Y      0.0104477586     0.1113304947     0.2241892512     0.1044334686    -0.0002249278
   69  C  5  Z      0.0316380572    -0.0128376610     0.2976955780     0.0066707654     0.0033649789
   70  C  5 XX      0.0086550937     0.0017630030     0.0015708809    -0.0125375655    -0.0000251529
   71  C  5 YY     -0.0005735668     0.0201695373    -0.0071592166     0.0008890719     0.0000257481
   72  C  5 ZZ     -0.0120939672    -0.0141267030    -0.0076681709     0.0056301454    -0.0000161356
   73  C  5 XY      0.0112501453    -0.0017327262     0.0059956214    -0.0072584976    -0.0000359231
   74  C  5 XZ      0.0071702812    -0.0132673186     0.0064568981    -0.0089004720    -0.0000141207
   75  C  5 YZ     -0.0030102128    -0.0042613912    -0.0002124942     0.0034663947     0.0000046138
   76  C  6  S     -0.0102396544    -0.0000322170     0.0007021606     0.0069685309    -0.0000014387
   77  C  6  S      0.0313359890    -0.0036120288    -0.0003183586    -0.0219302689     0.0000030584
   78  C  6  S     -0.0116873663     0.0363725020    -0.0308748460    -0.0165495788     0.0026412406
   79  C  6  X      0.0102748448    -0.0172656104    -0.0328835066    -0.0173285665    -0.0000021997
   80  C  6  Y     -0.0391726906    -0.0544134871    -0.0309992498    -0.0173388861     0.0000898265
   81  C  6  Z      0.0012774622     0.0653490627     0.0258914807     0.0191621587     0.0000088708
   82  C  6  X     -0.0123325838    -0.0210566367    -0.0458744179    -0.0048850170     0.0008343383
   83  C  6  Y     -0.0093996174    -0.0846723490    -0.0361096393    -0.0802280716     0.0002714312
   84  C  6  Z      0.0165218979     0.0706881727     0.0503095709     0.0330523013    -0.0006684341
   85  C  6 XX     -0.0009030986     0.0008966703    -0.0007106409     0.0006591185    -0.0000028212
   86  C  6 YY      0.0034679775    -0.0005279218    -0.0003668270    -0.0031124157    -0.0000152842
   87  C  6 ZZ      0.0040292597    -0.0010518027     0.0008607593    -0.0024151047     0.0000467836
   88  C  6 XY      0.0014885903    -0.0005646790     0.0005119152    -0.0001507663    -0.0000188218
   89  C  6 XZ     -0.0008357580    -0.0005071839     0.0001183867    -0.0008444603    -0.0000169034
   90  C  6 YZ     -0.0013928017    -0.0002034857     0.0007142472     0.0006747946     0.0000219859
   91  C  7  S     -0.0010876222    -0.0015626361     0.0011927510     0.0021558172     0.0000057991
   92  C  7  S      0.0047560293     0.0085335179    -0.0011029402    -0.0067632288     0.0002137614
   93  C  7  S     -0.0163981812    -0.0038041962     0.0114935300     0.0610825111    -0.0015895289
   94  C  7  X      0.0043943856    -0.0189312285     0.0122039683     0.0473596274    -0.0000345066
   95  C  7  Y      0.0151396469    -0.0208869538     0.0070559607     0.0325900195    -0.0001770708
   96  C  7  Z      0.0159443543    -0.0303417794    -0.0001476220     0.0177956615    -0.0002824461
   97  C  7  X      0.0225935838     0.0112761515     0.0267360430     0.0473102856     0.0039041907
   98  C  7  Y     -0.0117483268     0.0166233689    -0.0566963995    -0.0172712059    -0.0039134105
   99  C  7  Z      0.0356476046     0.0113503606     0.0202222103     0.0118772670     0.0028683685
  100  C  7 XX      0.0031598858     0.0140137033    -0.0025861732    -0.0068651586     0.0000252040
  101  C  7 YY     -0.0061663943    -0.0280465833     0.0053355448     0.0080266377     0.0000171475
  102  C  7 ZZ      0.0052064890     0.0159369992    -0.0007875389    -0.0015838090     0.0000301313
  103  C  7 XY      0.0002585400    -0.0025332326     0.0036874704     0.0042462705     0.0000012369
  104  C  7 XZ      0.0054249472     0.0177379613    -0.0000547664    -0.0026699467     0.0000054891
  105  C  7 YZ     -0.0046627489    -0.0127288678    -0.0005943374     0.0011818779    -0.0000276799
  106  C  8  S     -0.0000321414    -0.0000235457    -0.0006827302    -0.0006742499    -0.0000853842
  107  C  8  S     -0.0000596116    -0.0000438291     0.0013645409     0.0004326394     0.0004033490
  108  C  8  S     -0.0018578679     0.0052283868    -0.0165801166    -0.0300692275     0.0018606143
  109  C  8  X     -0.1009228637     0.0023329378    -0.0058127268     0.1129758298    -0.0001282278
  110  C  8  Y     -0.1571815831     0.0057392740    -0.0051003205     0.1753773172    -0.0006176176
  111  C  8  Z     -0.1877654431     0.0036876796    -0.0047608325     0.2169970499    -0.0005252166
  112  C  8  X     -0.0714876489    -0.0037294414     0.0152794535     0.1792980544    -0.0009510943
  113  C  8  Y     -0.1128070786    -0.0001207915    -0.0001540825     0.2329191160    -0.0001761181
  114  C  8  Z     -0.1335532891     0.0080349746    -0.0172910665     0.2771034474     0.0015476281
  115  C  8 XX     -0.0066643194     0.0024587557     0.0102481621    -0.0098660850     0.0042472320
  116  C  8 YY      0.0012655662    -0.0005425063    -0.0010688895     0.0008973599    -0.0272233766
  117  C  8 ZZ      0.0054443819    -0.0021350845    -0.0088246591     0.0088944327     0.0230710058
  118  C  8 XY     -0.0068630775     0.0033460601     0.0082839783    -0.0060498255    -0.0067235515
  119  C  8 XZ     -0.0052730272     0.0019126001     0.0083481333    -0.0081526115     0.0117477608
  120  C  8 YZ      0.0040427669    -0.0018158148    -0.0050112200     0.0038403347    -0.0088056409
  121  N  9  S     -0.0001518548     0.0001463547    -0.0012224580    -0.0015860168    -0.0000350735
  122  N  9  S      0.0003363585    -0.0004194646     0.0004011993     0.0001487003     0.0001669203
  123  N  9  S     -0.0223444732     0.0064692108    -0.0645656769    -0.0640942686    -0.0048874362
  124  N  9  X     -0.0227706590    -0.1014444198     0.0248364588     0.0513000570     0.0002913429
  125  N  9  Y     -0.0383712018    -0.1317905998     0.0183051709     0.0410270803     0.0001578005
  126  N  9  Z     -0.0617055785    -0.1547431784    -0.0027241950     0.0159674573    -0.0000667300
  127  N  9  X      0.0188142558     0.0780855412    -0.0112010971    -0.0451840390     0.0001685921
  128  N  9  Y      0.0218682771     0.1064878810    -0.0292594441    -0.0583500315    -0.0015370587
  129  N  9  Z      0.0440678633     0.1220724314     0.0097116062    -0.0061799370     0.0003902638
  130  N  9 XX     -0.0007793623    -0.0025324199     0.0006947717     0.0000357023     0.0000455324
  131  N  9 YY      0.0023524006     0.0047011083    -0.0003584737     0.0008137517    -0.0000077062
  132  N  9 ZZ     -0.0016478017    -0.0026462524     0.0003779665     0.0003909386     0.0000471940
  133  N  9 XY      0.0002142530     0.0004392947     0.0004750384     0.0006965493     0.0000211149
  134  N  9 XZ     -0.0018584816    -0.0030617796    -0.0000748281    -0.0004616579    -0.0000006476
  135  N  9 YZ      0.0017929891     0.0019963066     0.0005501758     0.0004680378     0.0000118443
  136  C 10  S      0.0016080966    -0.0013815250     0.0002820231    -0.0022174795     0.0000240983
  137  C 10  S     -0.0039005135     0.0033878013    -0.0006995996     0.0053980421    -0.0003709514
  138  C 10  S     -0.0028655426     0.0128608462    -0.0121173783     0.0105813096     0.0027660521
  139  C 10  X     -0.0579526659     0.0089505730     0.0389119561    -0.0705174799    -0.1173742187
  140  C 10  Y     -0.0889628618     0.0153532543     0.0583058755    -0.1033448133    -0.1768858322
  141  C 10  Z     -0.1178312461     0.0239135652     0.0708081972    -0.1223795463    -0.2194516538
  142  C 10  X     -0.0469599325     0.0118651318     0.0348732230    -0.0970891668    -0.1813480568
  143  C 10  Y     -0.0715670874     0.0136623738     0.0622516658    -0.1352730697    -0.2743279912
  144  C 10  Z     -0.0887655076     0.0214831262     0.0661667976    -0.1779342776    -0.3389337420
  145  C 10 XX      0.0047440495     0.0001643323     0.0010440323    -0.0080905764     0.0116523731
  146  C 10 YY      0.0068045744    -0.0001546175    -0.0009178177    -0.0100070417    -0.0013558003
  147  C 10 ZZ     -0.0121689579     0.0006316309    -0.0003100136     0.0191037500    -0.0103810144
  148  C 10 XY      0.0068305196    -0.0001097034     0.0006760305    -0.0111464213     0.0097110338
  149  C 10 XZ      0.0014300826     0.0003280718     0.0008966890    -0.0029475356     0.0093898988
  150  C 10 YZ     -0.0003537809    -0.0002865165    -0.0005165770     0.0012523220    -0.0057646068
  151  C 11  S     -0.0005816007     0.0005229108    -0.0001828336     0.0007639540     0.0000143663
  152  C 11  S      0.0014427318    -0.0012482122     0.0006655129    -0.0014570638     0.0001384625
  153  C 11  S      0.0010897248    -0.0057182670     0.0052038576    -0.0033570652    -0.0014627986
  154  C 11  X      0.0446795543     0.0004301446    -0.0004077526    -0.0460465524     0.1197957356
  155  C 11  Y      0.0695901788    -0.0015154543     0.0004005935    -0.0725793879     0.1809826037
  156  C 11  Z      0.0882595423    -0.0028133025     0.0007693042    -0.0902340458     0.2236354996
  157  C 11  X      0.0328660301     0.0019429953     0.0009871508    -0.0672035973     0.1848007330
  158  C 11  Y      0.0532419863    -0.0013530035     0.0016496122    -0.1119581813     0.2787965021
  159  C 11  Z      0.0651749945    -0.0027122907     0.0041203019    -0.1347627289     0.3439615636
  160  C 11 XX      0.0088800147    -0.0015873115    -0.0049687386     0.0133068184     0.0111087724
  161  C 11 YY     -0.0086737964     0.0009884045     0.0037099253    -0.0137915216    -0.0012998475
  162  C 11 ZZ      0.0000137596     0.0003616852     0.0014237047     0.0002516997    -0.0097848314
  163  C 11 XY      0.0041073498    -0.0007580298    -0.0030197821     0.0066068844     0.0091248921
  164  C 11 XZ      0.0094651332    -0.0014610038    -0.0049829601     0.0145201353     0.0089456653
  165  C 11 YZ     -0.0061073980     0.0008809831     0.0032712050    -0.0096832384    -0.0054941265
  166  C 12  S     -0.0000164574    -0.0000073593    -0.0000385575    -0.0000759525    -0.0001853551
  167  C 12  S      0.0000706188    -0.0000237031     0.0002183394     0.0006292996     0.0005165301
  168  C 12  S      0.0002956539     0.0007850420    -0.0021097041    -0.0037834617     0.0002756372
  169  C 12  X      0.1028831427    -0.0113532836    -0.0379072423     0.1123948920    -0.0023090984
  170  C 12  Y      0.1568654299    -0.0173509003    -0.0573893164     0.1706484004    -0.0031573445
  171  C 12  Z      0.1925088391    -0.0212262044    -0.0707291703     0.2105846103    -0.0040252399
  172  C 12  X      0.0786002454    -0.0109447146    -0.0385192558     0.1659939501    -0.0032605241
  173  C 12  Y      0.1210140198    -0.0172081062    -0.0597334457     0.2470106136    -0.0053229860
  174  C 12  Z      0.1474721908    -0.0200561135    -0.0734609723     0.3066700011    -0.0068603660
  175  C 12 XX     -0.0026639920    -0.0000675570    -0.0003503325     0.0047402027    -0.0041387026
  176  C 12 YY      0.0007223344    -0.0000373140    -0.0000400038    -0.0003026174     0.0266436006
  177  C 12 ZZ      0.0019570726     0.0000933547     0.0004536796    -0.0042902180    -0.0224157402
  178  C 12 XY     -0.0021873632     0.0000044604    -0.0003576073     0.0041056574     0.0064969651
  179  C 12 XZ     -0.0022596430    -0.0000434860    -0.0003129339     0.0036526486    -0.0113748938
  180  C 12 YZ      0.0014718328    -0.0000185333     0.0002168811    -0.0022883924     0.0084368356
  181  C 13  S      0.0005873123    -0.0005254128    -0.0000353503    -0.0011258216     0.0000227711
  182  C 13  S     -0.0013745327     0.0010729422     0.0005163255     0.0032080964    -0.0001450676
  183  C 13  S     -0.0035908265     0.0052344623     0.0007707271     0.0206283674     0.0013022542
  184  C 13  X      0.0439536510    -0.0021674656     0.0009217657    -0.0530000187    -0.1173521440
  185  C 13  Y      0.0624924881    -0.0006053842     0.0017797584    -0.0762503364    -0.1783041397
  186  C 13  Z      0.0779245914    -0.0005938990     0.0022399108    -0.0931830171    -0.2201928413
  187  C 13  X      0.0331786144    -0.0035525916     0.0030687551    -0.0826226987    -0.1795790503
  188  C 13  Y      0.0467867032    -0.0004525636     0.0040048146    -0.1153186501    -0.2714418792
  189  C 13  Z      0.0560064771     0.0013165967     0.0044122881    -0.1363140259    -0.3357877785
  190  C 13 XX      0.0064761247    -0.0010891354    -0.0040843385     0.0096990734    -0.0113652111
  191  C 13 YY      0.0067463057    -0.0007003390    -0.0023977356     0.0108286477     0.0011135013
  192  C 13 ZZ     -0.0134264013     0.0019888906     0.0065881508    -0.0198286405     0.0102086689
  193  C 13 XY      0.0081216117    -0.0012028515    -0.0044859407     0.0125424690    -0.0094947976
  194  C 13 XZ      0.0031013350    -0.0007993473    -0.0023664301     0.0039866126    -0.0091560945
  195  C 13 YZ     -0.0013672574     0.0003402906     0.0013110009    -0.0018862225     0.0055659960
  196  C 14  S     -0.0015743509     0.0013354438    -0.0000600421     0.0022448334    -0.0000743899
  197  C 14  S      0.0035617279    -0.0033074511     0.0002887888    -0.0058018778     0.0004380724
  198  C 14  S      0.0061992565    -0.0105845554     0.0018878491    -0.0228972906    -0.0018381987
  199  C 14  X     -0.0684101190     0.0147435727     0.0379033897    -0.0607835097     0.1179633493
  200  C 14  Y     -0.0935237798     0.0149337423     0.0577161620    -0.1025261418     0.1791271064
  201  C 14  Z     -0.1204696391     0.0215048437     0.0716194058    -0.1230459250     0.2218193092
  202  C 14  X     -0.0484869827     0.0101392378     0.0352866763    -0.0993141966     0.1798390790
  203  C 14  Y     -0.0741306963     0.0160648738     0.0527688006    -0.1400459461     0.2724812156
  204  C 14  Z     -0.0919577390     0.0198077935     0.0728281294    -0.1626891855     0.3382307079
  205  C 14 XX      0.0068896358    -0.0001365794     0.0011187333    -0.0118744325    -0.0113492291
  206  C 14 YY     -0.0083678738     0.0002192691     0.0004488216     0.0122957157     0.0017679490
  207  C 14 ZZ      0.0020362847    -0.0007137981    -0.0014585331    -0.0015141038     0.0096658516
  208  C 14 XY      0.0025880313     0.0001968279     0.0009481781    -0.0057860677    -0.0093382726
  209  C 14 XZ      0.0081084694    -0.0002359671     0.0005050060    -0.0134745680    -0.0093741300
  210  C 14 YZ     -0.0053707204     0.0001353105    -0.0001345028     0.0091035696     0.0057578030
  211  H 15  S      0.0217917553     0.0219483993     0.0322302497     0.0233262851     0.0000706159
  212  H 15  S      0.0146554310     0.0219724619     0.0334044692     0.0498330923     0.0003175581
  213  H 16  S      0.0021531535    -0.0155905607    -0.0050531609    -0.0027404481    -0.0001251027
  214  H 16  S      0.0015725260    -0.0013992433    -0.0299296692    -0.0549490729    -0.0002229383
  215  H 17  S      0.0089232083    -0.0264271682     0.0144579127    -0.0206019665     0.0000269356
  216  H 17  S     -0.0152963495    -0.0090797725     0.0058010189     0.0411925024     0.0101528727
  217  H 18  S      0.0007847174    -0.0330773369    -0.0254112587    -0.0210639211    -0.0000118244
  218  H 18  S      0.0057988970    -0.0327118713    -0.0299326320    -0.0481592240    -0.0032508076
  219  H 19  S     -0.0031712413     0.0013538311    -0.0018331784    -0.0045639903    -0.0000189357
  220  H 19  S     -0.0041966321    -0.0202653016     0.0285536436     0.0401131932    -0.0006484124
  221  H 20  S     -0.0215754730    -0.0024568919     0.0044082727     0.0111803588     0.0000383817
  222  H 20  S     -0.0302524250     0.0229568124    -0.0296838102     0.0423270726    -0.0000827026
  223  H 21  S      0.0000330520     0.0007236062    -0.0006321946     0.0003154454    -0.0004602228
  224  H 21  S      0.0023475983    -0.0024693003    -0.0015899653    -0.0100782559    -0.0001432905
  225  H 22  S     -0.0017361883     0.0008426221    -0.0002334712     0.0008151347     0.0000272501
  226  H 22  S     -0.0017816451     0.0015390361    -0.0008267420     0.0029047777    -0.0003691615
  227  H 23  S      0.0000350109    -0.0000285155     0.0000354013    -0.0000026856    -0.0002767843
  228  H 23  S      0.0000385076    -0.0000073864    -0.0000815974    -0.0007382747    -0.0010205276
  229  H 24  S      0.0016993097    -0.0008862395    -0.0001195521    -0.0014218084    -0.0000263866
  230  H 24  S      0.0017894579    -0.0013606891    -0.0003998888    -0.0062730502    -0.0000377368
  231  H 25  S     -0.0000318468    -0.0005195988    -0.0003592887    -0.0022788280    -0.0000109564
  232  H 25  S     -0.0029595581     0.0036757874    -0.0043502453     0.0026797287    -0.0005832311
  233  C 26  S     -0.0013380109    -0.0028081420    -0.0048891313    -0.0035186981    -0.0000117235
  234  C 26  S      0.0041922447     0.0043253268     0.0086574141     0.0049479071    -0.0000284097
  235  C 26  S      0.0232997999    -0.0484369856     0.0890329823     0.0719306184    -0.0019598576
  236  C 26  X      0.0971402032    -0.0083250554    -0.0030973453    -0.0976478937     0.0001124735
  237  C 26  Y      0.1737691532    -0.0075745239     0.0192300406    -0.1127944531    -0.0002925416
  238  C 26  Z      0.1897132358    -0.0092438113     0.0274005480    -0.1670585610     0.0001279957
  239  C 26  X      0.0527808855     0.0188499333    -0.0288677892    -0.0442121087    -0.0080487004
  240  C 26  Y      0.1194360152    -0.0241710473     0.0080261731    -0.1449800383     0.0016915323
  241  C 26  Z      0.1369318532    -0.0212375087     0.0072315531    -0.2240190391     0.0061218101
  242  C 26 XX      0.0030650722    -0.0051910792    -0.0191291071     0.0018006626     0.0000861132
  243  C 26 YY     -0.0000491673     0.0022797366     0.0016340551     0.0008977963    -0.0004732668
  244  C 26 ZZ     -0.0016257443     0.0016560227     0.0206829818    -0.0012256983     0.0003895266
  245  C 26 XY      0.0042656322    -0.0068125699    -0.0168914935    -0.0023341527    -0.0000971280
  246  C 26 XZ      0.0012168202    -0.0040289135    -0.0149763526     0.0021811086     0.0002383193
  247  C 26 YZ     -0.0020464727     0.0034063132     0.0104674538     0.0006934914    -0.0001680830
  248  C 27  S      0.0002367494    -0.0006240997     0.0044183977     0.0028542923     0.0001545342
  249  C 27  S      0.0006942998     0.0011115745    -0.0100259938    -0.0102697562    -0.0001068458
  250  C 27  S      0.0053389263    -0.0131885945     0.0076926469    -0.0594575404     0.0080952328
  251  C 27  X      0.0538200485    -0.0265547022    -0.0884232640     0.0336114037    -0.0002845630
  252  C 27  Y      0.1096096396    -0.0616848179    -0.1434912000     0.0156366107    -0.0001078678
  253  C 27  Z      0.0954105128    -0.0431102038    -0.1856343302     0.0553109372    -0.0000828971
  254  C 27  X      0.0338017568    -0.0234430657    -0.0531194027     0.0959170822    -0.0068062877
  255  C 27  Y      0.0701897119    -0.0420259350    -0.1293813185     0.0123838525    -0.0010381686
  256  C 27  Z      0.0589022239    -0.0311057597    -0.1671597605     0.0366576013     0.0006804783
  257  C 27 XX     -0.0147924225     0.0011433314    -0.0025399855     0.0181684485     0.0007926030
  258  C 27 YY      0.0018360572     0.0000813815    -0.0004706586    -0.0024744886    -0.0049920992
  259  C 27 ZZ      0.0129353406    -0.0004862017     0.0012150706    -0.0177369697     0.0042102251
  260  C 27 XY     -0.0132650187     0.0003704168    -0.0013981973     0.0142378301    -0.0011826054
  261  C 27 XZ     -0.0115010267    -0.0000422792    -0.0008240435     0.0153833210     0.0021516362
  262  C 27 YZ      0.0075743394    -0.0002183786     0.0008526936    -0.0086288093    -0.0016349492
  263  C 28  S      0.0149799022    -0.0004524685     0.0279157482     0.0110662925     0.0000248040
  264  C 28  S     -0.0388053964    -0.0142622679    -0.0668345052    -0.0212073177    -0.0004705173
  265  C 28  S      0.0141032864     0.2569119863    -0.0524966363    -0.0423907565     0.0058636953
  266  C 28  X     -0.0147428658    -0.1817882969     0.0849135321     0.0715664552    -0.0004146080
  267  C 28  Y     -0.0781165353    -0.2383105559     0.0115961524     0.0454955624    -0.0003510005
  268  C 28  Z     -0.0780943889    -0.2939592842     0.0290299815     0.0314587356    -0.0003740107
  269  C 28  X     -0.0039957324    -0.2613596021     0.1249638107     0.1229519112     0.0014439763
  270  C 28  Y     -0.0721946994    -0.1695035026     0.0064710228     0.0868178370    -0.0038927384
  271  C 28  Z     -0.0647971720    -0.3374417632     0.0358625285     0.0730748883    -0.0005182894
  272  C 28 XX     -0.0017116542    -0.0040464394     0.0043854254     0.0042074063    -0.0000123830
  273  C 28 YY     -0.0035514821     0.0087470301     0.0015169066    -0.0020624209    -0.0000528790
  274  C 28 ZZ     -0.0009305210    -0.0052613113    -0.0150005492    -0.0032818471    -0.0000409032
  275  C 28 XY      0.0029346426     0.0023334844     0.0136532288     0.0036597638    -0.0000253954
  276  C 28 XZ      0.0041726492    -0.0020395529     0.0112089541     0.0103560986    -0.0000059679
  277  C 28 YZ      0.0025458177     0.0033437966     0.0047316218     0.0039713901     0.0000077079

                         61               62               63               64               65
                    0.0447827627     0.0508126551     0.0620057687     0.0709031254     0.0834146282
    1  C  1  S     -0.0375514824     0.0512049250    -0.0158173182     0.0132116334     0.0053720453
    2  C  1  S      0.0926746368    -0.1076059741     0.0321461332    -0.0417913640    -0.0229428780
    3  C  1  S      0.5262094623    -0.8083980069     0.1923300229     0.2622287668    -0.0627753499
    4  C  1  X      0.0719047382    -0.1400999300    -0.0094120495     0.1442149138     0.0360669128
    5  C  1  Y     -0.0295862382     0.0539393859    -0.0488326187     0.0187700165     0.0137221993
    6  C  1  Z      0.0303352586    -0.0853435319     0.0157081299    -0.0560573153    -0.0221676685
    7  C  1  X      0.1396835858    -0.1413979084     0.0381458031     0.4255295181     0.0834147857
    8  C  1  Y      0.0139025744     0.1632326113    -0.1664038096     0.2675558436     0.1115388165
    9  C  1  Z      0.1279355202    -0.1153587164     0.0866626853    -0.3760799582    -0.1039963888
   10  C  1 XX      0.0026564109    -0.0113334680    -0.0028816578    -0.0044313867    -0.0019946799
   11  C  1 YY      0.0054631950    -0.0054406287     0.0122922613    -0.0087504220    -0.0031820707
   12  C  1 ZZ      0.0107806171    -0.0071424732    -0.0021096242     0.0062316093     0.0001462712
   13  C  1 XY      0.0036399823    -0.0026472282    -0.0066267934     0.0061491431     0.0010067738
   14  C  1 XZ     -0.0092813531    -0.0066177399     0.0026151720    -0.0051436344    -0.0006017485
   15  C  1 YZ      0.0054068616     0.0002473226     0.0066109158    -0.0047709219    -0.0010376610
   16  C  2  S     -0.0215377535     0.0062519883    -0.0102599667     0.0247226452     0.0074116423
   17  C  2  S      0.0462356941    -0.0480062353     0.0180983071    -0.0516801672    -0.0233858463
   18  C  2  S      0.4558508554     0.4263127014     0.2690895933    -0.5937039186    -0.0716320037
   19  C  2  X      0.1358412546     0.2046009500     0.0659100986     0.0341675849     0.0084514000
   20  C  2  Y     -0.0717029954    -0.0543608323    -0.0724172879     0.0927988895     0.0252611684
   21  C  2  Z      0.0461683879     0.0637881807     0.0500159616     0.0359664476     0.0098715107
   22  C  2  X      0.2499956240     0.4159518455     0.1615688898     0.0489267426     0.0248418053
   23  C  2  Y     -0.0603708741     0.0958353409    -0.1005942654     0.1885264183     0.0989373718
   24  C  2  Z     -0.0217761396     0.1676889980     0.0920635288     0.0143463959     0.0285249566
   25  C  2 XX      0.0027553435     0.0000428829    -0.0025857488    -0.0071909057    -0.0019197219
   26  C  2 YY      0.0020344740     0.0013082928    -0.0019666152     0.0045954686    -0.0000443081
   27  C  2 ZZ      0.0081649461    -0.0068305006     0.0088302512    -0.0119805855    -0.0038287723
   28  C  2 XY     -0.0011146374    -0.0029870521    -0.0035663540     0.0066113223     0.0018839321
   29  C  2 XZ      0.0099970075     0.0026065674     0.0019755160     0.0031152000    -0.0000515373
   30  C  2 YZ      0.0008583874     0.0006095677    -0.0040971575     0.0020709383     0.0006177228
   31  C  3  S      0.0024117742     0.0126016789    -0.0292516158     0.0252776579     0.0023696828
   32  C  3  S     -0.0005100295    -0.0271129544     0.0857728795    -0.0580768262     0.0013797804
   33  C  3  S     -0.2523471317    -0.3411892141     0.1672264675    -0.4061917624    -0.1371141805
   34  C  3  X     -0.1720398252    -0.1976346272    -0.0821244387    -0.0147057187     0.0107160851
   35  C  3  Y      0.0443104608     0.0500391944     0.0130025876     0.0247624103     0.0023303300
   36  C  3  Z     -0.0643022874    -0.0489575816    -0.0629264084     0.0802593662     0.0103079047
   37  C  3  X     -0.3192788418    -0.4055934711    -0.1900461768    -0.0973651795    -0.0144867919
   38  C  3  Y      0.0991933758     0.1471129364    -0.0687094740     0.0742872386    -0.0192252739
   39  C  3  Z     -0.2331915064    -0.2210967326    -0.2394562781     0.1867742855    -0.0442977947
   40  C  3 XX      0.0033047330    -0.0023720137     0.0081408036    -0.0073395193    -0.0005460129
   41  C  3 YY     -0.0002395345    -0.0040108110     0.0067204117    -0.0131777494    -0.0019988183
   42  C  3 ZZ     -0.0043699459     0.0007294273     0.0046073230     0.0065094699     0.0026992007
   43  C  3 XY     -0.0024134339    -0.0127380128    -0.0003977200    -0.0016049920    -0.0009067261
   44  C  3 XZ      0.0062387688     0.0100102652     0.0092830402     0.0019852069     0.0006525247
   45  C  3 YZ     -0.0042083451    -0.0031812342     0.0003914631     0.0013679075     0.0004106999
   46  C  4  S     -0.0004228748     0.0267666207    -0.0515209444     0.0152903935    -0.0019589193
   47  C  4  S     -0.0108783295    -0.0637800986     0.1215777312    -0.0368231885    -0.0026541697
   48  C  4  S      0.1585639372    -0.3056080251     0.8115635175    -0.2726122858     0.2838619173
   49  C  4  X      0.0662559303    -0.0202642359     0.1412770479     0.0509044302     0.0162204874
   50  C  4  Y      0.0084088201     0.0251454620     0.0174604582    -0.1049468248    -0.0107252168
   51  C  4  Z      0.0243230789     0.0656658637     0.0312572352     0.0676277009     0.0123217608
   52  C  4  X      0.0287148991    -0.1873157667     0.1579111656    -0.0660729082    -0.0684153757
   53  C  4  Y     -0.0554946785     0.0461106161     0.0840908755    -0.2559401557    -0.0642531450
   54  C  4  Z      0.0074322768     0.1265972860     0.0512796164     0.2852152640     0.1327912918
   55  C  4 XX      0.0060941084    -0.0012908370     0.0043517928    -0.0060072018    -0.0027847660
   56  C  4 YY     -0.0066374601    -0.0045715320     0.0124549621     0.0047583388     0.0028636382
   57  C  4 ZZ     -0.0008575054    -0.0085051830     0.0086265335    -0.0060842368    -0.0000058338
   58  C  4 XY     -0.0046109824     0.0007239426     0.0005326882     0.0068609056     0.0020841080
   59  C  4 XZ     -0.0042273061     0.0033783055     0.0063899003     0.0008247166     0.0013608574
   60  C  4 YZ      0.0036998595    -0.0079344626    -0.0000693036    -0.0076088476    -0.0023328732
   61  C  5  S      0.0255860300    -0.0402675003    -0.0224592794     0.0262138551     0.0091737695
   62  C  5  S     -0.0742028178     0.0722935592     0.0539156606    -0.0885055449    -0.0241608859
   63  C  5  S     -0.2144560498     0.8497370168     0.3373594727    -0.3307427769     0.2636329721
   64  C  5  X     -0.0753383854    -0.1121846675     0.0029543314    -0.0119246133    -0.0015608895
   65  C  5  Y      0.0268417169    -0.0886927140    -0.0823110582    -0.0053665174     0.0004958270
   66  C  5  Z     -0.1999506204    -0.0736313717    -0.0228110646    -0.0188764011    -0.0045554512
   67  C  5  X     -0.0736412428    -0.3703954798    -0.0020664053    -0.3823992932     0.2751217755
   68  C  5  Y      0.0908788555    -0.1277338053    -0.3374769627     0.0029205743    -0.0122266276
   69  C  5  Z     -0.4556925996    -0.1003068936     0.0773369097     0.1704138037    -0.2019726642
   70  C  5 XX     -0.0131222287     0.0051310516     0.0148596273     0.0054302794     0.0032007088
   71  C  5 YY      0.0010837942     0.0038454708     0.0115583613    -0.0082821713    -0.0026385823
   72  C  5 ZZ     -0.0032343676     0.0059071043    -0.0133320998    -0.0169884057    -0.0041081487
   73  C  5 XY      0.0003232768     0.0083375807    -0.0267368395    -0.0121437779    -0.0031943511
   74  C  5 XZ     -0.0034172454    -0.0124745324     0.0110874421     0.0003134180    -0.0007365563
   75  C  5 YZ     -0.0088977442     0.0008499694     0.0127761256     0.0093028307     0.0031093747
   76  C  6  S     -0.0046439154     0.0117971686    -0.0141651147     0.0539601186     0.0220369850
   77  C  6  S      0.0208133390    -0.0081580679     0.0234840519    -0.0687780227    -0.0252500662
   78  C  6  S     -0.0915931308    -0.3648729881     0.2428144661    -1.4414430738    -0.6660591486
   79  C  6  X      0.0314325740    -0.0056835621    -0.0289028474     0.0365030188     0.0156613868
   80  C  6  Y      0.0419568769    -0.0671512480    -0.0204756118    -0.0498611069    -0.0214953204
   81  C  6  Z     -0.0203513362     0.0070403940     0.0835608254    -0.0201895811    -0.0070233597
   82  C  6  X      0.0409147547    -0.0453640789    -0.0918238223     0.0804753473     0.0246695950
   83  C  6  Y      0.1497599459    -0.1557189636    -0.0607221054     0.0170940084    -0.0192565716
   84  C  6  Z     -0.0243003854     0.0351228891     0.2274287734     0.0407448124     0.0594662267
   85  C  6 XX      0.0019617675    -0.0017212555     0.0078218367    -0.0024293395    -0.0008063584
   86  C  6 YY      0.0014773344    -0.0003961868    -0.0008494593    -0.0060079135    -0.0022728749
   87  C  6 ZZ      0.0004464580     0.0012132303    -0.0023655979    -0.0091990593    -0.0038090372
   88  C  6 XY     -0.0041385093     0.0075912101     0.0008670711    -0.0092620037    -0.0018033600
   89  C  6 XZ      0.0006929161    -0.0017168149    -0.0049218524     0.0002118762     0.0000620881
   90  C  6 YZ     -0.0041427903     0.0033921476    -0.0025387354     0.0062064625     0.0009321427
   91  C  7  S     -0.0006333672     0.0010263500     0.0056696063    -0.0090944970    -0.0032957203
   92  C  7  S     -0.0002506543    -0.0027324553    -0.0309660079     0.0338077027     0.0023628336
   93  C  7  S      0.0195804095     0.0142291660     0.0701469792    -0.0412477511     0.1086285173
   94  C  7  X      0.2795262830    -0.0951053845     0.0141944972     0.0759380855     0.0243938792
   95  C  7  Y      0.1361447947     0.0609434600     0.0430097958     0.0401580550     0.0094719675
   96  C  7  Z     -0.0778036084     0.2642616030     0.1101703252    -0.0899165599    -0.0365289793
   97  C  7  X      0.2087431649     0.0144445583     0.0115956082     0.6090530755    -0.0753547643
   98  C  7  Y      0.2719852670    -0.1731599029     0.0748108646    -0.8447262210     0.1235452015
   99  C  7  Z     -0.1241958384     0.3777605926     0.0719877621     0.2747195611    -0.0798944871
  100  C  7 XX     -0.0302057242     0.0082026602    -0.0009444036    -0.0001306154    -0.0004554641
  101  C  7 YY      0.0230003571     0.0086137544     0.0048320590     0.0021630459    -0.0005481792
  102  C  7 ZZ      0.0058218033    -0.0162607336    -0.0077985185     0.0119134401     0.0022561692
  103  C  7 XY      0.0174477567    -0.0100531955    -0.0017452326     0.0110006421     0.0019576071
  104  C  7 XZ     -0.0056873390    -0.0088858315    -0.0078820548    -0.0032568112     0.0002896939
  105  C  7 YZ     -0.0123494409     0.0233340529     0.0061707850    -0.0036633539    -0.0007410355
  106  C  8  S     -0.0008504225    -0.0008581528     0.0034502514     0.0062785358    -0.0206018241
  107  C  8  S      0.0013971228     0.0029196967    -0.0064080748    -0.0154080188     0.0478528391
  108  C  8  S     -0.0315556275     0.0828302725     0.1092434448    -0.2288447833    -0.0987238924
  109  C  8  X     -0.0494077624    -0.0396165113    -0.0008144977     0.0074418130    -0.0368006700
  110  C  8  Y     -0.0683339065    -0.0591910688    -0.0113417204    -0.0063003376     0.0024395722
  111  C  8  Z     -0.0832926181    -0.0712186966    -0.0291134339    -0.0221009047     0.0126006936
  112  C  8  X     -0.0208954256    -0.1325307098    -0.1295499562     0.0188829285     0.2700411144
  113  C  8  Y     -0.0971700988    -0.0977575315     0.0393708251    -0.0148182983    -0.0262349326
  114  C  8  Z     -0.1457118475    -0.0454257632    -0.0162200734    -0.0270100832    -0.1304659614
  115  C  8 XX     -0.0043272731    -0.0036137629     0.0100525606     0.0050346488    -0.0088915109
  116  C  8 YY     -0.0004614037    -0.0006999581     0.0027394714    -0.0012782469     0.0121608463
  117  C  8 ZZ      0.0050006726     0.0052535485    -0.0134319100    -0.0070724297     0.0029686934
  118  C  8 XY      0.0056591460     0.0049667592    -0.0258519358    -0.0119038343    -0.0040689678
  119  C  8 XZ     -0.0047871765    -0.0055123496     0.0127618948     0.0045185850     0.0114437589
  120  C  8 YZ     -0.0021862879    -0.0016232417     0.0107288462     0.0072499262    -0.0044304258
  121  N  9  S      0.0022465064    -0.0047634341    -0.0010987834    -0.0204027851    -0.0007217749
  122  N  9  S     -0.0002009933     0.0010749446    -0.0023266754    -0.0132846735    -0.0059734367
  123  N  9  S      0.1335560560    -0.2609328582    -0.0029679143    -0.9287068225     0.1020831376
  124  N  9  X      0.2974958527    -0.1152198023     0.0154670456     0.0642434428     0.0053654790
  125  N  9  Y      0.1394554598     0.0590671980     0.0554361599     0.0378803964     0.0034632043
  126  N  9  Z     -0.0817729174     0.2686753292     0.0914385959    -0.0947715194    -0.0229665617
  127  N  9  X     -0.3748143475     0.1756458507    -0.0178143150     0.0383042419    -0.0301851051
  128  N  9  Y     -0.1415014640    -0.1316424569    -0.0659721727    -0.2437461830     0.0229462420
  129  N  9  Z      0.0811935353    -0.2995736328    -0.1093885701     0.2097838634     0.0198823114
  130  N  9 XX     -0.0044809056     0.0025397048     0.0000620080     0.0022741282    -0.0014287200
  131  N  9 YY      0.0030110760     0.0023696237     0.0013729366    -0.0000021549    -0.0000532252
  132  N  9 ZZ      0.0000001912    -0.0010699825    -0.0015612018     0.0056619212     0.0000965147
  133  N  9 XY      0.0020299119    -0.0003962940    -0.0005075916     0.0062064982     0.0005734230
  134  N  9 XZ     -0.0006487061    -0.0021297602    -0.0014277744    -0.0024684725     0.0003376683
  135  N  9 YZ     -0.0022115496     0.0043310718     0.0015280453     0.0020265694    -0.0009602603
  136  C 10  S     -0.0109783763    -0.0093268019     0.0358656634     0.0306424986    -0.0350750579
  137  C 10  S      0.0273678927     0.0244025719    -0.0942178248    -0.0715096205     0.0743224698
  138  C 10  S      0.0743690831     0.1191772528    -0.3004036677    -0.2840116280     0.3404254141
  139  C 10  X     -0.0016323729    -0.0028228490     0.0415014822     0.0425149739    -0.0557639128
  140  C 10  Y      0.0095404939     0.0031713081     0.0421170993    -0.0059321243     0.0786220831
  141  C 10  Z      0.0366182210     0.0299747534    -0.0504699225    -0.0149404529    -0.0334403185
  142  C 10  X      0.0246173505     0.0463641751    -0.0440710397     0.0561793441    -0.3047150115
  143  C 10  Y      0.0523521619     0.0007131595     0.0176677047    -0.1276052354     0.2799303825
  144  C 10  Z      0.0235222812     0.0326751502     0.0223130122     0.0764651651    -0.0611256168
  145  C 10 XX      0.0039726541     0.0032028364    -0.0014184493    -0.0015117496     0.0054439941
  146  C 10 YY      0.0075702444     0.0071447411    -0.0083760634    -0.0048751209    -0.0008016618
  147  C 10 ZZ     -0.0064156161    -0.0055634175    -0.0085072430    -0.0065722764     0.0090091542
  148  C 10 XY      0.0044924986     0.0036064690     0.0025427321     0.0000399716     0.0108991200
  149  C 10 XZ      0.0022829906     0.0024044083    -0.0046918988    -0.0017128219    -0.0079170913
  150  C 10 YZ     -0.0003751146    -0.0006596977     0.0002324448    -0.0000328198     0.0011880358
  151  C 11  S      0.0044570378     0.0047168821    -0.0177713001    -0.0020201324    -0.0453621996
  152  C 11  S     -0.0105727483    -0.0126328849     0.0407145854     0.0097156985     0.1024069470
  153  C 11  S     -0.0403769995    -0.0888363043     0.2498387172    -0.0372408561     0.8544434570
  154  C 11  X      0.0339089714     0.0309959345    -0.0246939216    -0.0220150137     0.0413975491
  155  C 11  Y      0.0356750051     0.0311689619     0.0198708943    -0.0040626239     0.0903602683
  156  C 11  Z      0.0418090809     0.0377174902     0.0213244311     0.0312917268    -0.0914179752
  157  C 11  X      0.0686217807     0.0629446688    -0.0859777643    -0.0643339066     0.0670888572
  158  C 11  Y      0.0379938293     0.0444253868     0.0667049714     0.0417971692     0.2423908232
  159  C 11  Z      0.0728090247     0.0576987920     0.0313214670     0.0289019549    -0.2254634079
  160  C 11 XX     -0.0048034001    -0.0044233153     0.0026908023    -0.0017094792     0.0159230315
  161  C 11 YY      0.0044592360     0.0035287322     0.0047569492     0.0026122190     0.0038947583
  162  C 11 ZZ     -0.0017292254    -0.0018591395     0.0009548757     0.0011263233     0.0013677247
  163  C 11 XY     -0.0008954745    -0.0004867494    -0.0029477276     0.0006103681    -0.0080900868
  164  C 11 XZ     -0.0051175084    -0.0043290024     0.0004824520    -0.0002767579     0.0015104746
  165  C 11 YZ      0.0030296127     0.0025279315     0.0013996346    -0.0009831318     0.0086153142
  166  C 12  S     -0.0003512575    -0.0001894723     0.0006209243     0.0087228274    -0.0418606490
  167  C 12  S      0.0012460333    -0.0005671548    -0.0031434357    -0.0169574534     0.0933138268
  168  C 12  S     -0.0167490323     0.0224028170    -0.0063398696    -0.0438262443     0.5873780537
  169  C 12  X     -0.0399301988    -0.0343439824    -0.0104682752    -0.0251816283     0.1229793698
  170  C 12  Y     -0.0611172408    -0.0529916400    -0.0132861329    -0.0081811104    -0.0117670217
  171  C 12  Z     -0.0756119326    -0.0643554914    -0.0196102827    -0.0036264183    -0.0616092180
  172  C 12  X     -0.0567322978    -0.0656819855    -0.0218933171    -0.0808230855     0.3593432291
  173  C 12  Y     -0.1086195356    -0.0903025332    -0.0202458213    -0.0037061961    -0.0435745745
  174  C 12  Z     -0.1255903594    -0.1051372707    -0.0347321217     0.0028471030    -0.1668035072
  175  C 12 XX     -0.0024136585    -0.0022892958    -0.0003563907     0.0016969861    -0.0045466732
  176  C 12 YY      0.0002193575     0.0001779810     0.0001503560    -0.0028207990     0.0147108504
  177  C 12 ZZ      0.0023809687     0.0019748686    -0.0005822233    -0.0016358659     0.0085620691
  178  C 12 XY     -0.0013528752    -0.0012328312    -0.0021196207    -0.0012959359    -0.0006074136
  179  C 12 XZ     -0.0019692771    -0.0017621442     0.0005378194    -0.0017749176     0.0078168843
  180  C 12 YZ      0.0009166576     0.0006988336     0.0008530412     0.0019196066    -0.0062771006
  181  C 13  S     -0.0055490282    -0.0044792326     0.0199879541     0.0157927162    -0.0367535944
  182  C 13  S      0.0141950862     0.0095189418    -0.0511179136    -0.0347286093     0.0822762926
  183  C 13  S      0.1094721885     0.0252341951    -0.2926331599    -0.2534970353     0.6751598428
  184  C 13  X      0.0157145620     0.0148155690     0.0385146871     0.0021561619     0.0803697237
  185  C 13  Y      0.0372699084     0.0331782601     0.0155408573     0.0251308364    -0.0802218586
  186  C 13  Z      0.0531732844     0.0464547173    -0.0086489716    -0.0037098095     0.0265231242
  187  C 13  X      0.0021377714     0.0258517408     0.0907856224     0.0170557713     0.1584703314
  188  C 13  Y      0.0555137137     0.0382542759     0.0629133955     0.0530773233    -0.2097364080
  189  C 13  Z      0.0982619832     0.0850848216    -0.0595094980    -0.0220515559     0.0929672882
  190  C 13 XX     -0.0015405021    -0.0018991508    -0.0025355924    -0.0019286488     0.0079233401
  191  C 13 YY     -0.0035973861    -0.0033274286    -0.0045858006    -0.0018560010    -0.0006700740
  192  C 13 ZZ      0.0082861457     0.0068782428    -0.0035130639    -0.0029522981     0.0093419216
  193  C 13 XY     -0.0031017405    -0.0023850415    -0.0036878172    -0.0040501805     0.0089386484
  194  C 13 XZ     -0.0010806321    -0.0006545727     0.0013240149     0.0023037571    -0.0079341976
  195  C 13 YZ     -0.0002880844    -0.0003786170     0.0013757194     0.0003967349     0.0020667782
  196  C 14  S      0.0095507965     0.0093901008    -0.0365418720    -0.0056497298    -0.0396462469
  197  C 14  S     -0.0262566472    -0.0229167235     0.0928106098     0.0190028527     0.0892963727
  198  C 14  S     -0.0913827178    -0.0720016832     0.3666060852     0.0404951345     0.2946783973
  199  C 14  X      0.0294771116     0.0240043344    -0.0611744209    -0.0164447045    -0.0307442074
  200  C 14  Y      0.0033890650    -0.0007747360     0.0542063370     0.0388181216    -0.0410466110
  201  C 14  Z      0.0230212871     0.0181434981    -0.0053490120    -0.0216766636     0.0488989726
  202  C 14  X     -0.0263204613     0.0305302022     0.0656540425     0.0434138146    -0.1425987146
  203  C 14  Y      0.0182206906     0.0349294907     0.0410009240     0.0774813252    -0.1743754729
  204  C 14  Z      0.0741501410     0.0109684635    -0.0558836060    -0.0834213713     0.2163962117
  205  C 14 XX      0.0051247904     0.0043095767     0.0000756491    -0.0022173710     0.0117891860
  206  C 14 YY     -0.0088207324    -0.0074432955     0.0085727927     0.0025156874     0.0031524363
  207  C 14 ZZ     -0.0015928075    -0.0011328310     0.0092172790     0.0036680085     0.0010051023
  208  C 14 XY      0.0012615980     0.0012294837     0.0034598821     0.0030440867    -0.0066511251
  209  C 14 XZ      0.0049275443     0.0041868798     0.0047587420     0.0019508683     0.0035773116
  210  C 14 YZ     -0.0028491871    -0.0028813609    -0.0043557468    -0.0034206271     0.0079553700
  211  H 15  S      0.0356933360     0.0236755144    -0.0526052545     0.0435397686     0.0091645537
  212  H 15  S     -0.2298982544     0.5133027377    -0.3372734305     0.7245174788     0.2638839244
  213  H 16  S      0.0051005341     0.0161329553    -0.0170765158     0.0452906217     0.0121965699
  214  H 16  S     -0.2340769988     0.1236896493    -0.2509210217     0.6743767680     0.2024301967
  215  H 17  S     -0.0459666701    -0.0207993574    -0.0291578946     0.0436949297     0.0123286021
  216  H 17  S     -0.1136827156     0.0531413766    -0.4141695906     0.6144267307     0.0329189251
  217  H 18  S     -0.0428098701     0.0267323979     0.0097046690     0.0512893524     0.0158552458
  218  H 18  S     -0.1008449923     0.2889475965    -0.4939643301     0.7211502893     0.0275123498
  219  H 19  S     -0.0210525151     0.0312951793    -0.0304532970     0.0018297866     0.0005134511
  220  H 19  S     -0.1384825961     0.2957355069    -0.2996167408     0.5129837045     0.2115274824
  221  H 20  S      0.0190132473    -0.0405829301     0.0202747314     0.0636088340     0.0201925004
  222  H 20  S      0.0496120900     0.1147435149    -0.1083485307     0.7755724029     0.3260123448
  223  H 21  S      0.0038426199     0.0056894813    -0.0154560828     0.0033764824    -0.0651995948
  224  H 21  S     -0.0526779184    -0.0148893227     0.0710141121     0.3562869997    -0.7958305248
  225  H 22  S      0.0050093224     0.0048783214    -0.0191823447     0.0021593638    -0.0651641025
  226  H 22  S      0.0259112684     0.0332866964    -0.1307154909     0.0777747708    -0.9986365867
  227  H 23  S     -0.0008911362    -0.0000309187     0.0000716931     0.0161236803    -0.0680094765
  228  H 23  S     -0.0052906108    -0.0004753171     0.0081371937     0.1568328542    -0.9693172427
  229  H 24  S     -0.0059842788    -0.0058827819     0.0224095171     0.0214610501    -0.0566618086
  230  H 24  S     -0.0373003121    -0.0311473622     0.1593807932     0.2098373878    -0.8216976210
  231  H 25  S     -0.0085013844    -0.0026307048     0.0223323023     0.0194056083    -0.0577217510
  232  H 25  S     -0.0082926777     0.0442078603    -0.0591543663     0.1813839838    -0.6236009724
  233  C 26  S     -0.0000147613    -0.0075873977     0.0055928592     0.0038941983    -0.0193166806
  234  C 26  S     -0.0075220390     0.0336789291     0.0044056845    -0.0420212117     0.0802271181
  235  C 26  S      0.0703116827    -0.1665609966    -0.4057612752     0.4588778271     0.1841274066
  236  C 26  X     -0.0227149708    -0.0260522865     0.0761218953    -0.0029199613     0.0280026101
  237  C 26  Y      0.0882018558     0.0499232364    -0.2609136490    -0.1235824142    -0.0296049037
  238  C 26  Z     -0.0546231577    -0.0391286382     0.1451972822     0.0998264165     0.0054017636
  239  C 26  X      0.0963139628    -0.0289739657     0.0554927784    -0.2626733678     0.4857546002
  240  C 26  Y      0.0732425759     0.1073439499    -0.3326192173    -0.1836327412    -0.0746938887
  241  C 26  Z     -0.0562326120    -0.0178576508     0.2561009860     0.2983281519    -0.2017013527
  242  C 26 XX      0.0108842074     0.0131038355    -0.0067273492    -0.0086395892     0.0024178721
  243  C 26 YY      0.0017936172     0.0009385294    -0.0034048483     0.0005389232     0.0055112820
  244  C 26 ZZ     -0.0127074600    -0.0096479693     0.0084960926     0.0032084569     0.0065598692
  245  C 26 XY     -0.0038148232     0.0008475840     0.0253654685     0.0112099297     0.0036563175
  246  C 26 XZ      0.0099721185     0.0073736366    -0.0133131157    -0.0014256410     0.0002321241
  247  C 26 YZ     -0.0034164807     0.0010454548    -0.0112852565    -0.0072117469    -0.0005599629
  248  C 27  S      0.0027536923    -0.0029459526    -0.0125205446     0.0111440535     0.0164500295
  249  C 27  S     -0.0124471540     0.0134179176     0.0381612377    -0.0445662775    -0.0371594774
  250  C 27  S     -0.0749137597    -0.0246463498     0.0859792474     0.3116856472    -0.4082970990
  251  C 27  X      0.0517567300     0.0431441678    -0.0811598720     0.0129972942    -0.0506764088
  252  C 27  Y     -0.0336494819    -0.0350551872     0.3001945782     0.1362420489     0.0415760913
  253  C 27  Z      0.1031228982     0.1083736283    -0.1689332733    -0.0845723387     0.0004001991
  254  C 27  X      0.1451326983    -0.0492195900    -0.2803281690    -0.0198283147     0.3864981605
  255  C 27  Y     -0.0501150044    -0.0343579712     0.4125758226     0.2052667482     0.0284310672
  256  C 27  Z      0.1038000872     0.1806529481    -0.1396630384    -0.1323378227    -0.2189636037
  257  C 27 XX     -0.0018298122     0.0000594767    -0.0067081344    -0.0092239471     0.0026394824
  258  C 27 YY      0.0003240975     0.0015899224     0.0007251570    -0.0010285051    -0.0072864521
  259  C 27 ZZ     -0.0013882912     0.0004260622     0.0128929792     0.0040620132    -0.0029949436
  260  C 27 XY     -0.0095088854    -0.0060954364     0.0191201391     0.0090681348     0.0019148241
  261  C 27 XZ     -0.0001230803     0.0002558820    -0.0100492902    -0.0030619596    -0.0066256671
  262  C 27 YZ      0.0037989361     0.0036569966    -0.0084907004    -0.0052899901     0.0005425222
  263  C 28  S     -0.0022229935     0.0078331572     0.0418923385     0.0509273651     0.0084619425
  264  C 28  S      0.0203103489    -0.0043579363    -0.0896185872    -0.1496488392    -0.0262986434
  265  C 28  S     -0.1135684512    -0.0324788038    -0.6637017877     0.4045443912    -0.1276357505
  266  C 28  X      0.1184033257     0.0146627279    -0.0125428439    -0.0185759586    -0.0009854063
  267  C 28  Y      0.0465389176     0.0481287230    -0.0456925771     0.0058721877    -0.0027542377
  268  C 28  Z     -0.0269578851     0.0546443077     0.0979501930     0.0159356958     0.0042115584
  269  C 28  X      0.3567166691     0.0190314242     0.0489934040     0.4898706250    -0.0472398931
  270  C 28  Y      0.2464430269    -0.1233227401    -0.1058811927    -0.6068750534     0.1295476693
  271  C 28  Z     -0.2051540394     0.4302182330     0.2707352610     0.2375231204    -0.0570036760
  272  C 28 XX      0.0269173982    -0.0176223046    -0.0005547109    -0.0022192083    -0.0007432804
  273  C 28 YY     -0.0211318138    -0.0059772154    -0.0183633264    -0.0116661510    -0.0014761419
  274  C 28 ZZ      0.0015988851     0.0242062016     0.0015291123    -0.0176230937    -0.0040157979
  275  C 28 XY     -0.0192761650     0.0118048467     0.0078467390    -0.0143495144    -0.0036447688
  276  C 28 XZ      0.0131435166     0.0223877833    -0.0011781499     0.0000610563     0.0001242005
  277  C 28 YZ      0.0174002161    -0.0170569800    -0.0021988067     0.0057129978     0.0018857813

                         66               67               68               69               70
                    0.1002544298     0.1093232014     0.1196326065     0.1228590364     0.1285568900
    1  C  1  S      0.0036817666    -0.0358813263    -0.0224847087     0.0077572857     0.0579279190
    2  C  1  S     -0.0120374798     0.0597402677     0.0405650909    -0.0190307809    -0.1266719560
    3  C  1  S      0.1763457571     1.3102989599     0.4826184539     0.1210398694    -0.4011555909
    4  C  1  X      0.0373024021    -0.0856122386    -0.0888116043     0.0551689571     0.1134765166
    5  C  1  Y     -0.0499027809    -0.0573641806    -0.0261073050     0.0146689062     0.0339881109
    6  C  1  Z     -0.0337124210     0.1410547518     0.0546760527     0.0042011381    -0.0131894733
    7  C  1  X      0.3060621671    -0.2348763312    -0.2922358105     0.2278393245     0.4490090762
    8  C  1  Y     -0.3956575826    -0.2115731559    -0.0705169559    -0.0158254384     0.4692633034
    9  C  1  Z     -0.1880467472     0.4341252985     0.2756315711    -0.1412233206    -0.4088910183
   10  C  1 XX     -0.0052576593     0.0020123851     0.0050522017    -0.0042088316    -0.0109128793
   11  C  1 YY     -0.0010812868     0.0099556574    -0.0008126053     0.0040804213    -0.0112272020
   12  C  1 ZZ      0.0035963397     0.0052409930     0.0055187901    -0.0035062874    -0.0052235720
   13  C  1 XY     -0.0039390071    -0.0027574237    -0.0042677102     0.0061027454    -0.0027664167
   14  C  1 XZ     -0.0076477242     0.0015318167     0.0043861945    -0.0055814113    -0.0036670565
   15  C  1 YZ     -0.0043565156    -0.0017835551    -0.0000205341    -0.0010830442     0.0062637725
   16  C  2  S      0.0289957800    -0.0233502340     0.0009224367    -0.0097120638    -0.0800385916
   17  C  2  S     -0.0469474661     0.0537530925    -0.0102700278     0.0331635919     0.1662524565
   18  C  2  S     -0.7906309027     0.4759410124     0.0278648173     0.1118578490     1.0465243099
   19  C  2  X      0.0227611871    -0.0188828212     0.0180503658    -0.0389782675    -0.0931124760
   20  C  2  Y      0.1196711811    -0.0908800185    -0.0033238445    -0.0338353979    -0.0835207624
   21  C  2  Z     -0.0061888843    -0.0188602799    -0.0097708658    -0.0009069448    -0.0388057626
   22  C  2  X      0.1526202511     0.0255243059     0.1171519113    -0.1449876246    -0.4002842604
   23  C  2  Y      0.3851634794    -0.3752884969    -0.0349006285    -0.1131557713    -0.5928302724
   24  C  2  Z     -0.1320585302    -0.2565836372    -0.1312193235     0.0075244568    -0.1764570033
   25  C  2 XX     -0.0083723519     0.0036358065    -0.0023976281     0.0048660304     0.0236233483
   26  C  2 YY      0.0007317839     0.0076463122     0.0013843847     0.0014461096     0.0103654184
   27  C  2 ZZ     -0.0041446848     0.0027280000    -0.0005948952     0.0007660624     0.0053981940
   28  C  2 XY      0.0054853825    -0.0017244294    -0.0065145399     0.0074376205     0.0057582872
   29  C  2 XZ      0.0068925828    -0.0007235696    -0.0025028158     0.0015875176     0.0095883958
   30  C  2 YZ      0.0001902366    -0.0024769722     0.0028668822    -0.0039537755     0.0025312614
   31  C  3  S      0.0373558857     0.0330551078     0.0472969215    -0.0389714451     0.0755618330
   32  C  3  S     -0.0477000219    -0.0708618154    -0.0958792691     0.0736071579    -0.1425381428
   33  C  3  S     -1.1379084528    -0.5922032632    -0.7262486099     0.6459499591    -1.0542868847
   34  C  3  X     -0.0963922762    -0.0282574796    -0.0391127055     0.0364577943     0.0313332148
   35  C  3  Y     -0.0049015409     0.0283574522     0.0034083509     0.0066986086     0.0068173185
   36  C  3  Z      0.1030566613     0.0887965890     0.0792885878    -0.0560682372     0.0392687168
   37  C  3  X     -0.2713314349    -0.1158885762    -0.1532670306     0.1349283276    -0.0023809853
   38  C  3  Y     -0.1043891946     0.3133789292     0.0578429181     0.1026885780     0.0703323686
   39  C  3  Z      0.2427511018     0.3404353123     0.3671491299    -0.2796849332     0.3637100836
   40  C  3 XX     -0.0093184898    -0.0056772772    -0.0095862054     0.0084840881    -0.0146225172
   41  C  3 YY     -0.0068167337    -0.0064452021    -0.0020855369    -0.0007939802    -0.0068216978
   42  C  3 ZZ      0.0027489591    -0.0042334666    -0.0089188943     0.0078729439    -0.0111496978
   43  C  3 XY      0.0043265913    -0.0000086791    -0.0021129676     0.0019233509     0.0065605065
   44  C  3 XZ      0.0018729035     0.0046868808    -0.0004829165     0.0023128165    -0.0045457752
   45  C  3 YZ      0.0019733707     0.0013230986     0.0048706940    -0.0053627669    -0.0006964713
   46  C  4  S     -0.0142488035     0.0345257952    -0.0277627849     0.0609705487    -0.0512129992
   47  C  4  S      0.0184908608    -0.0451573498     0.0670450846    -0.1217531761     0.0906693997
   48  C  4  S      0.4013538714    -1.2816874061     0.0571732011    -1.1437815145     0.9339380741
   49  C  4  X      0.0112582697    -0.0390626768    -0.0422142272     0.0082533694    -0.0459695517
   50  C  4  Y     -0.0280317587    -0.1573412104     0.0106960182    -0.0831079263     0.0034837871
   51  C  4  Z     -0.0510333639     0.0776547504    -0.0250615934     0.0580026256    -0.0325400965
   52  C  4  X      0.2164012758    -0.1218334000    -0.0859286882    -0.0600299267    -0.0204269780
   53  C  4  Y     -0.2132827881    -0.4460617435     0.2627441578    -0.3842871700     0.0834173475
   54  C  4  Z     -0.3912776171     0.2397983184    -0.1423088690     0.2072190192    -0.1964119988
   55  C  4 XX      0.0032740098    -0.0024144428     0.0120127523    -0.0176863769     0.0072927910
   56  C  4 YY      0.0060882143    -0.0017824498     0.0041320353    -0.0078461387     0.0042018663
   57  C  4 ZZ     -0.0049717150    -0.0085154058    -0.0022859642    -0.0032485339     0.0103825295
   58  C  4 XY      0.0024663850    -0.0013876763     0.0001531150    -0.0014666513    -0.0016900765
   59  C  4 XZ     -0.0070700890     0.0026895926     0.0019570820    -0.0014055321    -0.0068643154
   60  C  4 YZ     -0.0056068604    -0.0014534698    -0.0020157994     0.0016810024    -0.0057900218
   61  C  5  S     -0.0037406374    -0.0179436563    -0.0066447121    -0.0033991168     0.0083123422
   62  C  5  S      0.0203148175     0.0080476212    -0.0000069536     0.0054905149    -0.0153352061
   63  C  5  S     -0.7558576958     0.1855781139     0.3666008548    -0.2745142591    -0.5931742107
   64  C  5  X     -0.0131076734    -0.0458591711    -0.0175549823    -0.0205851687     0.0222638034
   65  C  5  Y      0.0009622600    -0.0149360126     0.0304824571    -0.0363909362     0.0068040842
   66  C  5  Z      0.0300021716     0.0363039344     0.0045628013     0.0106549423     0.0140756727
   67  C  5  X     -0.3985213677    -0.3920271519    -0.1371950346    -0.2994576650    -0.3992145012
   68  C  5  Y     -0.1585709895    -0.0278173763     0.1389901193     0.0285693041    -0.1077231998
   69  C  5  Z      0.3312638407     0.2817022650    -0.0256916906     0.1414257675     0.3489586188
   70  C  5 XX      0.0034410084     0.0065782357    -0.0056945097     0.0094925018     0.0026609978
   71  C  5 YY     -0.0005070990     0.0010034508     0.0025459197    -0.0040020876     0.0018001858
   72  C  5 ZZ     -0.0028233651    -0.0074861474     0.0032813544    -0.0048378140    -0.0128510253
   73  C  5 XY     -0.0001730182    -0.0039600164    -0.0037691067     0.0077407624     0.0037787617
   74  C  5 XZ     -0.0013896242     0.0035037714    -0.0009337583     0.0013291958    -0.0015118355
   75  C  5 YZ     -0.0084863664     0.0023331288     0.0011729795    -0.0024025033    -0.0071310201
   76  C  6  S     -0.0801029349     0.0008201200     0.0344803391    -0.0428615805     0.0013145766
   77  C  6  S      0.1039234928     0.0058144840    -0.0613851864     0.0750806431     0.0329405197
   78  C  6  S      2.0950309268    -0.0177588281    -0.4365010250     0.6578237097    -0.5905714170
   79  C  6  X     -0.1089312942    -0.0184612093    -0.0833174005     0.0941970948     0.0365569355
   80  C  6  Y      0.1130563753    -0.0078884542    -0.0169797054     0.0280910312    -0.0227522331
   81  C  6  Z      0.0753283608     0.0026534183    -0.0458018945     0.0515515178     0.0183264641
   82  C  6  X     -0.3590132902    -0.0072713795    -0.1798733189     0.2621943101    -0.0832546166
   83  C  6  Y      0.3078047978     0.1452260239    -0.1516676256     0.2680011661     0.0446290866
   84  C  6  Z      0.1944797202    -0.1588029787    -0.2486425735     0.1749412192     0.2507821224
   85  C  6 XX      0.0036275113    -0.0012528937    -0.0080823764     0.0078649158     0.0002049777
   86  C  6 YY      0.0093678161    -0.0000198162    -0.0063220320     0.0089537612    -0.0079326077
   87  C  6 ZZ      0.0114606922     0.0028515325     0.0019562027    -0.0004600801     0.0129947748
   88  C  6 XY     -0.0027062208     0.0012368570     0.0056068927    -0.0063400311    -0.0038393100
   89  C  6 XZ     -0.0002636270    -0.0001757406     0.0008308274    -0.0000076801    -0.0034425291
   90  C  6 YZ      0.0086635125     0.0013289594     0.0003832295    -0.0001808068     0.0011956411
   91  C  7  S     -0.0017729304    -0.0029576792     0.0096639310    -0.0132309685    -0.0033590493
   92  C  7  S     -0.0060775520     0.0001068081    -0.0187369911     0.0328929322     0.0252524553
   93  C  7  S      0.2047955397    -0.2735356949    -0.1234777517     0.1042290451    -0.5507531310
   94  C  7  X      0.0370651247    -0.0292783639    -0.0322287746     0.0005630412     0.0475244111
   95  C  7  Y      0.0571087615     0.0069614502    -0.0518104949     0.0606413421     0.0663183706
   96  C  7  Z      0.0521249567     0.0586640468    -0.0086326715     0.0489807963     0.0763530474
   97  C  7  X      0.1080253960    -0.1896619854     0.0682617325     0.1346392032     0.1740045628
   98  C  7  Y     -0.1430131061     0.3601000200    -0.1717504547    -0.1083329868     0.0741197500
   99  C  7  Z      0.1465998961    -0.1063478759    -0.0203187095     0.1874419811     0.2198370192
  100  C  7 XX      0.0005394470    -0.0005473456    -0.0012595601     0.0030324815    -0.0025113502
  101  C  7 YY      0.0033778607     0.0007112307    -0.0025197362     0.0044330705     0.0039183838
  102  C  7 ZZ     -0.0025379067    -0.0052867711    -0.0001800870     0.0011031647    -0.0010329792
  103  C  7 XY      0.0029306340    -0.0054235296    -0.0019066163     0.0016661426    -0.0030638434
  104  C  7 XZ     -0.0050409348    -0.0004243470     0.0029906111    -0.0043914170    -0.0046033974
  105  C  7 YZ      0.0024778150     0.0011225793    -0.0008073279     0.0011215152    -0.0012267499
  106  C  8  S      0.0005123615     0.0001106123     0.0036807696     0.0004706735     0.0024479783
  107  C  8  S      0.0088184384     0.0011686497    -0.0112583944     0.0039371300     0.0050799880
  108  C  8  S      0.0690754839    -0.1164825340    -0.0628777076    -0.0356369271     0.2466315312
  109  C  8  X      0.0040938948     0.0190834424    -0.0183818918     0.0164207004    -0.0019803948
  110  C  8  Y      0.0002263813     0.0019030852     0.0008555561     0.0294681884     0.0116647801
  111  C  8  Z     -0.0001411586    -0.0029126158    -0.0234571611     0.0117538793     0.0159644291
  112  C  8  X     -0.1032387208    -0.0158406800     0.1598798527    -0.0894728594    -0.1025564426
  113  C  8  Y      0.0246345134    -0.0434366782    -0.1148777103    -0.0435017619     0.0511095813
  114  C  8  Z      0.0509215498     0.0639544119    -0.0436477397     0.1552974338     0.0707354335
  115  C  8 XX     -0.0000842284    -0.0000563103    -0.0033886560     0.0084316766     0.0041674385
  116  C  8 YY      0.0013076415    -0.0001232918     0.0017469153    -0.0009570157     0.0013783056
  117  C  8 ZZ      0.0012795336    -0.0002588166    -0.0007680552    -0.0066110592    -0.0022766494
  118  C  8 XY      0.0002568806     0.0007315475    -0.0100257386     0.0018345289     0.0014994336
  119  C  8 XZ      0.0006113404     0.0012273965     0.0011531312     0.0063450030     0.0035864079
  120  C  8 YZ      0.0005656418     0.0010393590     0.0035148075    -0.0003033336    -0.0014684478
  121  N  9  S     -0.0093461617     0.0130961091     0.0022498618    -0.0095576620     0.0100355283
  122  N  9  S     -0.0124533677     0.0130407400     0.0105921125    -0.0184381565     0.0178354426
  123  N  9  S     -0.2727389439     0.4742572246    -0.0966507400    -0.2283451201     0.1276370318
  124  N  9  X      0.0148893426     0.0044174895    -0.0065769892     0.0177105417     0.0557621327
  125  N  9  Y      0.0416836642     0.0063213980    -0.0333269097     0.0480335598     0.0607139670
  126  N  9  Z      0.0361679354     0.0450595830    -0.0284690339     0.0406663180     0.0932901558
  127  N  9  X      0.0200013530    -0.0696249600     0.0367809269     0.0155495372    -0.1098190391
  128  N  9  Y     -0.1153548581     0.1019908333     0.0190001419    -0.1137789543    -0.0585305637
  129  N  9  Z     -0.0260611050    -0.1065607711     0.0536282604    -0.0505841580    -0.1491170679
  130  N  9 XX     -0.0001243520    -0.0008479475     0.0020632980    -0.0001780349    -0.0012624382
  131  N  9 YY      0.0013944055     0.0011362438    -0.0007955607    -0.0004722626     0.0031335026
  132  N  9 ZZ      0.0001481395    -0.0034988873     0.0008423175    -0.0008582104    -0.0017277265
  133  N  9 XY      0.0023401326    -0.0042172057    -0.0007095147     0.0014095531    -0.0021006561
  134  N  9 XZ     -0.0020641505     0.0010430593     0.0005636226    -0.0020332914    -0.0009415878
  135  N  9 YZ      0.0018699449    -0.0008517592     0.0004529531     0.0019904157    -0.0008548963
  136  C 10  S      0.0010062548     0.0179295892    -0.0210724829    -0.0093244992    -0.0005878541
  137  C 10  S     -0.0039228820    -0.0377533727     0.0465878424     0.0222478454    -0.0025974282
  138  C 10  S      0.0275464850    -0.2663787631     0.5473098043     0.4411605695     0.0389514318
  139  C 10  X      0.0038141776     0.0440922449    -0.0833261016    -0.0352852595     0.0020427393
  140  C 10  Y     -0.0002542662    -0.0460059821     0.0893724532     0.0780789136     0.0217916568
  141  C 10  Z      0.0005523914     0.0175281502    -0.0529809321    -0.0026417482     0.0123085864
  142  C 10  X      0.0337817451     0.1512766534    -0.3393058367    -0.1094632426    -0.0014824075
  143  C 10  Y     -0.0512526250    -0.2774440200     0.2988510205     0.0670317449     0.0463724304
  144  C 10  Z      0.0176340493     0.1429257882    -0.1013155936     0.0712191530    -0.0022318304
  145  C 10 XX     -0.0002896449    -0.0025340095     0.0060508060    -0.0011678664    -0.0006097637
  146  C 10 YY     -0.0007508894    -0.0036347610     0.0041345429    -0.0003371812    -0.0021749388
  147  C 10 ZZ      0.0000617860    -0.0015817212     0.0020491543     0.0084387306     0.0019641924
  148  C 10 XY      0.0007798588     0.0007525550     0.0047742474     0.0002041186    -0.0017257737
  149  C 10 XZ     -0.0003626616    -0.0009835908    -0.0027590945    -0.0034775496    -0.0007414729
  150  C 10 YZ      0.0002838770     0.0003236385    -0.0018166036    -0.0019107028     0.0013241920
  151  C 11  S     -0.0050562269    -0.0040559385    -0.0251075786    -0.0259766152    -0.0018832158
  152  C 11  S      0.0095864619     0.0106607532     0.0577978146     0.0552547293     0.0010913394
  153  C 11  S      0.0361454473    -0.0854899751     0.7172549911     0.5699168881     0.0345762197
  154  C 11  X      0.0038114538    -0.0083536171     0.0429541365     0.0019775336    -0.0164266584
  155  C 11  Y      0.0100072101    -0.0112364609     0.1065327947     0.0423219935    -0.0228066583
  156  C 11  Z     -0.0111279931     0.0037001134    -0.0463451719    -0.1292131182    -0.0290493874
  157  C 11  X      0.0136972535    -0.0714744334     0.1875001461     0.0795816734    -0.0101669207
  158  C 11  Y      0.0519272282     0.0751801541     0.2494544115     0.2175290072    -0.0554203870
  159  C 11  Z     -0.0478459014    -0.0385704428    -0.1828203106    -0.3968833757    -0.0520162362
  160  C 11 XX      0.0012588802     0.0008526111     0.0042996231     0.0061440310     0.0002056001
  161  C 11 YY      0.0001544792    -0.0008547490     0.0089816965     0.0011763562    -0.0020014399
  162  C 11 ZZ      0.0003721004     0.0012184596     0.0011819807     0.0058546259     0.0020018458
  163  C 11 XY     -0.0004670712     0.0011063405    -0.0033700661    -0.0032675647    -0.0005907967
  164  C 11 XZ     -0.0000350596    -0.0003306017     0.0004532542     0.0034550333     0.0013339838
  165  C 11 YZ      0.0009263068     0.0008908736     0.0003974892    -0.0014702021    -0.0008178162
  166  C 12  S     -0.0043526095    -0.0095647164     0.0077335868    -0.0012688560     0.0042282991
  167  C 12  S      0.0081669794     0.0210563822    -0.0152087247     0.0017097136    -0.0114128677
  168  C 12  S      0.1468067663     0.3213377892    -0.2483311754     0.1476258653    -0.1257608230
  169  C 12  X      0.0201745187     0.0463486364    -0.0482258131     0.0402653000     0.0036990884
  170  C 12  Y     -0.0020329918    -0.0052867969    -0.0199941046     0.0468813093     0.0254931766
  171  C 12  Z     -0.0095094027    -0.0094069312    -0.0295538124     0.0459179988     0.0372576889
  172  C 12  X      0.0360561241     0.0901599516    -0.0890691098     0.0839217153    -0.0102511153
  173  C 12  Y     -0.0047234483     0.0396579129    -0.1488103837     0.0124918378     0.0513440903
  174  C 12  Z     -0.0172600466    -0.0588369027     0.0190015349     0.1660722754     0.0892864118
  175  C 12 XX     -0.0002740664     0.0016387394    -0.0035844503     0.0014832974     0.0002467468
  176  C 12 YY      0.0013970429     0.0030727837    -0.0022277791    -0.0002382428    -0.0010951306
  177  C 12 ZZ      0.0008823308     0.0006433172     0.0020451908    -0.0002938435    -0.0020313305
  178  C 12 XY     -0.0001762666    -0.0021067127     0.0024595474     0.0046619932     0.0010933314
  179  C 12 XZ      0.0006812925     0.0020070153    -0.0036067575     0.0000662766     0.0013828047
  180  C 12 YZ     -0.0007664195    -0.0005605623    -0.0000189707    -0.0025697922    -0.0004799138
  181  C 13  S     -0.0047046356    -0.0115356808     0.0298979583     0.0219089936     0.0030062176
  182  C 13  S      0.0091204113     0.0252369916    -0.0646013349    -0.0493777419    -0.0093469961
  183  C 13  S      0.0211215300     0.2110809520    -0.6685652762    -0.6469752787    -0.0792397601
  184  C 13  X      0.0092235940     0.0364274137    -0.0607128334    -0.0887015649    -0.0172393525
  185  C 13  Y     -0.0105172307    -0.0509013558     0.1339939872     0.0400549052    -0.0164315794
  186  C 13  Z      0.0046489192     0.0125497998    -0.0110805134    -0.0816305026    -0.0323550447
  187  C 13  X      0.0397004748     0.1317324257    -0.2551646614    -0.2681074176    -0.0175893882
  188  C 13  Y     -0.0519596722    -0.1441100532     0.3942469609     0.1409374084    -0.0014951352
  189  C 13  Z      0.0242283578     0.0307687763    -0.0615018203    -0.1525196568    -0.0915037659
  190  C 13 XX      0.0007646569     0.0024447454    -0.0035190875    -0.0027332739    -0.0011730133
  191  C 13 YY     -0.0000145728     0.0011081995    -0.0072052024    -0.0005341989     0.0016302251
  192  C 13 ZZ      0.0008091486     0.0024084834    -0.0046600961    -0.0090962222    -0.0028208007
  193  C 13 XY      0.0008120994     0.0023253289    -0.0047876727    -0.0009536857     0.0006496505
  194  C 13 XZ     -0.0005624238    -0.0022770414     0.0035894296     0.0002066712    -0.0004923563
  195  C 13 YZ      0.0004508441    -0.0000832567     0.0017671452     0.0035204144     0.0007955122
  196  C 14  S      0.0006720904    -0.0079565270     0.0122260904     0.0200672682    -0.0051580253
  197  C 14  S     -0.0021198527     0.0171409055    -0.0273292007    -0.0487709216     0.0098750322
  198  C 14  S      0.0506584011     0.1907082252    -0.5151407478    -0.4155904853     0.1280854940
  199  C 14  X      0.0017266849    -0.0032498011     0.0105632662     0.0442770162     0.0001080075
  200  C 14  Y      0.0001558519    -0.0247617109     0.0667303536     0.0885440760     0.0078561571
  201  C 14  Z     -0.0024070847     0.0242580775    -0.0880833907    -0.0499345238     0.0206134216
  202  C 14  X      0.0126916429     0.0065118254     0.1071256762     0.1766012520     0.0317815708
  203  C 14  Y      0.0422920146    -0.0644441144     0.0842804247     0.2347046435    -0.0220742888
  204  C 14  Z     -0.0475291407     0.0488314745    -0.1692613138    -0.2144150067     0.0368233577
  205  C 14 XX      0.0005461167     0.0010239654    -0.0027936514    -0.0091393819    -0.0009153525
  206  C 14 YY     -0.0003579680     0.0023889338    -0.0055355347    -0.0010088695     0.0018270096
  207  C 14 ZZ     -0.0005466820     0.0003985727     0.0002525953    -0.0017039978     0.0011914466
  208  C 14 XY     -0.0004000517    -0.0018546647     0.0065160007     0.0020103867     0.0002369393
  209  C 14 XZ      0.0002393668     0.0011485134     0.0002230062    -0.0044213276    -0.0023057726
  210  C 14 YZ      0.0007549638     0.0007627939    -0.0023159172     0.0010446461     0.0015042239
  211  H 15  S      0.0463311763    -0.0213680969    -0.0336499020     0.0327819816     0.0431219975
[truncated: 1,200,557 more chars]
