# Supplementary material for: Simulating the Energy Capture Process in Push–Pull Norbornadiene-Quadricyclane Photoswitches
Source: J Phys Chem Lett. 2025 Apr 23;16(17):4315–25. doi: 10.1021/acs.jpclett.5c00634 (PMC12051204; doi:10.1021/acs.jpclett.5c00634)
Supplement: Supplementary file 4 — jz5c00634_si_004.zip [file jz5c00634_si_004.zip › PES_scans/MRSF-TDDFT/Compound_II/input_17.log]

   PyOQP started at 2025-02-01 21:19:14


          ***********************************************************
          *                                                         *
          *             OpenQP: Open Quantum Platform               *
          *                                                         *
          *                Version: 1.0 Aug, 2024                   *
          *                                                         *
          ***********************************************************
          *     The most efficient implementation of MRSF-TDDFT.    *
          ***********************************************************
          *                                                         *
          *   OpenQP was initiated by Prof. Cheol Ho Choi in 2012.  *
          *                                                         *
          *   It has since been developed by:                       *
          *   Dr. Vladimir Mironov                                  *
          *   Dr. Konstantin Komarov                                *
          *   Mr. Igor Gerasimov                                    *
          *   Dr. Hiroya Nakata                                     *
          *   Dr. Mohsen Mazaherifar                                *
          *                                                         *
          *   In 2024, Prof. Jingbai Li at Hoffmann Institute of    *
          *   Advanced Materials began developing PyOQP.            *
          *                                                         *
          ***********************************************************

                     Job Details:
                      Start Time: Sat Feb  1 21:19:14 2025    
                      Host: r21c01b05.bem2.kdm.wcss.pl  
                      Resources Allocated:
                        OpenMP Threads:   12

                    ++++++++++++++++++++++++++++++++++++++++
                      MODULE: apply_basis 
                      Setting up basis set information
                    ++++++++++++++++++++++++++++++++++++++++

     Basis Sets options
     ------------------
     Basis Set File: /home/mkochman/programs/openqp/openqp/share/basis_sets/def2-sv(p).basis
     Number of Shells  =     124     Number of Primitives  =     248
     Number of Basis Set functions  =     277
     Maximum Angluar Momentum =       2


                    ++++++++++++++++++++++++++++++++++++++++
                       MODULE: int1e
                       Computing H, S and T Matrices
                    ++++++++++++++++++++++++++++++++++++++++

                     ================================
                     Cartesian Coordinate in Angstrom
                     ================================
        ATOM     ZNUC           X              Y              Z
      --------------------------------------------------------------
          1      6.0    -8.364601620    -0.363218830     4.820667770
          2      6.0    -8.510863050    -1.107678710     3.537398940
          3      6.0    -8.066570860    -0.178111080     2.438457630
          4      6.0    -7.597690220     1.053523730     3.169579900
          5      6.0    -6.593310890    -0.072532740     3.218267160
          6      6.0    -8.308491050     1.135095100     4.509404470
          7      6.0    -6.350464410    -2.056600030     4.957647150
          8      6.0    -2.901055690    -0.176579320     1.564800460
          9      7.0    -5.768171440    -2.918814490     5.453181090
         10      6.0    -2.490513040     0.757987880     0.596771890
         11      6.0    -1.212610490     0.689041610     0.056384820
         12      6.0    -0.329167900    -0.302795180     0.470089150
         13      6.0    -0.723171320    -1.231641300     1.427641340
         14      6.0    -1.998876880    -1.175881740     1.974897240
         15      1.0    -8.822647600    -0.748210820     5.724846630
         16      1.0    -9.043101320    -2.042870420     3.422491910
         17      1.0    -8.140591750    -0.318445590     1.369247670
         18      1.0    -7.340886190     1.943421180     2.606049400
         19      1.0    -7.733738750     1.685827970     5.258857280
         20      1.0    -9.303586440     1.581026600     4.418135890
         21      1.0    -3.180152580     1.530440050     0.277938060
         22      1.0    -0.905278520     1.413731620    -0.690070110
         23      1.0     0.668005210    -0.351580050     0.045583210
         24      1.0    -0.034623690    -2.005032700     1.750747190
         25      1.0    -2.310891580    -1.897522000     2.720270590
         26      6.0    -5.316522300    -0.084503410     2.612486010
         27      6.0    -4.210295090    -0.118837980     2.127296320
         28      6.0    -7.063025580    -0.996703830     4.348407700

 ...... End Of One Electron Integrals ......


                    ++++++++++++++++++++++++++++++++++++++++
                       MODULE: Guess_Huckel
                       Initial guess using Huckel theory
                    ++++++++++++++++++++++++++++++++++++++++

 ...... End of initial orbital guess ......

   Step  CPU time (seconds):      0.011   Wall time (seconds):      0.000
   Total CPU time (seconds):      0.011   Wall time (seconds):      0.000

   ==============================================
      PyQOP: Orbital Guess
   ==============================================

   PyOQP guess type:                   huckel
   PyOQP guess file:                   compute orbitals
   PyOQP guess alpha:                  computed
   PyOQP guess beta:                   computed


   ==============================================
   PyOQP: Entering Electronic Energy Calculation
   ==============================================

   PyOQP natom:                        28
   PyOQP charge:                       0
   PyOQP basis:                        def2-sv(p)
    

   ==============================================
   PyOQP: Normal SCF steps
   ==============================================

   PyOQP method:                       tdhf
   PyOQP hf/functional:                dtcam-vaee
   PyOQP scf type:                     rohf
   PyOQP scf maxit:                    1000
   PyOQP scf multiplicity:             3
   PyOQP scf convergence:              1e-07
   PyOQP scf incremental:              True
   PyOQP diis type:                    cdiis
   PyOQP vdiis/cdiis switch:           0.3
   PyOQP vdiis/vshift switch:          0.003
   PyOQP cdiis/vshift_switch           0.3
   PyOQP vshift:                       0.0
   

                    ++++++++++++++++++++++++++++++++++++++++
                       MODULE: HF_DFT_Energy
                       Computing HF/DFT SCF Energy
                    ++++++++++++++++++++++++++++++++++++++++

     Lebedev grid-based DFT options
     ------------------------------
     XC functional: DTCAM-VAEE
     NRAD  =      96     NLEB  =     302
     THRESH=    0.00E+00
 
 The LibXC 6.2.2 version is used.
 S. Lehtola, C. Steigemann, M. J.T. Oliveira, and M. A.L. Marques.,  SoftwareX 7, 1–5 (2018)
 The libXC interfaces are described in the following article:
 Igor S. Gerasimov, Federico Zahariev, Sarom S. Leang, Anton Tesliuk, Mark S. Gordon, Michael G. Medvedev,
 Introducing LibXC into GAMESS (US),
 Mendeleev Commun., 2021, 31, 302–305
 
 The information about selected functionals:
The CAM version of B3LYP, tuned for excitations and properties exchange-correlation functional will be used with a coefficient   1.00000000E+00.
The functional has been described in the following articles:
[1] K. Okuno, Y. Shigeta, R. Kishi, H. Miyasaka, and M. Nakano.,  J. Photochem. Photobiol., A 235, 29 (2012); DOI: 10.1016/j.jphotochem.2012.03.003
[2] W. Park, A. Lashkaripour, K. Komarov, S. Lee, M. Huix-Rotllant, and C. H. Choi, J. Chem. Theory Comput., ??, ?? (2024); DOI: 10.1021/acs.jctc.4c00640
 
CAM-corrected functional is called
Yanai's notation of CAM parameters is used
The global hybrid part:                  5.00000000E-01
Additional long-range hybrid part:      -2.00000000E-01
Range-saparated factor:                  3.30000000E-01
 
     DFT Threshold         = 0.123E-08
   Step  CPU time (seconds):      0.916   Wall time (seconds):      0.088
   Total CPU time (seconds):      0.927   Wall time (seconds):      0.088

     SCF options
     ------------------
     SCF type = ROHF                 MaxIT =  1000
     MaxDIIS =     5                 Conv =   0.0000001000
     DIIS Type = c-DIIS
     vDIIS_cDIIS_Switch =  0.30000   vDIIS_vshift_Switch =  0.00300
     DIIS Reset Mod =    10          DIIS Reset Conv =   0.00500000
     VShift =  0.00000               VShift_cDIIS_Switch =  0.30000
     MOM =     F                     MOM_Switch =  0.00300


   Direct SCF iterations begin.
   =============================================================================================
    Iter         Energy            Delta E         Int Skip     DIIS Error     Shift     Method
   =============================================================================================
       1    -668.8752805131   -668.8752805131     119767489     0.56774645     0.000     SD
       2    -666.5803908429      2.2948896702     119654445     0.36792321     0.000     C-DIIS
       3    -666.0829217436      0.4974690993     119807052     0.46456143     0.000     C-DIIS
       4    -670.3488046746     -4.2658829310     119884245     0.11038540     0.000     C-DIIS
       5    -670.2734604707      0.0753442039     120057749     0.10199040     0.000     C-DIIS
       6    -670.7762560209     -0.5027955502     120393649     0.04489031     0.000     C-DIIS
       7    -670.8532471183     -0.0769910974     120570936     0.00804288     0.000     C-DIIS
       8    -670.8584034195     -0.0051563013     121075666     0.00607327     0.000     C-DIIS
       9    -670.8610442953     -0.0026408758     123033446     0.00270934     0.000     C-DIIS
      10    -670.8616448085     -0.0006005131     125084569     0.00150864     0.000     C-DIIS
      11    -670.8619693105     -0.0003245021     125079874     0.00114297     0.000     C-DIIS
      12    -670.8620908652     -0.0001215547     126868910     0.00064039     0.000     C-DIIS
      13    -670.8621487288     -0.0000578635     130102677     0.00063769     0.000     C-DIIS
      14    -670.8621847346     -0.0000360058     129827066     0.00033166     0.000     C-DIIS
      15    -670.8622052111     -0.0000204765     132596861     0.00023195     0.000     C-DIIS
      16    -670.8622176307     -0.0000124196     132611748     0.00033563     0.000     C-DIIS
      17    -670.8622383508     -0.0000207202     130828392     0.00013184     0.000     C-DIIS
      18    -670.8622533951     -0.0000150442     130310288     0.00017334     0.000     C-DIIS
      19    -670.8622570879     -0.0000036929     135217243     0.00015311     0.000     C-DIIS
      20    -670.8622597412     -0.0000026533     138509321     0.00015177     0.000     C-DIIS
      21    -670.8622657442     -0.0000060030     131555175     0.00007399     0.000     C-DIIS
      22    -670.8622673977     -0.0000016535     136013153     0.00004204     0.000     C-DIIS
      23    -670.8622668032      0.0000005945     141811387     0.00009979     0.000     C-DIIS
      24    -670.8622682863     -0.0000014831     135271135     0.00004011     0.000     C-DIIS
      25    -670.8622681612      0.0000001251     142762694     0.00002881     0.000     C-DIIS
      26    -670.8622684928     -0.0000003316     139156375     0.00002922     0.000     C-DIIS
      27    -670.8622684564      0.0000000364     145855125     0.00001406     0.000     C-DIIS
      28    -670.8622685643     -0.0000001078     142874924     0.00002044     0.000     C-DIIS
      29    -670.8622686590     -0.0000000948     143549854     0.00001110     0.000     C-DIIS
      30    -670.8622686603     -0.0000000013     163562695     0.00001173     0.000     C-DIIS
      31    -670.8622687149     -0.0000000545     144206469     0.00001208     0.000     C-DIIS
      32    -670.8622687425     -0.0000000277     149299156     0.00000820     0.000     C-DIIS
      33    -670.8622687486     -0.0000000061     153964011     0.00000869     0.000     C-DIIS
      34    -670.8622687515     -0.0000000028     159509046     0.00000433     0.000     C-DIIS
      35    -670.8622687639     -0.0000000124     149116651     0.00000740     0.000     C-DIIS
      36    -670.8622687637      0.0000000002     161536392     0.00000409     0.000     C-DIIS
      37    -670.8622687696     -0.0000000059     154432902     0.00000263     0.000     C-DIIS
      38    -670.8622687701     -0.0000000005     158206340     0.00000314     0.000     C-DIIS
      39    -670.8622687733     -0.0000000033     159359291     0.00000320     0.000     C-DIIS
      40    -670.8622687754     -0.0000000021     156406343     0.00000277     0.000     C-DIIS
      41    -670.8622687770     -0.0000000016     160225660     0.00000133     0.000     C-DIIS
      42    -670.8622687788     -0.0000000018     166639363     0.00000291     0.000     C-DIIS
      43    -670.8622687790     -0.0000000002     162088091     0.00000137     0.000     C-DIIS
      44    -670.8622687758      0.0000000033     171590402     0.00000071     0.000     C-DIIS
      45    -670.8622687771     -0.0000000014     165682436     0.00000083     0.000     C-DIIS
      46    -670.8622687765      0.0000000006     180094496     0.00000040     0.000     C-DIIS
      47    -670.8622687789     -0.0000000023     173151268     0.00000081     0.000     C-DIIS
      48    -670.8622687783      0.0000000006     165434296     0.00000060     0.000     C-DIIS
      49    -670.8622687787     -0.0000000004     185304721     0.00000040     0.000     C-DIIS
      50    -670.8622687783      0.0000000004     172667661     0.00000053     0.000     C-DIIS
      51    -670.8622687788     -0.0000000005     174043337     0.00000040     0.000     C-DIIS
      52    -670.8622687794     -0.0000000006     177449240     0.00000032     0.000     C-DIIS
      53    -670.8622687771      0.0000000023     178168936     0.00000014     0.000     C-DIIS
      54    -670.8622687791     -0.0000000020     177504066     0.00000015     0.000     C-DIIS
      55    -670.8622687834     -0.0000000043     192064396     0.00000012     0.000     C-DIIS
      56    -670.8622687918     -0.0000000084     187667494     0.00000012     0.000     C-DIIS
      57    -670.8622688024     -0.0000000106     195099217     0.00000019     0.000     C-DIIS
      58    -670.8622688159     -0.0000000135     198220349     0.00000021     0.000     C-DIIS
      59    -670.8622688215     -0.0000000056     203528816     0.00000030     0.000     C-DIIS
      60    -670.8622688356     -0.0000000141     194885657     0.00000033     0.000     C-DIIS
      61    -670.8622688388     -0.0000000032     202656171     0.00000038     0.000     C-DIIS
      62    -670.8622688328      0.0000000060     202269263     0.00000032     0.000     C-DIIS
      63    -670.8622688326      0.0000000002     213827680     0.00000034     0.000     C-DIIS
      64    -670.8622688256      0.0000000070     188405348     0.00000032     0.000     C-DIIS
      65    -670.8622688327     -0.0000000071     185763298     0.00000014     0.000     C-DIIS
      66    -670.8622688410     -0.0000000083     189078571     0.00000017     0.000     C-DIIS
      67    -670.8622688399      0.0000000012     200948419     0.00000013     0.000     C-DIIS
      68    -670.8622688487     -0.0000000089     200565311     0.00000014     0.000     C-DIIS
      69    -670.8622688492     -0.0000000005     211722095     0.00000019     0.000     C-DIIS
      70    -670.8622688383      0.0000000109     201580878     0.00000016     0.000     C-DIIS
      71    -670.8622688471     -0.0000000088     202478457     0.00000012     0.000     C-DIIS
      72    -670.8622688306      0.0000000165     208425032     0.00000010     0.000     C-DIIS
   ----------------------------------------------------------------
          SCF convergence achieved ....

 Final ROHF energy is     -670.8622688306 after  72 iterations


 DFT: XC energy              =       -55.4126819375
 DFT: total electron density =       113.9999773617
 DFT: number of electrons    =       114


          ===============================
          Molecular Orbitals and Energies
          ===============================

   -------------- Alpha Orbitals -------------

                          1                2                3                4                5
                  -14.7878649187   -10.6566073609   -10.6522850369   -10.6313556419   -10.6280899974
    1  C  1  S     -0.0000064722     0.0008292061     0.0065718131     0.0635105259    -0.9876660644
    2  C  1  S      0.0002826112    -0.0001710660     0.0021237875     0.0043898137    -0.0455225877
    3  C  1  S      0.0077154392    -0.0041487333     0.0028090993     0.0182179380     0.0700771649
    4  C  1  X      0.0002164852     0.0001091399    -0.0006729539     0.0008287262    -0.0015311184
    5  C  1  Y     -0.0000452332     0.0001160598     0.0003214506     0.0001833698     0.0004478832
    6  C  1  Z     -0.0001282180    -0.0001581459    -0.0000583609     0.0004715279     0.0021969351
    7  C  1  X      0.0011638635    -0.0001657794     0.0029192471    -0.0002763644     0.0071614244
    8  C  1  Y      0.0015701960    -0.0008684103    -0.0014607800     0.0001907134     0.0020628271
    9  C  1  Z     -0.0039316446    -0.0017857457     0.0032659927    -0.0081597864    -0.0141957332
   10  C  1 XX     -0.0000082855     0.0001201307    -0.0013461241     0.0002653230    -0.0009372994
   11  C  1 YY      0.0000076512    -0.0001322976    -0.0001910881    -0.0003611105    -0.0011735286
   12  C  1 ZZ      0.0000430348     0.0003107666    -0.0000098434    -0.0011125780    -0.0015993257
   13  C  1 XY      0.0000908216     0.0001828118     0.0008522424     0.0000185310    -0.0000319104
   14  C  1 XZ     -0.0000990380    -0.0004131943     0.0005713498    -0.0004720344     0.0005360117
   15  C  1 YZ      0.0000202721    -0.0001259556    -0.0004761306    -0.0010817269    -0.0001265644
   16  C  2  S      0.0000071646     0.0006972599     0.0019157477     0.9867202517     0.0637851112
   17  C  2  S      0.0010864727     0.0001874818     0.0006718320     0.0450379433     0.0015154162
   18  C  2  S     -0.0072348695    -0.0039335377     0.0249888901    -0.0642327387    -0.0264432693
   19  C  2  X      0.0002903508     0.0004305954    -0.0000917468     0.0020170071    -0.0002129220
   20  C  2  Y      0.0000740643     0.0002859680     0.0003156171     0.0014402937     0.0004392896
   21  C  2  Z      0.0000376398    -0.0001327943     0.0000017315     0.0009537500     0.0007534142
   22  C  2  X     -0.0019032364    -0.0001142467     0.0076083838    -0.0118356379    -0.0007768353
   23  C  2  Y     -0.0014520155     0.0016484528     0.0001692142    -0.0127327762    -0.0056375390
   24  C  2  Z     -0.0009569668    -0.0001516700     0.0018001561    -0.0030697613    -0.0060492347
   25  C  2 XX      0.0001509556     0.0005506149    -0.0011412785     0.0006213988    -0.0001196515
   26  C  2 YY      0.0001082491     0.0002379372     0.0000388446     0.0014065048     0.0002689424
   27  C  2 ZZ      0.0001102830    -0.0000944498    -0.0005678613     0.0009179382     0.0015593445
   28  C  2 XY      0.0000507806     0.0004225094    -0.0000103680     0.0007876319     0.0001534687
   29  C  2 XZ     -0.0000028145    -0.0002594869    -0.0006059080     0.0000375217     0.0001255803
   30  C  2 YZ      0.0000068418     0.0000802432    -0.0001340073     0.0002370073     0.0009189050
   31  C  3  S     -0.0000092999     0.0010340960     0.0007497548     0.0448742762     0.0007561714
   32  C  3  S     -0.0004447807     0.0014859064     0.0006084132     0.0015714779     0.0007374392
   33  C  3  S      0.0019783933     0.0127972175    -0.0138349121     0.0228159694     0.0059079032
   34  C  3  X     -0.0001119193    -0.0001194058     0.0001025337     0.0001141491     0.0003263017
   35  C  3  Y     -0.0001490704     0.0001086245    -0.0000829681     0.0005433818    -0.0000719415
   36  C  3  Z     -0.0000249800     0.0002977547     0.0002509091    -0.0006215452    -0.0000470915
   37  C  3  X      0.0001613879     0.0046940896    -0.0028286109    -0.0013689352     0.0001434409
   38  C  3  Y     -0.0006020044    -0.0015834669     0.0015648169    -0.0028711123    -0.0003327699
   39  C  3  Z      0.0008998601    -0.0002042028    -0.0023068776     0.0082651233     0.0007090188
   40  C  3 XX     -0.0000866171    -0.0011120624     0.0000118736    -0.0005507608     0.0001982555
   41  C  3 YY     -0.0000634139    -0.0001448751     0.0001499792    -0.0008827265    -0.0000384345
   42  C  3 ZZ     -0.0000128449    -0.0001173396     0.0005096691    -0.0009947673    -0.0004056935
   43  C  3 XY     -0.0000121250    -0.0001787778    -0.0002005672    -0.0005532349     0.0000181636
   44  C  3 XZ      0.0000218785    -0.0007079678     0.0002738894     0.0004576651     0.0001266276
   45  C  3 YZ     -0.0000596537    -0.0000491929    -0.0001022823     0.0009962836    -0.0000056632
   46  C  4  S     -0.0000134249     0.0049903182     0.0004294058     0.0017726695    -0.0006363676
   47  C  4  S     -0.0007788446     0.0018642756    -0.0001586186    -0.0006612719     0.0009814775
   48  C  4  S      0.0011477495     0.0081637933    -0.0060138446    -0.0125589653     0.0063194051
   49  C  4  X     -0.0000435088    -0.0007481289    -0.0000935281    -0.0001141969     0.0001935245
   50  C  4  Y      0.0002068514     0.0003277759    -0.0001487543     0.0001599023    -0.0000414668
   51  C  4  Z     -0.0000009324    -0.0000932941     0.0000749578     0.0001605038    -0.0000625158
   52  C  4  X     -0.0003711286     0.0025610296    -0.0012008600     0.0009022392    -0.0013452251
   53  C  4  Y     -0.0002845621    -0.0009572983    -0.0015723157     0.0019825018     0.0000427120
   54  C  4  Z      0.0003272985     0.0011830506    -0.0016465641    -0.0013489084     0.0030819451
   55  C  4 XX     -0.0001015863    -0.0008214899    -0.0001299964    -0.0000884352     0.0000332648
   56  C  4 YY     -0.0000869029    -0.0010079286     0.0004447104     0.0002517651    -0.0001060865
   57  C  4 ZZ     -0.0001142719     0.0001940688     0.0000451695    -0.0001185343     0.0000383038
   58  C  4 XY     -0.0000051214     0.0013169254    -0.0000246142     0.0001647950    -0.0001873858
   59  C  4 XZ     -0.0000662699    -0.0001390478     0.0000793788    -0.0000753261     0.0000928849
   60  C  4 YZ     -0.0000114660    -0.0001148777    -0.0003242710    -0.0002748626     0.0003133867
   61  C  5  S     -0.0000140032     0.9894839483    -0.0292537303    -0.0006424944     0.0005846140
   62  C  5  S     -0.0001329234     0.0450246116    -0.0012440601    -0.0004339778     0.0006101755
   63  C  5  S     -0.0038659923    -0.0354227315     0.0379182331     0.0046298052     0.0069193174
   64  C  5  X      0.0001393403    -0.0007492109     0.0000936912     0.0000844650    -0.0003329931
   65  C  5  Y     -0.0001019805     0.0000421515     0.0005913355    -0.0002152488    -0.0000636501
   66  C  5  Z      0.0000164669    -0.0006608995    -0.0003634933     0.0002302259    -0.0001982193
   67  C  5  X     -0.0087923527     0.0195165205     0.0005933159    -0.0106765136     0.0165317508
   68  C  5  Y     -0.0004152977     0.0026116406    -0.0040529088     0.0008748796     0.0012742839
   69  C  5  Z      0.0053381328    -0.0060905990    -0.0009942986     0.0048842538    -0.0068792366
   70  C  5 XX     -0.0000102294     0.0032487651    -0.0003232298     0.0005536454    -0.0001899560
   71  C  5 YY     -0.0000761201     0.0010906889    -0.0009141342     0.0000989001    -0.0000429267
   72  C  5 ZZ     -0.0000275402     0.0012525194    -0.0013845704    -0.0000194632    -0.0000897925
   73  C  5 XY      0.0000409823    -0.0003065356    -0.0003852410     0.0003866960    -0.0000225274
   74  C  5 XZ     -0.0000546531    -0.0013885893     0.0004693328    -0.0004639315     0.0003260428
   75  C  5 YZ     -0.0000181490    -0.0002226299     0.0011022953     0.0000657187     0.0000198247
   76  C  6  S     -0.0000050360     0.0001019697     0.0000676025     0.0003426782    -0.0070861973
   77  C  6  S      0.0000728691    -0.0011005459    -0.0011803061    -0.0012425106    -0.0002740513
   78  C  6  S     -0.0040163758     0.0046787518     0.0079893899     0.0041875197    -0.0250036709
   79  C  6  X      0.0000146409    -0.0000845848    -0.0000989321     0.0001138398    -0.0000434537
   80  C  6  Y      0.0000412647    -0.0000142382    -0.0000259877     0.0002449258    -0.0008928875
   81  C  6  Z     -0.0000361554    -0.0000415911    -0.0000013325    -0.0000206415     0.0001865078
   82  C  6  X      0.0000231922     0.0024767467     0.0033835143     0.0007226302    -0.0018795482
   83  C  6  Y      0.0015948565    -0.0027206192    -0.0022517376    -0.0008284920     0.0087533937
   84  C  6  Z      0.0008696865     0.0006593314    -0.0018052605    -0.0034337006     0.0020812073
   85  C  6 XX     -0.0000083118    -0.0000734450    -0.0000570349    -0.0002752958     0.0000528051
   86  C  6 YY     -0.0000382152     0.0000765905     0.0000981051    -0.0000533131     0.0018157536
   87  C  6 ZZ      0.0000060898    -0.0001795300    -0.0002228623    -0.0000177116     0.0002354998
   88  C  6 XY     -0.0000463844    -0.0003520244    -0.0002785992    -0.0001918276     0.0002442015
   89  C  6 XZ      0.0000186575    -0.0001369098    -0.0001500443    -0.0000486071    -0.0001404617
   90  C  6 YZ     -0.0000434814     0.0002292491     0.0002282644     0.0003564503    -0.0006219858
   91  C  7  S      0.0001879522     0.0005628502     0.0073779317    -0.0008396509     0.0003035076
   92  C  7  S      0.0021777788     0.0006865325     0.0008800042     0.0004896441     0.0000676998
   93  C  7  S     -0.0001526461    -0.0091853177     0.0110132518    -0.0194391220     0.0106227146
   94  C  7  X     -0.0011517572     0.0000181038     0.0009306056     0.0004273040    -0.0002314940
   95  C  7  Y      0.0017257959    -0.0000713789    -0.0015297388    -0.0001758621     0.0001682343
   96  C  7  Z     -0.0009432827     0.0001572044     0.0007414938     0.0003496129     0.0000764635
   97  C  7  X      0.0216002699     0.0055117243     0.0046676001     0.0121904102    -0.0046344673
   98  C  7  Y     -0.0311290077    -0.0082969694    -0.0096561260    -0.0185531871     0.0088962801
   99  C  7  Z      0.0180864341     0.0051381681     0.0036583207     0.0114200037    -0.0037041025
  100  C  7 XX      0.0002493310     0.0001742008    -0.0008577761    -0.0001334895     0.0000372894
  101  C  7 YY     -0.0005199015     0.0000513184    -0.0022479970     0.0000168260     0.0002443791
  102  C  7 ZZ      0.0004134114     0.0000126751    -0.0004727246    -0.0002776068    -0.0001258750
  103  C  7 XY      0.0011766251    -0.0000564853     0.0017317379     0.0002359937     0.0000203094
  104  C  7 XZ     -0.0006902884    -0.0001257493    -0.0008368568    -0.0000866277     0.0000998837
  105  C  7 YZ      0.0009861810     0.0000406840     0.0015321017     0.0002090824     0.0001325896
  106  C  8  S     -0.0000013343    -0.0011632823    -0.0001659754    -0.0000054967    -0.0003167138
  107  C  8  S      0.0003518366    -0.0022725882    -0.0004018136    -0.0000310834    -0.0003735132
  108  C  8  S      0.0028751942    -0.0103065369    -0.0007888891     0.0004264856    -0.0012300733
  109  C  8  X     -0.0000077597     0.0005554891    -0.0000007232     0.0000323694    -0.0000055372
  110  C  8  Y     -0.0000184711    -0.0000287918     0.0000495992    -0.0000460263    -0.0000007525
  111  C  8  Z      0.0000171363    -0.0001960633    -0.0000564472    -0.0000030250     0.0000069500
  112  C  8  X     -0.0026071529     0.0090267271     0.0021084725    -0.0007929888     0.0022861764
  113  C  8  Y      0.0003433598    -0.0003408567    -0.0012180542     0.0008143225    -0.0001322421
  114  C  8  Z      0.0009390059    -0.0044661554     0.0002155982    -0.0000115456    -0.0010760767
  115  C  8 XX      0.0001072605    -0.0007185042    -0.0000222527    -0.0000092898    -0.0000548190
  116  C  8 YY      0.0000550845    -0.0004378570    -0.0000590790    -0.0000166339    -0.0000499198
  117  C  8 ZZ      0.0000587347    -0.0005004566    -0.0000629720     0.0000027157    -0.0000580406
  118  C  8 XY     -0.0000102712     0.0000489521    -0.0000377810     0.0000019058     0.0000042539
  119  C  8 XZ     -0.0000235890     0.0001704958    -0.0000101046    -0.0000266297     0.0000118891
  120  C  8 YZ     -0.0000033743    -0.0000056354     0.0000135361     0.0000019115    -0.0000040653
  121  N  9  S     -0.9881505992    -0.0000022286    -0.0000435446    -0.0000135341     0.0000021343
  122  N  9  S      0.0463324108     0.0002027266     0.0019424816     0.0006440435    -0.0001420670
  123  N  9  S     -0.0530983590    -0.0062443396    -0.0162939847    -0.0147545043     0.0051774570
  124  N  9  X      0.0020774336    -0.0000077343     0.0006526588     0.0001468851    -0.0000862112
  125  N  9  Y     -0.0030984882    -0.0000081862    -0.0008029490    -0.0001368526    -0.0000254593
  126  N  9  Z      0.0017721984    -0.0000022686     0.0005657781     0.0000503138    -0.0000493832
  127  N  9  X      0.0069142108     0.0007384810     0.0027885185     0.0022241115    -0.0010261676
  128  N  9  Y     -0.0105459219    -0.0011901317    -0.0031046763    -0.0027682902     0.0005559165
  129  N  9  Z      0.0060005535     0.0006455976     0.0024585264     0.0014399567    -0.0007439060
  130  N  9 XX     -0.0032524932     0.0000563002     0.0005577054     0.0001132440     0.0000149021
  131  N  9 YY     -0.0027808611     0.0000240833     0.0008248068     0.0002099326    -0.0000695116
  132  N  9 ZZ     -0.0033670420     0.0000219209     0.0005038509     0.0001597899    -0.0000354415
  133  N  9 XY     -0.0006933022     0.0000055327    -0.0003105142     0.0000139084    -0.0000285985
  134  N  9 XZ      0.0004076385    -0.0000060756     0.0001550327    -0.0000350934     0.0000028847
  135  N  9 YZ     -0.0005719250     0.0000446051    -0.0002667795    -0.0000092608     0.0000160768
  136  C 10  S     -0.0000070908    -0.0001536299    -0.0000007981    -0.0000189202    -0.0000454230
  137  C 10  S      0.0000608465    -0.0003622255    -0.0000202794    -0.0000162315    -0.0000579789
  138  C 10  S      0.0001093513    -0.0026789279     0.0004843916    -0.0005280502    -0.0011117292
  139  C 10  X      0.0000062853     0.0000990838    -0.0000210488     0.0000233911     0.0000152982
  140  C 10  Y     -0.0000123032     0.0000276443    -0.0000037796    -0.0000040795     0.0000188170
  141  C 10  Z      0.0000072576    -0.0000579542     0.0000101490    -0.0000151026    -0.0000223903
  142  C 10  X      0.0003231381    -0.0018809599    -0.0003970191     0.0000431096    -0.0006156066
  143  C 10  Y     -0.0003076081     0.0015906211    -0.0000186019     0.0000468577     0.0004842207
  144  C 10  Z      0.0001020661    -0.0003089472     0.0001565440    -0.0001350054    -0.0000905900
  145  C 10 XX     -0.0000015813    -0.0001077121     0.0000137637    -0.0000223391    -0.0000067033
  146  C 10 YY     -0.0000001638     0.0000340000     0.0000137035     0.0000106554    -0.0000014279
  147  C 10 ZZ     -0.0000158202     0.0000562888     0.0000181025    -0.0000167081     0.0000126026
  148  C 10 XY     -0.0000198869     0.0000471771     0.0000195404    -0.0000071243     0.0000140681
  149  C 10 XZ      0.0000086289     0.0000301756    -0.0000205325     0.0000107386    -0.0000006182
  150  C 10 YZ     -0.0000058753    -0.0000638934    -0.0000062351    -0.0000035931     0.0000015933
  151  C 11  S     -0.0000035883     0.0000023961     0.0000039641    -0.0000001952     0.0000050957
  152  C 11  S     -0.0000412495     0.0000717828     0.0000416003    -0.0000261779     0.0000270305
  153  C 11  S     -0.0002341836     0.0026859707     0.0002287424     0.0002119382     0.0008917984
  154  C 11  X      0.0000175977    -0.0001001369    -0.0000032520    -0.0000038308    -0.0000251066
  155  C 11  Y      0.0000070379    -0.0000017132    -0.0000047286     0.0000078571    -0.0000040942
  156  C 11  Z     -0.0000140786     0.0000404598     0.0000095946    -0.0000005330     0.0000136631
  157  C 11  X     -0.0001487450    -0.0001109955     0.0000250529    -0.0000559900    -0.0001102662
  158  C 11  Y      0.0000106793    -0.0004925678     0.0000252217    -0.0001002633    -0.0001084497
  159  C 11  Z      0.0000617004     0.0004474606    -0.0000264782     0.0001180973     0.0001409032
  160  C 11 XX     -0.0000061315     0.0000684438    -0.0000009118     0.0000061987     0.0000125621
  161  C 11 YY     -0.0000144609     0.0000281355     0.0000126660    -0.0000048759     0.0000084738
  162  C 11 ZZ     -0.0000133141     0.0000323079     0.0000085866    -0.0000056610     0.0000099678
  163  C 11 XY      0.0000007271    -0.0000162735    -0.0000009473    -0.0000019092    -0.0000016921
  164  C 11 XZ     -0.0000122016     0.0000146153     0.0000104407    -0.0000090010     0.0000050525
  165  C 11 YZ     -0.0000128920     0.0000408205     0.0000074714    -0.0000035006     0.0000092970
  166  C 12  S     -0.0000028731    -0.0000083706    -0.0000024481    -0.0000005930     0.0000002608
  167  C 12  S     -0.0000304353     0.0000823873     0.0000130963    -0.0000054953     0.0000258865
  168  C 12  S      0.0001793360    -0.0021611685    -0.0007400948     0.0000260816    -0.0006300743
  169  C 12  X      0.0000181619    -0.0000410456    -0.0000058463     0.0000082257    -0.0000116919
  170  C 12  Y     -0.0000027840    -0.0000070699     0.0000127745    -0.0000011962     0.0000002072
  171  C 12  Z     -0.0000060405     0.0000106953    -0.0000042882     0.0000064695     0.0000050248
  172  C 12  X     -0.0001173581     0.0008309779     0.0002217207    -0.0000005524     0.0002297468
  173  C 12  Y      0.0000921817    -0.0000506253     0.0001061465    -0.0000486747     0.0000139501
  174  C 12  Z     -0.0000237471    -0.0003292686    -0.0001998605     0.0000333645    -0.0001137106
  175  C 12 XX     -0.0000084147     0.0000179153     0.0000049488    -0.0000023287     0.0000068130
  176  C 12 YY     -0.0000055080     0.0000077347    -0.0000003949    -0.0000016422     0.0000019245
  177  C 12 ZZ     -0.0000123567     0.0000311286     0.0000010607    -0.0000021246     0.0000077507
  178  C 12 XY     -0.0000067559     0.0000210591    -0.0000003251     0.0000010894     0.0000045840
  179  C 12 XZ     -0.0000018886     0.0000088493     0.0000040367    -0.0000011296     0.0000015307
  180  C 12 YZ     -0.0000131192     0.0000507264     0.0000107638    -0.0000035552     0.0000128190
  181  C 13  S     -0.0000033968     0.0000050255     0.0000050876     0.0000019318     0.0000048249
  182  C 13  S     -0.0000275668     0.0000943098    -0.0000105572     0.0000055503     0.0000290741
  183  C 13  S     -0.0006624060     0.0023700048     0.0014121048    -0.0003692201     0.0008136294
  184  C 13  X      0.0000298744    -0.0000957314    -0.0000335196     0.0000115371    -0.0000262719
  185  C 13  Y     -0.0000093427     0.0000079040    -0.0000036215     0.0000019526     0.0000049050
  186  C 13  Z     -0.0000063144     0.0000299938     0.0000226942    -0.0000028244     0.0000066013
  187  C 13  X      0.0001427735    -0.0002480880    -0.0003687585     0.0000912098    -0.0001057649
  188  C 13  Y      0.0001066955     0.0004126225     0.0004733668    -0.0000826355     0.0001504123
  189  C 13  Z     -0.0001521219    -0.0002424213    -0.0002168723     0.0000343593    -0.0000773872
  190  C 13 XX     -0.0000108270     0.0000369251     0.0000218710    -0.0000046411     0.0000061714
  191  C 13 YY     -0.0000069561     0.0000330812     0.0000004997    -0.0000006447     0.0000102046
  192  C 13 ZZ     -0.0000173379     0.0000603509     0.0000080410    -0.0000005631     0.0000144872
  193  C 13 XY     -0.0000123516     0.0000413351     0.0000009583    -0.0000021633     0.0000084073
  194  C 13 XZ      0.0000037303    -0.0000146491    -0.0000109131     0.0000025892     0.0000001493
  195  C 13 YZ     -0.0000089540     0.0000213175     0.0000012012    -0.0000022984     0.0000054539
  196  C 14  S     -0.0000065958    -0.0001383449    -0.0000676700     0.0000216916    -0.0000454316
  197  C 14  S      0.0000711858    -0.0003558881    -0.0001065690     0.0000209676    -0.0000559351
  198  C 14  S      0.0010336446    -0.0017923869    -0.0020978925     0.0009367378    -0.0009450380
  199  C 14  X     -0.0000336933     0.0000905359     0.0000687075    -0.0000229812     0.0000191040
  200  C 14  Y      0.0000475576    -0.0000140102    -0.0000057167     0.0000128240    -0.0000135329
  201  C 14  Z     -0.0000227839    -0.0000190118    -0.0000301731    -0.0000076288     0.0000025976
  202  C 14  X      0.0004857521    -0.0012341310    -0.0002130688    -0.0000446490    -0.0003105802
  203  C 14  Y      0.0001391071    -0.0011460813    -0.0009579269     0.0002852402    -0.0004526734
  204  C 14  Z     -0.0003479835     0.0016602139     0.0008521048    -0.0002913654     0.0005452879
  205  C 14 XX      0.0000019044    -0.0000424400    -0.0000436919     0.0000119136     0.0000045755
  206  C 14 YY     -0.0000139319     0.0000688238    -0.0000143613    -0.0000000819     0.0000044800
  207  C 14 ZZ     -0.0000000332    -0.0000306342    -0.0000075975     0.0000094459    -0.0000036725
  208  C 14 XY      0.0000143919    -0.0000670704     0.0000047668    -0.0000096963    -0.0000055908
  209  C 14 XZ     -0.0000194104     0.0000777893     0.0000201575     0.0000022002     0.0000084930
  210  C 14 YZ     -0.0000055685    -0.0000089746     0.0000032773    -0.0000103862     0.0000144183
  211  H 15  S      0.0003294765     0.0002197227    -0.0004167071    -0.0000306517     0.0025551985
  212  H 15  S      0.0001681047     0.0012841404    -0.0010205033     0.0005571704    -0.0074091126
  213  H 16  S      0.0000704719     0.0003016524    -0.0009775510    -0.0032889075     0.0001267674
  214  H 16  S     -0.0001529224     0.0010089581    -0.0021357337     0.0063459114     0.0017537871
  215  H 17  S      0.0000176017    -0.0009502509     0.0003560491    -0.0001209276    -0.0002003987
  216  H 17  S      0.0000883786    -0.0022810275     0.0010355698    -0.0002017057    -0.0007455728
  217  H 18  S      0.0000468085    -0.0001909349     0.0002671222     0.0001788718     0.0000420187
  218  H 18  S      0.0000813253    -0.0010496318     0.0013307928     0.0008866727    -0.0003134333
  219  H 19  S      0.0000248149    -0.0006030417    -0.0006563802     0.0000652546     0.0004748931
  220  H 19  S     -0.0003214701    -0.0010022015    -0.0007734187     0.0004553978     0.0002633916
  221  H 20  S      0.0001126105     0.0001700759     0.0000853731    -0.0004959849     0.0004702906
  222  H 20  S      0.0002104164     0.0009525093     0.0007489067    -0.0002043916     0.0001307640
  223  H 21  S      0.0000756991    -0.0003602456    -0.0000431621     0.0000017537    -0.0001067760
  224  H 21  S      0.0000651191    -0.0000204265    -0.0000440352     0.0000612932     0.0000178059
  225  H 22  S      0.0000147729     0.0000284657    -0.0000097887     0.0000164455     0.0000016099
  226  H 22  S      0.0000983789    -0.0002312406    -0.0000660457     0.0000412621    -0.0000786629
  227  H 23  S      0.0000099443    -0.0000474629    -0.0000107272     0.0000009503    -0.0000134737
  228  H 23  S      0.0000308555    -0.0001153786    -0.0000179903     0.0000063731    -0.0000267680
  229  H 24  S      0.0000211307     0.0000178965     0.0000438042    -0.0000050678     0.0000038407
  230  H 24  S      0.0001586297    -0.0002354599     0.0000455108     0.0000134197    -0.0000656738
  231  H 25  S      0.0001181060    -0.0003358815    -0.0001180008     0.0000367318    -0.0000989510
  232  H 25  S     -0.0002794460    -0.0001418462    -0.0002172539    -0.0000050468    -0.0000476701
  233  C 26  S     -0.0000164410     0.0038059694    -0.0000949278     0.0002844463    -0.0002067281
  234  C 26  S      0.0003142354    -0.0001792421     0.0000074271     0.0008435802    -0.0003704225
  235  C 26  S     -0.0025311049     0.0540459266    -0.0013564885     0.0058483596    -0.0053021386
  236  C 26  X      0.0000517732     0.0007996709    -0.0000998053    -0.0001926541    -0.0000576836
  237  C 26  Y     -0.0001222635     0.0000308642     0.0002017244    -0.0001153213    -0.0000569539
  238  C 26  Z      0.0000607701    -0.0004393517    -0.0000343457     0.0000530974     0.0000154938
  239  C 26  X     -0.0105179529     0.0380092154     0.0128374465    -0.0016691853     0.0145867025
  240  C 26  Y      0.0009968338    -0.0016595757    -0.0006076829     0.0008553118    -0.0004441770
  241  C 26  Z      0.0040082142    -0.0183130314    -0.0045531856     0.0010146083    -0.0070960888
  242  C 26 XX      0.0000080290    -0.0027549771     0.0002225634    -0.0000622952     0.0001321519
  243  C 26 YY      0.0000539786     0.0000218326     0.0000017100     0.0001530572    -0.0000707068
  244  C 26 ZZ      0.0000415573    -0.0007104672     0.0000168471     0.0001392461    -0.0000459429
  245  C 26 XY      0.0000053050     0.0000955779    -0.0001761058     0.0000225180     0.0000217672
  246  C 26 XZ      0.0000502307     0.0016374979    -0.0001678939     0.0001102912    -0.0000102446
  247  C 26 YZ      0.0000135372     0.0000886642    -0.0000942391     0.0000033447    -0.0000236796
  248  C 27  S     -0.0000116983    -0.0005727050    -0.0002230125    -0.0000076087    -0.0005225381
  249  C 27  S      0.0006923613    -0.0009761279    -0.0008477256     0.0001936194    -0.0011367549
  250  C 27  S      0.0076592863    -0.0501139099    -0.0093205733    -0.0015082857    -0.0087706510
  251  C 27  X      0.0000142188    -0.0012550144     0.0001328126    -0.0000169553     0.0001017440
  252  C 27  Y      0.0000018434     0.0000419545    -0.0000436958     0.0000508882    -0.0000117576
  253  C 27  Z     -0.0000046808     0.0004619895     0.0000019261     0.0000054941    -0.0000480945
  254  C 27  X     -0.0069707251     0.0376998396     0.0056537082    -0.0001495969     0.0062901238
  255  C 27  Y     -0.0001524325    -0.0010979450     0.0004115835    -0.0006868549    -0.0001989237
  256  C 27  Z      0.0033705843    -0.0155267135    -0.0033985375     0.0000628445    -0.0024739379
  257  C 27 XX     -0.0000007816     0.0008058760    -0.0001434477     0.0000144096    -0.0000915138
  258  C 27 YY      0.0001192951    -0.0003970843    -0.0001200190     0.0000209938    -0.0001972243
  259  C 27 ZZ      0.0001051098    -0.0001613654    -0.0001376180     0.0000043264    -0.0001741125
  260  C 27 XY      0.0000237343    -0.0000769690    -0.0000158960     0.0000239955     0.0000061637
  261  C 27 XZ      0.0000397139    -0.0005874477     0.0000424818     0.0000186898    -0.0000538374
  262  C 27 YZ     -0.0000220046     0.0000724497     0.0000275888    -0.0000148291     0.0000105162
  263  C 28  S      0.0000161121     0.0289351467     0.9894195550    -0.0026220827     0.0066860331
  264  C 28  S      0.0011014879     0.0016879969     0.0441101093     0.0013101119    -0.0013389703
  265  C 28  S      0.0261464299     0.0294638407    -0.0511430212     0.0313383900    -0.0181549105
  266  C 28  X      0.0000542299    -0.0004203355    -0.0009231172    -0.0004465518    -0.0001834925
  267  C 28  Y     -0.0001023238    -0.0001879621    -0.0004823115     0.0007778760     0.0000941039
  268  C 28  Z      0.0001444114     0.0005886084    -0.0004477942    -0.0000112153     0.0006771656
  269  C 28  X      0.0102312755     0.0041617896     0.0109839601     0.0092607505    -0.0044747703
  270  C 28  Y     -0.0184437207    -0.0029607229    -0.0073527295    -0.0224364512     0.0059793950
  271  C 28  Z      0.0092541681    -0.0016379880     0.0122414667     0.0063136284    -0.0121531615
  272  C 28 XX      0.0003544101    -0.0003901597     0.0014800652    -0.0012351584     0.0013920187
  273  C 28 YY      0.0004502934    -0.0007157876     0.0022425573     0.0003193016     0.0000223341
  274  C 28 ZZ      0.0002366484    -0.0011819963     0.0011766602    -0.0004626045     0.0001502027
  275  C 28 XY     -0.0002310065    -0.0006452422    -0.0014650067    -0.0002633977    -0.0006297985
  276  C 28 XZ      0.0002180624     0.0006261858     0.0003612872    -0.0003507447    -0.0006748419
  277  C 28 YZ     -0.0001894394     0.0010200412    -0.0012436662    -0.0002632076     0.0002265503

                          6                7                8                9               10
                  -10.6278789998   -10.6219045360   -10.6167914347   -10.6090205880   -10.5996773386
    1  C  1  S      0.0021477443     0.0007448996    -0.0002602483     0.0073614949     0.0003230848
    2  C  1  S      0.0007228353     0.0010946964     0.0003958495    -0.0007138760    -0.0011051167
    3  C  1  S      0.0163780896     0.0093022690     0.0022024888    -0.0053150056    -0.0002793007
    4  C  1  X      0.0001356274     0.0002514714     0.0002689814     0.0000431652    -0.0002202564
    5  C  1  Y     -0.0001723712    -0.0001639892    -0.0006449812     0.0009121239     0.0000984636
    6  C  1  Z     -0.0000783470     0.0000654147     0.0001403973    -0.0000697561     0.0002423805
    7  C  1  X      0.0009053442     0.0012327143     0.0008728971     0.0025024181    -0.0005372149
    8  C  1  Y      0.0014840364     0.0031538481    -0.0001240960    -0.0033032512     0.0000982039
    9  C  1  Z     -0.0040030588    -0.0020783508     0.0008601479    -0.0029207074     0.0004898121
   10  C  1 XX      0.0000927093     0.0000994344     0.0000526095     0.0000469025    -0.0002275825
   11  C  1 YY      0.0000932032     0.0001135475     0.0003116071     0.0019842764    -0.0000898757
   12  C  1 ZZ     -0.0003734304    -0.0002462020    -0.0000599615     0.0001160921    -0.0001252754
   13  C  1 XY     -0.0000351060    -0.0000843312     0.0000225993     0.0000204228    -0.0000680069
   14  C  1 XZ      0.0001028198     0.0000681271     0.0003110240    -0.0000746980     0.0000201601
   15  C  1 YZ      0.0000624785     0.0003115818    -0.0000277512    -0.0004074081    -0.0000654793
   16  C  2  S      0.0451514262     0.0002943993    -0.0008094131    -0.0001200804    -0.0000144467
   17  C  2  S      0.0028347924     0.0010635778     0.0001274090     0.0007639734    -0.0007408063
   18  C  2  S     -0.0338617368     0.0031738302     0.0047664333     0.0011559998     0.0045681263
   19  C  2  X      0.0004594029     0.0003098578     0.0004218150     0.0002284516    -0.0000392636
   20  C  2  Y      0.0006520361    -0.0001992536    -0.0003180585     0.0000287651    -0.0000392325
   21  C  2  Z     -0.0005733042     0.0000482371     0.0004167039    -0.0001792183    -0.0002706286
   22  C  2  X     -0.0058117942    -0.0001627384     0.0014255910     0.0001893773     0.0015847008
   23  C  2  Y     -0.0087777226    -0.0002923331    -0.0023579731    -0.0012624755     0.0013516350
   24  C  2  Z      0.0029605273    -0.0002401133     0.0011035068    -0.0010010870    -0.0006060877
   25  C  2 XX      0.0003996544     0.0001236572     0.0002152048     0.0003240438    -0.0000483918
   26  C  2 YY      0.0009581505    -0.0003776122     0.0000648601    -0.0002272765    -0.0000672946
   27  C  2 ZZ      0.0014390788     0.0001205278     0.0001595971     0.0000466573    -0.0001083139
   28  C  2 XY      0.0003735522    -0.0001899894    -0.0002536110     0.0000403194     0.0000584267
   29  C  2 XZ     -0.0003362871     0.0001557655     0.0000018754    -0.0000486350    -0.0000784005
   30  C  2 YZ     -0.0010523872    -0.0000112818    -0.0001389270    -0.0001496782    -0.0000423832
   31  C  3  S     -0.9882488918     0.0315302098     0.0008578547    -0.0002572260    -0.0006369332
   32  C  3  S     -0.0449003632    -0.0000925292    -0.0002437750     0.0011233269     0.0016962632
   33  C  3  S      0.0654443540    -0.0247559998     0.0034926486    -0.0071690415    -0.0109960821
   34  C  3  X     -0.0015158008    -0.0001180861    -0.0002112764     0.0000289225     0.0003243559
   35  C  3  Y     -0.0002861042     0.0007211169     0.0003083797    -0.0001941806    -0.0000732288
   36  C  3  Z     -0.0020902901     0.0001787798    -0.0000882239     0.0001365509     0.0002365333
   37  C  3  X      0.0061283085    -0.0020813428    -0.0005734637    -0.0009241760    -0.0025635412
   38  C  3  Y     -0.0005149369    -0.0062819436     0.0010154360    -0.0010036429    -0.0002643068
   39  C  3  Z      0.0168427685    -0.0055427990     0.0027143942    -0.0046022680    -0.0029212272
   40  C  3 XX     -0.0002496381     0.0000012084    -0.0002368651     0.0001865425     0.0001264439
   41  C  3 YY     -0.0007737836     0.0013338786    -0.0000155852     0.0000839740     0.0002083483
   42  C  3 ZZ     -0.0017902275     0.0002466957    -0.0000325234    -0.0000679687     0.0002097536
   43  C  3 XY     -0.0003555156     0.0006767263    -0.0000261139    -0.0000720405    -0.0000101390
   44  C  3 XZ     -0.0000920101     0.0003228739     0.0000153654     0.0001022683     0.0000283487
   45  C  3 YZ     -0.0001664291     0.0007715122     0.0000137290    -0.0002429188    -0.0000218918
   46  C  4  S     -0.0312392810    -0.9891424338    -0.0014698518     0.0118755362    -0.0003727849
   47  C  4  S     -0.0033444535    -0.0461106858     0.0012261604    -0.0006869417     0.0007250406
   48  C  4  S     -0.0166774579     0.0687454674    -0.0169801439    -0.0035476240     0.0077331487
   49  C  4  X     -0.0007814200    -0.0003217000    -0.0001626184    -0.0004661908     0.0001583488
   50  C  4  Y     -0.0001194290     0.0027692518    -0.0000071679     0.0001636617    -0.0002749772
   51  C  4  Z     -0.0004863194    -0.0004403755     0.0000539639     0.0008104057     0.0000904979
   52  C  4  X      0.0035453768    -0.0029573794    -0.0003758007     0.0011660030    -0.0028683169
   53  C  4  Y      0.0053529062    -0.0145498590     0.0060162198    -0.0051292153    -0.0039017160
   54  C  4  Z      0.0011770811     0.0057688232    -0.0039749409    -0.0019995219     0.0021796787
   55  C  4 XX      0.0000906043    -0.0008108618     0.0001962190     0.0004685163    -0.0001199350
   56  C  4 YY      0.0010056398    -0.0017857552     0.0000360564     0.0000857654     0.0001234997
   57  C  4 ZZ      0.0001813839    -0.0011680206     0.0000832028     0.0015504616     0.0001449039
   58  C  4 XY      0.0005928414     0.0000330346     0.0001415798    -0.0000893377     0.0000896623
   59  C  4 XZ      0.0003386601     0.0002156296     0.0000240529    -0.0010242269     0.0000505865
   60  C  4 YZ      0.0010792234     0.0001266575     0.0000565979     0.0001825411    -0.0000359079
   61  C  5  S      0.0013721998     0.0051833605     0.0003626153     0.0000441110    -0.0011736424
   62  C  5  S     -0.0013552175    -0.0014678833    -0.0010218793     0.0005114543     0.0024406271
   63  C  5  S     -0.0287551431    -0.0179722267     0.0286500177    -0.0013810957     0.0343593893
   64  C  5  X      0.0005340411     0.0002533598     0.0002656999    -0.0000592828     0.0004660560
   65  C  5  Y     -0.0004542986     0.0006181449    -0.0001804944    -0.0000508298     0.0000581845
   66  C  5  Z     -0.0003811553     0.0001371138     0.0001315818     0.0000174642    -0.0001594168
   67  C  5  X     -0.0151397739    -0.0155377733     0.0015412627    -0.0012757900     0.0251776962
   68  C  5  Y      0.0053808013    -0.0053986842    -0.0008281107    -0.0032072272     0.0002242952
   69  C  5  Z      0.0123800683     0.0032080127     0.0011179697     0.0000088440    -0.0166077173
   70  C  5 XX      0.0008531488     0.0006690903    -0.0001766549     0.0000187816     0.0009400166
   71  C  5 YY      0.0002852122     0.0010118229     0.0001309732     0.0000264015     0.0004193900
   72  C  5 ZZ      0.0001968007    -0.0001210020    -0.0002510809    -0.0000514657     0.0005246814
   73  C  5 XY      0.0000662455    -0.0010670268    -0.0001595315     0.0003332537    -0.0000366747
   74  C  5 XZ      0.0008730343     0.0002142496     0.0001486440     0.0002218637    -0.0000900931
   75  C  5 YZ      0.0000167194    -0.0002155931     0.0000443345    -0.0001073805     0.0000069390
   76  C  6  S     -0.0001002086    -0.0116022631    -0.0013154805    -0.9895711420    -0.0000560926
   77  C  6  S      0.0011992026    -0.0005400889    -0.0005934652    -0.0434937214     0.0001184121
   78  C  6  S     -0.0062527291    -0.0254980220     0.0074351261     0.0455782487    -0.0040386260
   79  C  6  X     -0.0000038789     0.0004581669    -0.0001487571    -0.0004771413    -0.0000322297
   80  C  6  Y      0.0000020714     0.0000016328     0.0002893517     0.0009753206    -0.0000608486
   81  C  6  Z     -0.0002369751    -0.0008615859    -0.0002456686     0.0007007277     0.0000350815
   82  C  6  X      0.0007197729    -0.0039401160     0.0030470482     0.0008802581    -0.0001415391
   83  C  6  Y      0.0041065797     0.0050719767    -0.0018718568    -0.0019790756     0.0012607278
   84  C  6  Z      0.0007361488     0.0070780672    -0.0021556224    -0.0011963088     0.0016143367
   85  C  6 XX      0.0001985210     0.0003770497    -0.0001292201    -0.0004666640     0.0000614243
   86  C  6 YY     -0.0001204326     0.0000720010    -0.0001635365    -0.0006011041    -0.0000264685
   87  C  6 ZZ      0.0001980402     0.0016045786    -0.0000061823    -0.0005515031    -0.0000802340
   88  C  6 XY      0.0000574774     0.0000408632     0.0000154483     0.0001245386     0.0000573678
   89  C  6 XZ      0.0000572950    -0.0009445847    -0.0000448547     0.0001067828    -0.0000368254
   90  C  6 YZ     -0.0003138777    -0.0001874780     0.0001961618    -0.0001577671    -0.0000044891
   91  C  7  S     -0.0008401608     0.0015346238    -0.9894990523     0.0012944176     0.0001155766
   92  C  7  S     -0.0002716023     0.0008879044    -0.0484733921    -0.0003757213    -0.0007145195
   93  C  7  S     -0.0098773562    -0.0183265755     0.0325329687    -0.0003051840     0.0116103812
   94  C  7  X      0.0001402197     0.0001159743    -0.0000208938     0.0000073153    -0.0000481844
   95  C  7  Y     -0.0000891870    -0.0001735018    -0.0000058214    -0.0001186092     0.0001900108
   96  C  7  Z      0.0002220317     0.0000447120     0.0000158509    -0.0000485824    -0.0002146510
   97  C  7  X      0.0049437801     0.0115442739    -0.0400279456    -0.0006406767    -0.0111171277
   98  C  7  Y     -0.0077846663    -0.0181450976     0.0588950108     0.0012539723     0.0148826698
   99  C  7  Z      0.0046105667     0.0102175067    -0.0348553127     0.0000872721    -0.0080334785
  100  C  7 XX     -0.0000270491     0.0001800695    -0.0008650369    -0.0000645776    -0.0000419295
  101  C  7 YY      0.0000481042     0.0000241452    -0.0029201689    -0.0000639444    -0.0000176730
  102  C  7 ZZ     -0.0001196170     0.0001054818    -0.0003558249    -0.0000594562    -0.0000551236
  103  C  7 XY     -0.0000907143     0.0000430123     0.0028410803    -0.0000347093    -0.0000593337
  104  C  7 XZ     -0.0000055932     0.0000115883    -0.0015878311     0.0000580710     0.0000783106
  105  C  7 YZ     -0.0000036173     0.0000130654     0.0024466147    -0.0000180462    -0.0000201304
  106  C  8  S      0.0006213123     0.0003193453    -0.0001009709     0.0000417755    -0.9892484046
  107  C  8  S      0.0005974040     0.0002413713    -0.0001494028     0.0000506391    -0.0432165594
  108  C  8  S      0.0032089561     0.0010390714     0.0004325598    -0.0005303597     0.0023075290
  109  C  8  X     -0.0000735134    -0.0000349793    -0.0000112636    -0.0000065103     0.0006117225
  110  C  8  Y      0.0000558021     0.0000691613    -0.0000562736    -0.0000565472    -0.0000019190
  111  C  8  Z     -0.0000532783    -0.0000734245     0.0000578779    -0.0000026802    -0.0003028754
  112  C  8  X     -0.0039046114    -0.0013075975    -0.0004249335     0.0002174219     0.0232784588
  113  C  8  Y     -0.0011648844    -0.0013701925     0.0012626357     0.0009721949    -0.0017664986
  114  C  8  Z      0.0029649064     0.0022788912    -0.0009366552    -0.0003128510    -0.0092039706
  115  C  8 XX      0.0001956470     0.0000670828     0.0000191766    -0.0000287513    -0.0024913329
  116  C  8 YY      0.0000836145     0.0000335943    -0.0000263963     0.0000134446    -0.0012684299
  117  C  8 ZZ      0.0000888073     0.0000420037    -0.0000055632     0.0000323311    -0.0009192773
  118  C  8 XY     -0.0000274501    -0.0000516218     0.0000233951    -0.0000063575     0.0006537805
  119  C  8 XZ     -0.0000397384    -0.0000252359    -0.0000356801    -0.0000155574     0.0010546933
  120  C  8 YZ      0.0000095547     0.0000227984    -0.0000083008     0.0000055435     0.0013975946
  121  N  9  S     -0.0000014594    -0.0000071265    -0.0005332601     0.0000029248     0.0000155455
  122  N  9  S      0.0001356957     0.0004896274    -0.0005121680    -0.0000810542    -0.0006899806
  123  N  9  S     -0.0052524866    -0.0138571284     0.0664849132     0.0012256653     0.0139415789
  124  N  9  X      0.0000197672     0.0000426225     0.0009078006     0.0000005377    -0.0000177054
  125  N  9  Y      0.0000130170    -0.0000104070    -0.0013057438    -0.0000253310     0.0000842539
  126  N  9  Z      0.0000121522     0.0000161313     0.0008080545    -0.0000451834    -0.0000733277
  127  N  9  X      0.0007542002     0.0019537791    -0.0114005814    -0.0001662691    -0.0016031986
  128  N  9  Y     -0.0009141411    -0.0025204678     0.0170344689     0.0000724489     0.0029317427
  129  N  9  Z      0.0005760784     0.0015168212    -0.0094045837    -0.0004378541    -0.0019009184
  130  N  9 XX      0.0000192966     0.0000853348    -0.0008022592    -0.0000123926    -0.0001987360
  131  N  9 YY      0.0000329097     0.0000719526    -0.0004102850    -0.0000430697    -0.0001240426
  132  N  9 ZZ      0.0000109169     0.0001051794    -0.0009208994     0.0000107037    -0.0001543557
  133  N  9 XY      0.0000153518     0.0000393400    -0.0005702841     0.0000030862    -0.0000319777
  134  N  9 XZ     -0.0000234651    -0.0000211121     0.0003158758     0.0000234284     0.0000338075
  135  N  9 YZ      0.0000254291     0.0000284373    -0.0004629630    -0.0000239188    -0.0000684779
  136  C 10  S      0.0001322291     0.0001118829    -0.0000639868    -0.0000456058    -0.0151177766
  137  C 10  S      0.0001573852     0.0001020487    -0.0000439665    -0.0000290687    -0.0000486705
  138  C 10  S      0.0031196258     0.0027020945    -0.0017711372    -0.0006524471    -0.0138931003
  139  C 10  X     -0.0000658361    -0.0000691275     0.0000520180     0.0000169724    -0.0004995703
  140  C 10  Y     -0.0000395035    -0.0000250535     0.0000182045     0.0000010754    -0.0011926163
  141  C 10  Z      0.0000593575     0.0000488901    -0.0000389584    -0.0000142311     0.0012222878
  142  C 10  X      0.0010969348     0.0006574744    -0.0002943496    -0.0000776644    -0.0033488059
  143  C 10  Y     -0.0012766788    -0.0010132177     0.0004330312     0.0002024518     0.0021867861
  144  C 10  Z      0.0004935359     0.0004143666    -0.0002008169    -0.0002787288    -0.0002984996
  145  C 10 XX      0.0000452042     0.0000418517    -0.0000319320    -0.0000157705     0.0003250274
  146  C 10 YY      0.0000108085     0.0000208940    -0.0000014033     0.0000092708     0.0010080334
  147  C 10 ZZ     -0.0000055854     0.0000023396    -0.0000089013    -0.0000247417     0.0011159488
  148  C 10 XY     -0.0000149192     0.0000018997    -0.0000066570     0.0000004413     0.0005300108
  149  C 10 XZ     -0.0000186884    -0.0000307595     0.0000226538     0.0000012361    -0.0006057349
  150  C 10 YZ     -0.0000058058    -0.0000034635    -0.0000006989     0.0000111965    -0.0011873598
  151  C 11  S     -0.0000014874    -0.0000030247     0.0000094679    -0.0000059537    -0.0007747625
  152  C 11  S     -0.0000175417     0.0000143782    -0.0000225273    -0.0000130032     0.0006587362
  153  C 11  S     -0.0019078655    -0.0014817357     0.0009247156     0.0001940767     0.0040528742
  154  C 11  X      0.0000583529     0.0000429900    -0.0000257900    -0.0000057242     0.0001013427
  155  C 11  Y      0.0000002433    -0.0000038360     0.0000049781     0.0000072960    -0.0001047236
  156  C 11  Z     -0.0000222393    -0.0000098743     0.0000069160     0.0000049487     0.0000420403
  157  C 11  X      0.0002455543     0.0002457048    -0.0002027231    -0.0000186753    -0.0019322791
  158  C 11  Y      0.0003524187     0.0003428730    -0.0001991653    -0.0000771610     0.0023098699
  159  C 11  Z     -0.0003944549    -0.0003895194     0.0002576706     0.0000927728    -0.0010093904
  160  C 11 XX     -0.0000338621    -0.0000276177     0.0000180625     0.0000036226    -0.0001930234
  161  C 11 YY     -0.0000088662     0.0000033013    -0.0000043223     0.0000001872    -0.0000206240
  162  C 11 ZZ     -0.0000134897    -0.0000053401    -0.0000008522    -0.0000020402    -0.0000126302
  163  C 11 XY      0.0000040857     0.0000026462    -0.0000023624    -0.0000004523     0.0000366793
  164  C 11 XZ     -0.0000002746     0.0000077505    -0.0000109687    -0.0000058692     0.0001871716
  165  C 11 YZ     -0.0000172847    -0.0000047659    -0.0000018749     0.0000019945     0.0002082416
  166  C 12  S      0.0000018580    -0.0000005618     0.0000070718    -0.0000026142     0.0003870355
  167  C 12  S     -0.0000405789    -0.0000204593     0.0000158047    -0.0000028961     0.0005942830
  168  C 12  S      0.0008838392     0.0004447837    -0.0000848269     0.0001032561     0.0019884971
  169  C 12  X      0.0000199797     0.0000074198    -0.0000011561     0.0000023792    -0.0002604151
  170  C 12  Y      0.0000132059     0.0000165760    -0.0000120315    -0.0000024798     0.0000191395
  171  C 12  Z     -0.0000148471    -0.0000117219     0.0000093271     0.0000090916     0.0001078732
  172  C 12  X     -0.0003530303    -0.0002022614     0.0000767738    -0.0000354524     0.0007274066
  173  C 12  Y      0.0000803813     0.0001069127    -0.0000990249    -0.0000638577    -0.0000213815
  174  C 12  Z      0.0000860699    -0.0000164701     0.0000508272     0.0000421255    -0.0003297894
  175  C 12 XX     -0.0000093038    -0.0000027057     0.0000016570    -0.0000003780     0.0000988710
  176  C 12 YY     -0.0000044048    -0.0000015734     0.0000001210     0.0000005668     0.0001988853
  177  C 12 ZZ     -0.0000166353    -0.0000096025     0.0000044592     0.0000009433     0.0002001851
  178  C 12 XY     -0.0000121411    -0.0000079652     0.0000050169     0.0000031802     0.0000258675
  179  C 12 XZ     -0.0000011581     0.0000025183    -0.0000031958     0.0000002447     0.0000664626
  180  C 12 YZ     -0.0000203815    -0.0000082783     0.0000016125    -0.0000012803     0.0000469175
  181  C 13  S     -0.0000030043    -0.0000035947     0.0000054736    -0.0000055217    -0.0007209109
  182  C 13  S     -0.0000842436    -0.0000622934     0.0000306707     0.0000180387     0.0006265413
  183  C 13  S     -0.0004733481     0.0002164194    -0.0003925669    -0.0005035122     0.0047888281
  184  C 13  X      0.0000281971     0.0000032916     0.0000062564     0.0000115591     0.0000358879
  185  C 13  Y     -0.0000137470    -0.0000094407     0.0000086480     0.0000073484     0.0000941800
  186  C 13  Z      0.0000033178     0.0000136356    -0.0000111883    -0.0000031031    -0.0000923401
  187  C 13  X     -0.0001339751    -0.0002217242     0.0001915999     0.0001903292    -0.0010926672
  188  C 13  Y      0.0000475220     0.0001948939    -0.0002641613    -0.0001493675    -0.0020100395
  189  C 13  Z      0.0000383378    -0.0000495810     0.0001281507     0.0000548245     0.0021840655
  190  C 13 XX      0.0000046686     0.0000129014    -0.0000125345    -0.0000103859    -0.0002284128
  191  C 13 YY     -0.0000233840    -0.0000177069     0.0000072627     0.0000012452    -0.0000397934
  192  C 13 ZZ     -0.0000302605    -0.0000138869     0.0000055963     0.0000059331     0.0000429122
  193  C 13 XY     -0.0000190961    -0.0000112313     0.0000050015     0.0000008240     0.0001483692
  194  C 13 XZ     -0.0000119076    -0.0000126237     0.0000076562     0.0000072896     0.0001089843
  195  C 13 YZ     -0.0000126372    -0.0000066660    -0.0000000552     0.0000019651     0.0001631168
  196  C 14  S      0.0000326003    -0.0000300428     0.0000732192     0.0000404817    -0.0140255084
  197  C 14  S      0.0000643551    -0.0000115280     0.0000582276     0.0000237547    -0.0000579173
  198  C 14  S     -0.0002394732    -0.0011478353     0.0010436451     0.0009324994    -0.0156587020
  199  C 14  X      0.0000247234     0.0000486930    -0.0000398954    -0.0000348881    -0.0010580682
  200  C 14  Y      0.0000046965    -0.0000062710    -0.0000102593     0.0000043871     0.0012322594
  201  C 14  Z     -0.0000187001    -0.0000224138     0.0000278090     0.0000070772    -0.0005328333
  202  C 14  X      0.0005722178     0.0003215861    -0.0001691138    -0.0000228910    -0.0022923777
  203  C 14  Y      0.0002674756    -0.0002779983     0.0005933782     0.0001719787    -0.0023143459
  204  C 14  Z     -0.0005462184    -0.0000357077    -0.0003940684    -0.0002773347     0.0029481302
  205  C 14 XX     -0.0000470179    -0.0000532595     0.0000429104     0.0000275661     0.0010417801
  206  C 14 YY     -0.0000174805    -0.0000256708     0.0000233119    -0.0000158273     0.0011305766
  207  C 14 ZZ      0.0000023139     0.0000052528     0.0000125558     0.0000174928     0.0002089696
  208  C 14 XY      0.0000256930     0.0000180060    -0.0000151312    -0.0000086703    -0.0012029327
  209  C 14 XZ     -0.0000060021     0.0000087332    -0.0000035080     0.0000007506     0.0004458115
  210  C 14 YZ     -0.0000277558    -0.0000180314     0.0000013677     0.0000018728    -0.0005213540
  211  H 15  S     -0.0001539666     0.0001111157     0.0003717698     0.0006197378    -0.0000301326
  212  H 15  S     -0.0007329488    -0.0001500036    -0.0005691692     0.0018134569    -0.0001619274
  213  H 16  S     -0.0000203717    -0.0002097125    -0.0001462332    -0.0002842405     0.0000694515
  214  H 16  S      0.0011348519    -0.0007339878    -0.0012791789    -0.0005669164     0.0001435389
  215  H 17  S      0.0031759264     0.0000977251     0.0002626504    -0.0004112412     0.0001885828
  216  H 17  S     -0.0066199046     0.0013059191     0.0004783768    -0.0008684554    -0.0001316125
  217  H 18  S      0.0001600551     0.0026136574    -0.0002115558     0.0006211188     0.0003955818
  218  H 18  S      0.0002304715    -0.0071596881    -0.0004673139     0.0017334836     0.0001407937
  219  H 19  S     -0.0000647537     0.0004562361    -0.0005605119     0.0009528885     0.0000093395
  220  H 19  S     -0.0005082763     0.0000276331    -0.0000344952    -0.0088139206    -0.0004338934
  221  H 20  S      0.0005735304     0.0004584868     0.0002415171     0.0010342937     0.0001303973
  222  H 20  S      0.0002375440     0.0001491002     0.0004772721    -0.0087584836     0.0001615749
  223  H 21  S      0.0002117308     0.0001372608    -0.0000729529    -0.0000159732    -0.0001990065
  224  H 21  S      0.0000268174     0.0000151067     0.0001713694    -0.0000599492     0.0012944307
  225  H 22  S     -0.0000221680    -0.0000311911     0.0000222327     0.0000096215    -0.0004632150
  226  H 22  S      0.0000970975     0.0000083556     0.0000018070     0.0000199376    -0.0013736904
  227  H 23  S      0.0000194479     0.0000103025    -0.0000066182     0.0000030728    -0.0002513796
  228  H 23  S      0.0000487760     0.0000218350    -0.0000041047    -0.0000004226    -0.0006097249
  229  H 24  S      0.0000251980     0.0000313497    -0.0000309401    -0.0000173714    -0.0004454000
  230  H 24  S      0.0001570896     0.0001076857    -0.0001065178    -0.0000266641    -0.0013685635
  231  H 25  S      0.0001171331     0.0000244173     0.0000112187     0.0000279987    -0.0002496620
  232  H 25  S      0.0001630033     0.0000433677     0.0003354437    -0.0000432284     0.0014715063
  233  C 26  S      0.0007178402     0.0004102381     0.0005235477    -0.0001407557     0.0019308857
  234  C 26  S      0.0007549217     0.0006880431     0.0004244722    -0.0001200163     0.0023162333
  235  C 26  S      0.0049239251     0.0084855354    -0.0059472318     0.0005981589     0.0649114234
  236  C 26  X     -0.0002905429    -0.0001516764    -0.0001548256     0.0000583573    -0.0012314090
  237  C 26  Y     -0.0000396820     0.0002166476    -0.0002691975    -0.0001223937     0.0000760010
  238  C 26  Z     -0.0002178752    -0.0000656032     0.0003148497    -0.0001153955     0.0005300924
  239  C 26  X     -0.0202281993    -0.0106588937     0.0084960366    -0.0020861530     0.0715059874
  240  C 26  Y     -0.0011863238    -0.0001086743     0.0009256275     0.0016559907    -0.0020484260
  241  C 26  Z      0.0100873930     0.0075030313    -0.0050786801     0.0015470686    -0.0307198734
  242  C 26 XX      0.0004524893     0.0001048268     0.0002471545    -0.0000070010    -0.0005762972
  243  C 26 YY      0.0003289595    -0.0000241535     0.0001947779    -0.0000529629     0.0005650135
  244  C 26 ZZ      0.0000124153     0.0003371587     0.0001791090    -0.0000245889     0.0003954157
  245  C 26 XY      0.0001252293    -0.0000333326     0.0000395602    -0.0000095437    -0.0000126150
  246  C 26 XZ     -0.0000632117    -0.0000238085    -0.0000856946    -0.0000055296     0.0005807273
  247  C 26 YZ     -0.0000890438     0.0001679470    -0.0000218091     0.0000311831    -0.0000179192
  248  C 27  S      0.0005408016     0.0003788611    -0.0006156181     0.0002746035    -0.0259781398
  249  C 27  S      0.0013014121     0.0008275684    -0.0008564391     0.0002183485    -0.0030435891
  250  C 27  S      0.0124562411     0.0052453673    -0.0053136999     0.0021189834    -0.0775426384
  251  C 27  X      0.0001676963     0.0000561060     0.0002090257    -0.0000473702     0.0005819640
  252  C 27  Y     -0.0000487270    -0.0000517376     0.0000357751     0.0000661224    -0.0000554640
  253  C 27  Z     -0.0000048524     0.0000686300    -0.0001343605     0.0000392328    -0.0002021653
  254  C 27  X     -0.0111955058    -0.0048468844     0.0017511680    -0.0003677523     0.0673840138
  255  C 27  Y      0.0014886081     0.0009305143    -0.0009947966    -0.0010748187    -0.0021183824
  256  C 27  Z      0.0037649258     0.0003127417     0.0001939377    -0.0001174004    -0.0299960170
  257  C 27 XX     -0.0000710598    -0.0000167658    -0.0001934984     0.0000532801     0.0024604326
  258  C 27 YY      0.0002318634     0.0001555433    -0.0001547729     0.0000413228    -0.0003194303
  259  C 27 ZZ      0.0001365762     0.0000732303    -0.0001352324     0.0000162637     0.0001350012
  260  C 27 XY      0.0000155009    -0.0000113834     0.0000272936     0.0000373283    -0.0001893503
  261  C 27 XZ      0.0002173112     0.0001174855    -0.0000072824     0.0000314544    -0.0013796138
  262  C 27 YZ     -0.0000245298    -0.0000149172    -0.0000075658    -0.0000201055    -0.0000096604
  263  C 28  S      0.0006320236     0.0005272185     0.0078267336     0.0000131331    -0.0002497430
  264  C 28  S      0.0000650314     0.0005166876     0.0015373823     0.0009372247     0.0002875969
  265  C 28  S      0.0112091226     0.0166606028    -0.0869527147    -0.0075884376    -0.0144052690
  266  C 28  X     -0.0002952283    -0.0004349520     0.0007268524    -0.0000882794     0.0003928451
  267  C 28  Y      0.0001129518     0.0001343897    -0.0018003332     0.0000627831    -0.0002263164
  268  C 28  Z      0.0001314048    -0.0002363538     0.0008711741    -0.0001123216    -0.0000038207
  269  C 28  X      0.0080443853     0.0145800581    -0.0142668195     0.0021960570    -0.0092615498
  270  C 28  Y     -0.0118099371    -0.0183843568     0.0222015284    -0.0027569969     0.0157134688
  271  C 28  Z      0.0026051901     0.0115143976    -0.0093270295     0.0007846675    -0.0085218760
  272  C 28 XX      0.0000005960     0.0000954651     0.0009990084     0.0000142386    -0.0000065063
  273  C 28 YY     -0.0002069704    -0.0001979454     0.0022598479    -0.0001889962    -0.0000525807
  274  C 28 ZZ     -0.0004067236    -0.0001509486     0.0009944250     0.0002522234     0.0000082830
  275  C 28 XY      0.0002336830     0.0001718745    -0.0013566357     0.0002066840     0.0000783185
  276  C 28 XZ     -0.0002828967    -0.0000061167     0.0008236872     0.0001207370    -0.0000384628
  277  C 28 YZ      0.0001807828     0.0000988827    -0.0009781836     0.0000076471     0.0000321159

                         11               12               13               14               15
                  -10.5890426262   -10.5839664474   -10.5785899871   -10.5768991335   -10.5766804765
    1  C  1  S      0.0005419792     0.0000938100     0.0000417316    -0.0000432428     0.0000102539
    2  C  1  S     -0.0026701697    -0.0002059180    -0.0002420309     0.0001938626    -0.0000747438
    3  C  1  S     -0.0056914548    -0.0188795855     0.0005174304     0.0009683534     0.0001173499
    4  C  1  X     -0.0006559681    -0.0003831051    -0.0000346162     0.0000644471    -0.0000117941
    5  C  1  Y      0.0002565800     0.0002515399    -0.0000023913    -0.0000547780    -0.0000001189
    6  C  1  Z      0.0005537991     0.0002039164     0.0000504681    -0.0000518409     0.0000125995
    7  C  1  X     -0.0023772686    -0.0055162767     0.0000637854     0.0004528535     0.0000243382
    8  C  1  Y      0.0002730178    -0.0010222842     0.0004768921     0.0003560158     0.0001194046
    9  C  1  Z      0.0024430037     0.0060208286    -0.0001023735    -0.0003951807    -0.0000315796
   10  C  1 XX     -0.0005019789    -0.0001617112    -0.0000367606     0.0000638443    -0.0000096997
   11  C  1 YY     -0.0002408670    -0.0000545804    -0.0000105224     0.0000258251    -0.0000049631
   12  C  1 ZZ     -0.0002947394     0.0000042958    -0.0000422682     0.0000122843    -0.0000107295
   13  C  1 XY     -0.0001403344    -0.0000155186    -0.0000151847     0.0000118573    -0.0000023160
   14  C  1 XZ      0.0000409458     0.0001415526    -0.0000038219    -0.0000200688    -0.0000032272
   15  C  1 YZ     -0.0001381144    -0.0000618003    -0.0000061516     0.0000178933    -0.0000022006
   16  C  2  S      0.0000333285     0.0002853697    -0.0000161681    -0.0000164864    -0.0000050213
   17  C  2  S     -0.0019080770    -0.0015505466    -0.0001311397     0.0001721104    -0.0000353475
   18  C  2  S      0.0073396422     0.0098349299     0.0017510836    -0.0003785412     0.0002983634
   19  C  2  X     -0.0001720735    -0.0003818767     0.0000390621     0.0000648677     0.0000101688
   20  C  2  Y     -0.0001162808     0.0000095264    -0.0000052956     0.0000089143    -0.0000018215
   21  C  2  Z     -0.0006331518    -0.0001781323    -0.0000601371     0.0000577537    -0.0000166560
   22  C  2  X      0.0022015988     0.0022459674     0.0004816327    -0.0002150959     0.0000773936
   23  C  2  Y      0.0025318410     0.0045591278     0.0002188666    -0.0004754268     0.0000113880
   24  C  2  Z     -0.0008936193    -0.0001150558    -0.0000822936     0.0002052425    -0.0000132030
   25  C  2 XX     -0.0001420920    -0.0001625370     0.0000152396     0.0000447942     0.0000041264
   26  C  2 YY     -0.0001741566    -0.0002115976    -0.0000152754     0.0000205940    -0.0000027050
   27  C  2 ZZ     -0.0002856664    -0.0002603648    -0.0000214375     0.0000268061    -0.0000053771
   28  C  2 XY      0.0001199597     0.0001452865     0.0000113624    -0.0000120767     0.0000027377
   29  C  2 XZ     -0.0002185572    -0.0002389822    -0.0000080961     0.0000308184    -0.0000023584
   30  C  2 YZ     -0.0000788183     0.0000065706    -0.0000087310     0.0000061520    -0.0000021718
   31  C  3  S     -0.0006664203    -0.0004684206    -0.0001315742     0.0000381401    -0.0000198674
   32  C  3  S      0.0031717367     0.0015936208     0.0004559550    -0.0002948475     0.0000914690
   33  C  3  S     -0.0158183306    -0.0052097446    -0.0030613788     0.0021153345    -0.0005660878
   34  C  3  X      0.0006015066     0.0008506375     0.0001369434    -0.0000181792     0.0000182150
   35  C  3  Y     -0.0000860114     0.0000804533    -0.0000297268     0.0000146413    -0.0000058521
   36  C  3  Z      0.0006397280     0.0002584519     0.0000552401    -0.0000374084     0.0000164682
   37  C  3  X     -0.0023515611     0.0014277976    -0.0005081076     0.0006674456    -0.0000780808
   38  C  3  Y     -0.0007299948    -0.0004452029    -0.0001320921     0.0000587501    -0.0000203302
   39  C  3  Z     -0.0033852586    -0.0036172663    -0.0010393524     0.0004660666    -0.0001271313
   40  C  3 XX      0.0002699344     0.0004921198     0.0000909921     0.0000325330     0.0000145687
   41  C  3 YY      0.0003548209     0.0002759592     0.0000399977    -0.0000510746     0.0000067014
   42  C  3 ZZ      0.0005847295     0.0002280035     0.0000519504    -0.0000310775     0.0000169409
   43  C  3 XY      0.0000221653    -0.0000450311     0.0000312146     0.0000362250     0.0000072577
   44  C  3 XZ      0.0003431836     0.0001098400    -0.0000014387    -0.0000103576     0.0000075939
   45  C  3 YZ     -0.0000463352    -0.0000718397    -0.0000144530     0.0000025515    -0.0000017307
   46  C  4  S     -0.0004886006    -0.0002532398    -0.0001227952    -0.0000258379    -0.0000242026
   47  C  4  S      0.0018465888     0.0011415343     0.0001219071    -0.0001197961     0.0000379471
   48  C  4  S      0.0200718268     0.0145505238     0.0046677140     0.0005639584     0.0009108046
   49  C  4  X      0.0002712447     0.0006023746     0.0001415459     0.0000524305     0.0000191404
   50  C  4  Y     -0.0007830859    -0.0005745510    -0.0000767704     0.0000256535    -0.0000181825
   51  C  4  Z      0.0003254884    -0.0002184149    -0.0000247447    -0.0000458511     0.0000045614
   52  C  4  X     -0.0035855272    -0.0002870267    -0.0002025110     0.0010689838    -0.0000148483
   53  C  4  Y     -0.0107020349    -0.0059723115    -0.0018842219     0.0001366372    -0.0004476721
   54  C  4  Z      0.0056323711     0.0032178605     0.0005770952    -0.0004455699     0.0001320364
   55  C  4 XX     -0.0003146533     0.0000799525     0.0000086931     0.0000711879    -0.0000015735
   56  C  4 YY      0.0005695181     0.0001256702     0.0000341157    -0.0000263965     0.0000182736
   57  C  4 ZZ      0.0003387001     0.0003933600     0.0000327819    -0.0000198893     0.0000057650
   58  C  4 XY     -0.0000131877    -0.0000138778    -0.0000164175    -0.0000459208    -0.0000071364
   59  C  4 XZ      0.0002298733     0.0000853236    -0.0000271468    -0.0000493326    -0.0000015575
   60  C  4 YZ     -0.0002339254     0.0000118952     0.0000125899     0.0000241667    -0.0000035035
   61  C  5  S      0.0006243082     0.0042052416    -0.0001514387     0.0001372783    -0.0000258970
   62  C  5  S      0.0012218499     0.0006781074     0.0005407992    -0.0005921940     0.0000047581
   63  C  5  S      0.0662499920    -0.0370025846     0.0073683047    -0.0049970605     0.0027120234
   64  C  5  X     -0.0002138936     0.0010032206    -0.0000425181    -0.0000959267    -0.0000279369
   65  C  5  Y      0.0002085312     0.0002287880     0.0001616074     0.0001268390     0.0000333991
   66  C  5  Z     -0.0000076131    -0.0009419670    -0.0001049991    -0.0001003705    -0.0000119459
   67  C  5  X      0.0692429457     0.0157073475     0.0060131835    -0.0037171844     0.0020590980
   68  C  5  Y     -0.0020799552    -0.0010810565    -0.0030453403    -0.0028850024    -0.0006430493
   69  C  5  Z     -0.0376387769    -0.0070120919    -0.0015238926     0.0050264461    -0.0006697251
   70  C  5 XX      0.0018820689     0.0031952091     0.0000956332    -0.0000714129     0.0000219064
   71  C  5 YY      0.0000020105     0.0000926506     0.0000693815    -0.0000966582    -0.0000118560
   72  C  5 ZZ      0.0003869206     0.0008348450     0.0000994649    -0.0000652005     0.0000025276
   73  C  5 XY     -0.0001093014    -0.0000027487     0.0000133763     0.0000197344     0.0000054649
   74  C  5 XZ     -0.0006987733    -0.0016835624     0.0000306692    -0.0000648832    -0.0000137797
   75  C  5 YZ      0.0000126778     0.0001696592    -0.0000345933    -0.0000358667    -0.0000128676
   76  C  6  S     -0.0002383206     0.0001984859     0.0000454507     0.0000357797     0.0000016208
   77  C  6  S      0.0001788329    -0.0003519767     0.0000281728    -0.0000248212     0.0000069112
   78  C  6  S     -0.0075409106     0.0020724168    -0.0018996456     0.0000485597    -0.0003939143
   79  C  6  X     -0.0000177384    -0.0002994411    -0.0000308220    -0.0000051705    -0.0000005384
   80  C  6  Y     -0.0001015455    -0.0001282731     0.0000012381     0.0000328190     0.0000015709
   81  C  6  Z      0.0000878660     0.0002270479     0.0000346754     0.0000074808     0.0000043489
   82  C  6  X     -0.0005342577     0.0014603240    -0.0000910847    -0.0000361784    -0.0000365050
   83  C  6  Y      0.0020360258    -0.0020307488     0.0006328919     0.0000168465     0.0001464407
   84  C  6  Z      0.0029307182     0.0014649528     0.0004923168    -0.0002904216     0.0000785441
   85  C  6 XX      0.0001339144    -0.0001119477     0.0000054993    -0.0000176411     0.0000034236
   86  C  6 YY     -0.0000140402     0.0000630404    -0.0000205907    -0.0000077632    -0.0000039805
   87  C  6 ZZ     -0.0001297728    -0.0001914826    -0.0000349893     0.0000007995    -0.0000046787
   88  C  6 XY      0.0000706499     0.0000002867     0.0000124409    -0.0000181124     0.0000012280
   89  C  6 XZ     -0.0001205522     0.0000253593     0.0000043771     0.0000138543    -0.0000022654
   90  C  6 YZ     -0.0000280748     0.0000650006    -0.0000157713    -0.0000056649    -0.0000040324
   91  C  7  S      0.0004504280    -0.0006445447     0.0000566852     0.0000752167     0.0000243519
   92  C  7  S     -0.0017203465     0.0001277879    -0.0002010707    -0.0000382221    -0.0000611420
   93  C  7  S      0.0359604034     0.0121822096     0.0028025772    -0.0017234229     0.0010371457
   94  C  7  X     -0.0002781767    -0.0000271879    -0.0000120170     0.0000183725    -0.0000086337
   95  C  7  Y      0.0003390645     0.0003079861     0.0000268892    -0.0000526898     0.0000026136
   96  C  7  Z     -0.0002792807    -0.0003194398    -0.0000399945     0.0000453410    -0.0000026483
   97  C  7  X     -0.0252549133    -0.0075789000    -0.0022518931     0.0016778583    -0.0006096837
   98  C  7  Y      0.0371555447     0.0108620468     0.0032773823    -0.0019214218     0.0009905082
   99  C  7  Z     -0.0211716659    -0.0063753932    -0.0019885603     0.0008054811    -0.0006204338
  100  C  7 XX     -0.0001523424     0.0000903713    -0.0000323580    -0.0000262781    -0.0000099798
  101  C  7 YY     -0.0000309562     0.0002203234    -0.0000191886    -0.0000381954    -0.0000057853
  102  C  7 ZZ     -0.0001635349     0.0002253767    -0.0000158736    -0.0000223723    -0.0000075245
  103  C  7 XY     -0.0001836979    -0.0000533919    -0.0000046838     0.0000128354    -0.0000036800
  104  C  7 XZ      0.0001468634     0.0000309157     0.0000286441    -0.0000066464     0.0000066197
  105  C  7 YZ     -0.0001751561    -0.0001331166    -0.0000076733     0.0000063241    -0.0000051659
  106  C  8  S      0.0247698474    -0.0094342417     0.0151225310    -0.0139251465     0.0020513269
  107  C  8  S     -0.0002637579     0.0012342361     0.0012219881    -0.0010842371    -0.0002498183
  108  C  8  S     -0.0181488267     0.0485827044    -0.0258560476     0.0262234303    -0.0059024947
  109  C  8  X     -0.0014055792     0.0003376619     0.0004242528    -0.0008630977    -0.0000386045
  110  C  8  Y      0.0000479172    -0.0000291579     0.0008265684     0.0008321158     0.0004619019
  111  C  8  Z      0.0006000210    -0.0001334522    -0.0008888235    -0.0002866222    -0.0003651556
  112  C  8  X     -0.0186261561    -0.0207104401     0.0081975104    -0.0128981471     0.0015123629
  113  C  8  Y      0.0010874200     0.0012455992     0.0083799334     0.0098681759    -0.0026688152
  114  C  8  Z      0.0079685080     0.0085862766    -0.0107368403    -0.0022251600     0.0015106682
  115  C  8 XX      0.0031496651    -0.0002976421     0.0001828419    -0.0008238894     0.0003022796
  116  C  8 YY     -0.0000885835     0.0001537836     0.0010575079    -0.0011496868     0.0003540965
  117  C  8 ZZ      0.0004775205     0.0000417373     0.0010406274    -0.0002191028     0.0003466084
  118  C  8 XY     -0.0002066710    -0.0000019416     0.0004048448     0.0011205772     0.0000591130
  119  C  8 XZ     -0.0016387190     0.0002162465    -0.0004602881    -0.0004553732    -0.0002374587
  120  C  8 YZ      0.0000052594    -0.0000659841    -0.0012406376     0.0006318097    -0.0004114119
  121  N  9  S      0.0000249040     0.0000075558     0.0000030068    -0.0000016609     0.0000004556
  122  N  9  S     -0.0012503703    -0.0003640561    -0.0001399961     0.0000919665    -0.0000262443
  123  N  9  S      0.0302625499     0.0084266404     0.0029525774    -0.0017464004     0.0007511736
  124  N  9  X     -0.0000885234    -0.0000443620    -0.0000044711    -0.0000158433    -0.0000041745
  125  N  9  Y      0.0001486031     0.0001205445     0.0000145335    -0.0000174018     0.0000017582
  126  N  9  Z     -0.0001075257    -0.0000809691    -0.0000056174     0.0000315660     0.0000013994
  127  N  9  X     -0.0038930151    -0.0009540200    -0.0003862923     0.0000740389    -0.0001160778
  128  N  9  Y      0.0058750585     0.0017111403     0.0006115002    -0.0003600204     0.0001380261
  129  N  9  Z     -0.0035100411    -0.0010132692    -0.0003269938     0.0003391315    -0.0000616398
  130  N  9 XX     -0.0002826507    -0.0001207556    -0.0000355477     0.0000407735    -0.0000027865
  131  N  9 YY     -0.0002345262    -0.0000948662    -0.0000249792     0.0000227261    -0.0000044377
  132  N  9 ZZ     -0.0002677823    -0.0000829390    -0.0000349176     0.0000159095    -0.0000058339
  133  N  9 XY     -0.0000560682     0.0000282374    -0.0000113630    -0.0000100633    -0.0000026497
  134  N  9 XZ      0.0000422490    -0.0000112041     0.0000065523    -0.0000010193     0.0000008119
  135  N  9 YZ     -0.0000713565    -0.0000126022    -0.0000118504     0.0000121155    -0.0000000012
  136  C 10  S     -0.0007152704     0.0047465107    -0.9715694568     0.0048350712    -0.1876297738
  137  C 10  S      0.0000018190     0.0008399423    -0.0398798458    -0.0001434725    -0.0092124396
  138  C 10  S      0.0204191985    -0.0108364379     0.0205074567    -0.0121107784     0.0203485337
  139  C 10  X     -0.0001255486     0.0002812151    -0.0001716324     0.0000169412    -0.0018491859
  140  C 10  Y      0.0000411083    -0.0001433368     0.0009504871    -0.0000800019     0.0003103664
  141  C 10  Z      0.0000223012    -0.0000099881    -0.0007184144     0.0000591803     0.0006057512
  142  C 10  X      0.0092084731    -0.0024602740     0.0014125002     0.0056657636    -0.0001237145
  143  C 10  Y     -0.0078096719     0.0006892724     0.0017540800     0.0009121333    -0.0018590767
  144  C 10  Z      0.0021356374     0.0005865461    -0.0021238145    -0.0033925561     0.0016053644
  145  C 10 XX     -0.0001894400    -0.0000114866    -0.0007527457     0.0000488060    -0.0019034941
  146  C 10 YY     -0.0000782452     0.0001353092    -0.0001477261     0.0002202094    -0.0001552508
  147  C 10 ZZ     -0.0001465218    -0.0000572606    -0.0000742370     0.0000487959    -0.0004408483
  148  C 10 XY     -0.0000598510    -0.0002020551     0.0001214460    -0.0001618145     0.0000887402
  149  C 10 XZ      0.0001334600     0.0000935217     0.0009576175     0.0000628887     0.0010963217
  150  C 10 YZ      0.0000811621    -0.0001814217     0.0012458300    -0.0002197293     0.0003588733
  151  C 11  S     -0.0003934884     0.0017727532    -0.1874410822    -0.0235623496     0.9664774959
  152  C 11  S     -0.0002476551    -0.0002015576    -0.0062408193    -0.0019534548     0.0396995068
  153  C 11  S     -0.0162350865     0.0099035849    -0.0059153450    -0.0009341919    -0.0339801129
  154  C 11  X      0.0001157616     0.0000325709    -0.0018233584     0.0001051581    -0.0007667979
  155  C 11  Y      0.0000517734     0.0000404435     0.0001833496     0.0001876723    -0.0005893302
  156  C 11  Z     -0.0000946553    -0.0000499812     0.0007014363    -0.0002058624     0.0008491802
  157  C 11  X      0.0034158202    -0.0031293059    -0.0001680452    -0.0010815600     0.0003610697
  158  C 11  Y      0.0027684663    -0.0024549006    -0.0001631458    -0.0014392124     0.0027508300
  159  C 11  Z     -0.0038981849     0.0035086374     0.0002136256     0.0016993772    -0.0024643774
  160  C 11 XX     -0.0000408478     0.0000258248     0.0016304718    -0.0001583275     0.0015816947
  161  C 11 YY     -0.0000200778    -0.0000995650     0.0001566331    -0.0001651715     0.0001306353
  162  C 11 ZZ     -0.0000423864    -0.0000991929     0.0004167078    -0.0001465125    -0.0002593969
  163  C 11 XY     -0.0000166856    -0.0000207951    -0.0001022309     0.0000361385    -0.0008807621
  164  C 11 XZ     -0.0000059004    -0.0001328443    -0.0006743942    -0.0000772053    -0.0007434120
  165  C 11 YZ     -0.0000438414    -0.0001375699     0.0001153493    -0.0000958004    -0.0008236537
  166  C 12  S     -0.0004025737     0.0007695387    -0.0128165889     0.0224345480     0.0924398396
  167  C 12  S     -0.0003665102     0.0000945775     0.0002323891     0.0000965338     0.0024002602
  168  C 12  S      0.0105731511    -0.0066947430     0.0011375706    -0.0007646028     0.0132801563
  169  C 12  X      0.0001100547     0.0001139430    -0.0001685673     0.0001795843     0.0012079994
  170  C 12  Y     -0.0000061362    -0.0000091074     0.0000000887     0.0001028672    -0.0013331838
  171  C 12  Z     -0.0000424688    -0.0000473040     0.0000798408    -0.0001696214     0.0005470250
  172  C 12  X     -0.0045725125     0.0028254893     0.0004713329    -0.0014699151    -0.0008576924
  173  C 12  Y      0.0002107738    -0.0001689071     0.0019348461     0.0020101290     0.0000239416
  174  C 12  Z      0.0019501970    -0.0011774477    -0.0018346074    -0.0009880238     0.0003814409
  175  C 12 XX     -0.0000937180     0.0000002056    -0.0000516969     0.0000830192    -0.0008825697
  176  C 12 YY     -0.0000360751    -0.0000536499     0.0000350637    -0.0000741478    -0.0011601203
  177  C 12 ZZ     -0.0000723488    -0.0000690003     0.0000133616    -0.0001166964    -0.0003591398
  178  C 12 XY     -0.0000233395    -0.0000302764    -0.0000109362    -0.0001097273     0.0009552673
  179  C 12 XZ      0.0000077871    -0.0000472284     0.0000869325    -0.0000082023    -0.0003490616
  180  C 12 YZ     -0.0000661631    -0.0000637063     0.0000593200     0.0000243167     0.0006182186
  181  C 13  S     -0.0003694632     0.0015000518     0.0033046571     0.2549856296     0.0409879823
  182  C 13  S     -0.0002441851    -0.0001893913     0.0010694358     0.0090320944     0.0011809726
  183  C 13  S     -0.0164866028     0.0096499262     0.0018164037     0.0036321604    -0.0027184995
  184  C 13  X      0.0001499831     0.0000599292    -0.0001783570     0.0016960384     0.0000661912
  185  C 13  Y     -0.0000599511    -0.0000418812     0.0001836672     0.0000497632     0.0000703986
  186  C 13  Z     -0.0000174565     0.0000068335    -0.0000688890    -0.0008310917    -0.0000892368
  187  C 13  X      0.0050533672    -0.0043957029     0.0015290745     0.0004312297    -0.0029323974
  188  C 13  Y     -0.0032648233     0.0027133664    -0.0014878740    -0.0003664914    -0.0006493687
  189  C 13  Z      0.0003740261    -0.0002152783     0.0005247875     0.0001026033     0.0019070671
  190  C 13 XX     -0.0000451291     0.0000552478     0.0000813950    -0.0015143982     0.0001783152
  191  C 13 YY     -0.0000210394    -0.0000876345     0.0001526892    -0.0001499903     0.0001195676
  192  C 13 ZZ     -0.0000410804    -0.0001401259     0.0002136359    -0.0004595215     0.0000905053
  193  C 13 XY     -0.0000169889    -0.0001026027     0.0000976619    -0.0000004354    -0.0000409384
  194  C 13 XZ     -0.0000017926    -0.0000769864     0.0000195920     0.0006481160    -0.0000826904
  195  C 13 YZ     -0.0000429013    -0.0001050276     0.0000652338    -0.0001506401    -0.0001335037
  196  C 14  S     -0.0005492570     0.0037922964    -0.0000915030     0.9556072631     0.0116847116
  197  C 14  S      0.0000222645     0.0008033487     0.0003470335     0.0391434579     0.0000146031
  198  C 14  S      0.0206680599    -0.0101105171     0.0109270043    -0.0188305315    -0.0029316908
  199  C 14  X     -0.0001225564     0.0001920284     0.0000738369    -0.0004437052    -0.0000290393
  200  C 14  Y     -0.0000400775     0.0001232528    -0.0000958973     0.0009754374    -0.0001466003
  201  C 14  Z      0.0000876534    -0.0001911289     0.0000449851    -0.0006115437     0.0001355456
  202  C 14  X      0.0055416109    -0.0023080480    -0.0062541174    -0.0024722853    -0.0008581022
  203  C 14  Y      0.0072159276    -0.0002458921     0.0013551947     0.0020785702     0.0003939947
  204  C 14  Z     -0.0086252543     0.0012882976     0.0017760259    -0.0005659471     0.0000701750
  205  C 14 XX     -0.0002587725    -0.0000859647     0.0000361128     0.0009743795    -0.0002580492
  206  C 14 YY     -0.0001012809     0.0001134166    -0.0002207948     0.0002032544    -0.0001309862
  207  C 14 ZZ     -0.0000452281     0.0000623456    -0.0001166151    -0.0003570310    -0.0001026878
  208  C 14 XY      0.0001131219     0.0000259032     0.0000283643    -0.0008903234     0.0000793023
  209  C 14 XZ      0.0000298693    -0.0000568460    -0.0000038500    -0.0004229435     0.0000136902
  210  C 14 YZ      0.0000060900    -0.0002647842     0.0002661245    -0.0009164119    -0.0000158479
  211  H 15  S     -0.0000716342    -0.0002096563     0.0000332613     0.0000485028     0.0000090192
  212  H 15  S     -0.0002512485    -0.0004370505     0.0000344382     0.0001161541     0.0000172895
  213  H 16  S      0.0001714946     0.0003090302    -0.0000365372    -0.0000751327    -0.0000103456
  214  H 16  S      0.0002453905     0.0004444784    -0.0000664834    -0.0001390767    -0.0000207614
  215  H 17  S      0.0000603238    -0.0001738554     0.0000396146    -0.0000581471     0.0000028535
  216  H 17  S      0.0009252602    -0.0005602850    -0.0001487338     0.0000110410     0.0000309344
  217  H 18  S      0.0005927375     0.0006096238     0.0001212140    -0.0000747700     0.0000138478
  218  H 18  S      0.0021127954     0.0006820779    -0.0000944020    -0.0001775007     0.0000616465
  219  H 19  S      0.0000384499    -0.0004370361     0.0000078978     0.0000071718     0.0000063596
  220  H 19  S     -0.0005946877    -0.0003553882    -0.0000993953     0.0001054146    -0.0000153815
  221  H 20  S      0.0002158910     0.0003060164     0.0000479609    -0.0000195207     0.0000051693
  222  H 20  S      0.0003052130     0.0006564396     0.0001054692     0.0000233441     0.0000118636
  223  H 21  S      0.0011417304    -0.0001186554     0.0024051025     0.0006604807     0.0002885705
  224  H 21  S      0.0024221313     0.0008394745    -0.0066792217     0.0025873777    -0.0029903429
  225  H 22  S     -0.0001311389     0.0003034670     0.0007862985     0.0005713628    -0.0027136812
  226  H 22  S      0.0000162057     0.0009157325     0.0001953972     0.0008489354     0.0069345778
  227  H 23  S      0.0003455220    -0.0002064028    -0.0002968599     0.0002534017    -0.0005550446
  228  H 23  S      0.0004792767     0.0000229332    -0.0005777703     0.0005543646    -0.0012469598
  229  H 24  S     -0.0001424075     0.0002916977    -0.0004864910    -0.0009833530     0.0002007356
  230  H 24  S     -0.0000172371     0.0008943059    -0.0009578451     0.0002840673     0.0007558526
  231  H 25  S      0.0011634614    -0.0001022785    -0.0006634486    -0.0023779178     0.0000969733
  232  H 25  S      0.0025636304     0.0008088187    -0.0024808308     0.0063814759     0.0003289343
  233  C 26  S     -0.2766289034    -0.9501913449    -0.0046892141     0.0038139057     0.0009181960
  234  C 26  S     -0.0066937045    -0.0452253534     0.0010497042    -0.0011202268    -0.0000656315
  235  C 26  S     -0.0223723947    -0.0424009363     0.0139948153    -0.0173905488    -0.0013185902
  236  C 26  X      0.0023414804    -0.0014603388     0.0001791098    -0.0001113833    -0.0000616973
  237  C 26  Y     -0.0000281228     0.0001903617    -0.0001426401    -0.0001518280    -0.0000274351
  238  C 26  Z     -0.0009720195     0.0006707500     0.0000448941     0.0001739996     0.0000540207
  239  C 26  X      0.0903104662    -0.0334571671     0.0137601971    -0.0152587161     0.0026204892
  240  C 26  Y     -0.0014725509     0.0007941334     0.0020136489     0.0027239157     0.0003229466
  241  C 26  Z     -0.0401785663     0.0146607891    -0.0078362959     0.0046422121    -0.0014665770
  242  C 26 XX     -0.0003876265    -0.0054909896     0.0002452251    -0.0002888714    -0.0000060312
  243  C 26 YY      0.0002336862     0.0008863991     0.0001791191    -0.0001894916    -0.0000385506
  244  C 26 ZZ      0.0001633535    -0.0004533585     0.0002032556    -0.0002197779    -0.0000257553
  245  C 26 XY     -0.0000596260     0.0001462599    -0.0000222360     0.0000080536     0.0000017778
  246  C 26 XZ      0.0003672523     0.0033609502    -0.0000342078     0.0000677423    -0.0000235149
  247  C 26 YZ      0.0000072168    -0.0000573900    -0.0000094246     0.0000181795    -0.0000079325
  248  C 27  S     -0.9497784768     0.2768560925     0.0025240609    -0.0020768202    -0.0005527295
  249  C 27  S     -0.0445031807     0.0189150813    -0.0001684701     0.0001715487     0.0002437758
  250  C 27  S     -0.0644301895     0.0126843248    -0.0047829493     0.0064328963    -0.0011295527
  251  C 27  X      0.0003049699    -0.0030672724    -0.0002154595     0.0002944939     0.0001423337
  252  C 27  Y      0.0000074868     0.0000831253    -0.0000560286    -0.0000927698     0.0001094327
  253  C 27  Z     -0.0000992688     0.0013161916     0.0001535148    -0.0000662189    -0.0001568034
  254  C 27  X      0.0244046827    -0.0580996644     0.0210016573    -0.0207099138     0.0003653462
  255  C 27  Y     -0.0012255683     0.0022174829    -0.0039613587    -0.0024388135    -0.0002373395
  256  C 27  Z     -0.0106911958     0.0253054655    -0.0065993452     0.0117599779     0.0000199964
  257  C 27 XX     -0.0047303184     0.0027649208    -0.0003345589     0.0006013133    -0.0000790326
  258  C 27 YY      0.0003105076    -0.0002660954    -0.0001414688     0.0001761369     0.0000308333
  259  C 27 ZZ     -0.0006630824     0.0002869053    -0.0003043500     0.0000246110     0.0000659528
  260  C 27 XY      0.0002146047    -0.0001258154    -0.0001951762    -0.0003392180     0.0000748372
  261  C 27 XZ      0.0025323875    -0.0014855231     0.0003507690    -0.0000518900     0.0000534954
  262  C 27 YZ     -0.0001300860     0.0000650258     0.0002365717    -0.0000234429     0.0000646846
  263  C 28  S     -0.0002767408     0.0000750019    -0.0000120944     0.0000835131    -0.0000033878
  264  C 28  S      0.0003217959    -0.0005468261     0.0001778638     0.0000619863     0.0000548438
  265  C 28  S     -0.0318963141     0.0071693811    -0.0063884558    -0.0017389319    -0.0017699905
  266  C 28  X      0.0009027211     0.0007864104     0.0000107822    -0.0001765315     0.0000051922
  267  C 28  Y     -0.0005393324    -0.0002531597    -0.0000674500     0.0000385196    -0.0000153428
  268  C 28  Z     -0.0000006192    -0.0000550041     0.0000027244     0.0000022763    -0.0000019006
  269  C 28  X     -0.0280125750    -0.0133700257    -0.0023338071     0.0014309024    -0.0007814174
  270  C 28  Y      0.0416692487     0.0196821001     0.0026002652    -0.0035460717     0.0008400255
  271  C 28  Z     -0.0222950524    -0.0091851520    -0.0004867140     0.0026864617    -0.0002395372
  272  C 28 XX     -0.0002458275    -0.0001445656    -0.0000288710    -0.0000282144    -0.0000082992
  273  C 28 YY     -0.0000357326    -0.0001038430     0.0000150625     0.0000308926     0.0000073952
  274  C 28 ZZ      0.0001098121     0.0000256821    -0.0000103267    -0.0000143129     0.0000023147
  275  C 28 XY      0.0001478432    -0.0000114890    -0.0000024519    -0.0000274968     0.0000006863
  276  C 28 XZ      0.0000457042    -0.0000729859     0.0000460113     0.0000563392     0.0000130843
  277  C 28 YZ     -0.0000429176     0.0001525703     0.0000262188     0.0000222614     0.0000049519

                         16               17               18               19               20
                  -10.5754789533   -10.5728699609    -1.0683310724    -0.9861074981    -0.9370544664
    1  C  1  S     -0.0000130036     0.0000026834    -0.0992476421     0.0037525284    -0.0071240337
    2  C  1  S      0.0000765815    -0.0000070972     0.1834730432    -0.0042380290     0.0125356633
    3  C  1  S      0.0001333002    -0.0000220615     0.0364401102     0.0371081301     0.0024423508
    4  C  1  X      0.0000199790    -0.0000022614     0.0407226973     0.0042864289     0.0014183275
    5  C  1  Y     -0.0000158290     0.0000031552    -0.0109633968    -0.0096421578    -0.0016549811
    6  C  1  Z     -0.0000152050     0.0000021366    -0.0690671510     0.0073695111    -0.0031751820
    7  C  1  X      0.0000888754    -0.0000207816     0.0078236855     0.0091924764    -0.0004903795
    8  C  1  Y      0.0000709131     0.0000057758     0.0037901970     0.0053735675     0.0012565176
    9  C  1  Z     -0.0000346747     0.0000106768    -0.0131580516    -0.0227567281    -0.0003347557
   10  C  1 XX      0.0000195995    -0.0000033157     0.0075492699     0.0007737334     0.0004145297
   11  C  1 YY      0.0000108206    -0.0000009858     0.0099369756    -0.0005475125     0.0008136129
   12  C  1 ZZ      0.0000043697    -0.0000009725     0.0158023754    -0.0010026574     0.0008989569
   13  C  1 XY      0.0000018320    -0.0000002169    -0.0009949524    -0.0004175006    -0.0001504180
   14  C  1 XZ     -0.0000010810     0.0000007759    -0.0077325317    -0.0002297884    -0.0003193245
   15  C  1 YZ      0.0000052196    -0.0000006020     0.0001638316     0.0007095078     0.0000898903
   16  C  2  S     -0.0000010837    -0.0000003772    -0.1020343973     0.0075446530    -0.0053496281
   17  C  2  S      0.0000419234    -0.0000042210     0.1904220423    -0.0074866003     0.0096381287
   18  C  2  S      0.0000557422     0.0000887053     0.0386173336    -0.0443113430     0.0064357675
   19  C  2  X      0.0000138548    -0.0000006999     0.0603752414    -0.0004874313     0.0015233714
   20  C  2  Y      0.0000022034     0.0000007651     0.0577906756    -0.0109886127     0.0017461823
   21  C  2  Z      0.0000198719    -0.0000038472     0.0271237045     0.0061850027     0.0037846677
   22  C  2  X     -0.0000183750     0.0000272167     0.0111925780    -0.0099216946     0.0015367458
   23  C  2  Y     -0.0000839030     0.0000371677     0.0107352606    -0.0068971337     0.0013964178
   24  C  2  Z      0.0000720735    -0.0000149553     0.0034311655    -0.0036629155     0.0005205458
   25  C  2 XX      0.0000102874    -0.0000011657     0.0115146325     0.0004426876     0.0004086532
   26  C  2 YY      0.0000037530    -0.0000007108     0.0126444067    -0.0012592394     0.0005649764
   27  C  2 ZZ      0.0000072894    -0.0000011905     0.0102011405    -0.0000540072     0.0006865204
   28  C  2 XY     -0.0000048038     0.0000009528     0.0094516168    -0.0009045339     0.0003205489
   29  C  2 XZ      0.0000086544    -0.0000015605     0.0029733473     0.0007800712     0.0002554019
   30  C  2 YZ      0.0000016450    -0.0000001127     0.0014078006     0.0002534837     0.0002205391
   31  C  3  S      0.0000056035    -0.0000068409    -0.0974295530     0.0215229160     0.0009948882
   32  C  3  S     -0.0000810661     0.0000290200     0.1828103507    -0.0443386345    -0.0004061674
   33  C  3  S      0.0005059404    -0.0002691769     0.0229596736    -0.0003917277    -0.0125107161
   34  C  3  X      0.0000046044     0.0000057343     0.0372596279    -0.0090815872    -0.0028144977
   35  C  3  Y      0.0000037919    -0.0000030988     0.0106873878    -0.0083652688    -0.0021078141
   36  C  3  Z     -0.0000151446     0.0000016447     0.0769775800    -0.0135096905     0.0015201863
   37  C  3  X      0.0001630561    -0.0000697236     0.0026278713    -0.0008617481    -0.0030599641
   38  C  3  Y      0.0000074916    -0.0000150247     0.0017056961    -0.0058790685    -0.0012221431
   39  C  3  Z      0.0000396214    -0.0000921766     0.0074587592     0.0004339653    -0.0015327104
   40  C  3 XX      0.0000139785     0.0000015397     0.0071561484    -0.0022326417    -0.0004122743
   41  C  3 YY     -0.0000136831     0.0000035900     0.0070570145    -0.0021224718     0.0000372688
   42  C  3 ZZ     -0.0000153651     0.0000011371     0.0181679893    -0.0037355805     0.0003834077
   43  C  3 XY      0.0000083714    -0.0000010881     0.0034464845    -0.0012742918    -0.0001226136
   44  C  3 XZ     -0.0000092714    -0.0000024240     0.0056553464    -0.0010808200    -0.0000589576
   45  C  3 YZ      0.0000001697    -0.0000011283     0.0003368519    -0.0010493189    -0.0002107332
   46  C  4  S     -0.0000074408    -0.0000025647    -0.0983863245     0.0252891732     0.0023184170
   47  C  4  S     -0.0000487589    -0.0000015375     0.1813710014    -0.0539346033    -0.0042012954
   48  C  4  S      0.0002293094     0.0001567552     0.0419998660    -0.0063145350     0.0104982328
   49  C  4  X      0.0000233287     0.0000032294     0.0022463782    -0.0006348280    -0.0031864475
   50  C  4  Y      0.0000086534     0.0000010348    -0.0794001190     0.0182679524     0.0013344339
   51  C  4  Z     -0.0000206381    -0.0000016000     0.0121941403    -0.0004754678     0.0025943768
   52  C  4  X      0.0002941558    -0.0000632794    -0.0028589860    -0.0013236128    -0.0037275403
   53  C  4  Y      0.0000610449    -0.0000836678    -0.0162301619     0.0024910165    -0.0063631841
   54  C  4  Z     -0.0001465892     0.0000325436     0.0075746675    -0.0002935792     0.0037083360
   55  C  4 XX      0.0000236067    -0.0000031217     0.0053366090    -0.0022019832    -0.0005570660
   56  C  4 YY     -0.0000145556     0.0000000098     0.0190167914    -0.0051495155    -0.0001426415
   57  C  4 ZZ     -0.0000068077     0.0000002575     0.0088513518    -0.0030756372    -0.0000076362
   58  C  4 XY     -0.0000119648     0.0000026509    -0.0001439209     0.0000258448     0.0003380000
   59  C  4 XZ     -0.0000164503    -0.0000000287    -0.0030857638     0.0005402799     0.0000545488
   60  C  4 YZ      0.0000120335     0.0000008930    -0.0024649328     0.0000667574    -0.0002879546
   61  C  5  S      0.0000342538    -0.0000181762    -0.1069944836     0.0152402651     0.0086244304
   62  C  5  S     -0.0000647128     0.0000782814     0.2047503539    -0.0299048277    -0.0160648310
   63  C  5  S     -0.0025213879     0.0003484924     0.0216192831    -0.0499352145     0.0526046766
   64  C  5  X     -0.0000148731     0.0000114149    -0.0798297909     0.0177367033    -0.0064403487
   65  C  5  Y      0.0000402204    -0.0000004905     0.0019113571    -0.0125616101    -0.0016583415
   66  C  5  Z     -0.0000389565    -0.0000016714     0.0124845752     0.0074660822     0.0051895216
   67  C  5  X     -0.0016748124     0.0001392109    -0.0286100184    -0.0700818579     0.0365828343
   68  C  5  Y     -0.0007449384     0.0000095454    -0.0025991097     0.0001287764    -0.0025268308
   69  C  5  Z      0.0016280176    -0.0001796039     0.0074067098     0.0391200776    -0.0198645163
   70  C  5 XX     -0.0000312430     0.0000000773     0.0211002841    -0.0038910292    -0.0006405316
   71  C  5 YY     -0.0000032139     0.0000136887     0.0075517786    -0.0010817183    -0.0005986392
   72  C  5 ZZ      0.0000031813     0.0000108206     0.0074540312    -0.0004976956    -0.0005828096
   73  C  5 XY      0.0000137467     0.0000004049    -0.0009910494     0.0012887346     0.0002712774
   74  C  5 XZ     -0.0000029104     0.0000123152    -0.0037130002    -0.0003138063    -0.0000382336
   75  C  5 YZ     -0.0000094637    -0.0000000217    -0.0038319347    -0.0001903758     0.0000581147
   76  C  6  S      0.0000168995     0.0000014509    -0.0611268591     0.0131405219    -0.0027819979
   77  C  6  S     -0.0000097906     0.0000014124     0.1115996610    -0.0247086391     0.0055428707
   78  C  6  S      0.0000707810    -0.0000721846     0.0093772220    -0.0214215989    -0.0057261465
   79  C  6  X     -0.0000071239    -0.0000015288     0.0171092525    -0.0033869310    -0.0003059834
   80  C  6  Y      0.0000076025    -0.0000020959    -0.0398331120     0.0049661669    -0.0023783642
   81  C  6  Z      0.0000051103     0.0000018575    -0.0260915851     0.0075885579     0.0004387465
   82  C  6  X      0.0000067093    -0.0000023608     0.0016254152    -0.0005507892    -0.0007305870
   83  C  6  Y     -0.0000235814     0.0000278108    -0.0047780097     0.0077808764     0.0015954912
   84  C  6  Z     -0.0000770704     0.0000327194    -0.0025551683     0.0064271071     0.0023442151
   85  C  6 XX     -0.0000070228     0.0000003762     0.0052617582    -0.0013989732     0.0003052590
   86  C  6 YY     -0.0000024768    -0.0000005362     0.0093767221    -0.0016102450     0.0005732501
   87  C  6 ZZ     -0.0000014072    -0.0000014791     0.0068425217    -0.0018743216     0.0001734009
   88  C  6 XY     -0.0000033577     0.0000015890    -0.0021379600     0.0000384865     0.0000022187
   89  C  6 XZ      0.0000063423     0.0000003215    -0.0017765833     0.0005285937     0.0000463455
   90  C  6 YZ     -0.0000008669    -0.0000009115     0.0031503589    -0.0009256932     0.0000101917
   91  C  7  S      0.0000130939    -0.0000059826    -0.0324943424    -0.1902138628     0.0001287814
   92  C  7  S     -0.0000148873     0.0000152503     0.0583989225     0.3715556392    -0.0010459216
   93  C  7  S     -0.0007349732     0.0000388690     0.0295741394    -0.0208128023     0.0167623479
   94  C  7  X      0.0000134249    -0.0000019085    -0.0080035169     0.0970228907    -0.0018271557
   95  C  7  Y     -0.0000101146     0.0000015075     0.0085024740    -0.1458258047     0.0016369288
   96  C  7  Z      0.0000033557    -0.0000013243    -0.0062421087     0.0839873368    -0.0007451712
   97  C  7  X      0.0003877815     0.0000016504    -0.0095235224     0.1456917795    -0.0116106484
   98  C  7  Y     -0.0005287033    -0.0000243679     0.0129093289    -0.2138647342     0.0172477465
   99  C  7  Z      0.0002479651     0.0000205097    -0.0064604926     0.1250755631    -0.0100380833
  100  C  7 XX     -0.0000054753     0.0000027453     0.0020502522     0.0141215595    -0.0000122353
  101  C  7 YY     -0.0000113316     0.0000041963     0.0027973637     0.0255078078    -0.0000720778
  102  C  7 ZZ     -0.0000048807     0.0000037229     0.0013954845     0.0112479411    -0.0001040092
  103  C  7 XY      0.0000042751    -0.0000002707    -0.0024592299    -0.0161319689    -0.0000912433
  104  C  7 XZ     -0.0000010219     0.0000014741     0.0015478212     0.0088338677     0.0000728961
  105  C  7 YZ      0.0000060278    -0.0000004140    -0.0021665938    -0.0140048292     0.0000142035
  106  C  8  S     -0.0029756413    -0.0003312275    -0.0007818772     0.0001525527     0.1360323352
  107  C  8  S      0.0001725205     0.0002750252     0.0003128448     0.0018542140    -0.2593773530
  108  C  8  S      0.0076295414    -0.0009804647    -0.0140826029     0.0135956140    -0.0128185157
  109  C  8  X     -0.0002676556     0.0001906456    -0.0000757989    -0.0000499516    -0.0354211922
  110  C  8  Y      0.0005541234    -0.0000254132     0.0001449074    -0.0000874436     0.0014399979
  111  C  8  Z     -0.0003340598    -0.0000683149     0.0003122997    -0.0000524774     0.0152947727
  112  C  8  X     -0.0010611088     0.0005234647     0.0092956239    -0.0142294926    -0.0174061338
  113  C  8  Y     -0.0022524782     0.0001062811     0.0007052807     0.0002817684     0.0007699193
  114  C  8  Z      0.0023523666    -0.0003260373    -0.0040277558     0.0062974369     0.0076566828
  115  C  8 XX     -0.0005162000     0.0000947817    -0.0004286228     0.0003624945    -0.0169361783
  116  C  8 YY     -0.0004477383     0.0002095454    -0.0000674792     0.0001981012    -0.0137124087
  117  C  8 ZZ     -0.0001292390     0.0001512098    -0.0001347147     0.0002250823    -0.0111608813
  118  C  8 XY      0.0004286218    -0.0000352894     0.0000319360    -0.0000291041     0.0034402799
  119  C  8 XZ     -0.0000484096     0.0000347901     0.0001758794    -0.0000824460     0.0040442051
  120  C  8 YZ      0.0002826697    -0.0000823978    -0.0000241900     0.0000086917     0.0076094713
  121  N  9  S      0.0000000695    -0.0000001335     0.0158381377     0.2231730842    -0.0011820842
  122  N  9  S      0.0000105061     0.0000025258     0.0305114660     0.4414414546    -0.0028175627
  123  N  9  S     -0.0003239369    -0.0000433324     0.0139444575    -0.0706248840     0.0127175095
  124  N  9  X     -0.0000065007     0.0000021144     0.0079662215     0.1008702138    -0.0003788598
  125  N  9  Y     -0.0000024930     0.0000003275    -0.0116843268    -0.1482289590     0.0008499939
  126  N  9  Z      0.0000083151    -0.0000014542     0.0063999851     0.0852888321    -0.0005081667
  127  N  9  X      0.0000038280     0.0000174631    -0.0006571512     0.0213215979    -0.0017625433
  128  N  9  Y     -0.0000479751    -0.0000113536     0.0017343893    -0.0338701888     0.0024693781
  129  N  9  Z      0.0000591078     0.0000012918    -0.0010860536     0.0186483129    -0.0014101755
  130  N  9 XX      0.0000057719    -0.0000004394     0.0010120317     0.0120584758    -0.0001007884
  131  N  9 YY      0.0000047006    -0.0000003220     0.0016787299     0.0204372113    -0.0001716518
  132  N  9 ZZ      0.0000008057     0.0000010328     0.0008051840     0.0098632325    -0.0001261456
  133  N  9 XY     -0.0000041221     0.0000017144    -0.0011968437    -0.0125465827     0.0000331653
  134  N  9 XZ      0.0000011697    -0.0000007279     0.0007277100     0.0071112715    -0.0000203895
  135  N  9 YZ      0.0000007173     0.0000003568    -0.0010281164    -0.0106185179     0.0000572269
  136  C 10  S     -0.0106639382    -0.0036381250    -0.0002329542     0.0000757153     0.1141935986
  137  C 10  S     -0.0001144074     0.0000551172     0.0001798620     0.0000824307    -0.2097994313
  138  C 10  S      0.0037282884     0.0063398601    -0.0007000456     0.0047707252    -0.0674262837
  139  C 10  X     -0.0000644569    -0.0004181804    -0.0000314504    -0.0001075245    -0.0285330229
  140  C 10  Y     -0.0001498500    -0.0000263850    -0.0000300536    -0.0000472908     0.0461480872
  141  C 10  Z      0.0001550905     0.0002177613     0.0002299437    -0.0000115466    -0.0250691140
  142  C 10  X      0.0011326227     0.0022076694    -0.0010692696     0.0032592276    -0.0096083452
  143  C 10  Y      0.0002617811     0.0014162200     0.0012050599    -0.0025913448     0.0122737558
  144  C 10  Z     -0.0007454774    -0.0022127574    -0.0005151336     0.0005481460    -0.0058078669
  145  C 10 XX      0.0000348792    -0.0004760684    -0.0000184607     0.0000186425    -0.0149434620
  146  C 10 YY      0.0001184353    -0.0001397513     0.0000175715     0.0000004139    -0.0115670187
  147  C 10 ZZ      0.0001358683    -0.0001529104     0.0000434598    -0.0000527492    -0.0093072700
  148  C 10 XY      0.0000538518     0.0000701118     0.0000307301    -0.0000632193     0.0032482762
  149  C 10 XZ     -0.0000067491     0.0002056138    -0.0000224247     0.0000212830     0.0040340179
  150  C 10 YZ     -0.0000373427     0.0001153575    -0.0000260455    -0.0000086424     0.0072107640
  151  C 11  S      0.0465718272     0.0876410475    -0.0000669428     0.0000555300     0.1025395592
  152  C 11  S      0.0023812197     0.0050096700     0.0002281921    -0.0003182471    -0.1885504623
  153  C 11  S     -0.0009494623    -0.0201614355     0.0006018930    -0.0041573062    -0.0284312254
  154  C 11  X     -0.0000853657     0.0011761411    -0.0001178299     0.0001461895     0.0195976416
  155  C 11  Y     -0.0000203120    -0.0014933641    -0.0000908101     0.0000679356     0.0364115974
  156  C 11  Z      0.0000569744     0.0006952793    -0.0000020790    -0.0000772377    -0.0394940260
  157  C 11  X      0.0033755066     0.0011638040     0.0001779164     0.0003619428     0.0011563381
  158  C 11  Y     -0.0007665925     0.0012503803    -0.0000785121     0.0004502400     0.0028473191
  159  C 11  Z     -0.0009401895    -0.0015888452    -0.0001380591    -0.0004965748    -0.0028786337
  160  C 11 XX     -0.0000507361     0.0012387055     0.0000278954    -0.0000507807    -0.0131594058
  161  C 11 YY     -0.0000835390     0.0010926473     0.0000290199    -0.0000459010    -0.0103008440
  162  C 11 ZZ     -0.0001035026     0.0002189960     0.0000285372    -0.0000464430    -0.0085482386
  163  C 11 XY     -0.0000394226    -0.0011831509    -0.0000055976     0.0000046842     0.0024901292
  164  C 11 XZ      0.0000143825     0.0002425577    -0.0000006114    -0.0000037408     0.0037487105
  165  C 11 YZ      0.0000165569    -0.0006324283     0.0000215087    -0.0000213484     0.0064534190
  166  C 12  S     -0.1216442872    -0.9775365912    -0.0000485798     0.0000474876     0.0988575705
  167  C 12  S     -0.0037897641    -0.0404117344     0.0001553500    -0.0002905906    -0.1809371319
  168  C 12  S     -0.0107847747     0.0378664686    -0.0002143917     0.0019778486    -0.0551096555
  169  C 12  X     -0.0003881356     0.0012241859    -0.0001277822     0.0001371318     0.0515721263
  170  C 12  Y     -0.0013663284    -0.0000091135    -0.0000882764     0.0000506253    -0.0027862443
  171  C 12  Z      0.0013195353    -0.0005636167    -0.0000669287     0.0000055481    -0.0216839008
  172  C 12  X      0.0005056869    -0.0042217159     0.0000859762    -0.0009085523     0.0155177844
  173  C 12  Y      0.0000502004     0.0002193352    -0.0001314638     0.0002937966    -0.0009397782
  174  C 12  Z     -0.0002769040     0.0017885302    -0.0000605978     0.0002559855    -0.0064029101
  175  C 12 XX      0.0002560550    -0.0005638938     0.0000268690    -0.0000453643    -0.0134682349
  176  C 12 YY      0.0009241888    -0.0009166646     0.0000098402    -0.0000126986    -0.0097224220
  177  C 12 ZZ      0.0009632343    -0.0001937877     0.0000193898    -0.0000366144    -0.0079288241
  178  C 12 XY      0.0003835227     0.0006834488     0.0000109915    -0.0000200076     0.0028699022
  179  C 12 XZ     -0.0004101827     0.0003730776    -0.0000007157     0.0000068385     0.0037313739
  180  C 12 YZ     -0.0009842627     0.0017027713     0.0000161843    -0.0000368913     0.0059858529
  181  C 13  S     -0.9468981345     0.1276416498    -0.0000709176     0.0000470795     0.1014586396
  182  C 13  S     -0.0390016707     0.0066764057     0.0002780254    -0.0003109406    -0.1864948451
  183  C 13  S      0.0333104955    -0.0214551841     0.0000182205    -0.0033805202    -0.0276642060
  184  C 13  X      0.0012427241     0.0003901197    -0.0001368092     0.0001540350     0.0384205397
  185  C 13  Y     -0.0006308190     0.0014411281    -0.0000038211    -0.0000587075    -0.0393118472
  186  C 13  Z     -0.0000525104    -0.0013829596    -0.0000582876     0.0000207902     0.0148887241
  187  C 13  X     -0.0019602352     0.0020484263     0.0003389675     0.0004112650     0.0023328928
  188  C 13  Y      0.0027437082    -0.0014940994    -0.0002732593     0.0002118595    -0.0032825654
  189  C 13  Z     -0.0013754376     0.0002921030    -0.0000423670    -0.0003225726     0.0016529493
  190  C 13 XX     -0.0013380210     0.0005942823     0.0000151234    -0.0000277206    -0.0133757386
  191  C 13 YY     -0.0000337944     0.0009563642     0.0000260982    -0.0000377968    -0.0102758756
  192  C 13 ZZ     -0.0001150928     0.0010360183     0.0000477341    -0.0000614869    -0.0079935833
  193  C 13 XY      0.0001449433     0.0003854161     0.0000097388    -0.0000223949     0.0033456889
  194  C 13 XZ      0.0012048462    -0.0007415648     0.0000007229     0.0000019953     0.0031555596
  195  C 13 YZ      0.0010495618    -0.0012795846     0.0000149465    -0.0000163849     0.0060834040
  196  C 14  S      0.2567868627    -0.0089884063    -0.0002321604     0.0000527493     0.1128034978
  197  C 14  S      0.0120162442    -0.0002092857     0.0001947858     0.0000713095    -0.2072445011
  198  C 14  S     -0.0219061890     0.0072827738     0.0010155972     0.0043775687    -0.0669388699
  199  C 14  X      0.0016926298    -0.0005146578    -0.0001165395    -0.0000987948    -0.0051298632
  200  C 14  Y      0.0001996242     0.0000714902     0.0002133623     0.0000401724    -0.0447286298
  201  C 14  Z     -0.0009550717     0.0001795864     0.0000686827    -0.0000922302     0.0395451510
  202  C 14  X      0.0010767875     0.0029569470    -0.0007505763     0.0020584521    -0.0038319186
  203  C 14  Y     -0.0018239118    -0.0015985783    -0.0006868345     0.0011545043    -0.0116698405
  204  C 14  Z      0.0010187924    -0.0000457196     0.0009059497    -0.0020024772     0.0114976270
  205  C 14 XX      0.0020884400    -0.0005510068     0.0000436412    -0.0000496241    -0.0148569349
  206  C 14 YY      0.0001828974    -0.0001428096     0.0000286612    -0.0000231554    -0.0114592225
  207  C 14 ZZ      0.0002324732    -0.0001590094    -0.0000083442     0.0000084210    -0.0090771955
  208  C 14 XY     -0.0004660729     0.0000852652    -0.0000616649     0.0000525169     0.0033994762
  209  C 14 XZ     -0.0009262038     0.0002392856     0.0000159529    -0.0000335057     0.0038608900
  210  C 14 YZ     -0.0003005193     0.0001222398     0.0000078937    -0.0000480076     0.0071050526
  211  H 15  S      0.0000084949    -0.0000015720     0.0251392595     0.0025785446     0.0030396448
  212  H 15  S      0.0000134400    -0.0000047867     0.0056105935     0.0037152718     0.0003869992
  213  H 16  S     -0.0000191628     0.0000025327     0.0228954231    -0.0001411791     0.0020909324
  214  H 16  S     -0.0000362991     0.0000046937     0.0043460517     0.0011626430     0.0003242739
  215  H 17  S     -0.0000111086     0.0000059261     0.0216384539    -0.0065868520    -0.0007241161
  216  H 17  S     -0.0000568355    -0.0000209396     0.0031607736    -0.0009903690     0.0010694845
  217  H 18  S     -0.0000135030     0.0000084680     0.0245196457    -0.0083683291    -0.0013261853
  218  H 18  S     -0.0001123053     0.0000028220     0.0051276827    -0.0006821614     0.0016477422
  219  H 19  S     -0.0000023718     0.0000001108     0.0190197664    -0.0046227616     0.0012131605
  220  H 19  S      0.0000271313    -0.0000109792     0.0024841897    -0.0031589043    -0.0002580626
  221  H 20  S     -0.0000032775     0.0000021743     0.0189216335    -0.0048944408     0.0014249151
  222  H 20  S      0.0000124913     0.0000009269     0.0025987066     0.0005511274     0.0002404699
  223  H 21  S     -0.0000840420    -0.0003513132    -0.0000748870     0.0004607989    -0.0417519714
  224  H 21  S     -0.0003281026    -0.0009303122    -0.0005447998     0.0001368568    -0.0023994083
  225  H 22  S     -0.0004115639    -0.0000217224    -0.0000070740     0.0000073632    -0.0348540478
  226  H 22  S     -0.0000234146     0.0023569950    -0.0002067175     0.0004826118    -0.0042040185
  227  H 23  S      0.0006443329     0.0027624992     0.0000017096     0.0000503175    -0.0338290134
  228  H 23  S      0.0009193505    -0.0071683702    -0.0000878835     0.0001768072    -0.0051340033
  229  H 24  S      0.0026797193    -0.0001493794    -0.0000330393     0.0000731692    -0.0342361505
  230  H 24  S     -0.0067781299     0.0026153914    -0.0002437908     0.0007506489    -0.0042181616
  231  H 25  S     -0.0004460717    -0.0003515633    -0.0000418509     0.0004484484    -0.0406167151
  232  H 25  S      0.0034886296    -0.0010615181    -0.0007053743    -0.0009246112    -0.0019716108
  233  C 26  S     -0.0004468784    -0.0003733440    -0.0224829475     0.0031433039     0.0289519498
  234  C 26  S     -0.0000284469     0.0001552903     0.0404423584    -0.0044739868    -0.0526016960
  235  C 26  S     -0.0008544350     0.0024953886     0.0628777402     0.0025683290    -0.0105627979
  236  C 26  X      0.0000638697     0.0000344548    -0.0199977901     0.0036544137    -0.0194045086
  237  C 26  Y     -0.0000426107     0.0000012578    -0.0005173538    -0.0012676220     0.0007388214
  238  C 26  Z      0.0000049171    -0.0000166205     0.0069817110     0.0001330982     0.0088374176
  239  C 26  X     -0.0038663200     0.0014070911    -0.0008989757    -0.0783038510     0.0693588307
  240  C 26  Y      0.0006220466    -0.0000461313     0.0010611805     0.0020336627    -0.0011757733
  241  C 26  Z      0.0012474364    -0.0005869569     0.0010273915     0.0348200794    -0.0303464170
  242  C 26 XX     -0.0000338234     0.0000524373     0.0027988507    -0.0003809936    -0.0054319388
  243  C 26 YY      0.0000194383     0.0000248578     0.0004104092     0.0000338197    -0.0015849165
  244  C 26 ZZ      0.0000163739     0.0000317913     0.0006043172     0.0001275375    -0.0022948737
  245  C 26 XY      0.0000165977    -0.0000019398    -0.0000191752     0.0002034795     0.0001544773
  246  C 26 XZ      0.0000220413    -0.0000148699    -0.0008152705     0.0000305657     0.0020350630
  247  C 26 YZ      0.0000024712    -0.0000004908    -0.0001063843    -0.0001037454     0.0000368558
  248  C 27  S      0.0003344329     0.0004280876    -0.0047601864     0.0006514963     0.0630767609
  249  C 27  S     -0.0002453318    -0.0001667184     0.0099289080     0.0039001182    -0.1178524001
  250  C 27  S      0.0019296620    -0.0010992378    -0.0144250212     0.0552286706    -0.1252009879
  251  C 27  X     -0.0001696838    -0.0000685669    -0.0058606304     0.0008276038    -0.0276271443
  252  C 27  Y      0.0001292705    -0.0000025311    -0.0001337970    -0.0001869393     0.0014489352
  253  C 27  Z     -0.0000302942     0.0000349238     0.0020049321     0.0001459141     0.0120037636
  254  C 27  X     -0.0020854073     0.0025220865     0.0254883283    -0.0427632857     0.0010621105
  255  C 27  Y     -0.0003618366    -0.0000937790    -0.0020630381     0.0016084742    -0.0001019807
  256  C 27  Z      0.0012930774    -0.0011102404    -0.0115508821     0.0187325353    -0.0005144416
  257  C 27 XX      0.0000950149    -0.0000745978     0.0020025696    -0.0001192530    -0.0130124765
  258  C 27 YY     -0.0000243661    -0.0000250603     0.0003880383     0.0005992107    -0.0023575480
  259  C 27 ZZ     -0.0000274296    -0.0000482285     0.0005403714     0.0005280226    -0.0041383921
  260  C 27 XY     -0.0000283354    -0.0000130315     0.0000029860     0.0000775153     0.0006853518
  261  C 27 XZ     -0.0001012042     0.0000190942    -0.0006306093     0.0002564438     0.0054698472
  262  C 27 YZ     -0.0000934399    -0.0000272429    -0.0000301096    -0.0000624322     0.0002427759
  263  C 28  S      0.0000251491    -0.0000064721    -0.1073055301    -0.0268013186    -0.0034393409
  264  C 28  S      0.0000055565     0.0000070349     0.2035723272     0.0544755503     0.0073851920
  265  C 28  S     -0.0003473806     0.0000632665     0.0172762554     0.2278883889    -0.0185758959
  266  C 28  X     -0.0000492177     0.0000082013    -0.0561975268     0.0198714676    -0.0056380460
  267  C 28  Y      0.0000094785    -0.0000036947     0.0363736616    -0.0332257996    -0.0002428756
  268  C 28  Z      0.0000021685     0.0000002137    -0.0373806294     0.0221573462     0.0017867020
  269  C 28  X      0.0005314587    -0.0000398175    -0.0148281207     0.0864214614    -0.0145308179
  270  C 28  Y     -0.0010214286     0.0000728715     0.0140041874    -0.1461406492     0.0174256704
  271  C 28  Z      0.0007590200    -0.0000255894    -0.0114963517     0.0747358974    -0.0074238941
  272  C 28 XX     -0.0000061514     0.0000029008     0.0149217498     0.0032465687     0.0007223369
  273  C 28 YY      0.0000040154    -0.0000010198     0.0102285119     0.0042348859     0.0002909021
  274  C 28 ZZ     -0.0000075082    -0.0000007037     0.0101539418     0.0015921382     0.0001488899
  275  C 28 XY     -0.0000074795     0.0000004850    -0.0057944282    -0.0024419870    -0.0002586820
  276  C 28 XZ      0.0000114431    -0.0000012115     0.0031846042     0.0012608953     0.0002301020
  277  C 28 YZ      0.0000105865     0.0000007075    -0.0068562353    -0.0020555114     0.0000586160

                         21               22               23               24               25
                   -0.9004811500    -0.8619579235    -0.8387468149    -0.8135919375    -0.8093150759
    1  C  1  S     -0.1262974384     0.0023441495     0.0680140046    -0.0012682521    -0.0394950667
    2  C  1  S      0.2552353626    -0.0147820724    -0.1308031620     0.0024277684     0.0778195435
    3  C  1  S      0.0328278194     0.0303264798    -0.1194500216     0.0038857159     0.0765258501
    4  C  1  X      0.0343238665    -0.0210052391     0.0197887822     0.0003075988     0.0149145385
    5  C  1  Y     -0.0617464242     0.0558416318    -0.0893403552     0.0017795122     0.0484014028
    6  C  1  Z     -0.0467074471     0.0021277577    -0.0032775521     0.0008966691     0.0310601416
    7  C  1  X      0.0017305108    -0.0042479374    -0.0066486264     0.0009018807     0.0145324725
    8  C  1  Y     -0.0000081834     0.0251411091    -0.0525963547     0.0025243930     0.0286565818
    9  C  1  Z     -0.0041985494    -0.0081827131     0.0255574158    -0.0008693427    -0.0059588705
   10  C  1 XX      0.0130758644    -0.0036275441    -0.0034103073     0.0001692009     0.0055015673
   11  C  1 YY      0.0158424682     0.0018047556    -0.0151435637     0.0003095269     0.0091902340
   12  C  1 ZZ      0.0173434107    -0.0004519514    -0.0078739267     0.0000235909     0.0010302633
   13  C  1 XY     -0.0033311628     0.0021630983    -0.0027762511     0.0000336567     0.0002022342
   14  C  1 XZ     -0.0056032298     0.0010098537     0.0013376311    -0.0000791155    -0.0019401850
   15  C  1 YZ      0.0047957479    -0.0038851808     0.0056440541    -0.0001192560    -0.0036154802
   16  C  2  S     -0.0836633953     0.0166056755    -0.0316239360     0.0021779996     0.0716182344
   17  C  2  S      0.1692992629    -0.0393674834     0.0630031422    -0.0042473441    -0.1403840224
   18  C  2  S      0.0433762183    -0.0008968987     0.0437365369     0.0000081092    -0.0647670858
   19  C  2  X      0.0243368499    -0.0206414919     0.0406894070    -0.0005097155    -0.0154376116
   20  C  2  Y      0.0042892461     0.0187723433    -0.0163441518    -0.0004471190    -0.0196564493
   21  C  2  Z      0.0988776371    -0.0260221194    -0.0273436068     0.0013238537     0.0484495556
   22  C  2  X      0.0000196216     0.0005982606     0.0173573503    -0.0000854888    -0.0136451921
   23  C  2  Y     -0.0006447515     0.0065862772     0.0089646840    -0.0007683496    -0.0193824235
   24  C  2  Z      0.0321446886    -0.0112924113    -0.0077840755     0.0006098200     0.0146289412
   25  C  2 XX      0.0083401895    -0.0052633630     0.0093388693    -0.0002085572    -0.0077461303
   26  C  2 YY      0.0075229797     0.0004804635     0.0012528738    -0.0003101294    -0.0105721281
   27  C  2 ZZ      0.0143400588    -0.0033226786     0.0025731981    -0.0002499841    -0.0081633910
   28  C  2 XY      0.0024001452    -0.0002054496     0.0033890385    -0.0001823612    -0.0060500503
   29  C  2 XZ      0.0077514587    -0.0029424743     0.0004917187     0.0000438274     0.0014620511
   30  C  2 YZ      0.0062033361    -0.0009249872    -0.0034898277     0.0001029672     0.0034667400
   31  C  3  S      0.0775998947    -0.0322694003    -0.0399995415     0.0027848729     0.0956481569
   32  C  3  S     -0.1577986615     0.0692865160     0.0861923804    -0.0054982849    -0.1944284246
   33  C  3  S     -0.0425699370    -0.0119191689    -0.0066195256    -0.0025697810    -0.0421399987
   34  C  3  X     -0.0650602643     0.0017699139     0.0302709496    -0.0000040481     0.0008435848
   35  C  3  Y     -0.0672269893     0.0357554494    -0.0329113406     0.0006252546     0.0195563259
   36  C  3  Z     -0.0114321626     0.0161450503     0.0063541691    -0.0008504111    -0.0307813431
   37  C  3  X     -0.0141277137    -0.0025150104    -0.0026897105     0.0003748907     0.0031314210
   38  C  3  Y     -0.0268320222     0.0097435707    -0.0055030784    -0.0001119763     0.0025937930
   39  C  3  Z      0.0007262546    -0.0020364759    -0.0034100006    -0.0010348883    -0.0095261505
   40  C  3 XX     -0.0115287232     0.0014739639     0.0071172451    -0.0001320172    -0.0076405572
   41  C  3 YY     -0.0088090075     0.0049821343     0.0032590061    -0.0003346420    -0.0107830288
   42  C  3 ZZ     -0.0084759744     0.0060486207     0.0069450118    -0.0005240560    -0.0183649767
   43  C  3 XY     -0.0057663119     0.0027327844     0.0003334582    -0.0000448063    -0.0034034345
   44  C  3 XZ     -0.0058105873     0.0008210358     0.0043026014    -0.0000839538    -0.0023694701
   45  C  3 YZ     -0.0064723330     0.0037006544    -0.0038118910     0.0000586470     0.0017304709
   46  C  4  S      0.1156651421    -0.0706016640     0.0538950379    -0.0003478250    -0.0041726641
   47  C  4  S     -0.2350829718     0.1412514051    -0.0984265427     0.0003342490     0.0025832373
   48  C  4  S     -0.0211347615     0.0968193598    -0.0913442101     0.0102064072     0.0360638662
   49  C  4  X     -0.0357364104    -0.0279897294     0.0524889722     0.0001704363     0.0095534430
   50  C  4  Y      0.0665740788    -0.0143219995    -0.0423373799     0.0014669968     0.0491549016
   51  C  4  Z      0.0408148137     0.0176789105    -0.0760480791     0.0020249734     0.0612345932
   52  C  4  X     -0.0039352538    -0.0222949288     0.0218614606     0.0015287265    -0.0003914678
   53  C  4  Y     -0.0005276516    -0.0274322321    -0.0028508256    -0.0022945205     0.0111893945
   54  C  4  Z      0.0035227962     0.0302388710    -0.0454497264     0.0009110781     0.0298712181
   55  C  4 XX     -0.0108652781     0.0045728414    -0.0049591840     0.0001428351     0.0025659255
   56  C  4 YY     -0.0205860836     0.0114977027    -0.0023993012    -0.0001464947    -0.0053385759
   57  C  4 ZZ     -0.0112668951     0.0109548811    -0.0128343526     0.0001414878     0.0042113665
   58  C  4 XY      0.0035082212     0.0017983439    -0.0025608977    -0.0001334166    -0.0027119339
   59  C  4 XZ      0.0014448007    -0.0029433375     0.0064800043    -0.0001897125    -0.0033769968
   60  C  4 YZ     -0.0033299729    -0.0004547582     0.0028619274    -0.0000628017    -0.0031805197
   61  C  5  S      0.1045945123     0.0439648472    -0.0719263914    -0.0009763415    -0.0413851356
   62  C  5  S     -0.2145062270    -0.0852273213     0.1495774894     0.0018761541     0.0838048090
   63  C  5  S     -0.0569861084     0.1065373812     0.1491867721     0.0021495251    -0.0271416594
   64  C  5  X      0.0266978439    -0.0742395031    -0.0033363699     0.0028354692     0.1013668667
   65  C  5  Y     -0.0660799753     0.0460432719    -0.0446626516     0.0002720540     0.0011107157
   66  C  5  Z      0.0645389518     0.0008406132    -0.0073497211     0.0002154646     0.0101671984
   67  C  5  X     -0.0437580244     0.1300138515     0.0499755180     0.0024771880    -0.0257243626
   68  C  5  Y     -0.0368994496     0.0093288516    -0.0102033317    -0.0089078899     0.0023064563
   69  C  5  Z      0.0540332781    -0.0767336652    -0.0404432666     0.0062569268     0.0274555206
   70  C  5 XX     -0.0186504976    -0.0033440035     0.0135703999     0.0000293245     0.0004461595
   71  C  5 YY     -0.0092909774    -0.0033819423     0.0067625878     0.0000747207     0.0044555616
   72  C  5 ZZ     -0.0075398794    -0.0052807925     0.0077264151     0.0001352455     0.0057543546
   73  C  5 XY      0.0081850213    -0.0037042035     0.0032981417    -0.0001078508    -0.0023016696
   74  C  5 XZ     -0.0034219090     0.0035089629     0.0000456360    -0.0001727261    -0.0060687133
   75  C  5 YZ      0.0008638944     0.0022080446    -0.0041361140    -0.0000441433    -0.0006667260
   76  C  6  S     -0.0062249452    -0.0707159471     0.1586110974    -0.0030936849    -0.0859195271
   77  C  6  S      0.0119523821     0.1407762765    -0.3162395454     0.0062493323     0.1724435374
   78  C  6  S     -0.0011761552    -0.0277756084     0.0155310124    -0.0029984066    -0.0042069692
   79  C  6  X     -0.0174008664     0.0083697014    -0.0053146256     0.0002319992     0.0088917423
   80  C  6  Y     -0.0352853669    -0.0042048811     0.0231097324    -0.0002012880    -0.0059666732
   81  C  6  Z      0.0371892808    -0.0266562543     0.0141837049     0.0003275531     0.0134403106
   82  C  6  X     -0.0060234226    -0.0043341596     0.0117420289    -0.0004792896    -0.0062368624
   83  C  6  Y     -0.0106786688     0.0185345443    -0.0221871544     0.0015217471     0.0127162455
   84  C  6  Z      0.0142213997     0.0064975155    -0.0134510358     0.0006697828     0.0121053245
   85  C  6 XX     -0.0006961372     0.0095736363    -0.0216811827     0.0004701004     0.0133514032
   86  C  6 YY      0.0062132140     0.0075330916    -0.0205674085     0.0003834952     0.0113195645
   87  C  6 ZZ     -0.0031548675     0.0104266205    -0.0203154217     0.0003530060     0.0098589443
   88  C  6 XY      0.0001641279    -0.0001288535     0.0003777720    -0.0000275366    -0.0007916310
   89  C  6 XZ      0.0027400863    -0.0004926523    -0.0017178401     0.0000679208     0.0014091731
   90  C  6 YZ     -0.0015340079     0.0016212845    -0.0013899659    -0.0000291354    -0.0005746201
   91  C  7  S     -0.0058263117     0.0134837507    -0.0180781389    -0.0002370252    -0.0130786949
   92  C  7  S      0.0135856560    -0.0305381176     0.0354383620     0.0004316611     0.0270289098
   93  C  7  S     -0.0472907141     0.0775587045     0.0347109160     0.0013900652    -0.0245287388
   94  C  7  X     -0.0502986768     0.0358704117    -0.0358020563    -0.0003686734    -0.0189852946
   95  C  7  Y      0.0589609198    -0.0535682586     0.0539202821     0.0008292578     0.0384613587
   96  C  7  Z     -0.0309328690     0.0332141791    -0.0382665337    -0.0003373152    -0.0178356829
   97  C  7  X      0.0287041521    -0.0471787217    -0.0277462542     0.0012677950     0.0082984587
   98  C  7  Y     -0.0384723453     0.0686592482     0.0426470446    -0.0005413217    -0.0167102974
   99  C  7  Z      0.0184549402    -0.0392785257    -0.0234070354    -0.0005120028     0.0107734638
  100  C  7 XX      0.0020271162    -0.0019308483     0.0017807260    -0.0000120221     0.0012561416
  101  C  7 YY      0.0005949901    -0.0021053779     0.0022597150     0.0000713454     0.0032185787
  102  C  7 ZZ      0.0003495607    -0.0018474166     0.0024317247     0.0000206291     0.0009665825
  103  C  7 XY     -0.0010309537     0.0007197930    -0.0010161527    -0.0000224818    -0.0012103589
  104  C  7 XZ      0.0003893462    -0.0005107204     0.0014333077     0.0000159109    -0.0000499067
  105  C  7 YZ      0.0004141322     0.0009201138    -0.0018601940    -0.0000393624    -0.0009268074
  106  C  8  S      0.0019597973     0.0753982208     0.0827620087     0.0028313203     0.0967138693
  107  C  8  S     -0.0011158999    -0.1507327456    -0.1668250401    -0.0055149972    -0.1929361232
  108  C  8  S      0.0416963518     0.0204562854    -0.0536262620    -0.0030571684    -0.1303958598
  109  C  8  X      0.0143008782     0.0531831789     0.0240299428     0.0234926578    -0.0228308683
  110  C  8  Y     -0.0010577078    -0.0019502978    -0.0008319722    -0.0951521898     0.0038823445
  111  C  8  Z     -0.0066172264    -0.0230235419    -0.0101239339     0.0680479309     0.0071540324
  112  C  8  X     -0.0288484266     0.0080806718     0.0499593018     0.0083212662     0.0841426168
  113  C  8  Y      0.0017043830     0.0030776756    -0.0046103455    -0.0197787408    -0.0064998493
  114  C  8  Z      0.0120219236    -0.0066774675    -0.0172625490     0.0125484455    -0.0348969815
  115  C  8 XX      0.0004097452    -0.0092451555    -0.0106672636     0.0022865047    -0.0120410065
  116  C  8 YY      0.0004073182    -0.0070809228    -0.0089147008     0.0001439120    -0.0117296540
  117  C  8 ZZ      0.0003509469    -0.0064400806    -0.0077238958    -0.0033520182    -0.0093442651
  118  C  8 XY     -0.0001807752     0.0012065764     0.0016633165    -0.0058743437     0.0025830104
  119  C  8 XZ     -0.0001903241     0.0018680459     0.0020492970     0.0035777013     0.0017503456
  120  C  8 YZ     -0.0002682701     0.0024548791     0.0036522342     0.0024694591     0.0055023207
  121  N  9  S     -0.0364903157     0.0266386652    -0.0241106372    -0.0003282183    -0.0139583090
  122  N  9  S     -0.0702693518     0.0509400779    -0.0495999017    -0.0005147779    -0.0280945096
  123  N  9  S     -0.0605271173     0.0758656709     0.0125476790    -0.0018485566    -0.0227947127
  124  N  9  X     -0.0125652361     0.0103879004    -0.0097822695    -0.0001809647    -0.0056272977
  125  N  9  Y      0.0230843245    -0.0150839387     0.0131048652     0.0001388453     0.0066998647
  126  N  9  Z     -0.0128965296     0.0080479430    -0.0066979732    -0.0000508342    -0.0042089802
  127  N  9  X      0.0037643949    -0.0075045964    -0.0037105940     0.0000441603     0.0028458322
  128  N  9  Y     -0.0085635211     0.0112845390     0.0053572551    -0.0004380320    -0.0015656929
  129  N  9  Z      0.0056069317    -0.0062261833    -0.0038704833     0.0005248138     0.0006291728
  130  N  9 XX     -0.0009805074     0.0009417042    -0.0013904015     0.0000157153    -0.0009047670
  131  N  9 YY     -0.0030260363     0.0020370417    -0.0023286701    -0.0000059185    -0.0009556337
  132  N  9 ZZ     -0.0012330209     0.0006125239    -0.0008716502     0.0000054069    -0.0006317972
  133  N  9 XY      0.0018251720    -0.0015456956     0.0013414211     0.0000264953     0.0008653593
  134  N  9 XZ     -0.0011152552     0.0008300914    -0.0005710313    -0.0000255334    -0.0006130394
  135  N  9 YZ      0.0020238685    -0.0012226779     0.0008431695     0.0000352452     0.0006436368
  136  C 10  S     -0.0089295309     0.0027176362     0.0222154077     0.1405654696     0.0451840537
  137  C 10  S      0.0170059201    -0.0054808894    -0.0430132153    -0.2699928613    -0.0879174637
  138  C 10  S      0.0074528072    -0.0261127067    -0.0259323734    -0.0814623051    -0.0333391615
  139  C 10  X      0.0087076127     0.0461631421     0.0390836972    -0.0496793777     0.0372832220
  140  C 10  Y     -0.0027421456     0.0101830403     0.0173321111    -0.0026061013     0.0275970979
  141  C 10  Z     -0.0025051994    -0.0299596047    -0.0323981387     0.0253645764    -0.0406035974
  142  C 10  X      0.0065380557     0.0074185754     0.0026797818    -0.0104849202     0.0013682902
  143  C 10  Y     -0.0045133294     0.0092798165     0.0132110293    -0.0029220136     0.0208230276
  144  C 10  Z     -0.0000429135    -0.0110403238    -0.0125389522     0.0073415936    -0.0179426453
  145  C 10 XX      0.0014195471     0.0017407076    -0.0004054221    -0.0223703291    -0.0021980565
  146  C 10 YY      0.0008916871    -0.0012778487    -0.0036769696    -0.0131107732    -0.0071168020
  147  C 10 ZZ      0.0003985210    -0.0018219169    -0.0033627476    -0.0121627979    -0.0055708097
  148  C 10 XY     -0.0006945791    -0.0019445821    -0.0009465663     0.0035233052    -0.0000016158
  149  C 10 XZ     -0.0001040657     0.0005530271     0.0005480687     0.0056079234     0.0002831067
  150  C 10 YZ     -0.0003671602     0.0018900367     0.0031775831     0.0046178604     0.0051839228
  151  C 11  S     -0.0160690323    -0.0624336615    -0.0496466547     0.1342694042    -0.0522090129
  152  C 11  S      0.0293807739     0.1173019208     0.0948856870    -0.2575638578     0.1015921255
  153  C 11  S      0.0036137784     0.0458077232     0.0365509071    -0.0573600939     0.0350595895
  154  C 11  X      0.0003321978     0.0192681264     0.0287809237     0.0595014113     0.0503915561
  155  C 11  Y     -0.0060015499    -0.0277400466    -0.0256109579    -0.0118445426    -0.0311279127
  156  C 11  Z      0.0051194750     0.0141065730     0.0077390191    -0.0180029352     0.0025404377
  157  C 11  X      0.0002141391     0.0050658793     0.0099113550     0.0180666999     0.0189911074
  158  C 11  Y     -0.0014446619    -0.0116508075    -0.0091933616    -0.0127003057    -0.0088535061
  159  C 11  Z      0.0013757861     0.0073040663     0.0029356360     0.0021610178    -0.0014015308
  160  C 11 XX      0.0019646731     0.0073567567     0.0054821834    -0.0204680143     0.0053345370
  161  C 11 YY      0.0016883050     0.0078216535     0.0069354078    -0.0120408043     0.0081099202
  162  C 11 ZZ      0.0012584740     0.0052325775     0.0042955583    -0.0123189119     0.0046365697
  163  C 11 XY     -0.0005366544    -0.0029440214    -0.0028287520     0.0015731599    -0.0035580031
  164  C 11 XZ     -0.0004024884    -0.0003936682     0.0005231626     0.0063285776     0.0016217181
  165  C 11 YZ     -0.0011031703    -0.0041354714    -0.0032912941     0.0047587790    -0.0034421234
  166  C 12  S     -0.0179070128    -0.0844751956    -0.0785106850    -0.0049456886    -0.0962581484
  167  C 12  S      0.0329306722     0.1592230647     0.1495039515     0.0094615650     0.1852369133
  168  C 12  S      0.0095884506     0.0240561880     0.0236923535     0.0013528610     0.0367528015
  169  C 12  X     -0.0073924925    -0.0273624939    -0.0198386624     0.0216192981    -0.0150502375
  170  C 12  Y      0.0007726287     0.0016899582     0.0011032708    -0.0887039680     0.0042619417
  171  C 12  Z      0.0036025346     0.0113046600     0.0080799234     0.0637767765     0.0037625642
  172  C 12  X     -0.0019583919     0.0022755274     0.0034504999     0.0084001222     0.0042331563
  173  C 12  Y      0.0004721408    -0.0002057401     0.0000806059    -0.0322582872     0.0013378810
  174  C 12  Z      0.0011032760    -0.0009169425    -0.0019217353     0.0229308935    -0.0028627429
  175  C 12 XX      0.0022861732     0.0108621590     0.0101011224    -0.0021906304     0.0125064784
  176  C 12 YY      0.0018285579     0.0091253346     0.0087356273    -0.0000026983     0.0110651650
  177  C 12 ZZ      0.0014571093     0.0075200388     0.0072676952     0.0038486564     0.0091545280
  178  C 12 XY     -0.0005203281    -0.0021676374    -0.0019203801     0.0064042143    -0.0024866446
  179  C 12 XZ     -0.0005786284    -0.0023202911    -0.0019732347    -0.0040247037    -0.0020870919
  180  C 12 YZ     -0.0011102205    -0.0046844263    -0.0041842641    -0.0027626013    -0.0048672639
  181  C 13  S     -0.0158786268    -0.0611913615    -0.0490839334    -0.1389712009    -0.0421104137
  182  C 13  S      0.0290109734     0.1151292545     0.0936550927     0.2665898278     0.0820342903
  183  C 13  S      0.0029417151     0.0421773801     0.0391588775     0.0608128213     0.0330873783
  184  C 13  X     -0.0027444297     0.0058474013     0.0162361054    -0.0519995137     0.0389155382
  185  C 13  Y      0.0063600294     0.0265813351     0.0232461799    -0.0026594647     0.0273257960
  186  C 13  Z     -0.0037761138    -0.0249007766    -0.0270983613     0.0263552976    -0.0407798682
  187  C 13  X     -0.0001767360     0.0004217807     0.0045022138    -0.0107338760     0.0147649847
  188  C 13  Y      0.0017607613     0.0103870674     0.0093253847    -0.0097202894     0.0087669615
  189  C 13  Z     -0.0011328245    -0.0089117402    -0.0099758426     0.0131042069    -0.0141237923
  190  C 13 XX      0.0018735506     0.0062274828     0.0043152264     0.0215975170     0.0020783846
  191  C 13 YY      0.0016933032     0.0075570595     0.0066206144     0.0128875259     0.0068149779
  192  C 13 ZZ      0.0012722856     0.0062235412     0.0055965632     0.0119122782     0.0058059748
  193  C 13 XY     -0.0004148921    -0.0008299095    -0.0002125539    -0.0034146689     0.0006604738
  194  C 13 XZ     -0.0004653797    -0.0015432918    -0.0010465108    -0.0052485266    -0.0004128527
  195  C 13 YZ     -0.0011326870    -0.0048903785    -0.0042834312    -0.0045120511    -0.0046444174
  196  C 14  S     -0.0087735918     0.0039494097     0.0223253751    -0.1370063209     0.0542346098
  197  C 14  S      0.0168046477    -0.0076798993    -0.0434019568     0.2630984592    -0.1053973529
  198  C 14  S      0.0081452170    -0.0182866279    -0.0332269268     0.0777532596    -0.0448556698
  199  C 14  X      0.0075041419     0.0519954382     0.0487062435     0.0558685392     0.0480049322
  200  C 14  Y      0.0013553251    -0.0148984364    -0.0214697996    -0.0083449782    -0.0316630117
  201  C 14  Z     -0.0053515506    -0.0117718656    -0.0045827674    -0.0191273579     0.0036865284
  202  C 14  X      0.0050562012     0.0111444059     0.0101747744     0.0133526272     0.0116454055
  203  C 14  Y      0.0033995442    -0.0076238118    -0.0159222322    -0.0058467762    -0.0225675485
  204  C 14  Z     -0.0059291065     0.0013261707     0.0082368688    -0.0015243538     0.0133986567
  205  C 14 XX      0.0010333672    -0.0002962121    -0.0021668609     0.0214229444    -0.0052169472
  206  C 14 YY      0.0007557068    -0.0017500052    -0.0040291205     0.0123571782    -0.0082049514
  207  C 14 ZZ      0.0009261300     0.0003829931    -0.0014368001     0.0126372353    -0.0046337549
  208  C 14 XY      0.0001947022     0.0025178739     0.0027789849    -0.0016790608     0.0035192369
  209  C 14 XZ     -0.0006064332    -0.0021175986    -0.0016143536    -0.0066786627    -0.0012646372
  210  C 14 YZ     -0.0007233984     0.0002253015     0.0017522421    -0.0049390829     0.0042083128
  211  H 15  S      0.0646165850    -0.0050173735    -0.0388034400     0.0010205301     0.0298972597
  212  H 15  S      0.0067471141     0.0012695274    -0.0081234321     0.0004149629     0.0034395306
  213  H 16  S      0.0400178465    -0.0118542330     0.0207974312    -0.0014380932    -0.0435033579
  214  H 16  S      0.0019049847     0.0002912667     0.0042117580    -0.0005841093    -0.0100459353
  215  H 17  S     -0.0376733353     0.0128876423     0.0261768164    -0.0016615959    -0.0564383913
  216  H 17  S     -0.0012482239     0.0049959098     0.0042486184    -0.0005945826    -0.0127453889
  217  H 18  S     -0.0602418767     0.0356859260    -0.0296017863     0.0003533148     0.0087693094
  218  H 18  S     -0.0034026229     0.0112981336    -0.0050975548    -0.0010072790    -0.0029074918
  219  H 19  S      0.0030780528     0.0382751747    -0.0966331611     0.0022731877     0.0648926681
  220  H 19  S      0.0001132708     0.0052350229    -0.0149003279     0.0002831858     0.0073931359
  221  H 20  S      0.0030315244     0.0425552448    -0.0989007536     0.0019805177     0.0536956206
  222  H 20  S      0.0002993162     0.0053341072    -0.0128228344     0.0005130891     0.0095727965
  223  H 21  S      0.0031121569    -0.0081383705    -0.0164819122    -0.0823605338    -0.0274406508
  224  H 21  S      0.0018071520     0.0035396932    -0.0019887833    -0.0046897036    -0.0091744399
  225  H 22  S      0.0064582388     0.0291590906     0.0253914593    -0.0778749553     0.0305378770
  226  H 22  S      0.0017748467     0.0033933312     0.0013455301    -0.0052535521     0.0001480439
  227  H 23  S      0.0070811733     0.0387025606     0.0398689300     0.0027465142     0.0560690064
  228  H 23  S      0.0010400550     0.0027611900     0.0022488348     0.0002437752     0.0031772071
  229  H 24  S      0.0063495292     0.0282598214     0.0249928799     0.0798160971     0.0244891047
  230  H 24  S      0.0017831761     0.0030737487     0.0013466765     0.0052539821    -0.0002849976
  231  H 25  S      0.0030435227    -0.0086296741    -0.0164149238     0.0784482924    -0.0322463580
  232  H 25  S      0.0018458605     0.0032597372    -0.0013157505     0.0028267056    -0.0085593180
  233  C 26  S      0.0759157509     0.1406851470    -0.0074359348    -0.0037426247    -0.1265384759
  234  C 26  S     -0.1388944673    -0.2559767871     0.0216343506     0.0071644048     0.2411442454
  235  C 26  S     -0.0872822179    -0.1425554887     0.0661635914     0.0025469517     0.2301465549
  236  C 26  X      0.0216341579    -0.0655942181    -0.0664145217     0.0022145640     0.0351072799
  237  C 26  Y     -0.0044098953     0.0077295340    -0.0046444589    -0.0029938099    -0.0007190767
  238  C 26  Z     -0.0021167193     0.0257148292     0.0280485073     0.0017040292    -0.0072672133
  239  C 26  X     -0.0668680378     0.1719348064     0.1291044484    -0.0020217632    -0.0037107502
  240  C 26  Y      0.0056414620    -0.0020516455    -0.0043056408     0.0058830211    -0.0016159343
  241  C 26  Z      0.0304212863    -0.0784118865    -0.0521618369    -0.0039028147     0.0020864518
  242  C 26 XX     -0.0147301111    -0.0261427163     0.0017854456     0.0009188020     0.0244218729
  243  C 26 YY     -0.0028146792    -0.0061638567     0.0002904654     0.0002193227     0.0062157574
  244  C 26 ZZ     -0.0043612885    -0.0105158152     0.0006208382     0.0000598761     0.0106315497
  245  C 26 XY      0.0011098399    -0.0000315915     0.0009847576    -0.0005084992    -0.0008153623
  246  C 26 XZ      0.0052807976     0.0109670023    -0.0002946640    -0.0000235644    -0.0107638509
  247  C 26 YZ     -0.0004181869     0.0004596792    -0.0003039549     0.0002090811     0.0000007250
  248  C 27  S      0.0397769806     0.1513377224     0.0637809498    -0.0017777739    -0.0511959129
  249  C 27  S     -0.0667803767    -0.2860180172    -0.1261840074     0.0031254215     0.0910050896
  250  C 27  S      0.0335608283    -0.2251351397    -0.1503183874     0.0045336703     0.0503536478
  251  C 27  X      0.0320119292     0.0503020719    -0.0324068118    -0.0008512054    -0.1358775194
  252  C 27  Y     -0.0010092570     0.0000692150    -0.0001207511    -0.0114296701     0.0053875774
  253  C 27  Z     -0.0115334601    -0.0229244995     0.0137982615     0.0099715727     0.0607002095
  254  C 27  X     -0.0738693076     0.0258545521     0.0894191913     0.0046840362     0.1075145059
  255  C 27  Y      0.0015548637    -0.0025783406    -0.0031179877    -0.0098226386    -0.0017371357
  256  C 27  Z      0.0330038890    -0.0089105827    -0.0427506654     0.0059926431    -0.0465025221
  257  C 27 XX     -0.0077667729    -0.0294940141    -0.0128348348     0.0012190791     0.0079060368
  258  C 27 YY     -0.0012744740    -0.0074884228    -0.0032116493     0.0002452647     0.0029522806
  259  C 27 ZZ     -0.0021197376    -0.0113945026    -0.0050563218    -0.0009373219     0.0041079790
  260  C 27 XY      0.0005189467     0.0009062719     0.0008633539    -0.0020423580    -0.0001980955
  261  C 27 XZ      0.0029088988     0.0112986852     0.0050991626     0.0010705645    -0.0029617824
  262  C 27 YZ     -0.0000690236     0.0001973956    -0.0001279649     0.0007953699     0.0000275066
  263  C 28  S     -0.0909876537     0.0672303702    -0.0689238823    -0.0005729825    -0.0319167359
  264  C 28  S      0.1843209346    -0.1351809587     0.1406118348     0.0015457508     0.0628044438
  265  C 28  S      0.0738773009    -0.1159630488     0.0173377289    -0.0089158243     0.0424324058
  266  C 28  X     -0.0928319536    -0.0030061467     0.0264586888     0.0009429447     0.0356419981
  267  C 28  Y     -0.0152105744     0.0157614548    -0.0265755420     0.0003284194     0.0075220057
  268  C 28  Z      0.0382358535     0.0065304598    -0.0414750241     0.0008973268     0.0312776407
  269  C 28  X     -0.0011366619    -0.0564918688    -0.0201610246    -0.0009160705     0.0322115700
  270  C 28  Y     -0.0648306779     0.0897343670     0.0322754423    -0.0027833022    -0.0249532888
  271  C 28  Z      0.0627606749    -0.0468178543    -0.0310968264     0.0046860026     0.0192323500
  272  C 28 XX      0.0199146789    -0.0108491279     0.0082210081     0.0000294053     0.0031780776
  273  C 28 YY      0.0072535787    -0.0062777614     0.0064629023     0.0001889101     0.0056376489
  274  C 28 ZZ      0.0046134662    -0.0070507770     0.0107161715    -0.0000152950     0.0011018224
  275  C 28 XY     -0.0049603150     0.0009672175     0.0004950761    -0.0000702999    -0.0015571334
  276  C 28 XZ      0.0012437263     0.0003158202     0.0028826173    -0.0000647354    -0.0052333150
  277  C 28 YZ      0.0006863355     0.0027293282    -0.0053175298     0.0000612381    -0.0008774440

                         26               27               28               29               30
                   -0.7754284772    -0.6989866202    -0.6763025241    -0.6629521991    -0.6608662984
    1  C  1  S      0.0308114019    -0.0674043470    -0.0541554378    -0.0678705857    -0.0175157321
    2  C  1  S     -0.0687859440     0.1394720859     0.1127355266     0.1440818744     0.0370947272
    3  C  1  S     -0.0200206772     0.1051425925     0.0318297290     0.0111827370     0.0049297813
    4  C  1  X      0.0560188697    -0.0232827919     0.0441283772    -0.0063991056    -0.0011532317
    5  C  1  Y      0.0258288193    -0.0031794247    -0.0488837174    -0.1214711894    -0.0309977273
    6  C  1  Z      0.0502238829    -0.0098303911    -0.0149666521     0.0531745573     0.0127934340
    7  C  1  X      0.0159091433     0.0128837201     0.0240383145    -0.0074062930    -0.0008472173
    8  C  1  Y      0.0077138080     0.0043940564    -0.0194312644    -0.0507882930    -0.0107195117
    9  C  1  Z      0.0230062285    -0.0293267329    -0.0069532751     0.0158572176     0.0029777071
   10  C  1 XX      0.0016608575     0.0064042230     0.0086794381     0.0095709697     0.0024948354
   11  C  1 YY     -0.0036199164     0.0081102775     0.0023265870     0.0068336434     0.0016904608
   12  C  1 ZZ     -0.0114158168     0.0126990522     0.0099993039     0.0128784799     0.0033424578
   13  C  1 XY     -0.0021216615     0.0029394723     0.0000927943    -0.0012060805    -0.0002615198
   14  C  1 XZ     -0.0011019169    -0.0049284797    -0.0073634857    -0.0033306070    -0.0009614882
   15  C  1 YZ     -0.0035202094     0.0011511149     0.0000397898    -0.0009267184    -0.0002539549
   16  C  2  S      0.1153952947    -0.0109122363     0.0494865248     0.0267681767     0.0074400648
   17  C  2  S     -0.2354446089     0.0301268192    -0.0973020708    -0.0503713523    -0.0141186128
   18  C  2  S     -0.0676619300    -0.0331484823    -0.0450724362    -0.0195076738    -0.0020181676
   19  C  2  X      0.0232326401    -0.0076255808     0.0357352795    -0.0347013740    -0.0080334523
   20  C  2  Y     -0.0315166179     0.0173270879     0.0465146679    -0.0173373273    -0.0029324554
   21  C  2  Z      0.0208222715     0.0609211181     0.1056856008     0.1130296403     0.0294555221
   22  C  2  X      0.0030993145    -0.0133340514     0.0060804540    -0.0170343860    -0.0033809974
   23  C  2  Y     -0.0143812036    -0.0112845355     0.0053562273    -0.0077212358    -0.0017545073
   24  C  2  Z      0.0021869378     0.0244371318     0.0313525978     0.0253715906     0.0070769970
   25  C  2 XX     -0.0075847675     0.0018050007    -0.0040717045    -0.0077272820    -0.0019594608
   26  C  2 YY     -0.0190881444     0.0009628784    -0.0100841034    -0.0048428245    -0.0013560755
   27  C  2 ZZ     -0.0173852097     0.0036793101    -0.0052720091     0.0028034858     0.0006043781
   28  C  2 XY     -0.0069575372     0.0021964736    -0.0003591765    -0.0040608140    -0.0010149992
   29  C  2 XZ      0.0011323307     0.0000795268     0.0034155578     0.0038397440     0.0010043745
   30  C  2 YZ     -0.0001888153     0.0054044397     0.0050381328     0.0030201904     0.0008029410
   31  C  3  S      0.0781675569     0.0578746388     0.0655490490     0.0082247898     0.0024122170
   32  C  3  S     -0.1497080701    -0.1216827941    -0.1296556475    -0.0105911170    -0.0030884832
   33  C  3  S     -0.0771989921    -0.0338856798    -0.0796356778    -0.0167592652    -0.0071212281
   34  C  3  X      0.0474609583     0.0215716690     0.0604762875     0.0270588205     0.0072825165
   35  C  3  Y      0.0477472146    -0.0271111732     0.0722941277     0.1302398049     0.0340598907
   36  C  3  Z     -0.0190492652     0.0184683178     0.0564060950    -0.0380275464    -0.0082717343
   37  C  3  X      0.0109297600    -0.0015568637     0.0138124849     0.0058783909     0.0020707112
   38  C  3  Y      0.0163541019    -0.0174886233     0.0175735447     0.0394481950     0.0099838720
   39  C  3  Z     -0.0189024633     0.0122642653    -0.0005235454    -0.0246901636    -0.0073603812
   40  C  3 XX     -0.0035667484    -0.0024671479    -0.0039558016    -0.0004478389    -0.0000417513
   41  C  3 YY     -0.0084487482    -0.0109670828    -0.0094109512     0.0040561483     0.0009460112
   42  C  3 ZZ     -0.0157216254    -0.0111567432    -0.0132140153    -0.0047786118    -0.0012440781
   43  C  3 XY     -0.0023059778    -0.0018956909     0.0005350292     0.0052157500     0.0013776373
   44  C  3 XZ      0.0039412244    -0.0000033294     0.0046284761    -0.0004940794    -0.0000637529
   45  C  3 YZ      0.0031498552    -0.0026021600     0.0028781974     0.0070886478     0.0018419578
   46  C  4  S     -0.0323553497     0.0551991082    -0.0308128807    -0.1036274263    -0.0269584256
   47  C  4  S      0.0684248157    -0.1159070359     0.0640598296     0.2165138225     0.0559886980
   48  C  4  S      0.0634143128    -0.0805432066     0.0088600934     0.0599885362     0.0297671444
   49  C  4  X      0.0448648971     0.0621319561     0.0706458774     0.0386228335     0.0095717599
   50  C  4  Y      0.0100602983    -0.0285303456    -0.0561496506     0.0407566717     0.0095192832
   51  C  4  Z      0.0294071031     0.0200189638    -0.0153762764    -0.1179126929    -0.0297915404
   52  C  4  X      0.0125870983     0.0172214735     0.0283128499     0.0114527904     0.0054692841
   53  C  4  Y     -0.0169589688     0.0103677820    -0.0214637197    -0.0003593029    -0.0044076848
   54  C  4  Z      0.0249296551    -0.0013262196    -0.0078967836    -0.0456202461    -0.0117833194
   55  C  4 XX      0.0033274906    -0.0033127202     0.0019545143     0.0104392923     0.0027049401
   56  C  4 YY      0.0044810903    -0.0100895168     0.0094912426     0.0206534931     0.0053975268
   57  C  4 ZZ      0.0053993500    -0.0103252334    -0.0002028149     0.0130076373     0.0032975472
   58  C  4 XY     -0.0056625540    -0.0045462166    -0.0035580222     0.0026835113     0.0006357173
   59  C  4 XZ     -0.0003820444     0.0008294853     0.0013572506    -0.0010992066    -0.0003449800
   60  C  4 YZ     -0.0030978416    -0.0014380871    -0.0044086569    -0.0026175757    -0.0006902949
   61  C  5  S     -0.0749274784    -0.0989500242    -0.0311763660     0.0568138215     0.0144416653
   62  C  5  S      0.1544447178     0.2025660114     0.0655954797    -0.1133397837    -0.0290026024
   63  C  5  S      0.1455557420     0.1519712961    -0.0231506488    -0.0539291151    -0.0108619796
   64  C  5  X      0.0012871016     0.1049914632    -0.0839202583    -0.0338141111    -0.0101226621
   65  C  5  Y     -0.0072884598     0.0043550775     0.0607107488     0.1269692477     0.0314188951
   66  C  5  Z      0.0603087095    -0.0394665300     0.0358873499    -0.0548718973    -0.0120780376
   67  C  5  X      0.1193424896    -0.0356670017    -0.0661087339     0.0087374858     0.0059075513
   68  C  5  Y     -0.0101207677     0.0115587675     0.0109418683     0.0436186825    -0.0027173568
   69  C  5  Z     -0.0439892340     0.0035090252     0.0329717461    -0.0242833400     0.0029613674
   70  C  5 XX      0.0069777653     0.0172907189     0.0067578164    -0.0100427677    -0.0023303352
   71  C  5 YY      0.0104614516     0.0068932680     0.0037901248    -0.0036074448    -0.0009706096
   72  C  5 ZZ      0.0099870431     0.0102509643     0.0024351971    -0.0068804611    -0.0018937782
   73  C  5 XY     -0.0041486913     0.0008137511    -0.0039474233    -0.0077277017    -0.0022062221
   74  C  5 XZ     -0.0039878462    -0.0088227039    -0.0025832525     0.0060580716     0.0016030595
   75  C  5 YZ     -0.0051383213    -0.0000981187    -0.0020366138     0.0002186891     0.0000649611
   76  C  6  S     -0.0198871475     0.0165543674     0.0744850640     0.0813844804     0.0214597320
   77  C  6  S      0.0405219450    -0.0334924775    -0.1531263354    -0.1717004840    -0.0451483025
   78  C  6  S     -0.0097587124    -0.0205292568    -0.0375335414     0.0130394465    -0.0018811109
   79  C  6  X      0.0310331456    -0.0073785154     0.0441326302     0.0231428805     0.0064951593
   80  C  6  Y      0.0195969292    -0.0519833365    -0.0692030956    -0.0283574788    -0.0083089002
   81  C  6  Z     -0.0011225897     0.0459961973    -0.0171435327    -0.0485962716    -0.0134020681
   82  C  6  X      0.0023744016    -0.0049437675     0.0102726866     0.0170094788     0.0040148925
   83  C  6  Y      0.0119608473    -0.0140121886    -0.0262179353    -0.0223513281    -0.0044226934
   84  C  6  Z      0.0013533464     0.0168083341    -0.0101061075    -0.0240680505    -0.0060873718
   85  C  6 XX      0.0049714002    -0.0030891443    -0.0147117666    -0.0159862951    -0.0042590107
   86  C  6 YY      0.0003306742     0.0020422457    -0.0075775220    -0.0118521571    -0.0031281347
   87  C  6 ZZ      0.0029395725    -0.0062013215    -0.0110983332    -0.0085327963    -0.0022717941
   88  C  6 XY     -0.0017718123     0.0005068562    -0.0003791684     0.0021251685     0.0005241232
   89  C  6 XZ     -0.0010318901     0.0001883552    -0.0047416184    -0.0049415283    -0.0013124446
   90  C  6 YZ     -0.0006958906    -0.0011407825    -0.0019545285    -0.0052330185    -0.0013671242
   91  C  7  S     -0.0539966097     0.0794309194     0.0489942561    -0.0213977136    -0.0044006206
   92  C  7  S      0.1067909172    -0.1684984376    -0.1086351257     0.0466432069     0.0094131411
   93  C  7  S      0.1188650944    -0.0845568650     0.0156283759    -0.0217227998    -0.0015869785
   94  C  7  X     -0.0737293690     0.1036079170     0.0550379276    -0.0479958673    -0.0107832244
   95  C  7  Y      0.1263195969    -0.1459269699    -0.0851480063     0.0348701296     0.0072617309
   96  C  7  Z     -0.0703528328     0.0840940124     0.0602143322     0.0012950149     0.0012279510
   97  C  7  X     -0.0710409948     0.0259780772    -0.0295608382     0.0175695587     0.0051823235
   98  C  7  Y      0.1086543983    -0.0417206564     0.0449985578    -0.0285873859    -0.0059083407
   99  C  7  Z     -0.0615439333     0.0254608698    -0.0237759819     0.0198924357     0.0029350436
  100  C  7 XX      0.0048872477    -0.0097531220    -0.0062591532     0.0044006237     0.0009278147
  101  C  7 YY      0.0101681947    -0.0141908766    -0.0091920802     0.0036663395     0.0007347963
  102  C  7 ZZ      0.0049399198    -0.0085184687    -0.0065395306     0.0007337232     0.0000794386
  103  C  7 XY     -0.0046329629     0.0067170568     0.0035825144    -0.0030087927    -0.0006657878
  104  C  7 XZ      0.0023299422    -0.0041791488    -0.0028535717     0.0003874891     0.0000653525
  105  C  7 YZ     -0.0046403995     0.0056849502     0.0041149066     0.0002123359     0.0000871537
  106  C  8  S     -0.0396858683     0.0335681665    -0.0674709633     0.0473671196     0.0122201542
  107  C  8  S      0.0766343814    -0.0715397205     0.1418219816    -0.0979737881    -0.0250217788
  108  C  8  S      0.0755021608    -0.0242303745     0.0787662603    -0.0530396576    -0.0088597339
  109  C  8  X      0.0495462446     0.0973327979    -0.0873752026     0.0215667030     0.0518731287
  110  C  8  Y     -0.0024103640    -0.0035395712     0.0051121429     0.0418308015    -0.1700286048
  111  C  8  Z     -0.0209408763    -0.0418732281     0.0368573489    -0.0450966999     0.1168603622
  112  C  8  X     -0.0389802890     0.0168002766    -0.0576692799     0.0324709263     0.0205625939
  113  C  8  Y      0.0022455444    -0.0019289194     0.0042083755     0.0073578083    -0.0427806994
  114  C  8  Z      0.0161804542    -0.0051484314     0.0247991681    -0.0214787664     0.0258855979
  115  C  8 XX      0.0040329576    -0.0066011795     0.0111876125    -0.0077007964    -0.0002431868
  116  C  8 YY      0.0057791504    -0.0015094220     0.0058568396    -0.0047328679    -0.0008999149
  117  C  8 ZZ      0.0041647962    -0.0026338944     0.0063367697    -0.0041691274    -0.0030320601
  118  C  8 XY     -0.0013327946     0.0000257057    -0.0009129191     0.0014106870    -0.0034723930
  119  C  8 XZ     -0.0002253823     0.0023296010    -0.0031000904     0.0013180615     0.0025817342
  120  C  8 YZ     -0.0032684842    -0.0006437773    -0.0010841790     0.0011107577     0.0017726696
  121  N  9  S     -0.0432686112     0.0475447157     0.0285721856    -0.0123114459    -0.0026342453
  122  N  9  S     -0.0903285966     0.0979659735     0.0573913731    -0.0246912632    -0.0051230475
  123  N  9  S      0.0316006569     0.0446887585     0.0825172954    -0.0414843851    -0.0103069132
  124  N  9  X     -0.0160235147     0.0094537493     0.0068212886     0.0062597940     0.0014538977
  125  N  9  Y      0.0191439445    -0.0166064450    -0.0088975567     0.0042256873     0.0009022848
  126  N  9  Z     -0.0113997240     0.0091192244     0.0013100832    -0.0090475225    -0.0020992561
  127  N  9  X     -0.0076963687     0.0016799062    -0.0076013907    -0.0013252691    -0.0004957114
  128  N  9  Y      0.0123136060     0.0001305867     0.0095468128    -0.0059164578    -0.0017685538
  129  N  9  Z     -0.0071485093    -0.0002070680    -0.0039253258     0.0061170920     0.0020807767
  130  N  9 XX     -0.0027660347     0.0022184219     0.0014949884     0.0005472581     0.0001921603
  131  N  9 YY     -0.0037043615     0.0043155576     0.0025916996    -0.0011264517    -0.0002232647
  132  N  9 ZZ     -0.0020159282     0.0019926650     0.0006114189    -0.0013132407    -0.0002908716
  133  N  9 XY      0.0024798486    -0.0025005461    -0.0019356468    -0.0002108090    -0.0000674878
  134  N  9 XZ     -0.0014779314     0.0014230689     0.0008288617    -0.0004429754    -0.0001146289
  135  N  9 YZ      0.0018482051    -0.0022894975    -0.0011036546     0.0014643443     0.0003622740
  136  C 10  S     -0.0392186399    -0.0494778936     0.0510007450    -0.0515418727     0.0937447138
  137  C 10  S      0.0765482369     0.0979424450    -0.1010427356     0.1028235093    -0.1879118896
  138  C 10  S      0.0225280276     0.0361775467    -0.0231662745     0.0234485425    -0.0546581930
  139  C 10  X     -0.0085701908     0.0352997324    -0.0582515410     0.0084990307     0.1223119638
  140  C 10  Y     -0.0160226756     0.0102191408    -0.0347473334     0.0302860864     0.0064302149
  141  C 10  Z      0.0171405061    -0.0248353108     0.0560016503    -0.0294681894    -0.0625917391
  142  C 10  X      0.0003544248     0.0150105398    -0.0150609645     0.0001710464     0.0370457838
  143  C 10  Y     -0.0116038705    -0.0018662973    -0.0136929945     0.0091729876     0.0133444984
  144  C 10  Z      0.0093165989    -0.0056052828     0.0179670588    -0.0080653973    -0.0284239522
  145  C 10 XX      0.0030339389     0.0066425306    -0.0086875024     0.0083254763    -0.0103938287
  146  C 10 YY      0.0057468568     0.0062734032    -0.0055718370     0.0061422831    -0.0138553876
  147  C 10 ZZ      0.0042230602     0.0043588735    -0.0040643352     0.0046625412    -0.0103775688
  148  C 10 XY     -0.0008557683    -0.0025213378     0.0029413970    -0.0024546675     0.0029240539
  149  C 10 XZ     -0.0000186867     0.0000223490     0.0004769418    -0.0007097413     0.0003786667
  150  C 10 YZ     -0.0034879446    -0.0021294639     0.0008484602    -0.0016290838     0.0068966671
  151  C 11  S      0.0188784126    -0.0098908909     0.0271938706     0.0060452193    -0.1120773149
  152  C 11  S     -0.0375045221     0.0193616490    -0.0545967271    -0.0115951947     0.2237164425
  153  C 11  S     -0.0127781220    -0.0112896533    -0.0076564032    -0.0023148567     0.0532348567
  154  C 11  X     -0.0428273109    -0.0797422305     0.1000585752    -0.0828930033     0.0812748609
  155  C 11  Y      0.0198750671     0.0359417128    -0.0536283998     0.0377851656     0.0056023205
  156  C 11  Z      0.0034804599     0.0072206136    -0.0021505842     0.0074968713    -0.0425524870
  157  C 11  X     -0.0156370901    -0.0235317136     0.0316215387    -0.0275023287     0.0274547279
  158  C 11  Y      0.0053600741     0.0129187720    -0.0173517181     0.0143273429    -0.0073488993
  159  C 11  Z      0.0028577341     0.0001309995    -0.0003071346     0.0011447891    -0.0067077593
  160  C 11 XX     -0.0013034307     0.0026693123    -0.0050762960     0.0005397344     0.0127333730
  161  C 11 YY     -0.0038240902    -0.0008837968    -0.0011519692    -0.0022814981     0.0151578327
  162  C 11 ZZ     -0.0016511250     0.0014114224    -0.0035069547    -0.0003860686     0.0127877410
  163  C 11 XY      0.0020763908     0.0020777015    -0.0021555256     0.0016220101    -0.0015937850
  164  C 11 XZ     -0.0017009703    -0.0029716590     0.0036520498    -0.0017277419    -0.0020087767
  165  C 11 YZ      0.0014715597     0.0002641168     0.0005100516     0.0012415824    -0.0075441290
  166  C 12  S      0.0577087883     0.0700613447    -0.0832566450     0.0480349443     0.0143979063
  167  C 12  S     -0.1121382123    -0.1387369012     0.1651679683    -0.0954475217    -0.0286695818
  168  C 12  S     -0.0259967535    -0.0257639955     0.0372203030    -0.0223709282    -0.0079273161
  169  C 12  X      0.0008561397    -0.0236440387     0.0358819903    -0.0120845235    -0.0461840350
  170  C 12  Y     -0.0004950463    -0.0002694242    -0.0011133761    -0.0384147175     0.1556406002
  171  C 12  Z      0.0002319510     0.0111300482    -0.0156485134     0.0380792671    -0.1080217780
  172  C 12  X     -0.0031985670    -0.0103782058     0.0093162793    -0.0009942382    -0.0130212993
  173  C 12  Y      0.0000822904     0.0001035182    -0.0004311967    -0.0115485925     0.0476795722
  174  C 12  Z      0.0016417226     0.0047013392    -0.0038913368     0.0103920012    -0.0336040091
  175  C 12 XX     -0.0075198924    -0.0100421578     0.0125766465    -0.0081382923    -0.0001075784
  176  C 12 YY     -0.0067717693    -0.0079760212     0.0090073711    -0.0050667648    -0.0010481437
  177  C 12 ZZ     -0.0057193111    -0.0070996167     0.0083174368    -0.0040563237    -0.0040317095
  178  C 12 XY      0.0013288198     0.0014794517    -0.0016400717     0.0021888570    -0.0047528370
  179  C 12 XZ      0.0012519944     0.0019225867    -0.0027661171     0.0010433265     0.0035577791
  180  C 12 YZ      0.0028736434     0.0029485711    -0.0031851646     0.0011594991     0.0024012917
  181  C 13  S      0.0175775041    -0.0122001989     0.0279031456    -0.0488833240     0.0996709986
  182  C 13  S     -0.0349492435     0.0238662282    -0.0559781408     0.0979159081    -0.1987714497
  183  C 13  S     -0.0128974740    -0.0086906602    -0.0087868175     0.0244537337    -0.0451791815
  184  C 13  X     -0.0336997657    -0.0622509405     0.0746668219    -0.0169259826    -0.1096078965
  185  C 13  Y     -0.0161130785    -0.0289487232     0.0446259892    -0.0324001794    -0.0049146325
  186  C 13  Z      0.0291561372     0.0529746913    -0.0719370033     0.0350230466     0.0552271289
  187  C 13  X     -0.0128863915    -0.0176564251     0.0233094526    -0.0067674740    -0.0329542442
  188  C 13  Y     -0.0040541132    -0.0104920648     0.0140169192    -0.0072396138    -0.0094591896
  189  C 13  Z      0.0094082591     0.0168751728    -0.0225097742     0.0093317043     0.0233916740
  190  C 13 XX      0.0000954314     0.0046966183    -0.0072216948     0.0080738665    -0.0110870031
  191  C 13 YY     -0.0034339883    -0.0002918417    -0.0016072288     0.0055568472    -0.0143510807
  192  C 13 ZZ     -0.0029995157    -0.0003868015    -0.0011543387     0.0041536460    -0.0107381552
  193  C 13 XY     -0.0007612068    -0.0018648026     0.0025002945    -0.0025051670     0.0031916187
  194  C 13 XZ     -0.0000540202    -0.0007009009     0.0008831355    -0.0006298134     0.0002230695
  195  C 13 YZ      0.0025064225     0.0016439278    -0.0012509449    -0.0013001251     0.0067943684
  196  C 14  S     -0.0397095927    -0.0488535212     0.0514849413    -0.0011839554    -0.1083197043
  197  C 14  S      0.0775202299     0.0965807116    -0.1020251574     0.0018509528     0.2170177973
  198  C 14  S      0.0241680948     0.0320177777    -0.0222306980    -0.0057653493     0.0559383586
  199  C 14  X     -0.0161996592     0.0433757297    -0.0770865157     0.0833180746    -0.0979625728
  200  C 14  Y      0.0171133918    -0.0137754593     0.0404638908    -0.0372781186     0.0013391448
  201  C 14  Z     -0.0068268051    -0.0085952299     0.0021906322    -0.0081732030     0.0443895540
  202  C 14  X     -0.0051139776     0.0152068935    -0.0225922213     0.0258844411    -0.0349815799
  203  C 14  Y      0.0118769407    -0.0006033676     0.0154936037    -0.0177848872     0.0080387779
  204  C 14  Z     -0.0076748684    -0.0067590302    -0.0027720083     0.0024181974     0.0093009764
  205  C 14 XX      0.0035297817     0.0053561398    -0.0069699535     0.0013225395     0.0127248603
  206  C 14 YY      0.0058506475     0.0058950800    -0.0052623340    -0.0014324042     0.0149999943
  207  C 14 ZZ      0.0038248806     0.0056786977    -0.0062384652     0.0004657872     0.0122199884
  208  C 14 XY     -0.0016970315     0.0002827316    -0.0012103412     0.0016694866    -0.0021770910
  209  C 14 XZ      0.0004384320    -0.0016358173     0.0029848629    -0.0018898148    -0.0016433577
  210  C 14 YZ     -0.0031773167    -0.0031133654     0.0024323752     0.0009473060    -0.0074098033
  211  H 15  S     -0.0197263279     0.0613113280     0.0416750915     0.1150351981     0.0293179980
  212  H 15  S     -0.0063622697     0.0166269310     0.0131033528     0.0216255423     0.0060753044
  213  H 16  S     -0.0815767570    -0.0005684124    -0.0835777844    -0.0149664478    -0.0055029527
  214  H 16  S     -0.0158061154     0.0001341149    -0.0148874826    -0.0079428175    -0.0026645089
  215  H 17  S     -0.0557026531    -0.0586403567    -0.0989875600     0.0013700681    -0.0008618274
  216  H 17  S     -0.0090673833    -0.0096389496    -0.0179140303    -0.0056331244    -0.0020489930
  217  H 18  S      0.0266973042    -0.0586375392     0.0155737368     0.1563515205     0.0398639324
  218  H 18  S      0.0072024042    -0.0121809726     0.0076186604     0.0315992273     0.0065344630
  219  H 19  S      0.0277021018    -0.0127055607    -0.0773122070    -0.0935945319    -0.0250718902
  220  H 19  S      0.0005076031    -0.0032566795    -0.0139944860    -0.0226341471    -0.0059150331
  221  H 20  S      0.0042907144    -0.0237073995    -0.1033394876    -0.0893829427    -0.0240255043
  222  H 20  S      0.0042873815    -0.0025973257    -0.0179647700    -0.0209986896    -0.0053452321
  223  H 21  S      0.0223401576     0.0356823782    -0.0445331225     0.0582244775    -0.1120099547
  224  H 21  S      0.0086096906     0.0097813079    -0.0088343580     0.0107808803    -0.0230235446
  225  H 22  S     -0.0134265757     0.0062446662    -0.0260840094    -0.0072158119     0.1280747810
  226  H 22  S      0.0004239250     0.0025481561    -0.0051227814    -0.0024746984     0.0281269362
  227  H 23  S     -0.0395160891    -0.0687831967     0.0899348840    -0.0542977507    -0.0162925696
  228  H 23  S     -0.0029318658    -0.0103682174     0.0170179388    -0.0116305690    -0.0035086131
  229  H 24  S     -0.0124655286     0.0083173775    -0.0264927077     0.0544000188    -0.1132371978
  230  H 24  S      0.0005634327     0.0029107621    -0.0051973151     0.0110378076    -0.0244779953
  231  H 25  S      0.0222675001     0.0339645334    -0.0439573555    -0.0019892284     0.1243972091
  232  H 25  S      0.0083500513     0.0095598429    -0.0080809555    -0.0022936942     0.0223162406
  233  C 26  S      0.0701762796    -0.0558353980     0.0549031238    -0.0172965567    -0.0038822224
  234  C 26  S     -0.1290974915     0.1224460204    -0.1082816332     0.0271647767     0.0058997496
  235  C 26  S     -0.1354957108     0.1250950125    -0.0839560036     0.0209981972    -0.0025437057
  236  C 26  X     -0.1326973951    -0.1493646476    -0.0214090558     0.0908761749     0.0278619790
  237  C 26  Y      0.0022182073     0.0052618213     0.0128262922     0.0255140831    -0.0054022108
  238  C 26  Z      0.0701355573     0.0679649140     0.0087737410    -0.0561913753    -0.0065345609
  239  C 26  X      0.1093898803     0.0178936959    -0.0800646626     0.0139036151    -0.0002362028
  240  C 26  Y     -0.0015505351    -0.0021947676     0.0054902107     0.0027711876     0.0062758245
  241  C 26  Z     -0.0472780899    -0.0034001589     0.0391783598    -0.0070053740    -0.0044443206
  242  C 26 XX     -0.0138096359     0.0127421910    -0.0121337643     0.0032530363     0.0013915541
  243  C 26 YY     -0.0038235836     0.0031627129    -0.0029134695     0.0007554754     0.0002648608
  244  C 26 ZZ     -0.0050321852     0.0054729361    -0.0049801613     0.0003477964    -0.0008011685
  245  C 26 XY      0.0003452407     0.0001236538    -0.0009788504    -0.0023604875    -0.0021670675
  246  C 26 XZ      0.0042408463    -0.0049253404     0.0046951881    -0.0008623917     0.0007335452
  247  C 26 YZ     -0.0000181216     0.0004900731     0.0004938889     0.0005386166     0.0008124189
  248  C 27  S      0.0959767741     0.0834981512    -0.0271302571    -0.0132199787    -0.0035263436
  249  C 27  S     -0.1845025206    -0.1668957819     0.0678127460     0.0188764425     0.0052049304
  250  C 27  S     -0.1831458904    -0.1368964794     0.0723703354     0.0338854952     0.0138181205
  251  C 27  X      0.1041293489    -0.0407842826     0.1335309470    -0.1054854606    -0.0173698663
  252  C 27  Y     -0.0038932431     0.0022269750    -0.0011719943     0.0202696969    -0.0313548271
  253  C 27  Z     -0.0423293116     0.0180566308    -0.0581617622     0.0349652862     0.0348961174
  254  C 27  X     -0.0155444526     0.0261519278    -0.0617099283     0.0141142034     0.0048484156
  255  C 27  Y      0.0001708584     0.0001100002     0.0028951835     0.0072688209    -0.0167748612
  256  C 27  Z      0.0081690101    -0.0132614306     0.0247126202    -0.0116811362     0.0118018776
  257  C 27 XX     -0.0181030001    -0.0174506033     0.0077848840     0.0014112692     0.0022468186
  258  C 27 YY     -0.0053597493    -0.0041051255     0.0022243740     0.0003184953     0.0004098105
  259  C 27 ZZ     -0.0072734221    -0.0067013291     0.0033917690     0.0005907899    -0.0019901243
  260  C 27 XY      0.0005995191     0.0004663249    -0.0005821114    -0.0003057679    -0.0041556450
  261  C 27 XZ      0.0059656499     0.0066474773    -0.0025962317    -0.0008797505     0.0021482434
  262  C 27 YZ     -0.0001120149    -0.0004388385     0.0007307243    -0.0001786304     0.0015540513
  263  C 28  S     -0.1147612433     0.0718394251     0.0126936001     0.0013078958     0.0008192371
  264  C 28  S      0.2309152941    -0.1428290780    -0.0207916883    -0.0000841962    -0.0002537297
  265  C 28  S      0.0042869802    -0.0983890312    -0.1275275844     0.0704800680    -0.0005131912
  266  C 28  X      0.1075942228    -0.0877011787    -0.1010131601    -0.0669779230    -0.0179738326
  267  C 28  Y     -0.0276952039     0.1487202080     0.1280216348    -0.0655250669    -0.0141999494
  268  C 28  Z      0.0264286159    -0.0821269716    -0.0232891711     0.1395488377     0.0340716896
  269  C 28  X     -0.0410825260     0.0264049608    -0.0408529428    -0.0147169538    -0.0072695159
  270  C 28  Y      0.0950730318    -0.0084324214     0.0705669006    -0.0479941924    -0.0135337987
  271  C 28  Z     -0.0527998645    -0.0018222939    -0.0222848598     0.0668562400     0.0224093401
  272  C 28 XX      0.0081976061    -0.0039698265     0.0025012515     0.0051707137     0.0012849127
  273  C 28 YY      0.0179946222    -0.0125149161    -0.0027482832     0.0000850998     0.0000314566
  274  C 28 ZZ      0.0122858910    -0.0065057434    -0.0018961578    -0.0053920592    -0.0013811479
  275  C 28 XY     -0.0041248979     0.0055381967    -0.0002032313    -0.0026081988    -0.0006881201
  276  C 28 XZ     -0.0031739993    -0.0053731003    -0.0036155960    -0.0023487917    -0.0005271421
  277  C 28 YZ     -0.0079970394     0.0043753980     0.0004402701     0.0021515398     0.0006327065

                         31               32               33               34               35
                   -0.6440993883    -0.6310239676    -0.5830475898    -0.5450257387    -0.5353467859
    1  C  1  S      0.0662687218    -0.0711402252    -0.0028787816    -0.0128573491    -0.0049162015
    2  C  1  S     -0.1353512818     0.1419832386     0.0057874532     0.0139454612     0.0221801412
    3  C  1  S     -0.1028792289     0.1486896577     0.0037139763     0.0479391619     0.0664334058
    4  C  1  X      0.1029370415     0.0195478971    -0.0232817293    -0.1766548687     0.0578364588
    5  C  1  Y      0.0312337132     0.0860285251    -0.0060317485     0.0815646734    -0.0328841451
    6  C  1  Z     -0.1364719777     0.1035831032     0.0380682364    -0.0117203939    -0.2025982349
    7  C  1  X      0.0292836399     0.0313471156    -0.0090917057    -0.0424571689     0.0291208940
    8  C  1  Y      0.0091931231     0.0404146421    -0.0028140513     0.0322004104    -0.0065989704
    9  C  1  Z     -0.0079110348    -0.0141324542     0.0110148055    -0.0336915981    -0.0911352436
   10  C  1 XX     -0.0059477130     0.0100066134     0.0004921660    -0.0073384657    -0.0000889369
   11  C  1 YY     -0.0130124534     0.0080832698     0.0014853506     0.0012480591    -0.0023248456
   12  C  1 ZZ     -0.0111196379     0.0106111014     0.0001533093     0.0090400978     0.0036048395
   13  C  1 XY     -0.0023409698    -0.0011009219     0.0016249673     0.0028033078    -0.0091387829
   14  C  1 XZ     -0.0005137032    -0.0063789791    -0.0002096086     0.0062638197     0.0013314631
   15  C  1 YZ      0.0029400313    -0.0093481924     0.0001151380    -0.0096189363     0.0051761036
   16  C  2  S      0.0110212377     0.1205585324    -0.0099194105    -0.0162638694     0.0208828872
   17  C  2  S     -0.0293385080    -0.2422253813     0.0211956540     0.0205852159    -0.0294001258
   18  C  2  S      0.0494540370    -0.2038642255     0.0021668518     0.0729693635    -0.0748530557
   19  C  2  X      0.0907967925     0.0635723586    -0.0224399948    -0.0948868768     0.0864217462
   20  C  2  Y      0.0759043019     0.1420199888    -0.0482751977     0.0786281758     0.1905119873
   21  C  2  Z     -0.0019427909    -0.0413592474    -0.0064809038    -0.0266362071     0.1033164851
   22  C  2  X      0.0507792085    -0.0114922782    -0.0120758725    -0.0018128859     0.0255216200
   23  C  2  Y      0.0485344180    -0.0211534994    -0.0171233799     0.0677757276     0.0452070120
   24  C  2  Z      0.0035648835    -0.0253989830     0.0007498653     0.0131491730     0.0158353134
   25  C  2 XX      0.0029119904    -0.0145182244     0.0021811848    -0.0060028653    -0.0045536565
   26  C  2 YY     -0.0025412580    -0.0237616112     0.0021436187     0.0128648886    -0.0096393915
   27  C  2 ZZ     -0.0085145269    -0.0110759658     0.0011938453    -0.0034800344     0.0047258938
   28  C  2 XY      0.0036709995    -0.0087288912     0.0010794588    -0.0001240341    -0.0073744217
   29  C  2 XZ      0.0037301058    -0.0044390115    -0.0011921262    -0.0083167332     0.0076628521
   30  C  2 YZ      0.0000143397    -0.0029502387     0.0001169920    -0.0001819378     0.0039136287
   31  C  3  S      0.0452540758    -0.1069094285     0.0073898201     0.0220273098    -0.0193229741
   32  C  3  S     -0.0912651364     0.2144155096    -0.0156724887    -0.0353976014     0.0237848599
   33  C  3  S     -0.0969917372     0.1804209296     0.0046538939    -0.0869228522     0.0672852100
   34  C  3  X      0.0023679431     0.0331775731     0.0140091067    -0.0024676962    -0.0934064548
   35  C  3  Y     -0.0005351647     0.0205341931    -0.0129568507     0.0886434417     0.0069214160
   36  C  3  Z      0.1420886217    -0.0844270831    -0.0179746331     0.2466268907    -0.0799205106
   37  C  3  X      0.0065973549     0.0155749132     0.0034262811    -0.0022053760    -0.0172401061
   38  C  3  Y      0.0011627403     0.0217074817    -0.0067688945     0.0112852376     0.0213049284
   39  C  3  Z      0.0088223354     0.0407815078    -0.0047766811     0.0655440873     0.0129546503
   40  C  3 XX     -0.0072379932     0.0106116673     0.0010453081     0.0016330618    -0.0072794924
   41  C  3 YY     -0.0065562725     0.0053053232    -0.0008870853    -0.0012621860     0.0015431164
   42  C  3 ZZ     -0.0068231498     0.0267466139    -0.0028353156    -0.0114881565     0.0113453280
   43  C  3 XY     -0.0030385222     0.0008389869     0.0004199521     0.0040602564    -0.0061560273
   44  C  3 XZ      0.0036561991     0.0044239175     0.0006525049    -0.0013940739    -0.0080939923
   45  C  3 YZ     -0.0013950626     0.0047302374    -0.0008330486     0.0042967335    -0.0000685135
   46  C  4  S     -0.0148293818     0.0806350369     0.0046956033    -0.0030752383    -0.0052876135
   47  C  4  S      0.0263834349    -0.1623948601    -0.0081883267     0.0104144174    -0.0048040416
   48  C  4  S      0.0730541507    -0.1421182828    -0.0277169607     0.0932399549     0.0085145166
   49  C  4  X     -0.0335329548    -0.0374815598     0.0354563779    -0.0875813666    -0.1376805628
   50  C  4  Y     -0.0513405876    -0.1553114647     0.0076768419    -0.1836881603     0.1579489635
   51  C  4  Z      0.0926322217    -0.0377136718    -0.0072263613     0.0120426387    -0.0250361125
   52  C  4  X     -0.0032164675     0.0061132185     0.0127818101    -0.0355424196    -0.0543566068
   53  C  4  Y     -0.0402892422    -0.0041262036     0.0144622175    -0.1018487080     0.0353548760
   54  C  4  Z      0.0438955795    -0.0305782382    -0.0071293219     0.0174708398    -0.0053922580
   55  C  4 XX     -0.0017489819    -0.0113644898     0.0001461951     0.0050703258     0.0021645016
   56  C  4 YY      0.0050672996    -0.0117016837    -0.0008312810     0.0032599528    -0.0048531932
   57  C  4 ZZ      0.0000696702    -0.0112055030    -0.0007280840    -0.0094370761     0.0032315676
   58  C  4 XY      0.0003885089    -0.0000216205    -0.0024298836     0.0025840500     0.0112860803
   59  C  4 XZ     -0.0000748336     0.0058381916     0.0003771356    -0.0030974174    -0.0048795840
   60  C  4 YZ     -0.0044487637     0.0084235823     0.0003270092     0.0044410654    -0.0050008385
   61  C  5  S      0.0373634150     0.0145437848    -0.0266436059    -0.0095014955     0.0277916157
   62  C  5  S     -0.0776406855    -0.0370711689     0.0550862995     0.0336204144    -0.0710560192
   63  C  5  S     -0.2949863459     0.0075430400     0.0589012613    -0.0519880460     0.0242405060
   64  C  5  X     -0.1658715278    -0.0858036908     0.0111433284     0.0106776932     0.2029853291
   65  C  5  Y     -0.0319616364    -0.0417983908     0.0045431158     0.0393313599    -0.0896264469
   66  C  5  Z      0.1389152192    -0.0032494946    -0.0073313165    -0.0662602367    -0.0369930204
   67  C  5  X     -0.1339353905    -0.0729432205    -0.0034243686     0.0450236702     0.0929718617
   68  C  5  Y     -0.0272634018    -0.0483870353     0.0098324382    -0.0061643831    -0.0374853692
   69  C  5  Z      0.1010417078     0.0440231595    -0.0035540195    -0.0228449996    -0.0169844530
   70  C  5 XX     -0.0046781007    -0.0002847560     0.0036794084     0.0101540314    -0.0066745367
   71  C  5 YY     -0.0021174028    -0.0086970400     0.0039422173    -0.0024704854    -0.0077043389
   72  C  5 ZZ     -0.0065402663     0.0019693038     0.0034697981    -0.0034852529    -0.0026621427
   73  C  5 XY      0.0023990469     0.0007454841    -0.0005470231    -0.0057651631     0.0068717520
   74  C  5 XZ     -0.0012735951     0.0056146628    -0.0005508042     0.0024596867    -0.0074834874
   75  C  5 YZ     -0.0007912071    -0.0004642933    -0.0007255073     0.0002304066     0.0006902853
   76  C  6  S      0.0093330898     0.0035539270    -0.0046043828     0.0101836886     0.0050266220
   77  C  6  S     -0.0151381459    -0.0060904637     0.0085249303    -0.0192329639    -0.0095161692
   78  C  6  S     -0.0515410992    -0.0165181232     0.0192376323    -0.0626331816    -0.0318227071
   79  C  6  X      0.0590495329    -0.0357983029    -0.0018864579    -0.1478600798    -0.0912885919
   80  C  6  Y     -0.0138721184    -0.1020788465     0.0194531139    -0.1323777827    -0.0188170667
   81  C  6  Z     -0.0751299631     0.0923661691     0.0322064628    -0.1105382260    -0.1463723981
   82  C  6  X      0.0065841185    -0.0177830850     0.0026342598    -0.0740919029    -0.0371936284
   83  C  6  Y      0.0010059688    -0.0322150582     0.0034886425    -0.0451835887     0.0082908431
   84  C  6  Z     -0.0264371771     0.0299745162     0.0107770947    -0.0300436606    -0.0650503420
   85  C  6 XX     -0.0033668454    -0.0037884701     0.0022271829    -0.0037985833    -0.0020337361
   86  C  6 YY     -0.0020740941     0.0059963606     0.0003251452     0.0009640400    -0.0004981205
   87  C  6 ZZ      0.0002226699    -0.0040289067     0.0001550238    -0.0041771348    -0.0010777190
   88  C  6 XY     -0.0029575036    -0.0013187561     0.0006586731    -0.0021451269    -0.0033921341
   89  C  6 XZ     -0.0034407073     0.0033966303     0.0009837133    -0.0050804831    -0.0026048354
   90  C  6 YZ      0.0044899012    -0.0013032157    -0.0004576258    -0.0013038406    -0.0019720453
   91  C  7  S      0.0210688708    -0.0066726560     0.0044970414    -0.0602863681     0.0096680792
   92  C  7  S     -0.0500066225     0.0095391863    -0.0078048414     0.1298302137    -0.0213939311
   93  C  7  S      0.0874176297     0.0413279222    -0.0274017351     0.0262578259    -0.0264645525
   94  C  7  X      0.0307052871    -0.0002765684     0.0065348052    -0.0414003925     0.0053130962
   95  C  7  Y     -0.0353503994     0.0232836690    -0.0073970770     0.0865375437    -0.0156639727
   96  C  7  Z      0.0130663519     0.0074671604     0.0010425201    -0.0602517786     0.0076103348
   97  C  7  X     -0.0686534749    -0.0244558509     0.0258212483     0.0012434179     0.0102936216
   98  C  7  Y      0.1011795338     0.0464556134    -0.0344070276    -0.0032831897    -0.0152990975
   99  C  7  Z     -0.0594158366    -0.0245757018     0.0185107087    -0.0002301985     0.0072826536
  100  C  7 XX     -0.0036949056    -0.0005356958    -0.0005649735     0.0069224938    -0.0005005436
  101  C  7 YY     -0.0046065479     0.0014221120    -0.0004870617     0.0105942729    -0.0030290822
  102  C  7 ZZ     -0.0024770643    -0.0000301289    -0.0001473415     0.0072771074    -0.0018468423
  103  C  7 XY      0.0021536051    -0.0006903568     0.0004547536    -0.0037970800     0.0005193930
  104  C  7 XZ     -0.0006380174    -0.0005894565    -0.0001690199     0.0025383911    -0.0005489998
  105  C  7 YZ      0.0012419922    -0.0002433364    -0.0000054391    -0.0043912923     0.0015636907
  106  C  8  S      0.0541709815     0.0150813203     0.0118731246    -0.0017388353    -0.0011715884
  107  C  8  S     -0.1078381685    -0.0301835214    -0.0224059289     0.0044268740     0.0034620712
  108  C  8  S     -0.0311176935    -0.0035589276     0.1437711253     0.0016820413    -0.0576855212
  109  C  8  X     -0.0055273006    -0.0112449763    -0.2272777821     0.0016355666     0.0413981149
  110  C  8  Y      0.0014022399     0.0008549071     0.0093619706    -0.0006873235    -0.0062192755
  111  C  8  Z      0.0013334240     0.0049028560     0.0984024413    -0.0004872885    -0.0161634188
  112  C  8  X      0.0053140649    -0.0029767033    -0.1666040250    -0.0178393190    -0.0534880587
  113  C  8  Y      0.0004801368     0.0032578442     0.0088411037     0.0050353236     0.0049247318
  114  C  8  Z     -0.0019037325     0.0002124313     0.0703391756     0.0035508915     0.0190562980
  115  C  8 XX     -0.0073935313    -0.0016209641     0.0014013737    -0.0003771216    -0.0040332244
  116  C  8 YY     -0.0059606209    -0.0018933056    -0.0023724992     0.0009179450     0.0040808683
  117  C  8 ZZ     -0.0051327993    -0.0016549850    -0.0012601146     0.0004528205     0.0016082407
  118  C  8 XY      0.0010856932     0.0005282295     0.0002305171    -0.0000918014    -0.0006030419
  119  C  8 XZ      0.0012836758     0.0003238293    -0.0014005424     0.0005005988     0.0029601700
  120  C  8 YZ      0.0022855622     0.0006807906     0.0013110131    -0.0005893132    -0.0030367411
  121  N  9  S      0.0127283568    -0.0031874674     0.0020555464    -0.0322051804     0.0059333726
  122  N  9  S      0.0234026929    -0.0077661447     0.0058806586    -0.0683656574     0.0128961649
  123  N  9  S      0.1026519759     0.0294567737    -0.0283321246    -0.0646582320     0.0033294635
  124  N  9  X     -0.0008050366    -0.0034756280    -0.0010170448    -0.0008010553     0.0000189413
  125  N  9  Y     -0.0021498783    -0.0057033687     0.0001156762    -0.0104875699     0.0038878080
  126  N  9  Z      0.0043567381    -0.0064501005     0.0010500580     0.0109470332     0.0007690810
  127  N  9  X     -0.0095272874    -0.0035613804     0.0043026544     0.0022315305     0.0007166664
  128  N  9  Y      0.0162159491     0.0093652214    -0.0068936185     0.0055926505    -0.0035301650
  129  N  9  Z     -0.0110576434     0.0002277966     0.0037841443    -0.0060576186     0.0001118400
  130  N  9 XX     -0.0000136717    -0.0005960066     0.0002600893    -0.0026985571     0.0006714873
  131  N  9 YY      0.0008918768     0.0006138237     0.0002660425    -0.0021226078     0.0003627040
  132  N  9 ZZ      0.0004648123    -0.0008349900     0.0004524493    -0.0012088458     0.0004105244
  133  N  9 XY     -0.0006224820    -0.0001129720     0.0001437590     0.0013308969    -0.0003922412
  134  N  9 XZ      0.0005906873    -0.0005411872    -0.0000016318    -0.0004586539     0.0002844081
  135  N  9 YZ     -0.0010608059     0.0002590084    -0.0000368790    -0.0000092083    -0.0002005179
  136  C 10  S     -0.0213017519    -0.0044302065    -0.0019315545    -0.0035399662    -0.0229575924
  137  C 10  S      0.0425991376     0.0087889040     0.0034477092     0.0070481422     0.0462721815
  138  C 10  S      0.0090916477    -0.0025992552     0.0037274977     0.0144734704     0.1127888512
  139  C 10  X      0.0378763645     0.0099526056    -0.0664623970    -0.0140292013    -0.0678922914
  140  C 10  Y      0.0471143167     0.0175174088     0.1495622155     0.0080490371     0.0335192068
  141  C 10  Z     -0.0572443487    -0.0177486449    -0.0930985487     0.0003225840     0.0031241681
  142  C 10  X      0.0126248114     0.0027999232    -0.0172621033     0.0010228065     0.0097924313
  143  C 10  Y      0.0160644942     0.0073754886     0.0429250676    -0.0008299532    -0.0185753452
  144  C 10  Z     -0.0199466004    -0.0063003622    -0.0274908674     0.0007726843     0.0104720249
  145  C 10 XX      0.0057650328     0.0015525658     0.0046247728     0.0001724497     0.0015779054
  146  C 10 YY      0.0013359422     0.0000615922    -0.0007368884     0.0009427141     0.0058710656
  147  C 10 ZZ      0.0012462406     0.0002228129     0.0008731654     0.0004494034     0.0026662661
  148  C 10 XY     -0.0015163512    -0.0003521098     0.0004665560    -0.0003604384    -0.0026143917
  149  C 10 XZ     -0.0010156748    -0.0003681920    -0.0025664795     0.0003525217     0.0022284213
  150  C 10 YZ      0.0009384981     0.0004167028     0.0010886709    -0.0004949592    -0.0027892701
  151  C 11  S     -0.0278169365    -0.0090530057    -0.0384179177     0.0035875050     0.0247504326
  152  C 11  S      0.0558790797     0.0181381457     0.0752268117    -0.0076576382    -0.0511007319
  153  C 11  S      0.0160569434     0.0092194741     0.0717581904    -0.0123224553    -0.0980177044
  154  C 11  X     -0.0575876910    -0.0145618646     0.0223684078     0.0054598746     0.0193356948
  155  C 11  Y      0.0473663824     0.0154475516     0.1397686548     0.0064026055     0.0168832364
  156  C 11  Z     -0.0123277917    -0.0066265557    -0.1268370869    -0.0077830155    -0.0226023172
  157  C 11  X     -0.0199037085    -0.0059449133    -0.0010806106     0.0042949995     0.0234398162
  158  C 11  Y      0.0139677872     0.0036040116     0.0368744120     0.0047440963     0.0293047474
  159  C 11  Z     -0.0021461235    -0.0006564325    -0.0302904841    -0.0058133821    -0.0348063389
  160  C 11 XX      0.0042896994     0.0013033703     0.0066011639    -0.0000153811    -0.0005098555
  161  C 11 YY      0.0025304547     0.0009931254     0.0059717472    -0.0005202036    -0.0038769221
  162  C 11 ZZ      0.0034858071     0.0011474250     0.0054140005    -0.0005334335    -0.0038730340
  163  C 11 XY      0.0009339654     0.0001602119    -0.0006271380    -0.0002248979    -0.0013750623
  164  C 11 XZ     -0.0020748190    -0.0006299307    -0.0014904313     0.0000267434     0.0006533426
  165  C 11 YZ     -0.0011091157    -0.0003894937    -0.0026662411     0.0003953230     0.0029187394
  166  C 12  S      0.0470382733     0.0123456599     0.0170997777    -0.0042115149    -0.0251031174
  167  C 12  S     -0.0939790210    -0.0246976736    -0.0353463689     0.0080915613     0.0486472032
  168  C 12  S     -0.0212868030    -0.0071436092    -0.0124576634     0.0153515713     0.0998872204
  169  C 12  X     -0.0201702568    -0.0045835118     0.1111657663     0.0212227563     0.1058599094
  170  C 12  Y     -0.0012447747    -0.0013563769    -0.0063624123    -0.0015773833    -0.0071214419
  171  C 12  Z      0.0110021737     0.0013999516    -0.0466529231    -0.0091227841    -0.0428221085
  172  C 12  X     -0.0014058540     0.0008347779     0.0557748539     0.0020474312     0.0001426668
  173  C 12  Y     -0.0004152842    -0.0010523318    -0.0025132080    -0.0009208528    -0.0006000109
  174  C 12  Z      0.0014116850    -0.0010643718    -0.0239352400    -0.0008230832     0.0006842916
  175  C 12 XX     -0.0080803813    -0.0022514709    -0.0045764518     0.0011672277     0.0074648677
  176  C 12 YY     -0.0043886913    -0.0010301649     0.0016027179     0.0003479801     0.0014135600
  177  C 12 ZZ     -0.0044761957    -0.0011325866    -0.0000716970     0.0004850632     0.0025951959
  178  C 12 XY      0.0008473281     0.0002148612    -0.0002299523    -0.0000582931    -0.0002311128
  179  C 12 XZ      0.0021577616     0.0006730562     0.0024969189    -0.0004446847    -0.0030154221
  180  C 12 YZ      0.0011777281     0.0002126949    -0.0017170309    -0.0000507649     0.0002374044
  181  C 13  S     -0.0307406529    -0.0098360996    -0.0392624320     0.0034919993     0.0242453238
  182  C 13  S      0.0617205571     0.0198093487     0.0772114770    -0.0072622443    -0.0498391331
  183  C 13  S      0.0173410265     0.0076073400     0.0729306100    -0.0155884040    -0.1008999648
  184  C 13  X     -0.0316042908    -0.0058793477     0.0929861210     0.0092702294     0.0319681580
  185  C 13  Y     -0.0422453995    -0.0146806802    -0.1431461990    -0.0066950936    -0.0167642775
  186  C 13  Z      0.0500104548     0.0144238210     0.0757338102     0.0013649340    -0.0004979939
  187  C 13  X     -0.0119131982    -0.0029826164     0.0182360552     0.0079454114     0.0416369480
  188  C 13  Y     -0.0118126689    -0.0039711435    -0.0368167046    -0.0066289861    -0.0321649113
  189  C 13  Z      0.0155477928     0.0042685564     0.0220542017     0.0019797463     0.0079361187
  190  C 13 XX      0.0057887564     0.0016842391     0.0072063410    -0.0003166489    -0.0024225304
  191  C 13 YY      0.0031825513     0.0010996875     0.0060748778    -0.0005581645    -0.0040684196
  192  C 13 ZZ      0.0023764497     0.0009339510     0.0049589575    -0.0001684256    -0.0015980499
  193  C 13 XY     -0.0018194603    -0.0005848841    -0.0016079427     0.0003794664     0.0028520946
  194  C 13 XZ     -0.0004828702    -0.0001445767    -0.0009332185    -0.0002834904    -0.0018044993
  195  C 13 YZ     -0.0002518542    -0.0001828730    -0.0022126943     0.0001568851     0.0012334452
  196  C 14  S     -0.0189868004    -0.0037561206    -0.0031995523    -0.0034753940    -0.0224298109
  197  C 14  S      0.0380860396     0.0076216642     0.0061778744     0.0071888876     0.0454977232
  198  C 14  S      0.0074443029     0.0020466821     0.0095371499     0.0236640982     0.1218522563
  199  C 14  X      0.0648723383     0.0191134373     0.0088724291    -0.0109621679    -0.0568402983
  200  C 14  Y     -0.0515860022    -0.0172562845    -0.1431816451    -0.0058935892    -0.0239245005
  201  C 14  Z      0.0122184232     0.0069143005     0.1149494900     0.0104811638     0.0455449624
  202  C 14  X      0.0226284679     0.0063944005     0.0030319621    -0.0012155627    -0.0012743300
  203  C 14  Y     -0.0180388877    -0.0052782890    -0.0409931214     0.0047399455     0.0211492040
  204  C 14  Z      0.0036943082     0.0026131047     0.0326678023    -0.0028110802    -0.0174298359
  205  C 14 XX      0.0043368399     0.0012586586     0.0053019995     0.0001768645     0.0004877235
  206  C 14 YY      0.0007034969    -0.0000457448    -0.0006418634     0.0009178685     0.0054855156
  207  C 14 ZZ      0.0024948756     0.0004938742     0.0005466895     0.0006306853     0.0041504916
  208  C 14 XY      0.0013652293     0.0003719719    -0.0002762170    -0.0000841099     0.0001307990
  209  C 14 XZ     -0.0026899235    -0.0008400511    -0.0022473088     0.0001260588     0.0005637096
  210  C 14 YZ      0.0000392613     0.0002161454     0.0014658551    -0.0006150689    -0.0038752313
  211  H 15  S     -0.1661786981     0.1041170823     0.0326839392     0.0465508137    -0.1310965139
  212  H 15  S     -0.0323826346     0.0318743076     0.0067188121     0.0234415259    -0.0336721938
  213  H 16  S     -0.0723569522    -0.2145855328     0.0461252282     0.0113757979    -0.1866871952
  214  H 16  S     -0.0036561335    -0.0569717740     0.0093025629     0.0204631765    -0.0497764028
  215  H 17  S     -0.1271935112     0.1597046478     0.0028631468    -0.2089915021     0.0896911854
  216  H 17  S     -0.0241461490     0.0494210649    -0.0011456453    -0.0490020802     0.0371099596
  217  H 18  S     -0.0422093075    -0.1546347567     0.0055829182    -0.1247317650     0.0925912807
  218  H 18  S     -0.0005556633    -0.0395123930     0.0000841539    -0.0257772253     0.0340337003
  219  H 19  S     -0.0238476821    -0.0068840656     0.0251194621    -0.1686588269    -0.1209009360
  220  H 19  S      0.0046295885     0.0016503887     0.0029401360    -0.0317231105    -0.0249401823
  221  H 20  S     -0.0415170033    -0.0137359533     0.0097168752     0.0527468491     0.0583762418
  222  H 20  S     -0.0064127682    -0.0027588885     0.0032951127     0.0053383178     0.0094946600
  223  H 21  S      0.0347330626     0.0108262557     0.1141936167     0.0140804083     0.0736146024
  224  H 21  S      0.0030518535     0.0010154996     0.0237813898     0.0043131096     0.0262473614
  225  H 22  S      0.0382137971     0.0145454745     0.1573459952     0.0035272656    -0.0068343119
  226  H 22  S      0.0079810267     0.0030964926     0.0323708280    -0.0000063242    -0.0089295616
  227  H 23  S     -0.0548962333    -0.0141499339     0.0566159382     0.0206229508     0.1095936835
  228  H 23  S     -0.0139144202    -0.0041948599    -0.0003426480     0.0056651026     0.0332497724
  229  H 24  S      0.0412550886     0.0152755870     0.1551252756     0.0034083083    -0.0064973087
  230  H 24  S      0.0084152600     0.0030730444     0.0310462229    -0.0003907878    -0.0089132799
  231  H 25  S      0.0310520447     0.0098338241     0.1106234254     0.0137315892     0.0704176892
  232  H 25  S      0.0026129698     0.0006453995     0.0197092021     0.0043502597     0.0234465035
  233  C 26  S      0.0147085746     0.0116050100     0.0407137959    -0.0130264748    -0.0445850481
  234  C 26  S     -0.0418113862    -0.0254473047    -0.0858643428     0.0270556593     0.0942790281
  235  C 26  S      0.0227594089    -0.0059289216    -0.1472321265    -0.0122332729     0.0219237420
  236  C 26  X      0.2116431318     0.0663693122    -0.0879771120    -0.0417385161    -0.1056257894
  237  C 26  Y     -0.0099938902    -0.0158618640     0.0029932068     0.0017784787    -0.0152004006
  238  C 26  Z     -0.0825974842    -0.0442131701     0.0394439523     0.0171692258     0.0608199983
  239  C 26  X     -0.1659286957    -0.0408837639    -0.0437487894    -0.0107071147     0.0119332080
  240  C 26  Y      0.0065909919     0.0026792240    -0.0006132702     0.0037965287     0.0008791053
  241  C 26  Z      0.0772784285     0.0103346893     0.0199612351     0.0018241675    -0.0057468906
  242  C 26 XX     -0.0065034161    -0.0020970020    -0.0081676475     0.0028539778     0.0103381777
  243  C 26 YY     -0.0013328794    -0.0010244466    -0.0029020901     0.0007940885     0.0029262333
  244  C 26 ZZ     -0.0018771906    -0.0013870716    -0.0040541300     0.0002239698     0.0052020679
  245  C 26 XY      0.0002681767     0.0004120490     0.0002065163    -0.0007479195     0.0015854529
  246  C 26 XZ      0.0012331204     0.0017829752     0.0028733124     0.0002358055    -0.0044059994
  247  C 26 YZ     -0.0004212463    -0.0002204395     0.0000094880     0.0003291902    -0.0006663332
  248  C 27  S     -0.0533688926    -0.0208417454    -0.0338800320     0.0102907373     0.0429568222
  249  C 27  S      0.1116732202     0.0425949926     0.0766811347    -0.0211853902    -0.0957536797
  250  C 27  S      0.2117304797     0.0593538796    -0.0110032301    -0.0105502189    -0.0955909455
  251  C 27  X     -0.1158858324    -0.0313623793     0.1882989341     0.0096003130    -0.0043084294
  252  C 27  Y      0.0035406328    -0.0050271003    -0.0069381485    -0.0011109519    -0.0063784884
  253  C 27  Z      0.0541035403     0.0070948468    -0.0817379569    -0.0041905411     0.0082100383
  254  C 27  X     -0.0744767958    -0.0231201486    -0.1032383439    -0.0139062214    -0.0118617388
  255  C 27  Y      0.0009911162    -0.0047810852     0.0047239718    -0.0032282179    -0.0054610498
  256  C 27  Z      0.0330548442     0.0086714011     0.0445580963     0.0089510375     0.0108931301
  257  C 27 XX      0.0106986048     0.0044425416     0.0073943951    -0.0016889467    -0.0103462821
  258  C 27 YY      0.0038117537     0.0012702521     0.0029377934    -0.0006120042    -0.0031177681
  259  C 27 ZZ      0.0052632568     0.0014094407     0.0037094363    -0.0009589633    -0.0041144275
  260  C 27 XY     -0.0001369202     0.0004986756    -0.0004017046    -0.0000801679     0.0008021536
  261  C 27 XZ     -0.0039928684    -0.0009423051    -0.0023507422     0.0006009654     0.0027743263
  262  C 27 YZ     -0.0002715391    -0.0003129303    -0.0001749252    -0.0001198998    -0.0009707998
  263  C 28  S     -0.0332031728    -0.0138004334     0.0058969135     0.0406680604    -0.0168703888
  264  C 28  S      0.0688849102     0.0349275142    -0.0141578220    -0.0914601070     0.0529858210
  265  C 28  S     -0.1320392871    -0.1283383260     0.0464331319    -0.0635369923    -0.0381377602
  266  C 28  X     -0.0388552388     0.0257204306     0.0136747896     0.1571753049    -0.0846859526
  267  C 28  Y      0.0898594002     0.0454332341     0.0035315939    -0.1427770350     0.0125020498
  268  C 28  Z     -0.0848588865     0.0440372371    -0.0150427527     0.0473505240     0.0022029689
  269  C 28  X     -0.0538152585    -0.0122836268     0.0176837353     0.0970428402     0.0079094735
  270  C 28  Y      0.1239516940     0.0188363677    -0.0260403443    -0.0803406223    -0.0280291401
  271  C 28  Z     -0.0812609107     0.0335228205     0.0065380740     0.0331927224     0.0189556760
  272  C 28 XX      0.0034376428    -0.0022603741    -0.0015240475    -0.0134676995     0.0133774857
  273  C 28 YY      0.0048101869     0.0024917570    -0.0007550568    -0.0022605480    -0.0018115437
  274  C 28 ZZ      0.0042506979     0.0060641458     0.0001545105    -0.0067944954    -0.0014663999
  275  C 28 XY     -0.0027383561    -0.0068046386     0.0020797840    -0.0028178925    -0.0033130683
  276  C 28 XZ      0.0047643291    -0.0039437214    -0.0010794174     0.0033190885     0.0009205296
  277  C 28 YZ     -0.0037833771    -0.0009824632     0.0002890497    -0.0038750765     0.0008606393

                         36               37               38               39               40
                   -0.5223054254    -0.5110801640    -0.5016060657    -0.4912735221    -0.4771421355
    1  C  1  S      0.0036597753    -0.0250390934     0.0033787795    -0.0213800557    -0.0012008163
    2  C  1  S     -0.0107879002     0.0460151648    -0.0060941996     0.0401043165     0.0007829345
    3  C  1  S     -0.0232532461     0.1033897801    -0.0003193740     0.0304123377    -0.0066398001
    4  C  1  X      0.0178507203     0.0390506475     0.0349515264    -0.1404960522    -0.0178445793
    5  C  1  Y      0.0262725661     0.1477953677     0.0142934375     0.0025269288    -0.0073723529
    6  C  1  Z      0.0660646850    -0.0180093720    -0.0450703891     0.1729400059     0.0505520474
    7  C  1  X      0.0084883564     0.0427574943     0.0167218860    -0.0656824805    -0.0090327814
    8  C  1  Y      0.0042045816     0.0299235154     0.0019137126     0.0030142969    -0.0004119499
    9  C  1  Z      0.0307234722    -0.0365947063    -0.0195671206     0.0734283560     0.0264897066
   10  C  1 XX      0.0011501596     0.0059515685    -0.0003068701     0.0030795959     0.0002091346
   11  C  1 YY      0.0005273003     0.0006822194     0.0005529335    -0.0030899936    -0.0011562873
   12  C  1 ZZ     -0.0029072422     0.0015434177    -0.0022240404     0.0104657050     0.0016973459
   13  C  1 XY      0.0040525677     0.0096503092    -0.0009486241     0.0057828348     0.0011077252
   14  C  1 XZ     -0.0005121023     0.0029585216     0.0015611638    -0.0056454845    -0.0016254404
   15  C  1 YZ     -0.0020306397    -0.0096746143     0.0015490264    -0.0102099993    -0.0019172827
   16  C  2  S     -0.0073080744    -0.0125503863    -0.0032837354     0.0107220376     0.0010712134
   17  C  2  S      0.0109931206     0.0231417451     0.0080877528    -0.0273477973    -0.0036850528
   18  C  2  S      0.0206769877    -0.0073513124    -0.0084719532     0.0216250590     0.0141107920
   19  C  2  X     -0.0346146840    -0.1455053097    -0.0036480221    -0.0117612801     0.0145107385
   20  C  2  Y     -0.0699039856     0.0007968678     0.0098337832    -0.0100972042     0.0056229193
   21  C  2  Z     -0.0540027658    -0.1069170005     0.0089457017    -0.0873401682    -0.0337239088
   22  C  2  X     -0.0143460649    -0.0639333123    -0.0045913656     0.0042712124     0.0094982686
   23  C  2  Y     -0.0220780797    -0.0147311080     0.0000527255     0.0071405134     0.0070464593
   24  C  2  Z     -0.0148144111    -0.0559473155    -0.0001871592    -0.0266165189    -0.0097533552
   25  C  2 XX      0.0002728746    -0.0098136594    -0.0015958145     0.0042591472     0.0012359552
   26  C  2 YY      0.0042833382     0.0116914672     0.0013653516    -0.0034425842    -0.0010908032
   27  C  2 ZZ     -0.0017205889     0.0009223517     0.0009223882    -0.0033744741    -0.0005970024
   28  C  2 XY      0.0029761739     0.0006556770    -0.0002961618     0.0007516310     0.0004356293
   29  C  2 XZ     -0.0018406287    -0.0031753021     0.0017508568    -0.0089049037    -0.0019148668
   30  C  2 YZ     -0.0019480792     0.0005250114     0.0005495868    -0.0022766818    -0.0018757672
   31  C  3  S      0.0003114791    -0.0135292868    -0.0020164791     0.0069651811    -0.0013989068
   32  C  3  S      0.0035520931     0.0230316856     0.0034944152    -0.0164949126     0.0048659176
   33  C  3  S     -0.0088271568     0.0106510982     0.0042209706    -0.0120353206    -0.0044714593
   34  C  3  X      0.0179591894    -0.1607042792    -0.0059366481    -0.0450734512    -0.0034006918
   35  C  3  Y     -0.0104884412    -0.0638352306    -0.0009944528    -0.0504344043    -0.0160599786
   36  C  3  Z      0.0196326601    -0.0865708548    -0.0086126772     0.0077412541     0.0323958214
   37  C  3  X      0.0023150607    -0.0606859200    -0.0028157974    -0.0148784027    -0.0014116109
   38  C  3  Y     -0.0103767471    -0.0338098286    -0.0015384863    -0.0134561879    -0.0044283945
   39  C  3  Z     -0.0085324050    -0.0390569442    -0.0003395885    -0.0028375083     0.0079543353
   40  C  3 XX      0.0020036958    -0.0067340475     0.0001366140    -0.0043290291    -0.0000937091
   41  C  3 YY     -0.0001198342     0.0010752983    -0.0011198432     0.0043937348     0.0017146093
   42  C  3 ZZ     -0.0018679982     0.0097026338     0.0012550654    -0.0017946683    -0.0007052963
   43  C  3 XY      0.0027404062     0.0002896971     0.0008220359    -0.0050166700    -0.0005438244
   44  C  3 XZ      0.0019690262    -0.0103292686    -0.0011887307     0.0006471924     0.0007329201
   45  C  3 YZ      0.0005285110     0.0020260410     0.0008808819    -0.0054103534    -0.0018010596
   46  C  4  S     -0.0012732602    -0.0230930065     0.0063292764    -0.0255300474    -0.0052602794
   47  C  4  S      0.0072336498     0.0410389957    -0.0135695664     0.0499538335     0.0113045239
   48  C  4  S     -0.0057496632     0.0895599634    -0.0156747842     0.0421929267     0.0125071736
   49  C  4  X      0.0502309044    -0.0301123903     0.0064954066    -0.0372786261    -0.0036530213
   50  C  4  Y     -0.0655998472     0.0484258697    -0.0269305120     0.1700912820     0.0231190728
   51  C  4  Z      0.0373244359     0.1547867688     0.0243721368    -0.0555462184    -0.0109461418
   52  C  4  X      0.0272633696     0.0053183918     0.0035126153    -0.0220632470    -0.0023854905
   53  C  4  Y     -0.0150169310    -0.0267438362    -0.0144873703     0.0780981879     0.0132663600
   54  C  4  Z      0.0086295164     0.0513751138     0.0107382785    -0.0282763643    -0.0027544431
   55  C  4 XX     -0.0011722875     0.0033854600    -0.0000954849     0.0017381239    -0.0004527271
   56  C  4 YY      0.0010482413    -0.0057252070    -0.0026602593     0.0077873904     0.0026514240
   57  C  4 ZZ      0.0007547456     0.0098124758    -0.0002864924     0.0024491122     0.0003704200
   58  C  4 XY     -0.0037295357     0.0054499380    -0.0007501058     0.0056821921     0.0010854580
   59  C  4 XZ      0.0024958202     0.0020241926    -0.0000763539     0.0000255998     0.0002962117
   60  C  4 YZ      0.0013377348    -0.0118518056     0.0010356139    -0.0109125441    -0.0011877352
   61  C  5  S      0.0066619110     0.0074891392     0.0035393327    -0.0137592311     0.0066513186
   62  C  5  S     -0.0124369576    -0.0220981177    -0.0086225539     0.0306754179    -0.0144323532
   63  C  5  S     -0.0973056743    -0.0605871827    -0.0063328457    -0.0018138371    -0.0191223656
   64  C  5  X     -0.0799146081     0.1368779715     0.0241676005    -0.0496973362    -0.0294820882
   65  C  5  Y      0.0551456641     0.0380555055     0.0462002128    -0.1931691919    -0.0299864169
   66  C  5  Z      0.0223211505     0.1169569225    -0.0376948334     0.2052245879     0.0277438780
   67  C  5  X     -0.0841407171     0.0651744890     0.0144526564    -0.0503039299    -0.0186358821
   68  C  5  Y      0.0193540646    -0.0044674513     0.0282089187    -0.0844265314    -0.0165552773
   69  C  5  Z      0.0391987305     0.0564169249    -0.0253971471     0.1017308305     0.0164782878
   70  C  5 XX     -0.0015623040    -0.0073423990    -0.0001998157    -0.0051282888    -0.0016126960
   71  C  5 YY      0.0002318088    -0.0017791229    -0.0021384348     0.0096324836     0.0004989870
   72  C  5 ZZ     -0.0012062249     0.0020885430    -0.0002281088     0.0042606214    -0.0014242952
   73  C  5 XY     -0.0031565246    -0.0037242032    -0.0003263869     0.0066139806     0.0014691399
   74  C  5 XZ      0.0030455715    -0.0076690411    -0.0011506364    -0.0008056095     0.0009739982
   75  C  5 YZ      0.0012470490     0.0036072913     0.0015341785    -0.0079064984    -0.0008059060
   76  C  6  S     -0.0004826879     0.0230573562    -0.0051557083     0.0280621432     0.0049481625
   77  C  6  S      0.0010257411    -0.0471155314     0.0111830954    -0.0601145881    -0.0103097882
   78  C  6  S      0.0160652353    -0.0270677903     0.0076579659    -0.0326642910    -0.0101772863
   79  C  6  X      0.0966583449     0.2052206911     0.0320295089    -0.1111780028     0.0038879223
   80  C  6  Y     -0.0124728845    -0.2217133206    -0.0180210141    -0.0023605329     0.0152453114
   81  C  6  Z      0.0559135907    -0.1032761569     0.0034283499    -0.0631644035     0.0074948788
   82  C  6  X      0.0383143909     0.0851806042     0.0119792439    -0.0398881272     0.0004098032
   83  C  6  Y     -0.0129146113    -0.0952200481    -0.0080239097    -0.0029676076     0.0068178792
   84  C  6  Z      0.0213324511    -0.0492737196    -0.0007458028    -0.0229805276     0.0049641113
   85  C  6 XX     -0.0020095520    -0.0173519943    -0.0005125919    -0.0021117900    -0.0006954410
   86  C  6 YY      0.0004386572     0.0010435635     0.0016539121    -0.0059272842    -0.0014158075
   87  C  6 ZZ      0.0015960004    -0.0000102533     0.0005673597    -0.0036513137     0.0004422414
   88  C  6 XY      0.0022099129     0.0043836549     0.0001143032    -0.0001595611     0.0008992698
   89  C  6 XZ      0.0004904892    -0.0096852673     0.0001673964    -0.0044341446     0.0000871623
   90  C  6 YZ      0.0018023886    -0.0032894187     0.0019306879    -0.0108862274    -0.0011381656
   91  C  7  S     -0.0057922224    -0.0128578062    -0.0090457238     0.0345828765     0.0044900294
   92  C  7  S      0.0123738230     0.0223294857     0.0191041376    -0.0746568847    -0.0099276512
   93  C  7  S      0.0124552840     0.0689140007     0.0144234516    -0.0493410254    -0.0001730576
   94  C  7  X     -0.0073485903     0.0351129375    -0.0211352236     0.1098274843     0.0118550233
   95  C  7  Y      0.0121910540     0.0614911183     0.0095225542    -0.0160844233    -0.0035495578
   96  C  7  Z      0.0060245535     0.0160277650     0.0081826167    -0.0370765576    -0.0056041310
   97  C  7  X     -0.0045883656    -0.0342502358    -0.0164973917     0.0491994687     0.0006879177
   98  C  7  Y      0.0071214610     0.0827961058     0.0135810047    -0.0189059378     0.0043552982
   99  C  7  Z     -0.0000795684    -0.0297949962    -0.0023759185    -0.0025633781    -0.0044586923
  100  C  7 XX      0.0005824863    -0.0004286832     0.0015371455    -0.0068532979    -0.0008531555
  101  C  7 YY      0.0017757529     0.0053824618     0.0015305992    -0.0049415066    -0.0007522363
  102  C  7 ZZ      0.0004067652    -0.0006350073     0.0003649393    -0.0018051629    -0.0000786175
  103  C  7 XY     -0.0005966700    -0.0011122776    -0.0010376389     0.0039875865     0.0004670889
  104  C  7 XZ      0.0000416740    -0.0012153441     0.0003683366    -0.0017254214    -0.0001335843
  105  C  7 YZ     -0.0002867764    -0.0004283501     0.0000383017    -0.0002124807    -0.0000939603
  106  C  8  S      0.0288155542    -0.0078637169    -0.0045274956     0.0159983172    -0.0627341327
  107  C  8  S     -0.0566318903     0.0171963500     0.0092044293    -0.0334022899     0.1384489218
  108  C  8  S     -0.2387419554     0.0446965532     0.0167817180    -0.0617187489     0.2029805403
  109  C  8  X      0.1490472719    -0.0143504008    -0.0569142572    -0.0193260760     0.2097073597
  110  C  8  Y     -0.0049805168    -0.0099843775     0.2148803162     0.0530608418    -0.0054008814
  111  C  8  Z     -0.0637688106     0.0221973794    -0.1514009961    -0.0336758542    -0.0937354947
  112  C  8  X     -0.0890391157     0.0065042109    -0.0084563516    -0.0287214114     0.1426546100
  113  C  8  Y      0.0010910105     0.0011774077     0.0580173712     0.0251924802    -0.0053225685
  114  C  8  Z      0.0412711164    -0.0042795454    -0.0445625029    -0.0051452275    -0.0617020517
  115  C  8 XX     -0.0151543567     0.0022283991     0.0007351656    -0.0037144736     0.0056204601
  116  C  8 YY      0.0059614264    -0.0000501072     0.0001660322    -0.0015201666     0.0095931661
  117  C  8 ZZ     -0.0001777419     0.0011586260     0.0007501247    -0.0009429108     0.0081277589
  118  C  8 XY     -0.0014473607    -0.0000656689     0.0006204332     0.0013914648    -0.0003781449
  119  C  8 XZ      0.0088532099    -0.0017833201    -0.0007849529     0.0000695486     0.0007723040
  120  C  8 YZ     -0.0057784541     0.0006637910    -0.0001514868    -0.0003526239    -0.0028776515
  121  N  9  S     -0.0034678237    -0.0073714794    -0.0047909626     0.0199856142     0.0026694237
  122  N  9  S     -0.0074451701    -0.0180128731    -0.0108192724     0.0434039172     0.0055497781
  123  N  9  S     -0.0042233538     0.0410318343     0.0030269449     0.0226811402     0.0093460803
  124  N  9  X      0.0021547418    -0.0209623892     0.0100847880    -0.0578234627    -0.0066098223
  125  N  9  Y     -0.0037750040    -0.0260612694    -0.0023433849     0.0021872440     0.0015147065
  126  N  9  Z     -0.0048061601    -0.0085618225    -0.0060463557     0.0250451125     0.0032232109
  127  N  9  X     -0.0012492670     0.0042757445    -0.0064394910     0.0317076159     0.0027818794
  128  N  9  Y      0.0022708361     0.0235712017     0.0039942200    -0.0053551816    -0.0001150084
  129  N  9  Z      0.0023233200    -0.0031196758     0.0013194809    -0.0117914652    -0.0022838754
  130  N  9 XX     -0.0001271340    -0.0031797905     0.0003684208    -0.0032263247    -0.0003444519
  131  N  9 YY      0.0000660849     0.0027383990    -0.0004230361     0.0029191404     0.0001952204
  132  N  9 ZZ     -0.0006721104    -0.0018437085    -0.0010252697     0.0040719390     0.0005345004
  133  N  9 XY     -0.0001109243     0.0006605628    -0.0006348968     0.0032931702     0.0003994938
  134  N  9 XZ     -0.0003385007    -0.0019137277    -0.0000468687    -0.0004306833     0.0000169398
  135  N  9 YZ      0.0004422744    -0.0000909109     0.0006538473    -0.0032097161    -0.0003898770
  136  C 10  S     -0.0598700915     0.0071756484     0.0141235780    -0.0085625631     0.0140104310
  137  C 10  S      0.1207697686    -0.0143843432    -0.0286691499     0.0165579524    -0.0214028498
  138  C 10  S      0.3163023364    -0.0466657302    -0.0213511253     0.0440798403    -0.1139122520
  139  C 10  X     -0.1322317918     0.0260671648    -0.1793270964    -0.0517944921     0.0322260425
  140  C 10  Y      0.0653507738    -0.0035790169    -0.0992322811     0.0006486266    -0.1553815929
  141  C 10  Z      0.0079496940    -0.0074073783     0.1661269495     0.0247959334     0.1136774179
  142  C 10  X      0.0413053440    -0.0014718483    -0.0707923613    -0.0082068216    -0.0003798385
  143  C 10  Y     -0.0631515091     0.0126817349    -0.0305766627    -0.0154021609     0.0088260656
  144  C 10  Z      0.0332482864    -0.0087970158     0.0584325883     0.0168834681    -0.0073727660
  145  C 10 XX      0.0055680396    -0.0007353972    -0.0060410820     0.0013462779    -0.0118421041
  146  C 10 YY      0.0143933208    -0.0020151106     0.0002881251     0.0019702100    -0.0004665016
  147  C 10 ZZ      0.0058220907    -0.0005527042     0.0011397485     0.0002869512     0.0048029438
  148  C 10 XY     -0.0085883705     0.0011847882     0.0034801782    -0.0020810487     0.0114165385
  149  C 10 XZ      0.0062438594    -0.0008309283    -0.0004891072     0.0011911813    -0.0029955480
  150  C 10 YZ     -0.0059953356     0.0008338763    -0.0034112221    -0.0005905589    -0.0046967908
  151  C 11  S      0.0653091820    -0.0084694547    -0.0074826207     0.0076027401    -0.0113259011
  152  C 11  S     -0.1326996175     0.0168224617     0.0153850013    -0.0143645517     0.0166512531
  153  C 11  S     -0.2960679093     0.0438477189     0.0233717279    -0.0477494446     0.1230243459
  154  C 11  X      0.0223307991    -0.0146750996     0.2471822875     0.0481954743     0.0279304046
  155  C 11  Y     -0.0183310370     0.0160422863    -0.0974729666    -0.0556751658     0.1547008621
  156  C 11  Z      0.0048891080    -0.0043504899    -0.0343806702     0.0242660301    -0.1421816955
  157  C 11  X      0.0513937813    -0.0095237052     0.0735854098     0.0166921422     0.0346500855
  158  C 11  Y      0.0668078736    -0.0067082935    -0.0341155906    -0.0027788780    -0.0063150853
  159  C 11  Z     -0.0796815819     0.0111554361    -0.0060475249    -0.0051025590    -0.0111355517
  160  C 11 XX     -0.0019214671     0.0004118715    -0.0024356409    -0.0006968488     0.0008412030
  161  C 11 YY     -0.0107673058     0.0011632574     0.0044247610    -0.0006554578     0.0003291061
  162  C 11 ZZ     -0.0112799217     0.0016816998     0.0013754757    -0.0022298251     0.0069938692
  163  C 11 XY     -0.0045401828     0.0009636635    -0.0017662165    -0.0024113198     0.0098085868
  164  C 11 XZ      0.0027022962    -0.0007552140     0.0030617354     0.0021167339    -0.0086234128
  165  C 11 YZ      0.0087052151    -0.0011917913    -0.0030080232     0.0013996607    -0.0049397947
  166  C 12  S     -0.0626120336     0.0088171248     0.0043936781    -0.0107795503     0.0442100463
  167  C 12  S      0.1222459408    -0.0175015783    -0.0089225122     0.0225278531    -0.0987036660
  168  C 12  S      0.2840101557    -0.0420441678    -0.0223219350     0.0585997116    -0.2073539890
  169  C 12  X      0.1971472318    -0.0145964173    -0.0552647180    -0.0248225730     0.2008074483
  170  C 12  Y     -0.0044004994    -0.0125250649     0.2090325299     0.0524273851    -0.0101769064
  171  C 12  Z     -0.0881975416     0.0196826909    -0.1480508921    -0.0323099385    -0.0854223029
  172  C 12  X     -0.0381066840     0.0107937115    -0.0121708538    -0.0277515953     0.1236514258
  173  C 12  Y      0.0048089821    -0.0056454848     0.0754136373     0.0182553278    -0.0072031561
  174  C 12  Z      0.0138798414     0.0012430965    -0.0567617627    -0.0028048913    -0.0518233845
  175  C 12 XX      0.0196485773    -0.0029252239     0.0004323744     0.0030825196    -0.0046600213
  176  C 12 YY      0.0018663912    -0.0001455900     0.0002494882     0.0003631949    -0.0036516966
  177  C 12 ZZ      0.0056166056    -0.0005723776    -0.0023403308     0.0003092531    -0.0040517111
  178  C 12 XY     -0.0004072324     0.0002180641    -0.0038376814    -0.0010336016    -0.0002232309
  179  C 12 XZ     -0.0082719646     0.0010127645     0.0028152759    -0.0004094933     0.0005453659
  180  C 12 YZ      0.0019315141    -0.0004726160     0.0012719364     0.0008655730    -0.0002337607
  181  C 13  S      0.0662444121    -0.0096668862     0.0000158472     0.0077180861    -0.0110154817
  182  C 13  S     -0.1346782977     0.0194717180    -0.0006228208    -0.0147249038     0.0156820358
  183  C 13  S     -0.2937676341     0.0405858445     0.0186047211    -0.0528380096     0.1202955155
  184  C 13  X      0.0008011992     0.0218260285    -0.1893520510    -0.0675937787     0.1187478647
  185  C 13  Y      0.0151430760    -0.0031628072    -0.0916403196     0.0041049030    -0.1678482205
  186  C 13  Z     -0.0130024740    -0.0053937189     0.1645459319     0.0284610124     0.0844546568
  187  C 13  X      0.0831573532    -0.0035818023    -0.0624301695    -0.0114699108     0.0359317713
  188  C 13  Y     -0.0723785905     0.0097908004    -0.0208254868    -0.0160088995    -0.0001739432
  189  C 13  Z      0.0215690190    -0.0054260561     0.0463115630     0.0190593223    -0.0166617394
  190  C 13 XX     -0.0076161671     0.0009494285     0.0045971425    -0.0010137162     0.0096498521
  191  C 13 YY     -0.0122712000     0.0021617486    -0.0027345540    -0.0022110905     0.0023358972
  192  C 13 ZZ     -0.0045355424     0.0006745625    -0.0019893676    -0.0003867399    -0.0037207378
  193  C 13 XY      0.0089102646    -0.0014847188    -0.0015535115     0.0020148870    -0.0110857181
  194  C 13 XZ     -0.0054801109     0.0010136374    -0.0011548505    -0.0013690842     0.0039559026
  195  C 13 YZ      0.0038283062    -0.0007543678     0.0033518160     0.0008513625     0.0028022565
  196  C 14  S     -0.0629839640     0.0104839177    -0.0074457165    -0.0082351784     0.0169148193
  197  C 14  S      0.1272353191    -0.0209195385     0.0154132209     0.0160720431    -0.0280013074
  198  C 14  S      0.3126240496    -0.0390299548    -0.0144419945     0.0524241496    -0.1181911952
  199  C 14  X     -0.0931153204    -0.0071346188     0.2355390514     0.0621257167    -0.0489844477
  200  C 14  Y     -0.0537213882     0.0173460400    -0.1071953400    -0.0505075449     0.1432472085
  201  C 14  Z      0.0883326423    -0.0092076454    -0.0206396367     0.0140986296    -0.0961648396
  202  C 14  X      0.0151672003    -0.0079885683     0.0830748135     0.0233979267     0.0052750518
  203  C 14  Y      0.0568766448    -0.0026078801    -0.0441613362     0.0024510463    -0.0120652019
  204  C 14  Z     -0.0544092461     0.0070470142    -0.0018898665    -0.0127564149     0.0076401365
  205  C 14 XX      0.0010546372    -0.0003900994     0.0023500575     0.0010877769    -0.0029724754
  206  C 14 YY      0.0136160300    -0.0016080488    -0.0020435337     0.0003495583     0.0014002974
  207  C 14 ZZ      0.0119686336    -0.0021155283     0.0014863665     0.0022660478    -0.0066636112
  208  C 14 XY      0.0029751001    -0.0010718058     0.0034162305     0.0026147695    -0.0104530026
  209  C 14 XZ     -0.0007650380     0.0005962503    -0.0035271490    -0.0024826410     0.0102587965
  210  C 14 YZ     -0.0102981963     0.0014867612     0.0015291988    -0.0010391199     0.0033772952
  211  H 15  S      0.0257615827    -0.0308453064    -0.0505157131     0.1955511079     0.0461932065
  212  H 15  S      0.0071770866    -0.0033598128    -0.0145453153     0.0572928644     0.0140611877
  213  H 16  S      0.0721999442     0.0794374325    -0.0018272180     0.0054506699    -0.0082371493
  214  H 16  S      0.0183392407     0.0178999679    -0.0007520196     0.0024697244    -0.0021670723
  215  H 17  S     -0.0165837505     0.0988220978     0.0104282790    -0.0090719266    -0.0230214320
  216  H 17  S     -0.0106838441     0.0250976834     0.0044706915    -0.0045434015    -0.0082432762
  217  H 18  S     -0.0465846584    -0.0029973655    -0.0334087339     0.1639117603     0.0272655231
  218  H 18  S     -0.0161840055     0.0077018674    -0.0057303882     0.0458159322     0.0065651737
  219  H 19  S      0.0628823243    -0.0838549179     0.0140012836    -0.1161320246     0.0065518714
  220  H 19  S      0.0152933590    -0.0243099812     0.0046419605    -0.0365028047     0.0024306372
  221  H 20  S     -0.0738298033    -0.2360246809    -0.0235700019     0.0538526215    -0.0041948233
  222  H 20  S     -0.0182050320    -0.0670538138    -0.0074929431     0.0180089629    -0.0012421737
  223  H 21  S      0.1681264578    -0.0223443002    -0.0204127229     0.0319112404    -0.1553966793
  224  H 21  S      0.0626139186    -0.0091622528    -0.0090940038     0.0123461867    -0.0655196944
  225  H 22  S     -0.0873178584     0.0179387950     0.0310534655    -0.0417531150     0.1863764451
  226  H 22  S     -0.0421727517     0.0079599407     0.0106813065    -0.0158784109     0.0708628900
  227  H 23  S      0.2324720679    -0.0263268800    -0.0073349296     0.0043304799     0.1179417235
  228  H 23  S      0.0796650916    -0.0099720935    -0.0032885038     0.0038216216     0.0353197982
  229  H 24  S     -0.0913925581     0.0227931721    -0.0040029686    -0.0395271539     0.1937069469
  230  H 24  S     -0.0426025190     0.0089768660    -0.0004752308    -0.0155396553     0.0718290934
  231  H 25  S      0.1649098279    -0.0242604065    -0.0008709968     0.0317117011    -0.1420521515
  232  H 25  S      0.0578689036    -0.0085264938     0.0005041825     0.0158970522    -0.0559566526
  233  C 26  S     -0.0172825686    -0.0086475270    -0.0072793233     0.0287962173    -0.0170821244
  234  C 26  S      0.0287768356     0.0190962715     0.0160227323    -0.0640641836     0.0342698308
  235  C 26  S      0.0407307413    -0.0006692158     0.0127152868    -0.0310222330     0.0279022321
  236  C 26  X      0.1061602289    -0.0270797756    -0.0388259470     0.1090706389     0.0669661583
  237  C 26  Y      0.0111466707     0.0141656592     0.0475199347    -0.0537059071    -0.0116815447
  238  C 26  Z     -0.0511611297     0.0792970607    -0.0168437445     0.0033439348    -0.0260848951
  239  C 26  X     -0.0655140900    -0.0211334540     0.0026219901    -0.0207523521     0.0027671031
  240  C 26  Y      0.0035033922     0.0109112411     0.0105825864    -0.0074808030    -0.0013329765
  241  C 26  Z      0.0287605969     0.0268676076    -0.0097007087     0.0256775778    -0.0000804507
  242  C 26 XX      0.0035336709     0.0001413953     0.0006133367    -0.0095984187     0.0031884315
  243  C 26 YY      0.0002410695     0.0006924563     0.0002996892    -0.0020193596     0.0009594508
  244  C 26 ZZ      0.0007966552     0.0035853417     0.0023889113    -0.0010556757     0.0015076459
  245  C 26 XY     -0.0013011770    -0.0014956397     0.0024322902     0.0038798023     0.0004107103
  246  C 26 XZ     -0.0017563797    -0.0030959138    -0.0021260659    -0.0002394896    -0.0015124415
  247  C 26 YZ      0.0004799608     0.0008292480    -0.0009067391    -0.0023320599    -0.0001929397
  248  C 27  S      0.0371555712     0.0031812121     0.0035862261    -0.0157508155     0.0312241072
  249  C 27  S     -0.0913543600    -0.0022774635    -0.0071283338     0.0327374669    -0.0671139415
  250  C 27  S     -0.0167333768     0.0174072128    -0.0128894486     0.0551120994    -0.0135771572
  251  C 27  X     -0.1839070035     0.0500148651    -0.0070243547    -0.0281061685    -0.1273629023
  252  C 27  Y      0.0123782605     0.0014423581     0.0766809758    -0.0079074092     0.0002642261
  253  C 27  Z      0.0783665706     0.0110961915    -0.0581874761     0.0238828316     0.0568430767
  254  C 27  X     -0.0817963056     0.0028558415     0.0001708300    -0.0235661650    -0.0142321860
  255  C 27  Y      0.0068153810    -0.0017871163     0.0353780186    -0.0101130569    -0.0032082787
  256  C 27  Z      0.0343468025     0.0170044750    -0.0274355275     0.0169082110     0.0073260614
  257  C 27 XX     -0.0088676784    -0.0022856240    -0.0026297150     0.0016827418    -0.0065110081
  258  C 27 YY     -0.0033668075     0.0003292312    -0.0004915735     0.0007139716    -0.0029611606
  259  C 27 ZZ     -0.0052187108     0.0018460210     0.0018924218     0.0036212736    -0.0033798949
  260  C 27 XY     -0.0009524355    -0.0007363395     0.0037999833     0.0037869454     0.0008345346
  261  C 27 XZ      0.0025920982    -0.0013262630    -0.0020343536    -0.0039276109     0.0016465684
  262  C 27 YZ     -0.0011904391     0.0005920566    -0.0014369630    -0.0017290148    -0.0000995127
  263  C 28  S      0.0050759505     0.0085410755     0.0036361340    -0.0228710855    -0.0027795077
  264  C 28  S     -0.0183188566    -0.0201326527    -0.0084077668     0.0506866421     0.0050101618
  265  C 28  S      0.0042015177    -0.1373026847    -0.0075536840     0.0404772140    -0.0025792332
  266  C 28  X      0.0188338880     0.1281304500    -0.0249923449     0.1586963669     0.0172556576
  267  C 28  Y      0.0029712770     0.0872444604    -0.0206666255     0.1264963861     0.0111655858
  268  C 28  Z      0.0316868145     0.0935268011     0.0484193233    -0.1973514338    -0.0284662132
  269  C 28  X     -0.0031352594     0.0438081515    -0.0111586045     0.0747590520     0.0006536214
  270  C 28  Y      0.0082549850     0.0829878419     0.0042878185     0.0317390359     0.0091649754
  271  C 28  Z      0.0081285610     0.0048868250     0.0069355137    -0.0631357368    -0.0114796635
  272  C 28 XX     -0.0048839764    -0.0060571672     0.0001643784    -0.0015037011    -0.0009766742
  273  C 28 YY      0.0017080379     0.0050377832     0.0003242066     0.0010023378    -0.0003521587
  274  C 28 ZZ     -0.0005135593    -0.0055136823    -0.0030366633     0.0129889167     0.0028851819
  275  C 28 XY     -0.0001475614    -0.0032103787    -0.0015043537     0.0046846964     0.0004942293
  276  C 28 XZ     -0.0001996500    -0.0050744046     0.0012142751    -0.0060764179    -0.0004186852
  277  C 28 YZ      0.0004013185     0.0007930092     0.0007272666    -0.0035651316    -0.0003702653

                         41               42               43               44               45
                   -0.4653295855    -0.4614174345    -0.4352995201    -0.4225608809    -0.4118212649
    1  C  1  S     -0.0005596395    -0.0102758477     0.0249170540     0.0178947948     0.0020834377
    2  C  1  S      0.0010513260     0.0191818133    -0.0664700981    -0.0465991039    -0.0056336846
    3  C  1  S      0.0014567159     0.0388378413     0.0089845036     0.0668834918    -0.0086995008
    4  C  1  X     -0.0025633824    -0.0217527024    -0.0101766946     0.0926386733     0.1043925649
    5  C  1  Y      0.0017069964    -0.0003160094    -0.2723681924    -0.0798325707     0.0741169041
    6  C  1  Z      0.0050529983     0.0836100910     0.1762944502     0.0259646483     0.0496718897
    7  C  1  X     -0.0008094368     0.0119057550     0.0168574711     0.0554062581     0.0522836889
    8  C  1  Y      0.0013591621     0.0199245510    -0.1325301915    -0.0307078651     0.0320512777
    9  C  1  Z      0.0028413141     0.0466536682     0.0463004474    -0.0183509225     0.0262054683
   10  C  1 XX      0.0000446978    -0.0024359668    -0.0007595549     0.0081589363     0.0048834897
   11  C  1 YY     -0.0001509660    -0.0033770686    -0.0128961717    -0.0107408709     0.0006982002
   12  C  1 ZZ      0.0003635719     0.0100536880     0.0046140763    -0.0048878277    -0.0067971405
   13  C  1 XY      0.0001086783     0.0021625608     0.0018327047    -0.0078819957    -0.0041535624
   14  C  1 XZ     -0.0001432037    -0.0019737542    -0.0079631198     0.0027887782     0.0005035687
   15  C  1 YZ     -0.0002995146    -0.0021605198    -0.0089105405     0.0010191660    -0.0037023985
   16  C  2  S     -0.0004270133    -0.0243552513     0.0210194331    -0.0169136618     0.0030253518
   17  C  2  S      0.0009937314     0.0607090328    -0.0443506665     0.0463429217    -0.0092381176
   18  C  2  S      0.0030530113     0.0694025501    -0.0966380552    -0.0262171086     0.0009691207
   19  C  2  X      0.0030982989     0.1288939814     0.0359058193    -0.0509780091    -0.0066018231
   20  C  2  Y      0.0060185755     0.2490283386    -0.0131489375     0.0738508810    -0.0591267484
   21  C  2  Z     -0.0075300859    -0.1834749250    -0.0203416898    -0.1008639026    -0.0954964862
   22  C  2  X      0.0017903363     0.0618086100     0.0063778008    -0.0426701613    -0.0030327208
   23  C  2  Y      0.0028711456     0.1111547641    -0.0251751421     0.0253120987    -0.0143710089
   24  C  2  Z     -0.0026586872    -0.0640357956    -0.0034958299    -0.0696371095    -0.0535195329
   25  C  2 XX      0.0001540559     0.0019559210    -0.0028082537    -0.0036673989    -0.0005777001
   26  C  2 YY     -0.0001098089    -0.0023862778    -0.0090166718     0.0043980832     0.0037305811
   27  C  2 ZZ      0.0001269246     0.0090423867     0.0035936050     0.0059538555    -0.0055229739
   28  C  2 XY     -0.0000321062    -0.0024480241    -0.0018468221     0.0045812294     0.0033728586
   29  C  2 XZ     -0.0003477356    -0.0069744112     0.0000633509     0.0001720112     0.0006261828
   30  C  2 YZ     -0.0003185729    -0.0106949415    -0.0079779875    -0.0050014318    -0.0032049554
   31  C  3  S     -0.0001856741    -0.0198701930    -0.0219588466    -0.0171049183     0.0004019325
   32  C  3  S      0.0005540380     0.0493661764     0.0474746577     0.0472168846     0.0033851205
   33  C  3  S     -0.0009683834     0.0163717662     0.0872821395    -0.0156516598    -0.0351959303
   34  C  3  X     -0.0035109668    -0.0839716286    -0.0344627975    -0.0928147779     0.0042862288
   35  C  3  Y     -0.0068722371    -0.1739437742    -0.0115034274    -0.0286440077     0.0098150865
   36  C  3  Z      0.0061361968     0.2583639619     0.0246460084     0.0881421518     0.0661020488
   37  C  3  X     -0.0011742574    -0.0290917123    -0.0172052618    -0.0564559293     0.0015037804
   38  C  3  Y     -0.0023088335    -0.0552830577    -0.0096322967    -0.0217161791     0.0053075470
   39  C  3  Z      0.0020140041     0.1000537248     0.0333038615     0.0226374710     0.0156167312
   40  C  3 XX     -0.0000615401     0.0010968397    -0.0009495963     0.0008726704     0.0018691623
   41  C  3 YY      0.0001962650     0.0069999061     0.0011087473     0.0046540984     0.0055084674
   42  C  3 ZZ     -0.0000532498    -0.0010381648     0.0084793226     0.0020234902    -0.0065046604
   43  C  3 XY     -0.0001058865    -0.0004513504    -0.0051097985     0.0063288695     0.0007338404
   44  C  3 XZ     -0.0001456870    -0.0052969065     0.0008126892    -0.0029490176    -0.0007899973
   45  C  3 YZ     -0.0005462286    -0.0147495899     0.0051073801    -0.0037107635    -0.0010402575
   46  C  4  S     -0.0001765880    -0.0035629970    -0.0230410700     0.0169376932    -0.0017013204
   47  C  4  S      0.0000262779    -0.0015137044     0.0609438457    -0.0433184769     0.0032576549
   48  C  4  S      0.0029312085     0.0319249071    -0.0052302670     0.0431633075     0.0081652536
   49  C  4  X      0.0012276541     0.0357618389    -0.1811169278     0.0726949138    -0.0476814719
   50  C  4  Y      0.0074075226     0.1436325146    -0.0766500597    -0.0229375670     0.0131261430
   51  C  4  Z     -0.0015503471    -0.0390645151     0.2713047738    -0.0796176620    -0.0568446671
   52  C  4  X      0.0010242344     0.0262982500    -0.0837291536     0.0187105679    -0.0314526979
   53  C  4  Y      0.0017329588     0.0606180400    -0.0006798394    -0.0330240453    -0.0000365311
   54  C  4  Z      0.0000854762     0.0078518073     0.1203609500    -0.0252224465    -0.0290005384
   55  C  4 XX      0.0000012678    -0.0030914093     0.0054821993     0.0047123742    -0.0011829217
   56  C  4 YY      0.0002218964     0.0061982022    -0.0053764243     0.0001458302     0.0022740076
   57  C  4 ZZ     -0.0000987686    -0.0019647255     0.0074601294    -0.0118331831    -0.0004378620
   58  C  4 XY      0.0002562134     0.0086898534    -0.0034579298    -0.0028708085     0.0039505086
   59  C  4 XZ     -0.0000678515    -0.0010395427    -0.0017700139     0.0039347930    -0.0016932269
   60  C  4 YZ     -0.0004694533    -0.0060231322     0.0123224083    -0.0001188240    -0.0008191962
   61  C  5  S      0.0004468047     0.0252596601    -0.0080122788    -0.0102740710     0.0100313052
   62  C  5  S     -0.0010692327    -0.0612239356     0.0173599820     0.0271027354    -0.0230041333
   63  C  5  S     -0.0007641191    -0.0116895816     0.0872030018     0.0320243920     0.0075876786
   64  C  5  X      0.0002188103     0.0767064209     0.0445506689     0.0229181247     0.0155922510
   65  C  5  Y     -0.0029600706    -0.0179266233    -0.0298489292     0.1253394796    -0.0429543559
   66  C  5  Z      0.0020885704    -0.0991315224     0.0030564010     0.0941511165    -0.0612958599
   67  C  5  X      0.0010668257     0.0218833221    -0.0175315162     0.0312314641     0.0127496675
   68  C  5  Y     -0.0037864624    -0.0236386796    -0.0351788261     0.0612729817    -0.0210717313
   69  C  5  Z      0.0019059966    -0.0380615564     0.0435503827     0.0428828899    -0.0408232660
   70  C  5 XX     -0.0002075440     0.0011424554     0.0073732561     0.0052357130    -0.0023689147
   71  C  5 YY      0.0001848826    -0.0012992293    -0.0046771441    -0.0017227797    -0.0054202611
   72  C  5 ZZ     -0.0000936148    -0.0108506506    -0.0012058402     0.0015056397     0.0024280105
   73  C  5 XY      0.0005077876     0.0083690057    -0.0003149119     0.0010692600    -0.0008838449
   74  C  5 XZ     -0.0001272633    -0.0008856798    -0.0052072663     0.0004289816    -0.0011732733
   75  C  5 YZ     -0.0001400661     0.0034606935     0.0077347608    -0.0038970925     0.0011223152
   76  C  6  S      0.0008320680     0.0149339636    -0.0014660954     0.0174517029    -0.0018934275
   77  C  6  S     -0.0017566520    -0.0305757983     0.0037859848    -0.0441797677     0.0044890275
   78  C  6  S     -0.0026868669    -0.0664414798    -0.0013816172    -0.0856317769     0.0051117136
   79  C  6  X      0.0005621165     0.1625238973     0.1240352501    -0.1626677237    -0.0356129467
   80  C  6  Y     -0.0002893192     0.0417641025     0.2062875541     0.1312032821    -0.0557326006
   81  C  6  Z      0.0015895084     0.1259291993    -0.2622323328     0.0498627015     0.0035970585
   82  C  6  X     -0.0002235187     0.0493153524     0.0505329661    -0.0852495680    -0.0171497927
   83  C  6  Y      0.0004422106     0.0336087737     0.0881616299     0.0759752890    -0.0274855704
   84  C  6  Z      0.0006281149     0.0537078726    -0.1114133613     0.0285529942     0.0002436633
   85  C  6 XX     -0.0002087000    -0.0086102793     0.0026523361     0.0079291851    -0.0017277657
   86  C  6 YY     -0.0000771304    -0.0007996098    -0.0167424395    -0.0060086766     0.0022481495
   87  C  6 ZZ     -0.0000548567     0.0044877699     0.0143565628    -0.0085428698    -0.0000060382
   88  C  6 XY      0.0002234885     0.0121267834    -0.0024179576    -0.0084845709    -0.0037637170
   89  C  6 XZ     -0.0000084118     0.0046633814    -0.0078299550     0.0049849238     0.0010002494
   90  C  6 YZ     -0.0002633439     0.0011861899     0.0039987515     0.0000673986    -0.0039645634
   91  C  7  S     -0.0001560860    -0.0246426730     0.0230017008     0.0183876097     0.0609080192
   92  C  7  S      0.0001506330     0.0547730308    -0.0508202308    -0.0393507722    -0.1304455875
   93  C  7  S     -0.0000415740     0.0197025696    -0.0526277425    -0.0280316310    -0.0518771680
   94  C  7  X      0.0011334188    -0.0304314354    -0.0542464417     0.0262307387    -0.0865773083
   95  C  7  Y      0.0002617953     0.0105350135    -0.0213803312     0.1478358134     0.1324557268
   96  C  7  Z     -0.0004262738    -0.0067106592     0.0498229561     0.1972456366     0.0408846354
   97  C  7  X     -0.0022013973    -0.0054267687     0.0064826863     0.0296110978     0.0124731905
   98  C  7  Y      0.0030838636    -0.0046502455    -0.0489330763     0.0511408735    -0.0139916836
   99  C  7  Z     -0.0014171676     0.0076884016     0.0454455548     0.1131298002     0.0661999877
  100  C  7 XX     -0.0000878487     0.0036067776    -0.0027997894    -0.0015486121    -0.0042213024
  101  C  7 YY     -0.0000124524     0.0027999794    -0.0025355374    -0.0047436269    -0.0039881301
  102  C  7 ZZ      0.0000551924     0.0034218020    -0.0012520669     0.0005414893    -0.0015966796
  103  C  7 XY      0.0000434585    -0.0019033497     0.0013069655     0.0013661950     0.0001236342
  104  C  7 XZ      0.0000170650     0.0011851108    -0.0009065270     0.0008761996     0.0010012997
  105  C  7 YZ     -0.0000328080    -0.0010766845    -0.0005588632    -0.0009238261    -0.0014685622
  106  C  8  S     -0.0021327761     0.0016158489    -0.0009935300     0.0002380102    -0.0009736491
  107  C  8  S      0.0046127685    -0.0041527818     0.0016618219    -0.0011873163     0.0018620454
  108  C  8  S      0.0069684656    -0.0048554794     0.0067240304    -0.0045778974     0.0029153914
  109  C  8  X      0.0260988948    -0.0278063262    -0.0102510527     0.0345993231    -0.0636013817
  110  C  8  Y     -0.0777298538    -0.0007077738     0.0012700286     0.0589591659    -0.1099540569
  111  C  8  Z      0.0525962069     0.0098055196     0.0008039499     0.0727484733    -0.1327797147
  112  C  8  X     -0.0033971095    -0.0151865157    -0.0099253253     0.0225916267    -0.0389719579
  113  C  8  Y      0.0390312779     0.0054059248     0.0066474756     0.0291681419    -0.0596355968
  114  C  8  Z     -0.0307643453     0.0039960790    -0.0032839256     0.0362469751    -0.0675518128
  115  C  8 XX      0.0045019220     0.0005391358     0.0001381810    -0.0007274658    -0.0004300334
  116  C  8 YY      0.0010967312    -0.0005387247     0.0000445594    -0.0000263099     0.0002845920
  117  C  8 ZZ     -0.0048374816    -0.0002585551     0.0003259584     0.0002694593     0.0006257166
  118  C  8 XY     -0.0098027719     0.0001996802     0.0004280024    -0.0010635002    -0.0006414761
  119  C  8 XZ      0.0058264583    -0.0004734579    -0.0004194379    -0.0003830240    -0.0003919586
  120  C  8 YZ      0.0037169463     0.0001248054    -0.0002699839     0.0005239018     0.0000858277
  121  N  9  S     -0.0000411575    -0.0170724508     0.0181123566     0.0217399216     0.0928434595
  122  N  9  S     -0.0002494514    -0.0359462194     0.0394243269     0.0470226871     0.1972688729
  123  N  9  S      0.0033713124    -0.0460784764     0.0097977955     0.0388000007     0.2091710919
  124  N  9  X     -0.0001374891     0.0235108427     0.0239425902    -0.0547116743    -0.1281796733
  125  N  9  Y     -0.0005684963    -0.0153175106     0.0419649742    -0.0662526645     0.1868022661
  126  N  9  Z      0.0002573962     0.0073824076    -0.0525191007    -0.1861435131    -0.2053019277
  127  N  9  X     -0.0005404976    -0.0100579505    -0.0108245313     0.0303156212     0.0698881526
  128  N  9  Y      0.0011146754     0.0054604485    -0.0291583826     0.0325020837    -0.1038014982
  129  N  9  Z     -0.0006119295    -0.0040936276     0.0320882125     0.1007067756     0.1135492548
  130  N  9 XX     -0.0000769302    -0.0000036486     0.0047131087    -0.0004543164     0.0069802281
  131  N  9 YY      0.0000384534    -0.0014156188    -0.0011353414     0.0123917506     0.0017641544
  132  N  9 ZZ     -0.0000099895    -0.0011716202    -0.0009305857    -0.0085481978     0.0022653823
  133  N  9 XY     -0.0000147976    -0.0010084312    -0.0011169656    -0.0013584130     0.0078468815
  134  N  9 XZ      0.0000225129     0.0005979578    -0.0007074078    -0.0090793906    -0.0087361528
  135  N  9 YZ     -0.0000594552     0.0000286105     0.0038643376     0.0078643544     0.0126938120
  136  C 10  S      0.0248974416     0.0008030246     0.0000661421     0.0006737333     0.0008514244
  137  C 10  S     -0.0617392206    -0.0021912880    -0.0006323212    -0.0013626547    -0.0018254219
  138  C 10  S     -0.0868946941    -0.0061430372    -0.0058136947    -0.0033677986     0.0003657960
  139  C 10  X     -0.1901143412     0.0014314180    -0.0111548366     0.0284605565    -0.0513022661
  140  C 10  Y      0.1732223506     0.0085379365     0.0038053985     0.0372769237    -0.0817015961
  141  C 10  Z     -0.0548508640    -0.0093847764     0.0002483551     0.0451192720    -0.0976330016
  142  C 10  X     -0.0402903280    -0.0025416675    -0.0043812928     0.0120905623    -0.0273424148
  143  C 10  Y      0.0786938205     0.0005588556     0.0034366133     0.0204512535    -0.0456444090
  144  C 10  Z     -0.0464647357    -0.0007858135    -0.0016572278     0.0248087708    -0.0518882279
  145  C 10 XX     -0.0065404129     0.0007769327    -0.0000098772     0.0004332946    -0.0016809324
  146  C 10 YY      0.0034866869    -0.0004329491     0.0001921472    -0.0031444174     0.0056331283
  147  C 10 ZZ     -0.0019547161    -0.0006888688    -0.0002457759     0.0024037950    -0.0041654435
  148  C 10 XY     -0.0039503550    -0.0005313847    -0.0003961917    -0.0001524210     0.0002411454
  149  C 10 XZ      0.0051125124    -0.0000343238     0.0003070296     0.0009795325    -0.0029393085
  150  C 10 YZ     -0.0044849715     0.0006675837     0.0000269844    -0.0007770897     0.0018697841
  151  C 11  S      0.0224391329    -0.0018272981    -0.0003417512    -0.0003065870    -0.0005494444
  152  C 11  S     -0.0572161202     0.0042994723     0.0005577494     0.0006788905     0.0010436978
  153  C 11  S     -0.0523181081     0.0058701327     0.0042317034     0.0026026687     0.0024659085
  154  C 11  X      0.1075853481    -0.0024413983     0.0102603782     0.0100244316    -0.0333027174
  155  C 11  Y      0.1653429833    -0.0147128163    -0.0071356502     0.0332161466    -0.0686094568
  156  C 11  Z     -0.1878276888     0.0123473433     0.0003537952     0.0348042982    -0.0842022528
  157  C 11  X      0.0125630226    -0.0049595539     0.0022845694     0.0053212719    -0.0195074139
  158  C 11  Y      0.0633903757    -0.0037510425    -0.0041238038     0.0164380852    -0.0366025571
  159  C 11  Z     -0.0586610861     0.0050366180     0.0020258700     0.0182110645    -0.0437482250
  160  C 11 XX     -0.0085534996     0.0000960242    -0.0001960700    -0.0007156652     0.0012677757
  161  C 11 YY      0.0038055622     0.0004230766     0.0003538918    -0.0015275226     0.0039066713
  162  C 11 ZZ      0.0011498735    -0.0001904733    -0.0000939099     0.0024177991    -0.0049176896
  163  C 11 XY      0.0009726576    -0.0006830624    -0.0003325196    -0.0010944120     0.0028130723
  164  C 11 XZ      0.0020955081     0.0006442023     0.0004384366    -0.0005781340     0.0007174304
  165  C 11 YZ     -0.0071419101     0.0001239273    -0.0001779048     0.0000461963    -0.0003380159
  166  C 12  S      0.0013046895    -0.0024225742    -0.0005333182    -0.0000000518    -0.0002398579
  167  C 12  S     -0.0026565111     0.0060113441     0.0015057866    -0.0000300635     0.0008855778
  168  C 12  S     -0.0081915296     0.0072957913    -0.0020961958    -0.0003198791    -0.0001559957
  169  C 12  X      0.0187127519    -0.0247985207    -0.0126764020     0.0176597279    -0.0430918281
  170  C 12  Y     -0.0752743563     0.0007686366     0.0060479138     0.0202593207    -0.0635830220
  171  C 12  Z      0.0540057169     0.0100845198     0.0004834796     0.0339586503    -0.0698593643
  172  C 12  X     -0.0020677987    -0.0085691440    -0.0028611085     0.0086657295    -0.0204858087
  173  C 12  Y      0.0182561873    -0.0011430814     0.0018463831     0.0115840169    -0.0334531433
  174  C 12  Z     -0.0141843273     0.0043834249    -0.0002732920     0.0171317561    -0.0378785371
  175  C 12 XX     -0.0048747862    -0.0003618431    -0.0004903568    -0.0012038929     0.0023956526
  176  C 12 YY     -0.0008467679     0.0005877272     0.0003803021     0.0000433729     0.0000831472
  177  C 12 ZZ      0.0052314802     0.0001830882     0.0000498649     0.0012137147    -0.0025562233
  178  C 12 XY      0.0102445540    -0.0002021416    -0.0001293708    -0.0011584620     0.0029969592
  179  C 12 XZ     -0.0059559262     0.0005767444     0.0004625239    -0.0014466421     0.0033575746
  180  C 12 YZ     -0.0040538113    -0.0001787434    -0.0002160444     0.0006694559    -0.0018161100
  181  C 13  S     -0.0235129132    -0.0005403829    -0.0013359692     0.0006126828    -0.0003734885
  182  C 13  S      0.0589811679     0.0014567331     0.0028640235    -0.0011615074     0.0006706763
  183  C 13  S      0.0656413264    -0.0022226413     0.0029985361    -0.0016207288     0.0000738028
  184  C 13  X     -0.1877147997     0.0017015656    -0.0014191497     0.0184112101    -0.0316134171
  185  C 13  Y      0.1750472744     0.0082722993    -0.0006463806     0.0319813192    -0.0651955817
  186  C 13  Z     -0.0582838597    -0.0087483873     0.0004016262     0.0311201023    -0.0857567044
  187  C 13  X     -0.0465595740    -0.0019466803    -0.0019259486     0.0098056144    -0.0177986229
  188  C 13  Y      0.0690585040     0.0002099221     0.0001741874     0.0160149306    -0.0356932489
  189  C 13  Z     -0.0358902235     0.0003938095     0.0003926979     0.0160215141    -0.0442340633
  190  C 13 XX      0.0063954362    -0.0009330600    -0.0000819010    -0.0013770890     0.0022655578
  191  C 13 YY     -0.0038393047     0.0004835691     0.0004019954     0.0015372400    -0.0036281623
  192  C 13 ZZ      0.0016141072     0.0005101594     0.0001581037    -0.0003926781     0.0014757205
  193  C 13 XY      0.0038673767     0.0005319304    -0.0001301313    -0.0004838546     0.0014215979
  194  C 13 XZ     -0.0049714207     0.0001448269     0.0002879513    -0.0018022393     0.0037933053
  195  C 13 YZ      0.0048920859    -0.0006644624    -0.0002338538     0.0009299255    -0.0023662705
  196  C 14  S     -0.0217629092     0.0012530164     0.0018237428    -0.0011127356     0.0005092204
  197  C 14  S      0.0555376660    -0.0033864322    -0.0038938701     0.0021715361    -0.0011407493
  198  C 14  S      0.0667568584     0.0055704855     0.0027896348     0.0020734098    -0.0007389719
  199  C 14  X      0.1016124434    -0.0033181318     0.0026541182     0.0176124668    -0.0516293383
  200  C 14  Y      0.1700811165    -0.0157839747    -0.0040378824     0.0377062952    -0.0831926334
  201  C 14  Z     -0.1885851467     0.0130155423     0.0003159773     0.0486685619    -0.0933703281
  202  C 14  X     -0.0014897729    -0.0049033743    -0.0010415939     0.0105287632    -0.0254461049
  203  C 14  Y      0.0771961401    -0.0019092363     0.0001426189     0.0183072262    -0.0413693698
  204  C 14  Z     -0.0632640279     0.0021941850    -0.0004525296     0.0261543190    -0.0532313995
  205  C 14 XX      0.0079340824     0.0000389873     0.0001239012    -0.0004562056    -0.0001536827
  206  C 14 YY     -0.0032651539    -0.0004432429    -0.0004697429     0.0031443967    -0.0054486060
  207  C 14 ZZ     -0.0010773406     0.0002738297    -0.0002295897    -0.0022711838     0.0055832412
  208  C 14 XY     -0.0012596674     0.0006988949     0.0000124313     0.0007222964    -0.0015815989
  209  C 14 XZ     -0.0016878343    -0.0006539937    -0.0001496924    -0.0011410214     0.0015714849
  210  C 14 YZ      0.0064743275    -0.0002507138     0.0001767802     0.0005574292    -0.0014372682
  211  H 15  S      0.0049477268     0.0858175207     0.1985436303    -0.0184656079    -0.0315676267
  212  H 15  S      0.0014931722     0.0287221067     0.0820356644    -0.0061076193    -0.0119525886
  213  H 16  S     -0.0044421625    -0.1881484948    -0.0378936471    -0.0004553953     0.0599586513
  214  H 16  S     -0.0014853772    -0.0606002048    -0.0136495623    -0.0031269939     0.0263913410
  215  H 17  S     -0.0039268866    -0.1668097964     0.0183086650    -0.0472889425    -0.0671105740
  216  H 17  S     -0.0010796556    -0.0530291787     0.0088631444    -0.0214076536    -0.0250480165
  217  H 18  S      0.0067187121     0.1355126169    -0.1979852356     0.0114514310     0.0323470987
  218  H 18  S      0.0031688988     0.0463166523    -0.0800908831     0.0062223830     0.0144215042
  219  H 19  S      0.0001082669     0.1506892505    -0.0073405295    -0.0056382304    -0.0403430748
  220  H 19  S      0.0002080376     0.0588748627    -0.0023943975     0.0072674429    -0.0177256557
  221  H 20  S     -0.0017117856    -0.1432681116    -0.0052297786     0.1672775667     0.0123007829
  222  H 20  S     -0.0006407211    -0.0553651572    -0.0032696095     0.0729157390     0.0052762564
  223  H 21  S      0.1851632904     0.0056149338     0.0080043859    -0.0050849925     0.0018282429
  224  H 21  S      0.0706817138     0.0038150391     0.0015417330    -0.0012637291     0.0013307379
  225  H 22  S      0.1972490013    -0.0135945875    -0.0012650022     0.0014578116     0.0034392886
  226  H 22  S      0.0754824204    -0.0050790737     0.0002051559     0.0003947236     0.0016621334
  227  H 23  S     -0.0022315091    -0.0193178941    -0.0102221787     0.0019054260    -0.0087047308
  228  H 23  S     -0.0011294986    -0.0073372288    -0.0044134052     0.0008353098    -0.0041419658
  229  H 24  S     -0.1867853862    -0.0055561483     0.0016212439    -0.0025719125     0.0013418319
  230  H 24  S     -0.0696617446    -0.0019318125     0.0010639117    -0.0009967440     0.0002162106
  231  H 25  S     -0.1950383714     0.0151462918    -0.0001746073     0.0039395433     0.0047383423
  232  H 25  S     -0.0685472491     0.0045252812    -0.0012247236    -0.0003725435     0.0053509507
  233  C 26  S     -0.0004730537    -0.0162010496    -0.0164774193     0.0002290631    -0.0081383576
  234  C 26  S      0.0009696268     0.0372706735     0.0395109251    -0.0000912048     0.0175233251
  235  C 26  S      0.0016564436     0.0257885531     0.0399764680     0.0030136830    -0.0030166973
  236  C 26  X      0.0006109566    -0.0722153183    -0.0418164358     0.0409031676    -0.0583320066
  237  C 26  Y      0.0045017228     0.0004708625    -0.0258765046     0.1015533487    -0.0582634999
  238  C 26  Z     -0.0037525223     0.0135999606     0.0376416732     0.0776657412    -0.0673648412
  239  C 26  X     -0.0001672079    -0.0047293159    -0.0176231024     0.0422105817    -0.0106681201
  240  C 26  Y      0.0054375717     0.0106376398    -0.0060227372     0.0483030921    -0.0266592485
  241  C 26  Z     -0.0039294123    -0.0030189953     0.0097231439     0.0261557201    -0.0389682908
  242  C 26 XX      0.0000096256     0.0051532475     0.0035295442    -0.0008772713    -0.0001069381
  243  C 26 YY      0.0000274918     0.0019961935     0.0013200969    -0.0004620600     0.0005490490
  244  C 26 ZZ      0.0001229622     0.0008793274     0.0020595627     0.0000672492     0.0031217046
  245  C 26 XY      0.0001677453     0.0004042108     0.0004372176    -0.0007840719    -0.0019218320
  246  C 26 XZ     -0.0001214642    -0.0005187753    -0.0008716723     0.0004693226    -0.0027193098
  247  C 26 YZ     -0.0000831640    -0.0000420011     0.0006147771     0.0000151449     0.0011601945
  248  C 27  S      0.0008504941     0.0061848120     0.0058675867    -0.0012021625     0.0041681298
  249  C 27  S     -0.0016490989    -0.0123250120    -0.0100302375     0.0018700094    -0.0098546373
  250  C 27  S     -0.0004265625    -0.0223287325    -0.0175343363    -0.0191738830    -0.0148237887
  251  C 27  X     -0.0041633036     0.0330359516     0.0206380931     0.0317899714    -0.0391985853
  252  C 27  Y      0.0032142766    -0.0017282606    -0.0156975493     0.0813120637    -0.0782055555
  253  C 27  Z     -0.0004997465    -0.0228557667     0.0009850819     0.0728468275    -0.1020573245
  254  C 27  X      0.0012164464     0.0087813298     0.0071015597     0.0298822630    -0.0216462773
  255  C 27  Y     -0.0012156259    -0.0073021624    -0.0109482473     0.0360464669    -0.0348814941
  256  C 27  Z      0.0003949426    -0.0073027787     0.0061400917     0.0255367815    -0.0450010031
  257  C 27 XX      0.0006838018    -0.0011191505    -0.0017654958    -0.0002567945    -0.0019955226
  258  C 27 YY      0.0000497155    -0.0000896449    -0.0001400027     0.0001140018    -0.0002893794
  259  C 27 ZZ     -0.0010072838    -0.0010279068     0.0004460316     0.0007313508     0.0004106687
  260  C 27 XY     -0.0017733987     0.0001610977     0.0013811291    -0.0026065097    -0.0010544631
  261  C 27 XZ      0.0010902419     0.0013601036    -0.0001508965    -0.0010022677    -0.0004903549
  262  C 27 YZ      0.0007472466    -0.0001006274    -0.0004484583     0.0011322928     0.0005608912
  263  C 28  S     -0.0002132490     0.0268797196     0.0061229106    -0.0222887001    -0.0244154436
  264  C 28  S      0.0004516570    -0.0588776421    -0.0146998334     0.0533005638     0.0539303703
  265  C 28  S     -0.0048021052    -0.0728634373    -0.0386001480     0.0460475998     0.1068584203
  266  C 28  X      0.0032272382    -0.0083824366    -0.0567032904     0.0079432058    -0.0105493471
  267  C 28  Y      0.0008892415    -0.0913266123    -0.0109210644     0.1558763274     0.0222493183
  268  C 28  Z     -0.0028833852     0.0301539691     0.0316294737     0.1733496699     0.0916615258
  269  C 28  X      0.0009532132     0.0126706826    -0.0143952429     0.0183412136    -0.0089289014
  270  C 28  Y      0.0015012606    -0.0551367813    -0.0670598713     0.0583592578    -0.0004798725
  271  C 28  Z     -0.0015168214     0.0212489962     0.0606055941     0.0919189192     0.0496339140
  272  C 28 XX     -0.0002207065    -0.0061484284     0.0001204642     0.0052400280    -0.0002241928
  273  C 28 YY     -0.0000554134    -0.0082841986    -0.0054202049    -0.0021566286     0.0012355136
  274  C 28 ZZ      0.0003719930     0.0024436484     0.0036888827     0.0069825219     0.0082841942
  275  C 28 XY     -0.0000710068    -0.0043999950     0.0069816137    -0.0006134030    -0.0017436758
  276  C 28 XZ      0.0000817196     0.0050956450    -0.0059138233     0.0003229600    -0.0014260467
  277  C 28 YZ     -0.0000566476     0.0015022376    -0.0009782890    -0.0056831793     0.0014915179

                         46               47               48               49               50
                   -0.4081907676    -0.4027865326    -0.3969443577    -0.3915027041    -0.3867398246
    1  C  1  S      0.0031158847     0.0041290476    -0.0003311860     0.0006926944    -0.0003805908
    2  C  1  S     -0.0092226486    -0.0117710350    -0.0000316949    -0.0011951118     0.0005962402
    3  C  1  S      0.0399550689     0.0862823753     0.0134469553    -0.0303477866     0.0111799403
    4  C  1  X      0.0275964958    -0.0987477205    -0.0342980928     0.1449140320    -0.0683619179
    5  C  1  Y     -0.0535458871    -0.1462549593    -0.0207049005     0.0726337290    -0.0201302021
    6  C  1  Z      0.0063639118    -0.1152612282    -0.0222311694     0.0733681756    -0.0371040713
    7  C  1  X      0.0175683318    -0.0181120125    -0.0166250016     0.0846959495    -0.0437667093
    8  C  1  Y     -0.0286635969    -0.0601272135    -0.0096860546     0.0322401997    -0.0098158550
    9  C  1  Z     -0.0093652050    -0.0794167215    -0.0170312752     0.0551354521    -0.0289684447
   10  C  1 XX      0.0039640932    -0.0035579696    -0.0014030564     0.0050339138    -0.0024906646
   11  C  1 YY     -0.0045613329    -0.0044930453    -0.0007256051     0.0031417565    -0.0010012918
   12  C  1 ZZ     -0.0000018901     0.0063534818     0.0020793660    -0.0082293300     0.0034009152
   13  C  1 XY     -0.0017857406     0.0086742086     0.0008098967    -0.0022817285    -0.0002843162
   14  C  1 XZ     -0.0004533039     0.0060922392     0.0009682753    -0.0023584562     0.0012937310
   15  C  1 YZ     -0.0001336262     0.0120158756     0.0008023993    -0.0019583093     0.0004528451
   16  C  2  S     -0.0039777398    -0.0173251849    -0.0037141564     0.0128860802    -0.0067382329
   17  C  2  S      0.0128783573     0.0426109840     0.0102639903    -0.0379226412     0.0200794215
   18  C  2  S     -0.0302775160     0.0297502501    -0.0098242021     0.0484394221    -0.0310854651
   19  C  2  X     -0.0205822531    -0.1222008346    -0.0060607075     0.0054663205     0.0063355364
   20  C  2  Y      0.0147128456     0.1014412619     0.0381979138    -0.1416864692     0.0752150377
   21  C  2  Z     -0.0157546116     0.1859147849     0.0173441616    -0.0496643370     0.0069446495
   22  C  2  X     -0.0228979960    -0.0680924862    -0.0076471106     0.0244186930    -0.0080527788
   23  C  2  Y     -0.0052700708     0.0388476394     0.0121919387    -0.0421019236     0.0227358008
   24  C  2  Z     -0.0183511306     0.0941890377     0.0080418291    -0.0222504269     0.0007858025
   25  C  2 XX     -0.0005738067    -0.0040620111    -0.0006134016     0.0011721374    -0.0006543208
   26  C  2 YY     -0.0002456291     0.0052952825    -0.0006529755     0.0043500858    -0.0025488333
   27  C  2 ZZ      0.0029470230     0.0063468512     0.0030280819    -0.0122929726     0.0066522358
   28  C  2 XY      0.0025910046    -0.0004561617    -0.0014721432     0.0058023096    -0.0033029352
   29  C  2 XZ     -0.0005290030     0.0007240067    -0.0008981274     0.0041035208    -0.0022060085
   30  C  2 YZ     -0.0000217637     0.0054678723     0.0006383581    -0.0024991474     0.0007494212
   31  C  3  S      0.0027158111    -0.0192962896     0.0005756980    -0.0071616541     0.0049039988
   32  C  3  S     -0.0061828406     0.0419131932    -0.0019363051     0.0201253657    -0.0119658460
   33  C  3  S     -0.0017396306     0.0825379668     0.0097713313    -0.0213044417     0.0007856988
   34  C  3  X     -0.0116769414    -0.0332996031    -0.0109949944     0.0386817241    -0.0207323582
   35  C  3  Y     -0.0420360431     0.2086818340    -0.0247951433     0.1513442692    -0.1071969586
   36  C  3  Z     -0.0075832369     0.0200614651    -0.0132075803     0.0812151749    -0.0448720363
   37  C  3  X     -0.0095394329    -0.0039827544    -0.0052452562     0.0230542170    -0.0161006601
   38  C  3  Y     -0.0203757569     0.1011978812    -0.0131623058     0.0824052326    -0.0593981200
   39  C  3  Z      0.0004433699     0.0176319613     0.0002243202     0.0162309311    -0.0120593144
   40  C  3 XX      0.0002513044     0.0010112187    -0.0000258447     0.0012628261    -0.0006699501
   41  C  3 YY     -0.0022528580     0.0024508970    -0.0025145070     0.0129575464    -0.0073883106
   42  C  3 ZZ      0.0006811333     0.0043656199     0.0019940578    -0.0091763826     0.0049526613
   43  C  3 XY      0.0002945836     0.0034696681     0.0002384335    -0.0016229677     0.0015097902
   44  C  3 XZ     -0.0001791066    -0.0019163040    -0.0007032940     0.0013024746    -0.0004945441
   45  C  3 YZ     -0.0014551741     0.0074433025    -0.0004985303     0.0035092237    -0.0028376475
   46  C  4  S      0.0042414502     0.0035199897     0.0018827898    -0.0073050865     0.0035512742
   47  C  4  S     -0.0098676543    -0.0107558705    -0.0044593646     0.0190327752    -0.0089788618
   48  C  4  S     -0.0279589953     0.0670217225     0.0014018499     0.0079946732    -0.0077987110
   49  C  4  X      0.0337373309    -0.0896277643     0.0326981504    -0.2070349740     0.1471549075
   50  C  4  Y      0.0177779605    -0.0877439060     0.0020149598    -0.0092895790     0.0071701522
   51  C  4  Z      0.0197610468    -0.1016125404     0.0269112452    -0.1317723306     0.0730586203
   52  C  4  X      0.0085689776    -0.0315398517     0.0182661990    -0.1151651993     0.0776153242
   53  C  4  Y      0.0186940875    -0.0663622960    -0.0007329827    -0.0039606466     0.0053249818
   54  C  4  Z      0.0089988761    -0.0278027909     0.0169017706    -0.0715028598     0.0397857411
   55  C  4 XX      0.0012677866    -0.0055104681     0.0011634635    -0.0068631341     0.0047091920
   56  C  4 YY     -0.0005990376     0.0010795660    -0.0012370893     0.0043480833    -0.0019602978
   57  C  4 ZZ     -0.0027415496     0.0025473326    -0.0007878849     0.0057055915    -0.0041977916
   58  C  4 XY     -0.0030817927     0.0055872482    -0.0018944834     0.0119477908    -0.0076304691
   59  C  4 XZ     -0.0003417805     0.0090056448    -0.0000921892     0.0008577044    -0.0007737986
   60  C  4 YZ     -0.0012641207     0.0114171674    -0.0004579856     0.0051132694    -0.0044428334
   61  C  5  S     -0.0122635206     0.0068286818    -0.0076205463     0.0179742625    -0.0124407877
   62  C  5  S      0.0252959144    -0.0046491874     0.0172409877    -0.0399884773     0.0274963399
   63  C  5  S      0.0516133132    -0.0918370847     0.0198697007     0.0144612560     0.0026786235
   64  C  5  X     -0.0214252270     0.0397593818     0.0070708420     0.0559358418    -0.0335890036
   65  C  5  Y      0.0138180818    -0.0507535088     0.0309335127    -0.1828846397     0.1250625689
   66  C  5  Z      0.0313949983     0.0522865049     0.0044528524    -0.0772596156     0.0452435318
   67  C  5  X     -0.0318863449     0.0658664082     0.0182450680     0.0375787272    -0.0250946980
   68  C  5  Y      0.0137197770    -0.0497122508     0.0170955254    -0.1011074157     0.0773855853
   69  C  5  Z      0.0166829547     0.0449740287    -0.0058833818    -0.0400486325     0.0173510570
   70  C  5 XX      0.0002734685     0.0012829260     0.0011223121     0.0016522191     0.0008928920
   71  C  5 YY      0.0009726774    -0.0051592718     0.0025047815    -0.0125977879     0.0081815858
   72  C  5 ZZ      0.0044650059     0.0016174059     0.0004736091     0.0010770986    -0.0023699537
   73  C  5 XY     -0.0007664522    -0.0057706701    -0.0002172487    -0.0004978455    -0.0013200835
   74  C  5 XZ     -0.0024533800     0.0032707716    -0.0006907921     0.0004639804     0.0008156209
   75  C  5 YZ      0.0006157025    -0.0055629769     0.0002407546    -0.0000196468     0.0014619936
   76  C  6  S      0.0061178609     0.0114268391     0.0007413023    -0.0050697358     0.0025418217
   77  C  6  S     -0.0149837786    -0.0302772972    -0.0020273925     0.0123416789    -0.0061136734
   78  C  6  S     -0.0193484717    -0.0679126349    -0.0072566388     0.0223465295    -0.0096196707
   79  C  6  X     -0.0521153467     0.1325323072     0.0046619630     0.0374268407    -0.0448133522
   80  C  6  Y      0.0582964649     0.1504930911     0.0155051857    -0.0561399941     0.0140500371
   81  C  6  Z     -0.0281074012     0.1295794539    -0.0051229910     0.0305895740    -0.0133891734
   82  C  6  X     -0.0236966757     0.0603367216     0.0014043526     0.0212490143    -0.0242725884
   83  C  6  Y      0.0308305339     0.0892701729     0.0092932145    -0.0321853303     0.0080636182
   84  C  6  Z     -0.0143776281     0.0703902228    -0.0018646256     0.0155028525    -0.0065348624
   85  C  6 XX      0.0039103159    -0.0057717943     0.0010784449    -0.0080149072     0.0055951792
   86  C  6 YY     -0.0033724477    -0.0040893267    -0.0006449650     0.0028395999    -0.0008141890
   87  C  6 ZZ     -0.0030025912     0.0048889240    -0.0008076851     0.0071914340    -0.0057469580
   88  C  6 XY     -0.0038512046     0.0106502510     0.0010582707    -0.0012746748    -0.0005700993
   89  C  6 XZ     -0.0007675940     0.0105606852    -0.0006980973     0.0051030719    -0.0035069096
   90  C  6 YZ     -0.0007919068     0.0139231202     0.0010572844    -0.0019584481    -0.0001222363
   91  C  7  S     -0.0612580194     0.0064233860     0.0021654514     0.0010078204    -0.0022775055
   92  C  7  S      0.1291925865    -0.0104961564    -0.0041629207    -0.0049345907     0.0061111826
   93  C  7  S      0.0535524379    -0.0388552063    -0.0003276932    -0.0033420423     0.0074172391
   94  C  7  X      0.1182049912     0.1693197131    -0.0083003503     0.0114761243    -0.0554629105
   95  C  7  Y     -0.0618482705     0.1243776132     0.0194946898    -0.0472956379     0.0021245627
   96  C  7  Z      0.1735636125    -0.0629298326    -0.0246434713     0.1265786753    -0.0537618625
   97  C  7  X     -0.0167160377     0.1216543679     0.0009149708    -0.0186782866    -0.0187652275
   98  C  7  Y      0.0800656728     0.0124095784     0.0009009275     0.0113944336    -0.0167517760
   99  C  7  Z      0.0253050496    -0.0022243571    -0.0064100250     0.0439109394    -0.0169257097
  100  C  7 XX      0.0026006520     0.0061237606     0.0005790809    -0.0032425329     0.0000980469
  101  C  7 YY     -0.0015318785    -0.0037613749     0.0008048190    -0.0044685300     0.0041737495
  102  C  7 ZZ      0.0044337068    -0.0017066507    -0.0000753380     0.0012324374    -0.0001527995
  103  C  7 XY      0.0019926240    -0.0035670251    -0.0006399684     0.0030243370    -0.0005018258
  104  C  7 XZ      0.0002654810     0.0016551335     0.0002447045    -0.0002791045    -0.0006241567
  105  C  7 YZ      0.0000396093     0.0026852604    -0.0001534365    -0.0006796014    -0.0005835161
  106  C  8  S      0.0007710593    -0.0010476905     0.0170845314     0.0011818515    -0.0007079499
  107  C  8  S     -0.0021629761     0.0030774435    -0.0384912410    -0.0033943994     0.0018100738
  108  C  8  S      0.0012134077     0.0005295389     0.0134942656     0.0121813190     0.0001855648
  109  C  8  X     -0.0552360876    -0.0085538048    -0.1281508775     0.0112954367     0.0465472921
  110  C  8  Y     -0.0970113182    -0.0372434543     0.0042274540    -0.0478604170    -0.1915341817
  111  C  8  Z     -0.1170114044    -0.0276259901     0.0361216510     0.1122996352     0.0982541231
  112  C  8  X     -0.0206954671    -0.0195100592    -0.0042443475     0.0201918465     0.0207593274
  113  C  8  Y     -0.0546275021    -0.0080674018     0.0011580672    -0.0157459549    -0.0948855826
  114  C  8  Z     -0.0653594274    -0.0215688284    -0.0105222771     0.0485306726     0.0461909286
  115  C  8 XX     -0.0010278230    -0.0012647541     0.0102141245     0.0050543751     0.0004260639
  116  C  8 YY     -0.0002421764     0.0005220458    -0.0122758747    -0.0021425394     0.0011329748
  117  C  8 ZZ      0.0007660823     0.0013217849    -0.0045886103    -0.0031037745    -0.0014727331
  118  C  8 XY     -0.0011820427     0.0003406958     0.0018065339     0.0013108629    -0.0071992149
  119  C  8 XZ     -0.0010824811    -0.0007963655    -0.0089215404     0.0007641655     0.0025172333
  120  C  8 YZ      0.0007279242    -0.0004168645     0.0089532373     0.0009683899     0.0025364070
  121  N  9  S     -0.1082917683     0.0162271267     0.0104880839    -0.0265822801     0.0126956737
  122  N  9  S     -0.2297345809     0.0353916217     0.0218221793    -0.0555069542     0.0263084312
  123  N  9  S     -0.2427927032     0.0118600240     0.0307363267    -0.0728553690     0.0372987302
  124  N  9  X      0.1579308603    -0.1907748450    -0.0257842098     0.0899813968    -0.0014644905
  125  N  9  Y     -0.3332356918    -0.0417014924     0.0329807471    -0.1085153747     0.0800385969
  126  N  9  Z      0.0730085684     0.0191533331    -0.0070284089    -0.0300296603     0.0043171494
  127  N  9  X     -0.0869201311     0.1099897546     0.0134469032    -0.0489794954    -0.0004417924
  128  N  9  Y      0.1854621387     0.0182172827    -0.0171056287     0.0594241654    -0.0440299363
  129  N  9  Z     -0.0414042291    -0.0090474535     0.0029305778     0.0187951887    -0.0038104863
  130  N  9 XX     -0.0080832402    -0.0106784988     0.0001612024     0.0008673162     0.0025994402
  131  N  9 YY      0.0094680329     0.0086680570    -0.0007364091     0.0038901825    -0.0044982184
  132  N  9 ZZ     -0.0135458489     0.0041196060     0.0014639104    -0.0069109320     0.0027890673
  133  N  9 XY     -0.0144374258     0.0085564169     0.0019771882    -0.0073628691     0.0021252396
  134  N  9 XZ      0.0033210233    -0.0051827923    -0.0006316970     0.0004591478     0.0007999273
  135  N  9 YZ     -0.0083367757    -0.0038638967     0.0007387684     0.0001735086     0.0014125863
  136  C 10  S     -0.0003303188    -0.0018709770    -0.0130033791    -0.0052432415     0.0001552017
  137  C 10  S      0.0008114022     0.0029558664     0.0318984783     0.0082558467    -0.0070310826
  138  C 10  S     -0.0028130130     0.0047244575     0.0057110424     0.0363556815     0.0687344580
  139  C 10  X     -0.0367068235    -0.0380429498     0.2295440455     0.0263645396    -0.0608957050
  140  C 10  Y     -0.0782794999    -0.0082961381    -0.0323567226     0.1160488153     0.1304421900
  141  C 10  Z     -0.0942206702    -0.0272024145    -0.1000270127    -0.0208250689    -0.1305377168
  142  C 10  X     -0.0222662142    -0.0113690979     0.0926848191     0.0273682505    -0.0022486094
  143  C 10  Y     -0.0405930387    -0.0068644965     0.0020777995     0.0452224518     0.0227798853
  144  C 10  Z     -0.0519991969    -0.0164296148    -0.0558753379    -0.0010562903    -0.0465589195
  145  C 10 XX     -0.0014619041    -0.0004799753     0.0066089326     0.0049435378     0.0030989887
  146  C 10 YY      0.0049251228     0.0027574110    -0.0057641264    -0.0001238193     0.0061637172
  147  C 10 ZZ     -0.0034257112    -0.0013232599     0.0005559702    -0.0019335021    -0.0061413361
  148  C 10 XY      0.0001935171    -0.0019816032     0.0051365785    -0.0066754341    -0.0155078797
  149  C 10 XZ     -0.0031342450     0.0007120566    -0.0074722419     0.0061450916     0.0088974686
  150  C 10 YZ      0.0019815940     0.0003450817     0.0054544489     0.0007593474     0.0023400675
  151  C 11  S      0.0002293575     0.0005891012     0.0066402428     0.0005243915    -0.0030483792
  152  C 11  S     -0.0004412458    -0.0010095271    -0.0108041370     0.0030806853     0.0133498112
  153  C 11  S      0.0005384001    -0.0038878729    -0.0761482267    -0.0398355152    -0.0508540090
  154  C 11  X     -0.0439020238     0.0153664372    -0.2496404038     0.0269017421     0.0597889464
  155  C 11  Y     -0.0639319074    -0.0426012783     0.0368158667    -0.0488048524    -0.1914063680
  156  C 11  Z     -0.0779528905    -0.0184566614     0.0670918752     0.1195431943     0.0750533793
  157  C 11  X     -0.0223604360     0.0059905427    -0.0793449751     0.0248736794     0.0348282974
  158  C 11  Y     -0.0349581851    -0.0196171600     0.0293945432    -0.0004517906    -0.0607394350
  159  C 11  Z     -0.0419955688    -0.0116213667     0.0021199822     0.0404604482     0.0019919781
  160  C 11 XX      0.0016691785     0.0004095745     0.0112992545     0.0051074812     0.0071725681
  161  C 11 YY      0.0031907922     0.0013569715    -0.0101064606    -0.0048645196     0.0001053732
  162  C 11 ZZ     -0.0049715372    -0.0022237551    -0.0054723182    -0.0024720081    -0.0091322725
  163  C 11 XY      0.0026462317    -0.0005711676     0.0002845347    -0.0081436432    -0.0114614073
  164  C 11 XZ      0.0002389563     0.0011134135    -0.0060794039     0.0029823693     0.0069090174
  165  C 11 YZ      0.0002839293     0.0004146848     0.0100647991     0.0060391768     0.0081555637
  166  C 12  S      0.0001044048    -0.0000263190     0.0051986699     0.0011186639     0.0005811833
  167  C 12  S     -0.0005889386     0.0006328754    -0.0228623251    -0.0043156195    -0.0008650832
  168  C 12  S     -0.0027429047    -0.0001031754     0.0784599303     0.0059970476    -0.0083202355
  169  C 12  X     -0.0269036072    -0.0288252445     0.2547191735     0.0355160854    -0.0692648811
  170  C 12  Y     -0.0628934091     0.0069168781    -0.0304213751     0.1459286127     0.1627646182
  171  C 12  Z     -0.0751844561    -0.0376228383    -0.1119228413    -0.0480804088    -0.1601332635
  172  C 12  X     -0.0155228018    -0.0110522083     0.0471106639     0.0109586513    -0.0267353081
  173  C 12  Y     -0.0322275993    -0.0026252871    -0.0102841507     0.0642811628     0.0616840086
  174  C 12  Z     -0.0401519364    -0.0176190189    -0.0233885171    -0.0095835974    -0.0702747985
  175  C 12 XX      0.0033891712     0.0003580034     0.0205239255     0.0035030611     0.0036983394
  176  C 12 YY     -0.0006371224     0.0005502054    -0.0135817246    -0.0017346668     0.0010430308
  177  C 12 ZZ     -0.0026830245    -0.0010899229    -0.0037456826    -0.0014015855    -0.0051277942
  178  C 12 XY      0.0029706175    -0.0000499091     0.0029796035    -0.0057799976    -0.0071889145
  179  C 12 XZ      0.0025309180     0.0019867469    -0.0137186769    -0.0013293877     0.0065091215
  180  C 12 YZ     -0.0012078620    -0.0005672144     0.0097998638     0.0042876326     0.0021966215
  181  C 13  S      0.0004861731    -0.0015730735     0.0063234007     0.0000551342     0.0024011163
  182  C 13  S     -0.0009043741     0.0026610809    -0.0092049930    -0.0030778996    -0.0125004829
  183  C 13  S      0.0019282264     0.0070355766    -0.0793671289     0.0285038258     0.0610612721
  184  C 13  X     -0.0409902979    -0.0077311170    -0.2367679485    -0.0161189295     0.0188471088
  185  C 13  Y     -0.0647671228    -0.0395264881    -0.0108015866    -0.0548786033    -0.1909534148
  186  C 13  Z     -0.0765768471    -0.0095372820     0.1004015644     0.1432291376     0.0947344234
  187  C 13  X     -0.0215853423    -0.0078735451    -0.0635823617    -0.0135322588    -0.0196055143
  188  C 13  Y     -0.0321857345    -0.0198372095    -0.0269288776    -0.0033152332    -0.0548944900
  189  C 13  Z     -0.0435806657    -0.0046798352     0.0415144850     0.0597781371     0.0230831887
  190  C 13 XX      0.0026195709     0.0010903681     0.0088979386     0.0031851642     0.0048679255
  191  C 13 YY     -0.0041366705    -0.0002415381    -0.0119199028     0.0028233634     0.0029515270
  192  C 13 ZZ      0.0013488255     0.0000820735    -0.0014867110    -0.0046384779    -0.0054489057
  193  C 13 XY      0.0014389834    -0.0014881555     0.0065846877    -0.0074234533    -0.0148581856
  194  C 13 XZ      0.0031100669     0.0023408135    -0.0096177657     0.0014979966     0.0107115539
  195  C 13 YZ     -0.0017843383    -0.0006392819     0.0077707453     0.0034975245     0.0010581184
  196  C 14  S     -0.0007648034     0.0036794238    -0.0140904385     0.0026570770     0.0017111701
  197  C 14  S      0.0010745214    -0.0065672582     0.0339687108    -0.0015330633     0.0031293154
  198  C 14  S     -0.0002615502    -0.0041413670     0.0147886333    -0.0472380832    -0.0764302414
  199  C 14  X     -0.0382665014    -0.0124007940     0.2263379714     0.0574683511    -0.0603264835
  200  C 14  Y     -0.0757760307    -0.0091845889    -0.0178939878     0.1146246608     0.1368561523
  201  C 14  Z     -0.0927435148    -0.0375769689    -0.1097664873    -0.0360497605    -0.1352889945
  202  C 14  X     -0.0213641023    -0.0121865375     0.0973304991     0.0174812932    -0.0362107280
  203  C 14  Y     -0.0476243687     0.0031155806    -0.0192621516     0.0344798056     0.0276794723
  204  C 14  Z     -0.0435886552    -0.0232679255    -0.0396488341     0.0109222057    -0.0338540337
  205  C 14 XX     -0.0000984064     0.0005062615     0.0090684338     0.0064439809     0.0064386466
  206  C 14 YY     -0.0050685690    -0.0019965121    -0.0058810840    -0.0013418988    -0.0031539401
  207  C 14 ZZ      0.0051470770     0.0003196155    -0.0011330559    -0.0084085537    -0.0069166349
  208  C 14 XY     -0.0016993231    -0.0019857636    -0.0005146018    -0.0056429633    -0.0137394585
  209  C 14 XZ      0.0011134042     0.0009623726    -0.0037653353     0.0029437650     0.0069151784
  210  C 14 YZ     -0.0008998994     0.0006733311     0.0069878896     0.0065766015     0.0083689708
  211  H 15  S      0.0082349365    -0.0150741402     0.0035950173    -0.0267986403     0.0061385007
  212  H 15  S      0.0036386831    -0.0093319710     0.0015355014    -0.0099530155     0.0030210465
  213  H 16  S      0.0047697933    -0.0213007305    -0.0269788773     0.1102125342    -0.0614191577
  214  H 16  S     -0.0011254861    -0.0162544538    -0.0119476988     0.0499666228    -0.0265321690
  215  H 17  S      0.0100889253    -0.0121841799     0.0171304291    -0.0966677176     0.0548367987
  216  H 17  S      0.0059865380    -0.0081368978     0.0079378313    -0.0436954184     0.0239908794
  217  H 18  S      0.0050432238    -0.0501406043    -0.0077229357     0.0231554710    -0.0035280973
  218  H 18  S      0.0012991304    -0.0211565060    -0.0033164709     0.0080239357    -0.0012535104
  219  H 19  S     -0.0253661036     0.2202481637     0.0060065551     0.0198582867    -0.0305634841
  220  H 19  S     -0.0089440176     0.1005215190     0.0030459214     0.0070040591    -0.0132649614
  221  H 20  S      0.0652523002    -0.0868757402     0.0015704395    -0.0547074230     0.0466097679
  222  H 20  S      0.0311010809    -0.0358518640     0.0009730438    -0.0264510555     0.0224550949
  223  H 21  S     -0.0040038548     0.0272459598    -0.1195748279     0.0793563884     0.1762147417
  224  H 21  S     -0.0021926365     0.0111604686    -0.0592225034     0.0352494201     0.0883561644
  225  H 22  S     -0.0017872228    -0.0121464003    -0.1041368854    -0.1107752585    -0.1641207647
  226  H 22  S     -0.0008765514    -0.0053593131    -0.0520221353    -0.0553306349    -0.0843264246
  227  H 23  S      0.0071397216    -0.0119112609     0.2726960814     0.0439624402    -0.0096127461
  228  H 23  S      0.0034410671    -0.0058720182     0.1362433110     0.0223329570    -0.0049090803
  229  H 24  S     -0.0031096137     0.0222654556    -0.1232906998     0.0728096566     0.1781240537
  230  H 24  S     -0.0002689416     0.0088621713    -0.0610024508     0.0364616398     0.0897100118
  231  H 25  S     -0.0013161469    -0.0191351418    -0.1047369658    -0.1195496880    -0.1714591534
  232  H 25  S     -0.0086409323     0.0025780575    -0.0477885270    -0.0572917235    -0.0796490890
  233  C 26  S      0.0043061027    -0.0014014432     0.0186769942    -0.0147476271     0.0094909982
  234  C 26  S     -0.0087508402     0.0021584306    -0.0369307590     0.0352089606    -0.0216791689
  235  C 26  S      0.0143751150    -0.0247717835    -0.0361380789     0.0125770714    -0.0052527770
  236  C 26  X     -0.0054962668     0.0187352067    -0.0319220396    -0.0606710582     0.0524513686
  237  C 26  Y     -0.0225764275    -0.0569751964     0.0198260311    -0.1328144651     0.0379644325
  238  C 26  Z     -0.0409253021     0.0528695981     0.0152672864     0.0233299399     0.0294557598
  239  C 26  X     -0.0042625282     0.0010477985     0.0057973401     0.0091749027     0.0104758125
  240  C 26  Y     -0.0124352305    -0.0204423406     0.0087007621    -0.0637876333     0.0113187221
  241  C 26  Z     -0.0164943351     0.0215001538    -0.0020563433    -0.0062403521     0.0270445840
  242  C 26 XX     -0.0039767446    -0.0009955492    -0.0045751199     0.0063038074    -0.0016369613
  243  C 26 YY     -0.0003712119     0.0000439109    -0.0008765924     0.0013268432    -0.0005188982
  244  C 26 ZZ      0.0023433555     0.0010441056    -0.0010935762    -0.0004708538    -0.0023465040
  245  C 26 XY     -0.0025948719    -0.0013654285    -0.0002014017     0.0010928737    -0.0049925168
  246  C 26 XZ     -0.0022418803    -0.0002813073     0.0012444692     0.0018202541     0.0014583016
  247  C 26 YZ      0.0013662146    -0.0000441058     0.0002672919    -0.0003763355     0.0022531509
  248  C 27  S     -0.0024268454     0.0028199785    -0.0423143635    -0.0008344513    -0.0022713257
  249  C 27  S      0.0058383847    -0.0070254415     0.0992785034     0.0034008940     0.0050826613
  250  C 27  S     -0.0000210131     0.0079290350     0.0865304041    -0.0151412789     0.0067599388
  251  C 27  X     -0.0346226058     0.0050695057     0.1121411097     0.0493355080     0.0036635652
  252  C 27  Y     -0.0524975401    -0.0509785614     0.0069277405    -0.0941408153    -0.0249454752
  253  C 27  Z     -0.0686487012     0.0219516560    -0.0561331860     0.0155375893     0.0573950611
  254  C 27  X     -0.0057940803    -0.0113274510     0.0477648941     0.0262471485     0.0016561963
  255  C 27  Y     -0.0227001391    -0.0291526634     0.0032568764    -0.0429241405     0.0004334985
  256  C 27  Z     -0.0367306508     0.0239179522    -0.0237005874     0.0023273372     0.0186649351
  257  C 27 XX     -0.0012521489    -0.0029974763     0.0084607193     0.0020457971     0.0004700761
  258  C 27 YY      0.0003360195    -0.0004687208     0.0038786699    -0.0000333528     0.0005782228
  259  C 27 ZZ      0.0021512435     0.0022742428     0.0057409748    -0.0015827095    -0.0000795354
  260  C 27 XY     -0.0022724627     0.0016549077    -0.0006156541     0.0057274647    -0.0065000128
  261  C 27 XZ     -0.0020881553    -0.0028928555    -0.0025470227     0.0023484072     0.0000456773
  262  C 27 YZ      0.0011851018    -0.0007309343     0.0019072165    -0.0022165190     0.0027815063
  263  C 28  S      0.0098215447     0.0035809427     0.0033131596    -0.0094200981     0.0078045604
  264  C 28  S     -0.0233483581     0.0042604664    -0.0061886236     0.0197493816    -0.0184601475
  265  C 28  S     -0.0983701942    -0.0437110462    -0.0009543134    -0.0272268993     0.0221455122
  266  C 28  X     -0.0169543322     0.1106789744     0.0166769018    -0.0639036597     0.0172703012
  267  C 28  Y      0.1109548039     0.0318835455    -0.0206375345     0.0719509128    -0.0482576783
  268  C 28  Z      0.0309404785    -0.0143701775     0.0002203450     0.0207737452     0.0024199056
  269  C 28  X     -0.0137101528     0.1202437731     0.0104062096    -0.0338851085     0.0061839284
  270  C 28  Y      0.0694228950    -0.0258714059    -0.0078655267     0.0343148598    -0.0186554620
  271  C 28  Z      0.0063377027     0.0156557110    -0.0038696939     0.0173754057    -0.0078218554
  272  C 28 XX      0.0004474701     0.0114530968     0.0000628311     0.0002137879    -0.0024637643
  273  C 28 YY     -0.0046733855    -0.0066161599    -0.0001820247    -0.0023110266     0.0026190999
  274  C 28 ZZ      0.0022555323    -0.0063587392    -0.0021338607     0.0094106960    -0.0053731059
  275  C 28 XY      0.0000136998    -0.0013144934     0.0000460748     0.0005678215     0.0003514171
  276  C 28 XZ      0.0000864944    -0.0002202058     0.0008568888    -0.0048951805     0.0025467555
  277  C 28 YZ     -0.0027677952    -0.0026117967    -0.0009776791     0.0041567177    -0.0028038575

                         51               52               53               54               55
                   -0.3680585309    -0.3533186924    -0.3269907759    -0.3053788252    -0.2724010165
    1  C  1  S      0.0095955688    -0.0037534209    -0.0003364752    -0.0064814662    -0.0001759700
    2  C  1  S     -0.0273106762     0.0132044967     0.0084344744     0.0151054599     0.0001999991
    3  C  1  S      0.0007071696    -0.0524951952    -0.1059443654     0.0467610735     0.0036014683
    4  C  1  X      0.0478608423     0.2211822821    -0.0535164375     0.0492011074     0.0009485532
    5  C  1  Y      0.0023443681    -0.0099205408     0.0702133983    -0.0036209282    -0.0012516923
    6  C  1  Z      0.0373706681     0.1224803187     0.0122650792    -0.0118324098    -0.0008666848
    7  C  1  X      0.0425171633     0.1003993746    -0.0465424761     0.0270620020     0.0011285492
    8  C  1  Y      0.0047201342     0.0079772472     0.0445961991     0.0008425325    -0.0008775761
    9  C  1  Z      0.0127856998     0.0877238066     0.0442756763    -0.0294949513    -0.0013363992
   10  C  1 XX      0.0024830658     0.0085143751    -0.0088646795     0.0012637007     0.0002182870
   11  C  1 YY     -0.0032900408    -0.0002882418     0.0087333768     0.0028054107    -0.0001467007
   12  C  1 ZZ     -0.0040811476    -0.0061753969     0.0001927095    -0.0012262665     0.0000117384
   13  C  1 XY     -0.0011401225    -0.0085174475     0.0001094915    -0.0047940710     0.0000377532
   14  C  1 XZ      0.0001904337    -0.0060937834    -0.0044725085     0.0006245202     0.0001421091
   15  C  1 YZ      0.0011992212    -0.0045088827    -0.0000814622     0.0004506393    -0.0000166968
   16  C  2  S      0.0054921147     0.0077676140     0.0021518325    -0.0043118846     0.0000516358
   17  C  2  S     -0.0177393943    -0.0159785673    -0.0109391545     0.0168602223     0.0000125436
   18  C  2  S      0.0566015806     0.0126330978     0.0419559625    -0.0507979047    -0.0012207020
   19  C  2  X     -0.0498805896     0.0795475915     0.1492805155     0.0250016954    -0.0039143369
   20  C  2  Y      0.0055866749    -0.0841231906    -0.0929635464     0.0089825504     0.0018896280
   21  C  2  Z     -0.0356485706    -0.1325981039     0.0377999789    -0.0248627328    -0.0002611029
   22  C  2  X     -0.0034509377     0.0497069216     0.1093365386     0.0039387983    -0.0029727609
   23  C  2  Y      0.0227856136    -0.0312925780    -0.0427254126    -0.0099039114     0.0012222295
   24  C  2  Z     -0.0129710866    -0.0827492648     0.0443513714    -0.0293156974    -0.0007231327
   25  C  2 XX     -0.0033451363    -0.0008631811     0.0080081123    -0.0017307053    -0.0001647632
   26  C  2 YY      0.0039167611    -0.0003853290    -0.0035154285    -0.0008541009     0.0000424781
   27  C  2 ZZ     -0.0044500978    -0.0028777913    -0.0043997469     0.0048422209     0.0000787396
   28  C  2 XY      0.0004412432     0.0035550473    -0.0021228116    -0.0000893614     0.0000897617
   29  C  2 XZ      0.0043951596     0.0071747919     0.0004683459     0.0004743164    -0.0000996695
   30  C  2 YZ     -0.0042044713    -0.0073436351     0.0010532197    -0.0007419428     0.0000500886
   31  C  3  S     -0.0234964297    -0.0130765306     0.0026899505    -0.0006464851     0.0001368317
   32  C  3  S      0.0608269473     0.0381083755    -0.0110461151     0.0077636935    -0.0001832536
   33  C  3  S     -0.0219626307    -0.0636525259     0.0516743608    -0.0179705471    -0.0017924340
   34  C  3  X     -0.1175570348    -0.0317491596     0.0981380106     0.0380727679     0.0001502971
   35  C  3  Y      0.1454708681    -0.0001910647     0.0048959974    -0.0850196578    -0.0011253014
   36  C  3  Z      0.0559341443     0.0666743168    -0.0238605571    -0.0025584107     0.0001945069
   37  C  3  X     -0.0735113304    -0.0324146604     0.0697577727     0.0076879186    -0.0004053296
   38  C  3  Y      0.0697563666    -0.0075392487     0.0092269361    -0.0634362646    -0.0010933238
   39  C  3  Z     -0.0079768116     0.0027688215     0.0086949868    -0.0078938971    -0.0009095604
   40  C  3 XX     -0.0036512696    -0.0005969670    -0.0023004502     0.0028087938     0.0001933214
   41  C  3 YY      0.0115432830     0.0095511772     0.0022353187    -0.0025785054    -0.0001644985
   42  C  3 ZZ      0.0029174403    -0.0024521029    -0.0011183318     0.0009166390    -0.0000562611
   43  C  3 XY      0.0042088793     0.0022253381    -0.0051177337     0.0038664117     0.0000492751
   44  C  3 XZ     -0.0023890723    -0.0009670392     0.0052541105     0.0013603347    -0.0000912728
   45  C  3 YZ      0.0030220470    -0.0006414446    -0.0002759252    -0.0013138144    -0.0000069440
   46  C  4  S      0.0033788646    -0.0025411154    -0.0070772140    -0.0123358896     0.0001719583
   47  C  4  S     -0.0129555288     0.0047010479     0.0236413630     0.0318373580    -0.0005453307
   48  C  4  S      0.1157714624     0.0385228018    -0.0520009204     0.0304787044     0.0008472620
   49  C  4  X     -0.0701840110    -0.0480257717    -0.0565067284     0.1424134951     0.0010150795
   50  C  4  Y     -0.0640065771    -0.0370356949     0.0084133893    -0.0202089094     0.0007569058
   51  C  4  Z     -0.1355380237    -0.0148546743     0.0135429650     0.0328193202     0.0004442294
   52  C  4  X     -0.0419265729    -0.0383782023    -0.0211358215     0.0726165928     0.0003396882
   53  C  4  Y     -0.0737386260    -0.0383506448     0.0349625802     0.0055295932    -0.0005778277
   54  C  4  Z     -0.0632480323    -0.0211902038    -0.0065383075     0.0236992647     0.0008137615
   55  C  4 XX      0.0011142635     0.0043495974    -0.0018470327     0.0030644215    -0.0000925985
   56  C  4 YY      0.0007474517    -0.0010139461     0.0008217005     0.0038071275     0.0000329640
   57  C  4 ZZ     -0.0026605933    -0.0022840318     0.0054413517    -0.0013918876    -0.0000646038
   58  C  4 XY      0.0068541648     0.0007213955     0.0021267157    -0.0057233009    -0.0000711428
   59  C  4 XZ      0.0099717076    -0.0013252133    -0.0035078349    -0.0021707306    -0.0000537524
   60  C  4 YZ      0.0021770937     0.0030831474     0.0013919523    -0.0020671702    -0.0000131127
   61  C  5  S     -0.0028145619     0.0266663795     0.0140671116     0.0002503059    -0.0003314888
   62  C  5  S      0.0147945101    -0.0660342539    -0.0322499227    -0.0036479859     0.0006744647
   63  C  5  S     -0.0179914469     0.0134860885    -0.0613804514     0.0513986576     0.0027803427
   64  C  5  X      0.0908461402     0.0596646311     0.0082698614    -0.0187348023    -0.0015355823
   65  C  5  Y      0.0150947129     0.0918313302    -0.0438780950     0.0990568146    -0.0011867539
   66  C  5  Z      0.1535204705    -0.0642002200    -0.0617666742    -0.0415481640    -0.0011249816
   67  C  5  X      0.1005434793     0.0305027145     0.0017092173    -0.0459657685    -0.0010250627
   68  C  5  Y     -0.0124109826     0.0342973858    -0.0063897835     0.0552776518    -0.0011864694
   69  C  5  Z      0.0897820042    -0.0291225882    -0.0137647644    -0.0106344344    -0.0013130499
   70  C  5 XX      0.0065952554     0.0003547132     0.0054373095     0.0085186189    -0.0001261322
   71  C  5 YY     -0.0030137517    -0.0088105874    -0.0002028890     0.0025313014    -0.0000293079
   72  C  5 ZZ     -0.0036849269    -0.0052102937    -0.0112684117    -0.0101748281     0.0003240682
   73  C  5 XY      0.0008258247     0.0031620156     0.0075699136    -0.0158437707    -0.0001805504
   74  C  5 XZ      0.0004953579    -0.0015245897     0.0069496614     0.0082045593    -0.0000809940
   75  C  5 YZ     -0.0067141457     0.0002316051     0.0003907721     0.0107235839     0.0000760269
   76  C  6  S      0.0143875052     0.0001365211    -0.0187665800    -0.0002279380     0.0002270318
   77  C  6  S     -0.0364262903    -0.0002843417     0.0489418821     0.0016697134    -0.0005720899
   78  C  6  S     -0.0610757447     0.0059961208     0.0790435776    -0.0184525426    -0.0019444522
   79  C  6  X     -0.0275410011    -0.0579727142     0.0422043364    -0.0472778049    -0.0001424894
   80  C  6  Y      0.0326564763     0.0102597147    -0.0871410961    -0.0102594495     0.0013752410
   81  C  6  Z      0.1032163726    -0.0399032929    -0.0192917223     0.0016274854    -0.0004359944
   82  C  6  X     -0.0195253569    -0.0307773286     0.0213826295    -0.0297607936    -0.0001875426
   83  C  6  Y      0.0196088859     0.0040637908    -0.0570434179    -0.0001090653     0.0013588479
   84  C  6  Z      0.0627799298    -0.0234643527    -0.0131001291     0.0098431057    -0.0002298291
   85  C  6 XX     -0.0034501570     0.0016035107    -0.0019088094     0.0053056210     0.0000347463
   86  C  6 YY     -0.0022166127    -0.0022067904     0.0053249616     0.0004925804    -0.0000609347
   87  C  6 ZZ     -0.0011587323     0.0005761484     0.0065991015    -0.0056006893    -0.0001050746
   88  C  6 XY     -0.0008558656    -0.0107352514     0.0038938240    -0.0040761989    -0.0000467435
   89  C  6 XZ      0.0073241031     0.0005441287    -0.0023718929    -0.0027085335     0.0000117709
   90  C  6 YZ      0.0024923053    -0.0044420194    -0.0017783663    -0.0013867421     0.0000086412
   91  C  7  S      0.0076291772     0.0086017948    -0.0004921255    -0.0045625910    -0.0000805556
   92  C  7  S     -0.0195211434    -0.0197838905     0.0030277994     0.0104908656     0.0001323971
   93  C  7  S      0.0000220423    -0.0195277336    -0.0040465338     0.0018676639    -0.0000155571
   94  C  7  X     -0.1790366485     0.2187863756     0.0415165360     0.0031743985    -0.0005729853
   95  C  7  Y     -0.2082473169    -0.0316315180     0.0843739020     0.0152262863    -0.0006003706
   96  C  7  Z     -0.0471601344    -0.2158440413     0.0879364971    -0.0270084546    -0.0009055589
   97  C  7  X     -0.1209328062     0.1325923940     0.0469593113     0.0558057685    -0.0010974510
   98  C  7  Y     -0.1071199721     0.0076693523     0.0450456234    -0.0396093089    -0.0003429404
   99  C  7  Z     -0.0376686903    -0.1597121509     0.0756266934    -0.0002697701    -0.0012634038
  100  C  7 XX     -0.0138403723     0.0130933228     0.0065852999     0.0060208231    -0.0001079325
  101  C  7 YY      0.0141203645    -0.0014617475    -0.0155580705     0.0001651799     0.0002829736
  102  C  7 ZZ     -0.0062601972    -0.0175251614     0.0108549882    -0.0025728117    -0.0001642288
  103  C  7 XY      0.0060658988    -0.0130103657     0.0010316372    -0.0036433184    -0.0000345375
  104  C  7 XZ     -0.0098794865    -0.0033810284     0.0104902044    -0.0008963499    -0.0001877592
  105  C  7 YZ     -0.0006671955     0.0172525009    -0.0052255418     0.0035768977     0.0000865445
  106  C  8  S     -0.0001527722    -0.0011103205    -0.0002222093     0.0003167665    -0.0000447075
  107  C  8  S     -0.0004776388     0.0025536978     0.0009386125    -0.0006901489     0.0000450727
  108  C  8  S      0.0038915363    -0.0112080547     0.0017688534     0.0063972082     0.0003862171
  109  C  8  X     -0.0127320798    -0.0005845984     0.0494921684    -0.0254232049     0.0021038090
  110  C  8  Y      0.0190918235    -0.0114807308     0.1017228116     0.0641676222     0.0035927278
  111  C  8  Z     -0.0226627221     0.0249306489     0.1090931940    -0.0659321239     0.0040262236
  112  C  8  X     -0.0028617785    -0.0042907848     0.0274958229    -0.0231103421     0.0007953548
  113  C  8  Y      0.0096020433    -0.0007298318     0.0611693219     0.0505124452     0.0020405598
  114  C  8  Z     -0.0194982833     0.0109345184     0.0681016923    -0.0446176292     0.0013316509
  115  C  8 XX     -0.0045900566     0.0000405596    -0.0060480113    -0.0060713760    -0.0024214923
  116  C  8 YY     -0.0000399238     0.0000818401     0.0003596450    -0.0012569953     0.0175195694
  117  C  8 ZZ      0.0045094722     0.0005186655     0.0060736923     0.0072788285    -0.0150937516
  118  C  8 XY     -0.0018043551    -0.0034447150    -0.0046091439     0.0150124011     0.0032026826
  119  C  8 XZ     -0.0050830961    -0.0007327675    -0.0065655680    -0.0084501506    -0.0070748371
  120  C  8 YZ      0.0011237538     0.0018373429     0.0024279928    -0.0058862824     0.0049294235
  121  N  9  S     -0.0066234655    -0.0023242086     0.0002395673    -0.0007177691     0.0000026776
  122  N  9  S     -0.0135551751    -0.0044336788     0.0011806000    -0.0000661714    -0.0000460259
  123  N  9  S     -0.0220465945     0.0006292484    -0.0170666204    -0.0471519800     0.0008263560
  124  N  9  X      0.2380747029    -0.2165411415    -0.0718625354    -0.0457230625     0.0009217059
  125  N  9  Y      0.1657560800    -0.0184561031    -0.1251329389     0.0084177000     0.0018106174
  126  N  9  Z      0.0960787072     0.2923147472    -0.1429876241     0.0316350280     0.0018585975
  127  N  9  X     -0.1376918532     0.1251864431     0.0468035411     0.0351403546    -0.0006520226
  128  N  9  Y     -0.0990545374     0.0111004881     0.0744297625    -0.0147812558    -0.0009187766
  129  N  9  Z     -0.0567681341    -0.1731883882     0.0917905266    -0.0140792584    -0.0012981501
  130  N  9 XX      0.0137733814    -0.0144543087    -0.0036155066    -0.0014301082     0.0000403424
  131  N  9 YY     -0.0171864584     0.0006983061     0.0098438152    -0.0003850230    -0.0001239145
  132  N  9 ZZ      0.0033793279     0.0141312262    -0.0062475441     0.0018553507     0.0000647138
  133  N  9 XY     -0.0064128546     0.0108222290    -0.0004672095     0.0022467809     0.0000080421
  134  N  9 XZ      0.0105692958     0.0037757578    -0.0063939040    -0.0003609180     0.0000735520
  135  N  9 YZ      0.0004403939    -0.0155156213     0.0033892999    -0.0008831952    -0.0000369885
  136  C 10  S     -0.0024522895     0.0030688764    -0.0017244791    -0.0218168217    -0.0000195236
  137  C 10  S      0.0058962675    -0.0072485549     0.0040583483     0.0504318168     0.0001373734
  138  C 10  S     -0.0097765305    -0.0011615906     0.0059106701     0.0460357783    -0.0012747974
  139  C 10  X     -0.0210424153     0.0057783656    -0.0041420597    -0.0501764945     0.1020430107
  140  C 10  Y     -0.0508160550     0.0056749582    -0.0058848673    -0.0555137160     0.1810743938
  141  C 10  Z     -0.0231066750    -0.0271869842     0.0046227095     0.0637733918     0.2182283321
  142  C 10  X     -0.0149782853     0.0027017673     0.0011380562    -0.0061577808     0.0747178309
  143  C 10  Y     -0.0197131728    -0.0023954183     0.0000688080    -0.0078177203     0.1331599618
  144  C 10  Z     -0.0189755399    -0.0111129726     0.0035736771     0.0042044141     0.1598914506
  145  C 10 XX     -0.0024690145    -0.0005510303    -0.0049294119     0.0003083955     0.0063358737
  146  C 10 YY      0.0010946710    -0.0004783145    -0.0025773750     0.0039187678    -0.0008358559
  147  C 10 ZZ      0.0018288779    -0.0000024044     0.0080907657     0.0033227983    -0.0054662179
  148  C 10 XY     -0.0002995766    -0.0016680665    -0.0057086305     0.0026940190     0.0062524507
  149  C 10 XZ     -0.0032044104    -0.0006414080    -0.0041188744     0.0002286597     0.0063312626
  150  C 10 YZ      0.0009594832     0.0009573332     0.0016464112    -0.0016802242    -0.0032246606
  151  C 11  S      0.0012961883    -0.0016743966     0.0007056874     0.0094395129     0.0000261378
  152  C 11  S     -0.0036691732     0.0043444903    -0.0017673050    -0.0230116817    -0.0000342718
  153  C 11  S      0.0073570546    -0.0019970935    -0.0030278179    -0.0265711965     0.0003725257
  154  C 11  X     -0.0297127141    -0.0177168921    -0.0486947492     0.0330363887     0.0978174098
  155  C 11  Y     -0.0352150495    -0.0271891597    -0.0875373128     0.0273753484     0.1742209983
  156  C 11  Z     -0.0713870853    -0.0121563141    -0.1107236654    -0.0206022483     0.2090954938
  157  C 11  X     -0.0192343213    -0.0089197268    -0.0317768180     0.0307343208     0.0707236934
  158  C 11  Y     -0.0272708485    -0.0125913568    -0.0593771503     0.0013457439     0.1261801342
  159  C 11  Z     -0.0366811671    -0.0123033345    -0.0730434789    -0.0037099966     0.1518729740
  160  C 11 XX     -0.0008688773     0.0008672941    -0.0030723270    -0.0029765800    -0.0069068564
  161  C 11 YY      0.0031003066     0.0010636279     0.0066616322    -0.0012200127     0.0010741556
  162  C 11 ZZ     -0.0024167286    -0.0014925792    -0.0038348169     0.0009946431     0.0058270935
  163  C 11 XY      0.0022156083    -0.0006811836    -0.0004168121     0.0030372603    -0.0067187898
  164  C 11 XZ     -0.0015043206    -0.0001210106    -0.0046076253    -0.0006162429    -0.0069607016
  165  C 11 YZ     -0.0001804369     0.0011042245     0.0025761579    -0.0023204041     0.0035296859
  166  C 12  S     -0.0001151448     0.0001398537    -0.0000012089     0.0000249410     0.0000443978
  167  C 12  S      0.0001434117    -0.0002171057    -0.0000854395    -0.0001907075    -0.0001059151
  168  C 12  S     -0.0035358509     0.0082456573     0.0010555080     0.0007242966    -0.0006397436
  169  C 12  X     -0.0264540366    -0.0114312859    -0.0699852899     0.0115720927    -0.0034411075
  170  C 12  Y     -0.0710823439    -0.0135308640    -0.1283295425    -0.0026125009    -0.0061964258
  171  C 12  Z     -0.0565158659    -0.0339294556    -0.1503225126     0.0263124901    -0.0074443101
  172  C 12  X     -0.0154124881    -0.0087349798    -0.0455265281     0.0083978390    -0.0024616955
  173  C 12  Y     -0.0387094327    -0.0110554761    -0.0827057525    -0.0058074247    -0.0045693974
  174  C 12  Z     -0.0355738647    -0.0166169127    -0.0967286783     0.0216337736    -0.0058205200
  175  C 12 XX      0.0018834767     0.0013662756     0.0035604225    -0.0010691779    -0.0023376622
  176  C 12 YY     -0.0003716922    -0.0002480140    -0.0004342226    -0.0001675011     0.0171544609
  177  C 12 ZZ     -0.0014812116    -0.0010064086    -0.0031398158     0.0012005241    -0.0148337855
  178  C 12 XY      0.0029533467     0.0003117828     0.0037824129     0.0015544017     0.0031532037
  179  C 12 XZ      0.0015368850     0.0008624489     0.0034810374    -0.0014397272    -0.0068570185
  180  C 12 YZ     -0.0013086076    -0.0000207947    -0.0018787882    -0.0005364612     0.0047528440
  181  C 13  S     -0.0013720422     0.0009385565    -0.0008302739    -0.0095614228     0.0000601556
  182  C 13  S      0.0038976962    -0.0024251469     0.0019253476     0.0231472360    -0.0002133846
  183  C 13  S     -0.0006745610    -0.0043880667     0.0012730034     0.0213099262     0.0005169105
  184  C 13  X     -0.0370921733    -0.0083138263    -0.0536415529    -0.0370423317    -0.1007185580
  185  C 13  Y     -0.0335536021    -0.0274684179    -0.0857559610     0.0307146136    -0.1803927730
  186  C 13  Z     -0.0673768985    -0.0155651809    -0.1064644341     0.0089594792    -0.2165497686
  187  C 13  X     -0.0188391871    -0.0053825384    -0.0350444360    -0.0230880110    -0.0729231313
  188  C 13  Y     -0.0229897208    -0.0199819665    -0.0580830552     0.0041291030    -0.1304303849
  189  C 13  Z     -0.0388384112    -0.0072193960    -0.0692001215     0.0188922439    -0.1568696943
  190  C 13 XX      0.0006638774     0.0003859604    -0.0008875889     0.0009010355     0.0064691119
  191  C 13 YY     -0.0035312858    -0.0011469294    -0.0064433234     0.0006040364    -0.0008165319
  192  C 13 ZZ      0.0030879321     0.0005225178     0.0075522187     0.0016134945    -0.0056917805
  193  C 13 XY      0.0014395218    -0.0010343465    -0.0026786125     0.0037531074     0.0064265682
  194  C 13 XZ      0.0005846030     0.0010154848     0.0005370218    -0.0024552714     0.0065258860
  195  C 13 YZ     -0.0012156116    -0.0001075697    -0.0009303762    -0.0003255335    -0.0032768283
  196  C 14  S      0.0022972461    -0.0022245643     0.0018184754     0.0218266493     0.0000626079
  197  C 14  S     -0.0061691146     0.0063227009    -0.0042328279    -0.0502225589    -0.0003297713
  198  C 14  S      0.0056864697     0.0014473507    -0.0030582354    -0.0418801002     0.0007940943
  199  C 14  X     -0.0020731107    -0.0119586663     0.0075028469     0.0771930851    -0.0992544920
  200  C 14  Y     -0.0521568502     0.0052062341    -0.0058166819    -0.0618687481    -0.1773113019
  201  C 14  Z     -0.0283772638    -0.0176912436     0.0014858161     0.0095316993    -0.2133488811
  202  C 14  X     -0.0048537680    -0.0074474019     0.0030454455     0.0108482255    -0.0721323248
  203  C 14  Y     -0.0278421118     0.0104872355     0.0013104729    -0.0083530585    -0.1280209668
  204  C 14  Z     -0.0153635831    -0.0164796896     0.0024337544    -0.0035801381    -0.1542843882
  205  C 14 XX     -0.0025030426     0.0000506264    -0.0059558586    -0.0010834342    -0.0066591954
  206  C 14 YY     -0.0012705045     0.0003354231     0.0033566622    -0.0045166470     0.0004142520
  207  C 14 ZZ      0.0031053764     0.0005324930     0.0019434646    -0.0019109293     0.0061888247
  208  C 14 XY     -0.0007612928    -0.0019194124    -0.0044933339     0.0028279769    -0.0067190133
  209  C 14 XZ     -0.0024592894    -0.0003280400    -0.0069016318    -0.0020751084    -0.0065440746
  210  C 14 YZ      0.0000896958     0.0010816287     0.0035647992    -0.0004266273     0.0033052520
  211  H 15  S     -0.0050825997     0.0119675690     0.0139764304    -0.0277252571    -0.0006289208
  212  H 15  S      0.0028717876    -0.0076956532     0.0091834052    -0.0159537130    -0.0004927055
  213  H 16  S      0.0226472833     0.0400111228    -0.0051728680    -0.0153514795     0.0004326268
  214  H 16  S      0.0194583762     0.0176040389    -0.0061100795    -0.0086943292     0.0004280211
  215  H 17  S     -0.0336669717    -0.0505999009     0.0109921278     0.0112508123    -0.0002917248
  216  H 17  S     -0.0257683869    -0.0258472414    -0.0001227353    -0.0030402041    -0.0006595829
  217  H 18  S     -0.0048626851    -0.0332846662    -0.0035783623     0.0091028253     0.0004861438
  218  H 18  S     -0.0020809059    -0.0134626134    -0.0071452213    -0.0219840425     0.0009344471
  219  H 19  S      0.0606331642    -0.0606340856    -0.0123571098    -0.0405339169     0.0000130264
  220  H 19  S      0.0354200479    -0.0313199679    -0.0099067097    -0.0279955911     0.0000305439
  221  H 20  S      0.0117125059     0.0693481111    -0.0608327036     0.0520913826     0.0006956361
  222  H 20  S      0.0104250518     0.0355881662    -0.0470568078     0.0322207853     0.0006865027
  223  H 21  S     -0.0154568488     0.0061108071    -0.0018511976    -0.0114865967    -0.0001210054
  224  H 21  S     -0.0107892052     0.0069699388    -0.0034170556    -0.0362936269    -0.0000652171
  225  H 22  S      0.0167618771    -0.0141050315     0.0035301011     0.0371553772     0.0002443663
  226  H 22  S      0.0095849717    -0.0087128418     0.0025879092     0.0297038652     0.0001719037
  227  H 23  S      0.0012426680     0.0036650405     0.0003256121     0.0005835440    -0.0000644713
  228  H 23  S      0.0006612167     0.0018965664     0.0002192731     0.0005005571    -0.0000355292
  229  H 24  S     -0.0189737730     0.0090310465    -0.0041982513    -0.0378112771     0.0001101397
  230  H 24  S     -0.0092757803     0.0027421155    -0.0027632066    -0.0291974842     0.0000570975
  231  H 25  S      0.0145102157    -0.0115984756     0.0014767481     0.0108914636    -0.0002395275
  232  H 25  S      0.0012264260     0.0072750734     0.0027145135     0.0344762761    -0.0000436131
  233  C 26  S     -0.0075912894    -0.0156949076    -0.0044068892     0.0022160435     0.0001718969
  234  C 26  S      0.0183033514     0.0334807060     0.0109361459    -0.0031045122    -0.0004056460
  235  C 26  S     -0.0018460397     0.0220075109     0.0093124097    -0.0111899802    -0.0005194587
  236  C 26  X      0.0598303450    -0.0426497606     0.0579464275     0.0933127829    -0.0013535642
  237  C 26  Y      0.0546072031     0.0983881362     0.0805951526    -0.3113202597    -0.0032293582
  238  C 26  Z      0.1795717745     0.0274259701     0.1549815411     0.2056049377    -0.0039851609
  239  C 26  X      0.0620284375     0.0018101677     0.0176875201     0.0440730639    -0.0005211678
  240  C 26  Y      0.0357722355     0.0513128864     0.0385061988    -0.2005323426    -0.0025308976
  241  C 26  Z      0.0719556856     0.0061487429     0.0890061137     0.1411372148    -0.0034372483
  242  C 26 XX      0.0007733930     0.0040215192     0.0096353135     0.0066840338    -0.0000660239
  243  C 26 YY      0.0006771499     0.0015015732     0.0004345699     0.0013390208     0.0001056427
  244  C 26 ZZ      0.0008845480     0.0012450874    -0.0073373597    -0.0091117669    -0.0001232185
  245  C 26 XY      0.0000005745     0.0004394322     0.0067474779    -0.0180275305     0.0000048427
  246  C 26 XZ     -0.0005913927    -0.0001100696     0.0072756369     0.0084828090    -0.0000439649
  247  C 26 YZ     -0.0003141166    -0.0007654446    -0.0033708840     0.0085105547     0.0000558164
  248  C 27  S      0.0010530391     0.0062559006     0.0008769130    -0.0016953295    -0.0000383524
  249  C 27  S     -0.0023429754    -0.0147893869    -0.0006629045     0.0058601216     0.0000281556
  250  C 27  S     -0.0245638950    -0.0130011921     0.0079402309     0.0042779583    -0.0005663060
  251  C 27  X      0.0564668356     0.0294513727     0.0945870538     0.0721509091    -0.0008545872
  252  C 27  Y      0.0431229994     0.0725341057     0.1257941946    -0.3193772345    -0.0014093981
  253  C 27  Z      0.1125774299     0.0050090554     0.1979787120     0.2049960281    -0.0014426359
  254  C 27  X      0.0431867296     0.0137783892     0.0468608404     0.0355176839     0.0001372163
  255  C 27  Y      0.0189229766     0.0369114979     0.0754942080    -0.1924309786    -0.0002572010
  256  C 27  Z      0.0562735296     0.0055198211     0.1191408891     0.1254943339    -0.0000282470
  257  C 27 XX     -0.0066281029    -0.0014117860    -0.0024127435    -0.0080721735     0.0000252085
  258  C 27 YY      0.0000976113    -0.0001466784     0.0001513110    -0.0007472574     0.0017064377
  259  C 27 ZZ      0.0062711476    -0.0011200614     0.0018776965     0.0096853580    -0.0017268394
  260  C 27 XY     -0.0016312568    -0.0048584433     0.0003621593     0.0179344281     0.0005747790
  261  C 27 XZ     -0.0069883095     0.0010459429    -0.0018733811    -0.0106849416    -0.0004433036
  262  C 27 YZ      0.0011059241     0.0019838366    -0.0001184498    -0.0069330637     0.0003539066
  263  C 28  S     -0.0149818729    -0.0152803479     0.0142350370     0.0251379850    -0.0001225986
  264  C 28  S      0.0377880529     0.0311321981    -0.0379813559    -0.0616145651     0.0004198614
  265  C 28  S     -0.0314937466     0.0478798955     0.0333597959    -0.0066124958    -0.0018756969
  266  C 28  X     -0.0070125724    -0.1267877104    -0.0530420065    -0.0733372750     0.0014880577
  267  C 28  Y      0.0669924022     0.0388490843    -0.1346397112    -0.0504732628     0.0027260663
  268  C 28  Z     -0.0095968592     0.1038801783    -0.1084075675     0.1045320459     0.0027981546
  269  C 28  X      0.0169623871    -0.1200680197    -0.0495984183    -0.0388720799     0.0014588154
  270  C 28  Y      0.0394415990     0.0280511592    -0.0907596881    -0.0736881690     0.0017803009
  271  C 28  Z      0.0109121527     0.0871811741    -0.0787442393     0.0882103473     0.0020219667
  272  C 28 XX     -0.0033945713     0.0117914015     0.0004593738    -0.0009817342    -0.0000753466
  273  C 28 YY      0.0133992589     0.0014336590    -0.0087674971    -0.0037476824     0.0000653503
  274  C 28 ZZ     -0.0010340034    -0.0041001728     0.0023687016    -0.0071708954     0.0000332995
  275  C 28 XY      0.0052747994    -0.0093751709     0.0042240065    -0.0027059086    -0.0001629648
  276  C 28 XZ     -0.0098713318    -0.0036654290     0.0098958242     0.0007646152    -0.0002019838
  277  C 28 YZ     -0.0020738534     0.0153982502     0.0025769491     0.0026932534    -0.0000691818

                         56               57               58               59               60
                   -0.2655924424    -0.1954481762    -0.0543331547     0.0070967583     0.0194536831
    1  C  1  S     -0.0091267223    -0.0216429780    -0.0026574020     0.0091572245    -0.0000537011
    2  C  1  S      0.0135064321     0.0468428203     0.0126011326    -0.0116062824     0.0000550531
    3  C  1  S      0.1607783010     0.2099976244    -0.0095383818    -0.1498111953     0.0016275025
    4  C  1  X      0.0395057071     0.0280574846    -0.0945504822    -0.1075742002     0.0012247177
    5  C  1  Y     -0.0532291192    -0.0360644322    -0.0018437189    -0.0073067362     0.0001422754
    6  C  1  Z     -0.0425194210    -0.0681181610    -0.0549174423    -0.0413740814     0.0005615678
    7  C  1  X      0.0448373892     0.0454591001    -0.0840255933    -0.1265482415     0.0011826039
    8  C  1  Y     -0.0474151241    -0.0528569975     0.0003957108     0.0247724419    -0.0009288994
    9  C  1  Z     -0.0681691189    -0.0781991690    -0.0331609993    -0.0205538449    -0.0006402590
   10  C  1 XX      0.0096678793     0.0115002824    -0.0020011589    -0.0043872275     0.0000186427
   11  C  1 YY     -0.0061048746    -0.0020920147     0.0022828603    -0.0009285887    -0.0000171529
   12  C  1 ZZ      0.0011943521     0.0031288106     0.0022822130     0.0013256822     0.0000258718
   13  C  1 XY      0.0019301462     0.0039399662     0.0020850031     0.0011412977    -0.0000214552
   14  C  1 XZ      0.0065099189     0.0088185675    -0.0006547327    -0.0055112010     0.0000547450
   15  C  1 YZ     -0.0007523566    -0.0015916484     0.0016703932     0.0031158323    -0.0000161182
   16  C  2  S      0.0024193673     0.0077760307    -0.0320278766    -0.0429872439     0.0004034168
   17  C  2  S      0.0015551879    -0.0139069299     0.0688194065     0.0928050376    -0.0006290748
   18  C  2  S     -0.1078472073    -0.1235134074     0.3048577674     0.5575870496    -0.0130724665
   19  C  2  X     -0.1717224543    -0.1671342546     0.1840482685     0.2329043225    -0.0024323243
   20  C  2  Y      0.0802246886     0.0550087397    -0.0602051971    -0.0852308817     0.0010493237
   21  C  2  Z     -0.0059420405     0.0268349341     0.0304715069     0.0213166082    -0.0002540879
   22  C  2  X     -0.1491518602    -0.1447765974     0.3047904243     0.4256312992    -0.0071932662
   23  C  2  Y      0.0303320432     0.0147364430    -0.0749543327    -0.1142250469    -0.0010799777
   24  C  2  Z     -0.0316833247     0.0108139595     0.0984048656     0.0584860568    -0.0013888250
   25  C  2 XX     -0.0070454867    -0.0055486392     0.0011703289     0.0013164282     0.0000178283
   26  C  2 YY      0.0016586995    -0.0013759441     0.0043572083     0.0094651209    -0.0000896308
   27  C  2 ZZ      0.0034306314     0.0018961306     0.0082353357     0.0105597047    -0.0001144492
   28  C  2 XY      0.0041528233     0.0103231843     0.0061759359     0.0002133668    -0.0000327863
   29  C  2 XZ     -0.0050940675    -0.0144493367    -0.0135144685    -0.0029436757     0.0000669949
   30  C  2 YZ      0.0029273941     0.0082715476     0.0066635480     0.0032860604    -0.0000278513
   31  C  3  S      0.0075857481    -0.0097956461    -0.0332250510     0.0005739273     0.0002602716
   32  C  3  S     -0.0190209117     0.0164591573     0.0748145364     0.0002130232    -0.0012610932
   33  C  3  S      0.0040212354     0.1945152202     0.3179974776    -0.1357203754     0.0081324974
   34  C  3  X      0.0278811772     0.3085266005     0.2898396353     0.0007241231    -0.0005640350
   35  C  3  Y     -0.0576517548    -0.1323961353    -0.0864696834     0.0041452721     0.0000995505
   36  C  3  Z      0.0083960437     0.0187124327     0.0278417684     0.0085974562     0.0000922818
   37  C  3  X      0.0178945719     0.2567182007     0.4294070645     0.0901699017     0.0007869146
   38  C  3  Y     -0.0340308782    -0.0740900079    -0.0823774636     0.0030068176     0.0019448190
   39  C  3  Z      0.0147835130     0.0721430400     0.0697003244    -0.0308578111     0.0074159558
   40  C  3 XX      0.0089069972     0.0192296045    -0.0078911156    -0.0154648758     0.0000845397
   41  C  3 YY     -0.0082523126    -0.0068543041     0.0162892523     0.0105773782    -0.0001942627
   42  C  3 ZZ     -0.0035066792    -0.0048799143     0.0076629089     0.0020974521    -0.0000941151
   43  C  3 XY      0.0018516865    -0.0045065154    -0.0041305878    -0.0008995056     0.0000483935
   44  C  3 XZ     -0.0030533204     0.0008420586     0.0004051628    -0.0012691924     0.0000499583
   45  C  3 YZ     -0.0001621587    -0.0006504309    -0.0008097674    -0.0016495701     0.0000262038
   46  C  4  S      0.0078400805     0.0232540574     0.0046356217    -0.0161490730     0.0000094934
   47  C  4  S     -0.0183031633    -0.0441744539    -0.0102330495     0.0225874477     0.0006607117
   48  C  4  S     -0.0710043429    -0.2896391495    -0.0574419280     0.3148903918    -0.0113733514
   49  C  4  X      0.0396463861    -0.0739350878    -0.1350761164    -0.0216973150     0.0006633406
   50  C  4  Y      0.0429831910     0.1008768032     0.0078647809    -0.0312280568     0.0005677724
   51  C  4  Z      0.0240249071     0.0116850100    -0.0594869389    -0.0247909829     0.0003456821
   52  C  4  X      0.0165996178    -0.0537748654    -0.1219766264    -0.0207102444     0.0013360127
   53  C  4  Y      0.0372725610     0.1503409776     0.0314685832    -0.1072500212     0.0075875800
   54  C  4  Z      0.0244710600     0.0094428655    -0.0545754278    -0.0220853001    -0.0021385321
   55  C  4 XX     -0.0045499274    -0.0161062839    -0.0052518251     0.0053022420     0.0000356775
   56  C  4 YY      0.0014727607     0.0035527851     0.0006554134    -0.0023974711     0.0000180092
   57  C  4 ZZ     -0.0020190027    -0.0000110969     0.0019732291     0.0035343819     0.0000190919
   58  C  4 XY     -0.0029972280    -0.0017043884     0.0014363229     0.0011885441    -0.0000183739
   59  C  4 XZ     -0.0035064180    -0.0119784289    -0.0016173473     0.0027880746    -0.0000266080
   60  C  4 YZ     -0.0006668144     0.0043918546     0.0031479745    -0.0005653784    -0.0000430742
   61  C  5  S     -0.0139181912    -0.0051870028     0.0365205713     0.0363719837    -0.0004058033
   62  C  5  S      0.0288827111     0.0064947545    -0.0792661022    -0.0821281353     0.0011344236
   63  C  5  S      0.0941764089     0.1037148580    -0.3384526150    -0.3301663851     0.0004510806
   64  C  5  X     -0.0772279788    -0.1057479919     0.1245281141     0.0860984602    -0.0010964802
   65  C  5  Y     -0.0714276722    -0.1896196659     0.0921005458     0.1164129921    -0.0012590792
   66  C  5  Z     -0.0709223170    -0.1711922458     0.1247810301     0.0640052686    -0.0009903352
   67  C  5  X     -0.0788251974    -0.1217766903     0.1868813488     0.1842266386    -0.0034995163
   68  C  5  Y     -0.0442504958    -0.1083878659     0.1194454139     0.1020041848     0.0012946966
   69  C  5  Z     -0.0667267128    -0.1006602856     0.2581117990     0.0779614090     0.0000545677
   70  C  5 XX     -0.0059146494     0.0070714603     0.0095308723    -0.0128049950     0.0000664833
   71  C  5 YY     -0.0015764032    -0.0124611680    -0.0190595341    -0.0082294236     0.0001772575
   72  C  5 ZZ      0.0149094739     0.0105880239    -0.0056294150     0.0028886553    -0.0000191518
   73  C  5 XY     -0.0082184210     0.0088427740     0.0127914445    -0.0050111810    -0.0000410041
   74  C  5 XZ     -0.0029358165     0.0180074807     0.0198196751    -0.0049258221    -0.0000288861
   75  C  5 YZ      0.0039531593     0.0036556014    -0.0001384446     0.0012560452     0.0000019153
   76  C  6  S      0.0082067159    -0.0065099040    -0.0056312596     0.0022205896    -0.0000205921
   77  C  6  S     -0.0220337527     0.0179648639     0.0187449829    -0.0048197552    -0.0000897640
   78  C  6  S     -0.0382192823     0.0314244607     0.0197152971    -0.0562969358     0.0051901535
   79  C  6  X      0.0001716722     0.0382899705    -0.0079626399    -0.0231957440     0.0002764688
   80  C  6  Y      0.0571134911     0.0349728029    -0.0059203341    -0.0035624433     0.0000775480
   81  C  6  Z     -0.0266904462    -0.0718991372    -0.0203316224     0.0018136961     0.0000472860
   82  C  6  X      0.0076308722     0.0350743996    -0.0169239650    -0.0437956210     0.0018106567
   83  C  6  Y      0.0462503073     0.0380121125     0.0055862746    -0.0083502587    -0.0012402351
   84  C  6  Z     -0.0227492785    -0.0715561516    -0.0161148093     0.0332107123    -0.0010407285
   85  C  6 XX      0.0012419674    -0.0012011423    -0.0026940789     0.0001804689    -0.0000025442
   86  C  6 YY     -0.0021951852     0.0028271503     0.0024723181    -0.0019003353     0.0000024269
   87  C  6 ZZ     -0.0039498913     0.0023981626     0.0047284272     0.0001625183     0.0000167948
   88  C  6 XY     -0.0018532239     0.0009715943     0.0036937964     0.0025247034    -0.0000408494
   89  C  6 XZ      0.0000798287     0.0007069218     0.0018757999    -0.0009204547    -0.0000186230
   90  C  6 YZ      0.0004921014    -0.0011516481     0.0008931144     0.0025449886    -0.0000069675
   91  C  7  S     -0.0039750267    -0.0081275201    -0.0035590030     0.0016242496    -0.0000008899
   92  C  7  S      0.0075698840     0.0163756058     0.0063106542    -0.0050612164     0.0001038156
   93  C  7  S      0.0079572715     0.0250300719     0.0493708100     0.0519128353     0.0000148733
   94  C  7  X     -0.0222367735    -0.0122795942     0.0329618157     0.0992943912    -0.0010519473
   95  C  7  Y     -0.0191830677     0.0155667537     0.0551757813     0.0950330003    -0.0010387748
   96  C  7  Z     -0.0332542545    -0.0091876761     0.0332446469     0.0550771739    -0.0005335456
   97  C  7  X     -0.0294745155    -0.0252633796     0.0430165761     0.1025090402     0.0008132151
   98  C  7  Y     -0.0164128556     0.0031278636    -0.0072654108     0.0439638307    -0.0010396484
   99  C  7  Z     -0.0367748472    -0.0224021170     0.0442566698     0.0554118946     0.0011712844
  100  C  7 XX     -0.0048254066    -0.0047259655    -0.0065548135    -0.0138630185     0.0001468174
  101  C  7 YY      0.0132295623     0.0163621015     0.0178461039     0.0205418202    -0.0001954876
  102  C  7 ZZ     -0.0073386516    -0.0078987942    -0.0082041418    -0.0069815665     0.0000740086
  103  C  7 XY     -0.0015105945    -0.0018450236     0.0027112957     0.0055689513    -0.0000597449
  104  C  7 XZ     -0.0084826430    -0.0094685845    -0.0080008817    -0.0091501230     0.0000917573
  105  C  7 YZ      0.0036942528     0.0037776172     0.0022393420     0.0004509708    -0.0000094334
  106  C  8  S      0.0004484067     0.0007162952    -0.0005401223    -0.0010552590    -0.0001017225
  107  C  8  S     -0.0009815672    -0.0017077529     0.0003726070     0.0002732552     0.0004686364
  108  C  8  S     -0.0009981661     0.0005717024    -0.0314891916    -0.0665070747     0.0011388504
  109  C  8  X      0.0927046935    -0.0220394697    -0.0378180651     0.0864590135    -0.0007434474
  110  C  8  Y      0.1623619112    -0.0459657784    -0.0654416463     0.1606970621    -0.0016552137
  111  C  8  Z      0.1928847581    -0.0544674450    -0.0757567015     0.1949626146    -0.0018343135
  112  C  8  X      0.0652968261    -0.0188535277    -0.0125021936     0.1783010162     0.0002052778
  113  C  8  Y      0.1119806519    -0.0400164566    -0.0696079871     0.2280720094    -0.0022570658
  114  C  8  Z      0.1360715197    -0.0378301569    -0.1106493521     0.2270140198    -0.0011598286
  115  C  8 XX      0.0029792292    -0.0079327453     0.0117283897    -0.0064878906     0.0040487028
  116  C  8 YY     -0.0007522412     0.0006450963    -0.0006667816     0.0002653743    -0.0275567704
  117  C  8 ZZ     -0.0025591472     0.0069252510    -0.0109780648     0.0060366893     0.0235981277
  118  C  8 XY      0.0034756496    -0.0084868253     0.0095108598    -0.0048254306    -0.0048211989
  119  C  8 XZ      0.0033484609    -0.0075610002     0.0121171564    -0.0059562157     0.0113650065
  120  C  8 YZ     -0.0018847808     0.0041571843    -0.0049151898     0.0023366407    -0.0078950571
  121  N  9  S     -0.0001988630    -0.0012955181    -0.0025134519    -0.0013779548    -0.0000120056
  122  N  9  S     -0.0013105877    -0.0040271280    -0.0028053720     0.0004922794     0.0000658796
  123  N  9  S      0.0144447560     0.0124456487    -0.0637759456    -0.0620388785    -0.0016089344
  124  N  9  X      0.0430006316     0.0410319415     0.0632296626     0.1191379146    -0.0010420525
  125  N  9  Y      0.0817355846     0.0822272785     0.0879518397     0.1161998078    -0.0010111890
  126  N  9  Z      0.0809416887     0.0743821093     0.0614783486     0.0594137990    -0.0004899312
  127  N  9  X     -0.0304024981    -0.0319426638    -0.0518338618    -0.1221737089     0.0012266624
  128  N  9  Y     -0.0519728393    -0.0581885657    -0.0978235231    -0.1424994685     0.0004573789
  129  N  9  Z     -0.0575956091    -0.0592300578    -0.0531678594    -0.0560548509     0.0005138821
  130  N  9 XX      0.0018456680     0.0012287798     0.0007530301    -0.0002992673     0.0000278377
  131  N  9 YY     -0.0051209111    -0.0039430927    -0.0008779337     0.0017067795    -0.0000220955
  132  N  9 ZZ      0.0029352971     0.0018609230     0.0006021000    -0.0001558122     0.0000267706
  133  N  9 XY      0.0003881203     0.0006068972     0.0007884781     0.0007301102     0.0000018792
  134  N  9 XZ      0.0029261758     0.0018322967     0.0000970938    -0.0009181770     0.0000074512
  135  N  9 YZ     -0.0012770315    -0.0005397355     0.0005059891     0.0004766350     0.0000078813
  136  C 10  S     -0.0004816045     0.0005873132     0.0024594302    -0.0012182006    -0.0000224685
  137  C 10  S      0.0011785993    -0.0013188376    -0.0061589798     0.0029035488    -0.0000380779
  138  C 10  S      0.0026595944     0.0029721430    -0.0316378081    -0.0188017346     0.0011242343
  139  C 10  X      0.0413510074    -0.0362868300     0.0514206627    -0.0501682896    -0.1028041749
  140  C 10  Y      0.0744957658    -0.0653624512     0.0877775809    -0.0873643186    -0.1825903387
  141  C 10  Z      0.0922997344    -0.0803644181     0.0975509334    -0.1027678678    -0.2198669286
  142  C 10  X      0.0316691390    -0.0310736052     0.0477884069    -0.0799209992    -0.1594598632
  143  C 10  Y      0.0562332388    -0.0577492186     0.1054210659    -0.1105376798    -0.2832283970
  144  C 10  Z      0.0692880747    -0.0657881923     0.1111348252    -0.1581211439    -0.3410157201
  145  C 10 XX     -0.0047473698     0.0004787362     0.0028837224    -0.0061202216     0.0105260847
  146  C 10 YY     -0.0070516350     0.0028496060     0.0018750887    -0.0099297588    -0.0006694854
  147  C 10 ZZ      0.0120248975    -0.0034742938    -0.0059351178     0.0164807800    -0.0098825145
  148  C 10 XY     -0.0072084386     0.0013989913     0.0040209351    -0.0095051509     0.0106068826
  149  C 10 XZ     -0.0025990758    -0.0003201512     0.0017381030    -0.0032800071     0.0103257359
  150  C 10 YZ      0.0006683949     0.0003650023    -0.0006234553     0.0009781610    -0.0052163661
  151  C 11  S      0.0002121022    -0.0001450946    -0.0010459636     0.0002858694     0.0000199093
  152  C 11  S     -0.0004692468     0.0003942998     0.0029933002     0.0000974731     0.0000560917
  153  C 11  S     -0.0008836683    -0.0011278475     0.0164090822     0.0108417722    -0.0004230830
  154  C 11  X     -0.0438656922     0.0082603487     0.0077859941    -0.0359046071     0.1057353253
  155  C 11  Y     -0.0795043353     0.0150614136     0.0190094455    -0.0649717413     0.1882439481
  156  C 11  Z     -0.0963428531     0.0184996356     0.0240274771    -0.0780991074     0.2261247552
  157  C 11  X     -0.0321565369     0.0058549087     0.0100085149    -0.0538769834     0.1629927488
  158  C 11  Y     -0.0585914458     0.0119492460     0.0280390864    -0.1013430867     0.2898688830
  159  C 11  Z     -0.0709274869     0.0128327720     0.0360820877    -0.1154933012     0.3483743658
  160  C 11 XX     -0.0068247049     0.0048340702    -0.0070534405     0.0102810040     0.0098695199
  161  C 11 YY      0.0080461444    -0.0040106359     0.0066449767    -0.0114004975    -0.0006530502
  162  C 11 ZZ     -0.0012928033    -0.0007745702     0.0010506620     0.0012885863    -0.0092113607
  163  C 11 XY     -0.0042745836     0.0036145323    -0.0056424847     0.0068531823     0.0098888669
  164  C 11 XZ     -0.0087022877     0.0057633600    -0.0087495508     0.0129087283     0.0097022640
  165  C 11 YZ      0.0049128954    -0.0031534942     0.0049710344    -0.0073634360    -0.0048798082
  166  C 12  S      0.0000290741     0.0000378864    -0.0000198519    -0.0001012477    -0.0001318700
  167  C 12  S     -0.0000901893    -0.0000991608     0.0003547653     0.0010708754     0.0003752553
  168  C 12  S     -0.0003666989    -0.0000053593    -0.0029447544    -0.0064680172    -0.0005484887
  169  C 12  X     -0.0865368572     0.0419082042    -0.0554603485     0.0835331494    -0.0025212430
  170  C 12  Y     -0.1546736126     0.0749735330    -0.0987157995     0.1496145883    -0.0042019045
  171  C 12  Z     -0.1852725769     0.0897528018    -0.1186025999     0.1795432579    -0.0051327450
  172  C 12  X     -0.0639680928     0.0366394129    -0.0643870418     0.1276510394    -0.0034176384
  173  C 12  Y     -0.1145853256     0.0667495494    -0.1165690896     0.2198023713    -0.0069434065
  174  C 12  Z     -0.1373707798     0.0787901901    -0.1408368240     0.2658226882    -0.0086739056
  175  C 12 XX      0.0027080121    -0.0003025784    -0.0011755774     0.0037448969    -0.0039492424
  176  C 12 YY     -0.0007509614     0.0001517049     0.0000051957     0.0001732024     0.0271003626
  177  C 12 ZZ     -0.0019772947     0.0001310850     0.0012774691    -0.0036446338    -0.0230884416
  178  C 12 XY      0.0025938505    -0.0002964746    -0.0014043797     0.0038603256     0.0046757156
  179  C 12 XZ      0.0028695714    -0.0002891098    -0.0012343702     0.0033535277    -0.0110981399
  180  C 12 YZ     -0.0015002569     0.0001685845     0.0007064143    -0.0016629542     0.0076293542
  181  C 13  S     -0.0000363594     0.0003900053     0.0008216599    -0.0008513503     0.0000221736
  182  C 13  S      0.0000121286    -0.0010364382    -0.0012967314     0.0034084728    -0.0001653752
  183  C 13  S      0.0016645541    -0.0010964642    -0.0051801773     0.0199578091     0.0018128701
  184  C 13  X     -0.0387274073     0.0087799657     0.0133849732    -0.0420553066    -0.1031427356
  185  C 13  Y     -0.0690179707     0.0129620348     0.0203639351    -0.0711905437    -0.1844383938
  186  C 13  Z     -0.0831934262     0.0154950839     0.0238242369    -0.0847184007    -0.2214720879
  187  C 13  X     -0.0287753637     0.0063168969     0.0206911584    -0.0656076912    -0.1582411862
  188  C 13  Y     -0.0498689884     0.0098753203     0.0297264798    -0.1090722412    -0.2807875496
  189  C 13  Z     -0.0602931989     0.0098830735     0.0329979452    -0.1244450564    -0.3380836088
  190  C 13 XX     -0.0049134537     0.0037618278    -0.0057107939     0.0070742983    -0.0101988505
  191  C 13 YY     -0.0070532495     0.0032335482    -0.0052885230     0.0101338547     0.0004475171
  192  C 13 ZZ      0.0119703409    -0.0071535505     0.0107928383    -0.0164415135     0.0097050552
  193  C 13 XY     -0.0073318718     0.0048716696    -0.0076714254     0.0104090161    -0.0103467527
  194  C 13 XZ     -0.0028927354     0.0028397857    -0.0039187918     0.0040073361    -0.0100161843
  195  C 13 YZ      0.0008586474    -0.0011103359     0.0016596950    -0.0012409491     0.0049762428
  196  C 14  S      0.0002809002    -0.0008212250    -0.0021844070     0.0014423777    -0.0000880068
  197  C 14  S     -0.0006200147     0.0017464095     0.0057132778    -0.0036202659     0.0005593358
  198  C 14  S     -0.0036737994    -0.0004214995     0.0136004465    -0.0120794298    -0.0034458055
  199  C 14  X      0.0480251858    -0.0396807751     0.0426055799    -0.0429306545     0.1037392048
  200  C 14  Y      0.0843007922    -0.0651611892     0.0877230041    -0.0839839107     0.1855730729
  201  C 14  Z      0.1021731967    -0.0805207947     0.1012674290    -0.0987886794     0.2232703669
  202  C 14  X      0.0350862972    -0.0302731442     0.0507350671    -0.0802470027     0.1590192542
  203  C 14  Y      0.0620640585    -0.0564212345     0.0935760989    -0.1221071681     0.2826689069
  204  C 14  Z      0.0761092674    -0.0670827476     0.1188490226    -0.1294218056     0.3419379224
  205  C 14 XX     -0.0065737831     0.0011235866     0.0040711633    -0.0091119054    -0.0101277506
  206  C 14 YY      0.0081927507    -0.0028919648    -0.0026628247     0.0107592525     0.0010867041
  207  C 14 ZZ     -0.0017199820     0.0020246660    -0.0002792075    -0.0021839822     0.0091326846
  208  C 14 XY     -0.0039955131     0.0002912287     0.0029000431    -0.0064556832    -0.0101662143
  209  C 14 XZ     -0.0085283678     0.0021265590     0.0046793282    -0.0124475822    -0.0101681541
  210  C 14 YZ      0.0048156400    -0.0013485773    -0.0024402867     0.0073962997     0.0050798950
  211  H 15  S     -0.0292268762    -0.0425825747     0.0016198089     0.0277057458    -0.0002414779
  212  H 15  S     -0.0220151924    -0.0437442594    -0.0012029180     0.0615374921    -0.0002275386
  213  H 16  S      0.0198612236     0.0411295712     0.0022975954    -0.0134825708    -0.0000319271
  214  H 16  S      0.0157983398     0.0354822976    -0.0428275900    -0.1570443134     0.0012561576
  215  H 17  S     -0.0165381160    -0.0302998389     0.0054333520     0.0097053583    -0.0000857080
  216  H 17  S     -0.0007890207    -0.0385324918    -0.0549542814     0.0516335230     0.0054230604
  217  H 18  S      0.0269081434     0.0451923519     0.0009047848    -0.0217524220     0.0002216218
  218  H 18  S      0.0200868372     0.0433861799     0.0028093271    -0.0780131790    -0.0042499697
  219  H 19  S     -0.0018461782    -0.0013873374     0.0140465446     0.0094733586    -0.0002118859
  220  H 19  S     -0.0036404766     0.0028197721     0.0687250373     0.0769612566    -0.0017232563
  221  H 20  S      0.0253943402    -0.0151349754    -0.0245753985    -0.0033785622     0.0000778714
  222  H 20  S      0.0284160770    -0.0187502094    -0.0998844416    -0.0685069325     0.0010731410
  223  H 21  S      0.0002268331     0.0001677941    -0.0018430697    -0.0007326355    -0.0001524529
  224  H 21  S     -0.0003962626     0.0015248603     0.0020842456    -0.0079479463    -0.0004199482
  225  H 22  S      0.0006870772    -0.0003152882    -0.0013198603     0.0003241319     0.0000438052
  226  H 22  S      0.0005628162    -0.0005170733    -0.0043223558    -0.0000139828    -0.0000558227
  227  H 23  S     -0.0002018708    -0.0000818350     0.0000373134     0.0000187788    -0.0002000008
  228  H 23  S     -0.0001308023    -0.0000275075    -0.0001929281    -0.0010856574    -0.0007184168
  229  H 24  S     -0.0001427513     0.0008533686     0.0010929267    -0.0010813067    -0.0000037646
  230  H 24  S     -0.0001149473     0.0011230359     0.0020025123    -0.0061937398     0.0001963651
  231  H 25  S      0.0003566481     0.0004185388     0.0005043917    -0.0024518770     0.0002178988
  232  H 25  S      0.0007963868    -0.0003587945    -0.0068618621    -0.0037234315    -0.0004865103
  233  C 26  S      0.0080436451     0.0096164004    -0.0039075200    -0.0060270864     0.0000391900
  234  C 26  S     -0.0184669520    -0.0201885750     0.0055726378     0.0068843303     0.0000845628
  235  C 26  S     -0.0125557997    -0.0120592129     0.1463370636     0.2082373682    -0.0004282227
  236  C 26  X     -0.0565018229     0.0737178926     0.0483158890    -0.0825298897     0.0007860534
  237  C 26  Y     -0.1406484817     0.0917016468     0.0894606703    -0.0991852241     0.0006622099
  238  C 26  Z     -0.1721776363     0.0997742738     0.1368511788    -0.1361515043     0.0010295784
  239  C 26  X     -0.0433311701     0.0395645704     0.0420909538    -0.0177526846    -0.0015924187
  240  C 26  Y     -0.1009285773     0.0667369370     0.1063725193    -0.1171563618     0.0011772495
  241  C 26  Z     -0.1167036089     0.0828523202     0.1453003776    -0.2041763557     0.0034568588
  242  C 26 XX     -0.0000337935     0.0105001570    -0.0139045335    -0.0012055535     0.0001477226
  243  C 26 YY     -0.0012188857    -0.0025257390    -0.0010617833    -0.0000424743    -0.0004947883
  244  C 26 ZZ     -0.0024372197    -0.0112095755     0.0178378460     0.0046452545     0.0003449166
  245  C 26 XY      0.0014826410     0.0142465046    -0.0112508493    -0.0051890159     0.0000127955
  246  C 26 XZ      0.0025150288     0.0115601537    -0.0137344204    -0.0005606079     0.0002609913
  247  C 26 YZ     -0.0003541807    -0.0066830816     0.0058704657     0.0017630882    -0.0001836974
  248  C 27  S     -0.0024220473    -0.0036560979     0.0043155827     0.0058403520    -0.0000283106
  249  C 27  S      0.0051862714     0.0085468272    -0.0112582046    -0.0188819408     0.0003243992
  250  C 27  S      0.0010556695     0.0074526805    -0.0045265496    -0.0807921627     0.0026869516
  251  C 27  X     -0.0235539190     0.0730516273    -0.0781015212     0.0180765893    -0.0001652513
  252  C 27  Y     -0.0392528313     0.1584392833    -0.1152142033    -0.0023409355     0.0001293923
  253  C 27  Z     -0.0346684192     0.1758255419    -0.1900556306     0.0134620408     0.0002415955
  254  C 27  X     -0.0079659111     0.0470707487    -0.0334378749     0.1412270843    -0.0016527799
  255  C 27  Y     -0.0164828640     0.1107698229    -0.1280317001    -0.0150884224    -0.0004494348
  256  C 27  Z     -0.0150531780     0.1156271606    -0.2158154095    -0.0238579307    -0.0009792216
  257  C 27 XX      0.0131461576    -0.0053670633    -0.0107398626     0.0132095002     0.0006654731
  258  C 27 YY     -0.0008289203     0.0007944685    -0.0002771114    -0.0022393511    -0.0051216636
  259  C 27 ZZ     -0.0113201039     0.0056989019     0.0089342260    -0.0147664273     0.0045231024
  260  C 27 XY      0.0128069084    -0.0061485208    -0.0085803477     0.0136501417    -0.0009886874
  261  C 27 XZ      0.0120838923    -0.0058186443    -0.0090926255     0.0150385621     0.0019887841
  262  C 27 YZ     -0.0062349827     0.0030550633     0.0041449909    -0.0069725154    -0.0014126445
  263  C 28  S     -0.0035108801     0.0138184100     0.0315314182     0.0115604420    -0.0001556666
  264  C 28  S      0.0124085466    -0.0247459036    -0.0653359485    -0.0160720310     0.0000015162
  265  C 28  S     -0.0476449111    -0.1669934299    -0.2644108783    -0.1394784487     0.0071591233
  266  C 28  X      0.0685324022     0.0972505807     0.0983022124     0.1004159308    -0.0013102810
  267  C 28  Y      0.1203574774     0.1241710020     0.0718207797     0.0855341010    -0.0010930513
  268  C 28  Z      0.1270871617     0.1726755388     0.1162749081     0.0590520090    -0.0009609885
  269  C 28  X      0.0691747996     0.1236198089     0.2327399676     0.2586659227    -0.0036500827
  270  C 28  Y      0.0794791808     0.0903182549     0.0972265166     0.1890919014    -0.0026846719
  271  C 28  Z      0.0851019992     0.1424421366     0.1987700714     0.1591925223    -0.0034038738
  272  C 28 XX     -0.0033310602    -0.0056736731     0.0049662208     0.0128249460    -0.0001179057
  273  C 28 YY      0.0011172345    -0.0082647841    -0.0108382528    -0.0101714766     0.0000638239
  274  C 28 ZZ      0.0019733489     0.0053710198    -0.0077601427    -0.0046907219     0.0000593133
  275  C 28 XY     -0.0074814621    -0.0100907894     0.0076213571     0.0065746891    -0.0000755547
  276  C 28 XZ     -0.0083896774    -0.0069682496     0.0140524819     0.0201614703    -0.0001919285
  277  C 28 YZ     -0.0031266019    -0.0034738041     0.0002359051     0.0041269413    -0.0000430705

                         61               62               63               64               65
                    0.0426003270     0.0528280870     0.0669219307     0.0814695143     0.0861745301
    1  C  1  S     -0.0369305380     0.0525871283    -0.0018308968    -0.0329176068    -0.0055758407
    2  C  1  S      0.0985041133    -0.1119156045     0.0139829322     0.0565721857     0.0247365119
    3  C  1  S      0.4424243776    -0.8211616571    -0.4559219984     0.5584825894     0.0914932123
    4  C  1  X      0.0953922334    -0.0879522073    -0.1595792966     0.0331224498    -0.0216073725
    5  C  1  Y     -0.0198257274     0.0843637932     0.0029313307    -0.0111952582    -0.0111423456
    6  C  1  Z      0.0438043022    -0.0682631672     0.0697483275     0.0320012014     0.0256433549
    7  C  1  X      0.0989228466    -0.1494171212    -0.4252005534     0.0093917724    -0.0453758354
    8  C  1  Y      0.0132440717     0.2529041336    -0.1956177237    -0.1196762302    -0.1022430433
    9  C  1  Z      0.1555245789    -0.1256023792     0.4506745618     0.0434643488     0.0974783036
   10  C  1 XX      0.0080983233    -0.0052483359     0.0032025354     0.0090547090     0.0020285672
   11  C  1 YY     -0.0022941925    -0.0164743459     0.0086913106    -0.0002126100     0.0032128343
   12  C  1 ZZ      0.0143414304    -0.0036025450    -0.0110272480     0.0042020023     0.0007771154
   13  C  1 XY      0.0056977430     0.0017726437    -0.0061930917     0.0027513460    -0.0003458588
   14  C  1 XZ     -0.0049724824    -0.0051024569     0.0082762068     0.0038623022     0.0005893441
   15  C  1 YZ      0.0018319083    -0.0059761332     0.0041708659    -0.0045462091     0.0001903290
   16  C  2  S     -0.0277149306     0.0163740093    -0.0249945533     0.0219119867    -0.0051931186
   17  C  2  S      0.0749211096    -0.0573192944     0.0382765401    -0.0383791616     0.0226704746
   18  C  2  S      0.2769658140    -0.0315150903     0.7008655308    -0.5847728935     0.0530342459
   19  C  2  X      0.0081646708     0.0627763328    -0.0342640183    -0.1464667362    -0.0177485307
   20  C  2  Y      0.0021469851     0.0260392430    -0.1058845317     0.0854534686    -0.0152116247
   21  C  2  Z     -0.0165084985    -0.0087120503    -0.0161178636    -0.0696239906    -0.0076703772
   22  C  2  X     -0.0409208828     0.1183099941    -0.1048177318    -0.2905020020    -0.0592687227
   23  C  2  Y     -0.0023800311     0.1798673008    -0.1791730689     0.0424263223    -0.0686110712
   24  C  2  Z     -0.1369891943     0.0465770269     0.0092512481    -0.1337750054    -0.0303197574
   25  C  2 XX      0.0078227216     0.0036428079     0.0067925107    -0.0056677642     0.0015821481
   26  C  2 YY      0.0041971879     0.0014334133    -0.0042728414    -0.0053009606     0.0009465177
   27  C  2 ZZ      0.0046035768    -0.0158037447     0.0095552531    -0.0013115503     0.0029197123
   28  C  2 XY      0.0012747634     0.0042430979    -0.0117541254     0.0010516210    -0.0013381389
   29  C  2 XZ      0.0059423956    -0.0007939545    -0.0017862312    -0.0076442574     0.0001123326
   30  C  2 YZ      0.0051546651     0.0027335597    -0.0041186686     0.0028354981    -0.0006927149
   31  C  3  S      0.0176583016     0.0385974999    -0.0178948884    -0.0223982144     0.0001119093
   32  C  3  S     -0.0404188193    -0.1100979466     0.0528147296     0.0408810661    -0.0138788343
   33  C  3  S     -0.2120369316    -0.4035862498     0.3157778910     0.5462212947     0.0798881043
   34  C  3  X     -0.0342660900    -0.0297401739    -0.0709762465     0.1819880183    -0.0094424948
   35  C  3  Y      0.0426140542     0.0125606632     0.0027292077    -0.0838417722    -0.0006959160
   36  C  3  Z     -0.0335534529     0.0288383613    -0.0938931130    -0.0026987826    -0.0001742829
   37  C  3  X     -0.0187137722    -0.0430505106    -0.1560695097     0.4399211336     0.0180126299
   38  C  3  Y      0.0969114714     0.1343771728     0.0342577514    -0.1702314407     0.0274025488
   39  C  3  Z     -0.0830224501     0.1098028802    -0.2438490756     0.0662481633     0.0348039952
   40  C  3 XX      0.0014788133    -0.0100765308     0.0110002356     0.0021322700     0.0000578883
   41  C  3 YY     -0.0023824655    -0.0127871491     0.0104456326     0.0075111415    -0.0003554101
   42  C  3 ZZ     -0.0085504951    -0.0018948421    -0.0079359269     0.0027084566    -0.0028620236
   43  C  3 XY      0.0042155174    -0.0076250202    -0.0011867160     0.0040314142     0.0004869639
   44  C  3 XZ     -0.0052299720     0.0009669783    -0.0002403662    -0.0091120361    -0.0011306265
   45  C  3 YZ     -0.0046367338    -0.0026419402    -0.0030117362     0.0021113276    -0.0004803194
   46  C  4  S      0.0075018796     0.0513986729    -0.0179761149     0.0281785743     0.0069005842
   47  C  4  S     -0.0285927349    -0.1236767003     0.0599638489    -0.0605980572    -0.0156743464
   48  C  4  S      0.0145868729    -0.7319466598     0.0725689503    -0.4697720975    -0.3203113635
   49  C  4  X      0.0130500806    -0.1220474547    -0.0218494521    -0.1447253325    -0.0164526225
   50  C  4  Y      0.0071123922     0.0022319029     0.1095647305     0.0172803473    -0.0025727352
   51  C  4  Z     -0.0162455296     0.0298664825    -0.0400006541    -0.0836969787    -0.0020808574
   52  C  4  X      0.0557035793    -0.2315954732     0.0868205437    -0.1994478941     0.0413179840
   53  C  4  Y     -0.0808248218    -0.0167861301     0.3400984888     0.0085423939    -0.0061950467
   54  C  4  Z     -0.0713806926     0.0904392048    -0.2966523614    -0.1692936109    -0.0738727685
   55  C  4 XX      0.0033110696    -0.0050663216     0.0100456058    -0.0054550323     0.0008104430
   56  C  4 YY     -0.0100505840    -0.0107688242    -0.0036999745    -0.0045273579    -0.0033668464
   57  C  4 ZZ      0.0022550426    -0.0112270049     0.0063256184    -0.0045494830    -0.0018434108
   58  C  4 XY     -0.0047490371     0.0006008956    -0.0054693159    -0.0056479946    -0.0014545171
   59  C  4 XZ     -0.0080737353    -0.0021888878     0.0011021245    -0.0013967986    -0.0008866071
   60  C  4 YZ      0.0101391853    -0.0064858034     0.0072544864     0.0019331368     0.0017578500
   61  C  5  S      0.0441034126    -0.0103518697    -0.0422933564    -0.0020605126    -0.0085313498
   62  C  5  S     -0.1021269274     0.0103637882     0.1123016271     0.0224347698     0.0158883422
   63  C  5  S     -0.5478325500     0.2003304869     0.6649893809    -0.1902743137    -0.2603183220
   64  C  5  X     -0.0193269313    -0.0618070904    -0.0160290940     0.0601358544     0.0006003296
   65  C  5  Y      0.0983295116     0.0188412520    -0.0230613547     0.0950916433    -0.0004547748
   66  C  5  Z     -0.1632582541    -0.0143780981    -0.0125339208     0.1430360767     0.0105774035
   67  C  5  X      0.1897541471    -0.2249567291     0.1886093542     0.3076331311    -0.2913591736
   68  C  5  Y      0.2589950314     0.1692542072    -0.0417521189     0.3088417083    -0.0064325163
   69  C  5  Z     -0.4692034143    -0.0751757892    -0.1722692185     0.2062319199     0.2012485732
   70  C  5 XX     -0.0224153017    -0.0036043648    -0.0042842224     0.0038969851    -0.0028137078
   71  C  5 YY     -0.0015526388    -0.0081490729     0.0130509018    -0.0084624321     0.0017228686
   72  C  5 ZZ      0.0022181600     0.0127625339     0.0175422049     0.0090775677     0.0025835592
   73  C  5 XY      0.0082374075     0.0236854502     0.0092070036     0.0155480573     0.0023652630
   74  C  5 XZ     -0.0030731976    -0.0181173591    -0.0010117663     0.0088554160     0.0007276859
   75  C  5 YZ     -0.0149526109    -0.0094177256    -0.0086431311    -0.0052888700    -0.0022976152
   76  C  6  S     -0.0042107409     0.0187528516    -0.0459893397    -0.0095175078    -0.0175864645
   77  C  6  S      0.0088446139    -0.0200937664     0.0480893556    -0.0049960491     0.0172034430
   78  C  6  S      0.0657702585    -0.4480269618     1.4158542721     0.4112073812     0.5491838724
   79  C  6  X      0.0424748399     0.0103911729    -0.0322673537    -0.0165762927    -0.0126684104
   80  C  6  Y      0.0749428305    -0.0329234428     0.0322660828     0.0560102335     0.0190886983
   81  C  6  Z     -0.0641277700    -0.0528101135     0.0310702945    -0.0305163082     0.0060530860
   82  C  6  X      0.0905320473     0.0123297390    -0.0636063082     0.0186920985    -0.0273977021
   83  C  6  Y      0.1786952394    -0.0772608600    -0.1161768482     0.1362287976     0.0222820050
   84  C  6  Z     -0.1435817498    -0.1220855189    -0.0569027182    -0.1486236462    -0.0536981171
   85  C  6 XX     -0.0008401967    -0.0062556777     0.0027205833    -0.0071785955     0.0003837732
   86  C  6 YY      0.0022082028     0.0006921619     0.0020794040     0.0036331085     0.0017145424
   87  C  6 ZZ      0.0000384387     0.0029122164     0.0086469974     0.0022486343     0.0026568555
   88  C  6 XY     -0.0051284902     0.0055692391     0.0112012005    -0.0014950721     0.0009354477
   89  C  6 XZ      0.0026284730     0.0028036050    -0.0013079214     0.0071334391     0.0002827551
   90  C  6 YZ     -0.0041475269     0.0053228336    -0.0058734742    -0.0021814795    -0.0005771631
   91  C  7  S      0.0017729078    -0.0075847267     0.0146196432    -0.0039414263     0.0027172752
   92  C  7  S      0.0006411175     0.0271004182    -0.0453398927     0.0123788333     0.0020762053
   93  C  7  S     -0.0170222564     0.0465352644    -0.1119323080    -0.0011163101    -0.1151490576
   94  C  7  X      0.2353618976    -0.0897458452    -0.0667763682    -0.1212651342    -0.0220341881
   95  C  7  Y      0.0474381039     0.0290092509     0.0013286154    -0.1776340499    -0.0110772224
   96  C  7  Z     -0.1796764487     0.1123945920     0.1735123180    -0.1831214815     0.0236338600
   97  C  7  X      0.0834289202    -0.0696625146    -0.5256091976    -0.2918449021     0.1211740018
   98  C  7  Y      0.2957508062    -0.0513751565     0.6909149137    -0.0149325226    -0.1779851159
   99  C  7  Z     -0.3027104360     0.1942983873    -0.1966663188    -0.3185718107     0.1092114952
  100  C  7 XX     -0.0295847316     0.0089727115     0.0006202925     0.0104975990     0.0011093685
  101  C  7 YY      0.0096332839     0.0039693760     0.0032515354    -0.0203821935    -0.0000182059
  102  C  7 ZZ      0.0166915544    -0.0087592460    -0.0188638194     0.0111501893    -0.0011959111
  103  C  7 XY      0.0160648282    -0.0061795461    -0.0133045732    -0.0009712412    -0.0012405906
  104  C  7 XZ      0.0011239291    -0.0014442254     0.0004565998     0.0143177492    -0.0000589676
  105  C  7 YZ     -0.0196585986     0.0115727224     0.0062588001    -0.0063502936     0.0003333754
  106  C  8  S     -0.0013865635    -0.0023102263    -0.0027442013    -0.0020166026     0.0217311154
  107  C  8  S     -0.0002068872     0.0062582632     0.0080285049     0.0030167941    -0.0514531367
  108  C  8  S     -0.0900377046    -0.0078829020     0.2890938871    -0.0219910350     0.0290533451
  109  C  8  X     -0.0316248447    -0.0147401069    -0.0137809074     0.0515443085     0.0435483325
  110  C  8  Y     -0.0458826968    -0.0159696291    -0.0164145441     0.0954078242     0.0006885493
  111  C  8  Z     -0.0540107859    -0.0129478995    -0.0118292699     0.1224706296    -0.0125037594
  112  C  8  X      0.0674410497    -0.0051434671    -0.1140539846     0.1425619214    -0.2570089372
  113  C  8  Y     -0.0764107420    -0.0604201560    -0.0122902976     0.1184102399     0.0199257179
  114  C  8  Z     -0.1227545253     0.0089416441     0.0220332253     0.1604844520     0.1140407705
  115  C  8 XX     -0.0071796988    -0.0089722724    -0.0041495177     0.0012699849     0.0095214015
  116  C  8 YY     -0.0008057280    -0.0010836289     0.0007842111    -0.0003562895    -0.0122454248
  117  C  8 ZZ      0.0074364425     0.0112524710     0.0059427266    -0.0008274109    -0.0046040781
  118  C  8 XY      0.0134588184     0.0201454605     0.0086015402     0.0140156660     0.0040399725
  119  C  8 XZ     -0.0081130370    -0.0121581580    -0.0057405518     0.0018768099    -0.0105406462
  120  C  8 YZ     -0.0054569733    -0.0077904131    -0.0048214409    -0.0067988334     0.0048616277
  121  N  9  S      0.0062313192    -0.0034165998     0.0205169691     0.0043196096    -0.0001908973
  122  N  9  S      0.0028976484    -0.0038608183     0.0172134181     0.0000408023     0.0068050896
  123  N  9  S      0.2840276422    -0.0983588458     0.8157968244     0.2433037500    -0.1688133305
  124  N  9  X      0.2622889819    -0.1038643983    -0.0630304672    -0.1087765355    -0.0057574209
  125  N  9  Y      0.0508444305     0.0159639333     0.0065894330    -0.1739455764    -0.0057222433
  126  N  9  Z     -0.1882150490     0.1355434512     0.1708238395    -0.1657705639     0.0112240020
  127  N  9  X     -0.3513568584     0.1388110787    -0.0269541668     0.1121793641     0.0376746587
  128  N  9  Y     -0.0076876937    -0.0414005409     0.1499237139     0.2779324778    -0.0317524833
  129  N  9  Z      0.1904035036    -0.1567897320    -0.3055952195     0.1832833395     0.0055575405
  130  N  9 XX     -0.0043764746     0.0012266800    -0.0016964002     0.0009762165     0.0017524693
  131  N  9 YY      0.0006526191     0.0005589511     0.0009005810    -0.0057742172     0.0002306564
  132  N  9 ZZ      0.0008285170    -0.0007330418    -0.0061067283     0.0017904425     0.0004101346
  133  N  9 XY      0.0008153000    -0.0002331567    -0.0060314047    -0.0008659930    -0.0001422537
  134  N  9 XZ      0.0009455897    -0.0005817797     0.0021151360     0.0037805527    -0.0002914784
  135  N  9 YZ     -0.0037224655     0.0018136640    -0.0014920079    -0.0021438583     0.0009692669
  136  C 10  S     -0.0210846722    -0.0286745749    -0.0226812105    -0.0152769946     0.0384065486
  137  C 10  S      0.0535377726     0.0751332352     0.0524846913     0.0385011858    -0.0812356615
  138  C 10  S      0.1396966688     0.2550316766     0.2210945900     0.1306263248    -0.3809768101
  139  C 10  X     -0.0179980684    -0.0313976274    -0.0299414667    -0.0214136640     0.0631100096
  140  C 10  Y     -0.0060233492    -0.0301014657     0.0037919394    -0.0145926029    -0.0785463928
  141  C 10  Z      0.0468534153     0.0489766521     0.0182783314     0.0074795180     0.0357096536
  142  C 10  X      0.0194881780     0.0573425522    -0.0166887311    -0.0207182156     0.3235543396
  143  C 10  Y      0.0500693171    -0.0236501977     0.0884038046     0.0056194866    -0.2922353657
  144  C 10  Z      0.0071131045     0.0078596469    -0.0532738045    -0.0410203651     0.0905601384
  145  C 10 XX      0.0029988425     0.0019542937     0.0016444769    -0.0035016116    -0.0056300842
  146  C 10 YY      0.0085039301     0.0088704454     0.0057566114    -0.0046691310    -0.0005618808
  147  C 10 ZZ     -0.0013595819     0.0036827864     0.0019798889     0.0155762290    -0.0086892321
  148  C 10 XY      0.0022492448    -0.0004568953     0.0005812459    -0.0073674338    -0.0109708708
  149  C 10 XZ      0.0033971945     0.0043154351     0.0023899234    -0.0008856197     0.0079814798
  150  C 10 YZ     -0.0003795518    -0.0005544943    -0.0002427390     0.0004144519    -0.0014767954
  151  C 11  S      0.0091838335     0.0141965784     0.0042010794     0.0040157119     0.0443803370
  152  C 11  S     -0.0209511558    -0.0340262338    -0.0151975869    -0.0095394460    -0.0988972865
  153  C 11  S     -0.0895364296    -0.2081182643    -0.0193270924    -0.0390647103    -0.8490127827
  154  C 11  X      0.0321953545     0.0312655999     0.0248010517    -0.0254768427    -0.0425652342
  155  C 11  Y      0.0208542155     0.0019089878     0.0130762081    -0.0683449279    -0.0916624122
  156  C 11  Z      0.0215069029     0.0015945469    -0.0039132468    -0.0907933616     0.0899365127
  157  C 11  X      0.0763882557     0.0854614929     0.0658725725    -0.0283056732    -0.0729526540
  158  C 11  Y      0.0056586272    -0.0165219558    -0.0245103588    -0.1294841523    -0.2309403968
  159  C 11  Z      0.0440573996     0.0024820369     0.0200298009    -0.1476897436     0.2154720806
  160  C 11 XX     -0.0042105950    -0.0038942743    -0.0007959623     0.0042537858    -0.0160863138
  161  C 11 YY      0.0017607957    -0.0015957373    -0.0006476401    -0.0094504134    -0.0033111570
  162  C 11 ZZ     -0.0016039989    -0.0015618154    -0.0017617428     0.0032112114    -0.0009837337
  163  C 11 XY     -0.0001040670     0.0017430145    -0.0005409662     0.0023765174     0.0077725541
  164  C 11 XZ     -0.0041005553    -0.0022999188    -0.0014011059     0.0061413558    -0.0016379813
  165  C 11 YZ      0.0014784742     0.0000257287     0.0012268729    -0.0036353510    -0.0084355612
  166  C 12  S     -0.0004125643    -0.0002000363    -0.0045697777    -0.0027981730     0.0415302973
  167  C 12  S      0.0021696879     0.0007465873     0.0069633363     0.0065950930    -0.0915994099
  168  C 12  S     -0.0207801397     0.0188613958    -0.0028958372     0.0216224394    -0.5570207071
  169  C 12  X     -0.0226731051    -0.0070750235     0.0010749548     0.0612929549    -0.1210529081
  170  C 12  Y     -0.0410640606    -0.0144195292    -0.0134258053     0.0961128669     0.0083958263
  171  C 12  Z     -0.0485156492    -0.0144030284    -0.0190629122     0.1135936460     0.0580346851
  172  C 12  X     -0.0243074086    -0.0162274983     0.0237737729     0.1239943392    -0.3605073162
  173  C 12  Y     -0.0763569506    -0.0263816768    -0.0308333154     0.1754852083     0.0340448776
  174  C 12  Z     -0.0776869548    -0.0201817001    -0.0363018255     0.2020430137     0.1559251349
  175  C 12 XX     -0.0014478378    -0.0008021342    -0.0021916825     0.0029748182     0.0052737731
  176  C 12 YY      0.0000752373    -0.0000606472     0.0014368622     0.0007516412    -0.0144360847
  177  C 12 ZZ      0.0018155421     0.0011094697     0.0015116891    -0.0024506265    -0.0090468562
  178  C 12 XY     -0.0002672018     0.0008642049     0.0002381321     0.0040370057     0.0011566042
  179  C 12 XZ     -0.0017503155    -0.0012215429     0.0003472291     0.0035998745    -0.0075599834
  180  C 12 YZ      0.0003158512    -0.0002828496    -0.0008316930    -0.0022891267     0.0060526851
  181  C 13  S     -0.0104024004    -0.0149709169    -0.0098787070    -0.0091986152     0.0376092074
  182  C 13  S      0.0271555673     0.0369834417     0.0198261527     0.0223596703    -0.0831167203
  183  C 13  S      0.1759243634     0.1788734481     0.1468724804     0.1566015160    -0.6954618489
  184  C 13  X     -0.0061213012    -0.0225471755     0.0031251476    -0.0441178900    -0.0814251298
  185  C 13  Y      0.0227700138     0.0048493862    -0.0006512182    -0.0792646279     0.0754199428
  186  C 13  Z      0.0396116259     0.0247812962     0.0182262636    -0.0769570990    -0.0316043238
  187  C 13  X     -0.0397001841    -0.0494904641    -0.0072294939    -0.0827816668    -0.1565791156
  188  C 13  Y      0.0225531866    -0.0235048804    -0.0003338866    -0.1464498400     0.1946319660
  189  C 13  Z      0.0866509829     0.0720258067     0.0349778688    -0.1138026162    -0.1007820930
  190  C 13 XX     -0.0001404149     0.0006987175     0.0002081174     0.0032246770    -0.0076100296
  191  C 13 YY     -0.0011676204     0.0015810499    -0.0002100899     0.0090020483     0.0000673037
  192  C 13 ZZ      0.0071086046     0.0051167616     0.0036649281    -0.0075617294    -0.0091346768
  193  C 13 XY     -0.0010772613     0.0014448325     0.0015126158     0.0062211182    -0.0092556891
  194  C 13 XZ     -0.0015846563    -0.0012943925    -0.0015854961    -0.0009881294     0.0082244268
  195  C 13 YZ     -0.0005727091    -0.0010229139    -0.0004312065     0.0002015609    -0.0019998707
  196  C 14  S      0.0198285973     0.0298923434     0.0063621444     0.0089440405     0.0392313838
  197  C 14  S     -0.0516680372    -0.0753894560    -0.0198438542    -0.0238339148    -0.0871927115
  198  C 14  S     -0.1946040352    -0.2599483685    -0.0316560068    -0.1053422905    -0.2848933581
  199  C 14  X      0.0457995601     0.0560466303     0.0171685527     0.0149681662     0.0293033319
  200  C 14  Y     -0.0125598392    -0.0360081041    -0.0240984768    -0.0251784994     0.0459480241
  201  C 14  Z      0.0213453072     0.0127792473     0.0190353810     0.0024998551    -0.0511804918
  202  C 14  X     -0.0480394285    -0.0206692278    -0.0108091868    -0.0402510168     0.1436421921
  203  C 14  Y     -0.0016946292    -0.0067055850    -0.0433791085    -0.0532499683     0.1929181483
  204  C 14  Z      0.0792278477     0.0295242777     0.0525026874     0.0228736451    -0.2270885181
  205  C 14 XX      0.0034601166     0.0016768679     0.0024029221    -0.0057338690    -0.0124408135
  206  C 14 YY     -0.0092504512    -0.0091705225    -0.0040315141     0.0059883239    -0.0021747183
  207  C 14 ZZ     -0.0041854012    -0.0068303886    -0.0024696537    -0.0049787473    -0.0007803608
  208  C 14 XY      0.0004945175    -0.0010872590    -0.0007143811    -0.0055954438     0.0063746006
  209  C 14 XZ      0.0021671423    -0.0013013915     0.0003801685    -0.0101051549    -0.0035632737
  210  C 14 YZ     -0.0004202280     0.0015017269     0.0006722847     0.0068339506    -0.0080481395
  211  H 15  S      0.0472788940     0.0506418839    -0.0561590949    -0.0050001576    -0.0075643722
  212  H 15  S     -0.2277131156     0.6574576018    -0.6667245334    -0.3698587764    -0.2408170638
  213  H 16  S      0.0051249477     0.0315095530    -0.0539954503     0.0020556549    -0.0085117623
  214  H 16  S     -0.1940670577     0.3745321100    -0.7230298127     0.1446276549    -0.1668483473
  215  H 17  S     -0.0216279342     0.0278581796    -0.0485093952    -0.0157954862    -0.0076028244
  216  H 17  S     -0.0105862439     0.4421735627    -0.6092894252    -0.2043964543     0.0130354953
  217  H 18  S     -0.0649209621     0.0162581046    -0.0528937074    -0.0001187420    -0.0073860696
  218  H 18  S     -0.1078977878     0.5552428742    -0.7240879379     0.1267963159     0.1185649647
  219  H 19  S     -0.0194159097     0.0500938167     0.0032936348     0.0153362390    -0.0002551712
  220  H 19  S     -0.1283367452     0.4295350877    -0.4189304874    -0.0733886391    -0.1662810526
  221  H 20  S      0.0179546991    -0.0471052996    -0.0704588378    -0.0185359265    -0.0150431351
  222  H 20  S      0.0073640277     0.1636194386    -0.6806261664    -0.2924940305    -0.2691949353
  223  H 21  S      0.0081007162     0.0138736271     0.0024373219     0.0017340866     0.0647680351
  224  H 21  S     -0.0762803465    -0.0382578270    -0.2458527505    -0.0951405943     0.8565857103
  225  H 22  S      0.0106262725     0.0157461774     0.0022575450     0.0029104716     0.0640966940
  226  H 22  S      0.0537779321     0.0964553995    -0.0077480097     0.0026013540     0.9844811477
  227  H 23  S     -0.0007594379     0.0004105630    -0.0091945910    -0.0046249296     0.0676752795
  228  H 23  S     -0.0052489580    -0.0009168195    -0.0707496050    -0.0571583728     0.9492380565
  229  H 24  S     -0.0117651997    -0.0177100508    -0.0131629012    -0.0107702531     0.0572906726
  230  H 24  S     -0.0674778840    -0.1044625138    -0.1086711062    -0.1122314022     0.8218257975
  231  H 25  S     -0.0141187695    -0.0152139550    -0.0104834655    -0.0107060161     0.0590946058
  232  H 25  S      0.0151948099     0.0666152108    -0.1112371414    -0.0397316517     0.6497211992
  233  C 26  S      0.0017284637    -0.0114206141     0.0029620275     0.0020373804     0.0208252521
  234  C 26  S     -0.0205262750     0.0245586413     0.0293832739    -0.0048649810    -0.0899907249
  235  C 26  S      0.2061016632     0.1403152132    -0.6689258186     0.0738539047    -0.1449790076
  236  C 26  X     -0.0340278563    -0.0757084759     0.0108512641     0.0157955438    -0.0283055413
  237  C 26  Y      0.1627700460     0.1945699656     0.0935783507     0.1349312619     0.0187902566
  238  C 26  Z     -0.0916146043    -0.1225719482    -0.0932860113    -0.0025961182     0.0049444453
  239  C 26  X      0.1751000189    -0.1400491722     0.1822027668     0.1200718765    -0.4882758906
  240  C 26  Y      0.1565895391     0.2896388076     0.1642744820     0.1610002611     0.0523494797
  241  C 26  Z     -0.1896022937    -0.1606834579    -0.2001676487    -0.1034531324     0.1823385687
  242  C 26 XX      0.0099747449     0.0114871684     0.0104004883    -0.0097330878    -0.0036036253
  243  C 26 YY      0.0011971515     0.0018235592    -0.0025437662    -0.0009518801    -0.0058796149
  244  C 26 ZZ     -0.0122264055    -0.0087945615    -0.0056616734     0.0098322439    -0.0063969236
  245  C 26 XY     -0.0142648249    -0.0186295796    -0.0068436576    -0.0184845321    -0.0029875686
  246  C 26 XZ      0.0131476555     0.0143810124     0.0028016537    -0.0077118540    -0.0005472899
  247  C 26 YZ      0.0012650749     0.0081561302     0.0046682997     0.0094760372    -0.0001700001
  248  C 27  S      0.0049652590     0.0069678756    -0.0160907076     0.0005393242    -0.0155707577
  249  C 27  S     -0.0249125554    -0.0149966668     0.0552450994    -0.0030758067     0.0294076715
  250  C 27  S     -0.1742141372    -0.0053772185    -0.1734241294    -0.1215025737     0.4419455547
  251  C 27  X      0.0651713101     0.0808186898    -0.0038491763    -0.0432754476     0.0524991485
  252  C 27  Y     -0.1401134467    -0.2354479277    -0.0934909168    -0.1997436214    -0.0324711396
  253  C 27  Z      0.1415760750     0.1778455141     0.0979547568    -0.0682605664    -0.0089290754
  254  C 27  X      0.2887134844     0.0995465923    -0.1342490861     0.0622331040    -0.3612865298
  255  C 27  Y     -0.1895771711    -0.3077376552    -0.1419580505    -0.2820321222    -0.0292637847
  256  C 27  Z      0.1016493879     0.2282320494     0.2037969017    -0.1455152084     0.1796193043
  257  C 27 XX      0.0005346437     0.0054349577     0.0078759173     0.0046505033    -0.0044570011
  258  C 27 YY     -0.0010653201    -0.0000860037     0.0016183358    -0.0009610367     0.0072018149
  259  C 27 ZZ     -0.0050379195    -0.0076285986    -0.0014404132    -0.0045257011     0.0036893426
  260  C 27 XY     -0.0138535154    -0.0147751030    -0.0073253128    -0.0055576461    -0.0013945260
  261  C 27 XZ      0.0029007601     0.0074381349     0.0024704338     0.0042814559     0.0063782361
  262  C 27 YZ      0.0052808054     0.0065728526     0.0043568946     0.0025530843    -0.0010218765
  263  C 28  S     -0.0358971176    -0.0299478208    -0.0521127252    -0.0128081181    -0.0039365732
  264  C 28  S      0.0902674777     0.0668717942     0.1450423408     0.0238890450     0.0170784428
  265  C 28  S      0.2853830219     0.4205805765    -0.2165314715     0.0723926746     0.1444471270
  266  C 28  X      0.1045516433     0.0007316533     0.0173682020     0.0057376126    -0.0012345518
  267  C 28  Y      0.0424969982     0.0713770024     0.0005270564    -0.0068241833     0.0007400745
  268  C 28  Z     -0.1104856729    -0.0450406729     0.0120603027    -0.0146402316     0.0003498381
  269  C 28  X      0.1859402012    -0.1128127624    -0.4448147412    -0.1568500651     0.0781201659
  270  C 28  Y      0.3611063153     0.1048502008     0.5059238957     0.0840504336    -0.1737328925
  271  C 28  Z     -0.5145960690     0.0776379182    -0.0909306962    -0.2962303464     0.0976058177
  272  C 28 XX      0.0264716296    -0.0096099688     0.0024751933    -0.0100696903     0.0005675073
  273  C 28 YY     -0.0014180337     0.0094372417     0.0041754665     0.0268679258     0.0014300789
  274  C 28 ZZ     -0.0039542160     0.0139249888     0.0253646407    -0.0132931331     0.0026821621
  275  C 28 XY     -0.0223565963     0.0029440200     0.0199483245    -0.0018557154     0.0028065976
  276  C 28 XZ      0.0050635866     0.0164643914     0.0009395308    -0.0191701778    -0.0012882766
  277  C 28 YZ      0.0221975807    -0.0148045686    -0.0071824506     0.0006459073    -0.0014365107

                         66               67               68               69               70
                    0.0948474658     0.1030835347     0.1205002029     0.1245304115     0.1271940838
    1  C  1  S     -0.0002606059     0.0345412681    -0.0334493504    -0.0263777473     0.0595643421
    2  C  1  S      0.0012529755    -0.0665192123     0.0476438161     0.0432213962    -0.1234140071
    3  C  1  S      0.1393154203    -1.1108841026     0.7662599702     0.4042160529    -0.7015528778
    4  C  1  X      0.0058572580     0.0713255457    -0.0780959323    -0.0565523170     0.1184141309
    5  C  1  Y     -0.0423093002     0.0505606242    -0.0149711078    -0.0193796744     0.0484310249
    6  C  1  Z     -0.0260683012    -0.1484265284     0.0246557237    -0.0117457835    -0.0318458261
    7  C  1  X      0.1445349941     0.2089923390    -0.2609385052    -0.2143653161     0.4515880384
    8  C  1  Y     -0.4172241326     0.2124382747     0.0439957782    -0.0101264170     0.3317753687
    9  C  1  Z     -0.1710361761    -0.4709603382     0.1206129169     0.0620224315    -0.3840298412
   10  C  1 XX     -0.0058200315    -0.0016703991     0.0077727761     0.0066340996    -0.0101114822
   11  C  1 YY     -0.0001182728    -0.0118761176    -0.0027318370     0.0008807768    -0.0168880525
   12  C  1 ZZ      0.0057209688    -0.0053887502     0.0065648269     0.0022053504    -0.0000776719
   13  C  1 XY     -0.0040358422     0.0007532444    -0.0068106665    -0.0063524510     0.0037213186
   14  C  1 XZ     -0.0084400234    -0.0044796038     0.0028274134     0.0002876903     0.0052198651
   15  C  1 YZ     -0.0017691999     0.0018344544    -0.0004246827    -0.0014067545     0.0050160022
   16  C  2  S      0.0264868974     0.0314343438     0.0164690152     0.0370170222    -0.0947663181
   17  C  2  S     -0.0350155573    -0.0774820978    -0.0383588331    -0.0868533236     0.2222178409
   18  C  2  S     -0.8311458380    -0.4334625812    -0.4994808441    -0.5835434846     0.9250794470
   19  C  2  X      0.0477737541     0.0467535334     0.0146629714     0.0532017587    -0.1406714961
   20  C  2  Y      0.1081510464     0.0960544085     0.0198884173     0.0248866937     0.0131896913
   21  C  2  Z     -0.0144226806     0.0126748945    -0.0424274184    -0.0149034589    -0.0531801944
   22  C  2  X      0.2158025078     0.1880711049    -0.0071018003     0.1833821503    -0.6625046777
   23  C  2  Y      0.2761463998     0.4548599763     0.0111298513     0.1751614874    -0.4418532021
   24  C  2  Z     -0.1263337157     0.2040373498    -0.2695762751    -0.0971364038    -0.1564488317
   25  C  2 XX     -0.0058078743    -0.0048808244    -0.0025274075    -0.0086751063     0.0250935346
   26  C  2 YY      0.0005158602    -0.0077996420    -0.0043885250    -0.0074844220     0.0149506654
   27  C  2 ZZ     -0.0046998551    -0.0050308077    -0.0026837920    -0.0030440283     0.0070934827
   28  C  2 XY      0.0087220246     0.0026055967    -0.0052067721    -0.0041658698     0.0033965764
   29  C  2 XZ      0.0036588088     0.0018904338    -0.0022237048    -0.0010561443     0.0027774488
   30  C  2 YZ      0.0011908915     0.0034939840     0.0089585314     0.0048904435     0.0046169815
   31  C  3  S      0.0372443974    -0.0416826887     0.0676088901     0.0145064423     0.0730647224
   32  C  3  S     -0.0645225843     0.1013720692    -0.1410311878    -0.0203818363    -0.1705628456
   33  C  3  S     -0.9252080196     0.5544686719    -1.0108798550    -0.3592556618    -0.5860082568
   34  C  3  X     -0.0461187148    -0.0017377036     0.0264349469    -0.0085528092     0.1183955547
   35  C  3  Y     -0.0031048612    -0.0169383858    -0.0411255819    -0.0275503763    -0.0012135914
   36  C  3  Z      0.1086313199    -0.1192642443     0.0696794420     0.0141052454     0.0225463349
   37  C  3  X     -0.0695711030    -0.0482902581    -0.0165488337    -0.0832194852     0.4425115922
   38  C  3  Y     -0.1319522362    -0.2292289156    -0.1785409790    -0.1904983061     0.0556076924
   39  C  3  Z      0.3327679950    -0.5309725467     0.4269036605     0.0332098471     0.5130618034
   40  C  3 XX     -0.0109338010     0.0083997257    -0.0136761727    -0.0025307377    -0.0158963032
   41  C  3 YY     -0.0087696502     0.0092047958    -0.0021462239     0.0030929608    -0.0079502503
   42  C  3 ZZ      0.0025023661     0.0056588133    -0.0152741598    -0.0049539133    -0.0128347320
   43  C  3 XY      0.0040032849    -0.0009242587    -0.0008478441    -0.0016638480     0.0092803923
   44  C  3 XZ      0.0031948305    -0.0049647608    -0.0002727985     0.0014118211    -0.0123371370
   45  C  3 YZ      0.0009587215    -0.0027114273     0.0068583025     0.0052003574    -0.0046701349
   46  C  4  S     -0.0137797776    -0.0331506745    -0.0562473307    -0.0379831218    -0.0422055726
   47  C  4  S      0.0245383726     0.0524325675     0.1110339187     0.0730628722     0.0854943148
   48  C  4  S      0.3081141073     1.1703957692     0.9358043720     0.9736248805     0.4713152036
   49  C  4  X      0.0114866860     0.0425771071    -0.0626669253    -0.0073292180    -0.0326365681
   50  C  4  Y     -0.0190458128     0.1530415952     0.0406000786     0.0368103815     0.0337334591
   51  C  4  Z     -0.0445458115    -0.0827292001    -0.0764265397    -0.0441420755    -0.0755643512
   52  C  4  X      0.2010499648     0.1468532741    -0.1829919864    -0.0080505050     0.0299145350
   53  C  4  Y     -0.2135839167     0.4116971379     0.3163010627     0.0826174779     0.2477000735
   54  C  4  Z     -0.3704800491    -0.2744459398    -0.2303055297    -0.0677208469    -0.3991484074
   55  C  4 XX     -0.0013595118     0.0053992605     0.0138973519     0.0103218095     0.0033743381
   56  C  4 YY      0.0089486832    -0.0001126415     0.0104395108     0.0077550589     0.0007847675
   57  C  4 ZZ     -0.0024620871     0.0099634566     0.0008283060     0.0006297869     0.0148226376
   58  C  4 XY      0.0002733859     0.0023686155    -0.0044390676    -0.0005205784    -0.0065659872
   59  C  4 XZ     -0.0074543524    -0.0023160338    -0.0012195713    -0.0003557882    -0.0064814880
   60  C  4 YZ     -0.0036556425     0.0034740654    -0.0037735654    -0.0003905919    -0.0035204975
   61  C  5  S      0.0012079868     0.0145244307    -0.0118066926    -0.0034007037     0.0147363791
   62  C  5  S      0.0161848604    -0.0021727038     0.0197139224     0.0171825401    -0.0265199138
   63  C  5  S     -0.7508959436    -0.2282572418     0.5768201082     0.2742025924    -0.5495003557
   64  C  5  X     -0.0098467298     0.0515949360    -0.0036044145     0.0107880536     0.0513109637
   65  C  5  Y      0.0034091904     0.0158808273     0.0500736003     0.0205202010     0.0301684244
   66  C  5  Z      0.0274832241    -0.0422712320    -0.0008619765    -0.0161119107     0.0409969041
   67  C  5  X     -0.2380708971     0.1324745753     0.2060268486     0.3586628011    -0.0109817916
   68  C  5  Y     -0.1346440865     0.0467707229     0.1366329157    -0.0578306798     0.0447308220
   69  C  5  Z      0.1872655689    -0.1634033962    -0.1896231729    -0.1906634351     0.2567934602
   70  C  5 XX      0.0049242353    -0.0065625546    -0.0004793144    -0.0000987499    -0.0073112790
   71  C  5 YY     -0.0014221674     0.0010906989     0.0034986596     0.0033465886    -0.0013781676
   72  C  5 ZZ     -0.0040476489     0.0069791564     0.0013097354     0.0012878319    -0.0013288688
   73  C  5 XY     -0.0021979381     0.0058988865    -0.0041565580    -0.0041205817    -0.0026924773
   74  C  5 XZ     -0.0060320164     0.0012774367    -0.0023605234     0.0003199083    -0.0009648337
   75  C  5 YZ     -0.0062596813    -0.0027300437     0.0001853648     0.0015892368    -0.0035687872
   76  C  6  S     -0.0854584761    -0.0018359825     0.0543191929     0.0347850565    -0.0082378970
   77  C  6  S      0.1099915819    -0.0006629553    -0.0771737494    -0.0489819477     0.0130090354
   78  C  6  S      2.2495475424     0.0099291372    -1.1138858756    -0.7698609900     0.1143468772
   79  C  6  X     -0.0895858446     0.0080753233    -0.0939905867    -0.0732235221     0.0429492813
   80  C  6  Y      0.1365457590     0.0078261181    -0.0123869566    -0.0155066390     0.0173749138
   81  C  6  Z      0.0853315785    -0.0039391726    -0.0602086206    -0.0406106120    -0.0014206387
   82  C  6  X     -0.2832273914    -0.0281946869    -0.2553429565    -0.2284082782     0.0784225073
   83  C  6  Y      0.3840483257    -0.0935254639    -0.1043927591    -0.0767397583     0.0055794526
   84  C  6  Z      0.2411214896     0.1265328586    -0.1908014771    -0.1081109083     0.1124770430
   85  C  6 XX      0.0042943360     0.0011635031    -0.0118823924    -0.0062124793    -0.0004579098
   86  C  6 YY      0.0111547394     0.0005689253    -0.0078238207    -0.0041656711    -0.0058388788
   87  C  6 ZZ      0.0104364477    -0.0022945008     0.0021894426    -0.0015880496     0.0085189161
   88  C  6 XY     -0.0009466970    -0.0000321011     0.0078956035     0.0067454273    -0.0077339535
   89  C  6 XZ     -0.0011434715     0.0001331299     0.0026879871     0.0008717679     0.0005364692
   90  C  6 YZ      0.0064223216    -0.0011566681     0.0004284424     0.0007060662     0.0001078378
   91  C  7  S     -0.0094976093     0.0013738939     0.0056834024     0.0045690023    -0.0010443541
   92  C  7  S      0.0092776726     0.0080677314    -0.0088474919    -0.0145925250     0.0085982403
   93  C  7  S      0.2880822609     0.1588168720    -0.1209922195    -0.1016080003    -0.2027994761
   94  C  7  X      0.0146054609     0.0197275373    -0.0230676794     0.0199977453    -0.0531112946
   95  C  7  Y      0.0504144615    -0.0053338363    -0.0395352177    -0.0124415289    -0.0503878288
   96  C  7  Z      0.0130217261    -0.0409767745    -0.0080553719    -0.0171461678    -0.0278679839
   97  C  7  X     -0.0552676933     0.2680907923    -0.0611579296    -0.1959917333    -0.0213275570
   98  C  7  Y      0.0708190659    -0.4853712963     0.0723602249     0.2585053154    -0.0232535612
   99  C  7  Z     -0.0126921620     0.2297610504    -0.1111469666    -0.2138638732     0.0631178767
  100  C  7 XX      0.0007486498     0.0016103857    -0.0014971252    -0.0027768423     0.0024818935
  101  C  7 YY      0.0031028200    -0.0008038274    -0.0014472343    -0.0007283140    -0.0059952785
  102  C  7 ZZ     -0.0009667227     0.0051057621    -0.0006801315    -0.0022120855     0.0029057324
  103  C  7 XY      0.0017521272     0.0050193490    -0.0025229935    -0.0013716786    -0.0018784883
  104  C  7 XZ     -0.0048370918    -0.0009872787     0.0034086193     0.0025246288    -0.0001846826
  105  C  7 YZ      0.0014835120     0.0007329601    -0.0007131395    -0.0006610698     0.0003595670
  106  C  8  S     -0.0012564495     0.0019445171     0.0020894632    -0.0023198790     0.0004609472
  107  C  8  S      0.0127195549    -0.0038553504    -0.0085892080     0.0011024593     0.0018308566
  108  C  8  S      0.0788572092     0.1761263295     0.0432339542     0.0631326108     0.0718868944
  109  C  8  X     -0.0084276077    -0.0025578768    -0.0255851881    -0.0049138537    -0.0027254806
  110  C  8  Y     -0.0085748373     0.0039335975    -0.0012571299    -0.0221577774     0.0004183569
  111  C  8  Z     -0.0088739476     0.0076349106    -0.0106765448     0.0017094882     0.0070538920
  112  C  8  X     -0.1038477936    -0.0731705923     0.1748153195     0.0152966336    -0.0036115214
  113  C  8  Y      0.0000113329     0.0574512372    -0.0567132037     0.0715815010     0.0437510316
  114  C  8  Z      0.0139527055     0.0048941536    -0.0736055926    -0.0938147390    -0.0416291790
  115  C  8 XX     -0.0005077825     0.0022363809    -0.0015522930    -0.0042822503    -0.0000739577
  116  C  8 YY      0.0018189646    -0.0009908049     0.0013562658    -0.0000104736     0.0009153392
  117  C  8 ZZ      0.0019003089    -0.0006992447    -0.0012354706     0.0043836137     0.0003573006
  118  C  8 XY     -0.0011938408     0.0006933727    -0.0080855503     0.0033830165    -0.0006172461
  119  C  8 XZ      0.0002103372    -0.0012642444     0.0012929819    -0.0051480514     0.0003390147
  120  C  8 YZ      0.0006913991    -0.0005867615     0.0010662457    -0.0019195532    -0.0001925771
  121  N  9  S     -0.0076414750    -0.0133206309     0.0065136214     0.0098567750     0.0028454887
  122  N  9  S     -0.0184754337    -0.0081277972     0.0102689920     0.0108966298     0.0029694600
  123  N  9  S     -0.0362563680    -0.5925562088     0.1642819154     0.3774762606     0.0561430738
  124  N  9  X      0.0045877314    -0.0111982071    -0.0041837638     0.0029633393    -0.0412334349
  125  N  9  Y      0.0299359774    -0.0049740639    -0.0322461159    -0.0189099329    -0.0284666550
  126  N  9  Z      0.0088076602    -0.0286227580    -0.0193591349    -0.0125468018     0.0039509296
  127  N  9  X      0.0020191897     0.0998768943    -0.0145621074    -0.0664697190     0.0353374176
  128  N  9  Y     -0.0392698362    -0.1134175033     0.0712680535     0.1059966210     0.0467704416
  129  N  9  Z     -0.0100280774     0.1113907859     0.0101139410    -0.0173928603    -0.0206378077
  130  N  9 XX     -0.0011996520     0.0015764789     0.0006229612    -0.0015956392     0.0011150736
  131  N  9 YY      0.0002894851     0.0000954065    -0.0007304437     0.0008265582    -0.0024315551
  132  N  9 ZZ     -0.0008669451     0.0037827456    -0.0004341559    -0.0008837314     0.0008447588
  133  N  9 XY      0.0011291982     0.0040010816    -0.0014799578    -0.0016294186    -0.0015920806
  134  N  9 XZ     -0.0013803245    -0.0018147979     0.0013420712     0.0016162450     0.0015191139
  135  N  9 YZ      0.0007169077     0.0017351204    -0.0005256302    -0.0021075963    -0.0011136326
  136  C 10  S     -0.0003596764    -0.0076571935    -0.0197691114     0.0174532284     0.0054521781
  137  C 10  S     -0.0007732660     0.0139352407     0.0422319372    -0.0388717349    -0.0147705145
  138  C 10  S      0.0368550496     0.1398846401     0.3921642349    -0.6101863593    -0.1676548319
  139  C 10  X     -0.0008863609    -0.0197430070    -0.0687944727     0.0712878161     0.0166037375
  140  C 10  Y      0.0038429764     0.0207702554     0.0728598492    -0.0977048498    -0.0153757454
  141  C 10  Z     -0.0032183580    -0.0062895383    -0.0417918698     0.0350708944     0.0052033739
  142  C 10  X      0.0136780737    -0.0468953561    -0.3101809454     0.2498435577     0.0411156725
  143  C 10  Y     -0.0175665696     0.1486739405     0.3256225094    -0.1842483746    -0.0038759501
  144  C 10  Z      0.0090941290    -0.1010740125    -0.1485360459     0.0150238601    -0.0170206319
  145  C 10 XX      0.0004840294     0.0003874306     0.0053304579    -0.0020907712    -0.0005092017
  146  C 10 YY      0.0001732713     0.0014575899     0.0034792671    -0.0019280667    -0.0018493297
  147  C 10 ZZ     -0.0010649390     0.0008172258     0.0013292569    -0.0069290264    -0.0016501489
  148  C 10 XY      0.0015469738    -0.0023018064     0.0022929182    -0.0024899945    -0.0010094930
  149  C 10 XZ     -0.0003887790     0.0015088899    -0.0014470128     0.0038457473     0.0003879170
  150  C 10 YZ      0.0002918309    -0.0001845588    -0.0006478261     0.0022777892     0.0011899505
  151  C 11  S     -0.0046779209     0.0076176978    -0.0109662348     0.0320818471     0.0064456393
  152  C 11  S      0.0088591187    -0.0194475544     0.0260621098    -0.0698659965    -0.0141348430
  153  C 11  S      0.0442385614    -0.0623745458     0.4462616501    -0.7761531534    -0.1559009458
  154  C 11  X      0.0070075214    -0.0023711663     0.0210507710    -0.0251458781    -0.0112314972
  155  C 11  Y      0.0165320590    -0.0102596149     0.0574109295    -0.0883054019    -0.0257608395
  156  C 11  Z      0.0005611994    -0.0002315752    -0.0179016556     0.1185907800     0.0250655996
  157  C 11  X      0.0165177231     0.0361886556     0.1179003737    -0.1602770358    -0.0415535735
  158  C 11  Y      0.0505120745    -0.0973622625     0.0723113239    -0.3004075667    -0.0924331871
  159  C 11  Z     -0.0187898923     0.0469595382    -0.0395996615     0.3881079273     0.0951481505
  160  C 11 XX      0.0008731563    -0.0018382933     0.0016736428    -0.0070572879    -0.0014250839
  161  C 11 YY      0.0010980641    -0.0009876562     0.0053696112    -0.0050650447    -0.0012536493
  162  C 11 ZZ     -0.0003342795    -0.0007440589     0.0001336902    -0.0048536900    -0.0007606117
  163  C 11 XY     -0.0007111949    -0.0000557682    -0.0025828911     0.0038252116     0.0007414801
  164  C 11 XZ     -0.0004696677     0.0005071783     0.0005136437    -0.0028017163    -0.0002172642
  165  C 11 YZ      0.0012074679    -0.0013825127    -0.0004193268     0.0008010256    -0.0000287957
  166  C 12  S     -0.0035057333     0.0081294850     0.0109981276    -0.0019767202     0.0014232825
  167  C 12  S      0.0064766391    -0.0192930196    -0.0223946863     0.0044902754    -0.0034395767
  168  C 12  S      0.0984812243    -0.2234524480    -0.4081315215    -0.0303556351    -0.0711716626
[truncated: 1,204,522 more chars]
