# Supplementary material for: Simulating the Energy Capture Process in Push–Pull Norbornadiene-Quadricyclane Photoswitches
Source: J Phys Chem Lett. 2025 Apr 23;16(17):4315–25. doi: 10.1021/acs.jpclett.5c00634 (PMC12051204; doi:10.1021/acs.jpclett.5c00634)
Supplement: Supplementary file 4 — jz5c00634_si_004.zip [file jz5c00634_si_004.zip › PES_scans/MRSF-TDDFT/Compound_II/x.bash]

#!/bin/bash
#SBATCH -J SCAN
#SBATCH -p normal
#SBATCH -N 1
#SBATCH --ntasks-per-node 12
#SBATCH --mem 36000
#SBATCH --time 4:00:00
#SBATCH --mail-type=NONE
#SBATCH --no-requeue

# Set up environment for OpenQP

source /usr/local/sbin/modules.sh
module load CMake/3.27.6-GCCcore-13.2.0
module load OpenBLAS/0.3.24-GCC-13.2.0
module load Python/3.11.5-GCCcore-13.2.0
export PATH=$PATH:/home/mkochman/programs/ninja/ninja:/home/mkochman/programs/openmpi/installation/bin
export LD_LIBRARY_PATH=$LD_LIBRARY_PATH:/home/mkochman/programs/openmpi/installation/lib
export OPENQP_ROOT=/home/mkochman/programs/openqp/openqp
export OMP_NUM_THREADS=12
export LD_LIBRARY_PATH=$OPENQP_ROOT/lib:$LD_LIBRARY_PATH

openqp input_00.inp
openqp input_01.inp
openqp input_02.inp
openqp input_03.inp
openqp input_04.inp
openqp input_05.inp
openqp input_06.inp
openqp input_07.inp
openqp input_08.inp
openqp input_09.inp
openqp input_10.inp
openqp input_11.inp
openqp input_12.inp
openqp input_13.inp
openqp input_14.inp
openqp input_15.inp
openqp input_16.inp
openqp input_17.inp
openqp input_18.inp
openqp input_19.inp
openqp input_20.inp
