# Supplementary material for: Simulating the Energy Capture Process in Push–Pull Norbornadiene-Quadricyclane Photoswitches
Source: J Phys Chem Lett. 2025 Apr 23;16(17):4315–25. doi: 10.1021/acs.jpclett.5c00634 (PMC12051204; doi:10.1021/acs.jpclett.5c00634)
Supplement: Supplementary file 4 — jz5c00634_si_004.zip [file jz5c00634_si_004.zip › PES_scans/MRSF-TDDFT/Compound_II/input_05.log]

   PyOQP started at 2025-02-01 20:36:37


          ***********************************************************
          *                                                         *
          *             OpenQP: Open Quantum Platform               *
          *                                                         *
          *                Version: 1.0 Aug, 2024                   *
          *                                                         *
          ***********************************************************
          *     The most efficient implementation of MRSF-TDDFT.    *
          ***********************************************************
          *                                                         *
          *   OpenQP was initiated by Prof. Cheol Ho Choi in 2012.  *
          *                                                         *
          *   It has since been developed by:                       *
          *   Dr. Vladimir Mironov                                  *
          *   Dr. Konstantin Komarov                                *
          *   Mr. Igor Gerasimov                                    *
          *   Dr. Hiroya Nakata                                     *
          *   Dr. Mohsen Mazaherifar                                *
          *                                                         *
          *   In 2024, Prof. Jingbai Li at Hoffmann Institute of    *
          *   Advanced Materials began developing PyOQP.            *
          *                                                         *
          ***********************************************************

                     Job Details:
                      Start Time: Sat Feb  1 20:36:37 2025    
                      Host: r21c01b05.bem2.kdm.wcss.pl  
                      Resources Allocated:
                        OpenMP Threads:   12

                    ++++++++++++++++++++++++++++++++++++++++
                      MODULE: apply_basis 
                      Setting up basis set information
                    ++++++++++++++++++++++++++++++++++++++++

     Basis Sets options
     ------------------
     Basis Set File: /home/mkochman/programs/openqp/openqp/share/basis_sets/def2-sv(p).basis
     Number of Shells  =     124     Number of Primitives  =     248
     Number of Basis Set functions  =     277
     Maximum Angluar Momentum =       2


                    ++++++++++++++++++++++++++++++++++++++++
                       MODULE: int1e
                       Computing H, S and T Matrices
                    ++++++++++++++++++++++++++++++++++++++++

                     ================================
                     Cartesian Coordinate in Angstrom
                     ================================
        ATOM     ZNUC           X              Y              Z
      --------------------------------------------------------------
          1      6.0    -8.349956670    -0.479307790     4.713168890
          2      6.0    -8.815501640    -0.976265330     3.373986150
          3      6.0    -8.428051310    -0.084353660     2.392361590
          4      6.0    -7.564069170     0.946438870     3.116007430
          5      6.0    -6.446429000    -0.024776080     3.435161060
          6      6.0    -8.278286950     1.061503690     4.476429560
          7      6.0    -6.211122340    -1.966278190     5.044249650
          8      6.0    -2.842759540    -0.170299830     1.628928670
          9      7.0    -5.667050860    -2.869396710     5.519300050
         10      6.0    -2.466532470     0.757264350     0.643497230
         11      6.0    -1.214069030     0.676992100     0.049891890
         12      6.0    -0.322154990    -0.324061010     0.430311700
         13      6.0    -0.685852910    -1.248196400     1.407946260
         14      6.0    -1.936984790    -1.176392880     2.005634580
         15      1.0    -8.826101560    -0.870211390     5.607990630
         16      1.0    -9.327822190    -1.919211020     3.229998850
         17      1.0    -8.454316750    -0.235604640     1.322672920
         18      1.0    -7.289150420     1.848908220     2.576905160
         19      1.0    -7.686410800     1.580806210     5.233405620
         20      1.0    -9.265651340     1.520054170     4.386930390
         21      1.0    -3.162893910     1.534515380     0.352238440
         22      1.0    -0.931394980     1.396718590    -0.710613560
         23      1.0     0.655946540    -0.383643420    -0.034879200
         24      1.0     0.007596290    -2.027393390     1.704731890
         25      1.0    -2.226906600    -1.891865400     2.765690630
         26      6.0    -5.209260200    -0.063527030     2.782578790
         27      6.0    -4.125208470    -0.099692150     2.244579190
         28      6.0    -6.882551980    -0.870189770     4.488393290

 ...... End Of One Electron Integrals ......


                    ++++++++++++++++++++++++++++++++++++++++
                       MODULE: Guess_Huckel
                       Initial guess using Huckel theory
                    ++++++++++++++++++++++++++++++++++++++++

 ...... End of initial orbital guess ......

   Step  CPU time (seconds):      0.000   Wall time (seconds):      0.000
   Total CPU time (seconds):      0.000   Wall time (seconds):      0.000

   ==============================================
      PyQOP: Orbital Guess
   ==============================================

   PyOQP guess type:                   huckel
   PyOQP guess file:                   compute orbitals
   PyOQP guess alpha:                  computed
   PyOQP guess beta:                   computed


   ==============================================
   PyOQP: Entering Electronic Energy Calculation
   ==============================================

   PyOQP natom:                        28
   PyOQP charge:                       0
   PyOQP basis:                        def2-sv(p)
    

   ==============================================
   PyOQP: Normal SCF steps
   ==============================================

   PyOQP method:                       tdhf
   PyOQP hf/functional:                dtcam-vaee
   PyOQP scf type:                     rohf
   PyOQP scf maxit:                    1000
   PyOQP scf multiplicity:             3
   PyOQP scf convergence:              1e-07
   PyOQP scf incremental:              True
   PyOQP diis type:                    cdiis
   PyOQP vdiis/cdiis switch:           0.3
   PyOQP vdiis/vshift switch:          0.003
   PyOQP cdiis/vshift_switch           0.3
   PyOQP vshift:                       0.0
   

                    ++++++++++++++++++++++++++++++++++++++++
                       MODULE: HF_DFT_Energy
                       Computing HF/DFT SCF Energy
                    ++++++++++++++++++++++++++++++++++++++++

     Lebedev grid-based DFT options
     ------------------------------
     XC functional: DTCAM-VAEE
     NRAD  =      96     NLEB  =     302
     THRESH=    0.00E+00
 
 The LibXC 6.2.2 version is used.
 S. Lehtola, C. Steigemann, M. J.T. Oliveira, and M. A.L. Marques.,  SoftwareX 7, 1–5 (2018)
 The libXC interfaces are described in the following article:
 Igor S. Gerasimov, Federico Zahariev, Sarom S. Leang, Anton Tesliuk, Mark S. Gordon, Michael G. Medvedev,
 Introducing LibXC into GAMESS (US),
 Mendeleev Commun., 2021, 31, 302–305
 
 The information about selected functionals:
The CAM version of B3LYP, tuned for excitations and properties exchange-correlation functional will be used with a coefficient   1.00000000E+00.
The functional has been described in the following articles:
[1] K. Okuno, Y. Shigeta, R. Kishi, H. Miyasaka, and M. Nakano.,  J. Photochem. Photobiol., A 235, 29 (2012); DOI: 10.1016/j.jphotochem.2012.03.003
[2] W. Park, A. Lashkaripour, K. Komarov, S. Lee, M. Huix-Rotllant, and C. H. Choi, J. Chem. Theory Comput., ??, ?? (2024); DOI: 10.1021/acs.jctc.4c00640
 
CAM-corrected functional is called
Yanai's notation of CAM parameters is used
The global hybrid part:                  5.00000000E-01
Additional long-range hybrid part:      -2.00000000E-01
Range-saparated factor:                  3.30000000E-01
 
     DFT Threshold         = 0.123E-08
   Step  CPU time (seconds):      0.913   Wall time (seconds):      0.087
   Total CPU time (seconds):      0.913   Wall time (seconds):      0.087

     SCF options
     ------------------
     SCF type = ROHF                 MaxIT =  1000
     MaxDIIS =     5                 Conv =   0.0000001000
     DIIS Type = c-DIIS
     vDIIS_cDIIS_Switch =  0.30000   vDIIS_vshift_Switch =  0.00300
     DIIS Reset Mod =    10          DIIS Reset Conv =   0.00500000
     VShift =  0.00000               VShift_cDIIS_Switch =  0.30000
     MOM =     F                     MOM_Switch =  0.00300


   Direct SCF iterations begin.
   =============================================================================================
    Iter         Energy            Delta E         Int Skip     DIIS Error     Shift     Method
   =============================================================================================
       1    -669.1873771533   -669.1873771533     120906589     0.58820703     0.000     SD
       2    -668.6479943130      0.5393828403     120848408     0.34264352     0.000     C-DIIS
       3    -667.2216582292      1.4263360838     121038072     0.51562920     0.000     C-DIIS
       4    -670.7023009738     -3.4806427446     121262099     0.16544059     0.000     C-DIIS
       5    -670.8019214337     -0.0996204599     121584597     0.05914023     0.000     C-DIIS
       6    -670.9332133604     -0.1312919267     121781242     0.02384177     0.000     C-DIIS
       7    -670.9520154502     -0.0188020898     122981209     0.01107738     0.000     C-DIIS
       8    -670.9540139665     -0.0019985163     124151374     0.00548517     0.000     C-DIIS
       9    -670.9550312980     -0.0010173315     126753764     0.00141608     0.000     C-DIIS
      10    -670.9551704257     -0.0001391277     133107854     0.00066664     0.000     C-DIIS
      11    -670.9552273380     -0.0000569123     135242082     0.00055569     0.000     C-DIIS
      12    -670.9552556728     -0.0000283347     135792014     0.00064631     0.000     C-DIIS
      13    -670.9552625265     -0.0000068537     141120968     0.00017016     0.000     C-DIIS
      14    -670.9552656802     -0.0000031537     138341189     0.00014803     0.000     C-DIIS
      15    -670.9552660687     -0.0000003885     143866503     0.00007612     0.000     C-DIIS
      16    -670.9552662980     -0.0000002293     148831892     0.00002603     0.000     C-DIIS
      17    -670.9552663377     -0.0000000397     158141414     0.00001171     0.000     C-DIIS
      18    -670.9552663472     -0.0000000095     160988703     0.00000388     0.000     C-DIIS
      19    -670.9552663436      0.0000000037     174029844     0.00000258     0.000     C-DIIS
      20    -670.9552663468     -0.0000000033     174389199     0.00000073     0.000     C-DIIS
      21    -670.9552663472     -0.0000000004     180715807     0.00000036     0.000     C-DIIS
      22    -670.9552663475     -0.0000000003     195697869     0.00000020     0.000     C-DIIS
      23    -670.9552663386      0.0000000090     205186346     0.00000021     0.000     C-DIIS
      24    -670.9552663321      0.0000000064     212719050     0.00000008     0.000     C-DIIS
   ----------------------------------------------------------------
          SCF convergence achieved ....

 Final ROHF energy is     -670.9552663321 after  24 iterations


 DFT: XC energy              =       -55.4091441405
 DFT: total electron density =       113.9998722124
 DFT: number of electrons    =       114


          ===============================
          Molecular Orbitals and Energies
          ===============================

   -------------- Alpha Orbitals -------------

                          1                2                3                4                5
                  -14.7883143432   -10.6347543759   -10.6197126802   -10.6184410375   -10.6139453426
    1  C  1  S     -0.0000137384     0.0098180435    -0.0185867937     0.9893116217     0.0020562455
    2  C  1  S     -0.0004643734     0.0040618986    -0.0005639417     0.0479671831    -0.0005903370
    3  C  1  S      0.0118982056    -0.0236793357    -0.0002500566    -0.0962646356     0.0066161520
    4  C  1  X      0.0001743776    -0.0006406644    -0.0004793512     0.0011935078    -0.0001042560
    5  C  1  Y     -0.0001119343     0.0005810954    -0.0000445136     0.0005131505     0.0005213481
    6  C  1  Z      0.0000355499    -0.0002309247     0.0002231560    -0.0019913096    -0.0001222874
    7  C  1  X      0.0020945300    -0.0026485948    -0.0003992078    -0.0123503349     0.0002181802
    8  C  1  Y      0.0023844606    -0.0049796846    -0.0005607832    -0.0076602809    -0.0001535422
    9  C  1  Z     -0.0049656908     0.0121089320     0.0046548090     0.0220925477    -0.0035483894
   10  C  1 XX     -0.0000655855    -0.0015688850    -0.0004383293     0.0013009639     0.0001412961
   11  C  1 YY     -0.0001085412     0.0002301962     0.0000738188     0.0012876621    -0.0003187261
   12  C  1 ZZ     -0.0000766674     0.0002546977    -0.0004105519     0.0017866832    -0.0000980437
   13  C  1 XY      0.0001047247     0.0005335552    -0.0002627561     0.0000989894     0.0001019422
   14  C  1 XZ     -0.0000146918     0.0002597887     0.0004579863    -0.0002492902    -0.0002047307
   15  C  1 YZ      0.0000457363    -0.0002699686     0.0001806908    -0.0001690399    -0.0000105651
   16  C  2  S      0.0000026183     0.0002586185    -0.0018129656     0.0209698385    -0.0016683366
   17  C  2  S      0.0003518069    -0.0017693095     0.0002043583     0.0022860622     0.0008697219
   18  C  2  S     -0.0081020450     0.0297409787     0.0088390685     0.0308861319    -0.0096113153
   19  C  2  X      0.0001464287     0.0002063548    -0.0002028343     0.0000409612    -0.0000746618
   20  C  2  Y     -0.0000496685     0.0000858838     0.0000851644    -0.0000990906     0.0001474865
   21  C  2  Z     -0.0000669117     0.0002104774    -0.0000724915    -0.0006525620    -0.0001292442
   22  C  2  X     -0.0023151954     0.0092794976     0.0012245444     0.0052678741    -0.0033223104
   23  C  2  Y     -0.0025965422     0.0084836150     0.0014394324     0.0071079961    -0.0013157731
   24  C  2  Z     -0.0010562938     0.0029893119     0.0000075326     0.0094535880    -0.0023570441
   25  C  2 XX      0.0001202432     0.0003754173    -0.0004073292    -0.0001272549    -0.0000351911
   26  C  2 YY     -0.0000065208    -0.0002495791     0.0000863673     0.0000394662     0.0001847338
   27  C  2 ZZ     -0.0000127927    -0.0001290297     0.0001077906    -0.0015277409     0.0001353632
   28  C  2 XY     -0.0000543945     0.0003295105    -0.0002845017    -0.0001228010    -0.0000226532
   29  C  2 XZ     -0.0000283610     0.0004301218    -0.0000197633    -0.0004085429    -0.0002354299
   30  C  2 YZ     -0.0000191467    -0.0000611740     0.0000729831    -0.0005235702     0.0001013271
   31  C  3  S     -0.0000023583     0.0005438301    -0.0020054603     0.0047893318    -0.0044918829
   32  C  3  S     -0.0001128572     0.0003731816     0.0010702372    -0.0001268714    -0.0005009534
   33  C  3  S      0.0038488265    -0.0205956202    -0.0171254523    -0.0096975855    -0.0001555142
   34  C  3  X     -0.0000768572     0.0001873369    -0.0003469436    -0.0000045449    -0.0001172191
   35  C  3  Y     -0.0000608736     0.0000701187    -0.0001347562     0.0001120297    -0.0002518553
   36  C  3  Z     -0.0000146723    -0.0000900929    -0.0002272461     0.0001329887    -0.0000070791
   37  C  3  X      0.0000524896    -0.0022501379    -0.0041727789    -0.0010160136    -0.0001348913
   38  C  3  Y     -0.0004589995     0.0007753176    -0.0002834250    -0.0013487784    -0.0008980863
   39  C  3  Z      0.0017691056    -0.0076613545    -0.0059084373    -0.0032846186    -0.0007916031
   40  C  3 XX     -0.0000483292     0.0001114312    -0.0003291942    -0.0001097411     0.0000063445
   41  C  3 YY      0.0000110264     0.0000043931     0.0003060994    -0.0000007351     0.0000108577
   42  C  3 ZZ     -0.0000330316     0.0000543895    -0.0001477134     0.0004530706    -0.0001111074
   43  C  3 XY     -0.0000049694    -0.0000293486    -0.0000373116     0.0000367066    -0.0000973634
   44  C  3 XZ     -0.0000114671     0.0001078980    -0.0004390527     0.0001315136     0.0000105828
   45  C  3 YZ     -0.0000253462    -0.0001089321     0.0000893022    -0.0000060732    -0.0000113039
   46  C  4  S     -0.0000071964     0.0009559654    -0.0246522822     0.0001058816    -0.0142059772
   47  C  4  S     -0.0003571219    -0.0006757141    -0.0042818312    -0.0016177370    -0.0026269574
   48  C  4  S     -0.0021240831     0.0063018823     0.0175670319     0.0117239513     0.0168074791
   49  C  4  X     -0.0000334447     0.0001219830     0.0009939814    -0.0000086345     0.0001340244
   50  C  4  Y      0.0001285535    -0.0002584630    -0.0002497149    -0.0002265399     0.0002098311
   51  C  4  Z     -0.0000177756     0.0000834418    -0.0000140018     0.0000379469    -0.0001942382
   52  C  4  X      0.0000925067    -0.0039893695    -0.0033714583     0.0007984328     0.0009705087
   53  C  4  Y      0.0007387137    -0.0063296314    -0.0082210415    -0.0060433134    -0.0057773031
   54  C  4  Z     -0.0006559370     0.0007113807     0.0034660118     0.0005040004     0.0043837655
   55  C  4 XX     -0.0000210907    -0.0001903983     0.0008168860    -0.0000840389    -0.0002617044
   56  C  4 YY     -0.0000789510     0.0004306236     0.0006202699     0.0002640009    -0.0002641619
   57  C  4 ZZ     -0.0000795118     0.0001000572    -0.0002024612    -0.0000461101    -0.0002457948
   58  C  4 XY     -0.0000324717     0.0000574509    -0.0012677730     0.0002357172    -0.0001459201
   59  C  4 XZ     -0.0000418642     0.0001526150     0.0005414290    -0.0001693729     0.0000432910
   60  C  4 YZ     -0.0000022378    -0.0004356541    -0.0001812032    -0.0004574532    -0.0000524011
   61  C  5  S     -0.0000102088     0.0191695056    -0.9890457538    -0.0187770556    -0.0013227666
   62  C  5  S      0.0000983418     0.0007065124    -0.0444822873    -0.0011529488     0.0003528924
   63  C  5  S     -0.0012765118     0.0223862328     0.0146477423    -0.0197617896    -0.0263641941
   64  C  5  X      0.0000707806     0.0001256697    -0.0000428768    -0.0000931023    -0.0001514565
   65  C  5  Y      0.0000287216     0.0009878017     0.0006360659    -0.0000041789     0.0002447267
   66  C  5  Z     -0.0000083287    -0.0009075890     0.0002382882    -0.0000176389     0.0000329137
   67  C  5  X     -0.0084331776     0.0103746738    -0.0058470081    -0.0036362261    -0.0029879190
   68  C  5  Y     -0.0002504314    -0.0013126342    -0.0044964020    -0.0030846972     0.0005903790
   69  C  5  Z      0.0055735768    -0.0071446709     0.0042615186     0.0041702611     0.0021527217
   70  C  5 XX     -0.0000183177    -0.0001360299    -0.0029179070     0.0004129594     0.0001190254
   71  C  5 YY     -0.0000527596    -0.0007046028    -0.0007872678     0.0000886002    -0.0000475076
   72  C  5 ZZ     -0.0000020645    -0.0014188741    -0.0015059956     0.0000200176     0.0003073051
   73  C  5 XY     -0.0000160533    -0.0003722710     0.0002618893     0.0001229269     0.0001133761
   74  C  5 XZ     -0.0000460595     0.0005900171     0.0017249189    -0.0001625698    -0.0003615865
   75  C  5 YZ      0.0000110460     0.0012261022     0.0009125601    -0.0001109906    -0.0001298791
   76  C  6  S     -0.0000048930     0.0003608719    -0.0008815700     0.0056259516     0.0000086216
   77  C  6  S     -0.0001868602    -0.0010059199     0.0007206567     0.0009395415    -0.0000337175
   78  C  6  S     -0.0027503396     0.0114847427    -0.0098159693     0.0259034326    -0.0064044896
   79  C  6  X      0.0000076861    -0.0000825501    -0.0001306795     0.0000270779     0.0000877915
   80  C  6  Y      0.0001326298    -0.0004403205     0.0000679130     0.0002080806    -0.0001349371
   81  C  6  Z     -0.0000363639     0.0001615155     0.0003692970    -0.0000050082     0.0003203392
   82  C  6  X      0.0008703703     0.0041390384    -0.0051659473    -0.0011266894    -0.0020874828
   83  C  6  Y      0.0013831362    -0.0052514094     0.0025862017    -0.0101339037     0.0014799261
   84  C  6  Z      0.0002786826     0.0004441074     0.0012187219     0.0004226547     0.0016185538
   85  C  6 XX     -0.0000216423     0.0001181880    -0.0002378792    -0.0000178790     0.0000552734
   86  C  6 YY     -0.0000847452     0.0003387214    -0.0000338046    -0.0015381964     0.0000475736
   87  C  6 ZZ     -0.0000180967    -0.0002182092     0.0000485944    -0.0001756519    -0.0000797713
   88  C  6 XY     -0.0001030308    -0.0003871712     0.0003815165    -0.0001296217    -0.0000963002
   89  C  6 XZ      0.0000224263    -0.0000230902     0.0001461746     0.0002364315     0.0000044307
   90  C  6 YZ     -0.0000456047     0.0001531830    -0.0002880541     0.0004514980    -0.0001613304
   91  C  7  S      0.0001845028     0.0149407040    -0.0013712817    -0.0021908352     0.9893096074
   92  C  7  S      0.0021820979     0.0015268226    -0.0002548639    -0.0009867751     0.0485264958
   93  C  7  S     -0.0006362537     0.0125120729     0.0126811908     0.0053324935    -0.0380622479
   94  C  7  X     -0.0010872232     0.0010335226    -0.0000147314     0.0002282843     0.0000473422
   95  C  7  Y      0.0017772962    -0.0016345011     0.0000259017     0.0000797466    -0.0000095746
   96  C  7  Z     -0.0008893010     0.0006811633    -0.0000659345    -0.0001590554     0.0000933020
   97  C  7  X      0.0202817680     0.0042892432    -0.0061535584    -0.0055244498     0.0399368458
   98  C  7  Y     -0.0330286548    -0.0087642926     0.0092611763     0.0095713250    -0.0659623473
   99  C  7  Z      0.0171139414     0.0032870173    -0.0047976328    -0.0056259639     0.0352111584
  100  C  7 XX      0.0003308698    -0.0007542697    -0.0001433854    -0.0000958473     0.0007081199
  101  C  7 YY     -0.0006774581    -0.0023462467    -0.0002528350    -0.0000783813     0.0034000976
  102  C  7 ZZ      0.0004698891    -0.0003090122    -0.0000909140    -0.0001485723     0.0002704946
  103  C  7 XY      0.0011217503     0.0018071598     0.0001869800     0.0000545873    -0.0029178071
  104  C  7 XZ     -0.0006131140    -0.0007282178     0.0000532075    -0.0000697036     0.0014580284
  105  C  7 YZ      0.0009753060     0.0014243949     0.0001895672    -0.0002807141    -0.0024452361
  106  C  8  S     -0.0000013999    -0.0005378108     0.0067246184     0.0010044118     0.0001840812
  107  C  8  S      0.0003378046    -0.0005772786     0.0025823120     0.0004421651     0.0001001607
  108  C  8  S      0.0029401976    -0.0016323287     0.0104457778     0.0009744658    -0.0003835124
  109  C  8  X     -0.0000053952    -0.0000003632    -0.0005670081    -0.0000100053     0.0000288908
  110  C  8  Y     -0.0000214898     0.0000923732     0.0000085619    -0.0000121451     0.0000460008
  111  C  8  Z      0.0000228352    -0.0000969500     0.0002563267    -0.0000114533    -0.0000489029
  112  C  8  X     -0.0025614111     0.0034466527    -0.0087013625    -0.0015364501     0.0002196308
  113  C  8  Y      0.0004612554    -0.0022869939     0.0011510461     0.0003326021    -0.0010152739
  114  C  8  Z      0.0009362468     0.0003452990     0.0040726515     0.0008319437     0.0006856588
  115  C  8 XX      0.0001035720    -0.0000567322     0.0007147900     0.0000177867    -0.0000172548
  116  C  8 YY      0.0000525693    -0.0000814989     0.0004644172     0.0000655586     0.0000131025
  117  C  8 ZZ      0.0000571893    -0.0000947579     0.0005264561     0.0000640230    -0.0000104855
  118  C  8 XY     -0.0000104980    -0.0000446379    -0.0000546520    -0.0000069829    -0.0000155142
  119  C  8 XZ     -0.0000254509     0.0000004434    -0.0001686522     0.0000122776     0.0000342707
  120  C  8 YZ     -0.0000030690     0.0000170952    -0.0000014901     0.0000018552     0.0000058510
  121  N  9  S     -0.9881541266    -0.0000383587    -0.0000021828     0.0000094060     0.0005151829
  122  N  9  S      0.0463151815     0.0018908215    -0.0000545901    -0.0004718993     0.0006387309
  123  N  9  S     -0.0532314401    -0.0159642015     0.0056179620     0.0091561241    -0.0691555022
  124  N  9  X      0.0019227246     0.0005499191     0.0000949945    -0.0000097145    -0.0008753530
  125  N  9  Y     -0.0032184214    -0.0008312369    -0.0000612849     0.0000567638     0.0014438906
  126  N  9  Z      0.0016967658     0.0005265152     0.0000105301    -0.0000062041    -0.0008082444
  127  N  9  X      0.0065135607     0.0024330127    -0.0003707480    -0.0011341601     0.0110135029
  128  N  9  Y     -0.0110364111    -0.0033643348     0.0011713595     0.0020816044    -0.0183840289
  129  N  9  Z      0.0058904631     0.0022721222    -0.0007204728    -0.0009385761     0.0094359590
  130  N  9 XX     -0.0033014263     0.0005198998    -0.0000209997    -0.0001523640     0.0008475946
  131  N  9 YY     -0.0027065799     0.0008413081     0.0000570949    -0.0000550142     0.0002576554
  132  N  9 ZZ     -0.0033916998     0.0005105957     0.0000152569    -0.0001020768     0.0009167595
  133  N  9 XY     -0.0006641611    -0.0002843230    -0.0000346808    -0.0000153377     0.0006284579
  134  N  9 XZ      0.0003461712     0.0001417644     0.0000163908     0.0000173171    -0.0003343683
  135  N  9 YZ     -0.0005569372    -0.0002813224    -0.0000802865    -0.0000414856     0.0005520726
  136  C 10  S     -0.0000069744     0.0000040721     0.0004617923     0.0000760928     0.0000731991
  137  C 10  S      0.0000555852    -0.0000113810     0.0003464587     0.0000467324     0.0000307133
  138  C 10  S     -0.0000811986     0.0012710833     0.0016234187     0.0006889146     0.0014481189
  139  C 10  X      0.0000114752    -0.0000475053    -0.0000720712    -0.0000114370    -0.0000371125
  140  C 10  Y     -0.0000102360    -0.0000073595    -0.0000110396    -0.0000156304    -0.0000162515
  141  C 10  Z      0.0000028509     0.0000317409     0.0000407815     0.0000159263     0.0000337984
  142  C 10  X      0.0002732563    -0.0004684283     0.0016760447     0.0004060765     0.0002733667
  143  C 10  Y     -0.0002613910    -0.0001108222    -0.0011977526    -0.0002822453    -0.0003439448
  144  C 10  Z      0.0000832939     0.0002893095     0.0000180622    -0.0000481262     0.0001617537
  145  C 10 XX     -0.0000039982     0.0000310732     0.0000945000     0.0000073127     0.0000211204
  146  C 10 YY     -0.0000005775     0.0000178469    -0.0000488267     0.0000009926    -0.0000014087
  147  C 10 ZZ     -0.0000166118     0.0000362550    -0.0000688120    -0.0000196424     0.0000100218
  148  C 10 XY     -0.0000207828     0.0000319821    -0.0000511612    -0.0000108720     0.0000030428
  149  C 10 XZ      0.0000099998    -0.0000360431    -0.0000263214    -0.0000038768    -0.0000154657
  150  C 10 YZ     -0.0000061231    -0.0000062578     0.0000796489     0.0000074415    -0.0000035727
  151  C 11  S     -0.0000035792     0.0000041047     0.0000181517    -0.0000057867    -0.0000118383
  152  C 11  S     -0.0000423743     0.0000719410    -0.0000834164    -0.0000192429     0.0000141141
  153  C 11  S     -0.0001174694     0.0000214938    -0.0021580802    -0.0006406838    -0.0007498937
  154  C 11  X      0.0000142633     0.0000014166     0.0000860514     0.0000194475     0.0000201922
  155  C 11  Y      0.0000070634    -0.0000107713     0.0000032190     0.0000040950    -0.0000037981
  156  C 11  Z     -0.0000139180     0.0000117733    -0.0000416097    -0.0000094486    -0.0000083128
  157  C 11  X     -0.0001760183     0.0001348548     0.0000196192     0.0000734583     0.0001593630
  158  C 11  Y     -0.0000056465     0.0000950447     0.0003386031     0.0000682432     0.0001416519
  159  C 11  Z      0.0000972511    -0.0001445830    -0.0002843776    -0.0000881847    -0.0002063303
  160  C 11 XX     -0.0000049775    -0.0000058875    -0.0000619004    -0.0000111998    -0.0000126596
  161  C 11 YY     -0.0000149086     0.0000212537    -0.0000301730    -0.0000056197     0.0000019700
  162  C 11 ZZ     -0.0000121927     0.0000129983    -0.0000300313    -0.0000071238    -0.0000005419
  163  C 11 XY     -0.0000001908     0.0000002493     0.0000144259     0.0000018079     0.0000017562
  164  C 11 XZ     -0.0000136728     0.0000218750    -0.0000180215    -0.0000041247     0.0000088966
  165  C 11 YZ     -0.0000128192     0.0000125825    -0.0000414321    -0.0000060588     0.0000005026
  166  C 12  S     -0.0000028757    -0.0000068037     0.0000360310     0.0000007533    -0.0000107503
  167  C 12  S     -0.0000289990     0.0000199548    -0.0000808842    -0.0000207681    -0.0000152859
  168  C 12  S      0.0001439302    -0.0009900357     0.0020013164     0.0005200193     0.0000544623
  169  C 12  X      0.0000177298    -0.0000129191     0.0000395104     0.0000090322     0.0000017818
  170  C 12  Y     -0.0000039993     0.0000196215    -0.0000015102     0.0000001209     0.0000088407
  171  C 12  Z     -0.0000063116    -0.0000092497    -0.0000109737    -0.0000006610    -0.0000090420
  172  C 12  X     -0.0001032980     0.0002838099    -0.0007572764    -0.0001864874    -0.0000570564
  173  C 12  Y      0.0000911755     0.0001518196     0.0000065498    -0.0000217527     0.0000790191
  174  C 12  Z     -0.0000226900    -0.0002917938     0.0003751163     0.0001034285    -0.0000345054
  175  C 12 XX     -0.0000083724     0.0000083184    -0.0000187660    -0.0000048830    -0.0000022371
  176  C 12 YY     -0.0000056476     0.0000007761    -0.0000086817    -0.0000010629    -0.0000004516
  177  C 12 ZZ     -0.0000118295     0.0000021740    -0.0000289283    -0.0000054377    -0.0000043086
  178  C 12 XY     -0.0000069826    -0.0000000325    -0.0000206976    -0.0000030856    -0.0000044924
  179  C 12 XZ     -0.0000025447     0.0000067356    -0.0000117057    -0.0000012599     0.0000022207
  180  C 12 YZ     -0.0000124943     0.0000167973    -0.0000490207    -0.0000101906    -0.0000016343
  181  C 13  S     -0.0000033885     0.0000060310     0.0000106070    -0.0000093021    -0.0000062775
  182  C 13  S     -0.0000248848    -0.0000205569    -0.0000776836    -0.0000196142    -0.0000261127
  183  C 13  S     -0.0006598728     0.0021614984    -0.0025284411    -0.0007464286     0.0002961774
  184  C 13  X      0.0000293137    -0.0000526316     0.0000986375     0.0000245218    -0.0000042598
  185  C 13  Y     -0.0000091585    -0.0000060094    -0.0000055131    -0.0000013646    -0.0000085695
  186  C 13  Z     -0.0000081507     0.0000362378    -0.0000405923    -0.0000074847     0.0000086029
  187  C 13  X      0.0001439030    -0.0005847933     0.0003398215     0.0001354035    -0.0001648148
  188  C 13  Y      0.0000999512     0.0006910306    -0.0004801790    -0.0001550999     0.0002256267
  189  C 13  Z     -0.0001598421    -0.0002725386     0.0002438256     0.0000696997    -0.0001062272
  190  C 13 XX     -0.0000111888     0.0000330253    -0.0000434417    -0.0000094265     0.0000107479
  191  C 13 YY     -0.0000059552    -0.0000005822    -0.0000273802    -0.0000081789    -0.0000056439
  192  C 13 ZZ     -0.0000171498     0.0000133791    -0.0000586800    -0.0000099696    -0.0000054037
  193  C 13 XY     -0.0000123045     0.0000025611    -0.0000405420    -0.0000059721    -0.0000047601
  194  C 13 XZ      0.0000040187    -0.0000192080     0.0000198241     0.0000024076    -0.0000076265
  195  C 13 YZ     -0.0000085972     0.0000036196    -0.0000190374    -0.0000029999    -0.0000000436
  196  C 14  S     -0.0000063636    -0.0001767319     0.0004849866     0.0000952795    -0.0000944836
  197  C 14  S      0.0000738989    -0.0001747333     0.0004007718     0.0000643539    -0.0000530718
  198  C 14  S      0.0010921534    -0.0035290020     0.0023510165     0.0008068420    -0.0007183247
  199  C 14  X     -0.0000361771     0.0001105675    -0.0001072470    -0.0000259221     0.0000322047
  200  C 14  Y      0.0000481612    -0.0000180311     0.0000118746     0.0000054462     0.0000136488
  201  C 14  Z     -0.0000208814    -0.0000426166     0.0000403781     0.0000060883    -0.0000279226
  202  C 14  X      0.0004555266    -0.0002431510     0.0011019119     0.0002644733     0.0001405743
  203  C 14  Y      0.0001518840    -0.0014804798     0.0012467226     0.0003324474    -0.0004541811
  204  C 14  Z     -0.0003655281     0.0013339703    -0.0017531083    -0.0004953489     0.0003250470
  205  C 14 XX      0.0000033635    -0.0000694281     0.0000586678     0.0000054603    -0.0000378883
  206  C 14 YY     -0.0000124071    -0.0000208911    -0.0000749605    -0.0000136135    -0.0000149001
  207  C 14 ZZ      0.0000013706    -0.0000168148     0.0000388305     0.0000111829    -0.0000148346
  208  C 14 XY      0.0000133525     0.0000096003     0.0000719214     0.0000068732     0.0000119085
  209  C 14 XZ     -0.0000203640     0.0000338697    -0.0000902062    -0.0000095500     0.0000037905
  210  C 14 YZ     -0.0000049866     0.0000034681     0.0000223949    -0.0000071463    -0.0000032139
  211  H 15  S      0.0003986422    -0.0008485657    -0.0004003612    -0.0027376085    -0.0003994369
  212  H 15  S      0.0001143843    -0.0016768990    -0.0020031934     0.0067273151     0.0002214474
  213  H 16  S     -0.0000887055     0.0002349593    -0.0001352855     0.0000679369     0.0000263679
  214  H 16  S     -0.0004124620     0.0004935292    -0.0005775032    -0.0001531543     0.0002435985
  215  H 17  S      0.0001084283    -0.0001109545     0.0001098338    -0.0002430248    -0.0001361752
  216  H 17  S      0.0001244056    -0.0000785394     0.0003064471     0.0002474067    -0.0004709944
  217  H 18  S     -0.0000052382     0.0005293928     0.0005914040     0.0000276592     0.0002535672
  218  H 18  S     -0.0000900200     0.0020057351     0.0015168379     0.0008450759     0.0003222963
  219  H 19  S     -0.0000194664    -0.0009836406     0.0009332831    -0.0004771619     0.0005644115
  220  H 19  S     -0.0005107549    -0.0009211212     0.0012996163    -0.0005139251    -0.0004869221
  221  H 20  S      0.0001349277     0.0002897062    -0.0003686583    -0.0007587296    -0.0002519467
  222  H 20  S      0.0004979844     0.0011024383    -0.0011220107    -0.0014441386     0.0000276129
  223  H 21  S      0.0000666611    -0.0000485637     0.0003216054     0.0000778570     0.0000632342
  224  H 21  S      0.0000795726    -0.0001207751    -0.0000463607    -0.0000998763    -0.0001422405
  225  H 22  S      0.0000165512    -0.0000228740    -0.0000140757    -0.0000006830    -0.0000152633
  226  H 22  S      0.0000968626    -0.0001089197     0.0002503185     0.0000687990     0.0000079689
  227  H 23  S      0.0000090989    -0.0000146152     0.0000461186     0.0000110833     0.0000056930
  228  H 23  S      0.0000307473    -0.0000296466     0.0001149889     0.0000195433     0.0000044489
  229  H 24  S      0.0000201262     0.0000628675    -0.0000275921    -0.0000089992     0.0000276353
  230  H 24  S      0.0001549727     0.0000504048     0.0002143645     0.0000396018     0.0001003339
  231  H 25  S      0.0001166618    -0.0001828695     0.0003363079     0.0000834695    -0.0000045948
  232  H 25  S     -0.0002790727    -0.0002614401     0.0000853820     0.0000248413    -0.0003130321
  233  C 26  S     -0.0000162885     0.0001222360    -0.0098051716    -0.0004094526    -0.0005626488
  234  C 26  S      0.0003434419    -0.0004801883    -0.0003784415    -0.0003155501    -0.0002681909
  235  C 26  S     -0.0029126243    -0.0008570725    -0.0588511619     0.0003271983     0.0081604618
  236  C 26  X      0.0000491769    -0.0000551722    -0.0008802136     0.0001381434     0.0000976605
  237  C 26  Y     -0.0001096395     0.0001514854     0.0000753865     0.0000088717     0.0003178272
  238  C 26  Z      0.0000708635    -0.0001011544     0.0004676511    -0.0002100221    -0.0003069014
  239  C 26  X     -0.0095107989     0.0168482181    -0.0371297518    -0.0129297214    -0.0078798182
  240  C 26  Y      0.0011239174    -0.0019949183     0.0022276264     0.0010494633    -0.0007696671
  241  C 26  Z      0.0039460699    -0.0064147095     0.0190886299     0.0068932174     0.0045900828
  242  C 26 XX      0.0000071304     0.0001531231     0.0026556112    -0.0002344733    -0.0002443994
  243  C 26 YY      0.0000693620    -0.0000352372    -0.0000488895    -0.0000718827    -0.0001409404
  244  C 26 ZZ      0.0000318414     0.0000092970     0.0007038657    -0.0001499291    -0.0002204595
  245  C 26 XY     -0.0000147087    -0.0000623955    -0.0002434197    -0.0000080900    -0.0000672766
  246  C 26 XZ      0.0000583912    -0.0002326613    -0.0017090047     0.0001233298     0.0000996394
  247  C 26 YZ      0.0000172328    -0.0001338313     0.0000102690     0.0000106306     0.0000217833
  248  C 27  S     -0.0000117747    -0.0003723162     0.0010220144     0.0006509453     0.0005785404
  249  C 27  S      0.0006185664    -0.0010706549     0.0009071033     0.0010331491     0.0008261112
  250  C 27  S      0.0070675792    -0.0122676256     0.0521146513     0.0102582455     0.0036794978
  251  C 27  X      0.0000197974     0.0001220806     0.0011931732    -0.0001649565    -0.0002051407
  252  C 27  Y      0.0000038364    -0.0000933881     0.0000030923     0.0000246404    -0.0000243814
  253  C 27  Z     -0.0000148864     0.0000420341    -0.0005405604     0.0000974006     0.0001249250
  254  C 27  X     -0.0065881099     0.0080625020    -0.0375784095    -0.0061639320    -0.0010311032
  255  C 27  Y     -0.0001985253     0.0010824455     0.0008035481    -0.0001089108     0.0008513671
  256  C 27  Z      0.0036817798    -0.0056060194     0.0181623123     0.0027312685    -0.0000577891
  257  C 27 XX     -0.0000028832    -0.0001401731    -0.0007339701     0.0002096198     0.0001755024
  258  C 27 YY      0.0001033167    -0.0001582210     0.0003721195     0.0001696808     0.0001481618
  259  C 27 ZZ      0.0000917927    -0.0001696913     0.0000941503     0.0001518964     0.0001374623
  260  C 27 XY      0.0000202017    -0.0000066616     0.0000456093     0.0000092816    -0.0000353283
  261  C 27 XZ      0.0000364391     0.0000282638     0.0006141209     0.0000037465    -0.0000009803
  262  C 27 YZ     -0.0000216476     0.0000312956    -0.0000599019    -0.0000143616     0.0000147093
  263  C 28  S      0.0000083637     0.9894718325     0.0196651686    -0.0097036053    -0.0153497728
  264  C 28  S      0.0010389134     0.0433875672     0.0008897209     0.0011065809    -0.0010789585
  265  C 28  S      0.0228056454    -0.0228591082    -0.0243145836     0.0143648814     0.0853410449
  266  C 28  X      0.0001440127    -0.0001188125     0.0008380303     0.0005246589    -0.0009405728
  267  C 28  Y     -0.0001610591    -0.0005719518     0.0005656304    -0.0001607395     0.0021248605
  268  C 28  Z      0.0002669934    -0.0008922740    -0.0012415905    -0.0004777577    -0.0006395886
  269  C 28  X      0.0115912148     0.0006097537    -0.0062347682    -0.0151311385     0.0190844591
  270  C 28  Y     -0.0191138032     0.0002508015     0.0087519053     0.0104854769    -0.0289088010
  271  C 28  Z      0.0091259518     0.0050285501    -0.0022410156    -0.0008999642     0.0105870409
  272  C 28 XX      0.0002549916     0.0013084701     0.0003535921    -0.0015188419    -0.0009539469
  273  C 28 YY      0.0004707056     0.0022464599     0.0009465689    -0.0000523620    -0.0022483661
  274  C 28 ZZ      0.0002211264     0.0009397544     0.0012551435    -0.0000733933    -0.0007956793
  275  C 28 XY     -0.0002359562    -0.0012964734     0.0005373976     0.0004930864     0.0013101253
  276  C 28 XZ      0.0001169450     0.0001542195    -0.0006525372     0.0004009761    -0.0007799132
  277  C 28 YZ     -0.0001304600    -0.0018489033    -0.0013356476    -0.0000055356     0.0011138753

                          6                7                8                9               10
                  -10.6125747421   -10.6122011856   -10.6096986440   -10.6086270001   -10.5965774157
    1  C  1  S      0.0048617039     0.0053335905     0.0009524289    -0.0205850818    -0.0058935318
    2  C  1  S      0.0015342255    -0.0005948825    -0.0004850529     0.0025519234     0.0013351760
    3  C  1  S     -0.0066409475     0.0060885327    -0.0042625092    -0.0140853018     0.0028437728
    4  C  1  X      0.0000312866    -0.0000804368    -0.0001832959     0.0006192066     0.0000140197
    5  C  1  Y     -0.0000032840     0.0000592010     0.0000653687     0.0005656338    -0.0006508577
    6  C  1  Z      0.0003153038     0.0000359034     0.0001179705     0.0005577774    -0.0002216369
    7  C  1  X     -0.0040300862    -0.0005049468    -0.0014194835    -0.0085706747    -0.0034255916
    8  C  1  Y      0.0020243219     0.0008391404    -0.0008809908    -0.0024376027     0.0017826710
    9  C  1  Z      0.0035655516    -0.0015232672     0.0017977505     0.0053667471     0.0052464238
   10  C  1 XX      0.0000827780    -0.0001198861    -0.0001373267     0.0000288871    -0.0000664040
   11  C  1 YY      0.0001444324     0.0000031994    -0.0000217007     0.0000625403    -0.0017803966
   12  C  1 ZZ     -0.0004949546    -0.0001392694    -0.0001004460    -0.0012382114     0.0000860139
   13  C  1 XY     -0.0001105245     0.0000212016    -0.0000899078    -0.0000465147    -0.0001225486
   14  C  1 XZ      0.0003129327     0.0000151303     0.0000108127    -0.0006641714    -0.0000478232
   15  C  1 YZ      0.0004894376    -0.0000709112    -0.0000362636    -0.0008581121     0.0002437677
   16  C  2  S     -0.0703148040    -0.0880182722    -0.0026486331     0.9831008250    -0.0008619073
   17  C  2  S     -0.0024344661    -0.0032281141    -0.0003705459     0.0427829141    -0.0004913876
   18  C  2  S      0.0004044232    -0.0145895361     0.0069073046    -0.0421194209     0.0006476564
   19  C  2  X     -0.0000055471     0.0001975811    -0.0000522476     0.0015203585    -0.0000633397
   20  C  2  Y      0.0003643719     0.0008942083    -0.0000257568     0.0013750908     0.0001098644
   21  C  2  Z     -0.0009745798    -0.0011087206    -0.0001169012     0.0002478400     0.0002470162
   22  C  2  X      0.0006118285    -0.0012186534     0.0018304136    -0.0052459343     0.0010546414
   23  C  2  Y      0.0008339728    -0.0020653516     0.0026504326    -0.0049490512     0.0020474922
   24  C  2  Z      0.0030177569     0.0019071220    -0.0005419597     0.0022832481     0.0013286055
   25  C  2 XX     -0.0001678711     0.0000794870    -0.0000514394    -0.0001726407    -0.0002175554
   26  C  2 YY      0.0000488403     0.0007004183    -0.0000770582     0.0013602419     0.0004139430
   27  C  2 ZZ      0.0005632616     0.0007579250    -0.0000185315     0.0011954357     0.0000279475
   28  C  2 XY     -0.0001973139     0.0004178118     0.0000042551     0.0010612927     0.0001021078
   29  C  2 XZ     -0.0001875703    -0.0002177598    -0.0000562378     0.0000307023     0.0000940214
   30  C  2 YZ     -0.0006532344    -0.0007420278    -0.0000161145    -0.0003530888     0.0002152856
   31  C  3  S     -0.5992599311    -0.7795981463    -0.0022675537    -0.1129685428    -0.0004132556
   32  C  3  S     -0.0271695685    -0.0328286398     0.0004278649    -0.0056750679    -0.0008244178
   33  C  3  S     -0.0008295776     0.0449374005    -0.0116949039     0.0234889560     0.0051767209
   34  C  3  X     -0.0005150893    -0.0010272935     0.0001786464     0.0005211885     0.0000255418
   35  C  3  Y      0.0005008511    -0.0001633153    -0.0001938051     0.0013940144     0.0002105178
   36  C  3  Z     -0.0009185123    -0.0012720629    -0.0000235378    -0.0013566033     0.0000303480
   37  C  3  X     -0.0034492352     0.0047788975    -0.0020719076     0.0000057224     0.0009045635
   38  C  3  Y     -0.0071673948     0.0007237948    -0.0003051463    -0.0031884526     0.0005326067
   39  C  3  Z     -0.0037061054     0.0082709625    -0.0044790040     0.0046243344     0.0044804898
   40  C  3 XX      0.0005337641    -0.0001429346     0.0001312476    -0.0001395565    -0.0001617149
   41  C  3 YY      0.0004526958    -0.0009496152     0.0000432545    -0.0008059908    -0.0000645653
   42  C  3 ZZ     -0.0008502613    -0.0014043315    -0.0000448426    -0.0010054105     0.0003248849
   43  C  3 XY      0.0002295937    -0.0010386850    -0.0001125304    -0.0006626419     0.0000819049
   44  C  3 XZ      0.0004425466    -0.0002066023    -0.0000165144     0.0004925175     0.0000008906
   45  C  3 YZ      0.0004382926    -0.0002898208    -0.0000688026     0.0009420981     0.0002564512
   46  C  4  S     -0.7839844849     0.6034295986     0.0028844949    -0.0020784136    -0.0092433673
   47  C  4  S     -0.0402452265     0.0259554366    -0.0004489887    -0.0002717643     0.0012904865
   48  C  4  S      0.0874650287    -0.0357997727     0.0168698867    -0.0067727549     0.0045842959
   49  C  4  X      0.0001232345    -0.0004234809     0.0002946576    -0.0002763253     0.0003391377
   50  C  4  Y      0.0016254352    -0.0014418488    -0.0000698647    -0.0003707726    -0.0003943601
   51  C  4  Z     -0.0012451621    -0.0000018013    -0.0000094281    -0.0000725421    -0.0005743016
   52  C  4  X     -0.0031061770     0.0040990261    -0.0030473265     0.0025175398     0.0000305546
   53  C  4  Y     -0.0229618185     0.0041257071    -0.0064986169    -0.0010141588     0.0055604050
   54  C  4  Z      0.0137668449     0.0000024743     0.0041505838    -0.0000608550     0.0011135234
   55  C  4 XX     -0.0008118729     0.0010830659    -0.0002142326     0.0002175899    -0.0004672313
   56  C  4 YY     -0.0010917720     0.0014764955    -0.0000763710     0.0006251928     0.0001537610
   57  C  4 ZZ     -0.0010753013     0.0008047462    -0.0000025870     0.0001067981    -0.0014378721
   58  C  4 XY      0.0002707305     0.0005874399     0.0000644786     0.0003851363     0.0001109850
   59  C  4 XZ      0.0004571998     0.0004177870     0.0000992201     0.0000729991     0.0008607261
   60  C  4 YZ      0.0007473117     0.0005205781     0.0000178745    -0.0001365119    -0.0002176145
   61  C  5  S      0.0210166666    -0.0136049161    -0.0068659637    -0.0011590701    -0.0005203147
   62  C  5  S      0.0009477646     0.0013831244     0.0022659629    -0.0002419353    -0.0003748799
   63  C  5  S     -0.0324902400    -0.0096317496     0.0256951742    -0.0088519892    -0.0038410985
   64  C  5  X     -0.0001189802     0.0001707272     0.0006079138     0.0000017799    -0.0001142581
   65  C  5  Y      0.0004946727    -0.0005233932     0.0000911049     0.0001079526     0.0000213491
   66  C  5  Z     -0.0000729792    -0.0000436496    -0.0001836677    -0.0000933998    -0.0001066991
   67  C  5  X      0.0149938532     0.0024989588     0.0274728713    -0.0009303144    -0.0010538157
   68  C  5  Y     -0.0070289642     0.0026780223    -0.0018115128     0.0007061499     0.0023591072
   69  C  5  Z      0.0012023475     0.0026907960    -0.0157191340     0.0004061712     0.0004894867
   70  C  5 XX      0.0003002494    -0.0010947225     0.0007262048     0.0003013560     0.0002599436
   71  C  5 YY      0.0008812787    -0.0002530941     0.0005039249    -0.0000678144     0.0000524669
   72  C  5 ZZ      0.0001159068    -0.0000408563     0.0005166394    -0.0000310997     0.0001097363
   73  C  5 XY     -0.0007510273     0.0006165847    -0.0000278353     0.0001486946    -0.0003032663
   74  C  5 XZ      0.0000500079    -0.0003019240    -0.0001169989     0.0000113177    -0.0002378489
   75  C  5 YZ     -0.0002634242     0.0003230723     0.0000434075    -0.0000879931     0.0001383404
   76  C  6  S     -0.0073991679     0.0050695708    -0.0002031538     0.0006989693     0.9896164224
   77  C  6  S     -0.0003428657     0.0016355307    -0.0000334707    -0.0007704300     0.0442048501
   78  C  6  S     -0.0287479398     0.0027833748    -0.0048201426     0.0113316865    -0.0456243607
   79  C  6  X     -0.0000056400    -0.0003103628    -0.0000832838     0.0000618049     0.0005210533
   80  C  6  Y     -0.0000016795    -0.0000278369    -0.0000433768    -0.0003810941    -0.0011686837
   81  C  6  Z     -0.0000401047     0.0004529772     0.0001631514     0.0000571711    -0.0008105434
   82  C  6  X     -0.0025932077     0.0023002507    -0.0003410667    -0.0004997459    -0.0018630769
   83  C  6  Y      0.0039724020     0.0030906232     0.0006262905    -0.0041703923     0.0028975424
   84  C  6  Z      0.0108491132    -0.0004764067     0.0024074455    -0.0038559249     0.0017706340
   85  C  6 XX      0.0002774820    -0.0000919068     0.0000903137    -0.0000904943     0.0005977488
   86  C  6 YY      0.0000597271    -0.0001825242    -0.0000309707     0.0004120317     0.0006013624
   87  C  6 ZZ      0.0008665218    -0.0010089849    -0.0001687289     0.0000201606     0.0005912324
   88  C  6 XY     -0.0000237383     0.0001133876     0.0000453537    -0.0000470657    -0.0000951096
   89  C  6 XZ     -0.0007082048     0.0005766122    -0.0000435824     0.0000535964     0.0000001547
   90  C  6 YZ     -0.0004158137    -0.0003170839    -0.0000301338     0.0003626331     0.0002700401
   91  C  7  S     -0.0140405305     0.0049242978     0.0001973426     0.0011959947    -0.0001497666
   92  C  7  S      0.0005003249    -0.0001652253    -0.0005412691     0.0005148274    -0.0000725944
   93  C  7  S     -0.0092400433     0.0054832320     0.0113259367    -0.0039365790     0.0063476044
   94  C  7  X      0.0001035862     0.0000013471    -0.0000389739     0.0002286512    -0.0000372607
   95  C  7  Y      0.0000807371     0.0000215581     0.0001990865     0.0000134834     0.0001281113
   96  C  7  Z      0.0000301703     0.0000626742    -0.0001878302     0.0001022714     0.0000304257
   97  C  7  X      0.0066845674    -0.0032956045    -0.0101470971     0.0037691007    -0.0037836330
   98  C  7  Y     -0.0114315348     0.0054637522     0.0149306482    -0.0036521652     0.0060079192
   99  C  7  Z      0.0052799414    -0.0026508449    -0.0070493427     0.0027816759    -0.0036311193
  100  C  7 XX      0.0001701707    -0.0001030912    -0.0000329310    -0.0000621953    -0.0000099470
  101  C  7 YY      0.0001967159    -0.0000443090    -0.0000271932     0.0000529696    -0.0000601549
  102  C  7 ZZ      0.0001942789    -0.0000830187    -0.0000595451    -0.0000698514    -0.0000466661
  103  C  7 XY      0.0000655851    -0.0000344025    -0.0000357532     0.0001566355     0.0000571407
  104  C  7 XZ     -0.0000451107    -0.0000253881     0.0000531577    -0.0001257730    -0.0000506266
  105  C  7 YZ      0.0000312156     0.0000178228     0.0000211374     0.0000528576     0.0000481692
  106  C  8  S     -0.0008759546     0.0038736442    -0.9894521419    -0.0023844100    -0.0002364298
  107  C  8  S     -0.0001526718     0.0005242656    -0.0432327154    -0.0000229670     0.0000909049
  108  C  8  S     -0.0002852572     0.0017524669     0.0023379212     0.0008268684     0.0010522345
  109  C  8  X     -0.0000082426    -0.0000243947     0.0006537178    -0.0000088430     0.0000048468
  110  C  8  Y      0.0000168461    -0.0000338334    -0.0000038263    -0.0000069709     0.0000616502
  111  C  8  Z     -0.0000087539     0.0000689692    -0.0003474235    -0.0000311719    -0.0000080477
  112  C  8  X      0.0009003097    -0.0021862723     0.0230777608    -0.0004517053    -0.0007611685
  113  C  8  Y     -0.0003439526     0.0009649533    -0.0021773495    -0.0000223965    -0.0010560266
  114  C  8  Z     -0.0002526551    -0.0001000989    -0.0102676904     0.0006717210     0.0007791521
  115  C  8 XX     -0.0000114552     0.0001004892    -0.0024355251     0.0000030591     0.0000299843
  116  C  8 YY     -0.0000158976     0.0000614536    -0.0012680464     0.0000077976     0.0000098953
  117  C  8 ZZ     -0.0000303257     0.0000599062    -0.0010124340     0.0000172928    -0.0000146287
  118  C  8 XY     -0.0000124541     0.0000256886     0.0007418235    -0.0000143052     0.0000007508
  119  C  8 XZ      0.0000132042    -0.0000106679     0.0011696970    -0.0000109792     0.0000234507
  120  C  8 YZ      0.0000030609    -0.0000219765     0.0013695361     0.0000096227    -0.0000040385
  121  N  9  S     -0.0000146848     0.0000043728     0.0000147320    -0.0000027347     0.0000020656
  122  N  9  S      0.0003949498    -0.0001252173    -0.0006546143     0.0001859271    -0.0001578116
  123  N  9  S     -0.0089669849     0.0038378179     0.0132962090    -0.0036407213     0.0046473130
  124  N  9  X      0.0000202223     0.0000077404    -0.0000025012    -0.0000060065     0.0000050754
  125  N  9  Y      0.0000191834    -0.0000051653     0.0000737070    -0.0000877663     0.0000095015
  126  N  9  Z      0.0000354095    -0.0000008162    -0.0000704403     0.0000065930     0.0000407182
  127  N  9  X      0.0011629816    -0.0004182663    -0.0013740363     0.0001224281    -0.0005818827
  128  N  9  Y     -0.0016304282     0.0007266105     0.0029423447    -0.0010015127     0.0010828987
  129  N  9  Z      0.0011761953    -0.0004247160    -0.0018337732     0.0002481168    -0.0003018509
  130  N  9 XX      0.0000581029    -0.0000162118    -0.0001939116     0.0000629145    -0.0000344896
  131  N  9 YY      0.0000630126     0.0000043650    -0.0001038638     0.0000370953     0.0000146535
  132  N  9 ZZ      0.0000576760    -0.0000198921    -0.0001483697     0.0000571737    -0.0000578367
  133  N  9 XY      0.0000484186    -0.0000123369    -0.0000326868    -0.0000156772    -0.0000387353
  134  N  9 XZ     -0.0000454577     0.0000043536     0.0000336774     0.0000129845     0.0000023683
  135  N  9 YZ      0.0000519097    -0.0000133221    -0.0000754626    -0.0000041216    -0.0000101877
  136  C 10  S     -0.0000143990     0.0000607877    -0.0159135273     0.0000109029     0.0003453500
  137  C 10  S     -0.0000096324     0.0000187413    -0.0000457691     0.0000267301     0.0000680097
  138  C 10  S     -0.0001523398    -0.0006544499    -0.0140133406     0.0003350486     0.0010554762
  139  C 10  X     -0.0000061048     0.0000303856    -0.0004625915    -0.0000089460    -0.0000263247
  140  C 10  Y      0.0000041845     0.0000029280    -0.0011912260    -0.0000141163    -0.0000076975
  141  C 10  Z      0.0000011322    -0.0000103864     0.0012542293     0.0000117922     0.0000256875
  142  C 10  X     -0.0001950041     0.0002212142    -0.0033900939     0.0000983274     0.0002497787
  143  C 10  Y      0.0000949234     0.0001382093     0.0022745678    -0.0001822529    -0.0003697597
  144  C 10  Z      0.0000386484    -0.0001393902    -0.0001559203    -0.0000025471     0.0003095848
  145  C 10 XX      0.0000060404    -0.0000117092     0.0002953964     0.0000045714     0.0000233090
  146  C 10 YY     -0.0000005674    -0.0000245476     0.0009881880     0.0000155054    -0.0000069255
  147  C 10 ZZ      0.0000087381    -0.0000193522     0.0011641392    -0.0000076179     0.0000218467
  148  C 10 XY      0.0000067291    -0.0000212638     0.0004821937    -0.0000003619    -0.0000047386
  149  C 10 XZ     -0.0000062130     0.0000230256    -0.0005762940    -0.0000082196    -0.0000051444
  150  C 10 YZ     -0.0000025241     0.0000081182    -0.0011996487    -0.0000017047    -0.0000104527
  151  C 11  S      0.0000014412     0.0000054023    -0.0007859172     0.0000003998     0.0000267382
  152  C 11  S      0.0000155313    -0.0000434846     0.0006627078    -0.0000039797     0.0000104543
  153  C 11  S      0.0002229436     0.0000873103     0.0041671894    -0.0001712873    -0.0004819299
  154  C 11  X     -0.0000036828     0.0000000438     0.0001047126     0.0000101310     0.0000154045
  155  C 11  Y     -0.0000034838     0.0000050975    -0.0001066490     0.0000029817    -0.0000071636
  156  C 11  Z      0.0000038305    -0.0000114662     0.0000355807    -0.0000019337    -0.0000092951
  157  C 11  X     -0.0000273704    -0.0000924437    -0.0019664214     0.0000188886     0.0000462051
  158  C 11  Y     -0.0000013035    -0.0001241290     0.0023050346     0.0000190070     0.0001289034
  159  C 11  Z      0.0000143645     0.0001485068    -0.0009136398    -0.0000111753    -0.0001509312
  160  C 11 XX      0.0000009932     0.0000020538    -0.0001802579    -0.0000061934    -0.0000094861
  161  C 11 YY      0.0000039150    -0.0000139012    -0.0000215970    -0.0000003778    -0.0000017536
  162  C 11 ZZ      0.0000034172    -0.0000065581    -0.0000298593    -0.0000035703    -0.0000010004
  163  C 11 XY     -0.0000001040     0.0000002055     0.0000455581    -0.0000000806     0.0000011527
  164  C 11 XZ      0.0000047715    -0.0000129679     0.0002000519    -0.0000016295     0.0000063387
  165  C 11 YZ      0.0000037663    -0.0000107824     0.0002054097    -0.0000021676    -0.0000041729
  166  C 12  S     -0.0000017806     0.0000044414     0.0004560082     0.0000013322     0.0000168681
  167  C 12  S      0.0000083673    -0.0000187141     0.0006007445    -0.0000061072    -0.0000032385
  168  C 12  S     -0.0003055564     0.0003098085     0.0018694021     0.0000082049     0.0000696472
  169  C 12  X     -0.0000048893     0.0000100135    -0.0002560508     0.0000055433    -0.0000001134
  170  C 12  Y      0.0000024510    -0.0000126568     0.0000214910     0.0000046761     0.0000038705
  171  C 12  Z     -0.0000016475    -0.0000019113     0.0001173985    -0.0000000121    -0.0000105450
  172  C 12  X      0.0000983837    -0.0000975506     0.0007671124    -0.0000143572    -0.0000302624
  173  C 12  Y      0.0000405524    -0.0000570619    -0.0000240368     0.0000074010     0.0000709596
  174  C 12  Z     -0.0000856156     0.0001142401    -0.0003871699    -0.0000179002    -0.0000202241
  175  C 12 XX      0.0000025737    -0.0000068811     0.0001022381    -0.0000010685    -0.0000009663
  176  C 12 YY      0.0000007303    -0.0000030188     0.0001992327    -0.0000011003    -0.0000008629
  177  C 12 ZZ      0.0000016820    -0.0000042925     0.0001953104    -0.0000035481    -0.0000031057
  178  C 12 XY      0.0000004608    -0.0000019298     0.0000293206    -0.0000014941    -0.0000049336
  179  C 12 XZ      0.0000014909    -0.0000044208     0.0000729243     0.0000003467    -0.0000005568
  180  C 12 YZ      0.0000050671    -0.0000102691     0.0000461848    -0.0000032818    -0.0000020106
  181  C 13  S     -0.0000015222     0.0000031400    -0.0007344810     0.0000006173     0.0000086114
  182  C 13  S     -0.0000014683    -0.0000008684     0.0006306745    -0.0000137295    -0.0000291016
  183  C 13  S      0.0005010607    -0.0009502950     0.0049586307     0.0000630366     0.0003490992
  184  C 13  X     -0.0000113489     0.0000277246     0.0000347580     0.0000054663    -0.0000045891
  185  C 13  Y     -0.0000011732    -0.0000024444     0.0000922129    -0.0000010099    -0.0000085280
  186  C 13  Z      0.0000056234    -0.0000191802    -0.0000960197     0.0000038682     0.0000025992
  187  C 13  X     -0.0001090590     0.0002298160    -0.0010626402    -0.0000634295    -0.0001827597
  188  C 13  Y      0.0001642181    -0.0002239696    -0.0019524615     0.0000714223     0.0001310695
  189  C 13  Z     -0.0000812621     0.0000612046     0.0022193781    -0.0000121558    -0.0000329566
  190  C 13 XX      0.0000046717    -0.0000154284    -0.0002214850     0.0000005421     0.0000080069
  191  C 13 YY      0.0000015704     0.0000002931    -0.0000419642    -0.0000056518    -0.0000051895
  192  C 13 ZZ      0.0000032436    -0.0000121905     0.0000330214    -0.0000030764    -0.0000097073
  193  C 13 XY      0.0000017072    -0.0000046527     0.0001600560    -0.0000044458    -0.0000034974
  194  C 13 XZ     -0.0000025607     0.0000082054     0.0001222577    -0.0000025102    -0.0000086848
  195  C 13 YZ      0.0000011736    -0.0000040827     0.0001552591    -0.0000022522    -0.0000032556
  196  C 14  S     -0.0000710426     0.0002157038    -0.0147570736    -0.0000315778    -0.0000597006
  197  C 14  S     -0.0000210480     0.0001004780    -0.0000647859     0.0000082276    -0.0000061735
  198  C 14  S     -0.0007542897     0.0016413273    -0.0159091979    -0.0001886212    -0.0009084106
  199  C 14  X      0.0000166049    -0.0000490076    -0.0010705943     0.0000023014     0.0000315482
  200  C 14  Y     -0.0000016476     0.0000173343     0.0012493938     0.0000071493    -0.0000045436
  201  C 14  Z     -0.0000045620     0.0000174600    -0.0004965229    -0.0000118622    -0.0000083291
  202  C 14  X     -0.0000399387     0.0002012619    -0.0022179837     0.0000452336     0.0001460529
  203  C 14  Y     -0.0003406641     0.0006440257    -0.0023654205    -0.0000821967    -0.0001167472
  204  C 14  Z      0.0003226449    -0.0005539380     0.0031625928    -0.0000594368     0.0001511162
  205  C 14 XX     -0.0000079196     0.0000268740     0.0010501927    -0.0000057727    -0.0000303032
  206  C 14 YY     -0.0000002323     0.0000086478     0.0011452360    -0.0000115348     0.0000109173
  207  C 14 ZZ     -0.0000021764    -0.0000005621     0.0001771821     0.0000091403    -0.0000142917
  208  C 14 XY      0.0000043557     0.0000074061    -0.0012152471    -0.0000005116     0.0000132201
  209  C 14 XZ      0.0000050798    -0.0000252140     0.0003967079     0.0000050837    -0.0000031170
  210  C 14 YZ      0.0000067232     0.0000037065    -0.0004779378    -0.0000098993    -0.0000063931
  211  H 15  S     -0.0001376427    -0.0001958088    -0.0001221726    -0.0006581098    -0.0010772514
  212  H 15  S     -0.0011390905    -0.0002162721    -0.0003705698    -0.0015066694    -0.0024309270
  213  H 16  S      0.0005753404     0.0005723699     0.0002230899    -0.0028576833     0.0003430417
  214  H 16  S      0.0000061855     0.0010904325     0.0002195862     0.0075747008     0.0010355256
  215  H 17  S      0.0015927165     0.0021603342     0.0000357307     0.0000619949     0.0004045406
  216  H 17  S     -0.0043909508    -0.0063205095    -0.0004718693    -0.0021766541     0.0012712461
  217  H 18  S      0.0025723254    -0.0009570767     0.0004701091     0.0003090062    -0.0009875964
  218  H 18  S     -0.0046842641     0.0053564027     0.0000692810     0.0011920816    -0.0021574462
  219  H 19  S      0.0002132926    -0.0004691024     0.0000475820     0.0001668314    -0.0009595511
  220  H 19  S     -0.0003800469    -0.0009670420    -0.0005050091     0.0006310651     0.0087880197
  221  H 20  S      0.0011357835     0.0005055025     0.0001394058    -0.0008122898    -0.0011354677
  222  H 20  S      0.0014943782    -0.0005284345     0.0005100384    -0.0005701421     0.0081310887
  223  H 21  S     -0.0000244317     0.0000315831    -0.0002089894     0.0000298478     0.0000481032
  224  H 21  S     -0.0000009370    -0.0000326701     0.0012793567    -0.0000172027     0.0000396787
  225  H 22  S     -0.0000041570     0.0000222041    -0.0004627242     0.0000010457    -0.0000131802
  226  H 22  S     -0.0000348483     0.0000979436    -0.0013788078     0.0000258915    -0.0000019170
  227  H 23  S     -0.0000062349     0.0000080154    -0.0002565778     0.0000008291     0.0000001991
  228  H 23  S     -0.0000117727     0.0000218961    -0.0006193613     0.0000058815     0.0000073846
  229  H 24  S      0.0000135235    -0.0000165778    -0.0004434967     0.0000096937     0.0000177983
  230  H 24  S      0.0000050200     0.0000294812    -0.0013690612     0.0000411226     0.0000461653
  231  H 25  S     -0.0000444507     0.0000985711    -0.0002615416     0.0000147412    -0.0000033240
  232  H 25  S     -0.0000674471     0.0000098171     0.0014326544    -0.0000255664     0.0000652386
  233  C 26  S      0.0002145344     0.0000743240     0.0020476283     0.0001763603     0.0001501525
  234  C 26  S     -0.0000777630    -0.0004571080     0.0021335300     0.0000884538     0.0000441451
  235  C 26  S      0.0018150702    -0.0062888715     0.0638341585     0.0008787773    -0.0008199650
  236  C 26  X     -0.0001899871     0.0000862479    -0.0012430224    -0.0001019238     0.0000108421
  237  C 26  Y      0.0001937479    -0.0001102261     0.0000742907    -0.0000594654     0.0001352365
  238  C 26  Z     -0.0001614955    -0.0000394406     0.0005946833    -0.0001369074     0.0000532131
  239  C 26  X      0.0028659554    -0.0091971212     0.0681716696    -0.0023761580    -0.0024277314
  240  C 26  Y      0.0002981451     0.0003093742    -0.0021462061     0.0002889910    -0.0014579252
  241  C 26  Z     -0.0023822678     0.0024455431    -0.0338613743     0.0020979685     0.0009438690
  242  C 26 XX      0.0001050596     0.0001830381    -0.0004712545    -0.0000033731    -0.0001361801
  243  C 26 YY      0.0000382293    -0.0000352394     0.0005763195     0.0000058502     0.0000026723
  244  C 26 ZZ     -0.0000906837    -0.0001314831     0.0002974988    -0.0000089450    -0.0000142229
  245  C 26 XY      0.0000025861     0.0000060590    -0.0000068712     0.0000218623     0.0000091455
  246  C 26 XZ      0.0000654918    -0.0000468692     0.0006143045     0.0000677453     0.0001092258
  247  C 26 YZ      0.0002427791    -0.0001078897    -0.0000123290    -0.0000175721    -0.0000139032
  248  C 27  S     -0.0003138675     0.0004716819    -0.0124604918     0.0001125066     0.0001503665
  249  C 27  S     -0.0003012298     0.0004633931    -0.0023674746     0.0002095447     0.0001606886
  250  C 27  S     -0.0027237528     0.0085263748    -0.0755281782     0.0014373802     0.0015209364
  251  C 27  X      0.0000571969     0.0000314773     0.0005888315     0.0000130638    -0.0000300888
  252  C 27  Y     -0.0000170833     0.0000269055    -0.0000700115     0.0000139894    -0.0000696643
  253  C 27  Z     -0.0000094765    -0.0000747825    -0.0002378036     0.0000357471     0.0000034291
  254  C 27  X      0.0021180172    -0.0057815513     0.0654971654    -0.0017918556    -0.0020121835
  255  C 27  Y     -0.0000148141    -0.0001345022    -0.0023361606    -0.0000702879     0.0011967473
  256  C 27  Z     -0.0008945614     0.0041363365    -0.0325379401     0.0002292380     0.0010422476
  257  C 27 XX     -0.0000296865    -0.0000293769     0.0024060717     0.0000539781     0.0000484224
  258  C 27 YY     -0.0000601062     0.0000911591    -0.0003146414     0.0000310569     0.0000127367
  259  C 27 ZZ     -0.0000535271     0.0000985234     0.0002607617     0.0000004503     0.0000391673
  260  C 27 XY     -0.0000215865     0.0000052531    -0.0002282601     0.0000194425    -0.0000367034
  261  C 27 XZ     -0.0000158564     0.0000302880    -0.0015201391     0.0000254601    -0.0000459829
  262  C 27 YZ      0.0000011921    -0.0000031905     0.0000200148    -0.0000124105     0.0000179464
  263  C 28  S      0.0008603601     0.0000291121    -0.0004581060     0.0000874796    -0.0002505883
  264  C 28  S      0.0004237521    -0.0002452359     0.0006923241    -0.0017769868    -0.0006631063
  265  C 28  S      0.0245601051    -0.0035736167    -0.0108801088     0.0258132935    -0.0008075417
  266  C 28  X      0.0000196445     0.0001514363     0.0002305279    -0.0002296355     0.0000327241
  267  C 28  Y      0.0000849045     0.0000211133    -0.0001907518     0.0002216241    -0.0001227709
  268  C 28  Z     -0.0000687287    -0.0000509074     0.0000049309     0.0000695646     0.0000628398
  269  C 28  X      0.0014826005    -0.0031266381    -0.0094537870    -0.0067291811    -0.0053996538
  270  C 28  Y     -0.0057001164     0.0052145778     0.0163227493    -0.0012975870     0.0087143364
  271  C 28  Z      0.0038435801    -0.0043731012    -0.0081497539    -0.0027403252    -0.0043488115
  272  C 28 XX     -0.0001471344    -0.0000979431     0.0000611638     0.0004668299     0.0000890699
  273  C 28 YY      0.0000737530     0.0000925835     0.0000220470    -0.0001020738     0.0002772366
  274  C 28 ZZ     -0.0002066071     0.0001324109     0.0000042632    -0.0001527876    -0.0000970272
  275  C 28 XY      0.0000301249    -0.0001071574     0.0000554862    -0.0001281238    -0.0002741001
  276  C 28 XZ     -0.0000822150    -0.0000683464    -0.0000048036     0.0004215275    -0.0000649721
  277  C 28 YZ      0.0002423586    -0.0000663687     0.0000642608    -0.0001848282    -0.0000313040

                         11               12               13               14               15
                  -10.5891269172   -10.5886238321   -10.5874526993   -10.5869041406   -10.5862282978
    1  C  1  S     -0.0000572209    -0.0002488762     0.0000854494     0.0000116758    -0.0000003342
    2  C  1  S      0.0000402784     0.0005169255    -0.0001805748    -0.0000323413    -0.0000097952
    3  C  1  S      0.0015472660     0.0233072930    -0.0004604287    -0.0002598080     0.0002861395
    4  C  1  X      0.0000364062     0.0005394754    -0.0000547676    -0.0000115694     0.0000031136
    5  C  1  Y     -0.0000025764    -0.0002332886     0.0000313353     0.0000022698     0.0000006662
    6  C  1  Z     -0.0000262902    -0.0002002079     0.0000311869     0.0000058163    -0.0000004109
    7  C  1  X      0.0004216173     0.0071265724    -0.0002974079    -0.0000850455     0.0000654002
    8  C  1  Y     -0.0000420580     0.0026472521    -0.0003988227    -0.0000147960    -0.0000274623
    9  C  1  Z     -0.0004977074    -0.0063415296     0.0003305185     0.0000386784    -0.0000667112
   10  C  1 XX      0.0000118879     0.0002473184    -0.0000570620    -0.0000070982    -0.0000017468
   11  C  1 YY     -0.0000058401    -0.0000305110    -0.0000182738    -0.0000029809    -0.0000024554
   12  C  1 ZZ      0.0000378580     0.0000805855    -0.0000184610    -0.0000041922     0.0000028131
   13  C  1 XY      0.0000260507     0.0001826596    -0.0000170781    -0.0000020924     0.0000016721
   14  C  1 XZ     -0.0000049599     0.0000250644     0.0000065928    -0.0000024776     0.0000004332
   15  C  1 YZ     -0.0000147020     0.0001222995    -0.0000237434    -0.0000024049    -0.0000029934
   16  C  2  S     -0.0000479373    -0.0001928321    -0.0000046493     0.0000020229    -0.0000040397
   17  C  2  S      0.0000720604     0.0006979589    -0.0000160904    -0.0000123916     0.0000080516
   18  C  2  S     -0.0020413728    -0.0155962431     0.0011370603     0.0002144964    -0.0002047155
   19  C  2  X      0.0000021810     0.0001860763    -0.0000150717    -0.0000022752    -0.0000004946
   20  C  2  Y     -0.0000013354     0.0000577575    -0.0000088823    -0.0000010323    -0.0000014388
   21  C  2  Z      0.0000323466     0.0001135139    -0.0000237335    -0.0000049519     0.0000019940
   22  C  2  X     -0.0004949286    -0.0042719172     0.0003203379     0.0000582327    -0.0000474050
   23  C  2  Y     -0.0004935644    -0.0060383791     0.0007131367     0.0000757450    -0.0000168993
   24  C  2  Z     -0.0000855927     0.0000743191    -0.0003543083    -0.0000175644    -0.0000458537
   25  C  2 XX      0.0000014477     0.0001226283    -0.0000186145    -0.0000007592    -0.0000013499
   26  C  2 YY      0.0000255050     0.0002152649    -0.0000051795    -0.0000047761     0.0000031218
   27  C  2 ZZ      0.0000016366     0.0000166657    -0.0000032504    -0.0000008607    -0.0000003115
   28  C  2 XY      0.0000119973    -0.0000889200     0.0000077150     0.0000012553     0.0000016608
   29  C  2 XZ      0.0000023461     0.0000923183    -0.0000284133    -0.0000023182    -0.0000017274
   30  C  2 YZ      0.0000040796     0.0000631861    -0.0000007490    -0.0000007807     0.0000002469
   31  C  3  S      0.0000075023     0.0002564295    -0.0000932512    -0.0000046142    -0.0000079126
   32  C  3  S     -0.0000664239    -0.0001841434     0.0001815569     0.0000143571     0.0000055754
   33  C  3  S      0.0032568536     0.0192989567    -0.0026353517    -0.0003956378     0.0002497849
   34  C  3  X     -0.0000418558    -0.0003386477     0.0000403481     0.0000040722    -0.0000008686
   35  C  3  Y      0.0000717637     0.0003315355    -0.0000265589    -0.0000066625     0.0000069409
   36  C  3  Z      0.0000226856     0.0001027173     0.0000082591    -0.0000009193     0.0000038863
   37  C  3  X      0.0006810140     0.0021062523    -0.0004357157    -0.0000643615     0.0000623197
   38  C  3  Y      0.0002425844     0.0006155555     0.0000067792    -0.0000146620     0.0000370125
   39  C  3  Z      0.0013317238     0.0076674760    -0.0009566182    -0.0001287206     0.0001009854
   40  C  3 XX     -0.0000448971    -0.0002878687     0.0000127913     0.0000036227    -0.0000032873
   41  C  3 YY      0.0000042221     0.0000921633     0.0000338096     0.0000018159     0.0000024308
   42  C  3 ZZ      0.0000399110     0.0001041230     0.0000110015     0.0000009122     0.0000052775
   43  C  3 XY      0.0000308486     0.0001873011    -0.0000270824    -0.0000037999     0.0000023437
   44  C  3 XZ      0.0000172824    -0.0001625569    -0.0000019627     0.0000024505     0.0000015666
   45  C  3 YZ      0.0000239979     0.0001818189    -0.0000084944    -0.0000029654     0.0000025081
   46  C  4  S      0.0000189984    -0.0004167935     0.0001418677     0.0000068957     0.0000112348
   47  C  4  S      0.0003120349     0.0004702132    -0.0000763792    -0.0000068357     0.0000370979
   48  C  4  S     -0.0078842364    -0.0374809523     0.0011414898     0.0006097235    -0.0009355818
   49  C  4  X     -0.0001918470    -0.0006850382    -0.0000474310     0.0000059577    -0.0000245838
   50  C  4  Y      0.0000147030     0.0003242796     0.0000098055    -0.0000040401     0.0000002041
   51  C  4  Z      0.0000573237    -0.0001269359     0.0000369680     0.0000092013     0.0000069609
   52  C  4  X      0.0001882810     0.0038271829    -0.0012629206    -0.0000845872    -0.0000743727
   53  C  4  Y      0.0026154917     0.0152559451    -0.0008858147    -0.0002944061     0.0003167360
   54  C  4  Z     -0.0015144577    -0.0103794386     0.0006117420     0.0001632133    -0.0001525123
   55  C  4 XX      0.0000132691     0.0005155331    -0.0001066376    -0.0000111635    -0.0000045023
   56  C  4 YY      0.0000404862    -0.0000990490    -0.0000006428     0.0000053209     0.0000024183
   57  C  4 ZZ      0.0000224941    -0.0001486169     0.0000023377     0.0000020167     0.0000038477
   58  C  4 XY      0.0000190664    -0.0000500819     0.0000373524     0.0000000404     0.0000060702
   59  C  4 XZ     -0.0000128571    -0.0003775097     0.0000424675     0.0000091689    -0.0000005566
   60  C  4 YZ     -0.0000178898     0.0001056186    -0.0000208531    -0.0000052525    -0.0000012916
   61  C  5  S      0.0005278877    -0.0070889888    -0.0005404679     0.0000433592    -0.0000012606
   62  C  5  S     -0.0004803154    -0.0005204676     0.0006841296    -0.0000184430     0.0000053768
   63  C  5  S     -0.0068502153    -0.0319100413     0.0044533910     0.0015072430    -0.0007581135
   64  C  5  X      0.0000454768    -0.0009936366     0.0000982408     0.0000055731     0.0000101187
   65  C  5  Y     -0.0001796088    -0.0001992536    -0.0001112387     0.0000035005    -0.0000306983
   66  C  5  Z      0.0000735678     0.0006417689     0.0001117242     0.0000001591     0.0000184935
   67  C  5  X     -0.0074619527    -0.0659798398     0.0051898982     0.0015406454    -0.0007823733
   68  C  5  Y      0.0038416017     0.0059965987     0.0026344297    -0.0001032517     0.0006445142
   69  C  5  Z      0.0011440519     0.0324838654    -0.0058054809    -0.0007999578    -0.0001366880
   70  C  5 XX      0.0000363113    -0.0028520557     0.0000282355     0.0000360224     0.0000030383
   71  C  5 YY     -0.0001093934    -0.0000891318     0.0001015680    -0.0000086870    -0.0000018130
   72  C  5 ZZ     -0.0000658015    -0.0007098826     0.0000568243     0.0000013891    -0.0000056289
   73  C  5 XY     -0.0000131238     0.0001535356    -0.0000136729    -0.0000014162    -0.0000077013
   74  C  5 XZ     -0.0000585677     0.0016540301     0.0000876117    -0.0000289511     0.0000093469
   75  C  5 YZ      0.0000274850    -0.0000754922     0.0000398956    -0.0000019526     0.0000101564
   76  C  6  S     -0.0003502129    -0.0002319688    -0.0000481874    -0.0000028630    -0.0000287852
   77  C  6  S      0.0000208880     0.0001889119     0.0000064795    -0.0000061846     0.0000049128
   78  C  6  S      0.0020316355     0.0062318318    -0.0005533592    -0.0001303468     0.0001786478
   79  C  6  X      0.0000506166     0.0001922664     0.0000055011     0.0000009001     0.0000051534
   80  C  6  Y     -0.0000039080     0.0001613853    -0.0000212452     0.0000000608    -0.0000013174
   81  C  6  Z     -0.0000801195    -0.0003395718     0.0000131040     0.0000035372    -0.0000089531
   82  C  6  X      0.0001819519    -0.0000581132    -0.0000600504    -0.0000018653     0.0000249068
   83  C  6  Y     -0.0001897044     0.0004644682     0.0001651551     0.0000178661    -0.0000067322
   84  C  6  Z     -0.0008543514    -0.0048351467     0.0003550568     0.0000758801    -0.0000747130
   85  C  6 XX     -0.0000063357    -0.0001920280     0.0000282269     0.0000048407     0.0000007857
   86  C  6 YY      0.0000108987    -0.0000036350    -0.0000063737    -0.0000016395     0.0000005954
   87  C  6 ZZ      0.0000617066     0.0003176964    -0.0000199809    -0.0000050596     0.0000056934
   88  C  6 XY     -0.0000055727    -0.0000633869     0.0000187756     0.0000002219     0.0000006913
   89  C  6 XZ     -0.0000087067     0.0001631324    -0.0000250037    -0.0000050258    -0.0000018364
   90  C  6 YZ      0.0000255974     0.0000246303     0.0000004862    -0.0000012228     0.0000037264
   91  C  7  S     -0.0000751287     0.0000218161    -0.0000836512     0.0000043176    -0.0000149348
   92  C  7  S      0.0001447663     0.0011407387     0.0000158060    -0.0000198553     0.0000174973
   93  C  7  S     -0.0031605946    -0.0354236947     0.0018878963     0.0007524920    -0.0004349930
   94  C  7  X      0.0000124113     0.0001843248    -0.0000237347    -0.0000063923     0.0000017728
   95  C  7  Y     -0.0000319903    -0.0004593605     0.0000503250     0.0000069090    -0.0000001463
   96  C  7  Z      0.0000277477     0.0003683327    -0.0000395815    -0.0000041504    -0.0000003614
   97  C  7  X      0.0020523688     0.0221691894    -0.0019177292    -0.0003930810     0.0001532042
   98  C  7  Y     -0.0034807407    -0.0370411353     0.0023744986     0.0006923929    -0.0003625648
   99  C  7  Z      0.0019129743     0.0186066008    -0.0008457837    -0.0003595710     0.0002380451
  100  C  7 XX      0.0000301378     0.0000927992     0.0000183783    -0.0000027390     0.0000043092
  101  C  7 YY      0.0000111912    -0.0000981507     0.0000125418     0.0000017710    -0.0000001714
  102  C  7 ZZ      0.0000199625     0.0000597956     0.0000111582    -0.0000013843     0.0000026208
  103  C  7 XY     -0.0000007484     0.0000961277    -0.0000054164    -0.0000017290     0.0000008389
  104  C  7 XZ     -0.0000262324    -0.0001041969    -0.0000013714     0.0000021586    -0.0000043548
  105  C  7 YZ      0.0000016934     0.0001276744     0.0000089826    -0.0000032694     0.0000021076
  106  C  8  S     -0.0161316962    -0.0067065596     0.0149288208     0.0030210123     0.0003719622
  107  C  8  S     -0.0012562626    -0.0000750146     0.0011119069    -0.0003263770    -0.0000032855
  108  C  8  S      0.0273055764    -0.0107069927    -0.0277670142    -0.0057277930     0.0011880166
  109  C  8  X     -0.0003860363     0.0009583013     0.0008638160    -0.0000318755     0.0000228881
  110  C  8  Y     -0.0008418156    -0.0000320295    -0.0008874127     0.0001180110    -0.0004615034
  111  C  8  Z      0.0009188352    -0.0004788279     0.0002960288    -0.0000825447     0.0003785221
  112  C  8  X     -0.0083205259     0.0262568959     0.0129148780     0.0015369938    -0.0008095181
  113  C  8  Y     -0.0082544049    -0.0022604930    -0.0098909348    -0.0022233413     0.0031048365
  114  C  8  Z      0.0113863573    -0.0118075920     0.0016131021     0.0010686683    -0.0021992417
  115  C  8 XX     -0.0001814035    -0.0023596575     0.0009089802     0.0002930947    -0.0000869973
  116  C  8 YY     -0.0010580966    -0.0000045367     0.0011696082     0.0002659697    -0.0001929844
  117  C  8 ZZ     -0.0010880928    -0.0005132298     0.0001999505     0.0001645091    -0.0002636949
  118  C  8 XY     -0.0003553708     0.0001722510    -0.0011578322    -0.0001402657    -0.0001297391
  119  C  8 XZ      0.0004387565     0.0013400222     0.0003934738    -0.0001319758     0.0001311115
  120  C  8 YZ      0.0012664940     0.0000175235    -0.0005912326    -0.0003045673     0.0002056307
  121  N  9  S     -0.0000026079    -0.0000239157     0.0000018606     0.0000002450    -0.0000000654
  122  N  9  S      0.0001258291     0.0011758838    -0.0001076178    -0.0000166724     0.0000041494
  123  N  9  S     -0.0028223764    -0.0282867901     0.0021205052     0.0004773614    -0.0002175951
  124  N  9  X      0.0000057931     0.0000770080     0.0000237125    -0.0000008001     0.0000044210
  125  N  9  Y     -0.0000124704    -0.0001527677     0.0000112898     0.0000018431    -0.0000003914
  126  N  9  Z      0.0000034840     0.0001413403    -0.0000306542    -0.0000022030    -0.0000028613
  127  N  9  X      0.0003637616     0.0034258554    -0.0000805319    -0.0000593071     0.0000489218
  128  N  9  Y     -0.0005998700    -0.0057333274     0.0004628203     0.0000899832    -0.0000370320
  129  N  9  Z      0.0002906918     0.0034052104    -0.0004067700    -0.0000517949     0.0000001249
  130  N  9 XX      0.0000301733     0.0002850175    -0.0000451403    -0.0000032614    -0.0000022231
  131  N  9 YY      0.0000199788     0.0002295007    -0.0000205764    -0.0000035497     0.0000005580
  132  N  9 ZZ      0.0000322292     0.0002537953    -0.0000189267    -0.0000032929     0.0000009291
  133  N  9 XY      0.0000115264     0.0000485380     0.0000064023    -0.0000005307     0.0000012759
  134  N  9 XZ     -0.0000051774    -0.0000408609     0.0000047127     0.0000003402     0.0000002079
  135  N  9 YZ      0.0000092761     0.0000874330    -0.0000199080    -0.0000007581    -0.0000019172
  136  C 10  S      0.9796436518     0.0086339899     0.0050178852    -0.0998764181     0.0972277199
  137  C 10  S      0.0403146583    -0.0000141649     0.0006055905    -0.0053279141     0.0048575803
  138  C 10  S     -0.0216811255    -0.0109373054     0.0122074920     0.0087075417    -0.0189052775
  139  C 10  X      0.0003190783    -0.0000539679     0.0000272473    -0.0009465704     0.0015780193
  140  C 10  Y     -0.0009745981     0.0000396638     0.0000753237     0.0002584868    -0.0001316053
  141  C 10  Z      0.0006512697    -0.0000078768    -0.0000787579     0.0002813153    -0.0007230527
  142  C 10  X     -0.0014460302    -0.0064495591    -0.0052037723    -0.0022925144    -0.0014370802
  143  C 10  Y     -0.0017202541     0.0060446855    -0.0009172699    -0.0023128028     0.0005083697
  144  C 10  Z      0.0022270006    -0.0017426777     0.0035161138     0.0031769478     0.0003266103
  145  C 10 XX      0.0007845520     0.0001729630    -0.0000060571    -0.0009253697     0.0015496397
  146  C 10 YY      0.0001569606    -0.0000088481    -0.0002359373    -0.0000501693     0.0001525790
  147  C 10 ZZ      0.0001809481     0.0001593592    -0.0000432371    -0.0002766608     0.0004294767
  148  C 10 XY     -0.0001929737     0.0001568800     0.0001677758     0.0000229406    -0.0001458664
  149  C 10 XZ     -0.0010669391    -0.0001816242    -0.0000967828     0.0006179751    -0.0009310737
  150  C 10 YZ     -0.0012590370     0.0000237793     0.0002130259     0.0001525266    -0.0002486194
  151  C 11  S      0.1375607760     0.0006047323    -0.0161399885     0.5938977748    -0.7762175076
  152  C 11  S      0.0041645520     0.0003637316     0.0003886413     0.0233789558    -0.0328219260
  153  C 11  S      0.0079760892     0.0081642947     0.0004996536    -0.0087414873     0.0366792549
  154  C 11  X      0.0018212395    -0.0000864777     0.0000332761    -0.0012687638    -0.0002107359
  155  C 11  Y     -0.0001520130    -0.0000664545    -0.0002685353     0.0006141512     0.0013341280
  156  C 11  Z     -0.0008330532     0.0001042224     0.0002111279     0.0001480733    -0.0010244899
  157  C 11  X     -0.0000006290    -0.0010694466     0.0009892066    -0.0013813943    -0.0019497399
  158  C 11  Y      0.0000264796    -0.0009291633     0.0015482370     0.0012736178    -0.0024969016
  159  C 11  Z     -0.0000226719     0.0013546499    -0.0018354334    -0.0003536726     0.0031574564
  160  C 11 XX     -0.0016741946     0.0000048445     0.0001845694     0.0001680670    -0.0017465455
  161  C 11 YY     -0.0001821773     0.0000737675     0.0002479348    -0.0006466121    -0.0007322689
  162  C 11 ZZ     -0.0004613061     0.0000796535     0.0001707610    -0.0002546517     0.0000737017
  163  C 11 XY      0.0001768697     0.0000331541    -0.0000764713     0.0002122716     0.0014033538
  164  C 11 XZ      0.0007667111     0.0000918254     0.0001325117    -0.0006897330     0.0004554825
  165  C 11 YZ     -0.0000828560     0.0001089406     0.0000878745    -0.0001305178     0.0009174836
  166  C 12  S      0.0216612122     0.0003992309    -0.0912823887     0.7602690628     0.5622478079
  167  C 12  S      0.0001987047     0.0002716142    -0.0029594039     0.0301501834     0.0238167613
  168  C 12  S     -0.0022935810    -0.0052748528     0.0037933322    -0.0142680218    -0.0286721508
  169  C 12  X      0.0000931534    -0.0001508547    -0.0001211789     0.0000967599    -0.0014764600
  170  C 12  Y      0.0000734055     0.0000178202     0.0000358772    -0.0005661113     0.0014312448
  171  C 12  Z     -0.0001118841     0.0000656739     0.0000336185     0.0004302584    -0.0004377876
  172  C 12  X     -0.0003220506     0.0022568963     0.0010614866     0.0022767825     0.0029435070
  173  C 12  Y     -0.0018648139    -0.0001218451    -0.0019260390    -0.0003343630    -0.0001335973
  174  C 12  Z      0.0017569926    -0.0010895636     0.0010779723    -0.0009168025    -0.0014412507
  175  C 12 XX      0.0000966271     0.0000819073    -0.0000940217    -0.0003034331     0.0008921451
  176  C 12 YY      0.0000275280     0.0000593701     0.0000090734    -0.0003966763     0.0011021013
  177  C 12 ZZ      0.0000050672     0.0000950281     0.0000585107    -0.0003090865     0.0000514689
  178  C 12 XY     -0.0000540990     0.0000381835     0.0001002963     0.0000788229    -0.0012798000
  179  C 12 XZ     -0.0000793302     0.0000208497     0.0000851537    -0.0004034015     0.0001228853
  180  C 12 YZ     -0.0001049376     0.0000872912     0.0001206271    -0.0004922884    -0.0010863415
  181  C 13  S     -0.0020348886    -0.0013398169    -0.1933817142     0.1599100765     0.2118318391
  182  C 13  S     -0.0010182653     0.0002572814    -0.0063791972     0.0053772210     0.0082886948
  183  C 13  S     -0.0013277970     0.0087466602    -0.0073973796     0.0044091763     0.0037953315
  184  C 13  X      0.0001695572    -0.0001671661    -0.0017028928    -0.0006129702    -0.0006655283
  185  C 13  Y     -0.0002060079     0.0000719124     0.0001063667    -0.0007739607    -0.0006809592
  186  C 13  Z      0.0000856706     0.0000287196     0.0008068094     0.0009810408     0.0009295652
  187  C 13  X     -0.0014734885    -0.0019412259     0.0001829699    -0.0029701974     0.0015519104
  188  C 13  Y      0.0016098826     0.0013791718     0.0000724249     0.0000607557     0.0003531269
  189  C 13  Z     -0.0005909195    -0.0001513980    -0.0001580287     0.0015130660    -0.0011181794
  190  C 13 XX     -0.0000965856     0.0000235893     0.0015622617     0.0001526454    -0.0000409744
  191  C 13 YY     -0.0001732624     0.0000604833     0.0002176808    -0.0005582432    -0.0006400820
  192  C 13 ZZ     -0.0002343793     0.0001067297     0.0005953860    -0.0006107015    -0.0006563062
  193  C 13 XY     -0.0001062562     0.0000708804     0.0000061039    -0.0003203754    -0.0002341479
  194  C 13 XZ     -0.0000189157     0.0000411114    -0.0008129440     0.0000753505     0.0000869005
  195  C 13 YZ     -0.0000445174     0.0000883141     0.0000119938     0.0005483829     0.0005303032
  196  C 14  S      0.0008030364    -0.0060493730    -0.9658189251    -0.1144877551    -0.0819839337
  197  C 14  S     -0.0002953140    -0.0006553404    -0.0396443095    -0.0054939469    -0.0036072456
  198  C 14  S     -0.0112445774    -0.0122925168     0.0211283865    -0.0007374933     0.0054677749
  199  C 14  X     -0.0000699242     0.0000239474     0.0002868868    -0.0000586390    -0.0002360498
  200  C 14  Y      0.0001085763    -0.0000553910    -0.0009725029    -0.0002599371     0.0000026891
  201  C 14  Z     -0.0000556761     0.0000331771     0.0006677352     0.0002512312     0.0001214290
  202  C 14  X      0.0061890035    -0.0031173807     0.0029274299    -0.0025769709    -0.0018379886
  203  C 14  Y     -0.0014892564    -0.0060169850    -0.0020480953     0.0016020679     0.0013963323
  204  C 14  Z     -0.0019941129     0.0067293355     0.0001951735    -0.0000038489    -0.0002196314
  205  C 14 XX     -0.0000262511     0.0002386852    -0.0010765288    -0.0003780514    -0.0001604403
  206  C 14 YY      0.0002309190     0.0000111187    -0.0002310845    -0.0000478937     0.0001114334
  207  C 14 ZZ      0.0001254236     0.0000104148     0.0002920409    -0.0000015277     0.0000728098
  208  C 14 XY     -0.0000430538    -0.0000893355     0.0009726623     0.0001770515     0.0000467333
  209  C 14 XZ      0.0000083119     0.0000002566     0.0005678448     0.0001239606     0.0001664147
  210  C 14 YZ     -0.0002745736     0.0001452321     0.0009044753     0.0000262195     0.0000406711
  211  H 15  S     -0.0000089151     0.0001778658    -0.0000635717     0.0000026531    -0.0000054534
  212  H 15  S      0.0000523347     0.0003773030    -0.0001362152     0.0000093192    -0.0000051170
  213  H 16  S     -0.0000114307    -0.0005546172     0.0000847716     0.0000067656     0.0000040001
  214  H 16  S      0.0000351850    -0.0006340912     0.0001256749     0.0000037521     0.0000140136
  215  H 17  S      0.0000059532     0.0002839507     0.0000243625    -0.0000028919     0.0000032989
  216  H 17  S      0.0002157127     0.0004472857    -0.0000627276     0.0000102310     0.0000156393
  217  H 18  S     -0.0001204602    -0.0009970950     0.0001086622     0.0000122093    -0.0000035562
  218  H 18  S      0.0001092781    -0.0020880030     0.0002044255     0.0000685445    -0.0000110387
  219  H 19  S     -0.0000195934     0.0001938632     0.0000219949     0.0000000981    -0.0000017116
  220  H 19  S      0.0000746779     0.0008689463    -0.0001589950    -0.0000228740    -0.0000003818
  221  H 20  S     -0.0000582489    -0.0003701774     0.0000020010     0.0000034857    -0.0000042560
  222  H 20  S     -0.0002372691    -0.0011039615     0.0000111892     0.0000159824    -0.0000218891
  223  H 21  S     -0.0024035870    -0.0009125640    -0.0006672406     0.0003438936     0.0001474451
  224  H 21  S      0.0068415748    -0.0024391146    -0.0024646026    -0.0013523893     0.0025499282
  225  H 22  S     -0.0006447683    -0.0000667522    -0.0004328294    -0.0017874780     0.0021529151
  226  H 22  S     -0.0005598978    -0.0005269461    -0.0009993391     0.0030774532    -0.0064062551
  227  H 23  S      0.0002840542    -0.0001767173    -0.0000513237    -0.0024429074    -0.0014873505
  228  H 23  S      0.0007378849    -0.0004069045    -0.0010674216     0.0037936463     0.0048820611
  229  H 24  S      0.0004693409    -0.0000205743     0.0008056618    -0.0003492682    -0.0009792962
  230  H 24  S      0.0009363742    -0.0004459473     0.0002464046     0.0004389284     0.0001076176
  231  H 25  S      0.0006578563    -0.0009180879     0.0023846970     0.0005834359     0.0002425160
  232  H 25  S      0.0025139953    -0.0025704052    -0.0065887905    -0.0003061790    -0.0008336952
  233  C 26  S     -0.0126808895     0.7535654622     0.0087948824    -0.0068484930     0.0014319655
  234  C 26  S     -0.0018018125     0.0303956840     0.0018341905    -0.0005015708     0.0001172432
  235  C 26  S     -0.0139463492     0.0400288193     0.0180393816    -0.0019401081     0.0004425103
  236  C 26  X     -0.0001960709    -0.0010499257     0.0001678835    -0.0001030568     0.0000186646
  237  C 26  Y      0.0001444138    -0.0000093535     0.0001533768     0.0000063174     0.0000250910
  238  C 26  Z     -0.0000249044     0.0005578199    -0.0002150540     0.0000500449    -0.0000318212
  239  C 26  X     -0.0143322010    -0.0550720611     0.0172513634     0.0014559135    -0.0005773322
  240  C 26  Y     -0.0020720956     0.0012301586    -0.0028528889    -0.0001262608    -0.0003194629
  241  C 26  Z      0.0092985540     0.0288484316    -0.0065388716    -0.0006869941     0.0005941698
  242  C 26 XX     -0.0003746694     0.0030752579     0.0003929217    -0.0000646266     0.0000056548
  243  C 26 YY     -0.0001686728    -0.0007360415     0.0001786318    -0.0000321771     0.0000101709
  244  C 26 ZZ     -0.0001999221     0.0003245153     0.0002444738    -0.0000415252     0.0000051408
  245  C 26 XY      0.0000312410    -0.0000869189    -0.0000101284     0.0000002186    -0.0000065509
  246  C 26 XZ      0.0001219813    -0.0023117408    -0.0001377834     0.0000161871     0.0000098384
  247  C 26 YZ      0.0000041882     0.0000608090    -0.0000125528    -0.0000070659     0.0000052375
  248  C 27  S      0.0015223948     0.6410817934    -0.0198126758     0.0076709360    -0.0029339056
  249  C 27  S      0.0005048434     0.0267868191    -0.0013032949     0.0007958384    -0.0001569367
  250  C 27  S      0.0048089036     0.0471384466    -0.0078440888    -0.0002143873     0.0004124572
  251  C 27  X      0.0001403627     0.0015385730    -0.0002464006     0.0001374211    -0.0000013266
  252  C 27  Y      0.0000517728    -0.0000709224     0.0000913825     0.0000523555    -0.0001256881
  253  C 27  Z     -0.0001212410    -0.0007457231     0.0000586553    -0.0001172955     0.0001079231
  254  C 27  X     -0.0218678337     0.0097765927     0.0219591551    -0.0008836316    -0.0000294898
  255  C 27  Y      0.0041900967    -0.0002653830     0.0022807521     0.0002919080     0.0001498820
  256  C 27  Z      0.0079464601    -0.0052546469    -0.0135400748     0.0002304143    -0.0001235130
  257  C 27 XX      0.0003801839     0.0023054467    -0.0007352033    -0.0000068395     0.0000415888
  258  C 27 YY      0.0001414230    -0.0001340209    -0.0001723601     0.0000320096    -0.0000014782
  259  C 27 ZZ      0.0003490695     0.0004442751    -0.0000590647     0.0000972301    -0.0000258491
  260  C 27 XY      0.0001842640    -0.0001248401     0.0003466310     0.0000978848    -0.0000470284
  261  C 27 XZ     -0.0003893688    -0.0013704746     0.0001666612     0.0000217986     0.0000066164
  262  C 27 YZ     -0.0002437490     0.0000903338     0.0000071243     0.0000791159     0.0000128621
  263  C 28  S     -0.0000093974     0.0003245946    -0.0001823985    -0.0000124039    -0.0000107881
  264  C 28  S     -0.0001463811    -0.0015472521     0.0001814403     0.0000432189    -0.0000186168
  265  C 28  S      0.0058364419     0.0207685743     0.0017090491    -0.0005765771     0.0009111646
  266  C 28  X      0.0000187283    -0.0006370623     0.0001320394     0.0000140487     0.0000073366
  267  C 28  Y      0.0000614029     0.0004875104    -0.0000291672    -0.0000073843     0.0000078361
  268  C 28  Z     -0.0000246302     0.0000510397    -0.0000178282    -0.0000030160    -0.0000030314
  269  C 28  X      0.0031958606     0.0312882850    -0.0010749253    -0.0006133785     0.0004652795
  270  C 28  Y     -0.0030063405    -0.0432791896     0.0039980821     0.0008018934    -0.0002294457
  271  C 28  Z      0.0003961656     0.0202364551    -0.0029902665    -0.0003469686    -0.0001146297
  272  C 28 XX      0.0000231126     0.0000204441     0.0000484367     0.0000006803     0.0000045329
  273  C 28 YY     -0.0000253916    -0.0000257376     0.0000133433     0.0000044247    -0.0000023689
  274  C 28 ZZ      0.0000300956    -0.0000815591     0.0000408926     0.0000042342     0.0000057419
  275  C 28 XY      0.0000060456    -0.0001507985     0.0000210170     0.0000029780     0.0000012339
  276  C 28 XZ     -0.0000561082    -0.0002064741    -0.0000466285     0.0000051166    -0.0000118703
  277  C 28 YZ     -0.0000254802    -0.0001517565    -0.0000263239     0.0000018610    -0.0000077935

                         16               17               18               19               20
                  -10.5858927395   -10.5853389837    -1.0168635688    -0.9830184845    -0.9471741638
    1  C  1  S      0.0005788233    -0.0000264169     0.1065869116    -0.0275461909    -0.0041263777
    2  C  1  S     -0.0017271801     0.0000751336    -0.1973029319     0.0534157035     0.0069579266
    3  C  1  S      0.0123636634    -0.0001977838    -0.0662167744    -0.0492492180    -0.0021129011
    4  C  1  X     -0.0001591690     0.0000134353    -0.0362857496     0.0004546627     0.0000828846
    5  C  1  Y     -0.0001522917    -0.0000028364    -0.0156773247     0.0119069612     0.0006724257
    6  C  1  Z      0.0001786675    -0.0000087992     0.0583390642    -0.0209079057    -0.0020193766
    7  C  1  X      0.0035231335    -0.0000170640    -0.0141994402    -0.0130374781    -0.0014286862
    8  C  1  Y      0.0012885114     0.0000173884    -0.0125496741    -0.0055570636     0.0001329334
    9  C  1  Z     -0.0035072143     0.0000806592     0.0226574257     0.0225662325     0.0001394156
   10  C  1 XX     -0.0001837490     0.0000138979    -0.0110995153     0.0016972608     0.0002087423
   11  C  1 YY     -0.0002178562     0.0000103305    -0.0105966571     0.0037406578     0.0004267657
   12  C  1 ZZ     -0.0002807851     0.0000082003    -0.0160132153     0.0050668993     0.0005673389
   13  C  1 XY     -0.0000578706     0.0000012210    -0.0015757540     0.0005938398     0.0000033041
   14  C  1 XZ     -0.0000509241     0.0000032316     0.0048025827    -0.0007986070    -0.0000958454
   15  C  1 YZ     -0.0000030453     0.0000043460     0.0030502992    -0.0012544807    -0.0001253679
   16  C  2  S     -0.0000046283     0.0000040070     0.0873005241    -0.0302071839    -0.0038701038
   17  C  2  S     -0.0000284839     0.0000003851    -0.1580167356     0.0527292664     0.0069621724
   18  C  2  S     -0.0017466075    -0.0000510528    -0.0316073874     0.0589324384     0.0075960221
   19  C  2  X      0.0000574144     0.0000001984    -0.0433854114     0.0118923724     0.0012746898
   20  C  2  Y     -0.0000038778     0.0000018741    -0.0485029020     0.0191214595     0.0019695717
   21  C  2  Z     -0.0002324430     0.0000091445    -0.0139524940     0.0009205106     0.0004526094
   22  C  2  X     -0.0006679094    -0.0000119105    -0.0076580774     0.0155974096     0.0017201664
   23  C  2  Y     -0.0012049577    -0.0000611132    -0.0079464728     0.0159408739     0.0024246444
   24  C  2  Z     -0.0010732382     0.0000942794    -0.0026447807     0.0073412984    -0.0004424828
   25  C  2 XX      0.0000476779     0.0000000905    -0.0081911836     0.0017607075     0.0002483525
   26  C  2 YY     -0.0000333262     0.0000023079    -0.0106444511     0.0040400107     0.0004676466
   27  C  2 ZZ     -0.0000303182     0.0000012473    -0.0098217791     0.0033211828     0.0004642903
   28  C  2 XY     -0.0000860125    -0.0000003638    -0.0073208788     0.0027718723     0.0002810823
   29  C  2 XZ     -0.0000548067     0.0000063946    -0.0024128027     0.0005024566     0.0000335201
   30  C  2 YZ      0.0000316209    -0.0000003369    -0.0000951115    -0.0000171431     0.0000040928
   31  C  3  S      0.0000253595     0.0000142195     0.0825421678    -0.0324570454    -0.0029623420
   32  C  3  S      0.0008322069    -0.0000444772    -0.1503111038     0.0605326871     0.0061698768
   33  C  3  S     -0.0075957505     0.0005193641    -0.0293488960    -0.0069110751    -0.0116174997
   34  C  3  X     -0.0000587868    -0.0000041465    -0.0220581562     0.0078939961    -0.0000459966
   35  C  3  Y     -0.0001315204     0.0000071815     0.0018661885     0.0003600634    -0.0007019332
   36  C  3  Z      0.0000707939    -0.0000028129    -0.0615132605     0.0225756644     0.0023149790
   37  C  3  X     -0.0027385982     0.0001106064    -0.0033882273     0.0008025145    -0.0026068567
   38  C  3  Y     -0.0006006972     0.0000099086    -0.0014286859     0.0037767314    -0.0006732495
   39  C  3  Z     -0.0016132119     0.0001481117    -0.0074990968    -0.0045245906    -0.0040688763
   40  C  3 XX     -0.0000441479    -0.0000009920    -0.0056651126     0.0023933665     0.0001710722
   41  C  3 YY      0.0002331733    -0.0000101479    -0.0065705806     0.0026777889     0.0003339647
   42  C  3 ZZ      0.0001220179    -0.0000060087    -0.0144870469     0.0057595548     0.0005926174
   43  C  3 XY     -0.0000725258     0.0000056583    -0.0034818464     0.0015491349     0.0000336881
   44  C  3 XZ     -0.0000673158    -0.0000004793    -0.0031262488     0.0010177576     0.0000172630
   45  C  3 YZ      0.0000041562     0.0000020884     0.0006972696     0.0000143847    -0.0001010353
   46  C  4  S      0.0002401352    -0.0000238551     0.1032529098    -0.0382118901    -0.0016889857
   47  C  4  S     -0.0005487566     0.0000067224    -0.1905167019     0.0747116342     0.0024992619
   48  C  4  S      0.0081151681    -0.0002464024    -0.0455620289     0.0333051222     0.0201634264
   49  C  4  X     -0.0001893326     0.0000147322     0.0102691557    -0.0063639755    -0.0024502892
   50  C  4  Y      0.0000504486    -0.0000033113     0.0604195367    -0.0207370973    -0.0009388526
   51  C  4  Z      0.0003312445    -0.0000173142    -0.0315351985     0.0099073807     0.0012251190
   52  C  4  X     -0.0013569423     0.0002248418     0.0083875271    -0.0028975697    -0.0036637678
   53  C  4  Y     -0.0036832551     0.0002335649     0.0143162403    -0.0089440423    -0.0084897047
   54  C  4  Z      0.0006253271    -0.0001114579    -0.0117760007     0.0081349888     0.0051303041
   55  C  4 XX     -0.0002020352     0.0000232285    -0.0090833126     0.0037439620    -0.0001860356
   56  C  4 YY      0.0000384478    -0.0000054872    -0.0159772843     0.0062094691     0.0003289330
   57  C  4 ZZ     -0.0001320788    -0.0000006464    -0.0113422226     0.0047421595     0.0002979702
   58  C  4 XY     -0.0000514983    -0.0000058984    -0.0019506765     0.0011676163     0.0002757055
   59  C  4 XZ      0.0001346717    -0.0000120533     0.0018466585    -0.0006286939     0.0000488534
   60  C  4 YZ     -0.0001547878     0.0000089139     0.0046396997    -0.0012523791    -0.0001676918
   61  C  5  S     -0.0073562653     0.0001391644     0.1003551080    -0.0210335476     0.0048396184
   62  C  5  S      0.0004697457    -0.0000622012    -0.1857096124     0.0370421840    -0.0081990264
   63  C  5  S      0.0636059017    -0.0024018419    -0.0238880973     0.0443922897     0.0460983085
   64  C  5  X     -0.0010677444    -0.0000062274     0.0531742659    -0.0197304060    -0.0063301126
   65  C  5  Y      0.0001843726     0.0000189909     0.0063464653     0.0096592847     0.0006208797
   66  C  5  Z      0.0008716870    -0.0000322168    -0.0237015663    -0.0025620322     0.0027735389
   67  C  5  X      0.0299962571    -0.0016919377     0.0406580270     0.0574074501     0.0389019217
   68  C  5  Y     -0.0036845276    -0.0003199810    -0.0025265392    -0.0055450752    -0.0039311368
   69  C  5  Z     -0.0160047040     0.0013425132    -0.0150727078    -0.0330674376    -0.0201675383
   70  C  5 XX     -0.0016509912    -0.0000042394    -0.0161914217     0.0045684763    -0.0001808047
   71  C  5 YY      0.0000959702    -0.0000030923    -0.0074897997     0.0012981042    -0.0001977482
   72  C  5 ZZ     -0.0004835065     0.0000072313    -0.0084869076     0.0010803344    -0.0002772230
   73  C  5 XY     -0.0000110434     0.0000101822     0.0016988363    -0.0009239064     0.0000313725
   74  C  5 XZ      0.0010576747    -0.0000093514     0.0040927486    -0.0004044636     0.0000724335
   75  C  5 YZ     -0.0000674888    -0.0000061563     0.0049619811    -0.0004521387     0.0000555288
   76  C  6  S      0.0000078403     0.0000146645     0.0805167784    -0.0293001740    -0.0030677258
   77  C  6  S     -0.0000099864     0.0000064787    -0.1494636600     0.0568371500     0.0057348542
   78  C  6  S     -0.0057134704     0.0001620628    -0.0072115869     0.0138722783    -0.0048719670
   79  C  6  X      0.0001928244    -0.0000076048    -0.0201015472     0.0059515461     0.0000906198
   80  C  6  Y      0.0001883290    -0.0000016430     0.0474022884    -0.0151981278    -0.0017609473
   81  C  6  Z     -0.0000348503     0.0000004042     0.0323919751    -0.0131932213    -0.0007665966
   82  C  6  X     -0.0012331670     0.0000118901    -0.0024566709    -0.0054060841    -0.0007015638
   83  C  6  Y      0.0021614626    -0.0000703703     0.0019469097    -0.0062234063     0.0006626959
   84  C  6  Z      0.0004983803    -0.0000589580     0.0012319592    -0.0027595804     0.0025142143
   85  C  6 XX      0.0001197207    -0.0000078105    -0.0087618387     0.0033659868     0.0003772098
   86  C  6 YY     -0.0001144364     0.0000040002    -0.0120111062     0.0044064289     0.0004676002
   87  C  6 ZZ     -0.0000349520     0.0000040990    -0.0095660425     0.0039580208     0.0002605736
   88  C  6 XY     -0.0000049891    -0.0000007107     0.0025228265    -0.0001531904    -0.0000140702
   89  C  6 XZ     -0.0001003918     0.0000082214     0.0010522034    -0.0004524780    -0.0000202105
   90  C  6 YZ     -0.0000652953     0.0000012531    -0.0038065679     0.0016861519     0.0001006864
   91  C  7  S      0.0007663942     0.0000047695     0.0646847573     0.1816552147    -0.0004075486
   92  C  7  S     -0.0008449334    -0.0000107787    -0.1221090674    -0.3548683951     0.0002139172
   93  C  7  S      0.0107613473    -0.0006056991    -0.0175153001     0.0250771671     0.0177020794
   94  C  7  X     -0.0001656562     0.0000137315    -0.0049245021    -0.0914534115    -0.0000990658
   95  C  7  Y     -0.0000705672    -0.0000043858     0.0101962509     0.1520017276    -0.0005812261
   96  C  7  Z      0.0001285693    -0.0000019853    -0.0041776100    -0.0809441844     0.0004598974
   97  C  7  X     -0.0070657008     0.0002589684    -0.0190120890    -0.1307271218    -0.0104060325
   98  C  7  Y      0.0114224104    -0.0003957485     0.0311467741     0.2171937542     0.0171973434
   99  C  7  Z     -0.0060478728     0.0001703848    -0.0167201970    -0.1137179166    -0.0087078531
  100  C  7 XX     -0.0001541323    -0.0000018878    -0.0042487158    -0.0123503293     0.0000028706
  101  C  7 YY     -0.0002241984    -0.0000034669    -0.0087372148    -0.0262071982     0.0000162775
  102  C  7 ZZ     -0.0002393364    -0.0000015531    -0.0035147863    -0.0101452714    -0.0000653959
  103  C  7 XY     -0.0000557551     0.0000019157     0.0053954812     0.0152513802    -0.0000982222
  104  C  7 XZ      0.0000314076     0.0000004360    -0.0028599925    -0.0077244126     0.0000752131
  105  C  7 YZ      0.0000312169     0.0000021111     0.0050886948     0.0135498631    -0.0000139419
  106  C  8  S      0.0107550493    -0.0017599085     0.0020567821    -0.0004286687     0.1360225845
  107  C  8  S     -0.0016612609     0.0001616587    -0.0030795396    -0.0011085328    -0.2594279597
  108  C  8  S     -0.0500225839     0.0060590606     0.0127002195    -0.0139259208    -0.0170259232
  109  C  8  X     -0.0010997990    -0.0002469421     0.0007183735    -0.0000444679    -0.0355550526
  110  C  8  Y      0.0000819449     0.0004186411    -0.0000563750     0.0000276881     0.0019813949
  111  C  8  Z      0.0005076993    -0.0002243199    -0.0002895040    -0.0000111290     0.0170831273
  112  C  8  X      0.0068358427    -0.0001929211    -0.0074911670     0.0133495777    -0.0151325084
  113  C  8  Y     -0.0005249607    -0.0026031595     0.0015178259    -0.0004923633     0.0007246563
  114  C  8  Z     -0.0031350681     0.0023062192     0.0017349957    -0.0062230130     0.0073651875
  115  C  8 XX      0.0018945066    -0.0004810421     0.0000307525    -0.0002957272    -0.0165578157
  116  C  8 YY     -0.0002273976    -0.0004302155    -0.0000715026    -0.0001481524    -0.0137387699
  117  C  8 ZZ      0.0002860877    -0.0001911597    -0.0000243685    -0.0001725610    -0.0115910688
  118  C  8 XY     -0.0001029816     0.0003256223     0.0000334053     0.0000134573     0.0038046394
  119  C  8 XZ     -0.0011698049     0.0000209157    -0.0000351039     0.0000651170     0.0043179641
  120  C  8 YZ      0.0001176756     0.0002576357     0.0000592136    -0.0000165462     0.0074358630
  121  N  9  S      0.0000051953     0.0000002470    -0.0500265046    -0.2184259483     0.0006698316
  122  N  9  S     -0.0003109214     0.0000026323    -0.0983180318    -0.4327771051     0.0008479476
  123  N  9  S      0.0088060405    -0.0001941867     0.0053113329     0.0622855453     0.0129609059
  124  N  9  X      0.0000002468    -0.0000067983    -0.0217577504    -0.0913690451     0.0003463474
  125  N  9  Y     -0.0000180020     0.0000003767     0.0356309713     0.1512725615    -0.0003893573
  126  N  9  Z      0.0000228948     0.0000051284    -0.0189418089    -0.0792589872     0.0001486684
  127  N  9  X     -0.0010996900    -0.0000058763    -0.0030197269    -0.0192015811    -0.0015256476
  128  N  9  Y      0.0017854748    -0.0000244528     0.0056136473     0.0325017284     0.0024729615
  129  N  9  Z     -0.0008749726     0.0000352751    -0.0026910716    -0.0175311701    -0.0014099356
  130  N  9 XX     -0.0000405066     0.0000020960    -0.0025681285    -0.0107849604    -0.0000246526
  131  N  9 YY     -0.0000162760     0.0000020295    -0.0050063323    -0.0213956454     0.0000046526
  132  N  9 ZZ     -0.0000632458    -0.0000007617    -0.0022016342    -0.0091022445    -0.0000480417
  133  N  9 XY     -0.0000500228    -0.0000026317     0.0028164779     0.0117747372    -0.0000664807
  134  N  9 XZ      0.0000241991     0.0000006891    -0.0015100004    -0.0060650734     0.0000361205
  135  N  9 YZ     -0.0000236471     0.0000006763     0.0025001870     0.0102504528    -0.0000416374
  136  C 10  S      0.0080473616     0.0017674901     0.0008410517    -0.0002329125     0.1149253003
  137  C 10  S     -0.0002019087     0.0004375921    -0.0013798068     0.0002191331    -0.2112841650
  138  C 10  S      0.0198309925    -0.0000071989    -0.0033340047    -0.0035867259    -0.0674474046
  139  C 10  X     -0.0003189676     0.0002607283     0.0001683703     0.0000733537    -0.0300102681
  140  C 10  Y      0.0001233810    -0.0001443165     0.0003413742    -0.0000556914     0.0465882449
  141  C 10  Z      0.0000635444    -0.0000151674    -0.0005443691     0.0000474794    -0.0236343329
  142  C 10  X      0.0072500015    -0.0003741513     0.0002928394    -0.0028486595    -0.0100817470
  143  C 10  Y     -0.0049512504    -0.0001970495     0.0001111292     0.0022243643     0.0124658555
  144  C 10  Z      0.0003648564     0.0003650967    -0.0001723313    -0.0004487707    -0.0051741667
  145  C 10 XX     -0.0000953469     0.0003597931    -0.0000984455     0.0000078658    -0.0146898987
  146  C 10 YY     -0.0001432705     0.0001613701    -0.0000920939     0.0000214479    -0.0116571768
  147  C 10 ZZ     -0.0000189225     0.0002324621    -0.0000961243     0.0000560223    -0.0096879991
  148  C 10 XY      0.0001435816     0.0000199176    -0.0000351254     0.0000623991     0.0036005925
  149  C 10 XZ     -0.0000053657    -0.0001867369     0.0000796884    -0.0000304327     0.0043590069
  150  C 10 YZ      0.0001603833    -0.0000887037     0.0000761799    -0.0000024396     0.0070396143
  151  C 11  S      0.0096950942    -0.0714653892     0.0003767275    -0.0001553384     0.1031988565
  152  C 11  S      0.0004456877    -0.0029939493    -0.0008076968     0.0004939227    -0.1898432882
  153  C 11  S     -0.0172798621     0.0102566240     0.0013228666     0.0032987331    -0.0281865477
  154  C 11  X      0.0000448106    -0.0005062832     0.0001681117    -0.0001489929     0.0188745975
  155  C 11  Y      0.0000045776     0.0006175664     0.0001417106    -0.0000802118     0.0362801794
  156  C 11  Z     -0.0000269008    -0.0002579071    -0.0002054018     0.0001428534    -0.0408225841
  157  C 11  X      0.0043243654     0.0025389348    -0.0004810318    -0.0001769290     0.0010465961
  158  C 11  Y      0.0035156723    -0.0013619252    -0.0004360299    -0.0002846624     0.0028046110
  159  C 11  Z     -0.0052733744    -0.0001818997     0.0005880777     0.0003489344    -0.0029491203
  160  C 11 XX     -0.0000625366    -0.0006459423    -0.0000413173     0.0000569105    -0.0129754810
  161  C 11 YY      0.0000536521    -0.0005193985    -0.0000588255     0.0000529477    -0.0103580351
  162  C 11 ZZ      0.0000359881    -0.0001469876    -0.0000526826     0.0000524383    -0.0089369860
  163  C 11 XY      0.0000198881     0.0005260844     0.0000073370    -0.0000039695     0.0027785614
  164  C 11 XZ      0.0001136907     0.0000039435     0.0000060430     0.0000031232     0.0040769091
  165  C 11 YZ      0.0000863994     0.0003246573    -0.0000011079     0.0000148514     0.0063300532
  166  C 12  S      0.0107802437     0.2767228123     0.0002974538    -0.0001343526     0.0995060739
  167  C 12  S      0.0001686747     0.0126907590    -0.0005613880     0.0004249260    -0.1825761952
  168  C 12  S      0.0109782904    -0.0261650666    -0.0004927887    -0.0014594160    -0.0558966281
  169  C 12  X     -0.0000343625    -0.0009032091     0.0002662474    -0.0001624017     0.0508171333
  170  C 12  Y     -0.0000174936    -0.0011151656     0.0000458780    -0.0000121028    -0.0033629031
  171  C 12  Z      0.0000335960     0.0014249026    -0.0000145232     0.0000572153    -0.0239466187
  172  C 12  X     -0.0047478885     0.0023449733     0.0003040448     0.0006802107     0.0157426907
  173  C 12  Y      0.0003208890    -0.0001851165    -0.0000637044    -0.0002492076    -0.0011506790
  174  C 12  Z      0.0022301711    -0.0010798023     0.0001097660    -0.0002048466    -0.0073135670
  175  C 12 XX     -0.0000472705     0.0004950498    -0.0000546025     0.0000534247    -0.0132416453
  176  C 12 YY      0.0000302625     0.0013055731    -0.0000316544     0.0000209765    -0.0097895787
  177  C 12 ZZ      0.0000211033     0.0010410287    -0.0000312727     0.0000417145    -0.0082875079
  178  C 12 XY      0.0000165845    -0.0000530907     0.0000086713     0.0000154245     0.0031787960
  179  C 12 XZ      0.0000363316    -0.0004899992     0.0000117391    -0.0000102475     0.0040698509
  180  C 12 YZ     -0.0000031987    -0.0016306170     0.0000044253     0.0000276252     0.0058493879
  181  C 13  S     -0.0034731737    -0.9336775229     0.0003779427    -0.0001426490     0.1021967114
  182  C 13  S     -0.0001252131    -0.0388756377    -0.0007461698     0.0004710209    -0.1879433587
  183  C 13  S     -0.0166216378     0.0389749287    -0.0000852274     0.0027029958    -0.0274398391
  184  C 13  X      0.0000807583     0.0008705236     0.0002729521    -0.0001766658     0.0393298519
  185  C 13  Y     -0.0000197227    -0.0011676793    -0.0001511214     0.0001110185    -0.0398902212
  186  C 13  Z     -0.0000257719     0.0005362746    -0.0000157105    -0.0000043425     0.0132142080
  187  C 13  X      0.0063643444    -0.0024666522    -0.0002354880    -0.0002021942     0.0023648809
  188  C 13  Y     -0.0041132003     0.0032393650    -0.0000932192    -0.0002337883    -0.0032859243
  189  C 13  Z      0.0001481887    -0.0014581076     0.0001640496     0.0003185089     0.0015735693
  190  C 13 XX     -0.0001157078    -0.0012567951    -0.0000642076     0.0000376040    -0.0132488820
  191  C 13 YY      0.0000452401    -0.0004017741    -0.0000399685     0.0000454079    -0.0103644381
  192  C 13 ZZ      0.0000618290    -0.0005919669    -0.0000552692     0.0000632122    -0.0083178346
  193  C 13 XY      0.0000789668     0.0000613440     0.0000148896     0.0000186837     0.0036738703
  194  C 13 XZ      0.0001047765     0.0013986972     0.0000188241    -0.0000010960     0.0034949640
  195  C 13 YZ      0.0000784496     0.0014697076     0.0000036277     0.0000106338     0.0059119033
  196  C 14  S      0.0210440042     0.1619179334     0.0008493789    -0.0002058556     0.1136486147
  197  C 14  S      0.0003546043     0.0079818282    -0.0012892954     0.0002072412    -0.2089443100
  198  C 14  S      0.0189038177    -0.0212926189    -0.0001223869    -0.0035855658    -0.0670394373
  199  C 14  X     -0.0002244783     0.0017548147     0.0003273719     0.0000274934    -0.0047286347
  200  C 14  Y     -0.0000886891     0.0000676345    -0.0005189703     0.0000184610    -0.0446686315
  201  C 14  Z      0.0001938110    -0.0009799942     0.0001007647     0.0000086344     0.0403768711
  202  C 14  X      0.0048163221     0.0000328027     0.0000591775    -0.0016849981    -0.0038928782
  203  C 14  Y      0.0041433950    -0.0012494105     0.0010653695    -0.0011117648    -0.0116252001
  204  C 14  Z     -0.0060616283     0.0010436322    -0.0008633693     0.0017667008     0.0118861280
  205  C 14 XX     -0.0000199407     0.0019919126    -0.0001005152     0.0000731918    -0.0146131988
  206  C 14 YY     -0.0001288584     0.0002255946    -0.0000683727     0.0000263384    -0.0115566023
  207  C 14 ZZ     -0.0000879994     0.0003793881    -0.0000414716     0.0000052271    -0.0094883485
  208  C 14 XY      0.0000129087    -0.0004324650     0.0000675277    -0.0000533401     0.0037393332
  209  C 14 XZ      0.0000485769    -0.0009865323    -0.0000128053     0.0000290555     0.0042162593
  210  C 14 YZ      0.0001939622    -0.0002241967     0.0000368835     0.0000351853     0.0069374462
  211  H 15  S      0.0001476922     0.0000015121    -0.0314534902     0.0055310505     0.0015726958
  212  H 15  S      0.0002821597    -0.0000040746    -0.0077152588    -0.0009134051     0.0003113139
  213  H 16  S     -0.0001554918    -0.0000097826    -0.0228193243     0.0085466030     0.0014052455
  214  H 16  S     -0.0004394515    -0.0000081668    -0.0033240073     0.0024403935     0.0002687861
  215  H 17  S      0.0001710286    -0.0000052301    -0.0215651359     0.0092228575     0.0008266914
  216  H 17  S      0.0004197089    -0.0000192075    -0.0018289622     0.0009633731     0.0000950586
  217  H 18  S     -0.0002615667    -0.0000103634    -0.0296148447     0.0121642058     0.0004923889
  218  H 18  S      0.0001426362    -0.0000901571    -0.0063929116     0.0021540859     0.0013650424
  219  H 19  S      0.0004232132    -0.0000089995    -0.0285927032     0.0109054883     0.0012433401
  220  H 19  S     -0.0002142608     0.0000414570    -0.0026457021     0.0055486991    -0.0004053322
  221  H 20  S     -0.0001676096     0.0000030990    -0.0283312123     0.0110891301     0.0014858924
  222  H 20  S      0.0000407136    -0.0000038766    -0.0042196740    -0.0020723821     0.0005563393
  223  H 21  S      0.0007154739    -0.0000047774    -0.0003141696    -0.0003355758    -0.0417530569
  224  H 21  S      0.0007989203     0.0000785507     0.0006174236    -0.0002294288    -0.0023253001
  225  H 22  S     -0.0003587634    -0.0001783689    -0.0000447896     0.0000154044    -0.0349179344
  226  H 22  S     -0.0007134709    -0.0015953179     0.0001852479    -0.0004495266    -0.0041608101
  227  H 23  S      0.0003364454    -0.0005125170    -0.0000901400    -0.0000103940    -0.0341434583
  228  H 23  S      0.0003255919     0.0037829022     0.0000289700    -0.0001538684    -0.0052542897
  229  H 24  S     -0.0003200543     0.0025512302    -0.0000968695    -0.0000405098    -0.0343500057
  230  H 24  S     -0.0008267510    -0.0072835265     0.0000503042    -0.0006828692    -0.0041818763
  231  H 25  S      0.0006818773    -0.0000960767    -0.0002575040    -0.0003360157    -0.0407088638
  232  H 25  S      0.0009882219     0.0030570125     0.0007903744     0.0007359430    -0.0019479705
  233  C 26  S      0.6412558455    -0.0061593549     0.0280649385    -0.0047211747     0.0239297405
  234  C 26  S      0.0337968211    -0.0002763695    -0.0515761127     0.0075191557    -0.0435806598
  235  C 26  S      0.0192830185    -0.0003803689    -0.0655134047     0.0027467847    -0.0056647045
  236  C 26  X      0.0023652365     0.0000383980     0.0206891848    -0.0045407795    -0.0176442164
  237  C 26  Y     -0.0000785010    -0.0000273556     0.0003418902     0.0013683569     0.0007413178
  238  C 26  Z     -0.0011072436     0.0000010542    -0.0103460411     0.0006430087     0.0085350243
  239  C 26  X      0.0774478552    -0.0035647414     0.0121612560     0.0648475770     0.0670824150
  240  C 26  Y     -0.0015715809     0.0004034752    -0.0003374474    -0.0013620245    -0.0017909744
  241  C 26  Z     -0.0394087834     0.0015349673    -0.0093638035    -0.0317951635    -0.0340258168
  242  C 26 XX      0.0042508062    -0.0000666121    -0.0047356496     0.0008356059    -0.0041905788
  243  C 26 YY     -0.0005872184     0.0000318938    -0.0007282149     0.0000009586    -0.0013525368
  244  C 26 ZZ      0.0006628195     0.0000153640    -0.0017754346     0.0000593883    -0.0021094173
  245  C 26 XY     -0.0002106033     0.0000168451     0.0000247046    -0.0001650253     0.0001083784
  246  C 26 XZ     -0.0028484309     0.0000515087     0.0023680845    -0.0002901303     0.0016987613
  247  C 26 YZ      0.0001107370    -0.0000007196     0.0002481551     0.0000772846     0.0000280808
  248  C 27  S     -0.7534801469     0.0066645212     0.0078072994    -0.0012470906     0.0589499995
  249  C 27  S     -0.0404430391     0.0001408698    -0.0155450356    -0.0019396629    -0.1101904120
  250  C 27  S     -0.0459548753     0.0021286138     0.0031615065    -0.0465823500    -0.1204046057
  251  C 27  X      0.0025607410    -0.0001845046     0.0068970268    -0.0011680522    -0.0302284341
  252  C 27  Y     -0.0000288492     0.0001193933     0.0001163430     0.0003194917     0.0019678874
  253  C 27  Z     -0.0012799246    -0.0000056165    -0.0032715600     0.0002010867     0.0143227148
  254  C 27  X      0.0607937574    -0.0016428829    -0.0178251936     0.0383635708     0.0048488546
  255  C 27  Y     -0.0028728151    -0.0000979052     0.0007253165    -0.0018339690     0.0000966023
  256  C 27  Z     -0.0295503376     0.0009498617     0.0109670635    -0.0194441726    -0.0024705515
  257  C 27 XX     -0.0047004134     0.0001123071    -0.0018745852     0.0001948556    -0.0120013498
  258  C 27 YY      0.0003628871    -0.0000331697    -0.0006330048    -0.0004434586    -0.0021530583
  259  C 27 ZZ     -0.0008390065    -0.0000003353    -0.0008712893    -0.0003643933    -0.0042953877
  260  C 27 XY      0.0002189689    -0.0000088475    -0.0000044371    -0.0000614487     0.0007731761
  261  C 27 XZ      0.0028463804    -0.0001297407     0.0006418935    -0.0002591481     0.0056948965
  262  C 27 YZ     -0.0001442444    -0.0000743784     0.0000325592     0.0000576106     0.0001932083
  263  C 28  S     -0.0002349195     0.0000378273     0.1063507220     0.0107978351    -0.0005393880
  264  C 28  S      0.0004616098    -0.0000534164    -0.1984815905    -0.0240002364     0.0018780531
  265  C 28  S     -0.0235625144     0.0000348590    -0.0621949634    -0.2012974694    -0.0165501890
  266  C 28  X     -0.0000701886    -0.0000246112     0.0272385156    -0.0278537312    -0.0027910592
  267  C 28  Y     -0.0000177340     0.0000033425    -0.0296980170     0.0380486252    -0.0001173923
  268  C 28  Z      0.0000419312     0.0000033809     0.0321818553    -0.0231473764     0.0009781692
  269  C 28  X     -0.0043162520     0.0003058347    -0.0089676120    -0.0945884081    -0.0145503747
  270  C 28  Y      0.0086941409    -0.0007328553     0.0180137102     0.1423746951     0.0190642058
  271  C 28  Z     -0.0035802744     0.0004785220    -0.0061960236    -0.0642931460    -0.0079792533
  272  C 28 XX     -0.0000848678    -0.0000064947    -0.0135650250    -0.0000916014     0.0001834139
  273  C 28 YY      0.0001849483    -0.0000084176    -0.0111437701    -0.0029059150     0.0001377885
  274  C 28 ZZ      0.0000721029    -0.0000105878    -0.0092112107    -0.0002911236    -0.0000183337
  275  C 28 XY      0.0000287195    -0.0000037172     0.0046949325     0.0017745707    -0.0001237484
  276  C 28 XZ      0.0000277591     0.0000044255    -0.0005395323    -0.0005118882     0.0002589296
  277  C 28 YZ     -0.0001902274     0.0000083870     0.0074336332     0.0009347477     0.0000404390

                         21               22               23               24               25
                   -0.8745574135    -0.8487082108    -0.8355031066    -0.8241795574    -0.8036008759
    1  C  1  S     -0.0447280991    -0.0172101442     0.1219948897    -0.0001841704    -0.0023961492
    2  C  1  S      0.0857885325     0.0363112748    -0.2507598713     0.0005895728    -0.0006455044
    3  C  1  S     -0.0007885046    -0.0529807645     0.0466701470    -0.0024696137     0.0393353432
    4  C  1  X     -0.0250109052     0.0581636241    -0.0240453577    -0.0004397681     0.0273518181
    5  C  1  Y      0.0092333751    -0.0242071258     0.0376612362    -0.0001077263     0.0915988780
    6  C  1  Z     -0.0276735764     0.0279824959     0.0122515849    -0.0003351078     0.0482682321
    7  C  1  X     -0.0155087038     0.0047772427     0.0138254442    -0.0006641333     0.0089045110
    8  C  1  Y      0.0066246260    -0.0149111049     0.0118823086     0.0007314216     0.0414811170
    9  C  1  Z     -0.0057352823     0.0277270762    -0.0225977407     0.0001557012     0.0092321104
   10  C  1 XX      0.0011544546     0.0080200093    -0.0164124928     0.0000086007     0.0002816103
   11  C  1 YY      0.0060765300     0.0005198991    -0.0135554444     0.0000397845     0.0076826828
   12  C  1 ZZ      0.0088234327    -0.0025076624    -0.0166558600     0.0000679855    -0.0071222202
   13  C  1 XY      0.0007470992    -0.0018399238     0.0010798976     0.0000124227     0.0015093453
   14  C  1 XZ      0.0009771356    -0.0033034869     0.0020767070     0.0000138114    -0.0027102067
   15  C  1 YZ     -0.0007627286     0.0007797841    -0.0014673349     0.0000386536    -0.0055834084
   16  C  2  S     -0.0655196262     0.0659621367     0.0482103784    -0.0008894270     0.1399176971
   17  C  2  S      0.1255034814    -0.1287268124    -0.0946274082     0.0016610625    -0.2738399467
   18  C  2  S      0.0459017815     0.0079701332    -0.0658584990     0.0018981861    -0.0937048916
   19  C  2  X      0.0099890801    -0.0034612928    -0.0091366857     0.0000780666    -0.0195397505
   20  C  2  Y      0.0300084102    -0.0430862913     0.0141750120     0.0003239503    -0.0181517534
   21  C  2  Z     -0.0003768598     0.0442476541    -0.0742699433    -0.0002420487     0.0492342679
   22  C  2  X      0.0036987856     0.0125404415    -0.0120151204     0.0003401823    -0.0095796791
   23  C  2  Y      0.0101072914     0.0063250131    -0.0105761010    -0.0001613571    -0.0116790993
   24  C  2  Z      0.0020861081     0.0171039853    -0.0429529006     0.0006766966     0.0070054554
   25  C  2 XX      0.0032214450    -0.0022787720    -0.0045235659     0.0000642532    -0.0124901414
   26  C  2 YY      0.0096500975    -0.0118033273    -0.0039200426     0.0001098425    -0.0175591041
   27  C  2 ZZ      0.0087226679    -0.0074698671    -0.0095789360     0.0001212992    -0.0183836476
   28  C  2 XY      0.0039059184    -0.0044223527    -0.0011621253     0.0000370644    -0.0075439265
   29  C  2 XZ      0.0002249814     0.0027598605    -0.0054884940     0.0000130501     0.0002124286
   30  C  2 YZ     -0.0001550262     0.0023499194    -0.0035967792    -0.0000182497     0.0045782265
   31  C  3  S     -0.0479794143     0.0955668013    -0.0616613886    -0.0006823714     0.1020604365
   32  C  3  S      0.0932824554    -0.1846744493     0.1218801421     0.0011663349    -0.2004970610
   33  C  3  S     -0.0098367666    -0.0928740730     0.0622586745    -0.0010544356    -0.0475915869
   34  C  3  X     -0.0149822857     0.0034511215     0.0436052353    -0.0002805963     0.0334031055
   35  C  3  Y     -0.0177473659     0.0087382561     0.0435991350    -0.0004676586     0.0891608024
   36  C  3  Z      0.0320582594    -0.0395912677     0.0017709626     0.0002931884    -0.0294665350
   37  C  3  X     -0.0119909038    -0.0053608072     0.0205480944    -0.0006748629     0.0145749287
   38  C  3  Y     -0.0073650421    -0.0058677885     0.0303703734    -0.0006355343     0.0257404355
   39  C  3  Z     -0.0057701410    -0.0257614747     0.0151067038    -0.0005921296    -0.0006043022
   40  C  3 XX      0.0010752708    -0.0053448375     0.0080697095     0.0000410096    -0.0065198739
   41  C  3 YY      0.0051791704    -0.0103236277     0.0068362328     0.0000434080    -0.0108672442
   42  C  3 ZZ      0.0094936342    -0.0166123562     0.0081836521     0.0000837230    -0.0172419807
   43  C  3 XY      0.0015343761    -0.0046869200     0.0046132632     0.0000056550    -0.0020764221
   44  C  3 XZ     -0.0013471569     0.0006576640     0.0034519325    -0.0000369736     0.0022658838
   45  C  3 YZ     -0.0013032544     0.0000149304     0.0038332872    -0.0000419846     0.0072698265
   46  C  4  S     -0.0005257770     0.0481352946    -0.1196628015     0.0002799652    -0.0795554403
   47  C  4  S     -0.0023760600    -0.0982992751     0.2441230845    -0.0010810465     0.1581235189
   48  C  4  S      0.0678780083     0.0539686306    -0.0314563467     0.0116255104     0.0831368180
   49  C  4  X     -0.0530942411     0.0533719395     0.0201435158    -0.0002652520     0.0075409055
   50  C  4  Y      0.0021417372     0.0094167427    -0.0284401828    -0.0000892617     0.0377078263
   51  C  4  Z      0.0046833555     0.0179322050    -0.0238170571    -0.0002702118     0.0806821946
   52  C  4  X     -0.0224727953     0.0126608301    -0.0001452935     0.0017708049    -0.0022161422
   53  C  4  Y     -0.0250928681    -0.0263465064     0.0180863913    -0.0026814012     0.0022107454
   54  C  4  Z      0.0176835805     0.0177965518    -0.0125716848     0.0010718984     0.0481632560
   55  C  4 XX     -0.0017575226    -0.0059888863     0.0145043887     0.0000306098     0.0073103362
   56  C  4 YY      0.0004025996    -0.0072384949     0.0178344479    -0.0000944983     0.0067392324
   57  C  4 ZZ      0.0015313635    -0.0058413972     0.0128670953    -0.0001092650     0.0162442308
   58  C  4 XY      0.0050322747    -0.0059737722    -0.0003501504    -0.0000143076    -0.0037194097
   59  C  4 XZ     -0.0012755685     0.0019853508     0.0004754653    -0.0000285954    -0.0047627728
   60  C  4 YZ      0.0004958309    -0.0024445791     0.0005175954     0.0000539043    -0.0043140267
   61  C  5  S      0.1090391534    -0.0794358672    -0.0777063837     0.0006924734    -0.0087123338
   62  C  5  S     -0.2145900917     0.1602790983     0.1563045913    -0.0016540139     0.0186302176
   63  C  5  S      0.0497476739     0.0955739806     0.1069419711     0.0044496471     0.0151915548
   64  C  5  X     -0.0552948169     0.0154637627     0.0041357928     0.0001120421    -0.0527433635
   65  C  5  Y      0.0203622579    -0.0554654231     0.0585156797     0.0001853627     0.0430222568
   66  C  5  Z      0.0056908668     0.0578387162    -0.0647277027    -0.0003752275     0.0256088780
   67  C  5  X      0.0904228949     0.1028692277    -0.0114599233     0.0043053485     0.0555031550
   68  C  5  Y     -0.0132741933    -0.0294225781     0.0461972176    -0.0099484716     0.0138891676
   69  C  5  Z     -0.0437267977    -0.0271419330    -0.0436304880     0.0066305454    -0.0215266579
   70  C  5 XX     -0.0123475498     0.0070388193     0.0141274521    -0.0000880274     0.0006410022
   71  C  5 YY     -0.0096176182     0.0088262348     0.0070271856    -0.0000744281     0.0028452279
   72  C  5 ZZ     -0.0109344259     0.0102960959     0.0058600836    -0.0001044315     0.0012684893
   73  C  5 XY      0.0015334363     0.0009343154    -0.0060815183    -0.0000136436    -0.0051157787
   74  C  5 XZ      0.0045906703    -0.0061281459     0.0013115068     0.0000254043    -0.0026616838
   75  C  5 YZ      0.0043050253    -0.0058445866    -0.0005127486    -0.0000000177     0.0003278972
   76  C  6  S     -0.0358444754     0.0300205913    -0.0014323501     0.0000808421    -0.1378480930
   77  C  6  S      0.0694225182    -0.0589503134     0.0030108482    -0.0001650737     0.2733609018
   78  C  6  S     -0.0067318126    -0.0156097830    -0.0068464044    -0.0024534502     0.0268181099
   79  C  6  X     -0.0119065299     0.0115965249     0.0216977172    -0.0003054621     0.0315801774
   80  C  6  Y     -0.0183732323    -0.0033764465     0.0422633394    -0.0000740591     0.0063556441
   81  C  6  Z     -0.0072601066     0.0298088694    -0.0494506864     0.0000622876    -0.0150760611
   82  C  6  X     -0.0100782518     0.0052977987     0.0128049635    -0.0004558392     0.0063785578
   83  C  6  Y     -0.0012302920    -0.0076922527     0.0262213308     0.0000645439     0.0181638388
   84  C  6  Z      0.0074844887     0.0182567535    -0.0256499167     0.0008515711     0.0052690786
   85  C  6 XX      0.0032197510    -0.0025451025     0.0018208577    -0.0000394395     0.0215671896
   86  C  6 YY      0.0060699605    -0.0023345533    -0.0066473156     0.0000131377     0.0149931188
   87  C  6 ZZ      0.0044235254    -0.0068900004     0.0052323207    -0.0000370599     0.0179270264
   88  C  6 XY      0.0010361099    -0.0018226289    -0.0001757981     0.0000083820    -0.0028534472
   89  C  6 XZ      0.0012101854    -0.0003445236    -0.0032855501     0.0000521428    -0.0002089350
   90  C  6 YZ      0.0014193537    -0.0025687234     0.0019799419    -0.0000167748     0.0012829994
   91  C  7  S      0.0083342496    -0.0304120377     0.0239113391     0.0001890941     0.0074794650
   92  C  7  S     -0.0165284583     0.0575449305    -0.0496861239    -0.0003522934    -0.0199044311
   93  C  7  S      0.0431621216     0.0668130534    -0.0138836432     0.0029358513     0.0655338258
   94  C  7  X      0.0197354819    -0.0619190937     0.0545221082     0.0002226221     0.0138845732
   95  C  7  Y     -0.0454350926     0.1079066030    -0.0728677489    -0.0004602399    -0.0175467634
   96  C  7  Z      0.0271088575    -0.0580554165     0.0346482196     0.0002537474     0.0142021626
   97  C  7  X     -0.0148595089    -0.0481993684    -0.0039199325     0.0012376420    -0.0435657901
   98  C  7  Y      0.0280075089     0.0812653149    -0.0053746124     0.0000995137     0.0657200020
   99  C  7  Z     -0.0141516748    -0.0429726474     0.0055852131    -0.0010028863    -0.0359350389
  100  C  7 XX     -0.0003384182     0.0025612040    -0.0035384504    -0.0000418999    -0.0017015781
  101  C  7 YY     -0.0018817421     0.0055938871    -0.0041009336    -0.0000040636    -0.0016167544
  102  C  7 ZZ     -0.0013786128     0.0028940435    -0.0020128790    -0.0000062098    -0.0017567770
  103  C  7 XY      0.0001407363    -0.0023237878     0.0024273864     0.0000129678     0.0006300536
  104  C  7 XZ     -0.0001226331     0.0014181598    -0.0011974229     0.0000260954    -0.0007159977
  105  C  7 YZ      0.0012391743    -0.0027440923     0.0012362896    -0.0000171158     0.0008916607
  106  C  8  S      0.0638434153     0.0951432551     0.0771574904     0.0002855332    -0.0405951647
  107  C  8  S     -0.1262178673    -0.1913039298    -0.1558138279    -0.0004086622     0.0808292916
  108  C  8  S      0.0375885527    -0.0584883163    -0.0804003300     0.0001732485     0.0678480864
  109  C  8  X      0.0481284637     0.0273626115     0.0056034297     0.0259118347     0.0238314685
  110  C  8  Y     -0.0022630198    -0.0014452105     0.0001312817    -0.0954892265    -0.0016976712
  111  C  8  Z     -0.0234065251    -0.0131376057    -0.0030883004     0.0674524957    -0.0109236726
  112  C  8  X     -0.0067514384     0.0541814251     0.0587820663     0.0065514715    -0.0420907300
  113  C  8  Y      0.0054510367    -0.0065688588    -0.0056349315    -0.0196880972     0.0049966955
  114  C  8  Z     -0.0010074593    -0.0234821028    -0.0259994796     0.0132374602     0.0141839941
  115  C  8 XX     -0.0075086903    -0.0119553090    -0.0096468556     0.0027421736     0.0046020987
  116  C  8 YY     -0.0057076214    -0.0101409430    -0.0088226199     0.0005655474     0.0053682850
  117  C  8 ZZ     -0.0053697741    -0.0090215239    -0.0076216088    -0.0033457813     0.0041569040
  118  C  8 XY      0.0010916188     0.0021274919     0.0018775535    -0.0058292228    -0.0012108149
  119  C  8 XZ      0.0017065912     0.0025217802     0.0018586546     0.0032707768    -0.0004607416
  120  C  8 YZ      0.0019423179     0.0040942214     0.0037695622     0.0025132897    -0.0026539886
  121  N  9  S      0.0219197497    -0.0463207332     0.0313755202     0.0001407327     0.0080247224
  122  N  9  S      0.0432590902    -0.0948784274     0.0620504985     0.0004533226     0.0145905876
  123  N  9  S      0.0337258154     0.0201751516     0.0339336235    -0.0013675284     0.0581969932
  124  N  9  X      0.0096391954    -0.0170812020     0.0085998474     0.0000029387     0.0021557456
  125  N  9  Y     -0.0127737169     0.0267127844    -0.0183697008    -0.0000845751    -0.0052256540
  126  N  9  Z      0.0060450007    -0.0139262630     0.0103261729     0.0000919500     0.0011280781
  127  N  9  X     -0.0034994821    -0.0058240756     0.0008330861    -0.0001023946    -0.0047072401
  128  N  9  Y      0.0033016982     0.0101029921     0.0041489612    -0.0005017816     0.0119029039
  129  N  9  Z     -0.0018651677    -0.0051332822    -0.0031518529     0.0005676400    -0.0041899603
  130  N  9 XX      0.0011823252    -0.0024295461     0.0007852024     0.0000532747     0.0000495074
  131  N  9 YY      0.0018433250    -0.0044134822     0.0029881876     0.0000225079     0.0010220761
  132  N  9 ZZ      0.0006100542    -0.0019200876     0.0011441913     0.0000302418    -0.0000655660
  133  N  9 XY     -0.0014050171     0.0024764585    -0.0014333271     0.0000000720    -0.0006070590
  134  N  9 XZ      0.0006762195    -0.0012588582     0.0008343368    -0.0000073326     0.0001648308
  135  N  9 YZ     -0.0008316553     0.0019771761    -0.0017898256     0.0000222975    -0.0004372568
  136  C 10  S     -0.0000916005     0.0254760872     0.0285271218     0.1396532046    -0.0270819571
  137  C 10  S      0.0001136830    -0.0492323506    -0.0552859840    -0.2684424049     0.0527336088
  138  C 10  S     -0.0224316635    -0.0307730072    -0.0269510943    -0.0802095333     0.0144672329
  139  C 10  X      0.0397305755     0.0435636801     0.0314783598    -0.0502118455    -0.0123740562
  140  C 10  Y      0.0074408801     0.0193727719     0.0184579735    -0.0026858743    -0.0134513491
  141  C 10  Z     -0.0273678328    -0.0393748990    -0.0321281274     0.0288989642     0.0177324234
  142  C 10  X      0.0081684355     0.0028730576     0.0011820828    -0.0104839524     0.0009848675
  143  C 10  Y      0.0066329510     0.0155978838     0.0146619941    -0.0034511151    -0.0090653418
  144  C 10  Z     -0.0100278187    -0.0145497206    -0.0129365060     0.0085769126     0.0079377450
  145  C 10 XX      0.0018077800    -0.0003915432    -0.0011585811    -0.0218854376     0.0017373175
  146  C 10 YY     -0.0007822455    -0.0042348240    -0.0044540443    -0.0129509204     0.0040209786
  147  C 10 ZZ     -0.0014515762    -0.0039115442    -0.0037888827    -0.0124967549     0.0031146344
  148  C 10 XY     -0.0018069803    -0.0009995561    -0.0003352562     0.0037778221    -0.0004583720
  149  C 10 XZ      0.0003093085     0.0004660624     0.0003297864     0.0061659779     0.0000101066
  150  C 10 YZ      0.0015367108     0.0036759675     0.0034837064     0.0042977187    -0.0026687023
  151  C 11  S     -0.0555769460    -0.0570485008    -0.0417166772     0.1356200919     0.0199896626
  152  C 11  S      0.1041269549     0.1090466056     0.0804615096    -0.2602971876    -0.0393913082
  153  C 11  S      0.0393399533     0.0421222891     0.0306966633    -0.0579107517    -0.0133964755
  154  C 11  X      0.0157918867     0.0329747232     0.0320070706     0.0580967173    -0.0286341595
  155  C 11  Y     -0.0243655023    -0.0295637360    -0.0238313323    -0.0113840497     0.0154910692
  156  C 11  Z      0.0123866016     0.0077586096     0.0033833080    -0.0210379212     0.0019687869
  157  C 11  X      0.0040235493     0.0112992270     0.0118309290     0.0175300451    -0.0107787771
  158  C 11  Y     -0.0104016953    -0.0107123506    -0.0080088075    -0.0124781096     0.0040559969
  159  C 11  Z      0.0066965190     0.0031139992     0.0005543280     0.0013438455     0.0021098618
  160  C 11 XX      0.0065026306     0.0062879899     0.0044221779    -0.0201879466    -0.0018033563
  161  C 11 YY      0.0068714582     0.0079885666     0.0062220036    -0.0122557695    -0.0035244473
  162  C 11 ZZ      0.0046804562     0.0049123067     0.0036123663    -0.0129455740    -0.0017236326
  163  C 11 XY     -0.0026932485    -0.0033578584    -0.0027230320     0.0019632299     0.0017186883
  164  C 11 XZ     -0.0005776651     0.0005250739     0.0008481481     0.0067300849    -0.0010836776
  165  C 11 YZ     -0.0035713716    -0.0036457365    -0.0026678339     0.0046967512     0.0013288000
  166  C 12  S     -0.0740982356    -0.0904435376    -0.0727970038    -0.0023430578     0.0460498146
  167  C 12  S      0.1397688369     0.1726755568     0.1397416053     0.0044780886    -0.0893286889
  168  C 12  S      0.0223677561     0.0276493294     0.0242779380     0.0003828569    -0.0180546660
  169  C 12  X     -0.0238727885    -0.0221092789    -0.0146978902     0.0237672362     0.0040712711
  170  C 12  Y      0.0018334367     0.0016057393     0.0012224501    -0.0885785514    -0.0010118190
  171  C 12  Z      0.0111300754     0.0102710254     0.0065796596     0.0627427606    -0.0010803032
  172  C 12  X      0.0011721768     0.0037255919     0.0033386349     0.0089404210    -0.0024502538
  173  C 12  Y     -0.0001865918     0.0001849771    -0.0000873222    -0.0323010871    -0.0002809503
  174  C 12  Z     -0.0003695177    -0.0021474029    -0.0018447497     0.0227374548     0.0019391335
  175  C 12 XX      0.0093367526     0.0114356377     0.0092325500    -0.0026937352    -0.0059012660
  176  C 12 YY      0.0079793181     0.0100737362     0.0082328523    -0.0004199282    -0.0053578480
  177  C 12 ZZ      0.0067240333     0.0085697721     0.0070230859     0.0038879855    -0.0045673753
  178  C 12 XY     -0.0021064575    -0.0024314235    -0.0019221238     0.0063648675     0.0012127910
  179  C 12 XZ     -0.0022307241    -0.0024715907    -0.0019000102    -0.0037028429     0.0010861138
  180  C 12 YZ     -0.0040380912    -0.0046922374    -0.0036981015    -0.0028432917     0.0022445082
  181  C 13  S     -0.0543867282    -0.0564079234    -0.0406816127    -0.1377013308     0.0177060583
  182  C 13  S      0.1021272032     0.1076637096     0.0784040224     0.2642626213    -0.0347633994
  183  C 13  S      0.0344299519     0.0442912185     0.0325855813     0.0595988993    -0.0162772335
  184  C 13  X      0.0031999107     0.0175383366     0.0199465063    -0.0527261830    -0.0214443769
  185  C 13  Y      0.0232892834     0.0264766113     0.0206807328    -0.0025480547    -0.0124661501
  186  C 13  Z     -0.0215175026    -0.0317619927    -0.0281026181     0.0298886429     0.0219289599
  187  C 13  X      0.0001196465     0.0050623468     0.0068145696    -0.0107595205    -0.0075616414
  188  C 13  Y      0.0088827865     0.0106536024     0.0073713189    -0.0097046935    -0.0044264046
  189  C 13  Z     -0.0076198562    -0.0117231963    -0.0098443057     0.0138913606     0.0075994220
  190  C 13 XX      0.0054795331     0.0048597007     0.0030592124     0.0211421625    -0.0005617172
  191  C 13 YY      0.0066304179     0.0075907548     0.0058182871     0.0127320807    -0.0030377541
  192  C 13 ZZ      0.0055571482     0.0065251004     0.0050513662     0.0121825389    -0.0026827466
  193  C 13 XY     -0.0009632105    -0.0004025417    -0.0000227934    -0.0037183668    -0.0003796746
  194  C 13 XZ     -0.0014226807    -0.0011510974    -0.0006545374    -0.0057493871     0.0000351618
  195  C 13 YZ     -0.0042455585    -0.0048782343    -0.0037745414    -0.0041613304     0.0021330121
  196  C 14  S      0.0012539280     0.0256340673     0.0292572356    -0.1385744339    -0.0285437247
  197  C 14  S     -0.0022112604    -0.0496586983    -0.0568982432     0.2663544787     0.0557459789
  198  C 14  S     -0.0113123116    -0.0378549025    -0.0323530450     0.0784613556     0.0253147106
  199  C 14  X      0.0447246115     0.0555035439     0.0424829946     0.0543198328    -0.0190654421
  200  C 14  Y     -0.0126247484    -0.0254372515    -0.0229180931    -0.0081783463     0.0151118458
  201  C 14  Z     -0.0129393308    -0.0076076330    -0.0027941684    -0.0216013006    -0.0029927939
  202  C 14  X      0.0107555391     0.0125944882     0.0088758215     0.0132214169    -0.0048509815
  203  C 14  Y     -0.0047380079    -0.0181287369    -0.0162974275    -0.0055176864     0.0125270747
  204  C 14  Z     -0.0017817327     0.0088836277     0.0092381640    -0.0022765169    -0.0072951557
  205  C 14 XX     -0.0000723758    -0.0024883928    -0.0027657634     0.0211156760     0.0026336932
  206  C 14 YY     -0.0013126632    -0.0046722691    -0.0048605742     0.0125604290     0.0043571510
  207  C 14 ZZ      0.0006807178    -0.0015564479    -0.0021888204     0.0132535796     0.0025458122
  208  C 14 XY      0.0021275771     0.0032471411     0.0026893388    -0.0021483565    -0.0016276968
  209  C 14 XZ     -0.0019086835    -0.0018453325    -0.0012807851    -0.0071007339     0.0004546729
  210  C 14 YZ     -0.0000804153     0.0018991766     0.0022327776    -0.0048640394    -0.0022017491
  211  H 15  S      0.0221383945     0.0131214973    -0.0783453570     0.0002110747    -0.0007951732
  212  H 15  S      0.0042379190    -0.0012270682    -0.0086866313     0.0002144105    -0.0010204097
  213  H 16  S      0.0286279771    -0.0279668627    -0.0321045115     0.0004170933    -0.0898795606
  214  H 16  S      0.0035454766    -0.0020626531    -0.0051647614    -0.0001599770    -0.0116034073
  215  H 17  S      0.0181837144    -0.0475346743     0.0389372421     0.0003252759    -0.0645751488
  216  H 17  S      0.0030010635    -0.0081255437     0.0063088275    -0.0001957447    -0.0054409396
  217  H 18  S     -0.0047755916    -0.0253494872     0.0769416762    -0.0002589114     0.0526398416
  218  H 18  S      0.0053749656    -0.0023804741     0.0078544135    -0.0011287072     0.0088843117
  219  H 19  S      0.0138392711    -0.0084676175    -0.0001351066    -0.0001149356     0.0984212910
  220  H 19  S      0.0038426450    -0.0077183589     0.0001635132     0.0001540012     0.0080089707
  221  H 20  S      0.0233518450    -0.0246634952     0.0021604683     0.0000838575     0.0830766752
  222  H 20  S     -0.0001477218     0.0043538816     0.0002977767     0.0002843690     0.0148258656
  223  H 21  S     -0.0057881622    -0.0188186622    -0.0186445742    -0.0811747937     0.0157091465
  224  H 21  S      0.0037935310    -0.0023557554    -0.0037213597    -0.0039374418     0.0058505175
  225  H 22  S      0.0256351809     0.0290759281     0.0225127979    -0.0780401328    -0.0126224162
  226  H 22  S      0.0034008305     0.0015217884     0.0003815765    -0.0049505816     0.0003538181
  227  H 23  S      0.0337001200     0.0460792922     0.0394016046     0.0012669628    -0.0289647502
  228  H 23  S      0.0025612900     0.0025380569     0.0020280433     0.0001509101    -0.0016961161
  229  H 24  S      0.0247793993     0.0286343251     0.0218418517     0.0785385326    -0.0112480489
  230  H 24  S      0.0030746549     0.0015111949     0.0003233615     0.0049396124     0.0003051335
  231  H 25  S     -0.0063363936    -0.0187230730    -0.0189628867     0.0788511278     0.0163855751
  232  H 25  S      0.0032164866    -0.0015037457    -0.0033787711     0.0025846162     0.0052109730
  233  C 26  S      0.1572599413    -0.0031008918    -0.0607768476    -0.0004075174     0.0741413068
  234  C 26  S     -0.2879308406     0.0116336411     0.1209663885     0.0007329757    -0.1418222539
  235  C 26  S     -0.1703845501     0.0503442216     0.1436761614    -0.0047950060    -0.1304125715
  236  C 26  X     -0.0287878822    -0.0641740099    -0.0395799619     0.0018107990    -0.0446650999
  237  C 26  Y      0.0030938322    -0.0039280859     0.0082342360    -0.0029119144     0.0075050241
  238  C 26  Z      0.0099323552     0.0407083840     0.0132039373     0.0014849206     0.0233292868
  239  C 26  X      0.1085819224     0.1293083261     0.0807872405    -0.0021172907     0.0184846075
  240  C 26  Y      0.0006874608    -0.0048407803    -0.0061860235     0.0061418663    -0.0020687288
  241  C 26  Z     -0.0587135304    -0.0656011406    -0.0358229111    -0.0042545701    -0.0184968362
  242  C 26 XX     -0.0281586182     0.0004932636     0.0127299493     0.0003173139    -0.0146805181
  243  C 26 YY     -0.0063538218    -0.0001763546     0.0029085032     0.0000582144    -0.0037769825
  244  C 26 ZZ     -0.0125825157     0.0010638012     0.0048886957    -0.0002541629    -0.0066515814
  245  C 26 XY      0.0005223519     0.0007923111    -0.0010878599    -0.0004796343    -0.0004716099
  246  C 26 XZ      0.0133809169    -0.0014899322    -0.0050817577     0.0002316116     0.0062546052
  247  C 26 YZ      0.0002103730    -0.0003863917     0.0004068239     0.0002231136     0.0003447078
  248  C 27  S      0.1391438616     0.0733336601     0.0142911705    -0.0006843152     0.0519527852
  249  C 27  S     -0.2587067077    -0.1438144976    -0.0335481960     0.0011230605    -0.0952155396
  250  C 27  S     -0.1629499322    -0.1505005476    -0.0806685501     0.0041191217    -0.0641025157
  251  C 27  X      0.0508294609    -0.0349578960    -0.0651606254     0.0028552612     0.0754408026
  252  C 27  Y     -0.0002157797     0.0006765937     0.0044318349    -0.0114525336    -0.0016026185
  253  C 27  Z     -0.0264135466     0.0184362550     0.0299768576     0.0081769985    -0.0370720893
  254  C 27  X     -0.0144390257     0.0915577490     0.0991536048     0.0019051090    -0.0448726411
  255  C 27  Y     -0.0021201720    -0.0025150581    -0.0018784772    -0.0097460644     0.0029928990
  256  C 27  Z      0.0098064868    -0.0448178206    -0.0514118719     0.0073494146     0.0287488974
  257  C 27 XX     -0.0260404275    -0.0149731695    -0.0039256921     0.0011063513    -0.0085023108
  258  C 27 YY     -0.0067008860    -0.0035390108    -0.0005777129     0.0002081810    -0.0028092992
  259  C 27 ZZ     -0.0113041748    -0.0057959444    -0.0015682598    -0.0011284566    -0.0040479155
  260  C 27 XY      0.0010743429     0.0009921889    -0.0000226449    -0.0020380425    -0.0001034930
  261  C 27 XZ      0.0112047245     0.0061523930     0.0022190103     0.0010566126     0.0030483594
  262  C 27 YZ     -0.0000568774    -0.0001289455     0.0001673861     0.0008649405     0.0000791716
  263  C 28  S      0.0536505314    -0.1352447223     0.0893125658     0.0006570308     0.0077034923
  264  C 28  S     -0.1040944688     0.2702916329    -0.1769763138    -0.0011747646    -0.0137928816
  265  C 28  S     -0.0539411610     0.0246131348    -0.0854589301    -0.0105056342    -0.0807009653
  266  C 28  X     -0.0515552418     0.0333765591     0.0538709094    -0.0003409012    -0.0021283241
  267  C 28  Y     -0.0107118956    -0.0041573590     0.0357728890    -0.0001844924     0.0402991639
  268  C 28  Z      0.0323695624    -0.0180881991    -0.0409943101     0.0001699061     0.0043483534
  269  C 28  X     -0.0570806585    -0.0446568562     0.0564047191    -0.0042102023    -0.0337120950
  270  C 28  Y      0.0429767869     0.0641788309     0.0083687310    -0.0016854220     0.0765973464
  271  C 28  Z     -0.0084450356    -0.0285420611    -0.0291368395     0.0044688857    -0.0326926850
  272  C 28 XX     -0.0035520212     0.0151670452    -0.0167061043    -0.0000761705    -0.0038937495
  273  C 28 YY     -0.0063160313     0.0161855303    -0.0088666602    -0.0000617990     0.0030052702
  274  C 28 ZZ     -0.0067646581     0.0133065996    -0.0054294828    -0.0001123933    -0.0017066829
  275  C 28 XY     -0.0002876750    -0.0032639246     0.0045806895    -0.0000062226    -0.0022389023
  276  C 28 XZ      0.0034993207    -0.0030607539    -0.0007345053     0.0001266244    -0.0022069043
  277  C 28 YZ      0.0045825100    -0.0078895637     0.0015613226     0.0001165707    -0.0005677425

                         26               27               28               29               30
                   -0.7879667792    -0.7043292964    -0.6815216745    -0.6706790624    -0.6524357500
    1  C  1  S      0.0869172162     0.0602424064    -0.0365745507     0.0013948824    -0.0721533922
    2  C  1  S     -0.1787467064    -0.1230208545     0.0743416441    -0.0026841447     0.1522132487
    3  C  1  S     -0.0438019476    -0.0526498581     0.0204675852    -0.0037388614     0.0205930304
    4  C  1  X      0.0299762476     0.0449537322     0.0182389403    -0.0007632509     0.0483311669
    5  C  1  Y     -0.0447891847     0.0130187922    -0.0308470855     0.0023971998    -0.0921247781
    6  C  1  Z     -0.0068310516     0.0269443158    -0.0305871695    -0.0015064852     0.0260177301
    7  C  1  X      0.0109294857     0.0022719853     0.0139581295    -0.0008454714     0.0177562123
    8  C  1  Y     -0.0281632768    -0.0041208163    -0.0079033592     0.0022265492    -0.0359294308
    9  C  1  Z     -0.0040598914     0.0189622305    -0.0168937119    -0.0001626417     0.0026317079
   10  C  1 XX     -0.0070506325    -0.0057229981     0.0064701120    -0.0002321194     0.0132981979
   11  C  1 YY     -0.0162737572    -0.0060315699     0.0000479053    -0.0000554178     0.0026279628
   12  C  1 ZZ     -0.0114953068    -0.0117992588     0.0071774816    -0.0002380143     0.0133996993
   13  C  1 XY     -0.0020793935    -0.0043874867     0.0030261990     0.0000787036    -0.0001532456
   14  C  1 XZ      0.0002025036     0.0021482825    -0.0043228010     0.0000364253    -0.0056904904
   15  C  1 YZ      0.0022318014    -0.0017441747     0.0008122565     0.0000842134    -0.0029806789
   16  C  2  S      0.0004411331     0.0453179399    -0.0006934196    -0.0010685288     0.0610400374
   17  C  2  S     -0.0038525991    -0.0920096102     0.0011561531     0.0019050827    -0.1201440963
   18  C  2  S      0.0174647176    -0.0202385721     0.0055936452     0.0028619793    -0.0393685093
   19  C  2  X      0.0136557320     0.0055956072     0.0203950708    -0.0002810564     0.0424051834
   20  C  2  Y      0.0018808897     0.0228893098    -0.0106964779     0.0004980127     0.0111788819
   21  C  2  Z     -0.0680620594    -0.0681170581     0.0622915527    -0.0017013265     0.1050617335
   22  C  2  X      0.0107337543     0.0024249951     0.0099993217     0.0006167217     0.0107777747
   23  C  2  Y      0.0080302107     0.0077109486     0.0000586007    -0.0000841933     0.0000917680
   24  C  2  Z     -0.0334047171    -0.0342632656     0.0228278295     0.0007284766     0.0256430940
   25  C  2 XX      0.0028165894    -0.0044111859     0.0027229960     0.0000862608    -0.0032643400
   26  C  2 YY     -0.0013792893    -0.0054958077    -0.0022762269     0.0001727547    -0.0127247792
   27  C  2 ZZ     -0.0025832094    -0.0074984140     0.0002933580     0.0000592004    -0.0052025839
   28  C  2 XY      0.0010124678    -0.0029273246     0.0015758726     0.0000602860    -0.0026639246
   29  C  2 XZ     -0.0024835030    -0.0023481078     0.0025613743    -0.0000283674     0.0033697372
   30  C  2 YZ     -0.0048391925    -0.0037988099     0.0023451513    -0.0000169132     0.0016729987
   31  C  3  S     -0.0645224801    -0.0641052861     0.0487969623    -0.0000519951     0.0152277831
   32  C  3  S      0.1297448100     0.1288252750    -0.0972496462    -0.0002376078    -0.0263628976
   33  C  3  S      0.0055681579     0.0432561572    -0.0513169447    -0.0024242032    -0.0162344084
   34  C  3  X      0.0263887512     0.0120626397     0.0292158153    -0.0014582550     0.0865238801
   35  C  3  Y     -0.0043773436     0.0368872979     0.0075036452    -0.0021953200     0.1139987405
   36  C  3  Z     -0.0030228740    -0.0246397391     0.0261126024     0.0008691620    -0.0049561770
   37  C  3  X      0.0057926792     0.0110896804     0.0056006673    -0.0014600401     0.0307613725
   38  C  3  Y      0.0099960748     0.0272769076    -0.0052641403    -0.0016297802     0.0399080024
   39  C  3  Z     -0.0104015941    -0.0040481732    -0.0028229491    -0.0006852853    -0.0102139580
   40  C  3 XX      0.0080125038     0.0040845757    -0.0013541978    -0.0000446928     0.0019031930
   41  C  3 YY      0.0070706694     0.0082466246    -0.0067070681    -0.0000692255    -0.0017002482
   42  C  3 ZZ      0.0090288779     0.0115148593    -0.0096510450    -0.0000206119    -0.0036053084
   43  C  3 XY      0.0025969900     0.0032331042    -0.0016607286    -0.0000915269     0.0022771514
   44  C  3 XZ      0.0029339586     0.0007058901     0.0028333368    -0.0000802691     0.0051747439
   45  C  3 YZ     -0.0009108629     0.0035947509    -0.0013764538    -0.0001137292     0.0043719853
   46  C  4  S     -0.0329121019    -0.0467163608    -0.0083826522     0.0020782100    -0.0971914024
   47  C  4  S      0.0694749089     0.0971627617     0.0165778137    -0.0051655122     0.2018974862
   48  C  4  S      0.0008825856     0.0354647300    -0.0027797564     0.0174590393     0.0324271381
   49  C  4  X      0.0316172997    -0.0721286991     0.0706120862    -0.0007111539     0.0310436721
   50  C  4  Y     -0.0470808490     0.0258318466    -0.0503502257    -0.0009562860    -0.0091162394
   51  C  4  Z     -0.0556101748    -0.0251025340     0.0078954684     0.0023712993    -0.0855306651
   52  C  4  X      0.0050756096    -0.0186029604     0.0179858964     0.0024991038     0.0098151077
   53  C  4  Y     -0.0233942039     0.0046972669    -0.0209832110    -0.0042942028    -0.0083968989
   54  C  4  Z     -0.0185284127     0.0003048451    -0.0002995757     0.0026847999    -0.0341778574
   55  C  4 XX      0.0028649097     0.0031611452     0.0002442791    -0.0001958046     0.0092212134
   56  C  4 YY      0.0094578558     0.0070972553     0.0040107259    -0.0004915148     0.0198577839
   57  C  4 ZZ     -0.0003731663     0.0090593380    -0.0021493026    -0.0003334428     0.0100740856
   58  C  4 XY     -0.0006559383     0.0046893991    -0.0034882259    -0.0001490232     0.0033237641
   59  C  4 XZ      0.0057191337     0.0000797136     0.0024689006    -0.0000484310     0.0025166175
   60  C  4 YZ      0.0002327288     0.0019465615    -0.0044800981     0.0001056919    -0.0057101178
   61  C  5  S     -0.0626592899     0.0912606849    -0.0544217176    -0.0019292690     0.0582077141
   62  C  5  S      0.1223520027    -0.1886947912     0.1101928953     0.0034513706    -0.1200057516
   63  C  5  S      0.1920993758    -0.1098734551     0.0456551265     0.0102294460    -0.1290142585
   64  C  5  X     -0.0490509829    -0.0772862373    -0.0709486624     0.0017271530    -0.1379980915
   65  C  5  Y     -0.0209537248    -0.0122595977     0.0206896860    -0.0030854341     0.0838714762
   66  C  5  Z      0.0249450346     0.0485673739     0.0176373729     0.0020927946    -0.0187300555
   67  C  5  X      0.0807959351    -0.0034544658    -0.0357389031     0.0083678735    -0.1033870091
   68  C  5  Y     -0.0047960096    -0.0062986931     0.0075446073    -0.0153972440     0.0277377821
   69  C  5  Z     -0.0589904659     0.0101157339     0.0085303708     0.0094180707     0.0285354964
   70  C  5 XX      0.0084582458    -0.0164002593     0.0099655450     0.0003449249    -0.0069390300
   71  C  5 YY      0.0072280945    -0.0060675902     0.0047522874     0.0001508825    -0.0049225494
   72  C  5 ZZ      0.0068352023    -0.0089970016     0.0056576206     0.0000834591    -0.0075015298
   73  C  5 XY     -0.0006208989    -0.0001178197    -0.0001679545    -0.0001669955    -0.0013721823
   74  C  5 XZ      0.0014504635     0.0077037428    -0.0032680101    -0.0001144629     0.0060622706
   75  C  5 YZ     -0.0055070126    -0.0001309532    -0.0021279963    -0.0000025325     0.0001553036
   76  C  6  S      0.1035542178    -0.0229909706     0.0648213712    -0.0017987070     0.1070504243
   77  C  6  S     -0.2061890595     0.0466149298    -0.1312646813     0.0037101552    -0.2194312268
   78  C  6  S     -0.0427723821     0.0199397723    -0.0498080930    -0.0039440688    -0.0419886368
   79  C  6  X      0.0179669149     0.0055707615     0.0337893055    -0.0006524598     0.0496803165
   80  C  6  Y      0.0251463718     0.0425894538    -0.0531547626     0.0005236973    -0.0728349109
   81  C  6  Z     -0.0239058973    -0.0314551317    -0.0084333909     0.0008142009    -0.0613243549
   82  C  6  X      0.0124342551     0.0015611706     0.0115529547    -0.0008138196     0.0174558748
   83  C  6  Y      0.0059451255     0.0133032539    -0.0154415588     0.0005976501    -0.0280116804
   84  C  6  Z     -0.0125581325    -0.0134542480    -0.0002038684     0.0017551252    -0.0257561024
   85  C  6 XX     -0.0140185779     0.0036427162    -0.0114277752     0.0003365229    -0.0221477944
   86  C  6 YY     -0.0165806207    -0.0009725701    -0.0060786150     0.0002528678    -0.0127797409
   87  C  6 ZZ     -0.0108668132     0.0071107440    -0.0104285513     0.0001368651    -0.0119688132
   88  C  6 XY     -0.0003920895    -0.0009221330    -0.0004024757    -0.0000597500     0.0009405089
   89  C  6 XZ     -0.0035970170     0.0004965749    -0.0040954055     0.0001522145    -0.0074268109
   90  C  6 YZ     -0.0005288416     0.0007760282    -0.0011162059     0.0000895270    -0.0049920592
   91  C  7  S     -0.0234844752    -0.0777220896     0.0608305075     0.0014342430     0.0052056034
   92  C  7  S      0.0456896355     0.1624356795    -0.1297844909    -0.0031076223    -0.0122577396
   93  C  7  S      0.0601825574     0.0714649038    -0.0187771069     0.0049249594    -0.0077942175
   94  C  7  X     -0.0287180296    -0.0949915236     0.0672281763     0.0024408754    -0.0220541982
   95  C  7  Y      0.0568270250     0.1516077979    -0.1156982111    -0.0022629300    -0.0169683591
   96  C  7  Z     -0.0350388434    -0.0733792382     0.0573094149     0.0006198671     0.0225165900
   97  C  7  X     -0.0309005560    -0.0202253897    -0.0044713098     0.0011331434    -0.0018091699
   98  C  7  Y      0.0556779426     0.0344096344     0.0096270815     0.0015781291    -0.0010880710
   99  C  7  Z     -0.0278124096    -0.0170561503    -0.0053874726    -0.0024195060     0.0042765137
  100  C  7 XX      0.0015536093     0.0085961559    -0.0069881322    -0.0002622104     0.0010834002
  101  C  7 YY      0.0044453591     0.0141406029    -0.0115347538    -0.0001954697    -0.0025744702
  102  C  7 ZZ      0.0026750624     0.0073635517    -0.0061683503    -0.0000914174    -0.0018637947
  103  C  7 XY     -0.0016726277    -0.0061809307     0.0046358850     0.0001524065    -0.0006227460
  104  C  7 XZ      0.0014741156     0.0033254049    -0.0023461340    -0.0000236757    -0.0002306508
  105  C  7 YZ     -0.0025459062    -0.0045562549     0.0036525291    -0.0000143604     0.0020559814
  106  C  8  S     -0.0526765063    -0.0410216636    -0.0837779949    -0.0008221911     0.0422769545
  107  C  8  S      0.1025712213     0.0875782829     0.1748427550     0.0019240845    -0.0849049966
  108  C  8  S      0.1062100141     0.0340648963     0.0911854993     0.0049944182    -0.0271411489
  109  C  8  X      0.0583965550    -0.0966651171    -0.0864618935     0.0490211398    -0.0070655278
  110  C  8  Y     -0.0034657551     0.0042555513     0.0058835969    -0.1760708235    -0.0031206043
  111  C  8  Z     -0.0279590700     0.0471065755     0.0405664857     0.1236734409     0.0060220636
  112  C  8  X     -0.0562568997    -0.0267060633    -0.0634898942     0.0124929463     0.0102367026
  113  C  8  Y      0.0034628718     0.0016116367     0.0067180936    -0.0433530305    -0.0006578237
  114  C  8  Z      0.0286782964     0.0120751642     0.0290955266     0.0301615436    -0.0026938762
  115  C  8 XX      0.0055848911     0.0076734762     0.0132030773     0.0018338211    -0.0053508442
  116  C  8 YY      0.0075714772     0.0023733840     0.0076348049     0.0004860173    -0.0047711071
  117  C  8 ZZ      0.0055853913     0.0036385278     0.0081813716    -0.0018999407    -0.0044332041
  118  C  8 XY     -0.0018708508    -0.0002511584    -0.0013319771    -0.0035746518     0.0006908457
  119  C  8 XZ     -0.0003499734    -0.0028577615    -0.0037902661     0.0019412023     0.0012089158
  120  C  8 YZ     -0.0040737930     0.0002982373    -0.0017892790     0.0014698929     0.0019140102
  121  N  9  S     -0.0195456260    -0.0469004177     0.0353501145     0.0007087177     0.0027021013
  122  N  9  S     -0.0407388856    -0.0963402851     0.0724158616     0.0016273515     0.0056632383
  123  N  9  S      0.0159876648    -0.0485786071     0.0627549226     0.0002176233     0.0051538137
  124  N  9  X     -0.0075811462    -0.0089813314     0.0070630494    -0.0003652822     0.0105374052
  125  N  9  Y      0.0098036636     0.0158446245    -0.0095111564    -0.0002418798     0.0020531495
  126  N  9  Z     -0.0039522499    -0.0107980116     0.0065209495     0.0004287617    -0.0055600489
  127  N  9  X     -0.0039343253    -0.0002586969    -0.0037962091    -0.0000992341    -0.0057922024
  128  N  9  Y      0.0051667266     0.0000059067     0.0033535505    -0.0003664249    -0.0016695117
  129  N  9  Z     -0.0039540429     0.0012484872    -0.0027997147     0.0005382869     0.0018410902
  130  N  9 XX     -0.0011990657    -0.0019613478     0.0016716927     0.0000401173     0.0013758955
  131  N  9 YY     -0.0020012571    -0.0041476577     0.0029924484     0.0000817743    -0.0001621798
  132  N  9 ZZ     -0.0006649297    -0.0020157765     0.0014619545     0.0000775816    -0.0004821596
  133  N  9 XY      0.0012367820     0.0021452087    -0.0017632502     0.0000136704    -0.0012386067
  134  N  9 XZ     -0.0004924045    -0.0012947224     0.0010546235    -0.0000051516     0.0003542716
  135  N  9 YZ      0.0006910245     0.0022150342    -0.0015622595    -0.0000279494     0.0005957984
  136  C 10  S     -0.0489475371     0.0509303861     0.0557871722     0.1038579398    -0.0122079893
  137  C 10  S      0.0957160910    -0.1009999028    -0.1109795869    -0.2081777954     0.0244763342
  138  C 10  S      0.0312523425    -0.0312300819    -0.0250920780    -0.0604935457    -0.0000537425
  139  C 10  X     -0.0115668841    -0.0392480283    -0.0678772023     0.1137097385     0.0307729357
  140  C 10  Y     -0.0203974010    -0.0141320837    -0.0460594529    -0.0028009513     0.0376090344
  141  C 10  Z      0.0237070134     0.0326977693     0.0751624583    -0.0576168122    -0.0479235166
  142  C 10  X      0.0024524851    -0.0144602786    -0.0179452627     0.0335700425     0.0084911643
  143  C 10  Y     -0.0163441351    -0.0017907062    -0.0178783587     0.0100037392     0.0142643951
  144  C 10  Z      0.0122790463     0.0093030381     0.0244959717    -0.0260496415    -0.0168988144
  145  C 10 XX      0.0037006609    -0.0071107622    -0.0100887048    -0.0120719395     0.0039780143
  146  C 10 YY      0.0072546044    -0.0063322697    -0.0058038871    -0.0150075125     0.0004136764
  147  C 10 ZZ      0.0053095521    -0.0044378304    -0.0044155434    -0.0112993096     0.0006279885
  148  C 10 XY     -0.0011499286     0.0027298173     0.0033825368     0.0036709101    -0.0009465397
  149  C 10 XZ      0.0000170531     0.0002255966     0.0011045776     0.0005962385    -0.0010501829
  150  C 10 YZ     -0.0043847598     0.0018556804     0.0004006382     0.0069302063     0.0010451261
  151  C 11  S      0.0253838701     0.0129870715     0.0355009743    -0.1096120618    -0.0254121033
  152  C 11  S     -0.0504220614    -0.0256742420    -0.0714083210     0.2187565177     0.0511512746
  153  C 11  S     -0.0195090697     0.0071164344    -0.0112652809     0.0536105135     0.0178548209
  154  C 11  X     -0.0527786227     0.0847705462     0.1148976266     0.0978160187    -0.0404567191
  155  C 11  Y      0.0255732595    -0.0403002764    -0.0661078797    -0.0057610212     0.0374075355
  156  C 11  Z      0.0061074999    -0.0104842766    -0.0045273196    -0.0467038412    -0.0104703346
  157  C 11  X     -0.0188211120     0.0254771081     0.0364056378     0.0321837084    -0.0146317083
  158  C 11  Y      0.0072086116    -0.0138147669    -0.0213107208    -0.0111069284     0.0105501175
  159  C 11  Z      0.0039332490    -0.0016894301    -0.0010568120    -0.0076679300    -0.0011756622
  160  C 11 XX     -0.0019949840    -0.0029969022    -0.0061098634     0.0119927874     0.0036347338
  161  C 11 YY     -0.0050269941     0.0006215548    -0.0018792952     0.0152472098     0.0025600059
  162  C 11 ZZ     -0.0020995654    -0.0020046307    -0.0048103354     0.0125856996     0.0032855974
  163  C 11 XY      0.0026705212    -0.0020806549    -0.0022631421    -0.0022605752     0.0005347138
  164  C 11 XZ     -0.0021413958     0.0032401795     0.0042975785    -0.0014814325    -0.0016778415
  165  C 11 YZ      0.0018397310    -0.0000942212     0.0008926891    -0.0074839187    -0.0011291208
  166  C 12  S      0.0737205725    -0.0740096518    -0.0957051671     0.0012284642     0.0362972087
  167  C 12  S     -0.1436534362     0.1470337483     0.1906248851    -0.0024929652    -0.0726563992
  168  C 12  S     -0.0320664971     0.0292071220     0.0428444592    -0.0015976232    -0.0183075296
  169  C 12  X      0.0015634164     0.0263446197     0.0423783953    -0.0445652137    -0.0169929013
  170  C 12  Y     -0.0012181764     0.0002066968    -0.0019910735     0.1606395485     0.0041602386
  171  C 12  Z     -0.0000842491    -0.0140607403    -0.0208415422    -0.1130561458     0.0050939425
  172  C 12  X     -0.0045004699     0.0101027141     0.0101826361    -0.0134635038    -0.0007782478
  173  C 12  Y     -0.0002235884    -0.0000624353    -0.0008746952     0.0495902447     0.0010523607
  174  C 12  Z      0.0021573874    -0.0052777323    -0.0048888924    -0.0350071674    -0.0009044875
  175  C 12 XX     -0.0094910295     0.0105774729     0.0144750110     0.0021802523    -0.0060886994
  176  C 12 YY     -0.0086546946     0.0083559509     0.0101903393     0.0004077706    -0.0033252917
  177  C 12 ZZ     -0.0074358014     0.0076421497     0.0097940694    -0.0030415110    -0.0036482065
  178  C 12 XY      0.0018746078    -0.0017247339    -0.0020543291    -0.0050738066     0.0005796787
  179  C 12 XZ      0.0017383021    -0.0022915121    -0.0036398662     0.0029294871     0.0019419212
  180  C 12 YZ      0.0035586867    -0.0029665413    -0.0034000086     0.0021903363     0.0009046015
  181  C 13  S      0.0228673465     0.0160009930     0.0363572103     0.1093214734    -0.0214724450
  182  C 13  S     -0.0455346341    -0.0316396965    -0.0730129946    -0.2182323249     0.0432907589
  183  C 13  S     -0.0179037599     0.0052940631    -0.0137319540    -0.0520767064     0.0158273686
  184  C 13  X     -0.0406055000     0.0638365606     0.0816450561    -0.0990752858    -0.0262298323
  185  C 13  Y     -0.0199635516     0.0311218673     0.0536221173     0.0052280947    -0.0332135704
  186  C 13  Z      0.0383810966    -0.0600598714    -0.0886126241     0.0478078485     0.0420006991
  187  C 13  X     -0.0156770370     0.0182840070     0.0259398188    -0.0282160677    -0.0104132812
  188  C 13  Y     -0.0049451403     0.0108873757     0.0163721700    -0.0069290229    -0.0089415333
  189  C 13  Z      0.0125736569    -0.0188893271    -0.0275515110     0.0207489132     0.0131674357
  190  C 13 XX      0.0000173480    -0.0052757861    -0.0086952415    -0.0127361373     0.0041795436
  191  C 13 YY     -0.0044162507    -0.0001675197    -0.0025115047    -0.0154242168     0.0021448468
  192  C 13 ZZ     -0.0038560409    -0.0000116465    -0.0018905396    -0.0115981996     0.0016988375
  193  C 13 XY     -0.0009062336     0.0020255592     0.0029763592     0.0039763142    -0.0013464344
  194  C 13 XZ     -0.0002393936     0.0010245661     0.0013871690     0.0004788632    -0.0005385181
  195  C 13 YZ      0.0032328175    -0.0016538169    -0.0012968077     0.0067617458     0.0000236359
  196  C 14  S     -0.0500312333     0.0498414252     0.0562927771    -0.1043975053    -0.0174658814
  197  C 14  S      0.0976894493    -0.0987753044    -0.1119525008     0.2093838464     0.0350723986
  198  C 14  S      0.0308749723    -0.0298280082    -0.0207459645     0.0573859977     0.0043402641
  199  C 14  X     -0.0215916721    -0.0511233426    -0.0954864298    -0.1152845372     0.0487584400
  200  C 14  Y      0.0225541996     0.0194824635     0.0552294389     0.0132956821    -0.0417878283
  201  C 14  Z     -0.0074687965     0.0103224979     0.0035511461     0.0494510692     0.0101017513
  202  C 14  X     -0.0060574195    -0.0167856411    -0.0292553442    -0.0391947495     0.0154865970
  203  C 14  Y      0.0157639375     0.0040745907     0.0218869951     0.0131183671    -0.0159428984
  204  C 14  Z     -0.0104369719     0.0055393061    -0.0033281253     0.0095059059     0.0050887043
  205  C 14 XX      0.0044187555    -0.0056202462    -0.0079134791     0.0117229947     0.0036785356
  206  C 14 YY      0.0073738135    -0.0057876806    -0.0053329016     0.0149306305     0.0008157732
  207  C 14 ZZ      0.0047869543    -0.0059903439    -0.0071414660     0.0118355420     0.0023703489
  208  C 14 XY     -0.0023040075    -0.0003287949    -0.0014463681    -0.0028372873     0.0009421678
  209  C 14 XZ      0.0005964542     0.0019320533     0.0038238924    -0.0011095832    -0.0022395865
  210  C 14 YZ     -0.0039408809     0.0030115513     0.0024068202    -0.0072855715    -0.0000989103
  211  H 15  S     -0.0642668641    -0.0523188054     0.0207416770    -0.0020842151     0.0871079287
  212  H 15  S     -0.0078774703    -0.0143611525     0.0114899298    -0.0000529251     0.0231480236
  213  H 16  S      0.0003859940    -0.0450060982    -0.0036331613     0.0008360273    -0.0813399338
  214  H 16  S     -0.0002275492    -0.0087199113     0.0009676373    -0.0000549287    -0.0175584828
  215  H 17  S      0.0480095264     0.0643283193    -0.0588591831    -0.0003195674    -0.0216351825
  216  H 17  S      0.0061971492     0.0129104203    -0.0124004921    -0.0003768964    -0.0065182434
  217  H 18  S      0.0223004542     0.0470290251    -0.0076486137    -0.0032704062     0.1147571278
  218  H 18  S      0.0091858757     0.0094191260     0.0045069125    -0.0024292346     0.0286927190
  219  H 19  S     -0.0701561946     0.0195675351    -0.0620899459     0.0018356082    -0.1254751942
  220  H 19  S     -0.0113561705     0.0049649970    -0.0125991616     0.0006077797    -0.0254425174
  221  H 20  S     -0.0736638897     0.0266585951    -0.0832458136     0.0020416361    -0.1371838208
  222  H 20  S     -0.0066110132     0.0022425908    -0.0108547818     0.0009743103    -0.0291266215
  223  H 21  S      0.0279913331    -0.0376621734    -0.0519082675    -0.1228155247     0.0227714820
  224  H 21  S      0.0108325533    -0.0095783903    -0.0088425658    -0.0239258196     0.0020296058
  225  H 22  S     -0.0176756406    -0.0092371199    -0.0357250234     0.1247198343     0.0348341515
  226  H 22  S      0.0007521543    -0.0028555825    -0.0067795467     0.0270118794     0.0068277966
  227  H 23  S     -0.0499857168     0.0744795040     0.1056033140    -0.0013400022    -0.0426307306
  228  H 23  S     -0.0033610269     0.0114792791     0.0203392571    -0.0002453328    -0.0108657631
  229  H 24  S     -0.0158839271    -0.0119758891    -0.0362420679    -0.1236491338     0.0294505661
  230  H 24  S      0.0010301286    -0.0033125846    -0.0069127587    -0.0259856121     0.0056379239
  231  H 25  S      0.0279918030    -0.0353747964    -0.0511087852     0.1200248890     0.0277845586
  232  H 25  S      0.0104628170    -0.0089643822    -0.0081715606     0.0213022180     0.0015929707
  233  C 26  S      0.1084639635     0.0579659066     0.0601963706     0.0004275836     0.0104813437
  234  C 26  S     -0.2001997152    -0.1236013843    -0.1157260185    -0.0006315333    -0.0308568732
  235  C 26  S     -0.1836717251    -0.1165629202    -0.0960165506    -0.0103039391     0.0012444731
  236  C 26  X     -0.1395764671     0.1235334891    -0.0725073802     0.0003289742     0.1507819314
  237  C 26  Y      0.0007255341    -0.0084588296     0.0072351880    -0.0114613160     0.0119765336
  238  C 26  Z      0.0692181288    -0.0605803129     0.0306719723     0.0096766598    -0.0981105409
  239  C 26  X      0.1123950240    -0.0374196108    -0.0366901195    -0.0011009124    -0.0900012838
  240  C 26  Y     -0.0044601423     0.0003210309     0.0029685644     0.0056580155     0.0086007385
  241  C 26  Z     -0.0504178864     0.0172951006     0.0203542615    -0.0045253989     0.0438688559
  242  C 26 XX     -0.0188227818    -0.0123813199    -0.0116460303     0.0007008590    -0.0025801205
  243  C 26 YY     -0.0054716573    -0.0029935941    -0.0031162933     0.0000682840    -0.0007973578
  244  C 26 ZZ     -0.0087579156    -0.0055872808    -0.0056677784    -0.0008613422    -0.0032460468
  245  C 26 XY      0.0010656430     0.0002940320     0.0000536692    -0.0014340951    -0.0016794216
  246  C 26 XZ      0.0077838012     0.0053580229     0.0053782903     0.0007698212     0.0027624003
  247  C 26 YZ     -0.0002902690    -0.0006980169     0.0003062622     0.0006893746     0.0002487397
  248  C 27  S      0.1173537290    -0.0758973670    -0.0106903933     0.0014184123    -0.0442631719
  249  C 27  S     -0.2229922849     0.1540951186     0.0348051571    -0.0029021458     0.0887627481
  250  C 27  S     -0.2097902436     0.1329596747     0.0105032990     0.0015598458     0.1469085847
  251  C 27  X      0.1278389026     0.0572322500     0.1647920091     0.0124837034    -0.0895424050
  252  C 27  Y     -0.0057933417    -0.0046014768    -0.0056277671    -0.0352548268     0.0079936995
  253  C 27  Z     -0.0631780252    -0.0269933087    -0.0824425447     0.0232400845     0.0373479555
  254  C 27  X     -0.0417958644    -0.0375310270    -0.0463687207     0.0024336587    -0.0435126104
  255  C 27  Y      0.0016639287     0.0010482036     0.0013275980    -0.0178527313     0.0010351555
  256  C 27  Z      0.0163211296     0.0194901267     0.0203812358     0.0140616694     0.0167292818
  257  C 27 XX     -0.0211000512     0.0157067022     0.0050073851     0.0016330256     0.0089639221
  258  C 27 YY     -0.0065463435     0.0038958646     0.0009507983     0.0002829898     0.0029191420
  259  C 27 ZZ     -0.0101020671     0.0068443024     0.0017864060    -0.0024309936     0.0033801834
  260  C 27 XY      0.0008707957    -0.0003933559    -0.0002390932    -0.0039770056    -0.0010737344
  261  C 27 XZ      0.0083867615    -0.0066407239    -0.0018409333     0.0022981534    -0.0024714579
  262  C 27 YZ     -0.0003669096     0.0004463435     0.0006055119     0.0016947083     0.0002654903
  263  C 28  S     -0.0595397725    -0.0785022072     0.0269291364     0.0009584639    -0.0076936005
  264  C 28  S      0.1222400871     0.1604341852    -0.0538087958    -0.0017369273     0.0181844454
  265  C 28  S     -0.0256403357     0.0700727363    -0.0823195909    -0.0183885978    -0.0046057793
  266  C 28  X      0.0649631165     0.0732290648    -0.0868492728     0.0018465814    -0.1323435936
  267  C 28  Y     -0.0132886271    -0.1333534424     0.1309583549     0.0034433714    -0.0079798514
  268  C 28  Z     -0.0370827990     0.0874440460    -0.0827006517    -0.0039341754     0.0627605914
  269  C 28  X     -0.0055396295    -0.0031669351    -0.0276333077    -0.0059436688    -0.0441534231
  270  C 28  Y      0.0448479187    -0.0093513499     0.0452011148    -0.0000470854    -0.0182458869
  271  C 28  Z     -0.0369549731     0.0100882734    -0.0248192504     0.0046893497     0.0341392254
  272  C 28 XX      0.0024999848     0.0055782446    -0.0011120643    -0.0002258110     0.0059588327
  273  C 28 YY      0.0075737419     0.0141450416    -0.0061492884    -0.0001065946     0.0003221424
  274  C 28 ZZ      0.0087513832     0.0057899008    -0.0004844819    -0.0000185648    -0.0010390957
  275  C 28 XY      0.0003619854    -0.0071453379     0.0041495742     0.0001182383    -0.0021905105
  276  C 28 XZ      0.0008569033     0.0033537943    -0.0010411962     0.0000316716     0.0023189107
  277  C 28 YZ     -0.0058208546    -0.0042336240     0.0003086379     0.0000880693     0.0001889078

                         31               32               33               34               35
                   -0.6280996557    -0.6058692213    -0.5905417205    -0.5648641688    -0.5329984129
    1  C  1  S     -0.0563626380     0.0709249422    -0.0188227296     0.0137735991    -0.0050242873
    2  C  1  S      0.1197626289    -0.1402567222     0.0383773990    -0.0211625672     0.0081318754
    3  C  1  S      0.0150589485    -0.1924025844     0.0426597982    -0.1100198838     0.0166238120
    4  C  1  X     -0.1205752602    -0.0274005916    -0.0287826672     0.0998483118    -0.0500587162
    5  C  1  Y     -0.0937278578    -0.0547078882    -0.0089646182    -0.0468986527     0.0012314011
    6  C  1  Z      0.1018302717    -0.1401353036     0.0738380565     0.1069931296     0.0106545041
    7  C  1  X     -0.0506568114    -0.0376107251    -0.0080066284    -0.0003568042    -0.0175531326
    8  C  1  Y     -0.0422265607    -0.0534392621     0.0012808902    -0.0438684994     0.0052194423
    9  C  1  Z      0.0374086514     0.0162863152     0.0130496603     0.0830358486    -0.0041430098
   10  C  1 XX      0.0043386547    -0.0102869825     0.0027552444     0.0072996282    -0.0013544407
   11  C  1 YY      0.0087262387    -0.0093843106     0.0035665922     0.0000119029     0.0006942059
   12  C  1 ZZ      0.0124989366    -0.0087804226     0.0025321410    -0.0094842528     0.0025067759
   13  C  1 XY      0.0004245718     0.0006995142     0.0013621568     0.0044189240     0.0001930012
   14  C  1 XZ      0.0018251352     0.0071113416    -0.0016431252    -0.0041164219     0.0000032982
   15  C  1 YZ     -0.0007466426     0.0074200818    -0.0006286618     0.0052688409    -0.0010844903
   16  C  2  S     -0.0226982522    -0.1124884506     0.0074871520    -0.0219168395     0.0021200733
   17  C  2  S      0.0520391303     0.2275462557    -0.0139730497     0.0439976034    -0.0049853132
   18  C  2  S      0.0191898312     0.2121886066    -0.0378023171     0.0751129939    -0.0090512439
   19  C  2  X     -0.0661366021    -0.0533174503    -0.0267420353    -0.0848364221    -0.0049685839
   20  C  2  Y     -0.0824352856    -0.1125437008    -0.0353084871    -0.2198403050     0.0137494132
   21  C  2  Z      0.0727454934     0.0420676603    -0.0121076216    -0.0826061533     0.0167922114
   22  C  2  X     -0.0296022106     0.0202594869    -0.0211067721    -0.0233503425    -0.0026522102
   23  C  2  Y     -0.0276232240     0.0335916771    -0.0303469756    -0.0663457588     0.0033323585
   24  C  2  Z      0.0280535034     0.0267026952    -0.0033182944    -0.0262636508     0.0070381181
   25  C  2 XX     -0.0009294132     0.0122401452    -0.0013217872     0.0060958053    -0.0012423765
   26  C  2 YY      0.0055531011     0.0249211034    -0.0018818460     0.0042522637    -0.0003673515
   27  C  2 ZZ      0.0079178945     0.0075582759     0.0017528058     0.0039125122     0.0002793059
   28  C  2 XY     -0.0005318508     0.0107984427    -0.0016615496     0.0027010644    -0.0005702613
   29  C  2 XZ      0.0001275860     0.0036264443    -0.0012134452     0.0011525154    -0.0009064410
   30  C  2 YZ      0.0024183298     0.0031524706    -0.0002232712    -0.0012397983     0.0005208677
   31  C  3  S      0.0172583487     0.1148685056    -0.0195710745    -0.0082268457     0.0001566165
   32  C  3  S     -0.0321290248    -0.2353218817     0.0395601579     0.0155518829    -0.0004511106
   33  C  3  S      0.0125053838    -0.2034309042     0.0699791786     0.0434569081    -0.0021836514
   34  C  3  X      0.0092648113    -0.0231332859    -0.0043893656    -0.0270072564     0.0060501356
   35  C  3  Y      0.0506387094    -0.0213455566    -0.0098906408    -0.0813623970     0.0149902548
   36  C  3  Z     -0.0577988489     0.1626275796    -0.0834056294    -0.2167719334     0.0091823346
   37  C  3  X      0.0009244349    -0.0107015771     0.0009776555    -0.0027966941    -0.0005101095
   38  C  3  Y      0.0129656921    -0.0158502391    -0.0027304448    -0.0223561649     0.0028437087
   39  C  3  Z     -0.0153299527    -0.0204641369    -0.0022839140    -0.0758527729     0.0060587102
   40  C  3 XX      0.0002832385    -0.0091471836     0.0023321347     0.0019178470     0.0006188574
   41  C  3 YY      0.0016094049    -0.0071184061     0.0019418057     0.0037550272    -0.0005426157
   42  C  3 ZZ     -0.0054104875    -0.0309027019     0.0052321830     0.0024258172    -0.0002932858
   43  C  3 XY      0.0026310879    -0.0007050672     0.0005271106     0.0003717561     0.0001115173
   44  C  3 XZ     -0.0023062978    -0.0014633819    -0.0006811347    -0.0008538244     0.0000672330
   45  C  3 YZ      0.0023830790    -0.0042997136     0.0007713405    -0.0004120135     0.0003393465
   46  C  4  S     -0.0569557701    -0.0673994215     0.0122572783    -0.0060979495     0.0025505086
   47  C  4  S      0.1218272842     0.1337168528    -0.0206927847     0.0207559777    -0.0055380002
   48  C  4  S      0.0196501781     0.1734977493    -0.0779496035    -0.0703377797     0.0154978285
   49  C  4  X      0.0497791892     0.0421997891     0.0338920676     0.1342601091    -0.0057056409
   50  C  4  Y      0.1191506002     0.0925176290     0.0146849986     0.0902462428    -0.0116852679
   51  C  4  Z     -0.1064603899     0.0703213858    -0.0309122560     0.0173271727    -0.0175365964
   52  C  4  X      0.0151499956    -0.0092085495     0.0200502103     0.0497347151    -0.0049975937
   53  C  4  Y      0.0406580960    -0.0212534639     0.0326394276     0.0682795363    -0.0110406627
   54  C  4  Z     -0.0450959636     0.0666681519    -0.0327195985    -0.0168956717    -0.0025534432
   55  C  4 XX      0.0103694024     0.0076959687    -0.0006601899    -0.0045232967     0.0007294564
   56  C  4 YY      0.0093313414     0.0115207128    -0.0020033671     0.0018628801    -0.0001250835
   57  C  4 ZZ      0.0062699132     0.0074706071    -0.0007669892     0.0089566089    -0.0018760418
   58  C  4 XY      0.0015696865    -0.0006788486    -0.0020608237    -0.0074618361    -0.0000196324
   59  C  4 XZ     -0.0025796105    -0.0055922106     0.0014586980     0.0045924044     0.0000806034
   60  C  4 YZ     -0.0003742508    -0.0076355250     0.0016055429    -0.0030446258     0.0007430039
   61  C  5  S     -0.0047291067     0.0098539109    -0.0282586221    -0.0029124542    -0.0171226635
   62  C  5  S      0.0163202092    -0.0173504065     0.0576334595     0.0041479999     0.0383640277
   63  C  5  S      0.1594096506    -0.1673689548     0.1060183044    -0.0520116518     0.0871269775
   64  C  5  X      0.1633746314    -0.0562758887     0.0453131130    -0.1102222260     0.0193534553
   65  C  5  Y      0.0875838255     0.0391350293     0.0047954449     0.0366390854    -0.0147898647
   66  C  5  Z     -0.1653714075     0.0263880049    -0.0250086990     0.0902135810    -0.0081038354
   67  C  5  X      0.1350426129     0.0424311258     0.0002720340    -0.0779391079     0.0568576804
   68  C  5  Y      0.0396204198     0.0426216822     0.0053036549     0.0403793825    -0.0107570202
   69  C  5  Z     -0.1046463232    -0.0389317669    -0.0038837665     0.0304660291    -0.0277548600
   70  C  5 XX      0.0027580164    -0.0038683686     0.0041347993    -0.0056887231     0.0036121748
   71  C  5 YY      0.0020820487     0.0048091609     0.0026929371     0.0038612908     0.0021745840
   72  C  5 ZZ     -0.0007970804    -0.0035530347     0.0041079649     0.0024825508     0.0025611375
   73  C  5 XY     -0.0047400693    -0.0029593163    -0.0008253739    -0.0013112591    -0.0002389755
   74  C  5 XZ      0.0013920090     0.0016930817    -0.0015127345    -0.0009072952    -0.0003065992
   75  C  5 YZ      0.0020287809    -0.0006249293    -0.0007498474    -0.0017347522    -0.0010425829
   76  C  6  S      0.0107302138     0.0011027242    -0.0070513898    -0.0105778014     0.0004209797
   77  C  6  S     -0.0267663185    -0.0016456188     0.0130506533     0.0223965482    -0.0017937735
   78  C  6  S      0.0707355481    -0.0045827058     0.0396766706     0.0853457435    -0.0084314596
   79  C  6  X     -0.0434648323     0.0395144193    -0.0123132247     0.1373757220    -0.0441700389
   80  C  6  Y      0.0396835131     0.0687469644     0.0167374737     0.0861740660    -0.0022383498
   81  C  6  Z      0.0096937509    -0.0964354858     0.0524600722     0.1111165137    -0.0034894489
   82  C  6  X     -0.0050178756     0.0072853199     0.0040813178     0.0674055661    -0.0155820521
   83  C  6  Y     -0.0003022399     0.0160354844     0.0023261525     0.0148920426     0.0009053341
   84  C  6  Z     -0.0037302417    -0.0251744142     0.0121509473     0.0352566808     0.0027470796
   85  C  6 XX     -0.0004956053     0.0021168974     0.0027883228     0.0056231108     0.0008783784
   86  C  6 YY     -0.0031162189    -0.0054453252     0.0011872450    -0.0008435982     0.0000124411
   87  C  6 ZZ     -0.0001066944     0.0026274870     0.0001556738     0.0028706621    -0.0011178644
   88  C  6 XY      0.0047104671     0.0009117039     0.0008112936     0.0008077938    -0.0000683550
   89  C  6 XZ     -0.0003451096    -0.0044170361     0.0018569111     0.0022856602    -0.0000510919
   90  C  6 YZ     -0.0057485363     0.0027458622    -0.0017969766    -0.0011751523    -0.0007204744
   91  C  7  S     -0.0421590298    -0.0251281375     0.0056451050     0.0348281137    -0.0027571493
   92  C  7  S      0.0921429203     0.0569461745    -0.0118377729    -0.0773460227     0.0058698713
   93  C  7  S     -0.0290478442     0.0489722369    -0.0293719481     0.0342362786     0.0000565491
   94  C  7  X     -0.0599507006    -0.0219232557     0.0069171110     0.0230348600     0.0069409521
   95  C  7  Y      0.0682396720     0.0380425198    -0.0073668879    -0.0500847826     0.0050435745
   96  C  7  Z     -0.0257223977    -0.0325450024     0.0068037052     0.0409796977    -0.0097486136
   97  C  7  X      0.0276890698    -0.0182703305     0.0233333845    -0.0345399593     0.0025812892
   98  C  7  Y     -0.0495027583     0.0290057167    -0.0327863968     0.0582411739    -0.0000632935
   99  C  7  Z      0.0285885707    -0.0115100746     0.0148795911    -0.0255503376    -0.0025075693
  100  C  7 XX      0.0064962527     0.0031043599    -0.0007593094    -0.0041636223    -0.0001269487
  101  C  7 YY      0.0074534469     0.0047625585    -0.0007106263    -0.0059313558     0.0006857028
  102  C  7 ZZ      0.0037075392     0.0033023789    -0.0006421844    -0.0043785895     0.0006217516
  103  C  7 XY     -0.0038026500    -0.0013803799     0.0003580662     0.0021124774     0.0001174712
  104  C  7 XZ      0.0012735833     0.0013374633    -0.0004196601    -0.0015299251     0.0001395236
  105  C  7 YZ     -0.0015763668    -0.0017000344     0.0001348391     0.0023059377    -0.0006423904
  106  C  8  S     -0.0309975783     0.0098928173     0.0063947612     0.0054951568    -0.0287430058
  107  C  8  S      0.0611558597    -0.0197022745    -0.0105415943    -0.0112680027     0.0570668394
  108  C  8  S     -0.0071537411     0.0173155700     0.1418564174    -0.0129880500     0.2503223840
  109  C  8  X      0.0501514134    -0.0500887306    -0.2088687607     0.0143675808    -0.1585313822
  110  C  8  Y     -0.0034897168     0.0031321080     0.0109836698     0.0008750470     0.0096549310
  111  C  8  Z     -0.0232122412     0.0247329855     0.1007242720    -0.0074801519     0.0749821198
  112  C  8  X      0.0209201932    -0.0203758630    -0.1630594596     0.0381092859     0.0922266399
  113  C  8  Y     -0.0024029877     0.0002352067     0.0102489723    -0.0107669256    -0.0021582834
  114  C  8  Z     -0.0100438021     0.0093892748     0.0769512085    -0.0115047595    -0.0469901211
  115  C  8 XX      0.0030922676    -0.0006562710     0.0018196445    -0.0000527247     0.0154988714
  116  C  8 YY      0.0042312832    -0.0016429895    -0.0013853710    -0.0016625989    -0.0067839112
  117  C  8 ZZ      0.0031458780    -0.0011249271    -0.0004888739    -0.0009216233     0.0005237150
  118  C  8 XY     -0.0010049372     0.0002016024    -0.0000177939     0.0001019223     0.0014608564
  119  C  8 XZ      0.0001066063    -0.0002873743    -0.0014545628    -0.0005872738    -0.0102505690
  120  C  8 YZ     -0.0017757528     0.0008445317     0.0007774579     0.0011537315     0.0064153787
  121  N  9  S     -0.0236301354    -0.0126594415     0.0025623878     0.0180522647    -0.0014411759
  122  N  9  S     -0.0480179264    -0.0270298639     0.0066986790     0.0363772421    -0.0031051164
  123  N  9  S     -0.0766502034    -0.0055571410    -0.0232579887     0.0782758689    -0.0026985965
  124  N  9  X      0.0044445138    -0.0013328787    -0.0008353990     0.0016290007    -0.0038198357
  125  N  9  Y      0.0044721708     0.0027865450    -0.0009600061     0.0015491014    -0.0011670104
  126  N  9  Z     -0.0059033782     0.0049034673    -0.0010851766    -0.0088976624     0.0041610061
  127  N  9  X      0.0013040463    -0.0015757166     0.0031119979    -0.0069547236     0.0017550715
  128  N  9  Y     -0.0088147434     0.0012096019    -0.0055729317     0.0078244409     0.0007038356
  129  N  9  Z      0.0059092444    -0.0065416949     0.0050492899     0.0001578679    -0.0019331509
  130  N  9 XX     -0.0002749805    -0.0008704170     0.0003001111     0.0011012758    -0.0005190242
  131  N  9 YY     -0.0022415153    -0.0015090490     0.0004725587     0.0014502265    -0.0000200369
  132  N  9 ZZ     -0.0013687966    -0.0001903373     0.0002142074     0.0000807747     0.0002295589
  133  N  9 XY      0.0004205212     0.0007508177     0.0000002489    -0.0009920212     0.0004036374
  134  N  9 XZ     -0.0005044001     0.0000128842    -0.0001128727     0.0001260347    -0.0000154143
  135  N  9 YZ      0.0014863418    -0.0000014120     0.0001073066     0.0000848748    -0.0003457166
  136  C 10  S      0.0069812075    -0.0003350218    -0.0026682459     0.0060641637     0.0651575362
  137  C 10  S     -0.0140331811     0.0005802693     0.0051032253    -0.0119873116    -0.1317311062
  138  C 10  S      0.0027330314    -0.0064343483     0.0119572342    -0.0213757430    -0.3388388534
  139  C 10  X     -0.0138372160    -0.0049251052    -0.0740879068     0.0319188187     0.1411609022
  140  C 10  Y     -0.0470448256     0.0342663060     0.1416810424    -0.0241219543    -0.0716537176
  141  C 10  Z      0.0471020396    -0.0268816868    -0.0812035443     0.0029795475    -0.0137299916
  142  C 10  X     -0.0034182476    -0.0039234681    -0.0172981377     0.0019716780    -0.0456395004
  143  C 10  Y     -0.0170542553     0.0130237235     0.0381632613    -0.0024108561     0.0661097266
  144  C 10  Z      0.0164024483    -0.0090539490    -0.0233278588     0.0004933610    -0.0317159202
  145  C 10 XX     -0.0034255329     0.0014343538     0.0039765951    -0.0004279789    -0.0062406364
  146  C 10 YY      0.0003261694    -0.0005861364    -0.0002686869    -0.0016472520    -0.0157958594
  147  C 10 ZZ     -0.0003178024     0.0001233945     0.0012562231    -0.0009036131    -0.0059818059
  148  C 10 XY      0.0004852198     0.0000762988     0.0004250837     0.0004732047     0.0092001908
  149  C 10 XZ      0.0013082517    -0.0008677946    -0.0024157706    -0.0004516382    -0.0067163548
  150  C 10 YZ     -0.0011792506     0.0006408453     0.0006033946     0.0008797562     0.0062821964
  151  C 11  S      0.0221442885    -0.0127396098    -0.0332210729    -0.0043713995    -0.0703874262
  152  C 11  S     -0.0444428397     0.0255164118     0.0647288454     0.0097364434     0.1432471485
  153  C 11  S     -0.0250982919     0.0224744658     0.0612631992     0.0125022161     0.3154616080
  154  C 11  X      0.0275034392    -0.0038090238     0.0229214518    -0.0123671117    -0.0219736489
  155  C 11  Y     -0.0422569856     0.0309506607     0.1318525991    -0.0218450887     0.0136396911
  156  C 11  Z      0.0213738897    -0.0243163027    -0.1240874409     0.0253230241    -0.0000995947
  157  C 11  X      0.0118661372    -0.0040443375     0.0010895581    -0.0072475889    -0.0525338080
  158  C 11  Y     -0.0103815317     0.0072053987     0.0365205707    -0.0102803618    -0.0716065091
  159  C 11  Z      0.0024997183    -0.0041740921    -0.0315588394     0.0126332822     0.0884795218
  160  C 11 XX     -0.0031582583     0.0018971765     0.0059006145    -0.0003309880     0.0018902480
  161  C 11 YY     -0.0025864511     0.0017866904     0.0052910697     0.0005203177     0.0115491339
  162  C 11 ZZ     -0.0029149243     0.0017532936     0.0047829063     0.0005896940     0.0122706994
  163  C 11 XY     -0.0002100007    -0.0000675837    -0.0008689262     0.0004044609     0.0043850745
  164  C 11 XZ      0.0011878442    -0.0004721268    -0.0013191251     0.0000817203    -0.0023014559
  165  C 11 YZ      0.0011322458    -0.0008037025    -0.0022528840    -0.0005047543    -0.0094770503
  166  C 12  S     -0.0249011244     0.0090752943     0.0120494199     0.0072085924     0.0666923368
  167  C 12  S      0.0500832605    -0.0182591318    -0.0254273599    -0.0138475412    -0.1303084627
  168  C 12  S      0.0164711843    -0.0094550210    -0.0038869229    -0.0232168179    -0.3006278429
  169  C 12  X      0.0021516484     0.0127432237     0.1137847950    -0.0472110126    -0.2166640573
  170  C 12  Y      0.0027252531    -0.0004744095    -0.0074443904     0.0045241681     0.0098044195
  171  C 12  Z     -0.0032591141    -0.0057653487    -0.0536307257     0.0220884195     0.1056876270
  172  C 12  X     -0.0067427244     0.0105670362     0.0529024262    -0.0096393964     0.0354519777
  173  C 12  Y      0.0013765437    -0.0002135735    -0.0028705383     0.0020441615    -0.0044428519
  174  C 12  Z      0.0026410552    -0.0046783813    -0.0254159721     0.0043297726    -0.0151087065
  175  C 12 XX      0.0048039793    -0.0019844527    -0.0032405514    -0.0018423870    -0.0205312835
  176  C 12 YY      0.0017150411    -0.0001678828     0.0018270192    -0.0008679211    -0.0019189460
  177  C 12 ZZ      0.0022459876    -0.0006318542     0.0001853505    -0.0010207181    -0.0066592326
  178  C 12 XY     -0.0004236708     0.0000593177    -0.0003028868     0.0001487221     0.0005607569
  179  C 12 XZ     -0.0017379435     0.0009352537     0.0021903488     0.0006709911     0.0096848963
  180  C 12 YZ     -0.0001293315    -0.0002303216    -0.0016944788     0.0002602777    -0.0021952483
  181  C 13  S      0.0247719012    -0.0127410713    -0.0338050957    -0.0038929433    -0.0710531868
  182  C 13  S     -0.0497347746     0.0255523438     0.0661725545     0.0083488277     0.1446655637
  183  C 13  S     -0.0263112842     0.0231779913     0.0623914764     0.0186498368     0.3134694497
  184  C 13  X      0.0008120022     0.0125299242     0.0948575223    -0.0267738139    -0.0064916872
  185  C 13  Y      0.0396749760    -0.0311414095    -0.1369333817     0.0233931991    -0.0113350332
  186  C 13  Z     -0.0341480107     0.0198172657     0.0664195276    -0.0055594577     0.0130211833
  187  C 13  X      0.0049980045    -0.0004193489     0.0215427439    -0.0159983814    -0.0915867880
  188  C 13  Y      0.0090012527    -0.0068284980    -0.0369238410     0.0139278108     0.0789470458
  189  C 13  Z     -0.0103465557     0.0058454648     0.0200263410    -0.0033474491    -0.0189255265
  190  C 13 XX     -0.0040742276     0.0021670576     0.0062588219     0.0001509554     0.0082536640
  191  C 13 YY     -0.0031263803     0.0018394978     0.0053285470     0.0005226717     0.0132594333
  192  C 13 ZZ     -0.0024085883     0.0014216567     0.0045478742    -0.0000641190     0.0045420031
  193  C 13 XY      0.0012892689    -0.0005812477    -0.0013240674    -0.0005165746    -0.0094739633
  194  C 13 XZ      0.0003610060    -0.0002077440    -0.0010983513     0.0004867836     0.0056371743
  195  C 13 YZ      0.0007202954    -0.0005427675    -0.0019675369    -0.0000696634    -0.0038170165
  196  C 14  S      0.0041387202    -0.0009166788    -0.0040751247     0.0055375538     0.0676478802
  197  C 14  S     -0.0084610776     0.0017366215     0.0080888944    -0.0113789488    -0.1369412048
  198  C 14  S      0.0046700482    -0.0063435783     0.0172892649    -0.0394947123    -0.3355910157
  199  C 14  X     -0.0410288137     0.0141296622     0.0024950609     0.0216278762     0.1011772305
  200  C 14  Y      0.0488147638    -0.0346113323    -0.1341915083     0.0185685421     0.0549022807
  201  C 14  Z     -0.0200224171     0.0215889901     0.1126223562    -0.0277904308    -0.0997545701
  202  C 14  X     -0.0137039770     0.0028438960     0.0022347851     0.0039869487    -0.0145481467
  203  C 14  Y      0.0172122233    -0.0131235930    -0.0363291827    -0.0044165950    -0.0596340713
  204  C 14  Z     -0.0072954780     0.0095577884     0.0297507113     0.0011088082     0.0584967614
  205  C 14 XX     -0.0026328268     0.0014768582     0.0047538548    -0.0005800231    -0.0011000195
  206  C 14 YY      0.0008605572    -0.0004931164    -0.0001333240    -0.0015791225    -0.0146660698
  207  C 14 ZZ     -0.0007101888     0.0001536355     0.0008287083    -0.0009917780    -0.0129290944
  208  C 14 XY     -0.0007510923     0.0001535533    -0.0005231835     0.0004044805    -0.0026303861
  209  C 14 XZ      0.0019447088    -0.0009576212    -0.0020226401    -0.0002783026     0.0000880935
  210  C 14 YZ     -0.0008633000     0.0006324849     0.0010812706     0.0009235800     0.0111904261
  211  H 15  S      0.1565163647    -0.1280509090     0.0696439705     0.0230219278     0.0285341816
  212  H 15  S      0.0239190787    -0.0389981902     0.0149595676    -0.0084243864     0.0093395384
  213  H 16  S      0.0778948595     0.1949934970     0.0189821562     0.1869782938    -0.0111072442
  214  H 16  S      0.0113239655     0.0597058417    -0.0023533686     0.0355998890    -0.0024033466
  215  H 17  S      0.0129930371    -0.2239998945     0.0762180164     0.1604809458    -0.0079487640
  216  H 17  S     -0.0023795502    -0.0637770932     0.0188446034     0.0264524225    -0.0007007725
  217  H 18  S      0.1529268865     0.1040886756     0.0082213459     0.0731126597    -0.0051002450
  218  H 18  S      0.0249334406     0.0351092729    -0.0035529117     0.0083335820    -0.0013918290
  219  H 19  S     -0.0099977822    -0.0091997682     0.0311613541     0.1415183781    -0.0205316643
  220  H 19  S     -0.0109805549     0.0000004604     0.0014910015     0.0177166792    -0.0058718857
  221  H 20  S      0.0226950379    -0.0009351231     0.0164921479    -0.0538142722     0.0286197777
  222  H 20  S     -0.0025448855    -0.0008637016     0.0041009492    -0.0038599604     0.0077489408
  223  H 21  S     -0.0292127790     0.0218577861     0.1114491627    -0.0322368579    -0.1802171143
  224  H 21  S     -0.0017864067     0.0027472330     0.0232537507    -0.0097570280    -0.0652043744
  225  H 22  S     -0.0419015326     0.0350330913     0.1479038437    -0.0187458259     0.0887924377
  226  H 22  S     -0.0086893879     0.0068929542     0.0292460707    -0.0024468940     0.0432525768
  227  H 23  S      0.0258635626    -0.0009049340     0.0654164446    -0.0427614979    -0.2549614141
  228  H 23  S      0.0093579925    -0.0035492403     0.0024039819    -0.0098782219    -0.0848262251
  229  H 24  S     -0.0449872239     0.0343735232     0.1455788181    -0.0189165446     0.0920503706
  230  H 24  S     -0.0090698908     0.0066017068     0.0280098537    -0.0019322328     0.0434366144
  231  H 25  S     -0.0251166804     0.0215141253     0.1083137914    -0.0308274568    -0.1763800820
  232  H 25  S     -0.0017574392     0.0020711386     0.0194297629    -0.0085256718    -0.0603334284
  233  C 26  S     -0.0354753410     0.0237726457     0.0322581802     0.0241169686     0.0312527845
  234  C 26  S      0.0790896076    -0.0564342546    -0.0664535648    -0.0536051566    -0.0586406290
  235  C 26  S      0.0083636832    -0.0523421710    -0.1360410418     0.0099872001    -0.0532132716
  236  C 26  X     -0.1658524855     0.0491485352    -0.1164374127     0.1069601517    -0.0742904690
  237  C 26  Y      0.0243909512     0.0066968746     0.0054540996     0.0123494136    -0.0031259325
  238  C 26  Z      0.0692782475    -0.0222493716     0.0584139015    -0.0510374812     0.0388700969
  239  C 26  X      0.1214812071    -0.0115097074    -0.0346697452    -0.0312715223     0.0568260307
  240  C 26  Y     -0.0028996402    -0.0034177474    -0.0005385340    -0.0030615463    -0.0026279607
  241  C 26  Z     -0.0656524873     0.0058367642     0.0183294979     0.0229722915    -0.0291552837
  242  C 26 XX      0.0089789355    -0.0058545035    -0.0060865983    -0.0062167223    -0.0065588583
  243  C 26 YY      0.0025079951    -0.0019194505    -0.0022254629    -0.0016400505    -0.0012177902
  244  C 26 ZZ      0.0028979229    -0.0032334659    -0.0031469297    -0.0022322647    -0.0025299874
  245  C 26 XY     -0.0019551471    -0.0004225940    -0.0000343138    -0.0005416643     0.0004494927
  246  C 26 XZ     -0.0024725030     0.0018710097     0.0023178371     0.0017257004     0.0031664701
  247  C 26 YZ      0.0008363013     0.0000008758     0.0001300408     0.0001073873    -0.0001121444
  248  C 27  S      0.0547291172    -0.0237305962    -0.0209554854    -0.0229046364    -0.0471887357
  249  C 27  S     -0.1158444898     0.0493825727     0.0498895801     0.0495928271     0.1138649216
  250  C 27  S     -0.1614765760     0.0409994655    -0.0395821425     0.0831728411     0.0392416873
  251  C 27  X      0.0413834165     0.0158633934     0.1865529875    -0.0426609993     0.1807466594
  252  C 27  Y      0.0045526014     0.0025585728    -0.0076553568     0.0086008020    -0.0100999205
  253  C 27  Z     -0.0243206207    -0.0062252609    -0.0909911924     0.0226297197    -0.0881717085
  254  C 27  X      0.0663418435    -0.0180567112    -0.0966800697    -0.0007856692     0.0757589639
  255  C 27  Y      0.0012862493     0.0047649773     0.0058441077     0.0095709327    -0.0048734629
  256  C 27  Z     -0.0328888577     0.0109288011     0.0465216109    -0.0031550292    -0.0364659399
  257  C 27 XX     -0.0104184082     0.0050703299     0.0050620834     0.0047220165     0.0115164010
  258  C 27 YY     -0.0038925435     0.0015237008     0.0018929153     0.0016502869     0.0038950616
  259  C 27 ZZ     -0.0059552479     0.0023677162     0.0024750047     0.0025587788     0.0063146812
  260  C 27 XY     -0.0005248722    -0.0006024333    -0.0005255075    -0.0007116205     0.0004862351
  261  C 27 XZ      0.0042900215    -0.0021513507    -0.0018850007    -0.0018513193    -0.0038742774
  262  C 27 YZ      0.0003741934     0.0001940945    -0.0001916557     0.0005923580     0.0014579373
  263  C 28  S      0.0365614816    -0.0031834053     0.0088137749    -0.0263917445     0.0066845245
  264  C 28  S     -0.0750647071     0.0033651544    -0.0182282617     0.0525972123    -0.0121863263
  265  C 28  S      0.1083625020     0.1178474435     0.0085804450     0.0154972795    -0.0084706083
  266  C 28  X      0.0240536323     0.0550581512     0.0085100660    -0.0730191999     0.0379048112
  267  C 28  Y     -0.1603809388    -0.0593303795     0.0082875088     0.1118878069    -0.0079436178
  268  C 28  Z      0.1308908262    -0.0138159466     0.0039905002    -0.0187677100    -0.0176564283
  269  C 28  X      0.0182936365    -0.0053120801     0.0174384566    -0.0843420517     0.0123410315
  270  C 28  Y     -0.0872402248     0.0542076499    -0.0340524329     0.1127438626    -0.0036161190
  271  C 28  Z      0.0559037687    -0.0733825354     0.0255867789    -0.0440684689    -0.0035047582
  272  C 28 XX     -0.0011203828    -0.0020636901    -0.0009282647     0.0031684932    -0.0015974356
  273  C 28 YY     -0.0043649550     0.0029140401    -0.0017438928     0.0040018043    -0.0010895673
  274  C 28 ZZ     -0.0071133941    -0.0006530934    -0.0005536343     0.0030334553     0.0002056553
  275  C 28 XY      0.0002294029     0.0004007447     0.0013631446     0.0019189393     0.0008717376
  276  C 28 XZ     -0.0007472378     0.0063733495    -0.0030014535    -0.0039474811    -0.0005690919
  277  C 28 YZ      0.0039639753    -0.0027577333     0.0010696395    -0.0010055375    -0.0000740388

                         36               37               38               39               40
                   -0.5121847765    -0.5053486255    -0.4872768018    -0.4767192365    -0.4751978651
    1  C  1  S      0.0038809061     0.0071626336     0.0004763634    -0.0041169394     0.0001946097
    2  C  1  S     -0.0094564907    -0.0183277535    -0.0044097641     0.0010665664    -0.0013877714
    3  C  1  S      0.0015710836    -0.0013054316     0.0126272853    -0.0033621589    -0.0018118273
    4  C  1  X      0.0325744594     0.0956856540    -0.0639876157    -0.2105461375    -0.0293714626
    5  C  1  Y      0.0196365769     0.0588943443     0.0204802082     0.1117752689     0.0124290256
    6  C  1  Z      0.0047758526     0.0356825254     0.0618844841     0.2276988742     0.0279588269
    7  C  1  X      0.0179009124     0.0544886481    -0.0209749616    -0.0794776180    -0.0119944026
    8  C  1  Y      0.0071694864     0.0227010231     0.0132575355     0.0450647808     0.0053032405
    9  C  1  Z      0.0015374405     0.0141110802     0.0147781753     0.0750986374     0.0093458966
   10  C  1 XX     -0.0007241159    -0.0015974802    -0.0024432862    -0.0051555527    -0.0007664495
   11  C  1 YY      0.0001902386     0.0010460384     0.0007555386     0.0029200714     0.0003423824
   12  C  1 ZZ     -0.0015246263    -0.0034116097     0.0018720323     0.0055749443     0.0005917318
   13  C  1 XY     -0.0004960317    -0.0000767704     0.0025272333     0.0125710936     0.0014715582
   14  C  1 XZ      0.0008043342     0.0019815333    -0.0010024907    -0.0038811041    -0.0005523492
   15  C  1 YZ     -0.0004696417    -0.0024038011    -0.0032351280    -0.0152697264    -0.0017823495
   16  C  2  S     -0.0035567112    -0.0119138394    -0.0007981520     0.0012741485     0.0006203716
   17  C  2  S      0.0094267086     0.0316347641     0.0015040951    -0.0048350709    -0.0019646334
   18  C  2  S     -0.0091889619    -0.0192189434    -0.0214156089    -0.0323699279    -0.0041913730
   19  C  2  X      0.0180499989     0.0479861361    -0.0232906591    -0.1483556831    -0.0196012586
   20  C  2  Y      0.0253176309     0.0772100140     0.0003256856    -0.0279030095    -0.0081814566
   21  C  2  Z     -0.0417870560    -0.1375209133    -0.0267815605    -0.1008755529    -0.0089505759
   22  C  2  X      0.0024718398     0.0049330868    -0.0154641943    -0.0755848838    -0.0093031566
   23  C  2  Y      0.0037690128     0.0100680069    -0.0093526838    -0.0272472930    -0.0049752571
   24  C  2  Z     -0.0141457553    -0.0440628737    -0.0025944244    -0.0181849808    -0.0004976103
   25  C  2 XX      0.0004760145     0.0011440270    -0.0012663386    -0.0069360067    -0.0008186938
   26  C  2 YY      0.0005661769     0.0024498409     0.0019334831     0.0102077665     0.0012192879
   27  C  2 ZZ     -0.0000974760    -0.0000307541    -0.0003502505    -0.0026370557    -0.0004663167
   28  C  2 XY      0.0004913977     0.0016408550     0.0006995133     0.0025225828     0.0003832967
   29  C  2 XZ     -0.0010692545    -0.0036014523    -0.0031235142    -0.0092178122    -0.0011371590
   30  C  2 YZ     -0.0014998402    -0.0050106110    -0.0004530642    -0.0003273656     0.0001341655
   31  C  3  S     -0.0012064003    -0.0048029251     0.0002727018    -0.0014487865     0.0002775761
   32  C  3  S      0.0047561627     0.0180387154     0.0004368037     0.0077128369    -0.0003965852
   33  C  3  S      0.0011929376    -0.0013414712     0.0209209365     0.0363965055     0.0048513402
   34  C  3  X     -0.0045909924    -0.0199851459     0.0092318804    -0.0282961030     0.0005292547
   35  C  3  Y     -0.0411913054    -0.1247574225    -0.0064125924     0.0147965675     0.0050916225
   36  C  3  Z      0.0394369468     0.1287214715     0.0336776307     0.0670241014     0.0052601508
   37  C  3  X     -0.0017438625    -0.0101208705     0.0022653807    -0.0227159122    -0.0012129984
   38  C  3  Y     -0.0156127944    -0.0492396776    -0.0081221826    -0.0090172829    -0.0003797153
   39  C  3  Z      0.0140959509     0.0398874682     0.0218363859     0.0332611632     0.0038740429
   40  C  3 XX      0.0010561942     0.0031594887     0.0025355429     0.0049729206     0.0007576509
   41  C  3 YY     -0.0005308760    -0.0006921171    -0.0008709476    -0.0002719471    -0.0002168212
   42  C  3 ZZ     -0.0003354410    -0.0014220055    -0.0020312903    -0.0041395856    -0.0006542346
   43  C  3 XY     -0.0003232748    -0.0004655340     0.0008336502     0.0041027752     0.0004967454
   44  C  3 XZ      0.0004209575     0.0009281842     0.0010088166     0.0000688690     0.0002176952
   45  C  3 YZ     -0.0021914790    -0.0066560248    -0.0004521137     0.0023432581     0.0004618375
   46  C  4  S      0.0062543994     0.0079056433    -0.0020221486    -0.0259437634    -0.0027176819
   47  C  4  S     -0.0120060750    -0.0144540305     0.0075688997     0.0645916612     0.0070668751
   48  C  4  S     -0.0210113147    -0.0107948005    -0.0123693490     0.0151342348     0.0031370390
   49  C  4  X      0.0387229704     0.1130493192     0.0316816545     0.0199148887     0.0029019521
   50  C  4  Y     -0.0460487778    -0.1226135931    -0.0669231676    -0.1245877972    -0.0209726876
   51  C  4  Z      0.0327405818     0.1027847858     0.0114239106     0.0779607356     0.0076687832
   52  C  4  X      0.0191872397     0.0645220820     0.0183598274     0.0222460092     0.0028829283
   53  C  4  Y     -0.0141734306    -0.0449533864    -0.0177049045    -0.0399561985    -0.0080697251
   54  C  4  Z      0.0126195589     0.0433062516    -0.0006294513     0.0150762096     0.0014365918
   55  C  4 XX      0.0003523257     0.0015188578     0.0019576232     0.0065594682     0.0008705144
   56  C  4 YY     -0.0015697771    -0.0032814822     0.0003876296     0.0010839294     0.0001234771
   57  C  4 ZZ     -0.0017104976    -0.0030128852    -0.0017486438     0.0025769012     0.0000879154
   58  C  4 XY     -0.0017921338    -0.0041623958    -0.0024584581    -0.0028670750    -0.0006804337
   59  C  4 XZ      0.0001934011     0.0006388105     0.0015409073     0.0044686807     0.0006544991
   60  C  4 YZ      0.0010809292     0.0025120573     0.0014336740    -0.0014524889     0.0000827271
   61  C  5  S      0.0009542619     0.0064982913    -0.0170827632    -0.0249456540    -0.0039147826
   62  C  5  S     -0.0043940665    -0.0224647350     0.0378550272     0.0595655109     0.0093502637
   63  C  5  S     -0.0023614396     0.0089565740     0.0321552043     0.0208358501     0.0031626172
   64  C  5  X     -0.0002644994     0.0140031710    -0.0375519444    -0.1233469942    -0.0217276777
   65  C  5  Y      0.0699044288     0.2066190165     0.0297249159     0.0364555641     0.0034044774
   66  C  5  Z     -0.0603029516    -0.1743246467    -0.0087481276     0.1155548880     0.0150264843
   67  C  5  X     -0.0127956020    -0.0206434878    -0.0330337625    -0.0761944577    -0.0106755480
   68  C  5  Y      0.0306731381     0.0588163690     0.0058149060    -0.0096455188    -0.0036007920
   69  C  5  Z     -0.0227160628    -0.0427360021     0.0100355696     0.0831710889     0.0116041267
   70  C  5 XX      0.0017244440     0.0062181599     0.0032313563     0.0014601817     0.0001465230
   71  C  5 YY     -0.0016266883    -0.0051895971     0.0025908544     0.0058680700     0.0008952424
   72  C  5 ZZ     -0.0010563410    -0.0055691665     0.0022942759     0.0052763903     0.0008977508
   73  C  5 XY     -0.0007675762    -0.0057221102    -0.0022848305    -0.0067514842    -0.0006738298
   74  C  5 XZ     -0.0001734623     0.0007550201     0.0021942660     0.0059603800     0.0008783344
   75  C  5 YZ      0.0019251368     0.0075220102    -0.0009180821    -0.0038849863    -0.0007220400
   76  C  6  S     -0.0038780620    -0.0071174929     0.0013002538     0.0154045277     0.0014517031
   77  C  6  S      0.0091218033     0.0172689636    -0.0034301843    -0.0382598692    -0.0036705408
   78  C  6  S      0.0016374706    -0.0002024246     0.0019567121     0.0310607834     0.0030073709
   79  C  6  X      0.0491064890     0.1842539849    -0.0058663191     0.0239006025    -0.0048193583
   80  C  6  Y     -0.0134566337    -0.0500554780    -0.0175075805    -0.1338695564    -0.0141824203
   81  C  6  Z      0.0300775264     0.0891539616     0.0199640176    -0.0317495064    -0.0039765716
   82  C  6  X      0.0124218851     0.0517011016    -0.0029072426     0.0197468906    -0.0006342415
   83  C  6  Y     -0.0050862666    -0.0220256687    -0.0101346785    -0.0865113424    -0.0092366754
   84  C  6  Z      0.0085967014     0.0267645489     0.0087193690    -0.0181600119    -0.0014049709
   85  C  6 XX     -0.0005435284    -0.0041629378     0.0001538739    -0.0065816321    -0.0003501813
   86  C  6 YY      0.0012872000     0.0031126088    -0.0001200286    -0.0018303035    -0.0002268466
   87  C  6 ZZ      0.0008764651     0.0033873652    -0.0007189721    -0.0019019513    -0.0004048194
   88  C  6 XY      0.0011218355     0.0049012658     0.0009092486     0.0031199746     0.0000909385
   89  C  6 XZ      0.0006707787     0.0014877260    -0.0005513280    -0.0072736507    -0.0008547504
   90  C  6 YZ      0.0020617074     0.0058347217     0.0000711929    -0.0038388938    -0.0004854879
   91  C  7  S     -0.0150206389    -0.0435828989    -0.0133426738    -0.0287473961    -0.0037178497
   92  C  7  S      0.0320353304     0.0926970113     0.0287737023     0.0590183401     0.0075417325
   93  C  7  S      0.0255799021     0.0891515334    -0.0000652842     0.0177684588     0.0013226520
   94  C  7  X     -0.0308199047    -0.0879448651     0.0049726914     0.0753170132     0.0093499967
   95  C  7  Y      0.0175472610     0.0523884694     0.0225999931     0.0821541148     0.0093700358
   96  C  7  Z      0.0088534010     0.0320667129    -0.0087630020    -0.0183299251    -0.0033713291
   97  C  7  X     -0.0207838455    -0.0544871666     0.0112659613     0.0304332375     0.0019578054
   98  C  7  Y      0.0190872573     0.0565650314    -0.0077248310     0.0287111005     0.0052231433
   99  C  7  Z     -0.0022319521    -0.0081592448     0.0037937706    -0.0072940073    -0.0022175940
  100  C  7 XX      0.0023296997     0.0067914617     0.0009511829     0.0003581601    -0.0000356356
  101  C  7 YY      0.0024153917     0.0069868704     0.0024784294     0.0052865971     0.0006596888
  102  C  7 ZZ      0.0010054084     0.0028753446     0.0016024909     0.0035232166     0.0004862289
  103  C  7 XY     -0.0015787837    -0.0044941091    -0.0004517186     0.0001934781     0.0000869904
  104  C  7 XZ      0.0005708128     0.0014247594     0.0003169210     0.0001136082     0.0000482328
  105  C  7 YZ     -0.0000113500     0.0000035313    -0.0009435384    -0.0024583747    -0.0003497460
  106  C  8  S     -0.0036323965    -0.0102031306     0.0635935876    -0.0078546543    -0.0030391995
  107  C  8  S      0.0073644637     0.0217399248    -0.1391664287     0.0192919099     0.0068677103
  108  C  8  S      0.0145444580     0.0465491402    -0.2061551084     0.0293303997     0.0107135873
  109  C  8  X     -0.0593901446     0.0168155692    -0.1942821202     0.0629136778     0.0363639154
  110  C  8  Y      0.2095014556    -0.0727188610     0.0080973265     0.0136265088    -0.0765004793
  111  C  8  Z     -0.1465176646     0.0534657477     0.0950964788    -0.0372092646     0.0465541262
  112  C  8  X     -0.0120904580     0.0131887340    -0.1404564692     0.0294877477    -0.0008317487
  113  C  8  Y      0.0575784703    -0.0206943411     0.0096779039     0.0007443841     0.0412311910
  114  C  8  Z     -0.0423715325     0.0114225354     0.0660160517    -0.0127766477    -0.0341209176
  115  C  8 XX      0.0005683472     0.0027405274    -0.0060555143    -0.0013652951     0.0045918042
  116  C  8 YY      0.0001006801     0.0008592393    -0.0094053205     0.0017132090     0.0015042341
  117  C  8 ZZ      0.0006132001     0.0005292989    -0.0080875162     0.0023724064    -0.0050385040
  118  C  8 XY      0.0004541458    -0.0013304736     0.0005271312     0.0012122265    -0.0095820424
  119  C  8 XZ     -0.0006095819    -0.0002863709    -0.0006844813    -0.0001622066     0.0055020914
  120  C  8 YZ     -0.0001085170     0.0006158309     0.0026050573    -0.0011058999     0.0039297736
  121  N  9  S     -0.0081192770    -0.0248921372    -0.0080803816    -0.0183227996    -0.0022876414
  122  N  9  S     -0.0178342780    -0.0540138868    -0.0168051827    -0.0393418848    -0.0050453168
  123  N  9  S     -0.0018046352    -0.0154038271    -0.0265352765    -0.0323830995    -0.0014426409
  124  N  9  X      0.0131732561     0.0387928489    -0.0042744254    -0.0471228059    -0.0052392573
  125  N  9  Y     -0.0042470755    -0.0167345891    -0.0118494240    -0.0551235897    -0.0066443431
  126  N  9  Z     -0.0082550717    -0.0262440647     0.0031937384     0.0060521174     0.0015018575
  127  N  9  X     -0.0076622730    -0.0224687296     0.0036685366     0.0243526220     0.0021860389
  128  N  9  Y      0.0053628151     0.0156819300     0.0043003669     0.0313100010     0.0044870489
  129  N  9  Z      0.0021593354     0.0097405766     0.0002031899    -0.0013511217    -0.0008463614
  130  N  9 XX      0.0003717695     0.0011010935    -0.0011195988    -0.0058980609    -0.0007437296
  131  N  9 YY     -0.0006489426    -0.0015832535     0.0003231240     0.0041070781     0.0004652162
  132  N  9 ZZ     -0.0013564342    -0.0041968491    -0.0004096235    -0.0011666104    -0.0001238841
  133  N  9 XY     -0.0008565758    -0.0026068027     0.0003755175     0.0023976141     0.0002660078
  134  N  9 XZ     -0.0000660067    -0.0003925204    -0.0003297046    -0.0021582502    -0.0001986966
  135  N  9 YZ      0.0009223022     0.0028475901    -0.0002728042    -0.0018875473    -0.0002955510
  136  C 10  S      0.0132855306     0.0053350768    -0.0159846020    -0.0045211939     0.0239323348
  137  C 10  S     -0.0272904356    -0.0104509650     0.0258713736     0.0123485053    -0.0594369032
  138  C 10  S     -0.0185894380    -0.0364998945     0.1227160938     0.0022563783    -0.0854788699
  139  C 10  X     -0.1692567117     0.0663548816    -0.0363605438     0.0322090252    -0.1883190875
  140  C 10  Y     -0.0941833046     0.0180182999     0.1517092600    -0.0584307851     0.1686499576
  141  C 10  Z      0.1692657821    -0.0505751594    -0.1094626671     0.0351706139    -0.0432255929
  142  C 10  X     -0.0654414075     0.0168872678     0.0037360510     0.0117353820    -0.0391287111
  143  C 10  Y     -0.0294800585     0.0172160531    -0.0108495583    -0.0121705767     0.0789413740
  144  C 10  Z      0.0594294115    -0.0240209672     0.0071101204     0.0048787313    -0.0462552174
  145  C 10 XX     -0.0058384254     0.0000132912     0.0118746829    -0.0015166680    -0.0064459788
  146  C 10 YY      0.0003766987    -0.0018319549     0.0011157039     0.0001950524     0.0037280560
  147  C 10 ZZ      0.0010536016    -0.0006278087    -0.0047056906     0.0018681505    -0.0019539075
  148  C 10 XY      0.0031843933     0.0008763029    -0.0113324805     0.0024858755    -0.0037000324
  149  C 10 XZ      0.0000422209    -0.0008667988     0.0023462301    -0.0007177760     0.0052717381
  150  C 10 YZ     -0.0034032540     0.0011718708     0.0048091505    -0.0008872469    -0.0046622207
  151  C 11  S     -0.0069948119    -0.0055045726     0.0134145463    -0.0013047143     0.0220537185
  152  C 11  S      0.0142645561     0.0103221253    -0.0210266120     0.0025529165    -0.0565824648
  153  C 11  S      0.0201868174     0.0342607474    -0.1328155298     0.0125840424    -0.0510126219
  154  C 11  X      0.2382824151    -0.0749023128    -0.0241645042    -0.0099336468     0.1000504136
  155  C 11  Y     -0.0978700877     0.0543882819    -0.1533625674     0.0115859009     0.1677528863
  156  C 11  Z     -0.0426303664    -0.0062819926     0.1431846645    -0.0020081516    -0.1950723849
  157  C 11  X      0.0710618461    -0.0252746207    -0.0315352412     0.0092691495     0.0127826516
  158  C 11  Y     -0.0334742783     0.0066236983     0.0075045814    -0.0059812761     0.0634761276
  159  C 11  Z     -0.0090011412     0.0079477003     0.0104496102     0.0015366988    -0.0605036167
  160  C 11 XX     -0.0022619504     0.0008606469    -0.0004021065     0.0012290056    -0.0082171419
  161  C 11 YY      0.0043530350    -0.0000866150    -0.0006808579    -0.0014830012     0.0036425336
  162  C 11 ZZ      0.0011011530     0.0015984729    -0.0079242218     0.0008722114     0.0011504439
  163  C 11 XY     -0.0018100330     0.0018187737    -0.0094399292     0.0018719299     0.0010193484
  164  C 11 XZ      0.0032142495    -0.0018932959     0.0081777644    -0.0022909522     0.0022265932
  165  C 11 YZ     -0.0028595597    -0.0006685317     0.0055452341     0.0004454931    -0.0071755138
  166  C 12  S      0.0036146278     0.0071533502    -0.0448385908     0.0077743745     0.0023087675
  167  C 12  S     -0.0073805196    -0.0148020524     0.0996828351    -0.0185834172    -0.0051047478
  168  C 12  S     -0.0181601006    -0.0379061471     0.2120273379    -0.0273847052    -0.0114971641
  169  C 12  X     -0.0577522059     0.0205866154    -0.1876901293     0.0571765878     0.0288520968
  170  C 12  Y      0.2043498071    -0.0713218265     0.0128143279     0.0109542178    -0.0750834083
  171  C 12  Z     -0.1432165837     0.0506416776     0.0879815091    -0.0363843318     0.0488237872
  172  C 12  X     -0.0146617513     0.0199897608    -0.1214414340     0.0258037861     0.0010963791
  173  C 12  Y      0.0733845962    -0.0257272159     0.0084425020    -0.0023571697     0.0174792358
  174  C 12  Z     -0.0546143701     0.0119757365     0.0566650338    -0.0096416633    -0.0153575484
  175  C 12 XX      0.0007160295    -0.0025705310     0.0051405581     0.0010222462    -0.0049735460
  176  C 12 YY      0.0003215764    -0.0002555767     0.0035481497    -0.0011829851    -0.0012264841
  177  C 12 ZZ     -0.0024136019     0.0001681519     0.0041270616    -0.0015412280     0.0055097424
  178  C 12 XY     -0.0036589075     0.0013591075     0.0001776584    -0.0013683696     0.0100139543
  179  C 12 XZ      0.0025353720     0.0000955479    -0.0008400177    -0.0001168193    -0.0056242212
  180  C 12 YZ      0.0013792513    -0.0009456993     0.0003626344     0.0010115322    -0.0042872196
  181  C 13  S      0.0007900818    -0.0064411211     0.0131601937     0.0039899317    -0.0225957973
  182  C 13  S     -0.0020369664     0.0126534963    -0.0201507526    -0.0109841799     0.0568660957
  183  C 13  S      0.0135821195     0.0337387121    -0.1318547965    -0.0046276414     0.0645028483
  184  C 13  X     -0.1802583761     0.0754264845    -0.1210347208     0.0396426372    -0.1849765573
  185  C 13  Y     -0.0851587597     0.0146521856     0.1659112318    -0.0587702004     0.1711486846
  186  C 13  Z      0.1674016866    -0.0518283465    -0.0772803582     0.0316371872    -0.0477666930
  187  C 13  X     -0.0583446194     0.0166815764    -0.0318649390     0.0170671762    -0.0463319937
  188  C 13  Y     -0.0201543263     0.0152220986    -0.0021135679    -0.0146190598     0.0685150953
  189  C 13  Z      0.0479313427    -0.0214937467     0.0186637289     0.0047380951    -0.0336758447
  190  C 13 XX      0.0042538814    -0.0001040862    -0.0097385876     0.0013355789     0.0063279038
  191  C 13 YY     -0.0028682434     0.0022641696    -0.0030545740     0.0001075927    -0.0040041790
  192  C 13 ZZ     -0.0018994588     0.0006829318     0.0036959847    -0.0015890959     0.0016753622
  193  C 13 XY     -0.0012726589    -0.0011299786     0.0110800564    -0.0024944677     0.0036129781
  194  C 13 XZ     -0.0015619148     0.0012536522    -0.0035119855     0.0008545310    -0.0050949105
  195  C 13 YZ      0.0033833784    -0.0012607930    -0.0028884821     0.0006789245     0.0049826645
  196  C 14  S     -0.0078857945     0.0073971555    -0.0184770473     0.0027645410    -0.0213083563
  197  C 14  S      0.0165382629    -0.0146726073     0.0316562605    -0.0051343155     0.0547592019
  198  C 14  S     -0.0093286993    -0.0289928789     0.1301519759    -0.0119665171     0.0650360604
  199  C 14  X      0.2277023305    -0.0807577640     0.0506781603    -0.0156309011     0.0946514084
  200  C 14  Y     -0.1084586005     0.0526205800    -0.1422482565     0.0115761500     0.1715060833
  201  C 14  Z     -0.0278420568    -0.0023997056     0.0940700971     0.0009668669    -0.1951173796
  202  C 14  X      0.0801921818    -0.0304695476    -0.0030337255     0.0077679284    -0.0037809212
  203  C 14  Y     -0.0428804121     0.0074861463     0.0144128480    -0.0055845114     0.0779349977
  204  C 14  Z     -0.0059320002     0.0091402674    -0.0106705648     0.0013830139    -0.0640673950
  205  C 14 XX      0.0023331465    -0.0009620181     0.0025427495    -0.0013255372     0.0076441384
  206  C 14 YY     -0.0019951866    -0.0000639668    -0.0012140039     0.0015201752    -0.0031398961
  207  C 14 ZZ      0.0017822609    -0.0020071575     0.0076536258    -0.0009524417    -0.0011811385
  208  C 14 XY      0.0033336767    -0.0022009668     0.0100661708    -0.0019699791    -0.0012981155
  209  C 14 XZ     -0.0035514986     0.0020858932    -0.0099623505     0.0023356116    -0.0017993611
  210  C 14 YZ      0.0012576353     0.0006381965    -0.0039504688    -0.0003809639     0.0066064818
  211  H 15  S     -0.0174698097    -0.0326440403     0.0593132619     0.2103111898     0.0266726232
  212  H 15  S     -0.0046281555    -0.0071485786     0.0214545981     0.0777237122     0.0097676036
  213  H 16  S     -0.0147716365    -0.0409677071     0.0125402635     0.0881629816     0.0138904837
  214  H 16  S     -0.0045363768    -0.0145678490     0.0034747875     0.0262970373     0.0043999777
  215  H 17  S     -0.0240577078    -0.0802967071    -0.0273035117    -0.0563775770    -0.0055650558
  216  H 17  S     -0.0066501507    -0.0260268034    -0.0087831353    -0.0234989232    -0.0022148008
  217  H 18  S     -0.0410653374    -0.1060543615    -0.0421003135    -0.0825499284    -0.0137895869
  218  H 18  S     -0.0099795497    -0.0326797555    -0.0149753287    -0.0308528571    -0.0041995508
  219  H 19  S      0.0363852056     0.1167589637     0.0005126772    -0.0780140921    -0.0117854423
  220  H 19  S      0.0121385099     0.0393282730     0.0001083356    -0.0264002251    -0.0040948854
  221  H 20  S     -0.0366018735    -0.1456521321    -0.0044504162    -0.0795748726    -0.0026341935
  222  H 20  S     -0.0117631933    -0.0458405252    -0.0013623681    -0.0231159067    -0.0003617005
  223  H 21  S     -0.0182817654    -0.0194229334     0.1544503516    -0.0539831105     0.1792380426
  224  H 21  S     -0.0079625200    -0.0063213848     0.0632062615    -0.0220548371     0.0657856844
  225  H 22  S      0.0292136096     0.0235122785    -0.1876229536     0.0072266597     0.1999042519
  226  H 22  S      0.0099438818     0.0092409182    -0.0698147906     0.0030312202     0.0746239276
  227  H 23  S     -0.0060385762    -0.0087208816    -0.1078250964     0.0447489283     0.0045325337
  228  H 23  S     -0.0026492069    -0.0044195227    -0.0301457218     0.0157572092     0.0013104711
  229  H 24  S     -0.0069351315     0.0264809258    -0.1936228153     0.0576872259    -0.1811230886
  230  H 24  S     -0.0015785508     0.0103952446    -0.0705156777     0.0206256553    -0.0659247855
  231  H 25  S      0.0011984442    -0.0212985056     0.1426044221    -0.0053899712    -0.1969647677
  232  H 25  S      0.0010190400    -0.0114989939     0.0550259909    -0.0015019947    -0.0671252563
  233  C 26  S     -0.0056283583    -0.0182817647     0.0294226008     0.0250317105     0.0033572516
  234  C 26  S      0.0132893817     0.0431582155    -0.0609437881    -0.0566439782    -0.0076907804
  235  C 26  S      0.0209651373     0.0386412448    -0.0363967674    -0.0419324863    -0.0049258571
  236  C 26  X     -0.0357265285    -0.0780501738    -0.0224685300     0.1295858982     0.0187936318
  237  C 26  Y      0.0505023430     0.0542588424     0.0068182952     0.0014446376     0.0043685489
  238  C 26  Z     -0.0230239736     0.0035448060     0.0054304074    -0.0277018986    -0.0104115114
  239  C 26  X     -0.0060344327    -0.0182847682    -0.0178875277    -0.0230244402    -0.0030719886
  240  C 26  Y      0.0131453839     0.0208965237     0.0036130050     0.0091560224     0.0057667205
  241  C 26  Z     -0.0061013690    -0.0002906198     0.0081684494     0.0269828927    -0.0013784029
  242  C 26 XX      0.0005495933     0.0071096535    -0.0056769608    -0.0067904360    -0.0009159553
  243  C 26 YY      0.0004063983     0.0018933172    -0.0017819469    -0.0021548467    -0.0003271699
  244  C 26 ZZ      0.0016892868    -0.0003759502    -0.0033103303    -0.0025675638    -0.0003359160
  245  C 26 XY      0.0016578019    -0.0049974390    -0.0005623597    -0.0009478175     0.0000306189
  246  C 26 XZ     -0.0013728477     0.0007414230     0.0027817483     0.0018238919     0.0002023961
  247  C 26 YZ     -0.0005524356     0.0030409494     0.0001266385    -0.0000320082    -0.0000770508
  248  C 27  S      0.0023913155     0.0098304112    -0.0359033856    -0.0074828023    -0.0005058294
  249  C 27  S     -0.0039974605    -0.0175124517     0.0771086735     0.0156259970     0.0011235658
  250  C 27  S     -0.0094225641    -0.0209206304     0.0355140030     0.0641906849     0.0084465520
  251  C 27  X     -0.0121379458     0.0291364426     0.1019915293    -0.0637277159    -0.0142143467
  252  C 27  Y      0.0748417445     0.0026244537    -0.0022250747     0.0068790038     0.0039438874
  253  C 27  Z     -0.0559968040    -0.0123448928    -0.0523413545     0.0523849551     0.0061017950
  254  C 27  X     -0.0040960670     0.0047563268    -0.0015482656    -0.0351775325    -0.0038828313
  255  C 27  Y      0.0325149551     0.0000280827     0.0002356075    -0.0013116903    -0.0013581574
  256  C 27  Z     -0.0255582120    -0.0017967964    -0.0007624976     0.0288202359     0.0037997405
  257  C 27 XX     -0.0021606759    -0.0001238281     0.0077703040     0.0007048904     0.0009408268
  258  C 27 YY     -0.0004256022     0.0000397495     0.0030783389     0.0002082486     0.0001197777
  259  C 27 ZZ      0.0019556696    -0.0030150187     0.0038030178     0.0018413058    -0.0008689693
  260  C 27 XY      0.0036339511    -0.0042139606    -0.0007374118     0.0001858953    -0.0017000237
  261  C 27 XZ     -0.0017781191     0.0032503138    -0.0024313266    -0.0019895901     0.0007782304
  262  C 27 YZ     -0.0014683688     0.0020530627     0.0000137700    -0.0000614900     0.0008033585
  263  C 28  S      0.0087230429     0.0328383570     0.0129792925     0.0241782337     0.0024788694
  264  C 28  S     -0.0220237145    -0.0801105114    -0.0287564639    -0.0493551960    -0.0050362096
  265  C 28  S     -0.0203006994    -0.1085190777    -0.0205913068    -0.0957567162    -0.0135473905
  266  C 28  X     -0.0275091654    -0.0805646542     0.0602034006     0.2469897925     0.0324644331
  267  C 28  Y     -0.0413005390    -0.1210344844    -0.0161375906     0.0398791684     0.0050259821
  268  C 28  Z      0.0645824420     0.2046567473     0.0055472028    -0.0153672172    -0.0059804452
  269  C 28  X     -0.0143997123    -0.0561236995     0.0334350025     0.1057636758     0.0131169612
  270  C 28  Y      0.0012181256    -0.0037011697    -0.0275751639    -0.0173254255    -0.0017524902
  271  C 28  Z      0.0119026004     0.0583304089     0.0182141453     0.0319500642     0.0025783713
  272  C 28 XX     -0.0019184075    -0.0061923340    -0.0050693120    -0.0133175758    -0.0018063562
  273  C 28 YY      0.0000978931    -0.0003866817    -0.0001634297     0.0028416680     0.0004528377
  274  C 28 ZZ     -0.0029335323    -0.0096758639    -0.0009543791    -0.0005335014     0.0001399195
  275  C 28 XY     -0.0021881129    -0.0064692668    -0.0006401025    -0.0023187036    -0.0002305864
  276  C 28 XZ      0.0019849326     0.0051734184    -0.0001173874    -0.0037173331    -0.0003596061
  277  C 28 YZ      0.0006611703     0.0024477396    -0.0007347191    -0.0039819093    -0.0006317994

                         41               42               43               44               45
                   -0.4696493248    -0.4523596441    -0.4277258064    -0.4206254299    -0.4172607710
    1  C  1  S      0.0273082920    -0.0059009487    -0.0226021271     0.0051174661    -0.0115167101
    2  C  1  S     -0.0653002958     0.0183092501     0.0541312537    -0.0132857989     0.0300473167
    3  C  1  S     -0.0039832957    -0.0113292907     0.0501827464    -0.0223496396     0.0148677650
    4  C  1  X     -0.0669885824     0.0269637285    -0.1732173201     0.0409324699     0.0074057582
    5  C  1  Y     -0.1000273543     0.1248331506     0.0480572374    -0.0208363118     0.1333676619
    6  C  1  Z      0.0222833827    -0.1713453075    -0.1832312090     0.0781648431    -0.0587916179
    7  C  1  X     -0.0347287610     0.0000862036    -0.0777876251     0.0356297442    -0.0241994936
    8  C  1  Y     -0.0213983647     0.0180967078     0.0334615811    -0.0194806104     0.0702790659
    9  C  1  Z     -0.0042627519    -0.0772169120    -0.0770638407     0.0433503812    -0.0268237763
   10  C  1 XX     -0.0068617562    -0.0001127889    -0.0087819771     0.0002452602     0.0028001815
   11  C  1 YY     -0.0017173490     0.0097082696     0.0067436068    -0.0004764684     0.0044085092
   12  C  1 ZZ     -0.0022223377    -0.0086492432     0.0106961311    -0.0016358074    -0.0024648927
   13  C  1 XY     -0.0032638941     0.0017687408     0.0088303469     0.0037910085    -0.0066718399
   14  C  1 XZ     -0.0035038317     0.0076637710     0.0055392411    -0.0029662918     0.0035235054
   15  C  1 YZ      0.0062719197     0.0005939608     0.0101720175    -0.0030199155     0.0001285223
   16  C  2  S      0.0088796472     0.0162101207    -0.0186571339     0.0091540862    -0.0095844499
   17  C  2  S     -0.0277170549    -0.0389335648     0.0499946279    -0.0235733575     0.0237353553
   18  C  2  S     -0.0424066923    -0.0380586495     0.0124820207     0.0158431601    -0.0004199599
   19  C  2  X      0.0340930206    -0.1123633560     0.0604820189    -0.0351521233     0.0064416373
   20  C  2  Y     -0.1355943628    -0.1825930906     0.0965022991    -0.0761715265     0.0773792019
   21  C  2  Z      0.0778004818     0.1736004329     0.1994155321    -0.0294399864    -0.0559299504
   22  C  2  X      0.0254608915    -0.0454889908     0.0188371943    -0.0079693015    -0.0042033903
   23  C  2  Y     -0.0589501745    -0.0660491878     0.0224271242    -0.0257337438     0.0348506562
   24  C  2  Z      0.0470704668     0.0513852525     0.0843753585    -0.0035476450    -0.0406993707
   25  C  2 XX      0.0045846919    -0.0032087692     0.0001755854    -0.0000763475    -0.0001902344
   26  C  2 YY     -0.0029302024     0.0056346569    -0.0042236005     0.0046114047    -0.0023928893
   27  C  2 ZZ     -0.0044421605    -0.0044730445     0.0113079330    -0.0068536949     0.0049854005
   28  C  2 XY      0.0040932353     0.0034472212    -0.0021303148     0.0032523071    -0.0032124052
   29  C  2 XZ     -0.0022112177     0.0065191577     0.0007611210    -0.0000878442    -0.0007782111
   30  C  2 YZ      0.0021294131     0.0133568672     0.0070954595    -0.0013086173     0.0017769233
   31  C  3  S      0.0111727914     0.0190155550     0.0032167493    -0.0083682609     0.0215145616
   32  C  3  S     -0.0299129844    -0.0486999020    -0.0113763931     0.0239109176    -0.0532973922
   33  C  3  S      0.0483727239    -0.0153447972     0.0462878907    -0.0106640136    -0.0396253181
   34  C  3  X      0.1962846760     0.0381401135     0.0365754954     0.0327316892    -0.0811744847
   35  C  3  Y      0.0677618385     0.1225739841     0.0073242604     0.0924745654    -0.1603729934
   36  C  3  Z     -0.0027850058    -0.2635076513    -0.0817612738     0.0524507105    -0.0543617016
   37  C  3  X      0.0879469028     0.0054844849     0.0344795389     0.0093409904    -0.0315793909
   38  C  3  Y      0.0058615991     0.0359049354     0.0106632727     0.0336197439    -0.0608807497
   39  C  3  Z      0.0378617191    -0.0850841291    -0.0210363643     0.0087148780    -0.0183435505
   40  C  3 XX      0.0084943619    -0.0039826837    -0.0015056606     0.0004166895    -0.0011324566
   41  C  3 YY     -0.0050324027    -0.0093903347    -0.0068715377     0.0060054095    -0.0062402741
   42  C  3 ZZ     -0.0081060343     0.0104408715     0.0079041882    -0.0024802913    -0.0018811870
   43  C  3 XY     -0.0002372325    -0.0018762289    -0.0022598920     0.0021565993    -0.0020094995
   44  C  3 XZ      0.0110628669     0.0024402959     0.0002099795     0.0017344987    -0.0047140532
   45  C  3 YZ      0.0016094303     0.0135875860    -0.0017175488     0.0047475997    -0.0075198011
   46  C  4  S      0.0092474164    -0.0004763989     0.0071750757    -0.0146083858     0.0166957388
   47  C  4  S     -0.0127871065     0.0062055362    -0.0204003920     0.0339269060    -0.0408002138
   48  C  4  S     -0.0277015327    -0.0071699909    -0.0078314826     0.0449059369    -0.0540917083
   49  C  4  X      0.0706104847    -0.0489680790     0.0805324508    -0.1753753694     0.2384493869
   50  C  4  Y     -0.2779937498    -0.1143557301     0.0456899293    -0.0256771641     0.0908447842
   51  C  4  Z     -0.0712639621     0.1450350065    -0.0594001117     0.0291587205    -0.0545149781
   52  C  4  X      0.0215300577    -0.0072401761     0.0667104132    -0.0818478947     0.1047563503
   53  C  4  Y     -0.0818044534    -0.0627176927     0.0162008839    -0.0160430789     0.0388377349
   54  C  4  Z     -0.0314067033     0.0311527866    -0.0112098891     0.0095444816    -0.0284524735
   55  C  4 XX      0.0005673887     0.0033685110    -0.0092286931    -0.0012691028     0.0011946801
   56  C  4 YY      0.0039632634    -0.0129823954     0.0030031398    -0.0008644943     0.0032481286
   57  C  4 ZZ     -0.0087787252     0.0081504515     0.0037317831     0.0073976878    -0.0101294768
   58  C  4 XY     -0.0121072979    -0.0054209326     0.0033224001     0.0053882646    -0.0059249156
   59  C  4 XZ      0.0050706392    -0.0014184819     0.0030912899    -0.0003487773    -0.0035662782
   60  C  4 YZ      0.0148089338     0.0019194208    -0.0029365663     0.0065160313    -0.0141376664
   61  C  5  S     -0.0257108288     0.0027722360     0.0115974073     0.0168155766    -0.0181211238
   62  C  5  S      0.0539879535    -0.0024851767    -0.0290959025    -0.0385994613     0.0421679860
   63  C  5  S      0.0247658784    -0.0502862984    -0.1161481820     0.0136214993    -0.0153038619
   64  C  5  X     -0.2100349354     0.0292468038    -0.0185083080     0.0686741085    -0.0951993154
   65  C  5  Y      0.0246733054     0.0917816356    -0.0404947922    -0.1101115556     0.0973960244
   66  C  5  Z     -0.1133401446    -0.0595210922     0.0017521062    -0.0327270059     0.0015323003
   67  C  5  X     -0.1527813033     0.0333529530    -0.0137046653     0.0347067057    -0.0342043535
   68  C  5  Y      0.0124189003     0.0338028876    -0.0178445495    -0.0710913692     0.0722424769
   69  C  5  Z     -0.0211564353    -0.0220892305     0.0062483994    -0.0066212786    -0.0307504442
   70  C  5 XX      0.0057497408     0.0053189623    -0.0071959114    -0.0013002160    -0.0039830330
   71  C  5 YY      0.0029527278    -0.0040633615     0.0050065559    -0.0058323201     0.0076108637
   72  C  5 ZZ      0.0019503996    -0.0015471095    -0.0021467315    -0.0008990975     0.0052696019
   73  C  5 XY     -0.0010964509    -0.0048656208    -0.0016413471    -0.0017038136    -0.0008850018
   74  C  5 XZ      0.0094563206    -0.0046698011     0.0041929923    -0.0035839620    -0.0005781422
   75  C  5 YZ     -0.0018772668     0.0053093690    -0.0024817975     0.0053097894    -0.0050872621
   76  C  6  S     -0.0188516928    -0.0241083698    -0.0018419895    -0.0058319343     0.0055552710
   77  C  6  S      0.0489615987     0.0551752562     0.0065165249     0.0127548978    -0.0129641285
   78  C  6  S     -0.0484597233     0.0953509906    -0.0132318806     0.0253547347    -0.0062721376
   79  C  6  X     -0.1441316986     0.0091098875     0.1893082377     0.1369461040    -0.2237472539
   80  C  6  Y      0.1448680322    -0.1915496395    -0.0427005790    -0.0021434072    -0.0943385428
   81  C  6  Z      0.1079005944    -0.1568221841     0.1800438466    -0.0459043250     0.0377879317
   82  C  6  X     -0.0717964963     0.0203814894     0.0818483062     0.0631676019    -0.0979184476
   83  C  6  Y      0.0927933351    -0.1058181895    -0.0069291751    -0.0095059674    -0.0403965091
   84  C  6  Z      0.0775250778    -0.0800327359     0.0806235275    -0.0214881929     0.0112891550
   85  C  6 XX      0.0154344532    -0.0013419029    -0.0075219812    -0.0073170997     0.0077908069
   86  C  6 YY     -0.0004918179     0.0079583030     0.0067618200    -0.0020128611     0.0066391125
   87  C  6 ZZ     -0.0005707840    -0.0002340839     0.0023003114     0.0104955271    -0.0163481436
   88  C  6 XY     -0.0052504359    -0.0049224113     0.0175239726     0.0031654150    -0.0071510874
   89  C  6 XZ      0.0064571701    -0.0091157257     0.0060480984     0.0002718596    -0.0030139674
   90  C  6 YZ      0.0058750874     0.0008378367     0.0083239015     0.0016723165    -0.0080394763
   91  C  7  S     -0.0168565669    -0.0341927020    -0.0471855664     0.0217206033    -0.0243728536
   92  C  7  S      0.0387765926     0.0718357553     0.1056263755    -0.0485323685     0.0526524307
   93  C  7  S     -0.0066802840     0.0856603563     0.0447652954    -0.0114458908     0.0312473574
   94  C  7  X     -0.0521111633    -0.0290279102     0.1007614586    -0.0161358569     0.0227844538
   95  C  7  Y     -0.0301393372     0.0249454337    -0.0193407770    -0.0025614325     0.0129164757
   96  C  7  Z     -0.0470470546     0.0090402729    -0.1385775514    -0.0174802472     0.0508919488
   97  C  7  X     -0.0038186317    -0.0507675880     0.0353164646    -0.0019406902    -0.0133269061
   98  C  7  Y     -0.0480253347     0.0709132286     0.0066220086    -0.0130550223     0.0485232624
   99  C  7  Z     -0.0063419597    -0.0287215832    -0.0741139235    -0.0069943875     0.0081614164
  100  C  7 XX      0.0019372413     0.0036545136     0.0059186215    -0.0017838099     0.0013921611
  101  C  7 YY      0.0029888180     0.0041121230     0.0068754840    -0.0018099233     0.0006523113
  102  C  7 ZZ      0.0026815455     0.0023318051     0.0029070795    -0.0018550214     0.0023031407
  103  C  7 XY     -0.0007405453    -0.0013450714    -0.0029791886     0.0000719097     0.0000320248
  104  C  7 XZ      0.0011716798     0.0007631471     0.0009676322    -0.0006767028     0.0007479246
  105  C  7 YZ     -0.0014713490     0.0000365767     0.0001326406     0.0004235012    -0.0002241913
  106  C  8  S     -0.0015728123    -0.0007575913     0.0009556276    -0.0023615483     0.0030581486
  107  C  8  S      0.0046977843     0.0015985897    -0.0008811476     0.0047505183    -0.0063789725
  108  C  8  S      0.0117039082     0.0040248060    -0.0023782833     0.0052950373    -0.0054181142
  109  C  8  X      0.0287367166    -0.0093384387    -0.0068304202    -0.0865291938    -0.0590449480
  110  C  8  Y     -0.0183771999     0.0006649561    -0.0163857983    -0.1390962535    -0.0844736728
  111  C  8  Z     -0.0271009535     0.0093662821    -0.0217653414    -0.1598257902    -0.1086692474
  112  C  8  X      0.0110816129    -0.0042213484    -0.0072735676    -0.0535090576    -0.0207725384
  113  C  8  Y     -0.0146360437    -0.0017790791    -0.0058180044    -0.0693688964    -0.0537199359
  114  C  8  Z     -0.0040481450     0.0041182199    -0.0118153350    -0.0870785994    -0.0583079808
  115  C  8 XX      0.0006883848     0.0002657852     0.0000648635    -0.0013598259    -0.0007273419
  116  C  8 YY      0.0005872263     0.0001106347    -0.0001730721     0.0007637584    -0.0009726437
  117  C  8 ZZ     -0.0007085963    -0.0000060490     0.0000657116     0.0017850524     0.0001387359
  118  C  8 XY      0.0003926434    -0.0004442743     0.0005024783    -0.0003352190    -0.0019571307
  119  C  8 XZ      0.0014460840    -0.0000000122    -0.0001508239    -0.0009702717    -0.0010575472
  120  C  8 YZ     -0.0005044027     0.0001471988    -0.0000331293    -0.0003268416     0.0018957227
  121  N  9  S     -0.0109687180    -0.0247761871    -0.0464452086     0.0234669084    -0.0278914615
  122  N  9  S     -0.0223428110    -0.0546695278    -0.0989164665     0.0497102236    -0.0597471273
  123  N  9  S     -0.0486872879    -0.0041974147    -0.1069520540     0.0547806593    -0.0441302216
  124  N  9  X      0.0382916150     0.0301026081    -0.0198551862    -0.0228482534     0.0277189562
  125  N  9  Y      0.0218333944    -0.0364858998    -0.0767372879     0.0617094605    -0.0896654370
  126  N  9  Z      0.0343194032     0.0046378203     0.1599334664    -0.0161411524    -0.0020599996
  127  N  9  X     -0.0173393280    -0.0210923875     0.0118749043     0.0123270255    -0.0172160489
  128  N  9  Y     -0.0169967221     0.0298892209     0.0405328954    -0.0327903968     0.0527861342
  129  N  9  Z     -0.0143053376    -0.0078676680    -0.0872755121     0.0095454286    -0.0019212413
  130  N  9 XX      0.0017527445    -0.0010060098    -0.0085548806     0.0020872800    -0.0026457807
  131  N  9 YY     -0.0045388316    -0.0002435651    -0.0013984710    -0.0016515083     0.0036355992
  132  N  9 ZZ      0.0012492887    -0.0029414458     0.0033466019     0.0023838627    -0.0043113814
  133  N  9 XY     -0.0008546634    -0.0022351016     0.0022664032     0.0020615757    -0.0032600547
  134  N  9 XZ      0.0024066576     0.0004954270     0.0036618294    -0.0005120934    -0.0001524430
  135  N  9 YZ     -0.0008167651    -0.0002262775    -0.0101182702     0.0015998630    -0.0011141563
  136  C 10  S     -0.0012236331     0.0015349449    -0.0013414822    -0.0001112329     0.0004332778
  137  C 10  S      0.0038016583    -0.0034044313     0.0029106836    -0.0005715928     0.0001508594
  138  C 10  S      0.0102612505    -0.0037078252     0.0046411524    -0.0003195438    -0.0022275735
  139  C 10  X      0.0176416390     0.0012176304    -0.0064845474    -0.0898658011    -0.0081306235
  140  C 10  Y     -0.0228904545     0.0051069159    -0.0123281012    -0.0945931268    -0.0859239612
  141  C 10  Z      0.0009604306    -0.0029759944    -0.0130970567    -0.1165238760    -0.0923667885
  142  C 10  X      0.0100005996    -0.0015703281    -0.0005409916    -0.0433323300    -0.0122312409
  143  C 10  Y     -0.0076087278     0.0019026505    -0.0069303775    -0.0516557007    -0.0439843129
  144  C 10  Z     -0.0019780262     0.0004311233    -0.0079292794    -0.0636485213    -0.0479445355
  145  C 10 XX     -0.0005715835     0.0001413381    -0.0000966139    -0.0024727438    -0.0015344946
  146  C 10 YY      0.0005897662    -0.0004949090     0.0010588596     0.0079515372     0.0035335321
  147  C 10 ZZ      0.0002138749    -0.0001768127    -0.0005121387    -0.0051902482    -0.0025813593
  148  C 10 XY      0.0012353327    -0.0000972955    -0.0000267691    -0.0006192662     0.0018385529
  149  C 10 XZ     -0.0004913393    -0.0001050716    -0.0002980630    -0.0029829870    -0.0044333506
  150  C 10 YZ     -0.0003504386     0.0002266508     0.0002312506     0.0022662323     0.0021714159
  151  C 11  S      0.0006824065    -0.0012989732     0.0008903126    -0.0003344490     0.0003385415
  152  C 11  S     -0.0017016667     0.0028379691    -0.0018412142     0.0006029693    -0.0006553782
  153  C 11  S     -0.0053346203     0.0054805807    -0.0066445610     0.0047852063    -0.0048178529
  154  C 11  X     -0.0180639553    -0.0002609684    -0.0065994884    -0.0283214821    -0.0765823829
  155  C 11  Y      0.0129786446    -0.0013121672    -0.0103857151    -0.1012602303    -0.0407717763
  156  C 11  Z     -0.0095423774     0.0029863723    -0.0095600140    -0.1046890129    -0.0712861822
  157  C 11  X     -0.0000567960    -0.0020614302    -0.0014500484    -0.0199958391    -0.0342461271
  158  C 11  Y      0.0019926794    -0.0006958214    -0.0044064776    -0.0530430227    -0.0232972127
  159  C 11  Z     -0.0052652929     0.0024269544    -0.0069554969    -0.0534356711    -0.0405463934
  160  C 11 XX      0.0004489112    -0.0000882854     0.0004298362     0.0014477824     0.0021006065
  161  C 11 YY     -0.0006172461     0.0003247061     0.0001410858     0.0053956301     0.0022383319
  162  C 11 ZZ      0.0000640746     0.0002023790    -0.0009729568    -0.0067457394    -0.0043861331
  163  C 11 XY      0.0011410345    -0.0001452409     0.0002990153     0.0028265143     0.0035128763
  164  C 11 XZ     -0.0013017501     0.0002471525    -0.0000641099     0.0010836827    -0.0012730650
  165  C 11 YZ      0.0002694463    -0.0001944675     0.0002950381    -0.0004933602     0.0004043326
  166  C 12  S      0.0030057029    -0.0007294673     0.0003913409    -0.0005368601     0.0006667192
  167  C 12  S     -0.0077266436     0.0020298833    -0.0012012611     0.0020902948    -0.0027422682
  168  C 12  S     -0.0074113974    -0.0010196152     0.0037685632    -0.0057563804     0.0081234478
  169  C 12  X      0.0320285732    -0.0104410635     0.0018299936    -0.0752980743    -0.0009720720
  170  C 12  Y     -0.0129792257    -0.0021470288    -0.0045066054    -0.0669670013    -0.0804834779
  171  C 12  Z     -0.0161078709     0.0093921042    -0.0172497779    -0.0947303273    -0.0675197856
  172  C 12  X      0.0097271752    -0.0020313788    -0.0020785069    -0.0323413144    -0.0115507915
  173  C 12  Y     -0.0067181080    -0.0006864808    -0.0033279142    -0.0389366944    -0.0383691381
  174  C 12  Z     -0.0066349412     0.0031274247    -0.0068126444    -0.0524307410    -0.0341435783
  175  C 12 XX      0.0008905092    -0.0005269956     0.0009672100     0.0029086074     0.0047605742
  176  C 12 YY     -0.0008341354     0.0003830738    -0.0003957487     0.0005779598    -0.0018284150
  177  C 12 ZZ     -0.0005598439     0.0001680880    -0.0005405204    -0.0037246219    -0.0025740634
  178  C 12 XY      0.0000890242    -0.0000299053     0.0003474584     0.0032157893     0.0035014749
  179  C 12 XZ     -0.0005372861     0.0003501628     0.0000359060     0.0047689768     0.0005007054
  180  C 12 YZ      0.0003229861    -0.0002287748     0.0000485683    -0.0027216506    -0.0007239273
  181  C 13  S      0.0028148876    -0.0004541287     0.0000678088    -0.0019136273     0.0024430238
  182  C 13  S     -0.0068662260     0.0009857465    -0.0001470653     0.0036202539    -0.0044421942
  183  C 13  S     -0.0064184781     0.0037172390    -0.0032242173     0.0111510605    -0.0151878222
  184  C 13  X      0.0132512960     0.0059033366    -0.0125535060    -0.0437027639    -0.0540922123
  185  C 13  Y     -0.0185678530     0.0059301871    -0.0132827023    -0.0933887324    -0.0484877977
  186  C 13  Z      0.0009509730    -0.0064498664    -0.0036835328    -0.1006889279    -0.0747821688
  187  C 13  X      0.0080005588    -0.0000951218    -0.0044278059    -0.0286793008    -0.0208991296
  188  C 13  Y     -0.0040845814     0.0028185098    -0.0080553914    -0.0468269115    -0.0303816355
  189  C 13  Z     -0.0041978659    -0.0016595673    -0.0021142976    -0.0527207588    -0.0405440948
  190  C 13 XX      0.0006366911    -0.0004796654     0.0008015116     0.0034267991     0.0027392461
  191  C 13 YY     -0.0007897262     0.0003894220    -0.0008097159    -0.0040802840    -0.0053404750
  192  C 13 ZZ     -0.0005476140     0.0002239383    -0.0000355994     0.0015773267     0.0013157568
  193  C 13 XY     -0.0006670346     0.0001888108     0.0000260821     0.0005230121     0.0026803494
  194  C 13 XZ      0.0001391537     0.0001146872     0.0003569214     0.0054786610     0.0015169118
  195  C 13 YZ      0.0004163508    -0.0003729608     0.0000237518    -0.0032261604    -0.0012945622
  196  C 14  S     -0.0021342107     0.0003642806     0.0001660956     0.0034210919    -0.0046766063
  197  C 14  S      0.0048641362    -0.0011684512     0.0001447031    -0.0071309548     0.0096704229
  198  C 14  S     -0.0009990902    -0.0026449316     0.0017462598    -0.0061571234     0.0081995241
  199  C 14  X     -0.0162293837    -0.0060609146     0.0009419779    -0.0700394758    -0.0321148338
  200  C 14  Y      0.0106552913    -0.0035873345    -0.0083813022    -0.0999721218    -0.0773865210
  201  C 14  Z     -0.0094882296     0.0081972482    -0.0199727484    -0.1189195241    -0.0843150527
  202  C 14  X      0.0026518846    -0.0032281653    -0.0012797050    -0.0396674087    -0.0139528009
  203  C 14  Y     -0.0022377191    -0.0019232353    -0.0017167988    -0.0500401849    -0.0445903250
  204  C 14  Z     -0.0025080902     0.0045890885    -0.0115955653    -0.0633472138    -0.0438939616
  205  C 14 XX     -0.0002650835    -0.0002201846     0.0003839513     0.0000294984     0.0000216245
  206  C 14 YY      0.0005422904     0.0000603764    -0.0009870298    -0.0073545847    -0.0042954827
  207  C 14 ZZ      0.0002958723     0.0000638259     0.0005171063     0.0062524934     0.0057674625
  208  C 14 XY     -0.0007978200     0.0002960848    -0.0004788136    -0.0028402011    -0.0009601263
  209  C 14 XZ      0.0014340807    -0.0002477659     0.0003427595     0.0024870303     0.0007956593
  210  C 14 YZ     -0.0005378730    -0.0001388444     0.0001311379    -0.0011642192    -0.0012057641
  211  H 15  S      0.0348602617    -0.1652441431    -0.0553237449     0.0445201997    -0.0788882957
  212  H 15  S      0.0108159187    -0.0581661727    -0.0258679381     0.0188240485    -0.0339164736
  213  H 16  S      0.0668082911     0.1466981618    -0.1030266720     0.0716145428    -0.0492326818
  214  H 16  S      0.0291038594     0.0572238677    -0.0446754700     0.0299240088    -0.0212543245
  215  H 17  S     -0.0254961994     0.1935873761     0.0731576170    -0.0493274504     0.0400509445
  216  H 17  S     -0.0042399831     0.0769463485     0.0289350868    -0.0193585519     0.0190810412
  217  H 18  S     -0.1668260265    -0.1551974806     0.0718662198    -0.0552846018     0.1328750579
  218  H 18  S     -0.0661354666    -0.0539716738     0.0292429811    -0.0249999534     0.0586855754
  219  H 19  S      0.0753684619    -0.1418440053     0.1916312327     0.0451944186    -0.1392192155
  220  H 19  S      0.0221366365    -0.0545934026     0.0755381224     0.0160985527    -0.0570481206
  221  H 20  S      0.1757800693    -0.0367599579    -0.1866847453    -0.1064828339     0.1446484977
  222  H 20  S      0.0585376945    -0.0131143760    -0.0770766075    -0.0442007272     0.0620596576
  223  H 21  S     -0.0210182862     0.0012574379     0.0007337265     0.0191843645    -0.0294560276
  224  H 21  S     -0.0083351101     0.0002101114     0.0003214583     0.0068353272    -0.0105356281
  225  H 22  S      0.0079031638    -0.0008189393    -0.0032026695    -0.0004678871     0.0021858118
  226  H 22  S      0.0028964848    -0.0001264430    -0.0015133937     0.0003384933     0.0001697297
  227  H 23  S      0.0267894921    -0.0107940786     0.0082362781    -0.0219825797     0.0306775783
  228  H 23  S      0.0101810401    -0.0044759548     0.0037833211    -0.0103097107     0.0145195961
  229  H 24  S      0.0148638234    -0.0012543089     0.0002380035     0.0139832902    -0.0232242091
  230  H 24  S      0.0059393376    -0.0000681478    -0.0004941023     0.0060954341    -0.0102988419
  231  H 25  S     -0.0052060758     0.0073331398    -0.0074213631    -0.0028576351     0.0060553661
  232  H 25  S     -0.0038848118     0.0009091999     0.0004542684     0.0016886170    -0.0016649522
  233  C 26  S      0.0209482245    -0.0141982095     0.0129541084    -0.0183077631     0.0207962931
  234  C 26  S     -0.0446313109     0.0314619549    -0.0298472143     0.0415364374    -0.0485781462
  235  C 26  S     -0.0013133047     0.0181597982    -0.0149121136     0.0165525979    -0.0309923449
  236  C 26  X      0.0433004939    -0.0487122280     0.0273809251    -0.0770131025     0.0198518843
  237  C 26  Y     -0.0137102713     0.0304790641    -0.0380638106    -0.1138800199     0.0409164536
  238  C 26  Z     -0.1244775561     0.0158584189    -0.0253121114    -0.0256652141    -0.0928920926
  239  C 26  X     -0.0473113101    -0.0141609857    -0.0309448332    -0.0122555497    -0.0086108107
  240  C 26  Y     -0.0103015602     0.0074325024    -0.0171373690    -0.0492300693     0.0134759803
  241  C 26  Z     -0.0108797084     0.0004736590     0.0082699400    -0.0293323919    -0.0283938055
  242  C 26 XX     -0.0007198019     0.0023274554    -0.0020996435     0.0009130066    -0.0074458702
  243  C 26 YY     -0.0017883599     0.0011454206    -0.0007360907     0.0016445900    -0.0016407165
  244  C 26 ZZ     -0.0048398128     0.0010184141    -0.0011292335     0.0055266255    -0.0008356922
  245  C 26 XY     -0.0003717743    -0.0015988303     0.0000088543    -0.0020391468    -0.0028979316
  246  C 26 XZ      0.0033694319     0.0002959814     0.0002443239    -0.0041485261    -0.0000701727
  247  C 26 YZ      0.0000847877     0.0012713435    -0.0005662765     0.0013886475     0.0010812914
  248  C 27  S     -0.0090720722     0.0059932951    -0.0042830132     0.0095669128    -0.0112487884
  249  C 27  S      0.0197684168    -0.0110676260     0.0095971658    -0.0210929133     0.0244272699
  250  C 27  S      0.0454384510    -0.0080470947     0.0407856323    -0.0292318088     0.0336037187
  251  C 27  X     -0.0705034167     0.0192907295    -0.0163389227    -0.0373784071    -0.0505610853
  252  C 27  Y     -0.0133398361     0.0134657911    -0.0279295567    -0.1229356139    -0.0067222586
  253  C 27  Z     -0.0243488545    -0.0111121027    -0.0080623262    -0.0980891900    -0.0764578595
  254  C 27  X     -0.0409874645     0.0035746811    -0.0222930350    -0.0177425379    -0.0201776386
  255  C 27  Y     -0.0032478806     0.0086201432    -0.0128657893    -0.0579251711     0.0024509188
  256  C 27  Z     -0.0123193451    -0.0003753756     0.0053144042    -0.0397386574    -0.0386497452
  257  C 27 XX      0.0042510794    -0.0003603495     0.0003506746    -0.0050438095     0.0020170275
  258  C 27 YY      0.0006571293    -0.0002108453     0.0003227520    -0.0005858834     0.0010875894
  259  C 27 ZZ     -0.0019381053    -0.0006962941     0.0006653819     0.0016634212     0.0016628997
  260  C 27 XY     -0.0001733683    -0.0013637061     0.0010883005     0.0006724684    -0.0048622564
  261  C 27 XZ      0.0020214320     0.0005625308    -0.0004217449    -0.0016237153    -0.0015156388
  262  C 27 YZ     -0.0000444279     0.0006595746    -0.0006264153    -0.0001630187     0.0025529394
  263  C 28  S      0.0139665546     0.0186435803     0.0378142853    -0.0007074956    -0.0094858516
  264  C 28  S     -0.0368193524    -0.0393754294    -0.0906455425     0.0029590674     0.0220391774
  265  C 28  S      0.0141620122    -0.0957488965    -0.0328620972    -0.0439542384     0.0558608925
  266  C 28  X     -0.0140598622    -0.0123012227     0.1425338332    -0.0167461890     0.0014521498
  267  C 28  Y     -0.0974561233    -0.0526865612    -0.0739332671    -0.0076148222     0.0370875650
  268  C 28  Z     -0.0548873924     0.0791004157    -0.1116834109    -0.0005714160     0.0210333057
  269  C 28  X      0.0025388586    -0.0263222364     0.0706334416    -0.0053973082    -0.0164706674
  270  C 28  Y     -0.0690581853     0.0343344745    -0.0126441419    -0.0087741869     0.0463029110
  271  C 28  Z     -0.0008833143    -0.0004958546    -0.0738710315     0.0113370073    -0.0185043197
  272  C 28 XX     -0.0080286279    -0.0027911528    -0.0056253873     0.0007243863    -0.0006574411
  273  C 28 YY     -0.0017895682     0.0035130262    -0.0037955534    -0.0017817808     0.0032332486
  274  C 28 ZZ      0.0018034864    -0.0077452549    -0.0083045736     0.0019347556     0.0012222222
  275  C 28 XY      0.0011695183    -0.0062859110    -0.0030905446     0.0000665541    -0.0042025487
  276  C 28 XZ      0.0042929205     0.0058743527     0.0062043280    -0.0055245254     0.0050247875
  277  C 28 YZ     -0.0012173867    -0.0002378016     0.0041725869     0.0026620143    -0.0030506353

                         46               47               48               49               50
                   -0.4073120848    -0.4068803389    -0.4042012563    -0.3970358351    -0.3919970085
    1  C  1  S     -0.0050428901    -0.0009900632     0.0002757659     0.0014374596    -0.0102074703
    2  C  1  S      0.0170150629     0.0036302584    -0.0034331627    -0.0031619158     0.0225636099
    3  C  1  S     -0.0256696382    -0.0073632775     0.0431557346    -0.0117456791    -0.0001045969
    4  C  1  X      0.0332485522     0.0230826894    -0.1386006367     0.0110567410     0.0667436203
    5  C  1  Y      0.1931573064     0.0413998381    -0.1118220898    -0.0137666076     0.1907990047
    6  C  1  Z     -0.0678110031     0.0039488011    -0.0369593236     0.0134112403     0.0992714957
    7  C  1  X      0.0113618454     0.0084625609    -0.0741724272     0.0090934079     0.0254964984
    8  C  1  Y      0.0917018769     0.0217337815    -0.0494222346    -0.0078821822     0.0876559633
    9  C  1  Z     -0.0062743872     0.0090990569    -0.0509016529     0.0113063339     0.0544908336
   10  C  1 XX     -0.0002407166     0.0011293868    -0.0052460132     0.0005148970    -0.0004499308
   11  C  1 YY      0.0092371867     0.0015212278    -0.0044313391    -0.0008148472     0.0107920196
   12  C  1 ZZ     -0.0075140436    -0.0020121404     0.0091447359    -0.0001771488    -0.0058394311
   13  C  1 XY     -0.0004225522    -0.0008553493     0.0014586345     0.0010382389    -0.0027902696
   14  C  1 XZ      0.0078262769     0.0002523206    -0.0008733484    -0.0005640226    -0.0061063158
   15  C  1 YZ      0.0062141265     0.0008518980    -0.0029628228     0.0001035796    -0.0057442673
   16  C  2  S     -0.0113970172    -0.0013727259    -0.0001279440     0.0011667825     0.0156567493
   17  C  2  S      0.0236108870     0.0016254576     0.0084380678    -0.0037423829    -0.0391893308
   18  C  2  S      0.0741274335     0.0210299333    -0.1042126305     0.0146454232     0.0048468503
   19  C  2  X     -0.0499844902    -0.0069581548     0.0467926370    -0.0081210556    -0.0155752858
   20  C  2  Y     -0.0474512460    -0.0143212896     0.1025720357    -0.0133745343    -0.0661856181
   21  C  2  Z      0.0232587909    -0.0202537950     0.0618977411     0.0016362255    -0.1688247988
   22  C  2  X     -0.0143829331     0.0013719982    -0.0038944874    -0.0003428689     0.0128519587
   23  C  2  Y     -0.0001427195    -0.0001642439     0.0114246284    -0.0019693643    -0.0233219912
   24  C  2  Z      0.0070077012    -0.0090725161     0.0237792155     0.0042059974    -0.0827940588
   25  C  2 XX      0.0017076539     0.0008065357    -0.0029035203     0.0001169741     0.0001478993
   26  C  2 YY      0.0096895581     0.0016558998    -0.0096424672     0.0011718209     0.0027929587
   27  C  2 ZZ     -0.0062678839    -0.0020356388     0.0125322058    -0.0016610093    -0.0088500625
   28  C  2 XY      0.0052876054     0.0012360874    -0.0068802482     0.0007656203     0.0017150620
   29  C  2 XZ      0.0003056015    -0.0002237017    -0.0009558390     0.0004365438    -0.0034594186
   30  C  2 YZ      0.0060248254     0.0005038871    -0.0010184873    -0.0004873221     0.0004101224
   31  C  3  S      0.0050541229     0.0019812434     0.0049189255    -0.0046605394     0.0134894873
   32  C  3  S     -0.0089765633    -0.0038944314    -0.0179694049     0.0117249070    -0.0276344272
   33  C  3  S     -0.0529903699    -0.0167136965     0.0760111728    -0.0023213019    -0.0684602095
   34  C  3  X      0.0707786933     0.0126298867    -0.0735439339     0.0082560987    -0.0092962093
   35  C  3  Y      0.0990330635     0.0067720203    -0.1315863364     0.0376210718    -0.0769364967
   36  C  3  Z      0.0391672683     0.0171120485    -0.1017658527     0.0191858863     0.0196214336
   37  C  3  X      0.0304560230     0.0058964751    -0.0258629982     0.0014403391     0.0002402280
   38  C  3  Y      0.0492178984     0.0049153755    -0.0641846604     0.0172864758    -0.0378511694
   39  C  3  Z     -0.0029070759     0.0014642975    -0.0061624885     0.0027995944    -0.0074163828
   40  C  3 XX      0.0044776561     0.0010571512    -0.0042320655     0.0002962506    -0.0013344323
   41  C  3 YY      0.0020980054     0.0012030089    -0.0097535955     0.0021220833     0.0043720081
   42  C  3 ZZ     -0.0081199578    -0.0031962803     0.0116893016    -0.0005446882    -0.0078475243
   43  C  3 XY      0.0054898846     0.0012887954    -0.0066882903     0.0009369278     0.0004603736
   44  C  3 XZ      0.0005248009     0.0000235883    -0.0012177879     0.0002088422    -0.0009945419
   45  C  3 YZ     -0.0005516142    -0.0009859107    -0.0009020169     0.0011717174    -0.0021688456
   46  C  4  S      0.0057222274     0.0014876179    -0.0016034308     0.0001203026    -0.0073694544
   47  C  4  S     -0.0173165121    -0.0044008705     0.0057614929    -0.0005539057     0.0152113289
   48  C  4  S      0.0333799664    -0.0029652638    -0.0326290179     0.0128291900     0.0185025303
   49  C  4  X      0.0284610502     0.0150557586     0.1086656641    -0.0543958148     0.0080222273
   50  C  4  Y     -0.0424152296     0.0003440742     0.0203713893    -0.0025843728     0.0641053185
   51  C  4  Z     -0.2236923995    -0.0591488083     0.2132427126    -0.0129166325    -0.0171186277
   52  C  4  X      0.0149356438     0.0029638862     0.0727093144    -0.0267496700    -0.0030002580
   53  C  4  Y     -0.0478869631    -0.0016844636     0.0278471925    -0.0049387893     0.0266797430
   54  C  4  Z     -0.1030445165    -0.0292333357     0.1027642689    -0.0055245431    -0.0153946502
   55  C  4 XX     -0.0029242720    -0.0007583438     0.0033398877    -0.0005493173    -0.0019276074
   56  C  4 YY      0.0049873326     0.0022929886    -0.0049149362    -0.0006064726     0.0043208362
   57  C  4 ZZ     -0.0040670614    -0.0018549962     0.0019052093     0.0010505617     0.0011107572
   58  C  4 XY      0.0065808860     0.0011848897    -0.0100132833     0.0021198076     0.0025670077
   59  C  4 XZ      0.0045883429     0.0007469636    -0.0037333740     0.0007795853    -0.0061182002
   60  C  4 YZ     -0.0030279837    -0.0017359794    -0.0006667628     0.0018313225    -0.0075077266
   61  C  5  S      0.0175672658     0.0051756275    -0.0152083821     0.0036614630     0.0114385362
   62  C  5  S     -0.0404970964    -0.0117724909     0.0362884424    -0.0084385301    -0.0273770867
   63  C  5  S     -0.0649712832    -0.0250634771    -0.0191436452     0.0085765824    -0.0192230953
   64  C  5  X      0.0049922996    -0.0215209313    -0.0621227949     0.0227709909    -0.0047817320
   65  C  5  Y     -0.0083503096    -0.0085032619     0.1003313103    -0.0309984426    -0.0669654616
   66  C  5  Z     -0.0406280520     0.0072797247     0.0130310407     0.0089508644    -0.0604376355
   67  C  5  X      0.0494753091    -0.0187187470    -0.0670467114     0.0193734834     0.0012672290
   68  C  5  Y      0.0024382636     0.0015272240     0.0404613179    -0.0229907109    -0.0353437936
   69  C  5  Z     -0.0479729306     0.0023994625     0.0390155003     0.0068672323    -0.0461721395
   70  C  5 XX     -0.0043665639    -0.0020641975     0.0001359615    -0.0007839894    -0.0039337510
   71  C  5 YY     -0.0046199648    -0.0009936141     0.0090282358    -0.0019209695     0.0029081054
   72  C  5 ZZ      0.0020022402     0.0004474791    -0.0022556070     0.0009648982    -0.0034515879
   73  C  5 XY      0.0006884327     0.0008693710    -0.0036341576     0.0022712789    -0.0000734378
   74  C  5 XZ      0.0053109585     0.0014275853    -0.0006201374    -0.0011892360    -0.0034876892
   75  C  5 YZ     -0.0035774969    -0.0013141341     0.0004408725    -0.0003533763     0.0009753900
   76  C  6  S     -0.0011481127     0.0019985951    -0.0025948771     0.0005597307    -0.0133620647
   77  C  6  S      0.0019826404    -0.0041819357     0.0062058838    -0.0017729539     0.0321077233
   78  C  6  S      0.0056136538    -0.0051547683     0.0029950076     0.0004191980     0.0423488492
   79  C  6  X     -0.0407638876    -0.0383510417     0.0321716654     0.0280827929    -0.0327866802
   80  C  6  Y     -0.1417288290    -0.0247949652     0.0701671574     0.0127237222    -0.1837036631
   81  C  6  Z      0.2016159112     0.0424333694    -0.1283764775     0.0015102077    -0.0122163324
   82  C  6  X     -0.0198011032    -0.0182061539     0.0150980172     0.0134701358    -0.0140734659
   83  C  6  Y     -0.0698808590    -0.0108391805     0.0373798626     0.0041179948    -0.0946806247
   84  C  6  Z      0.0954953857     0.0208210903    -0.0646958203     0.0011117314    -0.0048677344
   85  C  6 XX     -0.0051228511    -0.0000729516     0.0060010308    -0.0019153113    -0.0035129209
   86  C  6 YY      0.0109841804     0.0020297286    -0.0054795624    -0.0008710956     0.0088491326
   87  C  6 ZZ     -0.0050568611    -0.0024133270     0.0001610169     0.0023991031    -0.0007334288
   88  C  6 XY      0.0029603657    -0.0011631825     0.0016862042     0.0008497594    -0.0019186040
   89  C  6 XZ      0.0085253646     0.0016414738    -0.0082862729     0.0013354143    -0.0045475636
   90  C  6 YZ      0.0003129670    -0.0013014673     0.0017646663     0.0007888226    -0.0090678193
   91  C  7  S      0.0511295110    -0.0135341718     0.0399264581    -0.0028841297    -0.0000083754
   92  C  7  S     -0.1085970428     0.0287956541    -0.0824168134     0.0057238044    -0.0028922718
   93  C  7  S     -0.0060561740     0.0156588555    -0.0669479122     0.0039535206     0.0278907632
   94  C  7  X     -0.0097286801     0.0351241804    -0.1050973357     0.0251440304    -0.1106653163
   95  C  7  Y      0.2048666437    -0.0195622611     0.0923038137    -0.0166136938    -0.1810496252
   96  C  7  Z     -0.0274315687     0.0294444326    -0.1521304797     0.0121907555    -0.2500679486
   97  C  7  X      0.0352140214     0.0011035439     0.0308277017     0.0034666430    -0.0783219245
   98  C  7  Y      0.0386067764     0.0187952546    -0.0907676220     0.0080165026    -0.0752616662
   99  C  7  Z      0.0223125179    -0.0000263790    -0.0055857127    -0.0031643575    -0.1526368730
  100  C  7 XX      0.0001090811     0.0008257555    -0.0012156097     0.0000738945    -0.0036316306
  101  C  7 YY     -0.0033789775    -0.0006113152     0.0041110439    -0.0008515092     0.0109384133
  102  C  7 ZZ     -0.0010807067     0.0007454154    -0.0022772678    -0.0001743461    -0.0076806781
  103  C  7 XY     -0.0027255622     0.0001411116    -0.0016076031     0.0000694454    -0.0008496802
  104  C  7 XZ      0.0026626470     0.0001368514    -0.0002332723     0.0000423314    -0.0067105995
  105  C  7 YZ     -0.0004800310     0.0003326577    -0.0007274586     0.0002874492     0.0049652141
  106  C  8  S      0.0001360148    -0.0158057223    -0.0026126970     0.0007245079    -0.0000702589
  107  C  8  S     -0.0000816347     0.0354009855     0.0071293410    -0.0019189770     0.0003134366
  108  C  8  S     -0.0033647491    -0.0164062346    -0.0045388571    -0.0042324346    -0.0023634187
  109  C  8  X      0.0047173490     0.1246788121     0.0212987022    -0.0572480820     0.0035234624
  110  C  8  Y      0.0158696057    -0.0064523681     0.0029295646     0.1955319607     0.0214145130
  111  C  8  Z      0.0084003054    -0.0535105590    -0.0420916002    -0.1340504086     0.0143074801
  112  C  8  X     -0.0011808846     0.0056075099    -0.0150943055    -0.0262125467     0.0049120246
  113  C  8  Y      0.0066004130    -0.0039288421     0.0030481873     0.0900044977     0.0130155501
  114  C  8  Z      0.0084201498     0.0044404142    -0.0111553774    -0.0618010098     0.0088155935
  115  C  8 XX      0.0006188766    -0.0101279146    -0.0034013088    -0.0026429958     0.0021313841
  116  C  8 YY     -0.0001063467     0.0121412071     0.0028655443    -0.0007665369    -0.0003434753
  117  C  8 ZZ     -0.0004969893     0.0039890023     0.0015556932     0.0030984907    -0.0016995868
  118  C  8 XY      0.0003946356    -0.0021447960    -0.0011567127     0.0057317467     0.0021805223
  119  C  8 XZ      0.0003785610     0.0095415752     0.0017787706    -0.0032311599     0.0013269412
  120  C  8 YZ     -0.0001297468    -0.0087706550    -0.0016005110    -0.0023998473    -0.0010092353
  121  N  9  S      0.0983278876    -0.0250225383     0.0892488416    -0.0110212966     0.0037796277
  122  N  9  S      0.2075560934    -0.0528961427     0.1895630699    -0.0232581982     0.0069488692
  123  N  9  S      0.2527988297    -0.0570044163     0.1821584318    -0.0257180495     0.0354031272
  124  N  9  X     -0.2201485370     0.0264496764    -0.1293000317     0.0099425277     0.0903228119
  125  N  9  Y      0.1975610386    -0.0792463086     0.2932595935    -0.0396339416     0.1937036784
  126  N  9  Z     -0.1765271587     0.0245850777    -0.0610740310     0.0174850501     0.2255237282
  127  N  9  X      0.1193278417    -0.0141598324     0.0728973919    -0.0054296333    -0.0537588929
  128  N  9  Y     -0.1032669444     0.0439688995    -0.1685971861     0.0221445970    -0.1038545218
  129  N  9  Z      0.0951891758    -0.0135569739     0.0358719213    -0.0094217956    -0.1304299503
  130  N  9 XX      0.0023242218    -0.0025532390     0.0073920794    -0.0014338658     0.0063946999
  131  N  9 YY      0.0026319750     0.0024946064    -0.0092187266     0.0012906162    -0.0193266133
  132  N  9 ZZ      0.0058608239    -0.0026313219     0.0115720094    -0.0009789752     0.0129896539
  133  N  9 XY      0.0134783725    -0.0026966721     0.0121330857    -0.0011521774     0.0011931776
  134  N  9 XZ     -0.0097272824     0.0007571439    -0.0027800813     0.0004690266     0.0113857783
  135  N  9 YZ      0.0107110683    -0.0024274752     0.0071798581    -0.0015441615    -0.0078693795
  136  C 10  S      0.0005422388     0.0124091570     0.0037134258     0.0014700678    -0.0001967993
  137  C 10  S     -0.0007232044    -0.0304611311    -0.0080294836     0.0042536597     0.0007325486
  138  C 10  S      0.0008715729    -0.0032526171    -0.0062308214    -0.0784115988    -0.0024507768
  139  C 10  X      0.0119972481    -0.2222983574    -0.0484633619     0.0554927457     0.0187485239
  140  C 10  Y      0.0044448733     0.0232171637    -0.0279224789    -0.1729972312     0.0179885705
  141  C 10  Z      0.0149255536     0.1049953606     0.0177585459     0.1192026053     0.0300623897
  142  C 10  X      0.0052697162    -0.0891224727    -0.0211524836    -0.0063703985     0.0091421103
  143  C 10  Y      0.0019884747    -0.0056577752    -0.0158636037    -0.0423644353     0.0121214897
  144  C 10  Z      0.0096094217     0.0558227262     0.0068828843     0.0404525424     0.0166861644
  145  C 10 XX      0.0001874507    -0.0064220979    -0.0026611336    -0.0053926735     0.0010411029
  146  C 10 YY     -0.0009481752     0.0060810593     0.0014307218    -0.0059901004    -0.0014178911
  147  C 10 ZZ      0.0005009292    -0.0009652393     0.0001907741     0.0072867259     0.0002961027
  148  C 10 XY      0.0007907879    -0.0047191702     0.0005602391     0.0168633302     0.0011933093
  149  C 10 XZ     -0.0000218348     0.0072203421    -0.0001481153    -0.0106682433     0.0007599031
  150  C 10 YZ     -0.0003527607    -0.0052366058    -0.0010805876    -0.0026054657    -0.0007417286
  151  C 11  S     -0.0001102560    -0.0061453537    -0.0012569002     0.0023585810     0.0001319884
  152  C 11  S      0.0000871649     0.0094311189     0.0009019313    -0.0128245309    -0.0004151389
  153  C 11  S     -0.0000179877     0.0729878928     0.0186556985     0.0626230859     0.0009444362
  154  C 11  X      0.0003701805     0.2352619269     0.0318711502    -0.0805981026     0.0112048462
  155  C 11  Y      0.0184139990    -0.0357342870     0.0011140241     0.1915225347     0.0323128677
  156  C 11  Z      0.0083493336    -0.0869763792    -0.0490684312    -0.1183640285     0.0287436469
  157  C 11  X      0.0008275435     0.0748191945     0.0065448927    -0.0473209708     0.0070450173
  158  C 11  Y      0.0095039908    -0.0289346238    -0.0069957156     0.0548203869     0.0174754071
  159  C 11  Z      0.0050623729    -0.0110132087    -0.0152115626    -0.0205933735     0.0173254369
  160  C 11 XX     -0.0003998130    -0.0108950887    -0.0030569268    -0.0084461888    -0.0004266168
  161  C 11 YY     -0.0005159735     0.0101953349     0.0031334343     0.0016034313    -0.0015272406
  162  C 11 ZZ      0.0010982857     0.0049156784     0.0011878391     0.0094809132     0.0019939549
  163  C 11 XY      0.0001605431     0.0002216954     0.0021180033     0.0136061359    -0.0004219399
  164  C 11 XZ     -0.0003116951     0.0063905856     0.0005014468    -0.0071501347    -0.0000863881
  165  C 11 YZ     -0.0003215564    -0.0102168530    -0.0033507681    -0.0099794963    -0.0002826348
  166  C 12  S      0.0000746725    -0.0051897906    -0.0011158403    -0.0007631159     0.0000491251
  167  C 12  S     -0.0001235177     0.0225044655     0.0047934160     0.0016273038    -0.0001890420
  168  C 12  S      0.0048838060    -0.0746265841    -0.0101364481     0.0063050006     0.0021502946
  169  C 12  X      0.0101033227    -0.2446711528    -0.0538617000     0.0597487986     0.0209419596
  170  C 12  Y      0.0003672659     0.0191819151    -0.0352380464    -0.2154176601     0.0199993621
  171  C 12  Z      0.0171619058     0.1191817868     0.0286812341     0.1535101033     0.0338272021
  172  C 12  X      0.0034361307    -0.0477357071    -0.0137121752     0.0222054882     0.0098920787
  173  C 12  Y      0.0010620302     0.0048799355    -0.0168589829    -0.0858078576     0.0115473138
  174  C 12  Z      0.0092481269     0.0243751489     0.0060005635     0.0622969943     0.0183928346
  175  C 12 XX     -0.0005269972    -0.0191099625    -0.0040385571    -0.0040392309    -0.0011032351
  176  C 12 YY     -0.0000523734     0.0133487206     0.0027867987    -0.0009661590    -0.0000657877
  177  C 12 ZZ      0.0006337494     0.0027256251     0.0005957412     0.0053140393     0.0012349891
  178  C 12 XY     -0.0000730567    -0.0023906041     0.0010720005     0.0090990819    -0.0007974311
  179  C 12 XZ     -0.0006965992     0.0145362453     0.0031715382    -0.0053228801    -0.0013879765
  180  C 12 YZ      0.0001527017    -0.0099525010    -0.0030158340    -0.0037784579     0.0006644147
  181  C 13  S      0.0002010266    -0.0055981060    -0.0005048933    -0.0016313152    -0.0002161816
  182  C 13  S     -0.0001915958     0.0078031035     0.0008848500     0.0115846547     0.0008270011
  183  C 13  S     -0.0061749648     0.0723632038    -0.0026922994    -0.0699250884    -0.0027428045
  184  C 13  X      0.0055629312     0.2266924433     0.0432162185    -0.0275982340     0.0112559376
  185  C 13  Y      0.0175907848     0.0084941198     0.0092599915     0.1913830595     0.0316783173
  186  C 13  Z      0.0060360830    -0.1199478489    -0.0615681356    -0.1462680489     0.0282961818
  187  C 13  X      0.0053703228     0.0620214308     0.0158500311     0.0167039325     0.0085184720
  188  C 13  Y      0.0046701769     0.0235366291    -0.0007727486     0.0492519777     0.0155448651
  189  C 13  Z      0.0065295624    -0.0489394465    -0.0251142400    -0.0495998264     0.0177799694
  190  C 13 XX     -0.0006152944    -0.0082542227    -0.0021638202    -0.0058129355    -0.0008497217
  191  C 13 YY      0.0003250595     0.0112410802     0.0010518344    -0.0049723332     0.0012971469
  192  C 13 ZZ      0.0000288354     0.0011299712     0.0012693824     0.0077634502    -0.0005021063
  193  C 13 XY      0.0005269100    -0.0058933213     0.0006593203     0.0167649949     0.0004106441
  194  C 13 XZ     -0.0008868044     0.0097979799     0.0018240679    -0.0100582123    -0.0015785651
  195  C 13 YZ      0.0002335001    -0.0076990609    -0.0023931910    -0.0027458577     0.0007166729
  196  C 14  S     -0.0006503606     0.0123868158     0.0008611532    -0.0030454122     0.0001238104
  197  C 14  S      0.0015950743    -0.0307477998    -0.0030326865    -0.0012752173    -0.0003604759
  198  C 14  S      0.0014212874    -0.0081584527     0.0186575778     0.0875511586     0.0015856155
  199  C 14  X      0.0068074616    -0.2232998404    -0.0606634450     0.0430641436     0.0200630498
  200  C 14  Y      0.0049297656     0.0103471032    -0.0275772778    -0.1776988773     0.0167221400
  201  C 14  Z      0.0168714854     0.1155731031     0.0242880597     0.1300315792     0.0291841030
  202  C 14  X      0.0052257341    -0.0937645265    -0.0219846420     0.0305150299     0.0100802861
  203  C 14  Y      0.0097410519     0.0149766926    -0.0011889333    -0.0463994565     0.0121885923
  204  C 14  Z      0.0028490081     0.0403838440    -0.0048181241     0.0244607960     0.0146258830
  205  C 14 XX     -0.0000740692    -0.0092225875    -0.0032233449    -0.0085858436     0.0006310965
  206  C 14 YY      0.0008327882     0.0058963138     0.0013896024     0.0027614981     0.0008870493
  207  C 14 ZZ     -0.0002284634     0.0019284096     0.0028595915     0.0105921773    -0.0014626354
  208  C 14 XY      0.0008314599     0.0008079123     0.0011715702     0.0143153156     0.0014398655
  209  C 14 XZ     -0.0002633325     0.0040405554     0.0003143579    -0.0071178784    -0.0000357147
  210  C 14 YZ     -0.0003769394    -0.0075439126    -0.0031120857    -0.0105441331    -0.0003119252
  211  H 15  S     -0.1323569581    -0.0200976474     0.0700478003     0.0088425123     0.0009714054
  212  H 15  S     -0.0603284556    -0.0094195026     0.0317704846     0.0037623724    -0.0018853267
  213  H 16  S      0.0831836827     0.0208746752    -0.1234195183     0.0143638777     0.0660555371
  214  H 16  S      0.0355889493     0.0088299927    -0.0540276010     0.0060996344     0.0356565504
  215  H 17  S     -0.0639088862    -0.0226297365     0.1168492838    -0.0171121184    -0.0343499083
  216  H 17  S     -0.0283129853    -0.0102334880     0.0530640824    -0.0078196018    -0.0138975245
  217  H 18  S      0.0729605677     0.0307193302    -0.0578007075    -0.0089495424     0.0785306974
  218  H 18  S      0.0343689272     0.0143745168    -0.0260395858    -0.0037368443     0.0346344277
  219  H 19  S      0.0518007201    -0.0056996311    -0.0345241956     0.0217166331    -0.1012238382
  220  H 19  S      0.0230330461    -0.0019514580    -0.0161384593     0.0101563989    -0.0540340332
  221  H 20  S     -0.0360293316     0.0176227631     0.0136401248    -0.0206697157    -0.0289527070
  222  H 20  S     -0.0157306720     0.0077706608     0.0050202208    -0.0089326036    -0.0145332179
  223  H 21  S     -0.0088755949     0.1114883026     0.0017597222    -0.1985030937    -0.0073767800
  224  H 21  S     -0.0024187491     0.0542223569     0.0023833584    -0.0953737494    -0.0033049551
  225  H 22  S      0.0065657062     0.1090458826     0.0459309727     0.1912693151     0.0041538840
  226  H 22  S      0.0027792767     0.0532073822     0.0225873631     0.0956045170     0.0019426515
  227  H 23  S      0.0016520954    -0.2653803952    -0.0577038668     0.0011825891     0.0033617552
  228  H 23  S      0.0007632647    -0.1298913216    -0.0283775281     0.0005550738     0.0016769496
  229  H 24  S     -0.0078886725     0.1148777549     0.0048049062    -0.1973126532    -0.0078103453
  230  H 24  S     -0.0050364548     0.0558432581     0.0017192968    -0.0969299037    -0.0042693025
  231  H 25  S      0.0072941852     0.1114066327     0.0488548193     0.2017060006     0.0040318438
  232  H 25  S      0.0112260460     0.0489251123     0.0272348140     0.0903249350     0.0035733017
  233  C 26  S      0.0028196908    -0.0140793558     0.0078310673    -0.0034830555    -0.0027168782
  234  C 26  S     -0.0082648143     0.0260663692    -0.0188576856     0.0078595549     0.0046565434
  235  C 26  S     -0.0408436236     0.0268561733    -0.0010040363     0.0019701040    -0.0027096495
  236  C 26  X     -0.0040558710     0.0437874038     0.0404723312    -0.0204319281    -0.0383728886
  237  C 26  Y      0.0067052926    -0.0028173299     0.0466319626     0.0266601817    -0.0534121725
  238  C 26  Z     -0.0210209040    -0.0265897027    -0.0292162722    -0.0137103699    -0.0481841070
  239  C 26  X      0.0194054077     0.0000127268    -0.0469303834     0.0012468496    -0.0155310146
  240  C 26  Y      0.0021690298    -0.0014634333     0.0244443723     0.0179917689    -0.0269935103
  241  C 26  Z     -0.0187694158     0.0000066640     0.0152128343    -0.0170174690    -0.0268138301
  242  C 26 XX      0.0003632656     0.0031815590    -0.0024298571    -0.0011826172     0.0005571157
  243  C 26 YY     -0.0005563273     0.0004062870    -0.0005260718     0.0001029353     0.0007030504
  244  C 26 ZZ     -0.0006148097     0.0009884800    -0.0012243011     0.0026577361    -0.0006106717
  245  C 26 XY      0.0004140041    -0.0000130459    -0.0013061455     0.0038327043     0.0009741571
  246  C 26 XZ      0.0005934315    -0.0014317414     0.0001727351    -0.0021140119    -0.0000101138
  247  C 26 YZ     -0.0007930277    -0.0003515922     0.0008110873    -0.0018186439    -0.0006576147
  248  C 27  S     -0.0004557142     0.0401721478     0.0044860947     0.0009592592     0.0010976646
  249  C 27  S     -0.0019649746    -0.0951607238    -0.0091360918    -0.0028833520    -0.0023625352
  250  C 27  S     -0.0030499694    -0.0799311251     0.0251228838    -0.0069120547     0.0029265715
  251  C 27  X     -0.0032086873    -0.1172452540    -0.0441789754    -0.0136472843    -0.0113525599
  252  C 27  Y      0.0093415228     0.0036944629     0.0307056192     0.0642250987    -0.0304036862
  253  C 27  Z     -0.0081574560     0.0571949165     0.0073214650    -0.0473292929    -0.0359624686
  254  C 27  X     -0.0064165493    -0.0479111626    -0.0398171205    -0.0005658403    -0.0080276471
  255  C 27  Y      0.0047697088     0.0022289520     0.0136023209     0.0190503582    -0.0174636085
  256  C 27  Z     -0.0031696560     0.0215826103     0.0175699947    -0.0157569138    -0.0195656255
  257  C 27 XX      0.0007739987    -0.0083265823    -0.0010240800    -0.0018204973     0.0024131942
  258  C 27 YY     -0.0003443596    -0.0035900006    -0.0000935127    -0.0004540180    -0.0002356858
  259  C 27 ZZ     -0.0012052245    -0.0055584953    -0.0002204220     0.0017541452    -0.0024612393
  260  C 27 XY      0.0000724681    -0.0003033644    -0.0022914558     0.0034484092     0.0029069409
  261  C 27 XZ      0.0007878805     0.0026044926    -0.0001463440    -0.0017744645     0.0019930303
  262  C 27 YZ     -0.0001749331    -0.0015185008     0.0007733073    -0.0015372823    -0.0015569349
  263  C 28  S     -0.0199880092    -0.0027055060     0.0065559852    -0.0024027691    -0.0004118685
  264  C 28  S      0.0495417051     0.0057256994    -0.0157084062     0.0058933961     0.0020325195
  265  C 28  S      0.0880062334    -0.0050539485     0.0831215396    -0.0197447836    -0.0225527208
  266  C 28  X      0.0584113941    -0.0078796790     0.0696388015    -0.0027038758    -0.0463510657
  267  C 28  Y     -0.0097275403     0.0300359272    -0.1126145932     0.0198346198    -0.0759540913
  268  C 28  Z      0.0638425582    -0.0018192859    -0.0198562711    -0.0100206299    -0.0805298737
  269  C 28  X      0.0211002922    -0.0069730416     0.0535572739    -0.0051673007    -0.0371800391
  270  C 28  Y      0.0314887284     0.0223885433    -0.1101498505     0.0117857227    -0.0129912031
  271  C 28  Z      0.0006960016    -0.0059134553     0.0179617928    -0.0012376561    -0.0547262700
  272  C 28 XX      0.0031795782     0.0005812877    -0.0043238661     0.0013223076    -0.0068524248
  273  C 28 YY      0.0010795045    -0.0001120954     0.0034439045    -0.0008353932     0.0103799708
  274  C 28 ZZ      0.0023012313     0.0011435421    -0.0048081099     0.0008029715    -0.0034789857
  275  C 28 XY     -0.0066788779    -0.0012746494     0.0020266909     0.0005837351    -0.0069798517
  276  C 28 XZ      0.0036544346     0.0002422645     0.0031738852    -0.0011542456    -0.0095110935
  277  C 28 YZ      0.0013915137    -0.0001509285    -0.0012755791     0.0005891030     0.0073890463

                         51               52               53               54               55
                   -0.3618285108    -0.3565701021    -0.3195750751    -0.3012252326    -0.2817672484
    1  C  1  S     -0.0125558878     0.0040047208    -0.0086699924    -0.0000341805     0.0000385027
    2  C  1  S      0.0303953866    -0.0109188450     0.0137767429     0.0011799082    -0.0000392173
    3  C  1  S      0.0222161368     0.0210819389     0.1168792194    -0.0056649181    -0.0009824030
    4  C  1  X      0.0856275002    -0.1184679703    -0.0276915835     0.0566493177     0.0005632672
    5  C  1  Y     -0.0445247009     0.0455693044     0.0694601934    -0.0471931205    -0.0007425729
    6  C  1  Z      0.0378106283    -0.0283004016     0.0132058782    -0.0306484167    -0.0003038339
    7  C  1  X      0.0299125844    -0.0523631130    -0.0027025062     0.0294231795     0.0001873558
    8  C  1  Y     -0.0116381097     0.0230461817     0.0626801232    -0.0373456194    -0.0005730951
    9  C  1  Z      0.0214317092    -0.0221028833    -0.0151747906    -0.0273814233     0.0000604505
   10  C  1 XX      0.0021537547    -0.0048789280    -0.0087903268     0.0070960151     0.0001351385
   11  C  1 YY      0.0009867405     0.0006038413     0.0085591467    -0.0038814388    -0.0000922222
   12  C  1 ZZ      0.0025412622     0.0025448996     0.0031975781    -0.0031696744    -0.0000544159
   13  C  1 XY     -0.0020787863     0.0035330539    -0.0010734783    -0.0030391581    -0.0000091994
   14  C  1 XZ     -0.0052700502     0.0011970507    -0.0070934248     0.0069978983     0.0001137058
   15  C  1 YZ     -0.0024558010    -0.0015568646    -0.0003198528     0.0015537138    -0.0000140423
   16  C  2  S      0.0068477848    -0.0054604227     0.0035070684    -0.0054172686    -0.0000392312
   17  C  2  S     -0.0141955786     0.0137450455    -0.0101924929     0.0159012679     0.0001145860
   18  C  2  S     -0.0330230851    -0.0076664502    -0.0496990013    -0.0026190459     0.0006447111
   19  C  2  X      0.0816009594    -0.0073550360     0.1820740925    -0.0954791702    -0.0026676387
   20  C  2  Y     -0.0467580332     0.0411609177    -0.0991764238     0.0630937956     0.0015469706
   21  C  2  Z     -0.0643311526     0.0305880268    -0.0551659194     0.0328186705     0.0005780900
   22  C  2  X      0.0466770842    -0.0102678229     0.1274762843    -0.0825723097    -0.0019805015
   23  C  2  Y     -0.0348239235     0.0139942563    -0.0797524772     0.0443054218     0.0013865783
   24  C  2  Z     -0.0319618470     0.0121959559    -0.0360068354     0.0118569275     0.0003485217
   25  C  2 XX      0.0026629081    -0.0012965179     0.0044135341    -0.0019253917    -0.0000603417
   26  C  2 YY     -0.0053190137    -0.0012867382    -0.0068805641     0.0030680141     0.0000608980
   27  C  2 ZZ      0.0006119823     0.0048354599     0.0006053486     0.0012758419     0.0000207022
   28  C  2 XY      0.0007265505    -0.0017252347     0.0041202846    -0.0021540036    -0.0000697401
   29  C  2 XZ     -0.0009207530    -0.0025636525    -0.0080806258     0.0050135291     0.0001106032
   30  C  2 YZ     -0.0013102717     0.0025129180     0.0042189011    -0.0024212191    -0.0000556681
   31  C  3  S      0.0136505090     0.0136735744     0.0199640623    -0.0081489982    -0.0000423409
   32  C  3  S     -0.0324780368    -0.0334385467    -0.0492178646     0.0224917106     0.0000940890
   33  C  3  S     -0.0246424586    -0.0017225788    -0.0131180391     0.0091117040     0.0000050390
   34  C  3  X      0.0247681265    -0.0245055023     0.1655180602    -0.0794730432    -0.0026010161
   35  C  3  Y     -0.1140180730    -0.0554335531    -0.1720552350     0.0603286590     0.0013372055
   36  C  3  Z     -0.0254594601    -0.0402247173    -0.0373698184     0.0077334811     0.0000084926
   37  C  3  X      0.0211259791     0.0006996510     0.1272353172    -0.0717471395    -0.0020045989
   38  C  3  Y     -0.0700896258    -0.0269684355    -0.1154171741     0.0453736073     0.0010883648
   39  C  3  Z     -0.0030035030    -0.0111516507    -0.0026132639    -0.0047294919    -0.0004933250
   40  C  3 XX     -0.0040174090    -0.0018916738    -0.0065158203     0.0064025269     0.0001114702
   41  C  3 YY     -0.0001930052    -0.0045845356     0.0014796828    -0.0043165487    -0.0001101421
   42  C  3 ZZ     -0.0015504550     0.0011287211    -0.0036168584     0.0020743094     0.0000162745
   43  C  3 XY     -0.0047800075    -0.0027743486    -0.0067218588     0.0045398904     0.0000686500
   44  C  3 XZ      0.0019712042    -0.0014581686     0.0071722179    -0.0025318191    -0.0000945986
   45  C  3 YZ     -0.0015619796    -0.0009259343    -0.0040366316     0.0004131456     0.0000274444
   46  C  4  S     -0.0065242208    -0.0005652722    -0.0159583662    -0.0094705992     0.0000076194
   47  C  4  S      0.0123875661     0.0009614953     0.0345028787     0.0246263201     0.0000674264
   48  C  4  S      0.0209364189    -0.0253135142     0.0518476667     0.0113701113    -0.0003617524
   49  C  4  X      0.0020818480     0.0252405298     0.0372143929     0.1198474512     0.0010756055
   50  C  4  Y      0.0364239453     0.0665477921     0.0335416801    -0.0802569435    -0.0004365294
   51  C  4  Z      0.0976985588     0.0410834330     0.0394317306    -0.0266643864     0.0000421492
   52  C  4  X     -0.0034993390     0.0184071037     0.0128713183     0.0652197355     0.0003745094
   53  C  4  Y      0.0205994727     0.0425575321     0.0351163996    -0.0369341294    -0.0004951283
   54  C  4  Z      0.0456184995     0.0226205094     0.0384508715    -0.0233775527     0.0002627762
   55  C  4 XX     -0.0012728692    -0.0052429519    -0.0076458118     0.0084317199     0.0000955835
   56  C  4 YY      0.0017099265     0.0029275616     0.0099570584    -0.0011338278    -0.0000487335
   57  C  4 ZZ      0.0016974740     0.0025674490     0.0042047341    -0.0031482820    -0.0000331420
   58  C  4 XY     -0.0042052590    -0.0012422181    -0.0004019242    -0.0032231830    -0.0000715447
   59  C  4 XZ     -0.0090678578    -0.0039988811    -0.0090245423     0.0077235370     0.0000607883
   60  C  4 YZ      0.0013407488    -0.0037085459    -0.0011147902    -0.0008663799    -0.0000211790
   61  C  5  S      0.0194052583    -0.0144043479     0.0144732446    -0.0113131820    -0.0002566035
   62  C  5  S     -0.0491323641     0.0341364026    -0.0392455457     0.0275097489     0.0006525859
   63  C  5  S     -0.0277334146     0.0048946324    -0.0601294375     0.0585181822     0.0017794871
   64  C  5  X     -0.0156987973    -0.0561975884    -0.0042330916    -0.0143389789    -0.0010354672
   65  C  5  Y     -0.0234895102    -0.1237916205    -0.0649434519     0.1569086960     0.0004274859
   66  C  5  Z     -0.1285987907    -0.0188749206    -0.0615137772     0.0194750400    -0.0008187002
   67  C  5  X     -0.0455108374    -0.0404487865    -0.0643092845    -0.0178676834     0.0004834391
   68  C  5  Y     -0.0357787401    -0.0623323200    -0.0428861681     0.0919693908     0.0006548867
   69  C  5  Z     -0.0483505002    -0.0321111517    -0.0058070034     0.0284610659    -0.0010865540
   70  C  5 XX     -0.0052113868    -0.0066029276     0.0046337178     0.0101208303    -0.0000204826
   71  C  5 YY     -0.0021118743     0.0061041946     0.0008536952     0.0000058838     0.0000446304
   72  C  5 ZZ     -0.0007949450     0.0056199604    -0.0123410761    -0.0043564672     0.0001011905
   73  C  5 XY     -0.0038726259    -0.0060955700    -0.0055455496    -0.0140957952    -0.0001649672
   74  C  5 XZ     -0.0051357801    -0.0037247577     0.0086800148     0.0061102727    -0.0000911717
   75  C  5 YZ      0.0048583944     0.0028482387     0.0054337680     0.0041706473     0.0000429357
   76  C  6  S     -0.0104307252    -0.0060010331    -0.0215019395     0.0186889505     0.0002507081
   77  C  6  S      0.0298522404     0.0129670890     0.0635417433    -0.0492224352    -0.0006713178
   78  C  6  S     -0.0027174542     0.0192699416    -0.0482544578    -0.0152686547    -0.0002547123
   79  C  6  X     -0.0025026991     0.0489145526    -0.0069746189    -0.0594881863    -0.0000981644
   80  C  6  Y      0.0165210048    -0.0389785746    -0.0819347674     0.0481997344     0.0008407536
   81  C  6  Z     -0.1149189169    -0.0126515034    -0.0397014675     0.0554808780     0.0003600137
   82  C  6  X     -0.0048147420     0.0298016573    -0.0211677365    -0.0262371680     0.0000028869
   83  C  6  Y      0.0262845774    -0.0195551178    -0.0006530771     0.0080295433     0.0001483667
   84  C  6  Z     -0.0545268313    -0.0110813740     0.0066134943     0.0248905174     0.0000410798
   85  C  6 XX      0.0030190851    -0.0016005231     0.0025928972     0.0033092792     0.0000138331
   86  C  6 YY     -0.0002480798     0.0020974745     0.0068872782    -0.0041882195    -0.0000701818
   87  C  6 ZZ      0.0026782775     0.0014033913     0.0027854748    -0.0084874069    -0.0000792684
   88  C  6 XY     -0.0050193137     0.0061858098     0.0005749157    -0.0045835353    -0.0000246760
   89  C  6 XZ     -0.0055122484    -0.0027731140    -0.0061139588     0.0023912648     0.0000402814
   90  C  6 YZ     -0.0038828008    -0.0002624239    -0.0049050880     0.0031391165     0.0000462693
   91  C  7  S      0.0009309805    -0.0028781621    -0.0048330596    -0.0002132060     0.0000232518
   92  C  7  S     -0.0024059713     0.0061788311     0.0101909208     0.0002441660    -0.0000888354
   93  C  7  S      0.0014803864     0.0029027021     0.0140811272    -0.0021634999     0.0001474891
   94  C  7  X      0.2688287188    -0.1671840929    -0.0164764399    -0.0055821897     0.0002601466
   95  C  7  Y      0.1288927825     0.0196410916     0.0571344982    -0.0231925624    -0.0000092150
   96  C  7  Z     -0.0566283260     0.1929669499     0.0680439205    -0.0506406635    -0.0001296849
   97  C  7  X      0.1649268653    -0.1029222432     0.0164659532     0.0298013125    -0.0002354570
   98  C  7  Y      0.0878959520    -0.0076804668    -0.0061910126    -0.0431032567     0.0005681681
   99  C  7  Z     -0.0458160662     0.1289115187     0.0681750790    -0.0310079358    -0.0006811491
  100  C  7 XX      0.0163781397    -0.0115238323     0.0011903496     0.0031111024     0.0000214038
  101  C  7 YY     -0.0127945609     0.0005439495    -0.0048400823     0.0037380502     0.0000061163
  102  C  7 ZZ     -0.0039086549     0.0129475993     0.0081178044    -0.0071942581    -0.0000714084
  103  C  7 XY     -0.0120330467     0.0107121389     0.0019562102    -0.0029468313    -0.0000384939
  104  C  7 XZ      0.0057526097     0.0017364013     0.0041973845    -0.0045590653    -0.0000407854
  105  C  7 YZ      0.0086510536    -0.0133407935    -0.0059769555     0.0066038006     0.0000727813
  106  C  8  S     -0.0006785848     0.0005694628     0.0000375307     0.0002747592    -0.0000348706
  107  C  8  S      0.0027654879    -0.0016677931     0.0007058993    -0.0002128881     0.0000881877
  108  C  8  S     -0.0055559225     0.0078820123     0.0042478102     0.0095767036     0.0005785341
  109  C  8  X     -0.0170704528    -0.0213576583     0.0326233532    -0.0648418522     0.0010551745
  110  C  8  Y     -0.0219381666    -0.0258215498     0.1213538673    -0.0234579740     0.0021816178
  111  C  8  Z     -0.0184919275    -0.0517483465     0.0567984024    -0.1328788184     0.0020295611
  112  C  8  X     -0.0192820690    -0.0049094889     0.0161898205    -0.0541636366     0.0008424271
  113  C  8  Y     -0.0017069767    -0.0200039674     0.0818409718    -0.0078216717     0.0007599510
  114  C  8  Z     -0.0115283097    -0.0261238877     0.0342098361    -0.0875364591    -0.0001611134
  115  C  8 XX      0.0050723386     0.0051700030    -0.0062703523    -0.0051814666    -0.0029640634
  116  C  8 YY     -0.0003766037    -0.0005462269    -0.0005988552    -0.0013029402     0.0177330669
  117  C  8 ZZ     -0.0040042041    -0.0048977155     0.0073926812     0.0064960622    -0.0147642390
  118  C  8 XY      0.0039740382     0.0065083353     0.0063123599     0.0126925556     0.0036806805
  119  C  8 XZ      0.0035137244     0.0043616535    -0.0070812423    -0.0064748911    -0.0077831501
  120  C  8 YZ     -0.0019941277    -0.0036985581    -0.0024115112    -0.0055133493     0.0047987692
  121  N  9  S      0.0004098557     0.0008242698    -0.0001561963    -0.0006643404     0.0000040567
  122  N  9  S      0.0006861269     0.0017458106     0.0007463833    -0.0005435442    -0.0000291086
  123  N  9  S      0.0079742714    -0.0053934082    -0.0358900698    -0.0273391349     0.0007162832
  124  N  9  X     -0.2964008109     0.1834278605    -0.0008195103    -0.0168361765    -0.0003797856
  125  N  9  Y     -0.1420383767     0.0012990675    -0.0374519561     0.0428999703     0.0000827215
  126  N  9  Z      0.0701037119    -0.2342411643    -0.1165445056     0.0865042584     0.0007025949
  127  N  9  X      0.1723903496    -0.1068179093     0.0061535558     0.0142859337     0.0001583780
  128  N  9  Y      0.0845159936    -0.0016187450     0.0152238620    -0.0328950455     0.0001181005
  129  N  9  Z     -0.0417221855     0.1399830159     0.0763171381    -0.0524573650    -0.0005503400
  130  N  9 XX     -0.0175876401     0.0109444717     0.0006646193    -0.0001172832    -0.0000268412
  131  N  9 YY      0.0139932391     0.0003646307     0.0037698504    -0.0033577888     0.0000005508
  132  N  9 ZZ      0.0035148592    -0.0113766433    -0.0046146423     0.0037745044     0.0000163795
  133  N  9 XY      0.0118075793    -0.0101381330    -0.0009143332     0.0016282197     0.0000097407
  134  N  9 XZ     -0.0064380588    -0.0025785191    -0.0037812166     0.0020940708     0.0000073740
  135  N  9 YZ     -0.0080675726     0.0129167720     0.0049854821    -0.0029249337    -0.0000296407
  136  C 10  S      0.0004781841    -0.0018990678    -0.0129101496    -0.0183665855    -0.0001296678
  137  C 10  S     -0.0011702027     0.0045014207     0.0298428035     0.0424858465     0.0004466684
  138  C 10  S     -0.0001469270     0.0015205716     0.0258266745     0.0446248473    -0.0013060002
  139  C 10  X      0.0166292459     0.0092809697    -0.0181114667    -0.0552372062     0.1120931985
  140  C 10  Y      0.0239383111     0.0158835207    -0.0175839323    -0.0675967771     0.1799297325
  141  C 10  Z      0.0214390998     0.0375333678     0.0588745516     0.0215524661     0.2125865843
  142  C 10  X      0.0123552093     0.0048085964     0.0045076630    -0.0143757044     0.0816717443
  143  C 10  Y      0.0129213729     0.0121394746     0.0072033522    -0.0258191199     0.1317569994
  144  C 10  Z      0.0116557003     0.0192354552     0.0185566678    -0.0193227406     0.1546289133
  145  C 10 XX      0.0027292409     0.0035246689    -0.0034173988     0.0029019508     0.0069952254
  146  C 10 YY     -0.0002842133     0.0006267962    -0.0006658783     0.0063050541    -0.0009509234
  147  C 10 ZZ     -0.0027312041    -0.0034889493     0.0084392211    -0.0027730477    -0.0059742557
  148  C 10 XY      0.0023239180     0.0039460876    -0.0026782050     0.0051668006     0.0061238583
  149  C 10 XZ      0.0020852257     0.0026587435    -0.0018280056     0.0017282438     0.0057724747
  150  C 10 YZ     -0.0011236721    -0.0020132883     0.0001900737    -0.0020511921    -0.0036314327
  151  C 11  S     -0.0003014067     0.0009616417     0.0055187510     0.0077412692     0.0000377659
  152  C 11  S      0.0007277623    -0.0024253872    -0.0136011697    -0.0189017353    -0.0000686059
  153  C 11  S     -0.0037034878     0.0012149427    -0.0153359896    -0.0260436062     0.0003794536
  154  C 11  X      0.0281798035     0.0455572994    -0.0174808742     0.0513784396     0.1087960885
  155  C 11  Y      0.0489264728     0.0719513926    -0.0413141347     0.0583224299     0.1752002546
  156  C 11  Z      0.0613621190     0.0739154715    -0.0824475731     0.0302068714     0.2059487388
  157  C 11  X      0.0198703455     0.0275967326    -0.0079045827     0.0442669444     0.0785961895
  158  C 11  Y      0.0313782198     0.0434338529    -0.0383901745     0.0280694396     0.1265256885
  159  C 11  Z      0.0367283628     0.0495693656    -0.0503022303     0.0285628023     0.1492756215
  160  C 11 XX      0.0008212510     0.0004760552    -0.0048122337     0.0005932079    -0.0074195252
  161  C 11 YY     -0.0033232403    -0.0044399938     0.0041475304    -0.0048146394     0.0009775552
  162  C 11 ZZ      0.0025561560     0.0036987692    -0.0012122766     0.0014821822     0.0064278832
  163  C 11 XY     -0.0007982111    -0.0001646423     0.0007770956     0.0035824728    -0.0064985291
  164  C 11 XZ      0.0014285228     0.0020330266    -0.0041734494     0.0031166323    -0.0061457940
  165  C 11 YZ     -0.0006813988    -0.0017714271     0.0009048330    -0.0039368540     0.0038046099
  166  C 12  S      0.0001203920    -0.0001071010     0.0000117307     0.0000462984     0.0000371119
  167  C 12  S     -0.0002353722     0.0001355961    -0.0002213531    -0.0002273129    -0.0000979730
  168  C 12  S      0.0084570366    -0.0066060994     0.0004530288     0.0015375062    -0.0005980279
  169  C 12  X      0.0387326944     0.0513975803    -0.0489737914     0.0528377079    -0.0026976770
  170  C 12  Y      0.0612652640     0.0785931296    -0.0943488575     0.0703354516    -0.0045392930
  171  C 12  Z      0.0681050473     0.1015096104    -0.0918943564     0.1011040746    -0.0052972829
  172  C 12  X      0.0209297664     0.0322630837    -0.0331631047     0.0374306641    -0.0019433310
  173  C 12  Y      0.0340272690     0.0498443615    -0.0648017448     0.0448834292    -0.0034152949
  174  C 12  Z      0.0437993368     0.0586012751    -0.0602652645     0.0745442208    -0.0041633750
  175  C 12 XX     -0.0020435279    -0.0033482424     0.0018105109    -0.0024989193    -0.0028454172
  176  C 12 YY      0.0001251369     0.0004152527    -0.0004427812     0.0000324411     0.0172775358
  177  C 12 ZZ      0.0019840754     0.0028703517    -0.0014175933     0.0024213418    -0.0144485032
  178  C 12 XY     -0.0020526171    -0.0024845521     0.0031723038    -0.0003220759     0.0035545459
  179  C 12 XZ     -0.0020336883    -0.0025720529     0.0012431747    -0.0023495533    -0.0075090034
  180  C 12 YZ      0.0012979828     0.0013887188    -0.0016437788     0.0004021377     0.0046469428
  181  C 13  S     -0.0002068219    -0.0005777010    -0.0056920670    -0.0078830831    -0.0000001261
  182  C 13  S      0.0005240647     0.0014720531     0.0138604254     0.0189944083    -0.0000494316
  183  C 13  S     -0.0073624447     0.0047101999     0.0101517301     0.0200776726     0.0008142142
  184  C 13  X      0.0278411394     0.0392843765    -0.0579233429    -0.0045658008    -0.1114547753
  185  C 13  Y      0.0480406626     0.0713397789    -0.0377856758     0.0612147274    -0.1795570801
  186  C 13  Z      0.0605087527     0.0751221057    -0.0617434452     0.0560958069    -0.2111671979
  187  C 13  X      0.0194371096     0.0245512690    -0.0365805708    -0.0025034680    -0.0806663432
  188  C 13  Y      0.0236766635     0.0487426501    -0.0348220491     0.0297221716    -0.1295524718
  189  C 13  Z      0.0419354214     0.0444716753    -0.0358271894     0.0502896763    -0.1525850906
  190  C 13 XX     -0.0004168682    -0.0005301842    -0.0010069666     0.0024363022     0.0071219847
  191  C 13 YY      0.0031869947     0.0043972023    -0.0041927332     0.0037970786    -0.0009916304
  192  C 13 ZZ     -0.0027670674    -0.0036908785     0.0070082370    -0.0035875668    -0.0061469117
  193  C 13 XY      0.0006518921     0.0016331193    -0.0006287217     0.0055369709     0.0062968804
  194  C 13 XZ     -0.0013974010    -0.0020064090    -0.0012799000    -0.0014613411     0.0059458479
  195  C 13 YZ      0.0009734041     0.0009156939    -0.0003994220    -0.0005766263    -0.0036746422
  196  C 14  S      0.0001356137     0.0013633448     0.0129974920     0.0184613441     0.0000886667
  197  C 14  S      0.0008011746    -0.0040909995    -0.0300871035    -0.0424509518    -0.0002276050
  198  C 14  S      0.0060204223    -0.0034436280    -0.0191950602    -0.0389016905    -0.0007847119
  199  C 14  X      0.0152019762     0.0192065301     0.0570221925     0.0457286431    -0.1098778906
  200  C 14  Y      0.0223395664     0.0146839428    -0.0216886578    -0.0735460255    -0.1779186452
  201  C 14  Z      0.0217125713     0.0306725688     0.0242794578    -0.0265018014    -0.2093260599
  202  C 14  X      0.0059049969     0.0120559799     0.0163620346    -0.0046043265    -0.0793666689
  203  C 14  Y      0.0256016553    -0.0003350781     0.0052195932    -0.0228826749    -0.1280287748
  204  C 14  Z      0.0032719570     0.0243294620     0.0143585990    -0.0261367786    -0.1503881164
  205  C 14 XX      0.0031133317     0.0033056592    -0.0053346699     0.0028083149    -0.0071490661
  206  C 14 YY     -0.0004651788    -0.0013009417     0.0008896454    -0.0073914572     0.0003976262
  207  C 14 ZZ     -0.0023700860    -0.0026985513    -0.0000432572    -0.0018517514     0.0067062309
  208  C 14 XY      0.0020672868     0.0038085422    -0.0012858277     0.0039482909    -0.0065119857
  209  C 14 XZ      0.0022412164     0.0030535148    -0.0061708073     0.0022097966    -0.0058033073
  210  C 14 YZ     -0.0011188096    -0.0024102113     0.0026601587    -0.0026426572     0.0035775159
  211  H 15  S      0.0280263130     0.0139681412     0.0205810789    -0.0488513753    -0.0004974723
  212  H 15  S      0.0031689057     0.0171435852     0.0133824175    -0.0298151760    -0.0003315144
  213  H 16  S     -0.0039123862    -0.0324782365     0.0006599171    -0.0075869242    -0.0001577676
  214  H 16  S     -0.0064705241    -0.0161707949     0.0018800582    -0.0053527392    -0.0000866769
  215  H 17  S      0.0207604511     0.0326284814     0.0262225708    -0.0026775536    -0.0000371899
  216  H 17  S      0.0174152171     0.0221005230     0.0108133908    -0.0100791164    -0.0003691939
  217  H 18  S     -0.0079231206     0.0467474668     0.0481772371    -0.0272317255    -0.0003066294
  218  H 18  S     -0.0070669011     0.0206390173     0.0110355408    -0.0377368876     0.0000916513
  219  H 19  S     -0.0682494458     0.0056413316    -0.0564275803     0.0081690889     0.0003736784
  220  H 19  S     -0.0390648282    -0.0006235223    -0.0385519627     0.0089501051     0.0002540613
  221  H 20  S      0.0318839480    -0.0568523051    -0.0065445736     0.0642281319     0.0003347822
  222  H 20  S      0.0103927832    -0.0290939006    -0.0214182139     0.0538724655     0.0005484111
  223  H 21  S      0.0002195345    -0.0033242445    -0.0080250039    -0.0056417125    -0.0000168334
  224  H 21  S      0.0008074462    -0.0041730073    -0.0212134219    -0.0280480303    -0.0002098613
  225  H 22  S     -0.0031888666     0.0073690425     0.0230078412     0.0270427082     0.0002278247
  226  H 22  S     -0.0017815265     0.0045594828     0.0176295359     0.0228576392     0.0002053414
  227  H 23  S      0.0025405526    -0.0016006965     0.0005568178     0.0004880781     0.0000413318
  228  H 23  S      0.0013555457    -0.0007832856     0.0004977673     0.0004519048     0.0000465143
  229  H 24  S     -0.0002100526    -0.0050981540    -0.0237216285    -0.0274895303    -0.0000679489
  230  H 24  S     -0.0024356107    -0.0008148089    -0.0168324950    -0.0224468489    -0.0000560227
  231  H 25  S     -0.0038278396     0.0061110674     0.0074721948     0.0050717111    -0.0000410662
  232  H 25  S      0.0118869671    -0.0088230918     0.0155536911     0.0284387640     0.0001042601
  233  C 26  S     -0.0074893744     0.0058065288    -0.0002699035     0.0027513316     0.0000341939
  234  C 26  S      0.0149232877    -0.0119470498     0.0016286178    -0.0050016484    -0.0000459004
  235  C 26  S      0.0182045171    -0.0033131723     0.0298392727    -0.0310555480    -0.0002169400
  236  C 26  X     -0.0965017879    -0.0546860220     0.0825486764     0.0998539126    -0.0008317578
  237  C 26  Y     -0.0976800093    -0.1778349435    -0.1706236434    -0.2245774539    -0.0028190857
  238  C 26  Z     -0.1233324687    -0.1486909508     0.1729163772     0.1859073045    -0.0017110663
  239  C 26  X     -0.0832528878    -0.0340260075    -0.0061641866     0.0493981229     0.0005592289
  240  C 26  Y     -0.0479953902    -0.0911530654    -0.1012252983    -0.1406786042    -0.0024651108
  241  C 26  Z     -0.0466213076    -0.0750785458     0.1257886014     0.1332019372    -0.0022029805
  242  C 26 XX     -0.0000253491    -0.0039122838     0.0107347173     0.0025946498    -0.0000477937
  243  C 26 YY      0.0010380479    -0.0006669483     0.0002773635     0.0007595604     0.0001225138
  244  C 26 ZZ      0.0019446436     0.0025485994    -0.0094531110    -0.0054495863    -0.0001066862
  245  C 26 XY     -0.0024284906    -0.0024602145    -0.0030512036    -0.0188942293    -0.0001006466
  246  C 26 XZ     -0.0012047919    -0.0029716765     0.0079971229     0.0052507230    -0.0000368150
  247  C 26 YZ      0.0008641536     0.0016530460     0.0013685855     0.0091222397     0.0000890623
  248  C 27  S      0.0040707215    -0.0030009610     0.0003274736    -0.0011089164    -0.0000632908
  249  C 27  S     -0.0071394254     0.0072537952     0.0033306054     0.0040839853     0.0001248328
  250  C 27  S      0.0289350955     0.0000425173     0.0288533085     0.0087426541    -0.0007997859
  251  C 27  X     -0.0468757851    -0.0820563992     0.0990766899     0.0521953299    -0.0003858908
  252  C 27  Y     -0.0901171438    -0.1535929868    -0.1103155690    -0.2899403586    -0.0023887858
  253  C 27  Z     -0.1197530808    -0.1303228544     0.2119290983     0.1433098105    -0.0007026431
  254  C 27  X     -0.0482837967    -0.0393835674     0.0435590049     0.0140299881     0.0009960307
  255  C 27  Y     -0.0538660317    -0.0827025620    -0.0662060337    -0.1807361110    -0.0008611982
  256  C 27  Z     -0.0510714290    -0.0784890120     0.1346401673     0.0951438914    -0.0000557796
  257  C 27 XX      0.0038931988     0.0044448500    -0.0043386709    -0.0105110483    -0.0001423653
  258  C 27 YY     -0.0002980011    -0.0001128533    -0.0004470804    -0.0004713630     0.0016984038
  259  C 27 ZZ     -0.0045950925    -0.0032184125     0.0050586762     0.0118412918    -0.0015338939
  260  C 27 XY      0.0033516711     0.0066783493     0.0123720294     0.0095697161     0.0005317486
  261  C 27 XZ      0.0041092140     0.0029632158    -0.0040597641    -0.0108905439    -0.0006644231
  262  C 27 YZ     -0.0019586620    -0.0033561954    -0.0058049561    -0.0039269892     0.0003764273
  263  C 28  S      0.0034767403     0.0091651216     0.0346722189     0.0039750740    -0.0002169525
  264  C 28  S     -0.0113893341    -0.0206874760    -0.0875192698    -0.0082112577     0.0005805652
  265  C 28  S     -0.0158522525    -0.0101468187    -0.0631819310     0.0075076888     0.0003105333
  266  C 28  X     -0.0600772356     0.0853519485     0.0156231290    -0.0728996907    -0.0007966005
  267  C 28  Y     -0.0207937523    -0.0092594099    -0.0886786049     0.0173733021     0.0005740237
  268  C 28  Z      0.0399766975    -0.0560916604    -0.0261999403     0.1207564005     0.0009824183
  269  C 28  X     -0.0619592505     0.0725079668     0.0393994961    -0.0345500204    -0.0009601854
  270  C 28  Y     -0.0154688809    -0.0071889223    -0.0825659495    -0.0131224712     0.0009122407
  271  C 28  Z      0.0320681214    -0.0416514255    -0.0209956371     0.0997292645     0.0005118956
  272  C 28 XX      0.0113793539    -0.0124363644    -0.0062446684     0.0033229937     0.0000429105
  273  C 28 YY     -0.0120828269    -0.0019396599    -0.0100668167     0.0044873064     0.0000420513
  274  C 28 ZZ     -0.0009604454     0.0099993728     0.0005864967    -0.0078614708     0.0000302453
  275  C 28 XY     -0.0087547190     0.0043205949    -0.0005535567    -0.0007064022    -0.0000508901
  276  C 28 XZ      0.0036226812     0.0013585760     0.0038475451    -0.0009434167    -0.0000277532
  277  C 28 YZ      0.0071973043    -0.0078848575     0.0008812506    -0.0007466149    -0.0000295638

                         56               57               58               59               60
                   -0.2687898440    -0.1947853579    -0.1060079860    -0.0045456335     0.0096836198
    1  C  1  S      0.0023427857    -0.0001308452     0.0021187384    -0.0030067859    -0.0000213439
    2  C  1  S     -0.0007000959     0.0027115973    -0.0082011132     0.0030907660     0.0000766317
    3  C  1  S     -0.0679816029     0.0261484720    -0.0739146785     0.1368996857     0.0006309251
    4  C  1  X      0.0330509696    -0.0410960707     0.0103294494     0.0133849579     0.0001415199
    5  C  1  Y     -0.0387770892    -0.0264237843     0.0137148976     0.0107086939    -0.0000730175
    6  C  1  Z     -0.0130680741    -0.0395264501     0.0249227068     0.0056190277     0.0000171735
    7  C  1  X      0.0066021339    -0.0138274108    -0.0020289613    -0.0232108715     0.0000278395
    8  C  1  Y     -0.0393756996    -0.0206011244    -0.0210630574     0.0640193586    -0.0005892187
    9  C  1  Z      0.0032977400    -0.0286909246     0.0198840607    -0.0339039103    -0.0005797625
   10  C  1 XX      0.0086538572    -0.0009311944    -0.0114944919     0.0104192543     0.0000091542
   11  C  1 YY     -0.0057325761    -0.0034598668     0.0099734438    -0.0059340519    -0.0000088984
   12  C  1 ZZ     -0.0031468199     0.0051054686    -0.0008776835    -0.0031090442     0.0000187336
   13  C  1 XY     -0.0005034204     0.0068394047    -0.0076825478    -0.0004066771    -0.0000096801
   14  C  1 XZ      0.0066009751     0.0070148058    -0.0133186506     0.0064813846    -0.0000061852
   15  C  1 YZ     -0.0014997316     0.0021713325     0.0050975670    -0.0069082879     0.0000008961
   16  C  2  S     -0.0006818007    -0.0278887507     0.0135203125     0.0054610328    -0.0000095849
   17  C  2  S      0.0050147664     0.0674170263    -0.0311430834    -0.0121548919     0.0001328550
   18  C  2  S      0.0129301041     0.0691398710    -0.0355024205    -0.1705106315    -0.0023038257
   19  C  2  X     -0.1810493373     0.1846855818     0.1252185627    -0.2128984249    -0.0001646495
   20  C  2  Y      0.1021881158    -0.0531027309    -0.0787826862     0.1067547665     0.0001763453
   21  C  2  Z      0.0294317983     0.0476253265    -0.0581707774     0.0038256490    -0.0001121166
   22  C  2  X     -0.1451423411     0.1560045557     0.1406198455    -0.3474014585    -0.0008940439
   23  C  2  Y      0.0807592867    -0.0663741371    -0.0746711884     0.1250385041    -0.0007051418
   24  C  2  Z      0.0182582131     0.0379697928    -0.0600878054     0.0028672941    -0.0002991648
   25  C  2 XX     -0.0035799296     0.0015123579    -0.0006264008     0.0051594170     0.0000180842
   26  C  2 YY      0.0038326135     0.0009301746     0.0020659275    -0.0073347359     0.0000028741
   27  C  2 ZZ      0.0010471395     0.0079917372    -0.0069547117    -0.0004045026     0.0000032426
   28  C  2 XY     -0.0049664130     0.0075043818    -0.0033348774     0.0050958165    -0.0000049817
   29  C  2 XZ      0.0071728135    -0.0097928572     0.0050291169    -0.0069147162     0.0000089463
   30  C  2 YZ     -0.0034409906     0.0044855085    -0.0034367466     0.0038913386     0.0000062088
   31  C  3  S      0.0011365507    -0.0110204716    -0.0257385567     0.0121809721     0.0000916215
   32  C  3  S     -0.0013214151     0.0293127938     0.0662063768    -0.0357986903    -0.0000915671
   33  C  3  S     -0.0117222493     0.0306071041     0.0657121802     0.0230918715    -0.0013641150
   34  C  3  X     -0.1773692466     0.2072658320    -0.0524911521     0.1706128179    -0.0000303579
   35  C  3  Y      0.0772423034    -0.0727508908     0.0986597948    -0.1147693680    -0.0001237957
   36  C  3  Z     -0.0025426337     0.0201916026     0.0281989205    -0.0135316353     0.0001436099
   37  C  3  X     -0.1356369002     0.1774729344    -0.0675070272     0.2600213663    -0.0000505448
   38  C  3  Y      0.0612833791    -0.0587042052     0.1084130490    -0.1887915386    -0.0005537855
   39  C  3  Z     -0.0094670875     0.0126489127     0.0055658407     0.0500170427     0.0022377712
   40  C  3 XX      0.0071227883    -0.0076983547    -0.0048730896     0.0054342245    -0.0000139205
   41  C  3 YY     -0.0076653769     0.0078233111     0.0126971894    -0.0103809293    -0.0000024294
   42  C  3 ZZ      0.0008416799     0.0039802210     0.0038178849    -0.0020615158     0.0000090651
   43  C  3 XY      0.0040226622    -0.0032410002     0.0015254908     0.0049236167     0.0000109180
   44  C  3 XZ     -0.0065305312     0.0040735396     0.0031443072    -0.0060182543    -0.0000124232
   45  C  3 YZ      0.0018462109    -0.0017636341    -0.0009189124     0.0036090991    -0.0000030897
   46  C  4  S      0.0008822818     0.0023986128    -0.0033091916    -0.0012943775    -0.0000952541
   47  C  4  S     -0.0001333770    -0.0056181802     0.0105444991    -0.0001370791    -0.0000691407
   48  C  4  S     -0.0313758264    -0.0385576580     0.0699395508     0.0410604894     0.0020981625
   49  C  4  X      0.0631656095    -0.0405050867    -0.0034214668    -0.0225451615     0.0001014439
   50  C  4  Y     -0.0151743113    -0.0022490706    -0.0249496957    -0.0091947363     0.0000852325
   51  C  4  Z      0.0122829729    -0.0267530888    -0.0168129941    -0.0165024298    -0.0000392221
   52  C  4  X      0.0391905813    -0.0200604005    -0.0026955791     0.0339781229     0.0015752610
   53  C  4  Y     -0.0114826218     0.0093135582    -0.0214463337    -0.0464616080     0.0009412480
   54  C  4  Z     -0.0137103389    -0.0203711692     0.0076282868    -0.0049940911    -0.0028007304
   55  C  4 XX      0.0050926944    -0.0022174964     0.0127435377    -0.0118487630     0.0000120610
   56  C  4 YY     -0.0028567198    -0.0005618943    -0.0107545359     0.0098974938    -0.0000144218
   57  C  4 ZZ     -0.0026200926     0.0019520401     0.0009527304     0.0017902733    -0.0000276854
   58  C  4 XY     -0.0050360081     0.0055303643     0.0079886467    -0.0017643933     0.0000025130
   59  C  4 XZ      0.0025016032     0.0024626343     0.0147998803    -0.0099573109     0.0000080428
   60  C  4 YZ     -0.0016581934     0.0036374323    -0.0053530877     0.0062884047    -0.0000084179
   61  C  5  S     -0.0165930978     0.0187641920    -0.0020995882     0.0078279809     0.0000351014
   62  C  5  S      0.0417551177    -0.0483297175     0.0086033084    -0.0141993715    -0.0000066212
   63  C  5  S      0.0696980536    -0.0196618845    -0.0626529839    -0.1210688123    -0.0033603442
   64  C  5  X     -0.0813472254     0.1378920610     0.1407872389    -0.0097334449     0.0001311286
   65  C  5  Y     -0.0069286578     0.1348112315     0.2476832180    -0.0977416922     0.0001843613
   66  C  5  Z     -0.0774560615     0.1783092970     0.2525602823    -0.0424437700     0.0001486158
   67  C  5  X     -0.0321067079     0.0592590374     0.1978510363    -0.0009856414    -0.0022469844
   68  C  5  Y     -0.0071288076     0.0765965067     0.2703751422    -0.1632292076    -0.0015055572
   69  C  5  Z     -0.0686509580     0.1498729041     0.2392735183     0.0031027051     0.0021364502
   70  C  5 XX     -0.0037985941    -0.0065279432     0.0057173180     0.0086048332    -0.0000338166
   71  C  5 YY      0.0036985317    -0.0157323781     0.0094489862    -0.0041783714     0.0000074656
   72  C  5 ZZ      0.0077537017     0.0140698398    -0.0133480491    -0.0075689453     0.0000174007
   73  C  5 XY     -0.0104635615    -0.0051788662     0.0060658634     0.0085237564    -0.0000205723
   74  C  5 XZ     -0.0078438689     0.0053253006     0.0007534478     0.0079518752    -0.0000065361
   75  C  5 YZ      0.0030627614     0.0025205379    -0.0032071922    -0.0025152853     0.0000032688
   76  C  6  S      0.0134251526     0.0082680833    -0.0000379318    -0.0053728933    -0.0000310453
   77  C  6  S     -0.0412272533    -0.0203901737    -0.0039676637     0.0232552755    -0.0001425667
   78  C  6  S      0.0410193715    -0.0056941914     0.0262620985    -0.0575575765     0.0032429891
   79  C  6  X      0.0043713323    -0.0316306857    -0.0390324703     0.0258488377    -0.0000117838
   80  C  6  Y      0.0465538664     0.0297106888    -0.0664603120     0.0424841857     0.0000530931
   81  C  6  Z      0.0143104449    -0.0220774323     0.0749221139    -0.0477263703    -0.0000019753
   82  C  6  X      0.0199909390    -0.0142536518    -0.0435731879     0.0101300133     0.0007217228
   83  C  6  Y     -0.0031725157     0.0199563551    -0.0940219823     0.1298106641    -0.0004157332
   84  C  6  Z     -0.0154588594    -0.0187176090     0.0899312423    -0.0628607622    -0.0005805130
   85  C  6 XX     -0.0001571232     0.0014495385     0.0003376835    -0.0000679930    -0.0000150401
   86  C  6 YY     -0.0041381140    -0.0023304441    -0.0005169578     0.0035651894    -0.0000126180
   87  C  6 ZZ     -0.0040322150    -0.0031274053    -0.0006741195     0.0014930334     0.0000120716
   88  C  6 XY     -0.0009625616    -0.0032120872    -0.0002188362     0.0019714394    -0.0000072141
   89  C  6 XZ      0.0018559269     0.0001060202    -0.0004688003     0.0004612069    -0.0000148392
   90  C  6 YZ      0.0026913422    -0.0001662952     0.0003723389     0.0003626571     0.0000110911
   91  C  7  S      0.0015272314     0.0021406641    -0.0037367667     0.0021750468     0.0000127918
   92  C  7  S     -0.0038258233    -0.0070401426     0.0104647720    -0.0020626255     0.0000847854
   93  C  7  S     -0.0020077036     0.0042671407     0.0262491900    -0.0600627657    -0.0003874253
   94  C  7  X      0.0101050581     0.0003806439    -0.0282873115    -0.0226494238    -0.0000981043
   95  C  7  Y     -0.0047296684    -0.0067052476    -0.0343987259    -0.0162193184    -0.0002599953
   96  C  7  Z     -0.0073095410    -0.0021119900    -0.0577067260     0.0101805773    -0.0003083753
   97  C  7  X      0.0057898835    -0.0169125584    -0.0107712292    -0.0211055567     0.0018011608
   98  C  7  Y      0.0120480989    -0.0400214333    -0.0228810691     0.0526575892    -0.0015397148
   99  C  7  Z     -0.0217871335    -0.0231180547    -0.0162992402    -0.0047412249     0.0013023289
  100  C  7 XX      0.0014600962    -0.0113822232     0.0104982083     0.0026822019     0.0000118891
  101  C  7 YY     -0.0007254781     0.0263112459    -0.0223312300    -0.0030685236    -0.0000018391
  102  C  7 ZZ     -0.0030392306    -0.0155835057     0.0151722527    -0.0012763038     0.0000223668
  103  C  7 XY     -0.0022090200     0.0020674442     0.0012509336    -0.0031768324     0.0000085725
  104  C  7 XZ     -0.0016918901    -0.0149867913     0.0155798569     0.0000056600     0.0000108142
  105  C  7 YZ      0.0035557094     0.0086632220    -0.0107440073     0.0011215729    -0.0000225454
  106  C  8  S      0.0001550442    -0.0002682200    -0.0000784781    -0.0000280498    -0.0000260647
  107  C  8  S     -0.0001247940     0.0004018374    -0.0001883314     0.0004920785     0.0000713073
  108  C  8  S      0.0062790183    -0.0086431562    -0.0003288791    -0.0073065680     0.0001135944
  109  C  8  X      0.0914331037     0.0143439913    -0.0063888366    -0.1051962157     0.0002077877
  110  C  8  Y      0.1597435103     0.0229320857    -0.0094626235    -0.1703076033     0.0000956064
  111  C  8  Z      0.1702755552     0.0302223105    -0.0117208295    -0.1991304393     0.0002101680
  112  C  8  X      0.0588488981     0.0218421792    -0.0020621782    -0.1404205289     0.0000378968
  113  C  8  Y      0.1130099327     0.0247663267    -0.0091920751    -0.2233456377     0.0013636725
  114  C  8  Z      0.1229207764     0.0214449001    -0.0109472421    -0.2761950624     0.0017924858
  115  C  8 XX      0.0039221394     0.0068255195     0.0098670840     0.0085854021     0.0047923496
  116  C  8 YY     -0.0010411236    -0.0005004310    -0.0009737408    -0.0005160781    -0.0278676296
  117  C  8 ZZ     -0.0030279807    -0.0061078720    -0.0090430674    -0.0079342241     0.0230924172
  118  C  8 XY      0.0071894472     0.0051710766     0.0093325275     0.0058060872    -0.0055422053
  119  C  8 XZ      0.0029544693     0.0055708247     0.0081430797     0.0073087974     0.0123263240
  120  C  8 YZ     -0.0038320426    -0.0030130398    -0.0052466751    -0.0034352667    -0.0076677565
  121  N  9  S      0.0001745993    -0.0000676354    -0.0011411473     0.0024722857    -0.0000148571
  122  N  9  S     -0.0002508933     0.0009874656    -0.0021024324     0.0017714263     0.0000851397
  123  N  9  S      0.0151070032    -0.0155591031    -0.0165554222     0.0755385099    -0.0022198083
  124  N  9  X     -0.0211219482     0.0907445902    -0.0667656896    -0.0223073422     0.0001756399
  125  N  9  Y      0.0001189584     0.1260955388    -0.1067648471    -0.0120839108     0.0000877199
  126  N  9  Z      0.0329353777     0.1365789642    -0.1380088125     0.0165691455    -0.0000183114
  127  N  9  X      0.0112626105    -0.0631804337     0.0611349472     0.0091051001    -0.0000093733
  128  N  9  Y      0.0031293059    -0.0958870517     0.0911693136     0.0253874247    -0.0007307648
  129  N  9  Z     -0.0234644825    -0.0975548434     0.1222737063    -0.0295941259     0.0002300287
  130  N  9 XX     -0.0009937015     0.0028547026    -0.0009453821    -0.0000865319     0.0000296608
  131  N  9 YY      0.0001145572    -0.0060916815     0.0023094613    -0.0004458900    -0.0000148907
  132  N  9 ZZ      0.0009663267     0.0036410445    -0.0016612697    -0.0004720810     0.0000272893
  133  N  9 XY      0.0005008413    -0.0002332156     0.0004901746    -0.0008804401     0.0000101174
  134  N  9 XZ      0.0004413054     0.0036528980    -0.0018154445     0.0005799551     0.0000074909
  135  N  9 YZ     -0.0014595102    -0.0019247561     0.0013605046    -0.0005444472     0.0000027651
  136  C 10  S     -0.0039360442     0.0009536492    -0.0004386402     0.0022310264     0.0000176084
  137  C 10  S      0.0093143960    -0.0023306576     0.0010985720    -0.0055010191    -0.0002556076
  138  C 10  S      0.0127179713    -0.0092086174     0.0020537126    -0.0257759513     0.0015912320
  139  C 10  X      0.0432765199     0.0290488753     0.0375559185     0.0632744610    -0.1143876767
  140  C 10  Y      0.0745456710     0.0453038010     0.0610069287     0.0983809456    -0.1838006123
  141  C 10  Z      0.1067228440     0.0495556144     0.0731034257     0.1102029251    -0.2167524369
  142  C 10  X      0.0394161484     0.0217233201     0.0373109331     0.0827200616    -0.1762232793
  143  C 10  Y      0.0610481492     0.0397245499     0.0617737240     0.1346199468    -0.2835788672
  144  C 10  Z      0.0749245020     0.0419068384     0.0707653986     0.1609428304    -0.3337893326
  145  C 10 XX     -0.0043419158    -0.0001507869     0.0011920086     0.0071062336     0.0112691850
  146  C 10 YY     -0.0061580504    -0.0020604406    -0.0004056058     0.0098028798    -0.0008931985
  147  C 10 ZZ      0.0119863809     0.0017771181    -0.0005768358    -0.0180037770    -0.0104285997
  148  C 10 XY     -0.0064340407    -0.0007365964     0.0008906141     0.0105408796     0.0101993634
  149  C 10 XZ     -0.0011808603     0.0003498655     0.0010876167     0.0023131421     0.0091727523
  150  C 10 YZ      0.0005763191    -0.0001848766    -0.0006827607    -0.0015004622    -0.0056860445
  151  C 11  S      0.0015773757    -0.0004002349     0.0001556250    -0.0009007006     0.0000049493
  152  C 11  S     -0.0038863437     0.0010227528    -0.0003166618     0.0022175818     0.0000939694
  153  C 11  S     -0.0067023998     0.0042024073    -0.0004176947     0.0107766222    -0.0008633895
  154  C 11  X     -0.0394005770    -0.0061998111     0.0014692502     0.0419886203     0.1162765695
  155  C 11  Y     -0.0693754624    -0.0081293057     0.0017473788     0.0712656433     0.1870685611
  156  C 11  Z     -0.0876902592    -0.0086855332     0.0018209096     0.0847971064     0.2201075302
  157  C 11  X     -0.0271432821    -0.0055684705     0.0036676408     0.0595628947     0.1787110454
  158  C 11  Y     -0.0538925325    -0.0062871354     0.0034659117     0.1100535035     0.2872575749
  159  C 11  Z     -0.0638426704    -0.0063690299     0.0049263130     0.1266804807     0.3376514060
  160  C 11 XX     -0.0081419470    -0.0033079976    -0.0051804349    -0.0121391387     0.0108083273
  161  C 11 YY      0.0077995460     0.0025689710     0.0036957361     0.0127443519    -0.0010117346
  162  C 11 ZZ     -0.0002676987     0.0009362040     0.0014339055    -0.0001487738    -0.0097769840
  163  C 11 XY     -0.0038776569    -0.0023531835    -0.0034222059    -0.0070887996     0.0096349904
  164  C 11 XZ     -0.0085777416    -0.0034478696    -0.0051881532    -0.0135486400     0.0088231547
  165  C 11 YZ      0.0049774278     0.0022042731     0.0032061659     0.0084905273    -0.0054808023
  166  C 12  S      0.0000214716    -0.0000133918    -0.0000136797     0.0000261210    -0.0000986253
  167  C 12  S     -0.0001027839     0.0000760860     0.0000479011    -0.0000528827     0.0002764085
  168  C 12  S      0.0005649896    -0.0006896373    -0.0012100093     0.0027443706     0.0003757738
  169  C 12  X     -0.0922531613    -0.0282813844    -0.0381795678    -0.1021730758    -0.0016922386
  170  C 12  Y     -0.1506471112    -0.0454607043    -0.0615400212    -0.1647634218    -0.0025327738
  171  C 12  Z     -0.1747804458    -0.0535573362    -0.0723104948    -0.1936456336    -0.0030451155
  172  C 12  X     -0.0693309103    -0.0253897878    -0.0393938003    -0.1503608139    -0.0026376995
  173  C 12  Y     -0.1149105272    -0.0408229283    -0.0648803316    -0.2385898792    -0.0043393189
  174  C 12  Z     -0.1308201872    -0.0485587598    -0.0757430142    -0.2825617437    -0.0051692015
  175  C 12 XX      0.0025345831     0.0001583155    -0.0004546716    -0.0042250296    -0.0046640026
  176  C 12 YY     -0.0006656476    -0.0000798772    -0.0000423963     0.0002071971     0.0271587818
  177  C 12 ZZ     -0.0018945883    -0.0000530712     0.0005039355     0.0040293938    -0.0224453291
  178  C 12 XY      0.0024715469     0.0000533281    -0.0004158033    -0.0040138104     0.0053723094
  179  C 12 XZ      0.0021650190     0.0001325669    -0.0003512758    -0.0034181712    -0.0119357664
  180  C 12 YZ     -0.0015281986    -0.0000437356     0.0002130735     0.0021919462     0.0073850594
  181  C 13  S     -0.0015599059     0.0003140855    -0.0001686547     0.0009101173     0.0000145397
  182  C 13  S      0.0036431589    -0.0005484286     0.0004102536    -0.0019245389    -0.0000505413
  183  C 13  S      0.0062658015    -0.0024900471     0.0038558333    -0.0167293020     0.0002474781
  184  C 13  X     -0.0452784640    -0.0033379120     0.0014472071     0.0479007139    -0.1146023534
  185  C 13  Y     -0.0613008434    -0.0070841595     0.0031916565     0.0738722346    -0.1849539904
  186  C 13  Z     -0.0737575549    -0.0083835876     0.0038749957     0.0860374290    -0.2175516969
  187  C 13  X     -0.0341353375    -0.0013597486     0.0017552793     0.0759423927    -0.1744787023
  188  C 13  Y     -0.0472884773    -0.0050639672     0.0060592706     0.1103784847    -0.2812825531
  189  C 13  Z     -0.0510092505    -0.0070103464     0.0073799166     0.1257211269    -0.3308882169
  190  C 13 XX     -0.0052513887    -0.0027240181    -0.0039856826    -0.0084559879    -0.0109584275
  191  C 13 YY     -0.0066337840    -0.0019028711    -0.0027817432    -0.0105861745     0.0007278670
  192  C 13 ZZ      0.0124245692     0.0045366866     0.0068624244     0.0186209426     0.0102151943
  193  C 13 XY     -0.0069841078    -0.0032299743    -0.0047168155    -0.0116261991    -0.0099240025
  194  C 13 XZ     -0.0025461188    -0.0014685454    -0.0023665415    -0.0032528805    -0.0088958452
  195  C 13 YZ      0.0013093148     0.0009799222     0.0014340830     0.0021631381     0.0055056834
  196  C 14  S      0.0038934285    -0.0008464939     0.0004123829    -0.0020069483    -0.0000350148
  197  C 14  S     -0.0089954484     0.0020536159    -0.0010563546     0.0053049842     0.0001432105
  198  C 14  S     -0.0125282084     0.0061165991    -0.0056817441     0.0252369714     0.0001761666
  199  C 14  X      0.0663844636     0.0251275655     0.0390796690     0.0548198343     0.1148236312
  200  C 14  Y      0.0795723223     0.0455089479     0.0607321029     0.0978010934     0.1852501477
  201  C 14  Z      0.1042838402     0.0519693943     0.0723830404     0.1122348306     0.2181774551
  202  C 14  X      0.0416222110     0.0224208590     0.0360378167     0.0864916249     0.1743301379
  203  C 14  Y      0.0667224107     0.0360829184     0.0588902605     0.1335672377     0.2815555435
  204  C 14  Z      0.0768557393     0.0444359932     0.0723850655     0.1538373942     0.3315377929
  205  C 14 XX     -0.0068303517    -0.0005488255     0.0010886663     0.0113179816    -0.0111281606
  206  C 14 YY      0.0072938319     0.0020636071     0.0002170424    -0.0115347971     0.0014690698
  207  C 14 ZZ     -0.0018878430    -0.0011246531    -0.0015124903     0.0013163097     0.0096948403
  208  C 14 XY     -0.0030255980     0.0000176473     0.0011422353     0.0061574660    -0.0098679016
  209  C 14 XZ     -0.0080431688    -0.0010755585     0.0007618494     0.0126362158    -0.0092664459
  210  C 14 YZ      0.0047994115     0.0007457487    -0.0004534966    -0.0078530466     0.0057622454
  211  H 15  S     -0.0267708928    -0.0057964209     0.0212292220    -0.0164032438     0.0000167056
  212  H 15  S     -0.0180690173    -0.0038165222     0.0214651851    -0.0297157306    -0.0000297655
  213  H 16  S     -0.0104196929    -0.0092527424     0.0095015974     0.0032939396    -0.0000539234
  214  H 16  S     -0.0082138387    -0.0203761599     0.0268289603     0.0193847793    -0.0001625836
  215  H 17  S     -0.0023939872     0.0046053776    -0.0189225594     0.0257292674     0.0000154113
  216  H 17  S      0.0058054094     0.0005456931    -0.0401536520     0.0349356398     0.0030405347
  217  H 18  S     -0.0144134406    -0.0041241762    -0.0266771250     0.0202545016    -0.0000756584
  218  H 18  S     -0.0158901644    -0.0040302177    -0.0313684727     0.0439507774    -0.0034086715
  219  H 19  S      0.0209245225    -0.0223846616    -0.0029390741     0.0094007269    -0.0000664667
  220  H 19  S      0.0102302309     0.0006176007    -0.0025670382    -0.0038787330    -0.0005744511
  221  H 20  S      0.0104726479     0.0360960245     0.0034944297    -0.0124931600     0.0000161128
  222  H 20  S      0.0297522292     0.0075905566     0.0020252762    -0.0502024673    -0.0002233598
  223  H 21  S      0.0000785571    -0.0005652121     0.0002239652    -0.0011659364    -0.0003076784
  224  H 21  S     -0.0055666270     0.0007603921    -0.0020167340     0.0112130173    -0.0002080417
  225  H 22  S      0.0044830485    -0.0007151350     0.0002421903    -0.0010235129     0.0000168806
  226  H 22  S      0.0045260717    -0.0011525650     0.0005478522    -0.0045609733    -0.0002454637
  227  H 23  S     -0.0000042550     0.0000342296    -0.0000418540     0.0000926557    -0.0001458858
  228  H 23  S      0.0000252371    -0.0000052447    -0.0000800287     0.0003167493    -0.0005377090
  229  H 24  S     -0.0044016653     0.0005340359    -0.0002421136     0.0010464289    -0.0000105438
  230  H 24  S     -0.0043402509     0.0006733596    -0.0004753061     0.0038564364    -0.0000765371
  231  H 25  S      0.0000537458     0.0001451993    -0.0003090787     0.0013748747    -0.0000974054
  232  H 25  S      0.0075229228    -0.0031458423     0.0003213973    -0.0065737191    -0.0003419964
  233  C 26  S      0.0015803516    -0.0015072263     0.0002975646    -0.0015748156    -0.0000111352
  234  C 26  S     -0.0037763222     0.0031729137    -0.0011502196     0.0011395872    -0.0000029452
  235  C 26  S     -0.0408894855     0.0475762012    -0.0154113853     0.0367708046    -0.0001208622
  236  C 26  X     -0.0712928450    -0.0404533826     0.0173084162     0.0781966199    -0.0000780533
  237  C 26  Y     -0.1822215322    -0.0504515269     0.0308774150     0.1095927963    -0.0003897251
  238  C 26  Z     -0.1466978591    -0.0634886461     0.0296915001     0.1607767730    -0.0002344460
  239  C 26  X     -0.0367738164    -0.0415356700     0.0350580436     0.0427863305    -0.0031651989
  240  C 26  Y     -0.1258924313    -0.0320533751     0.0150124407     0.1462880692     0.0015522425
  241  C 26  Z     -0.1004435873    -0.0498268860     0.0108481296     0.1835639858     0.0029207065
  242  C 26 XX      0.0002809473    -0.0109854158    -0.0197983809     0.0000492008     0.0000878283
  243  C 26 YY      0.0000911783    -0.0003913304     0.0021899174    -0.0005886503    -0.0004876253
  244  C 26 ZZ     -0.0025889387     0.0136442114     0.0169050520     0.0011683713     0.0004058434
  245  C 26 XY     -0.0046788268    -0.0095059217    -0.0183044710     0.0028429643    -0.0001055695
  246  C 26 XZ      0.0021020304    -0.0097059570    -0.0153527712    -0.0005232153     0.0002114275
  247  C 26 YZ      0.0018944949     0.0054764810     0.0103778588    -0.0009756172    -0.0001346464
  248  C 27  S     -0.0010176058     0.0017901807     0.0000772114     0.0009177574     0.0000873449
  249  C 27  S      0.0016694060    -0.0037948330    -0.0013081430    -0.0004778935    -0.0001196406
  250  C 27  S     -0.0016900528     0.0007274176    -0.0139992149     0.0315879607     0.0031009963
  251  C 27  X     -0.0261980446    -0.0700835025    -0.0935050898    -0.0214920875    -0.0003278466
  252  C 27  Y     -0.1162994033    -0.1014102174    -0.1573458574    -0.0107614586    -0.0001661964
  253  C 27  Z     -0.0362354675    -0.1438645486    -0.1769829817    -0.0469515477    -0.0002540742
  254  C 27  X     -0.0232593626    -0.0380590267    -0.0744933595    -0.0266522455    -0.0031430586
  255  C 27  Y     -0.0713072591    -0.0768410333    -0.1386104228    -0.0161870541    -0.0017569802
  256  C 27  Z     -0.0155555789    -0.1081025750    -0.1612439210    -0.0456545931    -0.0008598573
  257  C 27 XX      0.0127059490     0.0031874605    -0.0020713961    -0.0173972415     0.0009180872
  258  C 27 YY     -0.0011997376    -0.0004598903     0.0000189002     0.0012451515    -0.0050891848
  259  C 27 ZZ     -0.0108899951    -0.0037558598     0.0019270757     0.0162484107     0.0041619222
  260  C 27 XY      0.0140325753     0.0032190540    -0.0023079987    -0.0140673987    -0.0009449336
  261  C 27 XZ      0.0092266172     0.0036786835    -0.0020109279    -0.0140334665     0.0022880834
  262  C 27 YZ     -0.0075663950    -0.0018317128     0.0012880018     0.0079508356    -0.0014405765
  263  C 28  S     -0.0149075898     0.0053124516     0.0152912275    -0.0174327112     0.0000051528
  264  C 28  S      0.0389747336    -0.0117798306    -0.0422768310     0.0411292147    -0.0000687903
  265  C 28  S      0.0368511666    -0.0679640864     0.0398320850     0.0167599242     0.0005613022
  266  C 28  X     -0.0537310122     0.1860235004    -0.0861534061    -0.0655553844    -0.0001867057
  267  C 28  Y      0.0255888228     0.2439204965    -0.1983952903    -0.0192520395    -0.0001879834
  268  C 28  Z      0.0405996292     0.2749803599    -0.2267445764    -0.0038646540    -0.0002279098
  269  C 28  X     -0.0539373484     0.1744822034    -0.1130446272    -0.1325611168     0.0004822205
  270  C 28  Y      0.0279226483     0.1757137651    -0.1889275757    -0.0205632726    -0.0017763717
  271  C 28  Z      0.0378878222     0.2331481361    -0.2810466605     0.0123078925     0.0007947098
  272  C 28 XX      0.0016629620     0.0060520394    -0.0012628248     0.0000123934     0.0000107030
  273  C 28 YY      0.0025910756     0.0012372557     0.0138682941    -0.0011242556     0.0000180337
  274  C 28 ZZ      0.0032781061    -0.0084767620    -0.0205739477     0.0078632589    -0.0000487590
  275  C 28 XY     -0.0040381854     0.0086625399     0.0083515550    -0.0038733441    -0.0000006159
  276  C 28 XZ     -0.0023690273     0.0046795998    -0.0025687973    -0.0058533461    -0.0000170487
  277  C 28 YZ     -0.0016350165    -0.0002722335     0.0023506097    -0.0028351679     0.0000173498

                         61               62               63               64               65
                    0.0292553708     0.0561454617     0.0644472800     0.0743687817     0.0806332578
    1  C  1  S      0.0023830363    -0.0641261139     0.0228641018     0.0169326550    -0.0103077528
    2  C  1  S      0.0025983578     0.1329690890    -0.0518099983    -0.0432600750     0.0317572621
    3  C  1  S     -0.1533351361     1.0454626582    -0.3330941916     0.1212167185     0.0629331260
    4  C  1  X      0.0063212871     0.1470302890    -0.0242989231     0.1099993946    -0.0636256655
    5  C  1  Y      0.0024657382    -0.0863767708    -0.0060789903     0.0257530199    -0.0178609688
    6  C  1  Z      0.0138591455     0.0565799893    -0.0290092485    -0.0610900507     0.0411875436
    7  C  1  X     -0.1507055277     0.2356161510     0.0513692757     0.3116548828    -0.1530925003
    8  C  1  Y     -0.0323755460    -0.1516142029    -0.0437365792     0.2547470812    -0.1545845300
    9  C  1  Z     -0.0030060352     0.0951921850    -0.0750996335    -0.3515143892     0.1899668925
   10  C  1 XX      0.0128032691     0.0105542087    -0.0076509680    -0.0026009550     0.0027881700
   11  C  1 YY     -0.0056126366     0.0084918535     0.0032597597    -0.0101308403     0.0056588103
   12  C  1 ZZ     -0.0064756958     0.0100849392    -0.0060430193     0.0050980488    -0.0018760743
   13  C  1 XY     -0.0028621252     0.0029831846    -0.0043854918     0.0048354024    -0.0014914593
   14  C  1 XZ      0.0090845174     0.0004694448     0.0034170884    -0.0055866352     0.0025045624
   15  C  1 YZ     -0.0077764926     0.0027036751     0.0018964283    -0.0066402399     0.0035306245
   16  C  2  S      0.0055943156    -0.0122095472     0.0020138194     0.0268134179    -0.0168961598
   17  C  2  S      0.0022870795     0.0464938416    -0.0153274136    -0.0597451077     0.0451395850
   18  C  2  S     -0.2816389957    -0.0525604404     0.0971184120    -0.5869999898     0.2586334191
   19  C  2  X     -0.2579649997    -0.0567586897     0.0455986839     0.0298714492    -0.0220603457
   20  C  2  Y      0.1499035013    -0.0078939298    -0.0193535638     0.0867697048    -0.0520815223
   21  C  2  Z     -0.0142766039    -0.0067879379     0.0206930469     0.0142015098    -0.0103328269
   22  C  2  X     -0.4742965576    -0.1663534913     0.1344057104     0.0091374282    -0.0510819758
   23  C  2  Y      0.1520294284    -0.0798537964     0.0297483190     0.1617420287    -0.1565931756
   24  C  2  Z     -0.0054097552    -0.0944932286     0.0815307837     0.0048445108    -0.0172467757
   25  C  2 XX      0.0061997999     0.0031901349    -0.0038511681     0.0007552100     0.0007061008
   26  C  2 YY     -0.0063750102    -0.0014321616     0.0006846984     0.0003739862     0.0010729391
   27  C  2 ZZ      0.0004121842     0.0066547657    -0.0002487572    -0.0145658890     0.0088048482
   28  C  2 XY      0.0066586990     0.0011404216    -0.0018467735     0.0069169398    -0.0040961541
   29  C  2 XZ     -0.0118206126     0.0060525506     0.0011209574     0.0015045861    -0.0006842330
   30  C  2 YZ      0.0043951995    -0.0035843101    -0.0022894328     0.0015650915    -0.0008782194
   31  C  3  S     -0.0074771600    -0.0129664879    -0.0048711619     0.0311178079    -0.0165483308
   32  C  3  S      0.0192835239     0.0364369487     0.0249930860    -0.0829696251     0.0380918749
   33  C  3  S      0.2218606967     0.1124808146    -0.1064234603    -0.3059484304     0.3152822924
   34  C  3  X      0.2979898430     0.0050117909    -0.0551809675     0.0272597772    -0.0164174077
   35  C  3  Y     -0.1364781512    -0.0087394227     0.0159014791     0.0080189856    -0.0017902706
   36  C  3  Z      0.0145764935    -0.0237262550    -0.0109077552     0.0902444021    -0.0458153500
   37  C  3  X      0.5078417047    -0.0067632547    -0.1677409049     0.0525188123     0.0061719173
   38  C  3  Y     -0.2310957397    -0.0495650041    -0.0176562626     0.0740232826    -0.0077516812
   39  C  3  Z      0.1165533797    -0.0520316032    -0.1196973071     0.2938910231    -0.0837546910
   40  C  3 XX      0.0042197962     0.0073916383     0.0027177564    -0.0079054872     0.0031946463
   41  C  3 YY     -0.0043213758    -0.0003062894    -0.0003498261    -0.0137740769     0.0074917930
   42  C  3 ZZ      0.0033952432    -0.0006186249     0.0027217748     0.0032899780    -0.0021107581
   43  C  3 XY      0.0101914988     0.0068374185    -0.0013962125    -0.0028585119     0.0020963843
   44  C  3 XZ     -0.0124313508    -0.0006443674     0.0057596841     0.0021118955    -0.0017828896
   45  C  3 YZ      0.0055331082    -0.0006223904    -0.0009691931    -0.0000819617     0.0002471164
   46  C  4  S     -0.0056034924    -0.0395731396    -0.0391506325     0.0308570549    -0.0067965571
   47  C  4  S      0.0151253024     0.0842610972     0.0846993027    -0.0614193585     0.0226108400
   48  C  4  S      0.0033796935     0.5682977423     0.6120960614    -0.6811975478    -0.1048530309
   49  C  4  X     -0.0307748585     0.1142473999     0.1001114137    -0.0008697564    -0.0145547730
   50  C  4  Y     -0.0086614506    -0.0373222884    -0.0189080466    -0.0994866199     0.0441727877
   51  C  4  Z     -0.0355169744    -0.0219140264     0.0304719648     0.0601832298    -0.0293572840
   52  C  4  X      0.1352747588     0.2179291987     0.0610757687    -0.0778390804     0.0755654441
   53  C  4  Y     -0.0152894374    -0.0791445803    -0.0066135129    -0.2320166582     0.1465393151
   54  C  4  Z     -0.0544123980    -0.0560433187     0.0969849793     0.2249178899    -0.1889493095
   55  C  4 XX     -0.0088665805     0.0051165663     0.0011780813    -0.0055104012     0.0040051927
   56  C  4 YY      0.0049101203     0.0051631634     0.0118636254    -0.0007051441    -0.0023175832
   57  C  4 ZZ      0.0071061850     0.0084031718     0.0045608069    -0.0069188323     0.0024670124
   58  C  4 XY      0.0059174436    -0.0008885751     0.0025862297     0.0053964198    -0.0035855247
   59  C  4 XZ     -0.0002550892    -0.0004154506     0.0062202042    -0.0031886177     0.0003556133
   60  C  4 YZ      0.0073502456     0.0053533944    -0.0067318291    -0.0059678728     0.0045239390
   61  C  5  S      0.0176461677     0.0378124173    -0.0275925215     0.0283174223    -0.0173108681
   62  C  5  S     -0.0304085764    -0.0933947603     0.0650835746    -0.0839522208     0.0460811121
   63  C  5  S     -0.1705311472    -0.6803483168     0.3429641196    -0.4059210574    -0.0553731419
   64  C  5  X      0.1195591139     0.0386285853     0.0009478532    -0.0103230084     0.0070681331
   65  C  5  Y      0.0470981970     0.0424463364    -0.0830684176     0.0177209594    -0.0071391413
   66  C  5  Z      0.1702338070    -0.0491690167     0.0389321427    -0.0111640647     0.0064751236
   67  C  5  X      0.2832662048     0.1164222845    -0.1684625937    -0.4034561859    -0.1870305885
   68  C  5  Y     -0.0153318916     0.0022508700    -0.3243377636     0.1134381457    -0.0153430920
   69  C  5  Z      0.3094849736    -0.0465046196     0.2951120124     0.1550145295     0.1351294840
   70  C  5 XX     -0.0002023198    -0.0037057961     0.0192373810     0.0009863969    -0.0034697892
   71  C  5 YY     -0.0049830266    -0.0008680320     0.0066706739    -0.0083795348     0.0045213938
   72  C  5 ZZ     -0.0001121582    -0.0140101289    -0.0131889300    -0.0103227715     0.0075107553
   73  C  5 XY      0.0006759933    -0.0187929459    -0.0250156516    -0.0015878754     0.0032444366
   74  C  5 XZ      0.0041138529     0.0116941705     0.0099885211    -0.0011446525     0.0008137339
   75  C  5 YZ      0.0043061169    -0.0010022711     0.0136512233     0.0040715191    -0.0032689092
   76  C  6  S     -0.0004248606    -0.0092158708     0.0035727125     0.0475209039    -0.0320117150
   77  C  6  S     -0.0155669913     0.0186583101    -0.0048117345    -0.0605467093     0.0363793866
   78  C  6  S      0.2230581531     0.1136828085    -0.1280027453    -1.1710114653     0.8870477435
   79  C  6  X      0.0054996796     0.0209071308    -0.0282809623     0.0291278597    -0.0160258216
   80  C  6  Y      0.0323842875     0.0594547244    -0.0564962671    -0.0383117025     0.0268414808
   81  C  6  Z     -0.0296721982     0.0155454051     0.0737655011    -0.0475005043     0.0193068323
   82  C  6  X      0.0454265929     0.0493524395    -0.0870190719     0.0991817344    -0.0428311064
   83  C  6  Y     -0.0022235158     0.1866606393    -0.1451689057     0.0183962082     0.0001213084
   84  C  6  Z     -0.0797410959     0.0459123215     0.2244728554    -0.0718384213    -0.0417237330
   85  C  6 XX      0.0013095478     0.0037191187     0.0039251442    -0.0051591398     0.0024880347
   86  C  6 YY     -0.0001809952     0.0019234345    -0.0030493311    -0.0031804573     0.0022045805
   87  C  6 ZZ     -0.0043152349    -0.0027399033    -0.0024045548    -0.0064234395     0.0047714009
   88  C  6 XY      0.0009487205    -0.0081855457     0.0005120310    -0.0062603178     0.0031081287
   89  C  6 XZ     -0.0009792442    -0.0013831956    -0.0045898810     0.0011953545    -0.0001512451
   90  C  6 YZ      0.0011815115    -0.0023083348     0.0021927351     0.0062646451    -0.0033210355
   91  C  7  S      0.0045819172     0.0001893305     0.0036982072    -0.0068246811     0.0047398996
   92  C  7  S     -0.0061737523    -0.0079836538    -0.0187043827     0.0325302529    -0.0082857405
   93  C  7  S     -0.0438702536     0.0491009153     0.0480449235    -0.0907438432    -0.1085243430
   94  C  7  X     -0.1089800398     0.2468176032    -0.1371881855     0.0742384572    -0.0506606028
   95  C  7  Y     -0.1165149810     0.0474791178    -0.0116488069     0.0255167983    -0.0202186394
   96  C  7  Z     -0.0691223557    -0.1926773909     0.1487543813    -0.0841859666     0.0513734290
   97  C  7  X     -0.1453216662     0.2053610141     0.0432852885     0.5500920594    -0.0651300087
   98  C  7  Y      0.0130496209     0.2013052128    -0.3173538725    -0.7293606028     0.0348468775
   99  C  7  Z     -0.1488762884    -0.2891830681     0.2854665596     0.2990179560     0.0113915405
  100  C  7 XX      0.0114656211    -0.0210897861     0.0141430795    -0.0012447222     0.0015130870
  101  C  7 YY     -0.0187201684     0.0067384418    -0.0046049992     0.0017434004    -0.0004431624
  102  C  7 ZZ      0.0044670439     0.0137084056    -0.0096672186     0.0104571962    -0.0044189705
  103  C  7 XY     -0.0052508907     0.0180359974    -0.0083152191     0.0094799643    -0.0045548914
  104  C  7 XZ      0.0089518755    -0.0029209781    -0.0049591874    -0.0033150148     0.0015112644
  105  C  7 YZ     -0.0028702888    -0.0198275187     0.0128048039    -0.0032016818     0.0013718248
  106  C  8  S     -0.0004181973     0.0021278404     0.0044848649     0.0104931171     0.0191875687
  107  C  8  S     -0.0008824567    -0.0040242848    -0.0071938865    -0.0279303497    -0.0447262666
  108  C  8  S     -0.0553416481    -0.0566508484     0.1029044022    -0.2891540690     0.1673189774
  109  C  8  X      0.0691800529     0.0053216869     0.0071223345     0.0253444489     0.0307750476
  110  C  8  Y      0.1119302168     0.0054435515     0.0003463930     0.0063618498    -0.0061214559
  111  C  8  Z      0.1335363826    -0.0008891933    -0.0190076409    -0.0051926085    -0.0160784887
  112  C  8  X      0.1422353049     0.0233983013    -0.1508768080     0.0226294957    -0.2736607423
  113  C  8  Y      0.1670219710     0.0441174972     0.0474873064    -0.0083727483     0.0191733593
  114  C  8  Z      0.1524082242    -0.0406079454     0.0239409045     0.0159406732     0.1185881684
  115  C  8 XX      0.0009717967     0.0059298632     0.0131589040     0.0048085435     0.0072336311
  116  C  8 YY      0.0003587064     0.0009190912     0.0012796795    -0.0057614206    -0.0108802220
  117  C  8 ZZ     -0.0018685192    -0.0076406227    -0.0149237047    -0.0047577208    -0.0018663258
  118  C  8 XY     -0.0031639880    -0.0125603242    -0.0259495656    -0.0015488755     0.0046715794
  119  C  8 XZ      0.0020062393     0.0072173478     0.0129716364    -0.0019208992    -0.0118006802
  120  C  8 YZ      0.0012751591     0.0056650557     0.0119599579     0.0044680019     0.0033439932
  121  N  9  S      0.0040366233     0.0009569033    -0.0080214056    -0.0156877979     0.0049391621
  122  N  9  S      0.0025716935    -0.0056879469    -0.0039552119    -0.0055562974     0.0086389911
  123  N  9  S      0.1478823865     0.1459580579    -0.3621385055    -0.8088440812     0.0902567178
  124  N  9  X     -0.1116732155     0.2666482551    -0.1395508383     0.0710490785    -0.0332770389
  125  N  9  Y     -0.1145562584     0.0543085019     0.0009349508     0.0291661100    -0.0174896210
  126  N  9  Z     -0.0682453662    -0.2041149134     0.1288766408    -0.0806662101     0.0375579097
  127  N  9  X      0.1068395357    -0.3479462265     0.2194958177     0.0111272905     0.0382500473
  128  N  9  Y      0.1672901129    -0.0336300907    -0.0742903593    -0.2069930099     0.0363414546
  129  N  9  Z      0.0719754824     0.2304183384    -0.1160207757     0.1928231358    -0.0572306959
  130  N  9 XX      0.0008068516    -0.0043123505     0.0042435632     0.0025040294     0.0009510625
  131  N  9 YY     -0.0025151235     0.0001513411     0.0000959293     0.0002666369     0.0000594035
  132  N  9 ZZ     -0.0000383563     0.0010716126    -0.0004072983     0.0052088923    -0.0013060718
  133  N  9 XY     -0.0017205029     0.0023618214    -0.0006400648     0.0048983648    -0.0018152565
  134  N  9 XZ      0.0019060574    -0.0000075496    -0.0015426009    -0.0022112275     0.0004800819
  135  N  9 YZ     -0.0011683003    -0.0034184931     0.0037902987     0.0017368561     0.0005100602
  136  C 10  S      0.0049712807     0.0193853420     0.0412607859     0.0284602795     0.0286181548
  137  C 10  S     -0.0126572027    -0.0506953344    -0.1064151068    -0.0611506151    -0.0612890928
  138  C 10  S     -0.0693950172    -0.1926754464    -0.3444490559    -0.2833291797    -0.2726233173
  139  C 10  X     -0.0186165781     0.0213935598     0.0456360701     0.0453455115     0.0474163927
  140  C 10  Y     -0.0352942192     0.0191374822     0.0367600739    -0.0396964320    -0.0668381867
  141  C 10  Z     -0.0549107455    -0.0283395213    -0.0526871595     0.0092556369     0.0312540853
  142  C 10  X     -0.0569468451    -0.0327720699    -0.0227199925     0.1515881995     0.2747510827
  143  C 10  Y     -0.0550432172     0.0144642464    -0.0308338424    -0.2022686633    -0.2121374488
  144  C 10  Z     -0.0749044642     0.0029429414     0.0410743563     0.0888296946     0.0351862135
  145  C 10 XX     -0.0051427855    -0.0011964745    -0.0024589485    -0.0029034674    -0.0039493156
  146  C 10 YY     -0.0092716824    -0.0055268726    -0.0099227233    -0.0029803522     0.0012409974
  147  C 10 ZZ      0.0118997194    -0.0030868945    -0.0081098136    -0.0048789055    -0.0086879945
  148  C 10 XY     -0.0069649583     0.0006998584     0.0018520968    -0.0044495038    -0.0101651304
  149  C 10 XZ     -0.0021928595    -0.0028676955    -0.0051454563     0.0017656428     0.0079501313
  150  C 10 YZ      0.0010934913     0.0003868013     0.0001158539    -0.0004549465    -0.0009329105
  151  C 11  S     -0.0024036358    -0.0090481900    -0.0178563534     0.0153084629     0.0428035067
  152  C 11  S      0.0065842520     0.0224979931     0.0414323109    -0.0294206353    -0.0983962962
  153  C 11  S      0.0422803223     0.1396131027     0.2279537890    -0.3327003119    -0.7829473039
  154  C 11  X     -0.0403050704    -0.0189278010    -0.0327798569    -0.0277043534    -0.0296822531
  155  C 11  Y     -0.0561952471     0.0019498047     0.0110760013    -0.0416614155    -0.0798999807
  156  C 11  Z     -0.0645454338     0.0041412536     0.0181357068     0.0399151305     0.0878379402
  157  C 11  X     -0.0730832430    -0.0528006821    -0.1057899576    -0.0636727073    -0.0375379403
  158  C 11  Y     -0.0822393061     0.0184445773     0.0662798024    -0.0540645219    -0.2337847644
  159  C 11  Z     -0.0999821625     0.0055597992     0.0172067921     0.0626045722     0.2255628103
  160  C 11 XX      0.0075799592     0.0020724752     0.0028455447    -0.0062768532    -0.0154966333
  161  C 11 YY     -0.0078642609     0.0016783831     0.0041410316    -0.0007032435    -0.0032335046
  162  C 11 ZZ      0.0017399922     0.0010198135     0.0015279906     0.0009637852    -0.0015782726
  163  C 11 XY      0.0031241328    -0.0011883815    -0.0024693173     0.0035844000     0.0068037134
  164  C 11 XZ      0.0081576842     0.0009475379     0.0011623441    -0.0000148938    -0.0013846011
  165  C 11 YZ     -0.0048733349     0.0001353773     0.0006438209    -0.0042282356    -0.0079308708
  166  C 12  S     -0.0000770540     0.0009826404     0.0024478999     0.0191012612     0.0387761834
  167  C 12  S      0.0008114326    -0.0016930177    -0.0071836406    -0.0395181412    -0.0877960425
  168  C 12  S     -0.0018876679    -0.0180480466    -0.0028120993    -0.1839359453    -0.5712712479
  169  C 12  X      0.0638948423     0.0003314490    -0.0083216498    -0.0459823196    -0.1179534819
  170  C 12  Y      0.1032295233     0.0038236888    -0.0055347356     0.0079959896     0.0040659757
  171  C 12  Z      0.1215005526     0.0025996841    -0.0067099830     0.0313838797     0.0534403022
  172  C 12  X      0.1021154446     0.0033606876    -0.0312773487    -0.1521554039    -0.3363594404
  173  C 12  Y      0.1670976226     0.0047493123    -0.0035860869     0.0295249557     0.0209467912
  174  C 12  Z      0.1912188666     0.0044986025    -0.0082709903     0.0805809879     0.1496833528
  175  C 12 XX      0.0034812955     0.0005935434     0.0005070466     0.0034456869     0.0034526302
  176  C 12 YY     -0.0001503315    -0.0002295156    -0.0005876135    -0.0065671876    -0.0135458212
  177  C 12 ZZ     -0.0031052302    -0.0006654695    -0.0013615530    -0.0040732215    -0.0077663976
  178  C 12 XY      0.0027196919    -0.0006798146    -0.0019908898     0.0002086264     0.0011653294
  179  C 12 XZ      0.0026928602     0.0003522899     0.0004673434    -0.0038510736    -0.0076920371
  180  C 12 YZ     -0.0015001240     0.0004294770     0.0010422523     0.0029526264     0.0056258679
  181  C 13  S      0.0021995895     0.0099545094     0.0229170013     0.0188585694     0.0336673994
  182  C 13  S     -0.0041544521    -0.0236161886    -0.0579547027    -0.0391895328    -0.0765579482
  183  C 13  S     -0.0300885038    -0.1138445626    -0.3713379500    -0.3320073954    -0.6144512686
  184  C 13  X     -0.0317696342     0.0127017452     0.0318117390    -0.0359205804    -0.0748600278
  185  C 13  Y     -0.0580566906     0.0022233690     0.0144823015     0.0308175485     0.0757172459
  186  C 13  Z     -0.0708458380    -0.0122620234    -0.0185500109    -0.0177007077    -0.0208405019
  187  C 13  X     -0.0409791175     0.0233794835     0.0905731417    -0.0606691539    -0.1540507561
  188  C 13  Y     -0.0871901064     0.0214771123     0.0618999582     0.0665341145     0.2012020025
  189  C 13  Z     -0.1168382805    -0.0366262753    -0.0823113026    -0.0421243555    -0.0831769521
  190  C 13 XX      0.0039885420    -0.0004268256    -0.0026031843    -0.0025839979    -0.0070022022
  191  C 13 YY      0.0070292003    -0.0013450330    -0.0043496881     0.0003928211    -0.0002342798
  192  C 13 ZZ     -0.0118606474    -0.0028382773    -0.0052600688    -0.0053144921    -0.0083105583
  193  C 13 XY      0.0062200304    -0.0015307012    -0.0035885062    -0.0047692425    -0.0085766461
  194  C 13 XZ      0.0013893559     0.0007581768     0.0017337893     0.0039049672     0.0075315603
  195  C 13 YZ     -0.0005520667     0.0007748653     0.0015262428    -0.0004318688    -0.0018514023
  196  C 14  S     -0.0049322292    -0.0173259598    -0.0359495905     0.0157383641     0.0364871988
  197  C 14  S      0.0131412796     0.0436863731     0.0933129461    -0.0326041619    -0.0831925533
  198  C 14  S      0.0466418922     0.1590534370     0.3788829928    -0.1448073453    -0.2673634688
  199  C 14  X     -0.0336611367    -0.0312955084    -0.0634141451     0.0088110820     0.0261079032
  200  C 14  Y     -0.0339917144     0.0273641165     0.0547989424     0.0321956029     0.0357966691
  201  C 14  Z     -0.0466673188    -0.0083677874    -0.0107170872    -0.0321769665    -0.0442147796
  202  C 14  X     -0.0333865538    -0.0036818375     0.0911388727     0.0518520173     0.1240780220
  203  C 14  Y     -0.0691873085     0.0195853949     0.0541693355     0.1090854801     0.1539110219
  204  C 14  Z     -0.0719207739    -0.0172836609    -0.0914019446    -0.1218379609    -0.1948695154
  205  C 14 XX     -0.0073413310    -0.0008263739    -0.0013224613    -0.0063346091    -0.0108746093
  206  C 14 YY      0.0102216750     0.0049584581     0.0099074673     0.0002646229    -0.0033212664
  207  C 14 ZZ     -0.0001531264     0.0041456258     0.0095710020     0.0004830257    -0.0007312598
  208  C 14 XY     -0.0038790818     0.0011463114     0.0034019852     0.0028760374     0.0059489686
  209  C 14 XZ     -0.0085595786     0.0015075013     0.0041196996    -0.0012650230    -0.0027789228
  210  C 14 YZ      0.0053705775    -0.0012621628    -0.0041770167    -0.0036958755    -0.0077652499
  211  H 15  S     -0.0308736818    -0.0107096414    -0.0368025163     0.0529266818    -0.0271285382
  212  H 15  S     -0.0657299672    -0.5415980371     0.1773697394     0.7022507205    -0.4465981196
  213  H 16  S     -0.0041579703    -0.0019494654    -0.0088584996     0.0417897380    -0.0252965848
  214  H 16  S      0.0464119769    -0.2373890258     0.0616457243     0.6235240109    -0.4135304869
  215  H 17  S      0.0235276924    -0.0111827329     0.0095093130     0.0395661173    -0.0252123053
  216  H 17  S      0.0049401548    -0.1953679820    -0.0935108009     0.6831288274    -0.3424255120
  217  H 18  S      0.0055218362    -0.0305530682     0.0411388789     0.0389335484    -0.0294712916
  218  H 18  S     -0.0477587637    -0.3517848967    -0.1711189620     0.8453797038    -0.2850055266
  219  H 19  S     -0.0057781824    -0.0346968312    -0.0070894575     0.0119388470    -0.0061877290
  220  H 19  S     -0.0323736112    -0.3254056125    -0.0154441826     0.5247516492    -0.3238341176
  221  H 20  S      0.0087945341     0.0501590232     0.0140351173     0.0378053283    -0.0255516547
  222  H 20  S     -0.0338974921    -0.0041326275     0.0743968763     0.6419469076    -0.4389908673
  223  H 21  S     -0.0034992707    -0.0087702282    -0.0140747701     0.0262791373     0.0612776139
  224  H 21  S      0.0155925889     0.0476310345     0.1614447040     0.5463800071     0.6559247696
  225  H 22  S     -0.0026845284    -0.0092966500    -0.0177824729     0.0254909218     0.0615817595
  226  H 22  S     -0.0152630181    -0.0625546888    -0.1175129952     0.3751937286     0.9280385753
  227  H 23  S      0.0000633186     0.0012549648     0.0037746248     0.0338293384     0.0625841670
  228  H 23  S     -0.0006521820     0.0114308966     0.0409554842     0.3965420660     0.9067541069
  229  H 24  S      0.0023912154     0.0122786189     0.0254680759     0.0290746003     0.0526503463
  230  H 24  S      0.0105675525     0.0813315077     0.2048777576     0.3619331443     0.7633747144
  231  H 25  S      0.0023675132     0.0087249694     0.0269388878     0.0283997332     0.0536364484
  232  H 25  S     -0.0194595403    -0.0208529944    -0.0151124753     0.3573598790     0.5535462620
  233  C 26  S     -0.0030713239     0.0073986672     0.0024880186     0.0085012968     0.0178080589
  234  C 26  S      0.0007183872    -0.0334249262     0.0060859092    -0.0639840739    -0.0634738188
  235  C 26  S      0.1354780546     0.0852053801    -0.3289116740     0.5975186370    -0.3655272433
  236  C 26  X     -0.0105911120     0.0389366674     0.0827607114    -0.0252608682    -0.0242755764
  237  C 26  Y     -0.0639430772    -0.1129943063    -0.2849559934    -0.0339138227     0.0357375028
  238  C 26  Z      0.0015817785     0.0752504441     0.1853854185     0.0494291382    -0.0202884279
  239  C 26  X      0.0101661948    -0.0139299840    -0.1289426703    -0.2840167151    -0.3889303683
  240  C 26  Y     -0.0585851609    -0.1925249691    -0.3447318975    -0.0580048381     0.0728409935
  241  C 26  Z     -0.0886322600     0.1710273214     0.3813922654     0.2114610490     0.1308970269
  242  C 26 XX     -0.0103753346    -0.0089608716    -0.0098239765    -0.0083387344     0.0003193177
  243  C 26 YY     -0.0000672667    -0.0006891866    -0.0024643881     0.0000247309    -0.0058144300
  244  C 26 ZZ      0.0112917729     0.0052644368     0.0117013798    -0.0006349733    -0.0066783867
  245  C 26 XY     -0.0032978778     0.0087024642     0.0241440671     0.0008904538    -0.0030635629
  246  C 26 XZ     -0.0083507335    -0.0051055048    -0.0130077098     0.0008641258    -0.0004562448
  247  C 26 YZ      0.0036618983    -0.0087383431    -0.0096999461    -0.0029156876     0.0012102429
  248  C 27  S      0.0026274728     0.0019437786    -0.0085055309     0.0073577650    -0.0200314344
  249  C 27  S     -0.0084732525    -0.0095169866     0.0304063671    -0.0375749709     0.0502840777
  250  C 27  S     -0.0473152093     0.1107018398     0.2532945905     0.2669365187     0.3354868137
  251  C 27  X     -0.0349668720    -0.0395094821    -0.0863890766     0.0348336799     0.0456513131
  252  C 27  Y     -0.0066122047     0.1484332944     0.2904831664     0.0180391131    -0.0378992069
  253  C 27  Z     -0.0813983169    -0.1105437043    -0.1878077846    -0.0495175654     0.0149026910
  254  C 27  X      0.0519449953    -0.0531098447    -0.3945797872     0.0553899706    -0.3830107463
  255  C 27  Y     -0.0262158667     0.1911531994     0.4100264527     0.0462419563    -0.0406319530
  256  C 27  Z     -0.1417842397    -0.1412926541    -0.1335590356    -0.0941953473     0.2501725834
  257  C 27 XX      0.0052153238    -0.0052140698    -0.0097404881    -0.0070881503    -0.0006755659
  258  C 27 YY     -0.0012442103    -0.0006204962     0.0014403965     0.0014735336     0.0071965644
  259  C 27 ZZ     -0.0053681698     0.0046034162     0.0146354546     0.0007952903     0.0029758124
  260  C 27 XY      0.0092897140     0.0084324313     0.0214684190     0.0023893499    -0.0027217453
  261  C 27 XZ      0.0044358309    -0.0043049208    -0.0101956980     0.0021379941     0.0064234585
  262  C 27 YZ     -0.0047438337    -0.0050086544    -0.0096967386    -0.0030136309     0.0003605368
  263  C 28  S     -0.0237457052     0.0172524532     0.0455743938     0.0277434698    -0.0144396836
  264  C 28  S      0.0528140041    -0.0424987420    -0.1183112633    -0.0916192568     0.0455744012
  265  C 28  S      0.0937375284    -0.3163178775    -0.3282791648     0.5507422029    -0.0311661726
  266  C 28  X     -0.1041111281     0.0292065586    -0.0577922488    -0.0256899649     0.0121613605
  267  C 28  Y     -0.0459474566    -0.0225327657    -0.0383252582     0.0136198103     0.0003869028
  268  C 28  Z     -0.0229273968     0.0026734140     0.0849461757    -0.0152169990     0.0040487128
  269  C 28  X     -0.3627860629     0.2652693082    -0.0207557589     0.4254384193    -0.0414431104
  270  C 28  Y     -0.0204973478     0.1135731626    -0.3585144323    -0.5154905147    -0.0231817758
  271  C 28  Z     -0.0575086521    -0.2563335712     0.4244635599     0.1820155773     0.0442449068
  272  C 28 XX     -0.0014833501     0.0279309555    -0.0170054347     0.0006361677    -0.0006287007
  273  C 28 YY      0.0207682425    -0.0155595815    -0.0082594962    -0.0059261526     0.0035538219
  274  C 28 ZZ     -0.0094288883    -0.0203498675     0.0026031643    -0.0125018854     0.0062986295
  275  C 28 XY      0.0050412072    -0.0175060954     0.0125892148    -0.0131379322     0.0070816979
  276  C 28 XZ     -0.0162537296    -0.0083721831    -0.0026596632     0.0029034846    -0.0019124126
  277  C 28 YZ     -0.0014917477     0.0188361825    -0.0113173909     0.0042992425    -0.0023939414

                         66               67               68               69               70
                    0.1044203606     0.1126544354     0.1187055490     0.1237929677     0.1256526385
    1  C  1  S      0.0060462505    -0.0266109132    -0.0246156690     0.0030093049    -0.0331580733
    2  C  1  S     -0.0020184005     0.0330719528     0.0296620754    -0.0336766062     0.0332055187
    3  C  1  S     -0.3174946155     1.1453842880     1.0000712320     0.5623514127     0.8867865732
    4  C  1  X     -0.0175073529    -0.0613326733    -0.0718392303     0.0403617856    -0.0506339233
    5  C  1  Y      0.0653864101    -0.0373210481    -0.0243121815     0.0222568557     0.0093934707
    6  C  1  Z      0.0367894531     0.1166729157     0.1094815991    -0.0400876438     0.0486505342
    7  C  1  X     -0.1591906728    -0.1357102869    -0.1770468371     0.2720205897    -0.2012738323
    8  C  1  Y      0.4030655569    -0.1244387745    -0.0960941419     0.2812429184     0.1898645336
    9  C  1  Z      0.1816911919     0.3160176547     0.3067714072    -0.3584867893     0.1892236194
   10  C  1 XX      0.0058576536     0.0008043087     0.0017073433    -0.0033319974     0.0012677553
   11  C  1 YY     -0.0015361105     0.0059642958     0.0021639976     0.0011221778     0.0016467688
   12  C  1 ZZ     -0.0044933298     0.0038897978     0.0051513577    -0.0034669611     0.0061095073
   13  C  1 XY      0.0052914233     0.0001058613    -0.0001728237    -0.0034990463    -0.0100496234
   14  C  1 XZ      0.0055705245     0.0013466913     0.0026060922    -0.0104562971    -0.0004967311
   15  C  1 YZ      0.0061959972    -0.0011815378    -0.0009733050    -0.0007869156    -0.0011243494
   16  C  2  S     -0.0354249728    -0.0258033268    -0.0199337832    -0.0045916268     0.0126822361
   17  C  2  S      0.0580472565     0.0666180319     0.0502218941     0.0036395607    -0.0484063554
   18  C  2  S      0.9509911908     0.3273447329     0.1583285729     0.1872680301    -0.0422775532
   19  C  2  X     -0.0262444367    -0.0258954829    -0.0112257791    -0.0852501132     0.0009919667
   20  C  2  Y     -0.1209172925    -0.0763537301    -0.0427019199    -0.0700071365    -0.0082588619
   21  C  2  Z      0.0239196153    -0.0166417271    -0.0122461541    -0.0285675957    -0.0151892487
   22  C  2  X     -0.1571982611    -0.1274688168    -0.0749851980    -0.2649518031     0.0688863900
   23  C  2  Y     -0.3790634318    -0.3723341894    -0.2809806251    -0.1872209472     0.0544182430
   24  C  2  Z      0.1647202866    -0.2344547643    -0.2245860794    -0.1086742465    -0.1927854194
   25  C  2 XX      0.0080125835     0.0028583058     0.0013501360     0.0081076039    -0.0024354732
   26  C  2 YY      0.0021168515     0.0081858514     0.0079345768    -0.0060929058    -0.0034322654
   27  C  2 ZZ      0.0057406442     0.0043736783     0.0026628106    -0.0013129381    -0.0045133739
   28  C  2 XY     -0.0063582217    -0.0005215438    -0.0012768205     0.0030679026     0.0001444967
   29  C  2 XZ     -0.0071736285    -0.0009411956    -0.0018659970     0.0035371521     0.0004888069
   30  C  2 YZ      0.0012589114    -0.0011022995     0.0009355414     0.0005831759     0.0056487967
   31  C  3  S     -0.0361298360     0.0189883523     0.0356437243    -0.0190437624     0.0372829192
   32  C  3  S      0.0488752431    -0.0489236066    -0.0811856992     0.0341013588    -0.0774569911
   33  C  3  S      1.0798647724    -0.1731808891    -0.3816040743     0.3551444670    -0.8332816171
   34  C  3  X      0.0621043778    -0.0098483560    -0.0073113361     0.0096195785     0.0046508729
   35  C  3  Y      0.0052608957     0.0228736263     0.0192343826    -0.0191980013    -0.0064323924
   36  C  3  Z     -0.1216019331     0.0580318999     0.0899342053    -0.1165968956     0.0411765554
   37  C  3  X      0.1926008521     0.0588251794     0.0622475537    -0.0034176186    -0.0851017903
   38  C  3  Y      0.0998974945     0.2648383136     0.2198388946    -0.0375522139    -0.0477386859
   39  C  3  Z     -0.3570558452     0.3189515629     0.4785083883    -0.4165835696     0.1429181752
   40  C  3 XX      0.0069265094    -0.0025301295    -0.0058882329     0.0053973861    -0.0053689840
   41  C  3 YY      0.0088666264    -0.0036259777    -0.0041879043    -0.0000586479    -0.0042065061
   42  C  3 ZZ     -0.0019192153    -0.0050582383    -0.0069057137     0.0012951991    -0.0069249749
   43  C  3 XY     -0.0064806959     0.0002428614     0.0000587605     0.0011861524    -0.0014767223
   44  C  3 XZ     -0.0033333707     0.0028665648     0.0016819330     0.0027870687     0.0040752532
   45  C  3 YZ     -0.0014536602    -0.0008113235     0.0007342513     0.0002665910     0.0044813347
   46  C  4  S      0.0156230777     0.0312844266     0.0177322982     0.0177591125    -0.0332941778
   47  C  4  S     -0.0192242601    -0.0269594318     0.0005570040    -0.0651438118     0.0446075197
   48  C  4  S     -0.4692955199    -1.3284815243    -1.2091079632     0.1869969724     1.1684805687
   49  C  4  X     -0.0024619344    -0.0255259404    -0.0456474603    -0.0258927950    -0.0327939350
   50  C  4  Y      0.0358983521    -0.1263124545    -0.0734928103    -0.0540206687     0.0115482963
   51  C  4  Z      0.0562860059     0.0616658181     0.0279290766     0.0324404416     0.0000378607
   52  C  4  X     -0.1556014271    -0.0583588015    -0.1045835427    -0.1296603258    -0.2085558551
   53  C  4  Y      0.2309963172    -0.3416378826    -0.0225235770    -0.3396067415    -0.0111333906
   54  C  4  Z      0.3278726844     0.1527192857    -0.0332621324     0.3578167187     0.2636930540
   55  C  4 XX     -0.0035831078    -0.0015790132     0.0020932190    -0.0097137898     0.0056510297
   56  C  4 YY     -0.0045039374    -0.0030437110    -0.0013425246    -0.0002830213     0.0095034701
   57  C  4 ZZ      0.0041195958    -0.0041342041    -0.0040360112    -0.0034298730    -0.0033352963
   58  C  4 XY     -0.0031137166    -0.0026198792    -0.0019872003    -0.0029611868    -0.0009712714
   59  C  4 XZ      0.0081868687     0.0013465475     0.0004535242    -0.0055968616    -0.0011378132
   60  C  4 YZ      0.0054893791     0.0004543516    -0.0002160399     0.0006034980    -0.0014302785
   61  C  5  S      0.0078160554    -0.0144525172    -0.0136477871    -0.0033388198    -0.0132475242
   62  C  5  S     -0.0417195301     0.0140104913     0.0146685473     0.0070464933     0.0278939062
   63  C  5  S      0.5627788633     0.1552987632     0.3210330011    -0.4414604810     0.7831629300
   64  C  5  X     -0.0045696623    -0.0302174666    -0.0300736269    -0.0388797725    -0.0094035810
   65  C  5  Y      0.0087937161    -0.0137676647     0.0077701014    -0.0586645124    -0.0115112378
   66  C  5  Z     -0.0258662238     0.0226454179     0.0184615790    -0.0488913976    -0.0477933981
   67  C  5  X      0.1300148687    -0.3884869389    -0.4467985960    -0.2409444357     0.7195498342
   68  C  5  Y      0.1322350754    -0.0051299429     0.1615526047    -0.1064617318    -0.0903591299
   69  C  5  Z     -0.2238863455     0.2629820764     0.1476805928     0.0731531243    -0.4466096827
   70  C  5 XX     -0.0062917678     0.0044867020     0.0008028207     0.0153084371     0.0107294097
   71  C  5 YY     -0.0008439029     0.0007292902     0.0006065500     0.0008814099     0.0057355429
   72  C  5 ZZ      0.0025220692    -0.0035163633     0.0020895606    -0.0194841587    -0.0096908350
   73  C  5 XY     -0.0023717820    -0.0045310930    -0.0018356653     0.0167868900     0.0028329616
   74  C  5 XZ     -0.0027410135     0.0043309206     0.0021536749     0.0046531359     0.0050426384
   75  C  5 YZ      0.0107503396     0.0021524646     0.0013562916    -0.0075155406    -0.0018409372
   76  C  6  S      0.0773383353    -0.0054732288     0.0060239667    -0.0105435332     0.0542416956
   77  C  6  S     -0.1116431502     0.0083368452    -0.0157599237     0.0763908883    -0.0312704521
   78  C  6  S     -1.8560396995     0.1544531969     0.1027079675    -0.7878133223    -1.8072129157
   79  C  6  X      0.1017779419    -0.0001115081    -0.0288481524     0.0135109184    -0.0702529440
   80  C  6  Y     -0.1092236379    -0.0006665989     0.0055900607    -0.0130477278    -0.0317706925
   81  C  6  Z     -0.0698771206     0.0037889398    -0.0140078325    -0.0152399328    -0.0564450275
   82  C  6  X      0.3441976762     0.0637534048     0.0120317836    -0.2088270681    -0.3241615472
   83  C  6  Y     -0.3198008873     0.1414350381     0.0608682780     0.3202441897     0.0910753001
   84  C  6  Z     -0.1851302664    -0.1615146284    -0.2256842182     0.1144321973    -0.0377710137
   85  C  6 XX     -0.0036629878     0.0002047527    -0.0024011719     0.0010961769    -0.0077057074
   86  C  6 YY     -0.0103962036     0.0003922332    -0.0019220462     0.0073716530    -0.0031547195
   87  C  6 ZZ     -0.0118855488     0.0014756869     0.0021242444     0.0053374719     0.0017183507
   88  C  6 XY     -0.0003255395     0.0001838812     0.0013909022     0.0014886057     0.0080759616
   89  C  6 XZ     -0.0019112637     0.0000049763     0.0012435185    -0.0011572659     0.0000264410
   90  C  6 YZ     -0.0101645180     0.0004323512    -0.0002509474     0.0013477963    -0.0014735057
   91  C  7  S      0.0006905802    -0.0039666336     0.0012164708    -0.0099743584     0.0022036383
   92  C  7  S      0.0045394027     0.0065196116     0.0027528903     0.0312806480    -0.0172184120
   93  C  7  S     -0.1301499534    -0.2966924000    -0.2299538501    -0.0802731288    -0.0791127806
   94  C  7  X     -0.0396777950    -0.0498588993    -0.0617089163     0.0858881332     0.0519635661
   95  C  7  Y     -0.0652773853    -0.0091349238    -0.0398517952     0.1641290933     0.0469692388
   96  C  7  Z     -0.0707152206     0.0330882152     0.0091134237     0.1583343580     0.0522658371
   97  C  7  X      0.0441356893    -0.1424459000     0.0677239663     0.2308684280    -0.4478539353
   98  C  7  Y     -0.1548939615     0.1778901858    -0.2021862006     0.1450802773     0.9421999968
   99  C  7  Z     -0.0559926625    -0.0632041768     0.0588941692     0.3449296477    -0.3291511139
  100  C  7 XX      0.0002883088     0.0021122833     0.0019983669    -0.0010870949    -0.0064054441
  101  C  7 YY     -0.0052955039    -0.0009500977    -0.0018670997     0.0117985794     0.0034384422
  102  C  7 ZZ      0.0057870435    -0.0036419835    -0.0004485430    -0.0038473175    -0.0061619056
  103  C  7 XY     -0.0004173596    -0.0041471748    -0.0026205997     0.0001501665    -0.0048629673
  104  C  7 XZ      0.0044734860     0.0008145139     0.0019234535    -0.0075830723     0.0016950916
  105  C  7 YZ     -0.0006397433     0.0012588230     0.0000485324     0.0032596227    -0.0010559224
  106  C  8  S     -0.0007491795    -0.0006371924     0.0032114196    -0.0000892760     0.0005708092
  107  C  8  S     -0.0055748378     0.0006647567    -0.0091925130     0.0051143343     0.0049249134
  108  C  8  S     -0.1059949423    -0.1282416027    -0.1656976745     0.0945700771     0.1251874182
  109  C  8  X     -0.0125985803     0.0295024516     0.0043369185     0.0308077552    -0.0585984565
  110  C  8  Y     -0.0156126307    -0.0035671831     0.0142942342     0.0363194344     0.0131723704
  111  C  8  Z     -0.0200510938    -0.0038491891    -0.0189225665     0.0323359044     0.0477992203
  112  C  8  X      0.0994841977    -0.0824029389     0.0900204822    -0.1499143211     0.2823498321
  113  C  8  Y     -0.0504536901    -0.0019942092    -0.1230554773     0.0524656333     0.0287405021
  114  C  8  Z     -0.0784515580     0.0547373745     0.0451518916     0.1737895058    -0.1193686897
  115  C  8 XX     -0.0032706252     0.0004322491     0.0016549673     0.0147906325    -0.0000846490
  116  C  8 YY     -0.0001500186    -0.0015368283    -0.0001067045    -0.0020211116     0.0055698218
  117  C  8 ZZ      0.0013880823     0.0004159757    -0.0041053463    -0.0108278997    -0.0037471878
  118  C  8 XY     -0.0035104260     0.0036459739    -0.0072993308     0.0112199554     0.0009747951
  119  C  8 XZ     -0.0017313684    -0.0008118483     0.0036545755     0.0092293049     0.0083377081
  120  C  8 YZ      0.0013840202     0.0007534410     0.0038814570    -0.0044864091    -0.0085323863
  121  N  9  S      0.0007484097     0.0095828339     0.0019392522    -0.0032170578     0.0202248567
  122  N  9  S      0.0040335970     0.0092384215     0.0079475871    -0.0085119550     0.0107956426
  123  N  9  S     -0.0551141109     0.3242347395    -0.0975475968    -0.0817151564     0.9870112750
  124  N  9  X     -0.0254063650    -0.0251894303    -0.0214169527     0.0860816033     0.0430693351
  125  N  9  Y     -0.0489064345    -0.0114301056    -0.0286860787     0.1368195468     0.0313584615
  126  N  9  Z     -0.0611617173     0.0249222834    -0.0114127240     0.1442665381     0.0589393880
  127  N  9  X      0.0363300260    -0.0123650477     0.0561962220    -0.1189234776    -0.1985796565
  128  N  9  Y      0.0547285251     0.0915873225     0.0176331995    -0.2154219973     0.1637458197
  129  N  9  Z      0.0921646611    -0.0757002633     0.0213018388    -0.2129111300    -0.2026443860
  130  N  9 XX      0.0012529085    -0.0002645151     0.0022478191    -0.0022864078    -0.0054989426
  131  N  9 YY     -0.0020089287     0.0002536177    -0.0010148961     0.0041039038     0.0022833258
  132  N  9 ZZ      0.0018108915    -0.0024315352     0.0000093598    -0.0035775173    -0.0052905665
  133  N  9 XY     -0.0003569947    -0.0033028939    -0.0013292891     0.0005940857    -0.0042091392
  134  N  9 XZ      0.0014953089     0.0015533251     0.0007278485    -0.0034649582     0.0018485687
  135  N  9 YZ     -0.0005775053    -0.0009401919     0.0008137550     0.0021435340    -0.0036803776
  136  C 10  S     -0.0009821308     0.0307105249    -0.0111512609     0.0031499560    -0.0271572630
  137  C 10  S      0.0034169577    -0.0669704665     0.0263957681    -0.0073925249     0.0613566587
  138  C 10  S     -0.0003875820    -0.5552181069     0.4880362925     0.0845045578     0.1957066695
  139  C 10  X     -0.0084040668     0.0876587175    -0.0648898687     0.0259040183    -0.0453217109
  140  C 10  Y     -0.0013520261    -0.0917645518     0.0799715401     0.0504891105     0.0639598790
  141  C 10  Z     -0.0112925058     0.0368263119    -0.0387642363     0.0502121817     0.0126015580
  142  C 10  X     -0.0491794565     0.3309713306    -0.2472960978     0.0955566871    -0.3059826118
  143  C 10  Y      0.0351862326    -0.4139451394     0.1290122049    -0.0178163424     0.4087356956
  144  C 10  Z     -0.0206541228     0.1852545991     0.0144147442     0.1290978814    -0.1212920168
  145  C 10 XX      0.0017475616    -0.0053559902     0.0024303776    -0.0060777398     0.0066966667
  146  C 10 YY      0.0018599310    -0.0051195220     0.0018098585    -0.0044960325    -0.0003229658
  147  C 10 ZZ     -0.0025616643    -0.0045072787     0.0043494543     0.0095728131     0.0058004322
  148  C 10 XY      0.0019263725    -0.0010337796     0.0042856841    -0.0049898598    -0.0034297558
  149  C 10 XZ     -0.0000513678     0.0007588904    -0.0039792226    -0.0022964181    -0.0022212629
  150  C 10 YZ     -0.0004607535     0.0007718354    -0.0026872149     0.0002359653     0.0041141856
  151  C 11  S     -0.0001454642     0.0081287619    -0.0336385969    -0.0091378022     0.0109633240
  152  C 11  S      0.0027914356    -0.0170441054     0.0764455011     0.0165073409    -0.0212631964
  153  C 11  S      0.0393413781    -0.4192126657     0.7950266420     0.1415478608    -0.0297492775
  154  C 11  X      0.0124585527    -0.0202722193     0.0291518580    -0.0467795951    -0.0346897998
  155  C 11  Y      0.0223219630    -0.0506680514     0.1038499735    -0.0602012455    -0.0829818112
  156  C 11  Z      0.0257976956     0.0398485293    -0.0926936387    -0.1357671025     0.0075856790
  157  C 11  X      0.0221541450    -0.1471781655     0.1396948108    -0.0750924475    -0.0296655954
  158  C 11  Y      0.0314481284    -0.0269789214     0.3432556424    -0.0403416975    -0.3390646700
  159  C 11  Z      0.0526943285     0.0744629636    -0.3449475222    -0.3280427907     0.1498407086
  160  C 11 XX     -0.0006955497    -0.0018940220     0.0068324671     0.0037651012    -0.0021725918
  161  C 11 YY      0.0027260858    -0.0036358216     0.0075638031    -0.0074233576    -0.0038920640
  162  C 11 ZZ     -0.0012378096    -0.0000021615     0.0039117320     0.0074602639     0.0013214133
  163  C 11 XY     -0.0001418305     0.0030670791    -0.0035689052    -0.0017272609    -0.0005201440
  164  C 11 XZ     -0.0012060112    -0.0012252949     0.0016772329     0.0045842693     0.0024088017
  165  C 11 YZ      0.0005971847     0.0007549739     0.0000178046    -0.0024410870    -0.0019895779
  166  C 12  S      0.0010623299    -0.0131755965     0.0007235809    -0.0046581202     0.0277640309
  167  C 12  S     -0.0006985594     0.0283288683    -0.0006182505     0.0077198140    -0.0566002776
  168  C 12  S     -0.0553261419     0.4484280120     0.0413180002     0.2153522984    -1.0038462662
  169  C 12  X     -0.0221530120     0.0617318152     0.0002589348     0.0830454146    -0.0904217096
  170  C 12  Y     -0.0245578834    -0.0060067830    -0.0002555562     0.0971623272     0.0438454472
  171  C 12  Z     -0.0275665271    -0.0112723703    -0.0118424080     0.1051136762     0.0982350390
  172  C 12  X     -0.0365314178     0.1192246551     0.0165953900     0.1790286946    -0.2574970761
  173  C 12  Y     -0.0533415997     0.0812809104    -0.1064174944     0.1797468979     0.1213325642
  174  C 12  Z     -0.0550095417    -0.0988014749     0.0566536762     0.2417628826     0.2187516370
  175  C 12 XX     -0.0010073784     0.0033901137    -0.0014553679     0.0052002950    -0.0030174218
  176  C 12 YY     -0.0002237426     0.0037657237    -0.0003915690     0.0004851831    -0.0053541171
  177  C 12 ZZ      0.0009964898     0.0001296951     0.0020945799    -0.0033997702    -0.0068692667
  178  C 12 XY     -0.0008685202    -0.0037428712     0.0029863631     0.0050183865     0.0016606698
  179  C 12 XZ     -0.0012622835     0.0029097650    -0.0023261662     0.0035882458     0.0025909024
  180  C 12 YZ      0.0007906858    -0.0000067424    -0.0013692613    -0.0032155729     0.0009968778
  181  C 13  S      0.0022054799    -0.0229487392     0.0306949952     0.0060328471     0.0005598322
  182  C 13  S     -0.0033455679     0.0501975584    -0.0670035467    -0.0157619773     0.0005370139
  183  C 13  S     -0.0012521338     0.4770355342    -0.7759066034    -0.2458672960     0.2451350056
  184  C 13  X      0.0085235828     0.0723550326    -0.0767750775    -0.0728180178    -0.0217830987
  185  C 13  Y      0.0280309655    -0.0963870562     0.1063023580    -0.0724834593    -0.0260003554
  186  C 13  Z      0.0227941617     0.0294355273    -0.0388045683    -0.1142453740    -0.0482453479
  187  C 13  X     -0.0029780557     0.2600745532    -0.2843804756    -0.1606446439    -0.0212425768
  188  C 13  Y      0.0653531090    -0.2902508273     0.3150631161    -0.1392654301     0.0737011943
  189  C 13  Z      0.0375389728     0.0830004208    -0.0973447114    -0.2030482164    -0.2066174411
  190  C 13 XX     -0.0001173273     0.0036471906    -0.0028952913    -0.0016309897    -0.0018965072
  191  C 13 YY     -0.0022400278     0.0033122390    -0.0061540635     0.0067970758     0.0047586252
  192  C 13 ZZ      0.0018695976     0.0051385194    -0.0071262226    -0.0093008710    -0.0021629660
  193  C 13 XY     -0.0013167010     0.0037070582    -0.0034711559     0.0019589695     0.0008465376
  194  C 13 XZ      0.0007602198    -0.0033895856     0.0021648832    -0.0031109883    -0.0005358272
  195  C 13 YZ     -0.0003985763    -0.0012050911     0.0030121614     0.0029954369    -0.0009297166
  196  C 14  S     -0.0006470778    -0.0120549751     0.0170640550     0.0109979661    -0.0384227745
  197  C 14  S      0.0027305567     0.0268615104    -0.0402406362    -0.0281217751     0.0910070039
  198  C 14  S     -0.0704282940     0.3995082363    -0.5318772263    -0.1115765706     0.4404148703
  199  C 14  X     -0.0050424910    -0.0066531437     0.0248916243     0.0449638790    -0.0423443047
  200  C 14  Y     -0.0027464250    -0.0533745378     0.0858866474     0.0708061027    -0.0421426422
  201  C 14  Z     -0.0105418140     0.0546302967    -0.0912608118     0.0249839773     0.1009972786
  202  C 14  X     -0.0156201938    -0.0343444095     0.1660322438     0.1241916964    -0.1445365769
  203  C 14  Y     -0.0270606434    -0.0881599959     0.1694048926     0.1933734116    -0.3610843987
  204  C 14  Z      0.0132847765     0.1023033420    -0.2383785903    -0.0601243899     0.4484640899
  205  C 14 XX      0.0016564143     0.0025430674    -0.0068281891    -0.0094900975     0.0067109166
  206  C 14 YY     -0.0018095446     0.0040928588    -0.0036361805     0.0041157110     0.0059603859
  207  C 14 ZZ      0.0004674709     0.0003464089    -0.0004236644    -0.0008207753     0.0064765061
  208  C 14 XY      0.0011765518    -0.0042885888     0.0053491883    -0.0030600835    -0.0002734640
  209  C 14 XZ      0.0020920927     0.0021477570    -0.0009619349    -0.0066566049    -0.0049712312
  210  C 14 YZ     -0.0014277423     0.0007339456    -0.0017500686     0.0034593704     0.0036801677
  211  H 15  S     -0.0377850933    -0.0113297232    -0.0158891469     0.0338021495    -0.0184557320
  212  H 15  S     -0.0182669028    -1.0110341845    -0.9587646074     0.4104736555    -0.6404830640
  213  H 16  S     -0.0512160557    -0.0034780693    -0.0081836696     0.0222862720     0.0254502450
[truncated: 1,200,588 more chars]
