# Supplementary material for: Simulating the Energy Capture Process in Push–Pull Norbornadiene-Quadricyclane Photoswitches
Source: J Phys Chem Lett. 2025 Apr 23;16(17):4315–25. doi: 10.1021/acs.jpclett.5c00634 (PMC12051204; doi:10.1021/acs.jpclett.5c00634)
Supplement: Supplementary file 4 — jz5c00634_si_004.zip [file jz5c00634_si_004.zip › PES_scans/MRSF-TDDFT/Compound_II/input_16.log]

   PyOQP started at 2025-02-01 21:15:42


          ***********************************************************
          *                                                         *
          *             OpenQP: Open Quantum Platform               *
          *                                                         *
          *                Version: 1.0 Aug, 2024                   *
          *                                                         *
          ***********************************************************
          *     The most efficient implementation of MRSF-TDDFT.    *
          ***********************************************************
          *                                                         *
          *   OpenQP was initiated by Prof. Cheol Ho Choi in 2012.  *
          *                                                         *
          *   It has since been developed by:                       *
          *   Dr. Vladimir Mironov                                  *
          *   Dr. Konstantin Komarov                                *
          *   Mr. Igor Gerasimov                                    *
          *   Dr. Hiroya Nakata                                     *
          *   Dr. Mohsen Mazaherifar                                *
          *                                                         *
          *   In 2024, Prof. Jingbai Li at Hoffmann Institute of    *
          *   Advanced Materials began developing PyOQP.            *
          *                                                         *
          ***********************************************************

                     Job Details:
                      Start Time: Sat Feb  1 21:15:42 2025    
                      Host: r21c01b05.bem2.kdm.wcss.pl  
                      Resources Allocated:
                        OpenMP Threads:   12

                    ++++++++++++++++++++++++++++++++++++++++
                      MODULE: apply_basis 
                      Setting up basis set information
                    ++++++++++++++++++++++++++++++++++++++++

     Basis Sets options
     ------------------
     Basis Set File: /home/mkochman/programs/openqp/openqp/share/basis_sets/def2-sv(p).basis
     Number of Shells  =     124     Number of Primitives  =     248
     Number of Basis Set functions  =     277
     Maximum Angluar Momentum =       2


                    ++++++++++++++++++++++++++++++++++++++++
                       MODULE: int1e
                       Computing H, S and T Matrices
                    ++++++++++++++++++++++++++++++++++++++++

                     ================================
                     Cartesian Coordinate in Angstrom
                     ================================
        ATOM     ZNUC           X              Y              Z
      --------------------------------------------------------------
          1      6.0    -8.367330790    -0.372227170     4.811920990
          2      6.0    -8.509454570    -1.097745370     3.520794270
          3      6.0    -8.082781710    -0.166592960     2.430645070
          4      6.0    -7.594680100     1.054309620     3.171164540
          5      6.0    -6.578418830    -0.054345120     3.251027360
          6      6.0    -8.322612430     1.130739760     4.504267130
          7      6.0    -6.334027710    -2.045436350     4.970632050
          8      6.0    -2.902667860    -0.172845760     1.570708760
          9      7.0    -5.757385460    -2.919083600     5.455275520
         10      6.0    -2.492025240     0.761588480     0.602648850
         11      6.0    -1.217858110     0.686156600     0.055066910
         12      6.0    -0.338180980    -0.312442190     0.462074020
         13      6.0    -0.732680860    -1.241361160     1.420043780
         14      6.0    -2.004876170    -1.178818620     1.974019750
         15      1.0    -8.837334960    -0.762665750     5.707657130
         16      1.0    -9.005712770    -2.052200800     3.402589820
         17      1.0    -8.106231020    -0.324572100     1.361937680
         18      1.0    -7.336247040     1.947914010     2.614042940
         19      1.0    -7.760613920     1.683494460     5.261560960
         20      1.0    -9.319690820     1.568780850     4.399872980
         21      1.0    -3.178826380     1.538906840     0.289627130
         22      1.0    -0.909969570     1.410504780    -0.691412000
         23      1.0     0.656334740    -0.366422190     0.032072910
         24      1.0    -0.047127920    -2.019608430     1.737624150
         25      1.0    -2.317862960    -1.899956600     2.719453970
         26      6.0    -5.310986360    -0.070983170     2.633088320
         27      6.0    -4.207412500    -0.108904020     2.140288440
         28      6.0    -7.036232750    -0.973648540     4.378783330

 ...... End Of One Electron Integrals ......


                    ++++++++++++++++++++++++++++++++++++++++
                       MODULE: Guess_Huckel
                       Initial guess using Huckel theory
                    ++++++++++++++++++++++++++++++++++++++++

 ...... End of initial orbital guess ......

   Step  CPU time (seconds):      0.000   Wall time (seconds):      0.000
   Total CPU time (seconds):      0.000   Wall time (seconds):      0.000

   ==============================================
      PyQOP: Orbital Guess
   ==============================================

   PyOQP guess type:                   huckel
   PyOQP guess file:                   compute orbitals
   PyOQP guess alpha:                  computed
   PyOQP guess beta:                   computed


   ==============================================
   PyOQP: Entering Electronic Energy Calculation
   ==============================================

   PyOQP natom:                        28
   PyOQP charge:                       0
   PyOQP basis:                        def2-sv(p)
    

   ==============================================
   PyOQP: Normal SCF steps
   ==============================================

   PyOQP method:                       tdhf
   PyOQP hf/functional:                dtcam-vaee
   PyOQP scf type:                     rohf
   PyOQP scf maxit:                    1000
   PyOQP scf multiplicity:             3
   PyOQP scf convergence:              1e-07
   PyOQP scf incremental:              True
   PyOQP diis type:                    cdiis
   PyOQP vdiis/cdiis switch:           0.3
   PyOQP vdiis/vshift switch:          0.003
   PyOQP cdiis/vshift_switch           0.3
   PyOQP vshift:                       0.0
   

                    ++++++++++++++++++++++++++++++++++++++++
                       MODULE: HF_DFT_Energy
                       Computing HF/DFT SCF Energy
                    ++++++++++++++++++++++++++++++++++++++++

     Lebedev grid-based DFT options
     ------------------------------
     XC functional: DTCAM-VAEE
     NRAD  =      96     NLEB  =     302
     THRESH=    0.00E+00
 
 The LibXC 6.2.2 version is used.
 S. Lehtola, C. Steigemann, M. J.T. Oliveira, and M. A.L. Marques.,  SoftwareX 7, 1–5 (2018)
 The libXC interfaces are described in the following article:
 Igor S. Gerasimov, Federico Zahariev, Sarom S. Leang, Anton Tesliuk, Mark S. Gordon, Michael G. Medvedev,
 Introducing LibXC into GAMESS (US),
 Mendeleev Commun., 2021, 31, 302–305
 
 The information about selected functionals:
The CAM version of B3LYP, tuned for excitations and properties exchange-correlation functional will be used with a coefficient   1.00000000E+00.
The functional has been described in the following articles:
[1] K. Okuno, Y. Shigeta, R. Kishi, H. Miyasaka, and M. Nakano.,  J. Photochem. Photobiol., A 235, 29 (2012); DOI: 10.1016/j.jphotochem.2012.03.003
[2] W. Park, A. Lashkaripour, K. Komarov, S. Lee, M. Huix-Rotllant, and C. H. Choi, J. Chem. Theory Comput., ??, ?? (2024); DOI: 10.1021/acs.jctc.4c00640
 
CAM-corrected functional is called
Yanai's notation of CAM parameters is used
The global hybrid part:                  5.00000000E-01
Additional long-range hybrid part:      -2.00000000E-01
Range-saparated factor:                  3.30000000E-01
 
     DFT Threshold         = 0.123E-08
   Step  CPU time (seconds):      0.931   Wall time (seconds):      0.090
   Total CPU time (seconds):      0.931   Wall time (seconds):      0.090

     SCF options
     ------------------
     SCF type = ROHF                 MaxIT =  1000
     MaxDIIS =     5                 Conv =   0.0000001000
     DIIS Type = c-DIIS
     vDIIS_cDIIS_Switch =  0.30000   vDIIS_vshift_Switch =  0.00300
     DIIS Reset Mod =    10          DIIS Reset Conv =   0.00500000
     VShift =  0.00000               VShift_cDIIS_Switch =  0.30000
     MOM =     F                     MOM_Switch =  0.00300


   Direct SCF iterations begin.
   =============================================================================================
    Iter         Energy            Delta E         Int Skip     DIIS Error     Shift     Method
   =============================================================================================
       1    -668.8970587422   -668.8970587422     119506987     0.63018404     0.000     SD
       2    -666.7172990385      2.1797597037     119396721     0.35576089     0.000     C-DIIS
       3    -666.1356955180      0.5816035204     119558165     0.46994683     0.000     C-DIIS
       4    -670.3742212871     -4.2385257690     119636582     0.12557278     0.000     C-DIIS
       5    -669.9754952692      0.3987260178     119793256     0.14570325     0.000     C-DIIS
       6    -670.8555615824     -0.8800663132     119968984     0.02127443     0.000     C-DIIS
       7    -670.8706737311     -0.0151121487     120880905     0.00699712     0.000     C-DIIS
       8    -670.8740544472     -0.0033807161     121174704     0.00364937     0.000     C-DIIS
       9    -670.8746781259     -0.0006236786     124782576     0.00161394     0.000     C-DIIS
      10    -670.8748598849     -0.0001817591     125448710     0.00128246     0.000     C-DIIS
      11    -670.8749503704     -0.0000904855     130668712     0.00048766     0.000     C-DIIS
      12    -670.8750017599     -0.0000513895     126519200     0.00030764     0.000     C-DIIS
      13    -670.8750050751     -0.0000033152     132759740     0.00019532     0.000     C-DIIS
      14    -670.8750104592     -0.0000053840     133642256     0.00012068     0.000     C-DIIS
      15    -670.8750110130     -0.0000005538     140509792     0.00007098     0.000     C-DIIS
      16    -670.8750111747     -0.0000001617     146975458     0.00003758     0.000     C-DIIS
      17    -670.8750112089     -0.0000000342     146503544     0.00004481     0.000     C-DIIS
      18    -670.8750112478     -0.0000000389     147870785     0.00000806     0.000     C-DIIS
      19    -670.8750112528     -0.0000000050     154637775     0.00000763     0.000     C-DIIS
      20    -670.8750112579     -0.0000000051     152870795     0.00000410     0.000     C-DIIS
      21    -670.8750112569      0.0000000011     165307042     0.00000304     0.000     C-DIIS
      22    -670.8750112584     -0.0000000016     157452658     0.00000181     0.000     C-DIIS
      23    -670.8750112603     -0.0000000019     166397687     0.00000221     0.000     C-DIIS
      24    -670.8750112579      0.0000000024     176591359     0.00000164     0.000     C-DIIS
      25    -670.8750112604     -0.0000000025     167883385     0.00000061     0.000     C-DIIS
      26    -670.8750112595      0.0000000008     187236800     0.00000036     0.000     C-DIIS
      27    -670.8750112653     -0.0000000058     177436392     0.00000034     0.000     C-DIIS
      28    -670.8750112648      0.0000000005     182730102     0.00000024     0.000     C-DIIS
      29    -670.8750112786     -0.0000000138     181913677     0.00000011     0.000     C-DIIS
      30    -670.8750112892     -0.0000000106     178620475     0.00000021     0.000     C-DIIS
      31    -670.8750112778      0.0000000113     191907516     0.00000015     0.000     C-DIIS
      32    -670.8750112847     -0.0000000068     186866269     0.00000010     0.000     C-DIIS
      33    -670.8750112927     -0.0000000080     201298874     0.00000007     0.000     C-DIIS
   ----------------------------------------------------------------
          SCF convergence achieved ....

 Final ROHF energy is     -670.8750112927 after  33 iterations


 DFT: XC energy              =       -55.4101055103
 DFT: total electron density =       113.9999904961
 DFT: number of electrons    =       114


          ===============================
          Molecular Orbitals and Energies
          ===============================

   -------------- Alpha Orbitals -------------

                          1                2                3                4                5
                  -14.7847354915   -10.6491266896   -10.6483354403   -10.6257729875   -10.6245300766
    1  C  1  S     -0.0000075420     0.0065382026    -0.0003627357    -0.0243539163    -0.9502491795
    2  C  1  S      0.0001737541     0.0023097487    -0.0005800499    -0.0008584722    -0.0445304321
    3  C  1  S      0.0089707676    -0.0019803912    -0.0042691040     0.0152810164     0.0633396323
    4  C  1  X      0.0002150518    -0.0006246189     0.0002778450    -0.0000123378    -0.0016971648
    5  C  1  Y     -0.0000564919     0.0003494842     0.0000369289    -0.0001592202     0.0002659876
    6  C  1  Z     -0.0001056376    -0.0001223809    -0.0001618477    -0.0000526008     0.0018602325
    7  C  1  X      0.0014596002     0.0020669422    -0.0006333049     0.0010892036     0.0078645901
    8  C  1  Y      0.0017231231    -0.0018746780    -0.0005806768     0.0019139552     0.0022064990
    9  C  1  Z     -0.0043956062     0.0042510911    -0.0026480459    -0.0031100170    -0.0118986312
   10  C  1 XX     -0.0000179579    -0.0013223842     0.0004467650     0.0000126744    -0.0010206734
   11  C  1 YY     -0.0000085991    -0.0001440329    -0.0000904120     0.0000971919    -0.0009798460
   12  C  1 ZZ      0.0000226029     0.0001113145     0.0003139919    -0.0002761204    -0.0011123923
   13  C  1 XY      0.0000922453     0.0008575352     0.0000236160    -0.0000445690    -0.0000604563
   14  C  1 XZ     -0.0000964327     0.0004566548    -0.0005221464     0.0001724233     0.0006012899
   15  C  1 YZ      0.0000279912    -0.0004635339    -0.0000417389     0.0002126975     0.0002647756
   16  C  2  S      0.0000089581     0.0008537118     0.0005065834    -0.0917223732    -0.2720923530
   17  C  2  S      0.0010519215     0.0002877712     0.0000814240    -0.0035299379    -0.0135599895
   18  C  2  S     -0.0083132339     0.0256510012    -0.0092785950    -0.0240006379    -0.0030826291
   19  C  2  X      0.0002909429     0.0001161618     0.0004321703     0.0001630391    -0.0007871645
   20  C  2  Y      0.0000716537     0.0003640213     0.0002038307     0.0004913546    -0.0001134986
   21  C  2  Z      0.0000324654     0.0000572062    -0.0000898285    -0.0007984621     0.0004714543
   22  C  2  X     -0.0021527409     0.0077677031    -0.0017490513    -0.0036909068     0.0032425457
   23  C  2  Y     -0.0019539373     0.0015945231     0.0011865971    -0.0063957338    -0.0011160264
   24  C  2  Z     -0.0010889487     0.0020863874    -0.0005817595     0.0031401524    -0.0053614863
   25  C  2 XX      0.0001679957    -0.0008284453     0.0007606816     0.0002758586    -0.0002368778
   26  C  2 YY      0.0001014000     0.0000893922     0.0002266207     0.0007447431    -0.0002844646
   27  C  2 ZZ      0.0001060593    -0.0005499811     0.0000188441     0.0013107017     0.0011086762
   28  C  2 XY      0.0000426156     0.0001199138     0.0004121166     0.0002598086    -0.0001167190
   29  C  2 XZ      0.0000052234    -0.0005204679    -0.0001316172    -0.0003216009     0.0001511437
   30  C  2 YZ      0.0000052873    -0.0001183813     0.0001090601    -0.0010757694     0.0008401885
   31  C  3  S     -0.0000093297     0.0009484438     0.0004825211    -0.9846463467     0.0489500003
   32  C  3  S     -0.0004241946     0.0009653305     0.0009785335    -0.0442330685     0.0027931956
   33  C  3  S      0.0026294105    -0.0125372897     0.0158844662     0.0583111246    -0.0057265405
   34  C  3  X     -0.0001149090     0.0001159620    -0.0000063764    -0.0014665547     0.0002973743
   35  C  3  Y     -0.0001453634    -0.0000066884     0.0001387959    -0.0003095971    -0.0002891531
   36  C  3  Z     -0.0000262155     0.0002625821     0.0002985834    -0.0018639377     0.0002811059
   37  C  3  X      0.0001526205    -0.0019691189     0.0051677654     0.0058914961     0.0001354516
   38  C  3  Y     -0.0006293518     0.0013253253    -0.0015558390    -0.0007487873     0.0007628970
   39  C  3  Z      0.0011337270    -0.0031290117     0.0009366581     0.0139885995    -0.0027228866
   40  C  3 XX     -0.0000892502    -0.0001643294    -0.0008900018    -0.0000329013     0.0003385393
   41  C  3 YY     -0.0000588762     0.0000995632    -0.0001914765    -0.0006366187     0.0002827005
   42  C  3 ZZ     -0.0000211188     0.0004396254    -0.0001546952    -0.0016007540     0.0000337517
   43  C  3 XY     -0.0000128905    -0.0002062978    -0.0001213839    -0.0002916158     0.0002134755
   44  C  3 XZ      0.0000153548     0.0001199703    -0.0006278596    -0.0000035029    -0.0000319953
   45  C  3 YZ     -0.0000588837    -0.0000865365    -0.0000193332    -0.0003058093    -0.0003386384
   46  C  4  S     -0.0000129853     0.0017269186     0.0061189774    -0.0328676748    -0.0000798167
   47  C  4  S     -0.0007572211     0.0002629164     0.0020492944    -0.0034855694     0.0011276972
   48  C  4  S      0.0006894481    -0.0041064355     0.0065414495    -0.0100377852     0.0104304889
   49  C  4  X     -0.0000450517    -0.0002511146    -0.0007544756    -0.0007347006     0.0002435872
   50  C  4  Y      0.0002086629    -0.0000894063     0.0003428275    -0.0001402264     0.0000038061
   51  C  4  Z     -0.0000055819     0.0000354290    -0.0001138772    -0.0005564804    -0.0000702523
   52  C  4  X     -0.0003853667    -0.0006446174     0.0027929841     0.0030498403    -0.0020544793
   53  C  4  Y     -0.0001384548    -0.0019332830     0.0005257390     0.0031058721    -0.0005858411
   54  C  4  Z      0.0002554426    -0.0016071189     0.0012442366     0.0021372669     0.0034060092
   55  C  4 XX     -0.0000947205    -0.0002931873    -0.0007669869     0.0000856227     0.0000239184
   56  C  4 YY     -0.0000906808     0.0002303832    -0.0010444196     0.0009382348    -0.0002985515
   57  C  4 ZZ     -0.0001155201     0.0000867953     0.0001974477     0.0001736936     0.0000375951
   58  C  4 XY     -0.0000084166     0.0002569420     0.0013151115     0.0005596895    -0.0002721232
   59  C  4 XZ     -0.0000653239     0.0000497388    -0.0001823786     0.0003485128     0.0000910101
   60  C  4 YZ     -0.0000073574    -0.0003361721    -0.0000141154     0.0011212590     0.0003257156
   61  C  5  S     -0.0000136003     0.1775241833     0.9738218495     0.0011137515     0.0008718200
   62  C  5  S     -0.0001090732     0.0081338687     0.0443891729    -0.0009063046     0.0006844693
   63  C  5  S     -0.0036789649     0.0300185142    -0.0403778167    -0.0291106760     0.0074541146
   64  C  5  X      0.0001402739    -0.0000389838    -0.0005657682     0.0005606602    -0.0002833285
   65  C  5  Y     -0.0000950158     0.0006167462    -0.0000895492    -0.0003858597    -0.0000043309
   66  C  5  Z      0.0000141413    -0.0005218397    -0.0005785365    -0.0003196986    -0.0002220206
   67  C  5  X     -0.0087752477     0.0047200060     0.0178852108    -0.0116448482     0.0175966074
   68  C  5  Y     -0.0002204917    -0.0036365095     0.0038158418     0.0046358452     0.0009530007
   69  C  5  Z      0.0054654553    -0.0025843952    -0.0054975700     0.0105638215    -0.0081825606
   70  C  5 XX     -0.0000106117     0.0003604097     0.0031163356     0.0005592489    -0.0004460778
   71  C  5 YY     -0.0000768925    -0.0006666760     0.0012228128     0.0002726929    -0.0001087328
   72  C  5 ZZ     -0.0000255119    -0.0011299457     0.0015027906     0.0001654556    -0.0000967855
   73  C  5 XY      0.0000409121    -0.0004425220    -0.0002559556     0.0000094882    -0.0001405019
   74  C  5 XZ     -0.0000568374     0.0001671525    -0.0015504494     0.0008524824     0.0004051381
   75  C  5 YZ     -0.0000112099     0.0010356507    -0.0004957190     0.0000177294     0.0000140054
   76  C  6  S     -0.0000052059     0.0001077498     0.0001335073    -0.0003610192    -0.0073076185
   77  C  6  S      0.0000381424    -0.0014448996    -0.0008474962     0.0013828873     0.0000524364
   78  C  6  S     -0.0041729896     0.0104347655     0.0037222273    -0.0092123697    -0.0260047128
   79  C  6  X      0.0000113831    -0.0001125151    -0.0000400410    -0.0000395290    -0.0000684532
   80  C  6  Y      0.0000630702    -0.0000699025    -0.0000120490    -0.0000438851    -0.0008454614
   81  C  6  Z     -0.0000383969     0.0000038154    -0.0000718088    -0.0001772647     0.0001827818
   82  C  6  X      0.0000733881     0.0041238581     0.0019681979     0.0002876908    -0.0021910521
   83  C  6  Y      0.0016866110    -0.0033534747    -0.0023872532     0.0048926896     0.0087448417
   84  C  6  Z      0.0008370963    -0.0017045072     0.0007736440     0.0018256500     0.0031308658
   85  C  6 XX     -0.0000120179    -0.0000581037    -0.0000334042     0.0002248894     0.0001281571
   86  C  6 YY     -0.0000496949     0.0001260611     0.0000543122    -0.0000795852     0.0017068413
   87  C  6 ZZ      0.0000027477    -0.0002667637    -0.0001246040     0.0001779194     0.0002159787
   88  C  6 XY     -0.0000480488    -0.0003710561    -0.0003036831     0.0001067376     0.0002794031
   89  C  6 XZ      0.0000181258    -0.0001643064    -0.0001121014     0.0000618140    -0.0001246532
   90  C  6 YZ     -0.0000458861     0.0002736809     0.0001974997    -0.0004009645    -0.0006868104
   91  C  7  S      0.0001867657     0.0076433629    -0.0010005794    -0.0004705559     0.0007688300
   92  C  7  S      0.0022252835     0.0009362738     0.0004557518    -0.0001907546     0.0000577131
   93  C  7  S     -0.0008524755     0.0095681173    -0.0114012627    -0.0073944693     0.0140565845
   94  C  7  X     -0.0011337890     0.0009221179    -0.0001752964     0.0000755787    -0.0003567913
   95  C  7  Y      0.0017391337    -0.0015510266     0.0002608630    -0.0000590287     0.0001740681
   96  C  7  Z     -0.0009080381     0.0007237583     0.0000111425     0.0001710576    -0.0000335257
   97  C  7  X      0.0217741491     0.0050980152     0.0043856042     0.0036000561    -0.0066568122
   98  C  7  Y     -0.0322056498    -0.0105422913    -0.0061354942    -0.0059626698     0.0119510064
   99  C  7  Z      0.0180798241     0.0037532796     0.0041742969     0.0033871473    -0.0053446216
  100  C  7 XX      0.0002657666    -0.0007870657     0.0003333892     0.0000040904     0.0000945294
  101  C  7 YY     -0.0005591482    -0.0022508204     0.0005348677     0.0000640014     0.0002026119
  102  C  7 ZZ      0.0004326159    -0.0004033915     0.0001015824    -0.0000643192    -0.0000061851
  103  C  7 XY      0.0011805541     0.0016837050    -0.0004258474    -0.0001129012    -0.0000559601
  104  C  7 XZ     -0.0006697695    -0.0007979080     0.0000399647    -0.0000019580     0.0001162311
  105  C  7 YZ      0.0009857886     0.0014542706    -0.0002714569    -0.0000161750     0.0001028294
  106  C  8  S     -0.0000012870    -0.0004988002    -0.0014265216     0.0007771975    -0.0004485862
  107  C  8  S      0.0003445006    -0.0008724507    -0.0021714019     0.0005745653    -0.0003789887
  108  C  8  S      0.0028880512    -0.0029797446    -0.0099863488     0.0031249183    -0.0014984194
  109  C  8  X     -0.0000070820     0.0001149905     0.0005471173    -0.0000815885    -0.0000094949
  110  C  8  Y     -0.0000189306     0.0000469907    -0.0000396705     0.0000570190     0.0000095510
  111  C  8  Z      0.0000174719    -0.0000995883    -0.0001845697    -0.0000442598     0.0000141986
  112  C  8  X     -0.0025877142     0.0040020036     0.0083388491    -0.0035640991     0.0024704064
  113  C  8  Y      0.0003624411    -0.0013854619    -0.0001788471    -0.0011055618    -0.0002935986
  114  C  8  Z      0.0009403920    -0.0006929569    -0.0044499627     0.0028229134    -0.0011928225
  115  C  8 XX      0.0001070690    -0.0001734613    -0.0006958660     0.0001921125    -0.0000496657
  116  C  8 YY      0.0000537490    -0.0001487278    -0.0004208557     0.0000826741    -0.0000473744
  117  C  8 ZZ      0.0000576505    -0.0001671408    -0.0004830844     0.0000889558    -0.0000596507
  118  C  8 XY     -0.0000105405    -0.0000276753     0.0000600067    -0.0000297661     0.0000073040
  119  C  8 XZ     -0.0000245588     0.0000274439     0.0001711470    -0.0000424171     0.0000175211
  120  C  8 YZ     -0.0000032527     0.0000124633    -0.0000101057     0.0000095437    -0.0000052676
  121  N  9  S     -0.9881517395    -0.0000419897     0.0000069263    -0.0000004633     0.0000043716
  122  N  9  S      0.0463481908     0.0018935355    -0.0002101547     0.0000904998    -0.0002436464
  123  N  9  S     -0.0536060814    -0.0164664219    -0.0026373904    -0.0039492811     0.0074641898
  124  N  9  X      0.0020575546     0.0006222476    -0.0001432303     0.0000040354    -0.0001098354
  125  N  9  Y     -0.0031348198    -0.0007767133     0.0001605366     0.0000267777     0.0000045158
  126  N  9  Z      0.0017295497     0.0005524851    -0.0001175205     0.0000027039    -0.0000682612
  127  N  9  X      0.0069330468     0.0027479924     0.0001165907     0.0005724196    -0.0013376514
  128  N  9  Y     -0.0107874421    -0.0031357087    -0.0005156490    -0.0006922916     0.0010024730
  129  N  9  Z      0.0059162961     0.0025086955     0.0001088693     0.0004372253    -0.0009992055
  130  N  9 XX     -0.0032550922     0.0005411554    -0.0000600063     0.0000116059    -0.0000002473
  131  N  9 YY     -0.0027561711     0.0008157397    -0.0001522991     0.0000130666    -0.0001175322
  132  N  9 ZZ     -0.0033744324     0.0004777919    -0.0000841348     0.0000017147    -0.0000563783
  133  N  9 XY     -0.0006885606    -0.0003030206     0.0000694167     0.0000188126    -0.0000264262
  134  N  9 XZ      0.0003920472     0.0001415340    -0.0000368612    -0.0000211465     0.0000160594
  135  N  9 YZ     -0.0005630212    -0.0002459335     0.0000996882     0.0000279665     0.0000145103
  136  C 10  S     -0.0000070142    -0.0000391203    -0.0001870540     0.0001486205    -0.0000560981
  137  C 10  S      0.0000599507    -0.0000932250    -0.0003514201     0.0001515610    -0.0000586934
  138  C 10  S      0.0000806470     0.0000247467    -0.0026586244     0.0028927364    -0.0010206564
  139  C 10  X      0.0000070371    -0.0000031653     0.0001011897    -0.0000627735     0.0000116124
  140  C 10  Y     -0.0000121555     0.0000014596     0.0000282775    -0.0000354441     0.0000211248
  141  C 10  Z      0.0000066478     0.0000003326    -0.0000573599     0.0000566494    -0.0000189490
  142  C 10  X      0.0003113800    -0.0007691821    -0.0017318642     0.0009955602    -0.0006082505
  143  C 10  Y     -0.0003017919     0.0002926736     0.0015477895    -0.0011896593     0.0004994104
  144  C 10  Z      0.0000988212     0.0001106599    -0.0002958657     0.0004453296    -0.0000617468
  145  C 10 XX     -0.0000022186    -0.0000066421    -0.0001076326     0.0000444100    -0.0000028246
  146  C 10 YY      0.0000001714     0.0000205280     0.0000302319     0.0000100698    -0.0000065473
  147  C 10 ZZ     -0.0000157742     0.0000308253     0.0000528192    -0.0000054356     0.0000177710
  148  C 10 XY     -0.0000198758     0.0000298555     0.0000426424    -0.0000134481     0.0000155463
  149  C 10 XZ      0.0000087344    -0.0000151615     0.0000351995    -0.0000196530    -0.0000013722
  150  C 10 YZ     -0.0000060259    -0.0000195462    -0.0000634768    -0.0000029349     0.0000020865
  151  C 11  S     -0.0000035788     0.0000040323    -0.0000006751    -0.0000000134     0.0000045117
  152  C 11  S     -0.0000414161     0.0000581389     0.0000619462    -0.0000146492     0.0000318182
  153  C 11  S     -0.0002130061     0.0007344645     0.0025487406    -0.0017544190     0.0008342181
  154  C 11  X      0.0000170477    -0.0000229002    -0.0000968650     0.0000541579    -0.0000251391
  155  C 11  Y      0.0000070308    -0.0000055477    -0.0000003327    -0.0000011482    -0.0000059426
  156  C 11  Z     -0.0000140262     0.0000176824     0.0000379667    -0.0000214333     0.0000133528
  157  C 11  X     -0.0001533576     0.0000134258    -0.0001107565     0.0002270192    -0.0000926787
  158  C 11  Y      0.0000076583    -0.0000647032    -0.0004773215     0.0003247209    -0.0000876745
  159  C 11  Z      0.0000679206     0.0000497650     0.0004317686    -0.0003646066     0.0001115512
  160  C 11 XX     -0.0000058712     0.0000124642     0.0000671249    -0.0000324025     0.0000117620
  161  C 11 YY     -0.0000144447     0.0000188060     0.0000247491    -0.0000075609     0.0000091060
  162  C 11 ZZ     -0.0000132138     0.0000153856     0.0000299459    -0.0000123111     0.0000113760
  163  C 11 XY      0.0000005681    -0.0000040991    -0.0000159896     0.0000040521    -0.0000011923
  164  C 11 XZ     -0.0000124719     0.0000142877     0.0000122931     0.0000001203     0.0000071937
  165  C 11 YZ     -0.0000128201     0.0000160826     0.0000383790    -0.0000160472     0.0000101997
  166  C 12  S     -0.0000028717    -0.0000054581    -0.0000113630     0.0000030548    -0.0000004044
  167  C 12  S     -0.0000303180     0.0000298903     0.0000779850    -0.0000372835     0.0000267452
  168  C 12  S      0.0001664382    -0.0011753310    -0.0019458562     0.0007852577    -0.0006074188
  169  C 12  X      0.0000181584    -0.0000146684    -0.0000396479     0.0000181635    -0.0000142385
  170  C 12  Y     -0.0000029810     0.0000117308    -0.0000102369     0.0000122739    -0.0000009675
  171  C 12  Z     -0.0000061132    -0.0000026055     0.0000100165    -0.0000146413     0.0000029292
  172  C 12  X     -0.0001131030     0.0003876407     0.0007604574    -0.0003174545     0.0002205104
  173  C 12  Y      0.0000937243     0.0000980182    -0.0000726044     0.0000793955     0.0000197835
  174  C 12  Z     -0.0000251722    -0.0002708543    -0.0002854496     0.0000726565    -0.0001127588
  175  C 12 XX     -0.0000084639     0.0000087783     0.0000166450    -0.0000084172     0.0000071025
  176  C 12 YY     -0.0000054603     0.0000011994     0.0000073707    -0.0000040547     0.0000024142
  177  C 12 ZZ     -0.0000123960     0.0000075181     0.0000304503    -0.0000157311     0.0000086711
  178  C 12 XY     -0.0000067672     0.0000039091     0.0000206667    -0.0000113801     0.0000045078
  179  C 12 XZ     -0.0000020489     0.0000061915     0.0000083068    -0.0000011607     0.0000018459
  180  C 12 YZ     -0.0000129531     0.0000212565     0.0000472687    -0.0000186962     0.0000136196
  181  C 13  S     -0.0000033845     0.0000059664     0.0000023267    -0.0000020583     0.0000039160
  182  C 13  S     -0.0000272457     0.0000078377     0.0000939128    -0.0000794532     0.0000300629
  183  C 13  S     -0.0006540959     0.0019198068     0.0020230472    -0.0003679138     0.0008270348
  184  C 13  X      0.0000295562    -0.0000538770    -0.0000869627     0.0000247412    -0.0000283269
  185  C 13  Y     -0.0000095135    -0.0000021539     0.0000086784    -0.0000135221     0.0000045185
  186  C 13  Z     -0.0000064424     0.0000294976     0.0000253943     0.0000028515     0.0000061347
  187  C 13  X      0.0001420216    -0.0004258300    -0.0001657858    -0.0001450963    -0.0001013475
  188  C 13  Y      0.0001102647     0.0005686432     0.0003067923     0.0000660155     0.0001473086
  189  C 13  Z     -0.0001558809    -0.0002662493    -0.0001911671     0.0000285551    -0.0000794650
  190  C 13 XX     -0.0000108558     0.0000300795     0.0000323747     0.0000043965     0.0000065397
  191  C 13 YY     -0.0000066276     0.0000069306     0.0000317670    -0.0000217735     0.0000110022
  192  C 13 ZZ     -0.0000173010     0.0000205909     0.0000574017    -0.0000280008     0.0000147973
  193  C 13 XY     -0.0000123747     0.0000094134     0.0000404477    -0.0000183537     0.0000094322
  194  C 13 XZ      0.0000036484    -0.0000143374    -0.0000121655    -0.0000115590     0.0000004103
  195  C 13 YZ     -0.0000088831     0.0000057320     0.0000203786    -0.0000116436     0.0000063288
  196  C 14  S     -0.0000065369    -0.0001133459    -0.0001538854     0.0000365838    -0.0000617068
  197  C 14  S      0.0000704257    -0.0001838662    -0.0003307568     0.0000615477    -0.0000615085
  198  C 14  S      0.0010321884    -0.0025298341    -0.0013188822    -0.0003603749    -0.0010320614
  199  C 14  X     -0.0000334793     0.0000893353     0.0000761861     0.0000255064     0.0000212906
  200  C 14  Y      0.0000482433    -0.0000093411    -0.0000114054     0.0000028902    -0.0000146307
  201  C 14  Z     -0.0000228469    -0.0000349957    -0.0000123130    -0.0000165257     0.0000058191
  202  C 14  X      0.0004823707    -0.0004620449    -0.0011552450     0.0005274173    -0.0002948572
  203  C 14  Y      0.0001309390    -0.0012173446    -0.0009079789     0.0001973729    -0.0004792207
  204  C 14  Z     -0.0003434209     0.0012122871     0.0014544364    -0.0004774965     0.0005967222
  205  C 14 XX      0.0000019903    -0.0000542851    -0.0000342620    -0.0000438676     0.0000039453
  206  C 14 YY     -0.0000140120    -0.0000005519     0.0000731007    -0.0000190155     0.0000069155
  207  C 14 ZZ     -0.0000000948    -0.0000149787    -0.0000307208     0.0000030732    -0.0000076505
  208  C 14 XY      0.0000141149    -0.0000082323    -0.0000664092     0.0000254950    -0.0000042049
  209  C 14 XZ     -0.0000194045     0.0000366980     0.0000721107    -0.0000057579     0.0000071273
  210  C 14 YZ     -0.0000054594     0.0000011542    -0.0000102327    -0.0000244307     0.0000179690
  211  H 15  S      0.0003573690    -0.0004193005     0.0003108154    -0.0000943145     0.0024760428
  212  H 15  S      0.0002052593    -0.0007901960     0.0015028946    -0.0009201137    -0.0070031579
  213  H 16  S      0.0000447945    -0.0008787441     0.0004643486     0.0004973189     0.0011345795
  214  H 16  S     -0.0002324536    -0.0017825250     0.0013369145     0.0003886073    -0.0006606645
  215  H 17  S      0.0000248413     0.0001468461    -0.0009933440     0.0030096901    -0.0002956866
  216  H 17  S      0.0000665222     0.0005012110    -0.0023349468    -0.0068068627    -0.0001349595
  217  H 18  S      0.0000493585     0.0002268521    -0.0002845370     0.0002386030    -0.0000077701
  218  H 18  S      0.0000754315     0.0010976959    -0.0013682936     0.0002385856    -0.0006085626
  219  H 19  S      0.0000203870    -0.0008270069    -0.0004778382    -0.0000456515     0.0004620145
  220  H 19  S     -0.0003389890    -0.0009936168    -0.0008272711    -0.0005723514     0.0001768642
  221  H 20  S      0.0001216367     0.0001039944     0.0001465826     0.0007054560     0.0006167183
  222  H 20  S      0.0002481063     0.0009239594     0.0008017681     0.0002701387     0.0002877803
  223  H 21  S      0.0000739848    -0.0001147777    -0.0003417875     0.0001955298    -0.0001077152
  224  H 21  S      0.0000675917    -0.0000543914     0.0000022051     0.0000185478     0.0000038994
  225  H 22  S      0.0000152171    -0.0000053890     0.0000290697    -0.0000209220    -0.0000019239
  226  H 22  S      0.0000981798    -0.0001156953    -0.0002148419     0.0000889590    -0.0000883880
  227  H 23  S      0.0000098259    -0.0000203040    -0.0000441764     0.0000176488    -0.0000130091
  228  H 23  S      0.0000309447    -0.0000421286    -0.0001095124     0.0000454358    -0.0000284023
  229  H 24  S      0.0000214590     0.0000482962     0.0000087613     0.0000251056     0.0000027943
  230  H 24  S      0.0001592618    -0.0000014714    -0.0002395013     0.0001475091    -0.0000723877
  231  H 25  S      0.0001175733    -0.0001884819    -0.0003035302     0.0001043370    -0.0001040490
  232  H 25  S     -0.0002842558    -0.0002519838    -0.0000873366     0.0001500040    -0.0000526230
  233  C 26  S     -0.0000157510     0.0007743760     0.0042431020     0.0006934673    -0.0002798423
  234  C 26  S      0.0003384758    -0.0000921834    -0.0001306644     0.0005960715    -0.0005540841
  235  C 26  S     -0.0023764656     0.0098045638     0.0535416101     0.0033778702    -0.0060826252
  236  C 26  X      0.0000442499     0.0000890145     0.0008152518    -0.0002797814     0.0000069840
  237  C 26  Y     -0.0001249818     0.0002125021    -0.0000214180    -0.0000316965    -0.0000197476
  238  C 26  Z      0.0000639632    -0.0001348631    -0.0004404623    -0.0002182143     0.0000399604
  239  C 26  X     -0.0102859895     0.0204267880     0.0346332514    -0.0183166312     0.0146012327
  240  C 26  Y      0.0010171374    -0.0010717390    -0.0017128217    -0.0010363846    -0.0007158640
  241  C 26  Z      0.0039891921    -0.0083398129    -0.0173761575     0.0093804291    -0.0074208687
  242  C 26 XX      0.0000160203    -0.0003674783    -0.0027165819     0.0004925284     0.0001674381
  243  C 26 YY      0.0000598257    -0.0000027941     0.0000335848     0.0002948630    -0.0001153219
  244  C 26 ZZ      0.0000449951    -0.0001417312    -0.0007243704     0.0000203175    -0.0000561387
  245  C 26 XY      0.0000070364    -0.0001513389     0.0001514010     0.0001061615     0.0000118743
  246  C 26 XZ      0.0000503790     0.0001730425     0.0016663634    -0.0001125622    -0.0000674796
  247  C 26 YZ      0.0000145192    -0.0000795590     0.0000933292    -0.0000749141    -0.0000151209
  248  C 27  S     -0.0000117843    -0.0003377458    -0.0005630419     0.0004647593    -0.0005003183
  249  C 27  S      0.0006766765    -0.0010227046    -0.0007973796     0.0011312382    -0.0011528868
  250  C 27  S      0.0074189935    -0.0194550427    -0.0474452763     0.0117678900    -0.0083803409
  251  C 27  X      0.0000173229    -0.0001366359    -0.0012489070     0.0001983647     0.0001033055
  252  C 27  Y      0.0000021384    -0.0000389300     0.0000465192    -0.0000489144    -0.0000246511
  253  C 27  Z     -0.0000072666     0.0001039882     0.0004491922    -0.0000169772    -0.0000582233
  254  C 27  X     -0.0068442634     0.0133805521     0.0358162442    -0.0105926988     0.0065177710
  255  C 27  Y     -0.0001328181     0.0001937670    -0.0012365301     0.0014350195    -0.0000631274
  256  C 27  Z      0.0033741685    -0.0067214062    -0.0147659236     0.0035894774    -0.0025046817
  257  C 27 XX     -0.0000048317     0.0000331422     0.0008092948    -0.0000961861    -0.0001135217
  258  C 27 YY      0.0001165249    -0.0001977280    -0.0003651328     0.0002062002    -0.0001918302
  259  C 27 ZZ      0.0001014362    -0.0001641653    -0.0001236304     0.0001126231    -0.0001629122
  260  C 27 XY      0.0000242591    -0.0000327575    -0.0000768638     0.0000163913    -0.0000033854
  261  C 27 XZ      0.0000414182    -0.0000834079    -0.0005905539     0.0002148059    -0.0000541248
  262  C 27 YZ     -0.0000224481     0.0000433447     0.0000677121    -0.0000234903     0.0000152270
  263  C 28  S      0.0000154260     0.9737437045    -0.1778308977     0.0010749120     0.0066932457
  264  C 28  S      0.0010383233     0.0435205654    -0.0075258872    -0.0002714405    -0.0015954226
  265  C 28  S      0.0270261899    -0.0434973308     0.0385887445     0.0083623400    -0.0264976976
  266  C 28  X      0.0000609456    -0.0009203014    -0.0002660471    -0.0001824106    -0.0000920964
  267  C 28  Y     -0.0001034618    -0.0006231330    -0.0000870759     0.0000409776    -0.0001317745
  268  C 28  Z      0.0001666399    -0.0003854586     0.0007346250     0.0001074683     0.0006139413
  269  C 28  X      0.0105546759     0.0104247267     0.0018992033     0.0067981867    -0.0043064593
  270  C 28  Y     -0.0192135586    -0.0065119428    -0.0018449507    -0.0085692303     0.0104004747
  271  C 28  Z      0.0089848446     0.0119464380    -0.0041714018     0.0013431899    -0.0118400861
  272  C 28 XX      0.0003420130     0.0013111516    -0.0006634167     0.0001446940     0.0017170427
  273  C 28 YY      0.0004531373     0.0021095302    -0.0011798389    -0.0002145984    -0.0000803973
  274  C 28 ZZ      0.0002305970     0.0008393563    -0.0013809590    -0.0002973933     0.0002831180
  275  C 28 XY     -0.0002287533    -0.0015778460    -0.0003298727     0.0002321253    -0.0005000334
  276  C 28 XZ      0.0002248437     0.0003745200     0.0005560803    -0.0002286643    -0.0004561751
  277  C 28 YZ     -0.0001866773    -0.0010368347     0.0012931962     0.0001895133     0.0002243308

                          6                7                8                9               10
                  -10.6237442953   -10.6201154391   -10.6137715255   -10.6070426412   -10.6040168905
    1  C  1  S     -0.2755636079     0.0014759969     0.0002873553     0.0079093871     0.0004414795
    2  C  1  S     -0.0112798494     0.0010138115    -0.0004278308    -0.0007243528    -0.0010269157
    3  C  1  S      0.0408121393     0.0089779930    -0.0004060243    -0.0045589424    -0.0005067238
    4  C  1  X      0.0002714136     0.0002409557    -0.0002295515     0.0000531684    -0.0002141312
    5  C  1  Y      0.0003120467    -0.0001497199     0.0006280040     0.0008844936     0.0000927095
    6  C  1  Z      0.0012155010     0.0001169944    -0.0001305468    -0.0000492738     0.0002205766
    7  C  1  X      0.0018839619     0.0011646548    -0.0005096371     0.0028847560    -0.0005552602
    8  C  1  Y      0.0012612220     0.0032858761     0.0001746851    -0.0029807439     0.0000330278
    9  C  1  Z     -0.0120771362    -0.0020333025    -0.0016680518    -0.0033136939     0.0005143977
   10  C  1 XX     -0.0000546523     0.0000916933    -0.0000156157     0.0000592461    -0.0002179038
   11  C  1 YY     -0.0007006249     0.0000872779    -0.0003163310     0.0019671477    -0.0000822545
   12  C  1 ZZ     -0.0016604685    -0.0002753906     0.0000360093     0.0001008774    -0.0001166163
   13  C  1 XY      0.0000222877    -0.0000870719    -0.0000059802     0.0000149137    -0.0000702063
   14  C  1 XZ     -0.0002248313     0.0000828047    -0.0003270229    -0.0000800976     0.0000095464
   15  C  1 YZ     -0.0010454702     0.0003224447     0.0000365708    -0.0003922783    -0.0000626433
   16  C  2  S      0.9472278142     0.0012625503     0.0012959049    -0.0001100282    -0.0000650489
   17  C  2  S      0.0426766289     0.0009412274     0.0000605425     0.0007301369    -0.0006339053
   18  C  2  S     -0.0709378441     0.0029325828    -0.0058604186     0.0015488387     0.0051454930
   19  C  2  X      0.0017154805     0.0002730217    -0.0004137158     0.0002539344    -0.0000087043
   20  C  2  Y      0.0015772382    -0.0002220585     0.0003030135     0.0000183129    -0.0000286228
   21  C  2  Z      0.0010443893     0.0000050866    -0.0004163307    -0.0001851689    -0.0002623926
   22  C  2  X     -0.0112492384    -0.0002613811    -0.0017000189     0.0003344010     0.0016518386
   23  C  2  Y     -0.0143436223    -0.0002462960     0.0017177705    -0.0011582054     0.0016516632
   24  C  2  Z     -0.0044600792    -0.0002070259    -0.0013440333    -0.0010556563    -0.0006058253
   25  C  2 XX      0.0003891203     0.0001054260    -0.0002294104     0.0003445599    -0.0000347934
   26  C  2 YY      0.0015170182    -0.0004145559    -0.0000567515    -0.0002528851    -0.0000539419
   27  C  2 ZZ      0.0015458464     0.0000948037    -0.0001475607     0.0000411870    -0.0000930030
   28  C  2 XY      0.0007902446    -0.0002096358     0.0002206673     0.0000541364     0.0000606791
   29  C  2 XZ     -0.0000308791     0.0001483352    -0.0000374458    -0.0000330076    -0.0000734718
   30  C  2 YZ      0.0003644393    -0.0000118155     0.0001364409    -0.0001550746    -0.0000394657
   31  C  3  S     -0.0816174468     0.0331159226    -0.0006698483    -0.0001988697    -0.0007934098
   32  C  3  S     -0.0037424774     0.0000729081     0.0001286420     0.0011137044     0.0015497070
   33  C  3  S      0.0300308745    -0.0249779678    -0.0032231899    -0.0078286079    -0.0115810056
   34  C  3  X      0.0000591736    -0.0000521262     0.0001822388     0.0000204863     0.0003157335
   35  C  3  Y      0.0005372660     0.0006982682    -0.0003227192    -0.0002017355    -0.0000925529
   36  C  3  Z     -0.0008835026     0.0001998309     0.0000809264     0.0001252176     0.0002298581
   37  C  3  X     -0.0005989271    -0.0022610310     0.0004827298    -0.0009762236    -0.0025247004
   38  C  3  Y     -0.0027810796    -0.0065005934    -0.0011387369    -0.0010138473    -0.0003537410
   39  C  3  Z      0.0094928478    -0.0059956555    -0.0025750562    -0.0049570125    -0.0034238820
   40  C  3 XX     -0.0004280915     0.0000440813     0.0002301130     0.0001901917     0.0001475102
   41  C  3 YY     -0.0009182455     0.0013117976     0.0000110732     0.0000862730     0.0001874754
   42  C  3 ZZ     -0.0012565267     0.0002829806     0.0000124943    -0.0000906237     0.0001943885
   43  C  3 XY     -0.0005668701     0.0006909066     0.0000085189    -0.0000747144    -0.0000166511
   44  C  3 XZ      0.0004540469     0.0003338959    -0.0000112525     0.0000976771     0.0000386441
   45  C  3 YZ      0.0009267030     0.0007651182    -0.0000291007    -0.0002449254    -0.0000281503
   46  C  4  S     -0.0018757343    -0.9890857137     0.0016287826     0.0117140267    -0.0003685759
   47  C  4  S     -0.0005246503    -0.0462426064    -0.0013870663    -0.0008238710     0.0005276395
   48  C  4  S     -0.0120041526     0.0712090561     0.0172904575    -0.0030996677     0.0089623932
   49  C  4  X     -0.0001517186    -0.0002785150     0.0001562719    -0.0004785957     0.0001628104
   50  C  4  Y      0.0000553790     0.0027149351     0.0000475455     0.0001906221    -0.0002362690
   51  C  4  Z      0.0000593308    -0.0004936059    -0.0000740798     0.0007744175     0.0000770646
   52  C  4  X      0.0008570162    -0.0031783799     0.0002708476     0.0009349957    -0.0029519756
   53  C  4  Y      0.0024608495    -0.0154428286    -0.0061144178    -0.0053288658    -0.0043549193
   54  C  4  Z     -0.0002329934     0.0061437396     0.0040757768    -0.0018230281     0.0023744033
   55  C  4 XX     -0.0000256412    -0.0008709417    -0.0002146820     0.0004775328    -0.0001421857
   56  C  4 YY      0.0003613084    -0.0017864851    -0.0000666832     0.0000613047     0.0000964192
   57  C  4 ZZ     -0.0000484925    -0.0011756913    -0.0001110409     0.0015069994     0.0001202567
   58  C  4 XY      0.0001746872     0.0000142901    -0.0001464531    -0.0000838352     0.0000898502
   59  C  4 XZ      0.0000193012     0.0001986591    -0.0000242283    -0.0010312763     0.0000484110
   60  C  4 YZ     -0.0000221823     0.0001493352    -0.0000488242     0.0001760493    -0.0000262412
   61  C  5  S     -0.0002207458     0.0065474180    -0.0004077511     0.0000747177    -0.0015063959
   62  C  5  S     -0.0003550054    -0.0013354518     0.0009201115     0.0004152998     0.0023780410
   63  C  5  S      0.0050875459    -0.0176823704    -0.0283151520     0.0001254346     0.0333807787
   64  C  5  X      0.0000081395     0.0001800344    -0.0002284219    -0.0000360903     0.0004942206
   65  C  5  Y     -0.0002250953     0.0006526605     0.0001803297    -0.0000697847     0.0000527424
   66  C  5  Z      0.0000885157     0.0001235945    -0.0001118822     0.0000273337    -0.0001589509
   67  C  5  X     -0.0053500210    -0.0125700661    -0.0021432223    -0.0015915002     0.0244023189
   68  C  5  Y      0.0016958465    -0.0056537734     0.0008474695    -0.0033232797    -0.0001350099
   69  C  5  Z      0.0028776447     0.0024948239    -0.0005716196     0.0002269746    -0.0165521250
   70  C  5 XX      0.0005546907     0.0007181767     0.0001614002     0.0000016515     0.0009216232
   71  C  5 YY      0.0001105991     0.0009666390    -0.0001435913     0.0000117990     0.0004142693
   72  C  5 ZZ     -0.0000342246    -0.0000965127     0.0002654105    -0.0000622962     0.0005275801
   73  C  5 XY      0.0003561655    -0.0010596723     0.0001701592     0.0003505718    -0.0000256434
   74  C  5 XZ     -0.0002031187     0.0002262684    -0.0001598657     0.0002278181    -0.0000826397
   75  C  5 YZ      0.0000790270    -0.0002424213    -0.0000414312    -0.0001094658     0.0000103695
   76  C  6  S     -0.0022364168    -0.0114320231     0.0013024047    -0.9895700503     0.0000391996
   77  C  6  S     -0.0011612162    -0.0006212202     0.0005232867    -0.0435302661     0.0000999837
   78  C  6  S     -0.0043853656    -0.0260683445    -0.0078228204     0.0449497544    -0.0042971456
   79  C  6  X      0.0000830426     0.0004393799     0.0001362751    -0.0004972267    -0.0000407685
   80  C  6  Y     -0.0000907878     0.0000296410    -0.0002599341     0.0009832222    -0.0000580899
   81  C  6  Z      0.0000122814    -0.0008046573     0.0002541651     0.0007048949     0.0000524259
   82  C  6  X      0.0003298745    -0.0040643214    -0.0029938340     0.0009293469    -0.0002298736
   83  C  6  Y      0.0023590801     0.0049707267     0.0019754272    -0.0018602225     0.0012330424
   84  C  6  Z     -0.0026660909     0.0072722598     0.0022592241    -0.0010902246     0.0017457777
   85  C  6 XX     -0.0002074188     0.0003851397     0.0001155603    -0.0004795352     0.0000584603
   86  C  6 YY      0.0005713496     0.0000670967     0.0001447042    -0.0005951452    -0.0000264529
   87  C  6 ZZ      0.0000810789     0.0015555893    -0.0000071053    -0.0005525294    -0.0000885038
   88  C  6 XY     -0.0001039550     0.0000396676    -0.0000211337     0.0001279147     0.0000588761
   89  C  6 XZ     -0.0000871830    -0.0009573783     0.0000486264     0.0000996786    -0.0000355389
   90  C  6 YZ      0.0001085526    -0.0002025894    -0.0002053974    -0.0001710324    -0.0000077250
   91  C  7  S     -0.0012198950     0.0016888934     0.9895027768     0.0012812865     0.0001676323
   92  C  7  S      0.0004276199     0.0010173706     0.0484855701    -0.0002581557    -0.0006640651
   93  C  7  S     -0.0150859404    -0.0183664814    -0.0340601513    -0.0019764358     0.0110998024
   94  C  7  X      0.0003300170     0.0001111542     0.0000245829     0.0000144190    -0.0000426708
   95  C  7  Y     -0.0001329064    -0.0001477423     0.0000032286    -0.0001279576     0.0001850337
   96  C  7  Z      0.0003768083     0.0000358225    -0.0000037687    -0.0000470384    -0.0002121608
   97  C  7  X      0.0099604757     0.0116008188     0.0403956910     0.0005709954    -0.0105753485
   98  C  7  Y     -0.0149839833    -0.0187845634    -0.0608592413    -0.0006352243     0.0144424482
   99  C  7  Z      0.0093571802     0.0101400062     0.0348663861     0.0010461193    -0.0074588579
  100  C  7 XX     -0.0001304203     0.0002020783     0.0008457497    -0.0000485365    -0.0000372822
  101  C  7 YY      0.0000487938     0.0000580974     0.0030577405    -0.0000551852    -0.0000174007
  102  C  7 ZZ     -0.0002993530     0.0001308537     0.0003072926    -0.0000363607    -0.0000521755
  103  C  7 XY      0.0002272819     0.0000370114    -0.0028697545    -0.0000274574    -0.0000521222
  104  C  7 XZ     -0.0000475957     0.0000136492     0.0015411084     0.0000570455     0.0000742766
  105  C  7 YZ      0.0002679158     0.0000098153    -0.0024227774    -0.0000163976    -0.0000145000
  106  C  8  S     -0.0001038302     0.0003104469     0.0001611915    -0.0000469831    -0.9894698373
  107  C  8  S     -0.0001251971     0.0001626547     0.0001414908     0.0000235492    -0.0432309753
  108  C  8  S      0.0002562531     0.0007579609    -0.0004589648    -0.0006227790     0.0023375937
  109  C  8  X      0.0000194326    -0.0000296257     0.0000135463    -0.0000053829     0.0006730587
  110  C  8  Y     -0.0000362066     0.0000618403     0.0000523871    -0.0000591859    -0.0000077013
  111  C  8  Z     -0.0000078653    -0.0000723013    -0.0000555055    -0.0000007981    -0.0003319142
  112  C  8  X     -0.0001978249    -0.0008327933     0.0003993181     0.0003023703     0.0234158091
  113  C  8  Y      0.0005677409    -0.0012627443    -0.0011897258     0.0010236431    -0.0018939613
  114  C  8  Z     -0.0000833267     0.0019840730     0.0008743737    -0.0003939861    -0.0094335778
  115  C  8 XX     -0.0000117593     0.0000455410    -0.0000180255    -0.0000296318    -0.0025198914
  116  C  8 YY     -0.0000279018     0.0000221913     0.0000244255     0.0000096257    -0.0012770429
  117  C  8 ZZ     -0.0000109179     0.0000298297     0.0000044096     0.0000298503    -0.0009306900
  118  C  8 XY     -0.0000020191    -0.0000501737    -0.0000219363    -0.0000051983     0.0006704597
  119  C  8 XZ     -0.0000264799    -0.0000225797     0.0000334721    -0.0000172215     0.0011006243
  120  C  8 YZ      0.0000024511     0.0000221247     0.0000078705     0.0000056537     0.0013860197
  121  N  9  S     -0.0000126677    -0.0000076618     0.0005273681     0.0000017665     0.0000150971
  122  N  9  S      0.0005730377     0.0005136233     0.0005564157    -0.0000206269    -0.0006660068
  123  N  9  S     -0.0123167593    -0.0142979740    -0.0673368705    -0.0002817825     0.0133873221
  124  N  9  X      0.0001166683     0.0000431365    -0.0009056497     0.0000034050    -0.0000148470
  125  N  9  Y     -0.0001430381    -0.0000014553     0.0013328560    -0.0000251643     0.0000814875
  126  N  9  Z      0.0000434761     0.0000144450    -0.0008054635    -0.0000395532    -0.0000714698
  127  N  9  X      0.0017563194     0.0020323700     0.0114200706     0.0000362815    -0.0015172850
  128  N  9  Y     -0.0024595310    -0.0026345476    -0.0174482910    -0.0001970562     0.0028599110
  129  N  9  Z      0.0011395795     0.0015562049     0.0092510196    -0.0002427897    -0.0018133507
  130  N  9 XX      0.0001205912     0.0000875946     0.0008065069    -0.0000008776    -0.0001934907
  131  N  9 YY      0.0001815465     0.0000752904     0.0003748105    -0.0000318393    -0.0001177398
  132  N  9 ZZ      0.0001387854     0.0001104388     0.0009340189     0.0000217798    -0.0001500064
  133  N  9 XY     -0.0000010673     0.0000477688     0.0005932487     0.0000072944    -0.0000313965
  134  N  9 XZ     -0.0000305557    -0.0000270736    -0.0003175439     0.0000193416     0.0000332201
  135  N  9 YZ     -0.0000024698     0.0000338474     0.0004739494    -0.0000198830    -0.0000682658
  136  C 10  S     -0.0000281455     0.0001131569     0.0000748783    -0.0000698292    -0.0155140469
  137  C 10  S     -0.0000215606     0.0000858002     0.0000410682    -0.0000353013    -0.0000649128
  138  C 10  S     -0.0005860187     0.0023435070     0.0016929441    -0.0007421577    -0.0140799907
  139  C 10  X      0.0000196494    -0.0000618606    -0.0000490895     0.0000193428    -0.0004977652
  140  C 10  Y     -0.0000019452    -0.0000210441    -0.0000174856     0.0000019499    -0.0011909724
  141  C 10  Z     -0.0000174939     0.0000423812     0.0000374953    -0.0000161974     0.0012200949
  142  C 10  X     -0.0000988639     0.0005154510     0.0002899450    -0.0001029623    -0.0034203419
  143  C 10  Y      0.0000937907    -0.0008724644    -0.0004114610     0.0002367768     0.0022891951
  144  C 10  Z     -0.0001091378     0.0003510641     0.0001808737    -0.0002928607    -0.0003005731
  145  C 10 XX     -0.0000184541     0.0000369450     0.0000295791    -0.0000177277     0.0003258265
  146  C 10 YY      0.0000120678     0.0000211615     0.0000010540     0.0000091155     0.0010064261
  147  C 10 ZZ     -0.0000115613     0.0000025852     0.0000082667    -0.0000248444     0.0011160173
  148  C 10 XY     -0.0000019412     0.0000040288     0.0000060874     0.0000011128     0.0005286856
  149  C 10 XZ      0.0000068524    -0.0000295453    -0.0000213921     0.0000019992    -0.0006065773
  150  C 10 YZ     -0.0000032245    -0.0000025462     0.0000007261     0.0000111765    -0.0011863657
  151  C 11  S      0.0000023472    -0.0000024488    -0.0000116934    -0.0000078485    -0.0007763790
  152  C 11  S     -0.0000145527     0.0000168423     0.0000202630    -0.0000134135     0.0006601075
  153  C 11  S      0.0003542317    -0.0012388217    -0.0008910510     0.0002466675     0.0042224328
  154  C 11  X     -0.0000072601     0.0000365310     0.0000246565    -0.0000073803     0.0000992917
  155  C 11  Y      0.0000057116    -0.0000035667    -0.0000045644     0.0000075453    -0.0001055109
  156  C 11  Z      0.0000028730    -0.0000067633    -0.0000070238     0.0000055264     0.0000418741
  157  C 11  X     -0.0000690419     0.0002177079     0.0001984909    -0.0000251743    -0.0019504968
  158  C 11  Y     -0.0000988496     0.0002952978     0.0001852401    -0.0000892111     0.0022847228
  159  C 11  Z      0.0001242725    -0.0003370407    -0.0002455572     0.0001054519    -0.0009477684
  160  C 11 XX      0.0000070270    -0.0000237971    -0.0000170756     0.0000046587    -0.0001898231
  161  C 11 YY     -0.0000016546     0.0000046690     0.0000039046     0.0000002817    -0.0000219789
  162  C 11 ZZ     -0.0000026562    -0.0000038751     0.0000005333    -0.0000017447    -0.0000136643
  163  C 11 XY     -0.0000020631     0.0000021987     0.0000023449    -0.0000006141     0.0000380922
  164  C 11 XZ     -0.0000063298     0.0000079127     0.0000104661    -0.0000061469     0.0001896353
  165  C 11 YZ     -0.0000012187    -0.0000028956     0.0000016732     0.0000023742     0.0002072757
  166  C 12  S     -0.0000002318    -0.0000007082    -0.0000091409    -0.0000039825     0.0004215862
  167  C 12  S      0.0000012427    -0.0000153810    -0.0000160764    -0.0000022238     0.0005989290
  168  C 12  S     -0.0001499875     0.0003013677     0.0000820576     0.0000785731     0.0018514936
  169  C 12  X      0.0000055933     0.0000055115     0.0000014390     0.0000021575    -0.0002601528
  170  C 12  Y      0.0000015318     0.0000158531     0.0000113872    -0.0000029507     0.0000203955
  171  C 12  Z      0.0000073758    -0.0000098755    -0.0000089887     0.0000094499     0.0001095022
  172  C 12  X      0.0000589761    -0.0001474652    -0.0000743469    -0.0000264256     0.0007831733
  173  C 12  Y     -0.0000295572     0.0000987382     0.0000932539    -0.0000666344    -0.0000276852
  174  C 12  Z     -0.0000095900    -0.0000341082    -0.0000458467     0.0000402809    -0.0003589095
  175  C 12 XX     -0.0000002435    -0.0000015378    -0.0000018603    -0.0000002430     0.0000996848
  176  C 12 YY     -0.0000012892    -0.0000011673    -0.0000001269     0.0000005803     0.0001985627
  177  C 12 ZZ     -0.0000007294    -0.0000079471    -0.0000044271     0.0000012692     0.0002003240
  178  C 12 XY      0.0000016017    -0.0000066176    -0.0000048008     0.0000035127     0.0000271314
  179  C 12 XZ     -0.0000004344     0.0000026047     0.0000030375     0.0000002940     0.0000679100
  180  C 12 YZ     -0.0000002060    -0.0000056937    -0.0000016675    -0.0000008635     0.0000473673
  181  C 13  S      0.0000045824    -0.0000028828    -0.0000066633    -0.0000065954    -0.0007223204
  182  C 13  S      0.0000072961    -0.0000539523    -0.0000290344     0.0000201956     0.0006286651
  183  C 13  S     -0.0000330559     0.0003410888     0.0003566351    -0.0005015900     0.0049542488
  184  C 13  X      0.0000025233    -0.0000007061    -0.0000056288     0.0000110821     0.0000346949
  185  C 13  Y      0.0000022381    -0.0000076504    -0.0000083626     0.0000075645     0.0000943231
  186  C 13  Z      0.0000009289     0.0000146491     0.0000106688    -0.0000032501    -0.0000919782
  187  C 13  X      0.0000175559    -0.0002285145    -0.0001787570     0.0001960354    -0.0011389143
  188  C 13  Y     -0.0000013874     0.0002133211     0.0002542879    -0.0001517378    -0.0019654714
  189  C 13  Z      0.0000017713    -0.0000572739    -0.0001228610     0.0000510763     0.0021713918
  190  C 13 XX     -0.0000007854     0.0000130347     0.0000119147    -0.0000104403    -0.0002256105
  191  C 13 YY      0.0000007533    -0.0000152382    -0.0000068288     0.0000018675    -0.0000419628
  192  C 13 ZZ      0.0000022368    -0.0000102538    -0.0000053214     0.0000066184     0.0000429336
  193  C 13 XY     -0.0000007248    -0.0000095595    -0.0000050591     0.0000012674     0.0001509236
  194  C 13 XZ      0.0000009260    -0.0000121363    -0.0000073128     0.0000077797     0.0001116524
  195  C 13 YZ     -0.0000014068    -0.0000053234     0.0000001770     0.0000021474     0.0001614688
  196  C 14  S      0.0000053913    -0.0000420285    -0.0000870188     0.0000465231    -0.0142891178
  197  C 14  S      0.0000019677    -0.0000207149    -0.0000578164     0.0000221573    -0.0000693597
  198  C 14  S      0.0004114545    -0.0012187873    -0.0009466233     0.0009727728    -0.0158224809
  199  C 14  X     -0.0000097871     0.0000485536     0.0000374408    -0.0000359218    -0.0010500679
  200  C 14  Y      0.0000056904    -0.0000077448     0.0000112609     0.0000055070     0.0012385868
  201  C 14  Z     -0.0000097272    -0.0000218581    -0.0000277544     0.0000071327    -0.0005247276
  202  C 14  X     -0.0001126484     0.0002393409     0.0001587359    -0.0000391983    -0.0023408571
  203  C 14  Y      0.0000909682    -0.0003435191    -0.0005681196     0.0001721686    -0.0023778077
  204  C 14  Z     -0.0000998148     0.0000494135     0.0003744522    -0.0002683135     0.0030398905
  205  C 14 XX      0.0000067630    -0.0000492914    -0.0000409518     0.0000288597     0.0010334698
  206  C 14 YY     -0.0000012176    -0.0000250544    -0.0000228427    -0.0000151135     0.0011442120
  207  C 14 ZZ      0.0000083621     0.0000056095    -0.0000125806     0.0000174759     0.0002024485
  208  C 14 XY     -0.0000088040     0.0000154748     0.0000143023    -0.0000101135    -0.0012047779
  209  C 14 XZ      0.0000055825     0.0000108118     0.0000035603     0.0000011257     0.0004328904
  210  C 14 YZ     -0.0000073305    -0.0000157439    -0.0000014410     0.0000024042    -0.0005151959
  211  H 15  S      0.0007779936     0.0001382115    -0.0003262461     0.0006765338    -0.0000320167
  212  H 15  S     -0.0021619572    -0.0001421421     0.0006247442     0.0019418722    -0.0001498438
  213  H 16  S     -0.0029915392    -0.0001833192     0.0001086363    -0.0002874531     0.0000882528
  214  H 16  S      0.0067062841    -0.0007225043     0.0012075401    -0.0005950218     0.0001620288
  215  H 17  S      0.0002148773     0.0000095688    -0.0002514709    -0.0004138758     0.0001566044
  216  H 17  S     -0.0012613952     0.0011338038    -0.0005293583    -0.0009479307    -0.0002353606
  217  H 18  S      0.0002039620     0.0026418410     0.0002242774     0.0006614709     0.0004202761
  218  H 18  S      0.0007781181    -0.0071262080     0.0004725389     0.0017891334     0.0001533748
  219  H 19  S      0.0001962589     0.0004649060     0.0005533630     0.0009636507     0.0000092470
  220  H 19  S      0.0004547514     0.0000375572    -0.0000700810    -0.0088128865    -0.0004216368
  221  H 20  S     -0.0002406230     0.0004748728    -0.0002271345     0.0010559063     0.0001324049
  222  H 20  S     -0.0000742260     0.0002856174    -0.0003963053    -0.0086911477     0.0001882602
  223  H 21  S     -0.0000190235     0.0001121298     0.0000709032    -0.0000211327    -0.0002105628
  224  H 21  S      0.0000664871     0.0000122567    -0.0001676247    -0.0000574145     0.0012707393
  225  H 22  S      0.0000135062    -0.0000279994    -0.0000205852     0.0000107048    -0.0004600293
  226  H 22  S      0.0000165066    -0.0000023327     0.0000005519     0.0000184150    -0.0013716821
  227  H 23  S     -0.0000027391     0.0000073430     0.0000067012     0.0000027096    -0.0002556920
  228  H 23  S      0.0000001219     0.0000159501     0.0000042495    -0.0000013849    -0.0006161460
  229  H 24  S      0.0000004983     0.0000306733     0.0000298803    -0.0000177860    -0.0004423987
  230  H 24  S      0.0000036864     0.0000925724     0.0001052727    -0.0000292998    -0.0013662141
  231  H 25  S      0.0000045348     0.0000069145    -0.0000088928     0.0000258593    -0.0002612240
  232  H 25  S     -0.0000053496     0.0000251981    -0.0003393438    -0.0000511080     0.0014412720
  233  C 26  S      0.0003173698     0.0003544228    -0.0005317109    -0.0001238329     0.0021674745
  234  C 26  S      0.0007544708     0.0006384134    -0.0003754616    -0.0000811559     0.0022457674
  235  C 26  S      0.0038898899     0.0083063787     0.0065754411     0.0009447659     0.0651793865
  236  C 26  X     -0.0002423142    -0.0001584335     0.0001421386     0.0000464989    -0.0012525394
  237  C 26  Y     -0.0001257031     0.0002118287     0.0002676773    -0.0001235109     0.0000806058
  238  C 26  Z      0.0000363632    -0.0000651482    -0.0003079585    -0.0001052985     0.0005533128
  239  C 26  X      0.0024761405    -0.0079448355    -0.0084849162    -0.0015309947     0.0704230097
  240  C 26  Y      0.0005311272     0.0000132059    -0.0008504554     0.0017011623    -0.0021899982
  241  C 26  Z     -0.0008359475     0.0062592246     0.0050817725     0.0012711374    -0.0309151245
  242  C 26 XX      0.0000419991     0.0000777837    -0.0002267839     0.0000185221    -0.0005785854
  243  C 26 YY      0.0001620615    -0.0000266981    -0.0001850554    -0.0000445142     0.0005591106
  244  C 26 ZZ      0.0001194008     0.0003100755    -0.0001713919    -0.0000143118     0.0003799171
  245  C 26 XY      0.0000340485    -0.0000273343    -0.0000386006    -0.0000099835    -0.0000114288
  246  C 26 XZ      0.0000867737    -0.0000063952     0.0000804049    -0.0000164639     0.0005987630
  247  C 26 YZ     -0.0000105757     0.0001876845     0.0000264206     0.0000312501    -0.0000178420
  248  C 27  S     -0.0001734883     0.0002557693     0.0005932788     0.0002152759    -0.0148980351
  249  C 27  S     -0.0001578312     0.0006402185     0.0008556621     0.0001762012    -0.0025025285
  250  C 27  S     -0.0038438654     0.0033650081     0.0050504488     0.0015720088    -0.0768841956
  251  C 27  X      0.0000499073     0.0000521884    -0.0002035469    -0.0000374231     0.0005716138
  252  C 27  Y      0.0000399323    -0.0000459866    -0.0000310708     0.0000682890    -0.0000583093
  253  C 27  Z     -0.0000106848     0.0000667533     0.0001299037     0.0000337454    -0.0002013642
  254  C 27  X      0.0012632009    -0.0034457397    -0.0015932554     0.0000141218     0.0671181859
  255  C 27  Y     -0.0005826254     0.0007812886     0.0009454932    -0.0011323324    -0.0023887362
  256  C 27  Z     -0.0006576457    -0.0002001013    -0.0001966615    -0.0002505303    -0.0303519830
  257  C 27 XX     -0.0000325301    -0.0000119133     0.0001833368     0.0000388271     0.0025112198
  258  C 27 YY     -0.0000395651     0.0001194522     0.0001567377     0.0000357588    -0.0003214337
  259  C 27 ZZ     -0.0000572215     0.0000445477     0.0001352704     0.0000096067     0.0001589324
  260  C 27 XY      0.0000265488    -0.0000096018    -0.0000269447     0.0000384941    -0.0002079276
  261  C 27 XZ      0.0000210834     0.0000998899     0.0000119972     0.0000353109    -0.0014295313
  262  C 27 YZ     -0.0000125745    -0.0000142489     0.0000074553    -0.0000206127     0.0000024540
  263  C 28  S      0.0010571266     0.0005427427    -0.0081344177     0.0000210816    -0.0002815467
  264  C 28  S      0.0004726015     0.0004355643    -0.0014821998     0.0009677260     0.0003578669
  265  C 28  S      0.0238842198     0.0184117291     0.0876939426    -0.0063606576    -0.0140318370
  266  C 28  X     -0.0005951875    -0.0003859088    -0.0007504616    -0.0001134655     0.0003677511
  267  C 28  Y      0.0007052931     0.0001396927     0.0019016452     0.0000899225    -0.0002108667
  268  C 28  Z      0.0001918561    -0.0002150481    -0.0008225931    -0.0001334416    -0.0000131536
  269  C 28  X      0.0075275813     0.0139541823     0.0150565420     0.0033897051    -0.0086802513
  270  C 28  Y     -0.0192263945    -0.0180724395    -0.0241369149    -0.0045728463     0.0151982400
  271  C 28  Z      0.0018306675     0.0109819982     0.0092950225     0.0020843220    -0.0078196911
  272  C 28 XX     -0.0004872710     0.0000680620    -0.0009855274     0.0000112612     0.0000048009
  273  C 28 YY      0.0002908956    -0.0001703180    -0.0022947968    -0.0001709863    -0.0000432915
  274  C 28 ZZ     -0.0004078720    -0.0001638549    -0.0009472906     0.0002464986     0.0000034559
  275  C 28 XY     -0.0004387853     0.0001769249     0.0013650650     0.0002068734     0.0000787215
  276  C 28 XZ     -0.0004712673     0.0000033463    -0.0007813494     0.0001278949    -0.0000386675
  277  C 28 YZ     -0.0001665477     0.0001090349     0.0009725406     0.0000142476     0.0000326504

                         11               12               13               14               15
                  -10.5858871898   -10.5832592744   -10.5828235538   -10.5814357929   -10.5809284232
    1  C  1  S      0.0005168396    -0.0000595175    -0.0000952571    -0.0000489481    -0.0000121731
    2  C  1  S     -0.0024429361     0.0002781065     0.0006556612     0.0001713365     0.0000714808
    3  C  1  S     -0.0116336091    -0.0018002364    -0.0182002012     0.0013111652    -0.0001321558
    4  C  1  X     -0.0007197277     0.0000218081    -0.0001730226     0.0000665430     0.0000117987
    5  C  1  Y      0.0003036100     0.0000175762     0.0001851416    -0.0000578998    -0.0000000583
    6  C  1  Z      0.0005301733    -0.0000458432     0.0000349389    -0.0000480127    -0.0000109366
    7  C  1  X     -0.0039389342    -0.0004232782    -0.0050164258     0.0005384170    -0.0000283445
    8  C  1  Y     -0.0002455022    -0.0005837340    -0.0012570031     0.0004129491    -0.0000977979
    9  C  1  Z      0.0041672954     0.0005262338     0.0056492064    -0.0004996015     0.0000443908
   10  C  1 XX     -0.0005019472     0.0000356654     0.0000007306     0.0000629825     0.0000097468
   11  C  1 YY     -0.0002170215     0.0000126180     0.0000408865     0.0000235356     0.0000051961
   12  C  1 ZZ     -0.0002528073     0.0000505990     0.0001067260     0.0000078545     0.0000096818
   13  C  1 XY     -0.0001484352     0.0000180887     0.0000233766     0.0000116602     0.0000024215
   14  C  1 XZ      0.0000435291     0.0000138395     0.0001222026    -0.0000185267     0.0000037672
   15  C  1 YZ     -0.0001529268     0.0000025054    -0.0000280297     0.0000183462     0.0000022273
   16  C  2  S      0.0000683862     0.0000476532     0.0003003242    -0.0000212048     0.0000072600
   17  C  2  S     -0.0020254339     0.0000360893    -0.0010177537     0.0001654347     0.0000256703
   18  C  2  S      0.0123279643    -0.0011022445     0.0095904385    -0.0007648026    -0.0002118161
   19  C  2  X     -0.0001830905    -0.0000686669    -0.0003056907     0.0000626937    -0.0000099412
   20  C  2  Y     -0.0000909945     0.0000049425     0.0000337846     0.0000067090     0.0000014343
   21  C  2  Z     -0.0006292675     0.0000622298     0.0000101988     0.0000561657     0.0000155409
   22  C  2  X      0.0033077918    -0.0003205952     0.0020805305    -0.0002937059    -0.0000553445
   23  C  2  Y      0.0045872981     0.0000543614     0.0042176123    -0.0006444410    -0.0000036899
   24  C  2  Z     -0.0007685533     0.0000753120     0.0003209820     0.0002316584     0.0000108519
   25  C  2 XX     -0.0001453094    -0.0000284261    -0.0001239814     0.0000445917    -0.0000040237
   26  C  2 YY     -0.0001994428     0.0000006017    -0.0001603470     0.0000201057     0.0000014409
   27  C  2 ZZ     -0.0003126948     0.0000041244    -0.0001765617     0.0000279330     0.0000036836
   28  C  2 XY      0.0001724392    -0.0000015719     0.0001222970    -0.0000162297    -0.0000021645
   29  C  2 XZ     -0.0002625361    -0.0000074610    -0.0001705587     0.0000355402     0.0000014504
   30  C  2 YZ     -0.0000703341     0.0000099980     0.0000225854     0.0000054465     0.0000019117
   31  C  3  S     -0.0007263694     0.0001172970    -0.0003381434     0.0000494487     0.0000147734
   32  C  3  S      0.0031480736    -0.0003736364     0.0006337447    -0.0002942779    -0.0000701691
   33  C  3  S     -0.0193672645     0.0031125308    -0.0021179268     0.0022953072     0.0005219990
   34  C  3  X      0.0007669293    -0.0000846395     0.0006650157    -0.0000292379    -0.0000094616
   35  C  3  Y     -0.0001102577     0.0000451612     0.0001040187     0.0000144359     0.0000069158
   36  C  3  Z      0.0006511309    -0.0000485602     0.0000893244    -0.0000393197    -0.0000139120
   37  C  3  X     -0.0021702991     0.0006816374     0.0018149570     0.0006012063     0.0000860172
   38  C  3  Y     -0.0009228326     0.0002003566    -0.0000361318     0.0000412680     0.0000275699
   39  C  3  Z     -0.0055579493     0.0009496285    -0.0028941193     0.0006495633     0.0001027952
   40  C  3 XX      0.0004048574    -0.0000644046     0.0004254474     0.0000209799    -0.0000083483
   41  C  3 YY      0.0003632191    -0.0000232301     0.0001543446    -0.0000513711    -0.0000046911
   42  C  3 ZZ      0.0006024735    -0.0000394088     0.0000783050    -0.0000316483    -0.0000146811
   43  C  3 XY     -0.0000053017    -0.0000302528    -0.0000415056     0.0000367218    -0.0000047340
   44  C  3 XZ      0.0003780167     0.0000011848     0.0000461680    -0.0000106354    -0.0000082227
   45  C  3 YZ     -0.0000717841     0.0000132977    -0.0000494878     0.0000043294     0.0000014317
   46  C  4  S     -0.0004051028     0.0001144130    -0.0001344396    -0.0000366330     0.0000183642
   47  C  4  S      0.0017102218    -0.0000130999     0.0006303008    -0.0001028306    -0.0000241491
   48  C  4  S      0.0259892897    -0.0045921658     0.0089411443     0.0003094121    -0.0007740521
   49  C  4  X      0.0004292000    -0.0001092432     0.0005061697     0.0000471010    -0.0000111055
   50  C  4  Y     -0.0008248802     0.0000418131    -0.0003467087     0.0000253936     0.0000129360
   51  C  4  Z      0.0002577716     0.0000064604    -0.0003071245    -0.0000386589    -0.0000085708
   52  C  4  X     -0.0038368063     0.0002678185     0.0005809933     0.0010972702     0.0000360690
   53  C  4  Y     -0.0129458846     0.0018647133    -0.0029422592     0.0002556901     0.0004009911
   54  C  4  Z      0.0068255289    -0.0005644939     0.0017535825    -0.0004800552    -0.0001317990
   55  C  4 XX     -0.0003414083     0.0000091905     0.0001537421     0.0000742864     0.0000056619
   56  C  4 YY      0.0005272413    -0.0000290060    -0.0000297864    -0.0000229527    -0.0000166573
   57  C  4 ZZ      0.0003828917    -0.0000029598     0.0002871826    -0.0000222079    -0.0000027171
   58  C  4 XY     -0.0000042192     0.0000180694     0.0000065612    -0.0000470226     0.0000058099
   59  C  4 XZ      0.0002537607     0.0000268508     0.0000194531    -0.0000478625    -0.0000014291
   60  C  4 YZ     -0.0002140774    -0.0000083990     0.0000773663     0.0000213797     0.0000051603
   61  C  5  S      0.0019223543     0.0005119844     0.0043285408     0.0000857200     0.0000411310
   62  C  5  S      0.0011716441    -0.0004989473     0.0002206008    -0.0005965041     0.0000143016
   63  C  5  S      0.0551015299    -0.0113539622    -0.0515184204    -0.0038597392    -0.0027990981
   64  C  5  X      0.0001464455     0.0001203729     0.0010322737    -0.0001219054     0.0000276013
   65  C  5  Y      0.0002417487    -0.0001513470     0.0001579154     0.0001268922    -0.0000233659
   66  C  5  Z     -0.0002743478     0.0000301822    -0.0009558140    -0.0000858102     0.0000008958
   67  C  5  X      0.0700504160    -0.0063496285    -0.0030011051    -0.0034878522    -0.0019720894
   68  C  5  Y     -0.0032563748     0.0031702589    -0.0008802363    -0.0028807899     0.0004844661
   69  C  5  Z     -0.0386119094     0.0018375945     0.0034837246     0.0050072433     0.0007770708
   70  C  5 XX      0.0026593114     0.0001035844     0.0025633043    -0.0001167630    -0.0000114645
   71  C  5 YY      0.0000112584    -0.0000619228     0.0000704121    -0.0000963588     0.0000142277
   72  C  5 ZZ      0.0006023030    -0.0000434282     0.0007138268    -0.0000775288     0.0000036892
   73  C  5 XY     -0.0000911191    -0.0000175154     0.0000097184     0.0000182308    -0.0000048143
   74  C  5 XZ     -0.0011279083    -0.0001461147    -0.0014563382    -0.0000414568     0.0000093372
   75  C  5 YZ      0.0000605766     0.0000445655     0.0001488944    -0.0000380157     0.0000108439
   76  C  6  S     -0.0001333072    -0.0000528786     0.0002174769     0.0000387239     0.0000009049
   77  C  6  S      0.0000586091    -0.0000499622    -0.0003558424    -0.0000144335    -0.0000064630
   78  C  6  S     -0.0072335167     0.0023950601     0.0041899539    -0.0000246007     0.0003602557
   79  C  6  X     -0.0001062407     0.0000137650    -0.0002824393     0.0000000781    -0.0000016300
   80  C  6  Y     -0.0001425689    -0.0000128083    -0.0001233958     0.0000357120    -0.0000016623
   81  C  6  Z      0.0001728433    -0.0000268427     0.0001947499     0.0000014970    -0.0000027899
   82  C  6  X     -0.0003010530     0.0002462388     0.0015243441    -0.0000513786     0.0000428078
   83  C  6  Y      0.0013591084    -0.0008331416    -0.0026413176     0.0000637028    -0.0001317417
   84  C  6  Z      0.0035726345    -0.0005080006     0.0007259996    -0.0003128137    -0.0000739922
   85  C  6 XX      0.0001075794    -0.0000142938    -0.0001370161    -0.0000147680    -0.0000042906
   86  C  6 YY      0.0000066342     0.0000264116     0.0000779752    -0.0000089707     0.0000034147
   87  C  6 ZZ     -0.0001914566     0.0000271660    -0.0001450361     0.0000046877     0.0000033077
   88  C  6 XY      0.0000708249    -0.0000149165    -0.0000233483    -0.0000182575    -0.0000012862
   89  C  6 XZ     -0.0001152348    -0.0000012932     0.0000588294     0.0000134600     0.0000032302
   90  C  6 YZ     -0.0000148626     0.0000235650     0.0000735220    -0.0000068172     0.0000038666
   91  C  7  S      0.0002400682    -0.0001212613    -0.0007279143     0.0001052599    -0.0000276442
   92  C  7  S     -0.0016239106     0.0002234614     0.0004764627    -0.0000532552     0.0000535722
   93  C  7  S      0.0379405008    -0.0025113465     0.0032720632    -0.0017102506    -0.0009713743
   94  C  7  X     -0.0002654349     0.0000146293     0.0000446600     0.0000179558     0.0000087619
   95  C  7  Y      0.0004049334    -0.0000103843     0.0002157623    -0.0000553569    -0.0000018821
   96  C  7  Z     -0.0003567268     0.0000224419    -0.0002417849     0.0000478669     0.0000012159
   97  C  7  X     -0.0259905308     0.0020489346    -0.0013542983     0.0016181958     0.0005481091
   98  C  7  Y      0.0391744714    -0.0030731017     0.0019106491    -0.0018824108    -0.0009155499
   99  C  7  Z     -0.0215446466     0.0017959205    -0.0013389292     0.0007314821     0.0005472538
  100  C  7 XX     -0.0001308538     0.0000386896     0.0001089291    -0.0000283057     0.0000085515
  101  C  7 YY      0.0000198370     0.0000340221     0.0002089351    -0.0000417885     0.0000049926
  102  C  7 ZZ     -0.0001063851     0.0000334874     0.0002490592    -0.0000268637     0.0000075921
  103  C  7 XY     -0.0001751702     0.0000027711     0.0000003023     0.0000114945     0.0000035050
  104  C  7 XZ      0.0001420767    -0.0000294124    -0.0000056707    -0.0000051252    -0.0000055478
  105  C  7 YZ     -0.0001952790     0.0000009794    -0.0000909876     0.0000062547     0.0000047371
  106  C  8  S      0.0118854421    -0.0163138120    -0.0090974884    -0.0140544479    -0.0019756852
  107  C  8  S     -0.0003452212    -0.0011168700     0.0015673373    -0.0011231417     0.0003050778
  108  C  8  S     -0.0052606509     0.0300234867     0.0501066385     0.0255244643     0.0057505934
  109  C  8  X     -0.0012676728    -0.0003715759     0.0007100740    -0.0008839316     0.0000477734
  110  C  8  Y      0.0000394392    -0.0008384274     0.0000356084     0.0008651588    -0.0003983765
  111  C  8  Z      0.0005562396     0.0008744416    -0.0003645773    -0.0002907558     0.0003054742
  112  C  8  X     -0.0230467724    -0.0094408018    -0.0146391016    -0.0125708560    -0.0014676484
  113  C  8  Y      0.0015985974    -0.0081465918     0.0018076965     0.0097970239     0.0030799290
  114  C  8  Z      0.0098344068     0.0111826102     0.0054180874    -0.0021360674    -0.0018403742
  115  C  8 XX      0.0029363153    -0.0002718367    -0.0011003830    -0.0008049141    -0.0003235928
  116  C  8 YY     -0.0000535113    -0.0010527230     0.0002392817    -0.0011754166    -0.0003333536
  117  C  8 ZZ      0.0004823190    -0.0010508141    -0.0000109657    -0.0002097427    -0.0003040844
  118  C  8 XY     -0.0002086487    -0.0003976355     0.0001063509     0.0011339421    -0.0000101376
  119  C  8 XZ     -0.0015378271     0.0005116837     0.0005985005    -0.0004614149     0.0002186005
  120  C  8 YZ      0.0000084631     0.0012427547    -0.0001598289     0.0006308700     0.0003771556
  121  N  9  S      0.0000260427    -0.0000027716     0.0000016575    -0.0000015558    -0.0000003635
  122  N  9  S     -0.0013011061     0.0001297971    -0.0000674620     0.0000884590     0.0000223112
  123  N  9  S      0.0313692912    -0.0027571718     0.0012017414    -0.0016723905    -0.0006690846
  124  N  9  X     -0.0000944928     0.0000022765    -0.0000245701    -0.0000168070     0.0000035172
  125  N  9  Y      0.0001707503    -0.0000084503     0.0000793557    -0.0000175819    -0.0000012306
  126  N  9  Z     -0.0001216246     0.0000016905    -0.0000440982     0.0000326666    -0.0000010724
  127  N  9  X     -0.0039909197     0.0003655825    -0.0000677910     0.0000592926     0.0001021384
  128  N  9  Y      0.0061950597    -0.0005748351     0.0003127392    -0.0003483826    -0.0001220894
  129  N  9  Z     -0.0035911568     0.0002956565    -0.0001300586     0.0003323534     0.0000543131
  130  N  9 XX     -0.0003038747     0.0000306362    -0.0000495078     0.0000405306     0.0000020129
  131  N  9 YY     -0.0002478392     0.0000209583    -0.0000372034     0.0000226120     0.0000037771
  132  N  9 ZZ     -0.0002814244     0.0000323529    -0.0000222869     0.0000152189     0.0000046618
  133  N  9 XY     -0.0000520058     0.0000138344     0.0000353167    -0.0000110406     0.0000022119
  134  N  9 XZ      0.0000406694    -0.0000075493    -0.0000189056    -0.0000009091    -0.0000006662
  135  N  9 YZ     -0.0000763561     0.0000116843     0.0000044245     0.0000124498    -0.0000001625
  136  C 10  S     -0.0014828272     0.9754168085    -0.0691187111     0.0007898710     0.1508850760
  137  C 10  S      0.0001378024     0.0401292286    -0.0022462376    -0.0003359181     0.0077219920
  138  C 10  S      0.0167928234    -0.0223982953    -0.0143765976    -0.0114233886    -0.0191201827
  139  C 10  X     -0.0000508513     0.0002803452     0.0002801907    -0.0000182638     0.0017997144
  140  C 10  Y     -0.0000055408    -0.0009632091    -0.0000721135    -0.0000768107    -0.0002920181
  141  C 10  Z      0.0000280590     0.0006656070    -0.0000723365     0.0000728281    -0.0006199365
  142  C 10  X      0.0082292531    -0.0017565028    -0.0045905593     0.0057364462     0.0004837708
  143  C 10  Y     -0.0073789208    -0.0015010943     0.0029075476     0.0008086384     0.0020616298
  144  C 10  Z      0.0021174861     0.0020902948    -0.0001869978    -0.0033984075    -0.0019380597
  145  C 10 XX     -0.0001872189     0.0008207115    -0.0000306173     0.0000207266     0.0018219471
  146  C 10 YY     -0.0000314904     0.0001710292     0.0001391818     0.0002231561     0.0001483435
  147  C 10 ZZ     -0.0001484233     0.0000937369    -0.0000317683     0.0000469154     0.0004382682
  148  C 10 XY     -0.0001041972    -0.0001504127    -0.0001736764    -0.0001553850    -0.0000912220
  149  C 10 XZ      0.0001514121    -0.0010058847     0.0001363310     0.0000770873    -0.0010504866
  150  C 10 YZ      0.0000234225    -0.0012616062    -0.0000966465    -0.0002112513    -0.0003018656
  151  C 11  S     -0.0005006467     0.1511209489    -0.0063539275    -0.0056142939    -0.9600615460
  152  C 11  S     -0.0003088950     0.0047297045    -0.0003767232    -0.0012110470    -0.0392820160
  153  C 11  S     -0.0131158053     0.0082288449     0.0131657225    -0.0015490166     0.0319275440
  154  C 11  X      0.0001170930     0.0018394019    -0.0001421716     0.0000703937     0.0008080487
  155  C 11  Y      0.0000597396    -0.0001620470     0.0000417271     0.0001969215     0.0004651794
  156  C 11  Z     -0.0001034163    -0.0007474890     0.0000319685    -0.0001972181    -0.0007727764
  157  C 11  X      0.0024795251    -0.0001589935    -0.0039388290    -0.0008877631    -0.0001948920
  158  C 11  Y      0.0020469490    -0.0001579345    -0.0031158027    -0.0013754652    -0.0027042876
  159  C 11  Z     -0.0028774212     0.0002070704     0.0044657986     0.0015591010     0.0023382866
  160  C 11 XX     -0.0000309975    -0.0016829466     0.0001633251    -0.0001496472    -0.0014002497
  161  C 11 YY     -0.0000449226    -0.0001746215    -0.0000809867    -0.0001799201    -0.0000456655
  162  C 11 ZZ     -0.0000661154    -0.0004213662    -0.0000556889    -0.0001561722     0.0002834680
  163  C 11 XY     -0.0000221459     0.0001478020    -0.0000288988     0.0000351026     0.0007836538
  164  C 11 XZ     -0.0000408251     0.0006977520    -0.0001866938    -0.0000919168     0.0007544364
  165  C 11 YZ     -0.0000751755    -0.0000965827    -0.0001182151    -0.0000982047     0.0007589188
  166  C 12  S     -0.0006246209     0.0141703083     0.0022296566     0.0329601354    -0.1773501995
  167  C 12  S     -0.0003417457    -0.0001163874     0.0002737667     0.0005520702    -0.0058589136
  168  C 12  S      0.0085511641    -0.0024194959    -0.0091276567    -0.0012790567    -0.0104532557
  169  C 12  X      0.0001330723     0.0001258483     0.0000789168     0.0001672353    -0.0011108878
  170  C 12  Y     -0.0000101505     0.0000518221    -0.0000137529     0.0000238632     0.0012854958
  171  C 12  Z     -0.0000525038    -0.0001043264    -0.0000282984    -0.0000997959    -0.0005345844
  172  C 12  X     -0.0036862812    -0.0001531732     0.0039146908    -0.0014822452     0.0005317762
  173  C 12  Y      0.0001756421    -0.0019372540    -0.0000564021     0.0020160144     0.0000973528
  174  C 12  Z      0.0016070776     0.0016816761    -0.0018204246    -0.0009624061    -0.0003359216
  175  C 12 XX     -0.0000906757     0.0000868222     0.0000167366     0.0000834681     0.0008330920
  176  C 12 YY     -0.0000459814     0.0000066162    -0.0000488173    -0.0000440886     0.0011209757
  177  C 12 ZZ     -0.0000858345    -0.0000054638    -0.0000518436    -0.0000814414     0.0003668225
  178  C 12 XY     -0.0000298992    -0.0000312881    -0.0000211570    -0.0000874399    -0.0008846048
  179  C 12 XZ     -0.0000043554    -0.0000795637    -0.0000450353    -0.0000365248     0.0003589437
  180  C 12 YZ     -0.0000797575    -0.0000900532    -0.0000360201    -0.0000255098    -0.0005014053
  181  C 13  S     -0.0003747482    -0.0024888025     0.0072515620     0.2166510142    -0.0588493011
  182  C 13  S     -0.0002904887    -0.0010374600     0.0001540927     0.0074318483    -0.0017970405
  183  C 13  S     -0.0135314388    -0.0006599859     0.0138287827     0.0049248311     0.0022871647
  184  C 13  X      0.0001610097     0.0001748640     0.0000346657     0.0017361302     0.0000348218
  185  C 13  Y     -0.0000680555    -0.0001941773    -0.0000108960    -0.0000022749     0.0000353653
  186  C 13  Z     -0.0000181162     0.0000764930    -0.0000080227    -0.0008253767    -0.0000460502
  187  C 13  X      0.0037786018    -0.0018352885    -0.0054409665     0.0003728934     0.0030466465
  188  C 13  Y     -0.0025290135     0.0017779206     0.0033938774    -0.0003325300     0.0005579112
  189  C 13  Z      0.0003017453    -0.0005962983    -0.0002232869     0.0000967489    -0.0019147245
  190  C 13 XX     -0.0000324599    -0.0000867062     0.0000431175    -0.0015693053    -0.0001970342
  191  C 13 YY     -0.0000414535    -0.0001662730    -0.0000683855    -0.0001613498    -0.0000380532
  192  C 13 ZZ     -0.0000743396    -0.0002315992    -0.0001166698    -0.0004829218    -0.0000082794
  193  C 13 XY     -0.0000412135    -0.0001061511    -0.0000896209     0.0000085049     0.0000825531
  194  C 13 XZ     -0.0000208517    -0.0000219316    -0.0000617670     0.0007133889     0.0000768377
  195  C 13 YZ     -0.0000663149    -0.0000630635    -0.0000871203    -0.0000957418     0.0000612842
  196  C 14  S     -0.0005203578     0.0016190894     0.0218259336     0.9647393416     0.0136649904
  197  C 14  S      0.0001985720    -0.0002225050     0.0015227958     0.0395462761     0.0011016883
  198  C 14  S      0.0174783691    -0.0119805539    -0.0146881596    -0.0195566184     0.0027503892
  199  C 14  X     -0.0000847397    -0.0000568872     0.0002194366    -0.0003432515     0.0000422655
  200  C 14  Y      0.0000065101     0.0001120335     0.0001305980     0.0009684157     0.0001732601
  201  C 14  Z      0.0000328260    -0.0000652065    -0.0002114422    -0.0006394103    -0.0001637294
  202  C 14  X      0.0047647779     0.0059490858    -0.0042152064    -0.0024292129     0.0008423571
  203  C 14  Y      0.0069299186    -0.0015480119    -0.0019851568     0.0020978743    -0.0005155801
  204  C 14  Z     -0.0080384360    -0.0015438865     0.0036675582    -0.0005689396     0.0000267552
  205  C 14 XX     -0.0002583943    -0.0000293267     0.0000009266     0.0010497229     0.0003018277
  206  C 14 YY     -0.0000588278     0.0002365511     0.0001160560     0.0002195471     0.0001223603
  207  C 14 ZZ     -0.0000260097     0.0001233677     0.0000545575    -0.0003458578     0.0000874551
  208  C 14 XY      0.0001055583    -0.0000319824    -0.0000129476    -0.0009152230    -0.0001042206
  209  C 14 XZ      0.0000194047    -0.0000023241    -0.0000752064    -0.0004809826    -0.0000357038
  210  C 14 YZ     -0.0000659017    -0.0002857299    -0.0002486477    -0.0009151342     0.0000084752
  211  H 15  S     -0.0001344302    -0.0000538653    -0.0002056511     0.0000562977    -0.0000084984
  212  H 15  S     -0.0003168676    -0.0000711665    -0.0003842230     0.0001240571    -0.0000178781
  213  H 16  S      0.0002994722     0.0000524483     0.0002513964    -0.0000849547     0.0000073705
  214  H 16  S      0.0003970343     0.0000941933     0.0003627859    -0.0001537053     0.0000168369
  215  H 17  S     -0.0000611593    -0.0000456265    -0.0001708861    -0.0000476249    -0.0000013073
  216  H 17  S      0.0006256537     0.0001194924    -0.0007821842     0.0000515710    -0.0000419077
  217  H 18  S      0.0007943150    -0.0000958876     0.0004401793    -0.0000887597    -0.0000102131
  218  H 18  S      0.0022879940     0.0000947890     0.0001075238    -0.0001893694    -0.0000732686
  219  H 19  S     -0.0000777440    -0.0000425599    -0.0004336204     0.0000153428    -0.0000076528
  220  H 19  S     -0.0006867995     0.0000782067    -0.0001731577     0.0001111465     0.0000137409
  221  H 20  S      0.0002943077    -0.0000339146     0.0002369175    -0.0000217712    -0.0000032546
  222  H 20  S      0.0005184997    -0.0000813971     0.0005406649     0.0000173717    -0.0000076381
  223  H 21  S      0.0010759865    -0.0024314495    -0.0002243752     0.0006733563    -0.0002207419
  224  H 21  S      0.0025586998     0.0067938238    -0.0003195926     0.0025251274     0.0026932651
  225  H 22  S     -0.0000496028    -0.0006597474     0.0003807547     0.0004998938     0.0027234844
  226  H 22  S      0.0002411037    -0.0003929422     0.0009564920     0.0009224519    -0.0066796204
  227  H 23  S      0.0002801439     0.0002828964    -0.0003126989     0.0002363300     0.0007959674
  228  H 23  S      0.0004613274     0.0006488683    -0.0001317411     0.0006721050     0.0006638662
  229  H 24  S     -0.0000687078     0.0004938031     0.0002648700    -0.0008800395    -0.0001515145
  230  H 24  S      0.0001964865     0.0009983757     0.0008085676    -0.0000249518    -0.0007999361
  231  H 25  S      0.0011054530     0.0006246193    -0.0005015522    -0.0023784043    -0.0002095850
  232  H 25  S      0.0026847687     0.0024839809     0.0000183469     0.0065319374    -0.0002694365
  233  C 26  S     -0.5169220720    -0.0597461576    -0.8415897148     0.0193781096    -0.0040226461
  234  C 26  S     -0.0183312926    -0.0042143381    -0.0416251549    -0.0003431624    -0.0000517283
  235  C 26  S     -0.0316295411    -0.0165310819    -0.0344229355    -0.0169407751     0.0016128702
  236  C 26  X      0.0018984229    -0.0003137155    -0.0018530947    -0.0000754715     0.0000629598
  237  C 26  Y      0.0000103588     0.0001566958     0.0001681377    -0.0001566036     0.0000184791
  238  C 26  Z     -0.0008023934     0.0000151077     0.0008257590     0.0001588236    -0.0000473370
  239  C 26  X      0.0784032340    -0.0180175171    -0.0553694011    -0.0141368045    -0.0026065185
  240  C 26  Y     -0.0013283497    -0.0019115041     0.0015312137     0.0027669997    -0.0001753812
  241  C 26  Z     -0.0358204787     0.0099057655     0.0247606178     0.0042544594     0.0013772050
  242  C 26 XX     -0.0018299570    -0.0006390861    -0.0051159091    -0.0001965485    -0.0000062597
  243  C 26 YY      0.0004547257    -0.0001173644     0.0007816330    -0.0002022042     0.0000472648
  244  C 26 ZZ      0.0000059464    -0.0002408325    -0.0005227527    -0.0002120144     0.0000306283
  245  C 26 XY     -0.0000170368     0.0000369213     0.0001736345     0.0000059187    -0.0000010092
  246  C 26 XZ      0.0012846199     0.0002774660     0.0031656383     0.0000111834     0.0000344872
  247  C 26 YZ     -0.0000123621     0.0000021542    -0.0000680775     0.0000197842     0.0000072496
  248  C 27  S     -0.8436351020     0.0346506245     0.5158402536    -0.0127136040     0.0028939970
  249  C 27  S     -0.0379640181     0.0023471210     0.0298487362    -0.0004432150    -0.0001442013
  250  C 27  S     -0.0593351454     0.0069238172     0.0292162789     0.0058583408     0.0011493867
  251  C 27  X     -0.0006559526    -0.0000104308    -0.0029218995     0.0003497883    -0.0001661606
  252  C 27  Y      0.0000454907     0.0000565951     0.0000733261    -0.0000909560    -0.0001080078
  253  C 27  Z      0.0003188001    -0.0000528636     0.0012709640    -0.0000969896     0.0001680189
  254  C 27  X      0.0094122673    -0.0257114649    -0.0612924070    -0.0195924825    -0.0000438858
  255  C 27  Y     -0.0007583909     0.0042671768     0.0023663335    -0.0024223688     0.0000400746
  256  C 27  Z     -0.0041299879     0.0088384562     0.0273928025     0.0114215345    -0.0000106740
  257  C 27 XX     -0.0037843948     0.0006217304     0.0038241864     0.0005264062     0.0000901549
  258  C 27 YY      0.0002286166     0.0001176835    -0.0003381831     0.0001855727    -0.0000360602
  259  C 27 ZZ     -0.0005816578     0.0003408635     0.0004441894     0.0000169632    -0.0000791916
  260  C 27 XY      0.0001878966     0.0001755362    -0.0002132177    -0.0003371559    -0.0000917480
  261  C 27 XZ      0.0020593626    -0.0005068194    -0.0020697930    -0.0000200106    -0.0000542216
  262  C 27 YZ     -0.0001246838    -0.0002297273     0.0001221448    -0.0000251449    -0.0000603194
  263  C 28  S     -0.0002494984     0.0000203942     0.0001283759     0.0000931867     0.0000052160
  264  C 28  S      0.0004524920    -0.0002147784    -0.0003849648     0.0000392360    -0.0000497726
  265  C 28  S     -0.0307549216     0.0073137658     0.0125159012    -0.0020176412     0.0015510190
  266  C 28  X      0.0010144235     0.0000322322     0.0005019667    -0.0001837812    -0.0000056967
  267  C 28  Y     -0.0005700167     0.0000577417    -0.0001194993     0.0000361508     0.0000129221
  268  C 28  Z     -0.0000361542    -0.0000055025    -0.0000595806     0.0000053979     0.0000023219
  269  C 28  X     -0.0298965077     0.0018338578    -0.0062224777     0.0014138373     0.0007018159
  270  C 28  Y      0.0452595078    -0.0018927540     0.0086558312    -0.0036216606    -0.0008010891
  271  C 28  Z     -0.0224748777     0.0001059735    -0.0027538481     0.0026610565     0.0002499802
  272  C 28 XX     -0.0002487183     0.0000212522    -0.0000624652    -0.0000287692     0.0000059677
  273  C 28 YY     -0.0000418452    -0.0000227577    -0.0000750239     0.0000287311    -0.0000066242
  274  C 28 ZZ      0.0001068538     0.0000139712    -0.0000000521    -0.0000162904    -0.0000026756
  275  C 28 XY      0.0001412504    -0.0000022238    -0.0000509734    -0.0000265357    -0.0000018805
  276  C 28 XZ      0.0000266273    -0.0000547648    -0.0000888358     0.0000595227    -0.0000109573
  277  C 28 YZ      0.0000006069    -0.0000134808     0.0001740242     0.0000203116    -0.0000023848

                         16               17               18               19               20
                  -10.5798294363   -10.5787808141    -1.0597489018    -0.9826695993    -0.9410593468
    1  C  1  S     -0.0000124533     0.0000058966    -0.1008960260    -0.0052171790    -0.0053821106
    2  C  1  S      0.0000641650    -0.0000210017     0.1868070851     0.0076873439     0.0091585090
    3  C  1  S      0.0000407152    -0.0000328876     0.0375095931    -0.0426119784     0.0013742633
    4  C  1  X      0.0000158458    -0.0000056593     0.0414410282    -0.0039787015     0.0010123442
    5  C  1  Y     -0.0000119926     0.0000051548    -0.0082354611     0.0095005742    -0.0008651982
    6  C  1  Z     -0.0000108762     0.0000043837    -0.0687225665    -0.0083777761    -0.0024466931
    7  C  1  X      0.0000512276    -0.0000301069     0.0082393601    -0.0105847164    -0.0005497539
    8  C  1  Y      0.0000647311     0.0000015847     0.0044069236    -0.0059710446     0.0010827518
    9  C  1  Z      0.0000018123     0.0000082654    -0.0132321816     0.0248425289    -0.0001726889
   10  C  1 XX      0.0000157241    -0.0000063293     0.0081433892    -0.0006422749     0.0002780340
   11  C  1 YY      0.0000091280    -0.0000027924     0.0101715314     0.0008295087     0.0005935591
   12  C  1 ZZ      0.0000030361    -0.0000019559     0.0159617095     0.0012950960     0.0006685325
   13  C  1 XY      0.0000013605    -0.0000004377    -0.0008376204     0.0003818765    -0.0001077850
   14  C  1 XZ      0.0000010772     0.0000001194    -0.0077329462     0.0001189492    -0.0002487470
   15  C  1 YZ      0.0000042531    -0.0000012653    -0.0001553021    -0.0007255674     0.0000226613
   16  C  2  S      0.0000008439    -0.0000012809    -0.1005441712    -0.0089935062    -0.0040923268
   17  C  2  S      0.0000240272    -0.0000084284     0.1870392528     0.0104821912     0.0072151169
   18  C  2  S      0.0000796085     0.0000913005     0.0401949418     0.0515306870     0.0066156492
   19  C  2  X      0.0000087393    -0.0000010142     0.0571347510     0.0012496650     0.0011174703
   20  C  2  Y      0.0000015967     0.0000006479     0.0576341871     0.0113303402     0.0015746151
   21  C  2  Z      0.0000152733    -0.0000073353     0.0273134500    -0.0052059226     0.0024689171
   22  C  2  X     -0.0000056340     0.0000291862     0.0115239269     0.0118682436     0.0016103356
   23  C  2  Y     -0.0000620152     0.0000499077     0.0116491158     0.0099321002     0.0017575431
   24  C  2  Z      0.0000699620    -0.0000269675     0.0040712600     0.0046869380     0.0002119615
   25  C  2 XX      0.0000071527    -0.0000017442     0.0109613075    -0.0003213295     0.0002890923
   26  C  2 YY      0.0000016547    -0.0000008233     0.0128572077     0.0014709779     0.0004625981
   27  C  2 ZZ      0.0000048636    -0.0000020750     0.0103701192     0.0002589591     0.0005046581
   28  C  2 XY     -0.0000041591     0.0000018347     0.0092511188     0.0009923158     0.0002740333
   29  C  2 XZ      0.0000068235    -0.0000028409     0.0029366672    -0.0006941345     0.0001514198
   30  C  2 YZ      0.0000012177    -0.0000003740     0.0015143881    -0.0001821265     0.0001388927
   31  C  3  S      0.0000019786    -0.0000086071    -0.0954811952    -0.0214359302    -0.0000463314
   32  C  3  S     -0.0000551451     0.0000403853     0.1788528789     0.0438024634     0.0015287128
   33  C  3  S      0.0003704589    -0.0003543230     0.0233478132    -0.0035946261    -0.0127016624
   34  C  3  X      0.0000083721     0.0000050571     0.0357053350     0.0085598517    -0.0017112331
   35  C  3  Y      0.0000032615    -0.0000041432     0.0103205092     0.0077514878    -0.0012819686
   36  C  3  Z     -0.0000114286     0.0000047777     0.0751247826     0.0136856112     0.0015856985
   37  C  3  X      0.0001163895    -0.0000863954     0.0028839757     0.0007419766    -0.0028722486
   38  C  3  Y     -0.0000029671    -0.0000184609     0.0021055096     0.0061011251    -0.0010455164
   39  C  3  Z      0.0000189403    -0.0001054189     0.0070957651    -0.0016890951    -0.0022674804
   40  C  3 XX      0.0000137541     0.0000006490     0.0068743874     0.0021331031    -0.0002220025
   41  C  3 YY     -0.0000097552     0.0000051899     0.0070427663     0.0020967008     0.0001237068
   42  C  3 ZZ     -0.0000128944     0.0000040340     0.0177896516     0.0038057173     0.0004421758
   43  C  3 XY      0.0000066152    -0.0000019200     0.0033869967     0.0012391374    -0.0000568461
   44  C  3 XZ     -0.0000081743    -0.0000000940     0.0052335688     0.0010196820     0.0000169804
   45  C  3 YZ     -0.0000001299    -0.0000013610     0.0004820280     0.0010042167    -0.0001332606
   46  C  4  S     -0.0000103416    -0.0000014901    -0.1003931560    -0.0256895006     0.0009180308
   47  C  4  S     -0.0000359335     0.0000030885     0.1852504215     0.0544190343    -0.0015916982
   48  C  4  S      0.0002720952     0.0001920556     0.0408158079     0.0091281666     0.0118972821
   49  C  4  X      0.0000234813     0.0000002779     0.0014012382     0.0002160631    -0.0025341718
   50  C  4  Y      0.0000047621    -0.0000002695    -0.0787112131    -0.0180586043     0.0004223190
   51  C  4  Z     -0.0000196000     0.0000016324     0.0138968974     0.0011036202     0.0019313499
   52  C  4  X      0.0002440271    -0.0001020536    -0.0034851554     0.0013042839    -0.0036018969
   53  C  4  Y      0.0000294174    -0.0001275286    -0.0150957197    -0.0031696681    -0.0067195203
   54  C  4  Z     -0.0001090318     0.0000638333     0.0075272858     0.0009335236     0.0036643165
   55  C  4 XX      0.0000213079    -0.0000071772     0.0058475735     0.0022709670    -0.0004309454
   56  C  4 YY     -0.0000118638     0.0000029247     0.0191363791     0.0051692037     0.0000813461
   57  C  4 ZZ     -0.0000047078     0.0000009679     0.0091858138     0.0031379307     0.0000903497
   58  C  4 XY     -0.0000099165     0.0000036041    -0.0000210762     0.0000422140     0.0002704457
   59  C  4 XZ     -0.0000139586     0.0000023148    -0.0030884640    -0.0005451501     0.0000349432
   60  C  4 YZ      0.0000107627    -0.0000011569    -0.0026176470    -0.0001507340    -0.0002276315
   61  C  5  S      0.0000347101    -0.0000247528    -0.1063499126    -0.0147892073     0.0066051318
   62  C  5  S     -0.0000280831     0.0000740913     0.2023352792     0.0285522502    -0.0119926272
   63  C  5  S     -0.0021711771     0.0008451591     0.0240727978     0.0498377697     0.0511268959
   64  C  5  X     -0.0000109127     0.0000117137    -0.0763521386    -0.0172097277    -0.0062485319
   65  C  5  Y      0.0000363413    -0.0000046399     0.0018253471     0.0123972220    -0.0009033213
   66  C  5  Z     -0.0000367512     0.0000038865     0.0118110598    -0.0073029282     0.0041441244
   67  C  5  X     -0.0013570895     0.0005003410    -0.0325604447     0.0679791854     0.0352403210
   68  C  5  Y     -0.0006430594     0.0000677964    -0.0020022724    -0.0017079190    -0.0025784732
   69  C  5  Z      0.0013647821    -0.0004438760     0.0086994987    -0.0390804444    -0.0200066863
   70  C  5 XX     -0.0000236310     0.0000070209     0.0208548072     0.0038279036    -0.0003730285
   71  C  5 YY      0.0000025514     0.0000106559     0.0076660030     0.0010610323    -0.0004280583
   72  C  5 ZZ      0.0000083751     0.0000084710     0.0076393579     0.0004887449    -0.0004375683
   73  C  5 XY      0.0000128737    -0.0000013143    -0.0009611084    -0.0012010927     0.0001724995
   74  C  5 XZ     -0.0000008312     0.0000096778    -0.0034990534     0.0003082648     0.0000267208
   75  C  5 YZ     -0.0000082073     0.0000006427    -0.0038939615     0.0001337053     0.0000457610
   76  C  6  S      0.0000188170    -0.0000006401    -0.0639012194    -0.0140613087    -0.0025029377
   77  C  6  S     -0.0000070428     0.0000019986     0.1171798223     0.0267598642     0.0049593295
   78  C  6  S      0.0000448879    -0.0001049953     0.0103079130     0.0217312352    -0.0056324392
   79  C  6  X     -0.0000076301    -0.0000004012     0.0184367206     0.0036706888    -0.0000877301
   80  C  6  Y      0.0000055141    -0.0000026806    -0.0408088496    -0.0055730006    -0.0018898988
   81  C  6  Z      0.0000053561     0.0000016585    -0.0269536332    -0.0077618805     0.0000548373
   82  C  6  X      0.0000078738    -0.0000077716     0.0016057455    -0.0000126406    -0.0007199223
   83  C  6  Y     -0.0000206233     0.0000374952    -0.0048102245    -0.0081170633     0.0015681633
   84  C  6  Z     -0.0000551962     0.0000480678    -0.0027696878    -0.0062073397     0.0022562540
   85  C  6 XX     -0.0000063638     0.0000013850     0.0057416685     0.0015395476     0.0002879637
   86  C  6 YY     -0.0000018246    -0.0000003934     0.0097595650     0.0018141663     0.0004705952
   87  C  6 ZZ     -0.0000016858    -0.0000016326     0.0072338591     0.0019987319     0.0001800557
   88  C  6 XY     -0.0000023830     0.0000019140    -0.0022568299    -0.0000556826    -0.0000024556
   89  C  6 XZ      0.0000061711    -0.0000008330    -0.0017992822    -0.0005358561     0.0000140713
   90  C  6 YZ     -0.0000008318    -0.0000011222     0.0031980147     0.0009576263     0.0000239888
   91  C  7  S      0.0000104958    -0.0000078202    -0.0339376418     0.1899798863     0.0000812013
   92  C  7  S     -0.0000125452     0.0000157914     0.0612816753    -0.3713898590    -0.0009148508
   93  C  7  S     -0.0005790063     0.0001983674     0.0277686968     0.0242301603     0.0165265779
   94  C  7  X      0.0000117541    -0.0000047790    -0.0075354176    -0.0958613119    -0.0012072461
   95  C  7  Y     -0.0000068680     0.0000024696     0.0078881117     0.1474466841     0.0009828365
   96  C  7  Z      0.0000004882    -0.0000009343    -0.0058729943    -0.0819673312    -0.0004119500
   97  C  7  X      0.0002734806    -0.0000594672    -0.0072037313    -0.1457045989    -0.0111865540
   98  C  7  Y     -0.0003907564     0.0000784512     0.0100761584     0.2196098922     0.0169806516
   99  C  7  Z      0.0001665763    -0.0000339149    -0.0046652357    -0.1240301506    -0.0094750180
  100  C  7 XX     -0.0000039184     0.0000029891     0.0021732826    -0.0139008704    -0.0000252464
  101  C  7 YY     -0.0000085903     0.0000056190     0.0031239596    -0.0260374588    -0.0000608482
  102  C  7 ZZ     -0.0000028958     0.0000039530     0.0014888702    -0.0109322982    -0.0000915738
  103  C  7 XY      0.0000031839    -0.0000009377    -0.0026357937     0.0162007323    -0.0000769206
  104  C  7 XZ      0.0000001264     0.0000017057     0.0016123797    -0.0085149410     0.0000674082
  105  C  7 YZ      0.0000046549    -0.0000017419    -0.0023164086     0.0138393387     0.0000016520
  106  C  8  S     -0.0025165783     0.0000293777    -0.0009115628    -0.0001711501     0.1353716504
  107  C  8  S      0.0002447605     0.0001842032     0.0006033344    -0.0017414488    -0.2582183488
  108  C  8  S      0.0061814953    -0.0022434230    -0.0141412287    -0.0134436062    -0.0153228874
  109  C  8  X     -0.0001926021     0.0002173837    -0.0002201567     0.0000276502    -0.0355356667
  110  C  8  Y      0.0005269617    -0.0000934582     0.0000245787     0.0000511975     0.0016423328
  111  C  8  Z     -0.0003420655    -0.0000272205     0.0001794877     0.0000068287     0.0156065147
  112  C  8  X     -0.0004370159     0.0005180183     0.0090338242     0.0138431590    -0.0162406815
  113  C  8  Y     -0.0027160719     0.0005104529     0.0003709099    -0.0003335182     0.0007745234
  114  C  8  Z      0.0024414930    -0.0006612201    -0.0038443434    -0.0062420691     0.0072917796
  115  C  8 XX     -0.0004410726     0.0001996853    -0.0003831636    -0.0003496097    -0.0167939173
  116  C  8 YY     -0.0003450299     0.0002935995    -0.0000521560    -0.0001874040    -0.0137234976
  117  C  8 ZZ     -0.0000746954     0.0001873999    -0.0001149010    -0.0002155686    -0.0111541570
  118  C  8 XY      0.0003738472    -0.0000974015     0.0000220180     0.0000288230     0.0034757791
  119  C  8 XZ     -0.0000264951     0.0000197205     0.0001569797     0.0000826932     0.0041054819
  120  C  8 YZ      0.0002196906    -0.0001469756    -0.0000258028    -0.0000104221     0.0075242719
  121  N  9  S      0.0000001410    -0.0000001848     0.0172384811    -0.2230529481    -0.0006945480
  122  N  9  S      0.0000055291     0.0000020594     0.0332855505    -0.4414174475    -0.0018543560
  123  N  9  S     -0.0002104477     0.0000058099     0.0122411266     0.0721013668     0.0126865974
  124  N  9  X     -0.0000059526     0.0000029333     0.0085286191    -0.0996538684    -0.0002012105
  125  N  9  Y     -0.0000012165     0.0000004109    -0.0126579734     0.1498085086     0.0005370439
  126  N  9  Z      0.0000068933    -0.0000023994     0.0068564934    -0.0832321760    -0.0003117945
  127  N  9  X     -0.0000035347     0.0000143836    -0.0004784170    -0.0214752311    -0.0016992650
  128  N  9  Y     -0.0000263425    -0.0000064407     0.0011990095     0.0346329684     0.0024631390
  129  N  9  Z      0.0000426541    -0.0000046967    -0.0008574689    -0.0183199572    -0.0013817846
  130  N  9 XX      0.0000037575    -0.0000005496     0.0010715693    -0.0119064323    -0.0000840796
  131  N  9 YY      0.0000034213    -0.0000009104     0.0018099601    -0.0207978409    -0.0001279863
  132  N  9 ZZ     -0.0000000642     0.0000011992     0.0008471206    -0.0096594589    -0.0001035683
  133  N  9 XY     -0.0000033689     0.0000022894    -0.0012597592     0.0125197096     0.0000088968
  134  N  9 XZ      0.0000009008    -0.0000009547     0.0007435018    -0.0068289204    -0.0000044346
  135  N  9 YZ      0.0000005634     0.0000005340    -0.0010700780     0.0104630890     0.0000282534
  136  C 10  S     -0.0159788383    -0.0088474526    -0.0002863692    -0.0000915146     0.1145163269
  137  C 10  S     -0.0003624272    -0.0003491351     0.0002868874    -0.0000477701    -0.2104927632
  138  C 10  S      0.0062590567     0.0065554479    -0.0001567555    -0.0045760048    -0.0673428503
  139  C 10  X     -0.0002401512    -0.0005295850    -0.0000668981     0.0001085207    -0.0292036907
  140  C 10  Y     -0.0001374347     0.0000227669    -0.0000845314     0.0000408862     0.0461920128
  141  C 10  Z      0.0002290424     0.0002348977     0.0002277173     0.0000180847    -0.0242242814
  142  C 10  X      0.0013143765     0.0020145698    -0.0009348411    -0.0031402476    -0.0096921015
  143  C 10  Y      0.0004055965     0.0011864972     0.0010215256     0.0025368682     0.0123239761
  144  C 10  Z     -0.0009638303    -0.0019479675    -0.0004549664    -0.0005096290    -0.0056056660
  145  C 10 XX     -0.0001546031    -0.0006036491    -0.0000030943    -0.0000138227    -0.0149551197
  146  C 10 YY      0.0000721197    -0.0001678316     0.0000313174     0.0000024705    -0.0116275647
  147  C 10 ZZ      0.0000776215    -0.0002105617     0.0000375013     0.0000492420    -0.0093164273
  148  C 10 XY      0.0000777377     0.0000628455     0.0000373142     0.0000631460     0.0033189248
  149  C 10 XZ      0.0000851306     0.0002819461    -0.0000277804    -0.0000207364     0.0041324121
  150  C 10 YZ      0.0000053799     0.0001322342    -0.0000300349     0.0000077009     0.0071144124
  151  C 11  S      0.1137775625     0.1484637857    -0.0000909445    -0.0000682181     0.1034736790
  152  C 11  S      0.0054427786     0.0073454437     0.0002740193     0.0003380433    -0.1903328296
  153  C 11  S     -0.0066150885    -0.0219717187     0.0002850454     0.0039838625    -0.0287017821
  154  C 11  X      0.0001169620     0.0011117823    -0.0001022683    -0.0001399655     0.0197935244
  155  C 11  Y     -0.0003592342    -0.0014994378    -0.0000577202    -0.0000596740     0.0366388801
  156  C 11  Z      0.0002421998     0.0007116396     0.0000580981     0.0000950410    -0.0398372223
  157  C 11  X      0.0035709762     0.0004531503     0.0002593605    -0.0003337083     0.0012105460
  158  C 11  Y     -0.0003278859     0.0015570829     0.0000325141    -0.0004069751     0.0027996959
  159  C 11  Z     -0.0014384061    -0.0015106384    -0.0001709973     0.0004780140    -0.0028814123
  160  C 11 XX      0.0002749823     0.0013110779     0.0000283969     0.0000504141    -0.0132487611
  161  C 11 YY      0.0001547384     0.0011034762     0.0000305815     0.0000465573    -0.0104528944
  162  C 11 ZZ     -0.0000675383     0.0002051100     0.0000300534     0.0000469184    -0.0086436998
  163  C 11 XY     -0.0003242087    -0.0012160282    -0.0000046635    -0.0000049307     0.0025708030
  164  C 11 XZ      0.0000275755     0.0001672794     0.0000009166     0.0000028606     0.0038529719
  165  C 11 YZ     -0.0001481131    -0.0006765867     0.0000194018     0.0000204451     0.0064500263
  166  C 12  S     -0.3119189112    -0.9217194366    -0.0000662318    -0.0000588921     0.0999410898
  167  C 12  S     -0.0117209777    -0.0384462022     0.0001808412     0.0003062461    -0.1831303816
  168  C 12  S     -0.0022249890     0.0400978807    -0.0000675937    -0.0018349839    -0.0559601357
  169  C 12  X     -0.0000816409     0.0013550093    -0.0001204519    -0.0001411762     0.0517865383
  170  C 12  Y     -0.0014080804     0.0001668529    -0.0000518094    -0.0000476017    -0.0030853980
  171  C 12  Z      0.0012057481    -0.0007854117    -0.0000233883    -0.0000008448    -0.0221286278
  172  C 12  X     -0.0003381574    -0.0043027366     0.0000183193     0.0008458524     0.0157121627
  173  C 12  Y      0.0000137423     0.0002559696    -0.0001093417    -0.0003028801    -0.0010432197
  174  C 12  Z      0.0001513965     0.0018439152    -0.0000470463    -0.0002480174    -0.0065923543
  175  C 12 XX      0.0000899429    -0.0006615811     0.0000273336     0.0000457816    -0.0135353960
  176  C 12 YY      0.0006571353    -0.0011893863     0.0000114256     0.0000135318    -0.0098810795
  177  C 12 ZZ      0.0008879713    -0.0004164964     0.0000209718     0.0000375047    -0.0080309601
  178  C 12 XY      0.0005669040     0.0006627965     0.0000077468     0.0000186729     0.0029443762
  179  C 12 XZ     -0.0003409938     0.0004371959    -0.0000026392    -0.0000075259     0.0038399439
  180  C 12 YZ     -0.0005907307     0.0018998462     0.0000147174     0.0000350134     0.0059908259
  181  C 13  S     -0.9070738068     0.3261449539    -0.0000934061    -0.0000583074     0.1023655829
  182  C 13  S     -0.0370658964     0.0147433221     0.0003094599     0.0003275961    -0.1882350011
  183  C 13  S      0.0279774601    -0.0278677801    -0.0000833935     0.0031788876    -0.0279027948
  184  C 13  X      0.0012467426     0.0001630870    -0.0001257289    -0.0001476413     0.0385572344
  185  C 13  Y     -0.0003312500     0.0015391795     0.0000431723     0.0000750059    -0.0398818631
  186  C 13  Z     -0.0003181783    -0.0013542502    -0.0000102212    -0.0000095178     0.0147002426
  187  C 13  X     -0.0016784145     0.0021728738     0.0003775274    -0.0003521125     0.0023441380
  188  C 13  Y      0.0023810357    -0.0020822641    -0.0002273545    -0.0002346220    -0.0032738462
  189  C 13  Z     -0.0011757875     0.0006921180    -0.0000069222     0.0003450464     0.0016040633
  190  C 13 XX     -0.0011140618     0.0008298619     0.0000196619     0.0000274012    -0.0134453244
  191  C 13 YY      0.0001696825     0.0009456023     0.0000269467     0.0000377755    -0.0104324316
  192  C 13 ZZ      0.0001140425     0.0010326843     0.0000460036     0.0000617772    -0.0080944191
  193  C 13 XY      0.0002290973     0.0003374624     0.0000085927     0.0000213922     0.0034022460
  194  C 13 XZ      0.0010144289    -0.0009703633     0.0000003451    -0.0000015800     0.0032759487
  195  C 13 YZ      0.0007567706    -0.0014721685     0.0000132789     0.0000155477     0.0060867807
  196  C 14  S      0.2151502963    -0.0409413190    -0.0002889854    -0.0000665980     0.1130633073
  197  C 14  S      0.0102846200    -0.0018652331     0.0002939979    -0.0000369844    -0.2078149042
  198  C 14  S     -0.0194873166     0.0109103931     0.0010361063    -0.0041563491    -0.0668673470
  199  C 14  X      0.0015715274    -0.0008593284    -0.0001595470     0.0000935694    -0.0061345215
  200  C 14  Y      0.0001565841     0.0000436629     0.0002169122    -0.0000323649    -0.0444997455
  201  C 14  Z     -0.0008779662     0.0003725357     0.0000215118     0.0000888695     0.0396770901
  202  C 14  X      0.0017094331     0.0025790853    -0.0006651157    -0.0019659223    -0.0040166142
  203  C 14  Y     -0.0021767909    -0.0011376297    -0.0007109003    -0.0010679726    -0.0116374393
  204  C 14  Z      0.0009886561    -0.0002864601     0.0008455849     0.0019060808     0.0115287174
  205  C 14 XX      0.0018730387    -0.0009588076     0.0000530243     0.0000535403    -0.0148342311
  206  C 14 YY      0.0001422535    -0.0001832416     0.0000239503     0.0000216509    -0.0115078410
  207  C 14 ZZ      0.0002113068    -0.0002201105    -0.0000009761    -0.0000057161    -0.0091157794
  208  C 14 XY     -0.0004138621     0.0001716568    -0.0000596729    -0.0000505776     0.0034123998
  209  C 14 XZ     -0.0008556959     0.0004211823     0.0000223931     0.0000335029     0.0039949401
  210  C 14 YZ     -0.0002307928     0.0001554809    -0.0000002680     0.0000451379     0.0070284984
  211  H 15  S      0.0000065086    -0.0000018418     0.0259012892    -0.0021647987     0.0022135499
  212  H 15  S      0.0000064887    -0.0000037740     0.0057708688    -0.0037977987     0.0003308225
  213  H 16  S     -0.0000161638     0.0000048133     0.0231905326     0.0007328199     0.0015663776
  214  H 16  S     -0.0000298856     0.0000082089     0.0045753090    -0.0006561544     0.0003180426
  215  H 17  S     -0.0000061180     0.0000059331     0.0219843767     0.0066005820    -0.0003065503
  216  H 17  S     -0.0000582856    -0.0000094732     0.0027813470     0.0012025727     0.0009091984
  217  H 18  S     -0.0000090652     0.0000107084     0.0255379177     0.0084934360    -0.0006119169
  218  H 18  S     -0.0001015027     0.0000281654     0.0051474265     0.0007363044     0.0016000993
  219  H 19  S     -0.0000025861     0.0000008644     0.0202919726     0.0050571043     0.0010778679
  220  H 19  S      0.0000227340    -0.0000148405     0.0027632691     0.0034588725    -0.0002807660
  221  H 20  S     -0.0000011445     0.0000025814     0.0200752255     0.0052247340     0.0012686803
  222  H 20  S      0.0000130972    -0.0000000449     0.0025410626    -0.0008259112     0.0002510147
  223  H 21  S     -0.0001756366    -0.0003060432    -0.0000310800    -0.0004399512    -0.0417862197
  224  H 21  S     -0.0007211698    -0.0009653614    -0.0005501314    -0.0001436535    -0.0023870512
  225  H 22  S     -0.0005677438    -0.0001321941    -0.0000068982    -0.0000046119    -0.0351720819
  226  H 22  S      0.0007707331     0.0028325908    -0.0002081692    -0.0004733196    -0.0041731755
  227  H 23  S      0.0011497465     0.0025296328     0.0000099518    -0.0000436683    -0.0343101011
  228  H 23  S     -0.0006286670    -0.0072599254    -0.0000801559    -0.0001711863    -0.0051682453
  229  H 24  S      0.0026370015    -0.0006948956    -0.0000229081    -0.0000709187    -0.0345417263
  230  H 24  S     -0.0060651085     0.0040018004    -0.0002233160    -0.0007420592    -0.0041896160
  231  H 25  S     -0.0004117468    -0.0002884271    -0.0000078622    -0.0004289042    -0.0406006988
  232  H 25  S      0.0029963373    -0.0015782706    -0.0007197493     0.0009255883    -0.0019527277
  233  C 26  S     -0.0017236924    -0.0005860387    -0.0234647799    -0.0030885874     0.0256221991
  234  C 26  S     -0.0000219227     0.0000965562     0.0424172785     0.0042912633    -0.0465355708
  235  C 26  S      0.0001046152     0.0020610300     0.0643383798    -0.0034941358    -0.0067004834
  236  C 26  X      0.0000653904     0.0000106584    -0.0205794443    -0.0035734647    -0.0177868643
  237  C 26  Y     -0.0000366698     0.0000059865    -0.0001790809     0.0013773327     0.0007393511
  238  C 26  Z     -0.0000012492    -0.0000091938     0.0078325844    -0.0000545276     0.0080961109
  239  C 26  X     -0.0029326676     0.0019054689    -0.0029333380     0.0756002416     0.0676650537
  240  C 26  Y      0.0005230444    -0.0001103315     0.0012763308    -0.0019368003    -0.0013905759
  241  C 26  Z      0.0009459446    -0.0007853878     0.0028870867    -0.0341607467    -0.0303183653
  242  C 26 XX     -0.0000215007     0.0000470491     0.0031435300     0.0003670759    -0.0046799226
  243  C 26 YY      0.0000295656     0.0000127683     0.0004340330    -0.0000501342    -0.0014568999
  244  C 26 ZZ      0.0000271046     0.0000198648     0.0007043755    -0.0001412488    -0.0020981479
  245  C 26 XY      0.0000162114    -0.0000049324    -0.0000487728    -0.0002234084     0.0001287584
  246  C 26 XZ      0.0000203493    -0.0000175255    -0.0010287949    -0.0000387748     0.0017488615
  247  C 26 YZ      0.0000011899    -0.0000010750    -0.0001476261     0.0001020719     0.0000163833
  248  C 27  S      0.0014884824     0.0008346177    -0.0050806484    -0.0006369041     0.0599870099
  249  C 27  S     -0.0002153615    -0.0000589937     0.0105799728    -0.0037533325    -0.1120455766
  250  C 27  S      0.0014499003    -0.0013609866    -0.0126933741    -0.0528688857    -0.1211898345
  251  C 27  X     -0.0001856295    -0.0000165094    -0.0059005526    -0.0008011739    -0.0297145045
  252  C 27  Y      0.0001365606    -0.0000222422     0.0000000382     0.0001963097     0.0016828981
  253  C 27  Z     -0.0000260122     0.0000273472     0.0022038954    -0.0001557764     0.0130811900
  254  C 27  X     -0.0009287821     0.0023192379     0.0245063781     0.0412857731     0.0031182492
  255  C 27  Y     -0.0002760771    -0.0000665423    -0.0020307014    -0.0018160291    -0.0001528732
  256  C 27  Z      0.0006845593    -0.0010649076    -0.0116712362    -0.0184766688    -0.0014159610
  257  C 27 XX      0.0000612550    -0.0000798887     0.0019676941     0.0001199413    -0.0124772053
  258  C 27 YY     -0.0000339237    -0.0000130293     0.0004334081    -0.0005783820    -0.0021956753
  259  C 27 ZZ     -0.0000319335    -0.0000341316     0.0005952630    -0.0005026530    -0.0039751726
  260  C 27 XY     -0.0000150361    -0.0000068166    -0.0000128257    -0.0000819298     0.0007341551
  261  C 27 XZ     -0.0000982563     0.0000382890    -0.0006185126    -0.0002580753     0.0053927534
  262  C 27 YZ     -0.0000930961    -0.0000046067    -0.0000165462     0.0000657216     0.0002340968
  263  C 28  S      0.0000229076    -0.0000109653    -0.1056370003     0.0263894876    -0.0023319313
  264  C 28  S     -0.0000000755     0.0000116992     0.2002075912    -0.0531647794     0.0051865164
  265  C 28  S     -0.0003099701     0.0000350591     0.0192104769    -0.2341325118    -0.0187441672
  266  C 28  X     -0.0000380309     0.0000147485    -0.0538657965    -0.0207068880    -0.0041264823
  267  C 28  Y      0.0000051655    -0.0000050440     0.0344599464     0.0338514104    -0.0001281527
  268  C 28  Z      0.0000021659    -0.0000004871    -0.0368529366    -0.0217685940     0.0012022795
  269  C 28  X      0.0003804335    -0.0001497825    -0.0128636225    -0.0870314127    -0.0135991481
  270  C 28  Y     -0.0007814376     0.0002412044     0.0109376498     0.1493501475     0.0173925130
  271  C 28  Z      0.0006049988    -0.0001292015    -0.0091817477    -0.0712720902    -0.0072458114
  272  C 28 XX     -0.0000050214     0.0000033204     0.0147194322    -0.0029818560     0.0004852401
  273  C 28 YY      0.0000021778    -0.0000004503     0.0100153809    -0.0043434890     0.0002160222
  274  C 28 ZZ     -0.0000072356     0.0000007359     0.0099072405    -0.0014843402     0.0001018492
  275  C 28 XY     -0.0000062464     0.0000015777    -0.0055770127     0.0024014218    -0.0001810964
  276  C 28 XZ      0.0000091871    -0.0000017455     0.0030882873    -0.0012276855     0.0002054067
  277  C 28 YZ      0.0000104909    -0.0000007989    -0.0067607589     0.0020517716     0.0000267864

                         21               22               23               24               25
                   -0.8927942825    -0.8612199508    -0.8365490041    -0.8181440479    -0.8083409520
    1  C  1  S     -0.1272745033    -0.0144477220    -0.0596571895     0.0008094315    -0.0464429408
    2  C  1  S      0.2567691183     0.0382887084     0.1134917285    -0.0015228894     0.0910997946
    3  C  1  S      0.0208119033    -0.0227677811     0.1086063866    -0.0026747852     0.0884027084
    4  C  1  X      0.0340043892     0.0224832593    -0.0248773191     0.0000626229     0.0123642342
    5  C  1  Y     -0.0575367683    -0.0516201792     0.0861240872    -0.0012768090     0.0597073481
    6  C  1  Z     -0.0446315634    -0.0036853517     0.0005419407    -0.0003913109     0.0336667535
    7  C  1  X     -0.0013080732     0.0042898585     0.0034497320    -0.0005604198     0.0144190140
    8  C  1  Y      0.0009709862    -0.0209455210     0.0504644402    -0.0022490775     0.0356746066
    9  C  1  Z      0.0000295531     0.0074774821    -0.0241409134     0.0007905978    -0.0071953532
   10  C  1 XX      0.0135779057     0.0047801192     0.0021180237    -0.0000823388     0.0059527029
   11  C  1 YY      0.0157930664     0.0000149141     0.0137449004    -0.0002065529     0.0109430380
   12  C  1 ZZ      0.0174424587     0.0019546856     0.0071663100    -0.0000289652     0.0015081073
   13  C  1 XY     -0.0031420099    -0.0020661951     0.0028099151    -0.0000401073     0.0005342864
   14  C  1 XZ     -0.0054039783    -0.0013787666    -0.0007838536     0.0000443755    -0.0019599070
   15  C  1 YZ      0.0042973041     0.0035823399    -0.0053652272     0.0000760806    -0.0042731735
   16  C  2  S     -0.0804354334    -0.0169690847     0.0235302260    -0.0010649638     0.0788365325
   17  C  2  S      0.1611732523     0.0392505378    -0.0474789687     0.0020725922    -0.1543135033
   18  C  2  S      0.0489828630    -0.0016442151    -0.0394512511    -0.0007407153    -0.0764452067
   19  C  2  X      0.0196814311     0.0171017804    -0.0377807226     0.0003927742    -0.0205300665
   20  C  2  Y      0.0041412082    -0.0175367578     0.0193598964     0.0000562919    -0.0195416795
   21  C  2  Z      0.0963173799     0.0323608650     0.0189436233    -0.0005893769     0.0532221777
   22  C  2  X      0.0000237118    -0.0023161087    -0.0163201499    -0.0000174686    -0.0169611045
   23  C  2  Y      0.0026267805    -0.0073091019    -0.0077892427     0.0005378176    -0.0221713429
   24  C  2  Z      0.0339530791     0.0140680789     0.0046846423    -0.0005004060     0.0160581407
   25  C  2 XX      0.0074048958     0.0046707054    -0.0084442676     0.0001059165    -0.0087460314
   26  C  2 YY      0.0074402348    -0.0003353619    -0.0000814815     0.0001365486    -0.0114586976
   27  C  2 ZZ      0.0141723908     0.0037406822    -0.0019542471     0.0001188630    -0.0089257978
   28  C  2 XY      0.0022009405     0.0000802996    -0.0027530396     0.0000918905    -0.0065316923
   29  C  2 XZ      0.0072389124     0.0032108559    -0.0010359555    -0.0000193018     0.0014407203
   30  C  2 YZ      0.0059922225     0.0014243697     0.0028679237    -0.0000559339     0.0039506804
   31  C  3  S      0.0733238756     0.0386041290     0.0250290800    -0.0012937635     0.1053389306
   32  C  3  S     -0.1479059081    -0.0815807282    -0.0550792084     0.0025023597    -0.2141814621
   33  C  3  S     -0.0482894208     0.0126526863     0.0130184928     0.0018775222    -0.0379933655
   34  C  3  X     -0.0614226605    -0.0071760317    -0.0284098905     0.0001484603    -0.0045337607
   35  C  3  Y     -0.0640305553    -0.0349568661     0.0321011013    -0.0004235639     0.0251116664
   36  C  3  Z     -0.0092431605    -0.0168251873     0.0001696303     0.0003271890    -0.0320778467
   37  C  3  X     -0.0146090557     0.0024604924     0.0021050500    -0.0002062594     0.0040711561
   38  C  3  Y     -0.0285591136    -0.0108621698     0.0057505522     0.0002872267     0.0027773670
   39  C  3  Z     -0.0025586742     0.0037867531     0.0064493961     0.0008254374    -0.0062729596
   40  C  3 XX     -0.0108119445    -0.0024632965    -0.0058776284     0.0000269073    -0.0086746312
   41  C  3 YY     -0.0084048254    -0.0055261449    -0.0015667739     0.0001632226    -0.0117586423
   42  C  3 ZZ     -0.0081630690    -0.0068929140    -0.0040886511     0.0002369643    -0.0199515781
   43  C  3 XY     -0.0054828117    -0.0029091283     0.0002504955    -0.0000084124    -0.0034971276
   44  C  3 XZ     -0.0052667238    -0.0011698924    -0.0036687606     0.0000495554    -0.0024270017
   45  C  3 YZ     -0.0061934220    -0.0035867316     0.0036250662    -0.0000383713     0.0020354502
   46  C  4  S      0.1139092261     0.0717999098    -0.0559842682     0.0004530503    -0.0081579482
   47  C  4  S     -0.2315237642    -0.1438275928     0.1040831032    -0.0005748567     0.0098341820
   48  C  4  S     -0.0049782178    -0.0913145610     0.0916375655    -0.0105580641     0.0473532380
   49  C  4  X     -0.0367565783     0.0231816215    -0.0566217309     0.0002020005     0.0039610585
   50  C  4  Y      0.0622906430     0.0185847602     0.0356674045    -0.0007890152     0.0559311218
   51  C  4  Z      0.0401898080    -0.0101101984     0.0682434197    -0.0012412843     0.0720999943
   52  C  4  X     -0.0044980083     0.0210686889    -0.0228415169    -0.0014577453    -0.0016259268
   53  C  4  Y     -0.0072130515     0.0270209450    -0.0001770730     0.0026464396     0.0116271379
   54  C  4  Z      0.0058569147    -0.0267644528     0.0431938485    -0.0007373078     0.0359033997
   55  C  4 XX     -0.0112469057    -0.0049085370     0.0048853514    -0.0001140327     0.0030493636
   56  C  4 YY     -0.0199110205    -0.0119873964     0.0036076889     0.0000526413    -0.0055617377
   57  C  4 ZZ     -0.0110520514    -0.0104469464     0.0126729212    -0.0001084962     0.0054540910
   58  C  4 XY      0.0034022809    -0.0015379257     0.0030349370     0.0000774841    -0.0025978536
   59  C  4 XZ      0.0011865251     0.0025303734    -0.0062513300     0.0001523804    -0.0041957231
   60  C  4 YZ     -0.0031208268     0.0000945962    -0.0024002241     0.0000186172    -0.0036208067
   61  C  5  S      0.1045593916    -0.0344774585     0.0822076033    -0.0000521411    -0.0338983212
   62  C  5  S     -0.2127236354     0.0659028948    -0.1687809153     0.0002353732     0.0689238053
   63  C  5  S     -0.0519010609    -0.1168586309    -0.1397073512    -0.0022658062    -0.0556916988
   64  C  5  X      0.0162841235     0.0717208115    -0.0187831459    -0.0009977747     0.0986236294
   65  C  5  Y     -0.0646304299    -0.0459424345     0.0471081836    -0.0004440586     0.0057698647
   66  C  5  Z      0.0657491677     0.0041960521     0.0063289549    -0.0000592399     0.0122308165
   67  C  5  X     -0.0223579555    -0.1261373387    -0.0317774242    -0.0032460576    -0.0262036665
   68  C  5  Y     -0.0410090601    -0.0098468231     0.0104330976     0.0089970078     0.0039480764
   69  C  5  Z      0.0455669210     0.0797848525     0.0304277907    -0.0057672546     0.0329373807
   70  C  5 XX     -0.0182712728     0.0017578706    -0.0138452790     0.0000317191    -0.0009999722
   71  C  5 YY     -0.0092771718     0.0025122570    -0.0076649682     0.0000332430     0.0037384651
   72  C  5 ZZ     -0.0078592746     0.0043865696    -0.0090844020     0.0000017308     0.0048249567
   73  C  5 XY      0.0077845976     0.0036266863    -0.0031095935     0.0000778460    -0.0027943351
   74  C  5 XZ     -0.0030641013    -0.0037906323     0.0010170069     0.0000705741    -0.0065504613
   75  C  5 YZ      0.0010641462    -0.0019196469     0.0044110139     0.0000123405    -0.0002446831
   76  C  6  S     -0.0085267346     0.0589951231    -0.1508371161     0.0021993395    -0.1054182100
   77  C  6  S      0.0164081387    -0.1174238990     0.3006499629    -0.0044441201     0.2113985668
   78  C  6  S     -0.0017691518     0.0264976096    -0.0143950930     0.0031048838    -0.0038553645
   79  C  6  X     -0.0175880057    -0.0088621086     0.0046145113    -0.0000868441     0.0094684850
   80  C  6  Y     -0.0367268283    -0.0002098857    -0.0204929819     0.0001580501    -0.0072854425
   81  C  6  Z      0.0371385134     0.0274190677    -0.0168665395    -0.0000615697     0.0135075566
   82  C  6  X     -0.0066177533     0.0036292652    -0.0114972769     0.0004537903    -0.0075016635
   83  C  6  Y     -0.0114524670    -0.0176167906     0.0214885646    -0.0013449156     0.0151567653
   84  C  6  Z      0.0157701581    -0.0047881871     0.0117528607    -0.0005999354     0.0138444431
   85  C  6 XX     -0.0004935130    -0.0081064956     0.0204834370    -0.0003200515     0.0161516550
   86  C  6 YY      0.0066479507    -0.0056812971     0.0193635255    -0.0002650882     0.0138172944
   87  C  6 ZZ     -0.0029258212    -0.0091669885     0.0196434084    -0.0002568604     0.0123090238
   88  C  6 XY      0.0000883685     0.0000746306    -0.0002918354     0.0000149638    -0.0008912609
   89  C  6 XZ      0.0028371849     0.0007486570     0.0015849002    -0.0000540310     0.0017548183
   90  C  6 YZ     -0.0014707811    -0.0016036559     0.0016074726     0.0000151820    -0.0004592487
   91  C  7  S     -0.0071235712    -0.0131474503     0.0209017090    -0.0000840879    -0.0102609189
   92  C  7  S      0.0158192828     0.0297889189    -0.0415408715     0.0002152536     0.0212060851
   93  C  7  S     -0.0324333183    -0.0767187674    -0.0219734866    -0.0018574081    -0.0258902477
   94  C  7  X     -0.0487939322    -0.0363052507     0.0410216322    -0.0001253201    -0.0143170802
   95  C  7  Y      0.0577477213     0.0545443304    -0.0646954725     0.0000987025     0.0317957839
   96  C  7  Z     -0.0292152322    -0.0320555239     0.0426425685    -0.0001459584    -0.0127028937
   97  C  7  X      0.0206464383     0.0467696716     0.0202096185    -0.0011598394     0.0093132483
   98  C  7  Y     -0.0265154247    -0.0692909599    -0.0319196717     0.0003181928    -0.0189887969
   99  C  7  Z      0.0103422234     0.0376802558     0.0164237122     0.0007021737     0.0115214208
  100  C  7 XX      0.0020648185     0.0019440299    -0.0021111204     0.0000415622     0.0009325246
  101  C  7 YY      0.0007995883     0.0021273342    -0.0029719361    -0.0000037133     0.0027596990
  102  C  7 ZZ      0.0004479453     0.0017345750    -0.0026801932     0.0000069352     0.0005762076
  103  C  7 XY     -0.0011263446    -0.0007774248     0.0012680099    -0.0000051394    -0.0009760375
  104  C  7 XZ      0.0004650646     0.0004700584    -0.0014401244    -0.0000119061    -0.0002587561
  105  C  7 YZ      0.0002570448    -0.0008423306     0.0020514791     0.0000159840    -0.0006017483
  106  C  8  S      0.0092816843    -0.0882544814    -0.0885037841    -0.0007752310     0.0807023653
  107  C  8  S     -0.0157498311     0.1766281691     0.1784555665     0.0014070992    -0.1608655306
  108  C  8  S      0.0421162195    -0.0073158461     0.0727003248     0.0005651986    -0.1197817719
  109  C  8  X      0.0172561915    -0.0532863164    -0.0166886328    -0.0234500986    -0.0271022460
  110  C  8  Y     -0.0010752328     0.0021610762     0.0009552336     0.0950924282     0.0026934873
  111  C  8  Z     -0.0077207243     0.0234624437     0.0071557484    -0.0673800213     0.0107593169
  112  C  8  X     -0.0268646175    -0.0178698950    -0.0606132161    -0.0068020326     0.0750515108
  113  C  8  Y      0.0024771530    -0.0024119997     0.0065786834     0.0201269522    -0.0064564723
  114  C  8  Z      0.0111750915     0.0108269773     0.0215279384    -0.0133973484    -0.0317252230
  115  C  8 XX     -0.0006338063     0.0110106511     0.0113496565    -0.0024888108    -0.0097949381
  116  C  8 YY     -0.0003080596     0.0085476820     0.0098185760    -0.0004371296    -0.0100641028
  117  C  8 ZZ     -0.0002802327     0.0076857516     0.0083831709     0.0031466109    -0.0079345508
  118  C  8 XY     -0.0000404493    -0.0015632534    -0.0018762977     0.0058716807     0.0021747905
  119  C  8 XZ      0.0000499425    -0.0023231841    -0.0021778807    -0.0034638589     0.0013948741
  120  C  8 YZ      0.0000434650    -0.0031246937    -0.0041380692    -0.0023514749     0.0047877573
  121  N  9  S     -0.0344065814    -0.0271108412     0.0284530194    -0.0000232121    -0.0112597327
  122  N  9  S     -0.0665635252    -0.0517984661     0.0580185987    -0.0001970385    -0.0225348218
  123  N  9  S     -0.0502776514    -0.0764654677    -0.0003025300     0.0014264386    -0.0218807649
  124  N  9  X     -0.0114029892    -0.0102938245     0.0113591220     0.0000392821    -0.0045641388
  125  N  9  Y      0.0220844886     0.0156965475    -0.0156657702     0.0000346181     0.0053217145
  126  N  9  Z     -0.0116680909    -0.0080473260     0.0077731606    -0.0000505159    -0.0035194110
  127  N  9  X      0.0023167714     0.0073451196     0.0024209538     0.0000006916     0.0030510141
  128  N  9  Y     -0.0069748999    -0.0116289489    -0.0036610502     0.0004248725    -0.0017039918
  129  N  9  Z      0.0046383322     0.0063393054     0.0029695920    -0.0005273467     0.0009148534
  130  N  9 XX     -0.0009069796    -0.0009064213     0.0015709515    -0.0000379087    -0.0007374918
  131  N  9 YY     -0.0029680351    -0.0021268968     0.0026938721    -0.0000202570    -0.0007031042
  132  N  9 ZZ     -0.0011610847    -0.0006181170     0.0009885707    -0.0000207455    -0.0005237838
  133  N  9 XY      0.0016898629     0.0015604150    -0.0016076282    -0.0000056486     0.0007026987
  134  N  9 XZ     -0.0009946454    -0.0008231716     0.0007053566     0.0000123072    -0.0005273148
  135  N  9 YZ      0.0018950494     0.0012656359    -0.0010329177    -0.0000209514     0.0005372899
  136  C 10  S     -0.0066650829    -0.0085624610    -0.0287435108    -0.1396359766     0.0435799707
  137  C 10  S      0.0128004747     0.0166085923     0.0556060460     0.2683127783    -0.0848047088
  138  C 10  S      0.0033248833     0.0316311265     0.0285915223     0.0802112837    -0.0307880120
  139  C 10  X      0.0110580690    -0.0501883351    -0.0391886763     0.0509076787     0.0289342393
  140  C 10  Y     -0.0013528932    -0.0134040238    -0.0197743776     0.0031039512     0.0239928110
  141  C 10  Z     -0.0050400597     0.0348976123     0.0348710917    -0.0269408122    -0.0337972934
  142  C 10  X      0.0062351170    -0.0074207782    -0.0021069275     0.0107800444     0.0003517592
  143  C 10  Y     -0.0033559833    -0.0119615565    -0.0151440673     0.0035160539     0.0185467309
  144  C 10  Z     -0.0011845551     0.0131981182     0.0138327841    -0.0081127623    -0.0153037420
  145  C 10 XX      0.0012336454    -0.0013412142     0.0009804051     0.0222550929    -0.0025120433
  146  C 10 YY      0.0006001044     0.0020913747     0.0045574165     0.0129950060    -0.0067087564
  147  C 10 ZZ      0.0001306171     0.0024815936     0.0039831248     0.0120822073    -0.0051292998
  148  C 10 XY     -0.0007654630     0.0019539113     0.0007400239    -0.0035811492     0.0002307669
  149  C 10 XZ     -0.0000104133    -0.0006265894    -0.0005456967    -0.0057387591     0.0002544694
  150  C 10 YZ     -0.0001099364    -0.0024825732    -0.0036744055    -0.0044556847     0.0046301867
  151  C 11  S     -0.0180405639     0.0665240502     0.0495266460    -0.1354634940    -0.0410054569
  152  C 11  S      0.0331804831    -0.1253768386    -0.0950854194     0.2599374312     0.0801058411
  153  C 11  S      0.0067490214    -0.0495943586    -0.0365237776     0.0578325212     0.0284141883
  154  C 11  X      0.0017296415    -0.0237899973    -0.0335804751    -0.0587688595     0.0466314160
  155  C 11  Y     -0.0070978887     0.0305251405     0.0271464378     0.0115873041    -0.0273980812
  156  C 11  Z      0.0051914797    -0.0139150962    -0.0064139791     0.0185781325     0.0004650179
  157  C 11  X      0.0003429402    -0.0067082858    -0.0119600961    -0.0176350820     0.0174739076
  158  C 11  Y     -0.0022945716     0.0126990075     0.0093775742     0.0126601504    -0.0078691799
  159  C 11  Z      0.0018657515    -0.0072702345    -0.0020835112    -0.0020658915    -0.0018526257
  160  C 11 XX      0.0021858533    -0.0077125813    -0.0053003325     0.0205692809     0.0039576322
  161  C 11 YY      0.0019905597    -0.0085685922    -0.0072010233     0.0122553503     0.0067186047
  162  C 11 ZZ      0.0014270225    -0.0055963041    -0.0042996477     0.0124647408     0.0036290368
  163  C 11 XY     -0.0006735236     0.0032806956     0.0029940423    -0.0017386311    -0.0030334075
  164  C 11 XZ     -0.0003675153     0.0002476400    -0.0007877123    -0.0063932835     0.0016304789
  165  C 11 YZ     -0.0012292871     0.0043636887     0.0032727512    -0.0047717350    -0.0027534829
  166  C 12  S     -0.0212777622     0.0929588631     0.0828616632     0.0030164897    -0.0830438295
  167  C 12  S      0.0394411049    -0.1757822770    -0.1583588501    -0.0057614963     0.1602737393
  168  C 12  S      0.0096171008    -0.0266561387    -0.0258207390    -0.0005800454     0.0321601609
  169  C 12  X     -0.0080816275     0.0284706925     0.0188502214    -0.0217607479    -0.0108284266
  170  C 12  Y      0.0009126229    -0.0019024802    -0.0010666536     0.0891171070     0.0025245446
  171  C 12  Z      0.0040168223    -0.0118680030    -0.0079385184    -0.0634011586     0.0032366922
  172  C 12  X     -0.0013087164    -0.0028925370    -0.0038886613    -0.0082751503     0.0040484775
  173  C 12  Y      0.0005288875     0.0002691543    -0.0000525928     0.0324534019     0.0007185425
  174  C 12  Z      0.0009917785     0.0012810025     0.0021631591    -0.0229113871    -0.0023470528
  175  C 12 XX      0.0026982811    -0.0118906357    -0.0106111956     0.0024082588     0.0107277689
  176  C 12 YY      0.0022197073    -0.0101476615    -0.0093209541     0.0002825394     0.0096141583
  177  C 12 ZZ      0.0017742857    -0.0083491634    -0.0077533951    -0.0036916241     0.0079884254
  178  C 12 XY     -0.0006025370     0.0023922001     0.0020205136    -0.0064620169    -0.0020713437
  179  C 12 XZ     -0.0006648157     0.0025575592     0.0020914032     0.0039446097    -0.0018711970
  180  C 12 YZ     -0.0012732364     0.0050661017     0.0043390104     0.0026840467    -0.0041649086
  181  C 13  S     -0.0178049672     0.0651471124     0.0494187927     0.1381735175    -0.0356707858
  182  C 13  S      0.0327524804    -0.1229465317    -0.0946753924    -0.2651118588     0.0697046303
  183  C 13  S      0.0055707347    -0.0460405680    -0.0401796210    -0.0599378094     0.0281089101
  184  C 13  X     -0.0017854305    -0.0093069486    -0.0203326592     0.0529829592     0.0354523034
  185  C 13  Y      0.0072226231    -0.0287989410    -0.0241319098     0.0029374618     0.0231943810
  186  C 13  Z     -0.0050326307     0.0283434656     0.0297417556    -0.0275959770    -0.0360928818
  187  C 13  X     -0.0002370340    -0.0016112090    -0.0062119181     0.0109974465     0.0135885001
  188  C 13  Y      0.0023427989    -0.0112832173    -0.0095807618     0.0098585742     0.0071550381
  189  C 13  Z     -0.0017235740     0.0101779099     0.0108783754    -0.0134047399    -0.0124397510
  190  C 13 XX      0.0020171686    -0.0064077248    -0.0040920893    -0.0215060749     0.0016428392
  191  C 13 YY      0.0019886296    -0.0082288310    -0.0068643250    -0.0128096305     0.0058609480
  192  C 13 ZZ      0.0015100557    -0.0067944154    -0.0058145908    -0.0118549393     0.0050062205
  193  C 13 XY     -0.0004005526     0.0007630734     0.0000623006     0.0034821501     0.0006562626
  194  C 13 XZ     -0.0005118911     0.0016143352     0.0009911847     0.0053657452    -0.0003080841
  195  C 13 YZ     -0.0013116909     0.0052773280     0.0044140167     0.0043665411    -0.0039583620
  196  C 14  S     -0.0064639146    -0.0098867171    -0.0282360737     0.1379546862     0.0478024766
  197  C 14  S      0.0125416101     0.0190001000     0.0548540434    -0.2650575986    -0.0929878442
  198  C 14  S      0.0052388745     0.0241395889     0.0377956960    -0.0779501615    -0.0385894515
  199  C 14  X      0.0106576035    -0.0577371804    -0.0501899257    -0.0553470107     0.0393307876
  200  C 14  Y     -0.0005532137     0.0190993378     0.0245501937     0.0082045803    -0.0276532964
  201  C 14  Z     -0.0055011399     0.0115736842     0.0034404718     0.0195935981     0.0039576257
  202  C 14  X      0.0053493220    -0.0124153185    -0.0107340306    -0.0134631789     0.0096674137
  203  C 14  Y      0.0022971253     0.0104428721     0.0185551890     0.0057705684    -0.0199501225
  204  C 14  Z     -0.0054279854    -0.0029696669    -0.0099350173     0.0017801786     0.0120984213
  205  C 14 XX      0.0007443671     0.0008580665     0.0026510514    -0.0214752391    -0.0044158084
  206  C 14 YY      0.0004445546     0.0026493941     0.0049053165    -0.0125190069    -0.0072872013
  207  C 14 ZZ      0.0007869292     0.0000739699     0.0019837562    -0.0127333069    -0.0041593079
  208  C 14 XY      0.0003974664    -0.0029091790    -0.0029742857     0.0018488526     0.0029395340
  209  C 14 XZ     -0.0006794464     0.0022330262     0.0015842596     0.0067531972    -0.0010578636
  210  C 14 YZ     -0.0005667063    -0.0006568787    -0.0022116746     0.0049443154     0.0037644965
  211  H 15  S      0.0659596184     0.0115196406     0.0333391052    -0.0006466932     0.0342174990
  212  H 15  S      0.0069654781    -0.0003807815     0.0074058217    -0.0003881313     0.0041552077
  213  H 16  S      0.0396288249     0.0122514445    -0.0172465294     0.0007717827    -0.0477885264
  214  H 16  S      0.0025185062    -0.0002976863    -0.0032530333     0.0004349826    -0.0107377908
  215  H 17  S     -0.0375408399    -0.0164321944    -0.0193324286     0.0008078969    -0.0629840872
  216  H 17  S     -0.0016499053    -0.0051359347    -0.0018575649     0.0003981272    -0.0132895750
  217  H 18  S     -0.0608411870    -0.0369709168     0.0300881602    -0.0003078594     0.0111809174
  218  H 18  S     -0.0030650689    -0.0109128407     0.0060335931     0.0009319284    -0.0026804303
  219  H 19  S      0.0042589807    -0.0314852187     0.0910212899    -0.0015263917     0.0780828455
  220  H 19  S      0.0000437665    -0.0043093364     0.0143470159    -0.0002243662     0.0091931695
  221  H 20  S      0.0043048986    -0.0357449951     0.0949192348    -0.0014416049     0.0665841907
  222  H 20  S      0.0006902723    -0.0043897545     0.0119274747    -0.0004220347     0.0115997236
  223  H 21  S      0.0017747386     0.0114265460     0.0197637155     0.0815711961    -0.0260155004
  224  H 21  S      0.0019443360    -0.0027874618     0.0034928232     0.0043197003    -0.0088617451
  225  H 22  S      0.0076064228    -0.0316660264    -0.0260089771     0.0783589748     0.0245973391
  226  H 22  S      0.0018575175    -0.0032828383    -0.0009459222     0.0051146215    -0.0002170232
  227  H 23  S      0.0088135991    -0.0436373170    -0.0434477140    -0.0016462288     0.0496997390
  228  H 23  S      0.0010805867    -0.0029037014    -0.0023282891    -0.0001793107     0.0028015832
  229  H 24  S      0.0074503206    -0.0306740471    -0.0258725225    -0.0791564212     0.0213037085
  230  H 24  S      0.0018298633    -0.0029462930    -0.0010051704    -0.0051027847    -0.0004730003
  231  H 25  S      0.0017169510     0.0119332744     0.0193099373    -0.0787406441    -0.0280101789
  232  H 25  S      0.0019396994    -0.0025710826     0.0026579413    -0.0027445329    -0.0081802597
  233  C 26  S      0.0853632162    -0.1287515937     0.0380521556     0.0014522995    -0.1241326838
  234  C 26  S     -0.1568449670     0.2333618834    -0.0790501907    -0.0027647641     0.2353902497
  235  C 26  S     -0.0989245626     0.1195980571    -0.1102576315     0.0020991458     0.2147633369
  236  C 26  X      0.0192119445     0.0641587422     0.0565980750    -0.0018424677     0.0418725283
  237  C 26  Y     -0.0048506440    -0.0075846434     0.0048070921     0.0028894469    -0.0005319599
  238  C 26  Z     -0.0020911373    -0.0246976977    -0.0262708745    -0.0016339528    -0.0103444410
  239  C 26  X     -0.0470941966    -0.1777893489    -0.1128482729     0.0021008559    -0.0225187804
  240  C 26  Y      0.0058174644     0.0030581971     0.0044712002    -0.0059059428    -0.0011638814
  241  C 26  Z      0.0209676849     0.0826134739     0.0447392356     0.0038724394     0.0088786551
  242  C 26 XX     -0.0165740460     0.0234676131    -0.0078370245    -0.0004666531     0.0235772075
  243  C 26 YY     -0.0032709963     0.0056480276    -0.0016528629    -0.0001089886     0.0060771846
  244  C 26 ZZ     -0.0052878144     0.0098224713    -0.0031502979     0.0001293454     0.0105475311
  245  C 26 XY      0.0012471657     0.0000276284    -0.0007787376     0.0004897809    -0.0010064015
  246  C 26 XZ      0.0063041429    -0.0100858303     0.0031169755    -0.0001621496    -0.0106620533
  247  C 26 YZ     -0.0004072739    -0.0003920124     0.0003887941    -0.0002113080     0.0000896857
  248  C 27  S      0.0497225299    -0.1491811899    -0.0428375750     0.0011495298    -0.0611601005
  249  C 27  S     -0.0858637059     0.2823781508     0.0873840843    -0.0020286298     0.1105471623
  250  C 27  S      0.0124523313     0.2290220914     0.1221672815    -0.0041947098     0.0748393151
  251  C 27  X      0.0333348026    -0.0344197828     0.0546828211    -0.0016732956    -0.1249979931
  252  C 27  Y     -0.0009567850    -0.0004574179    -0.0008800836     0.0113669671     0.0052345930
  253  C 27  Z     -0.0121502143     0.0166495867    -0.0243604124    -0.0086249510     0.0570029385
  254  C 27  X     -0.0680651043    -0.0399872425    -0.1016033440    -0.0025057686     0.0929016249
  255  C 27  Y      0.0013608112     0.0032367505     0.0034965809     0.0095989141    -0.0017744804
  256  C 27  Z      0.0317506138     0.0155936491     0.0493658383    -0.0067415847    -0.0398840187
  257  C 27 XX     -0.0094654704     0.0290352980     0.0092710373    -0.0011233795     0.0096740234
  258  C 27 YY     -0.0018665585     0.0073957381     0.0020595177    -0.0002228702     0.0035526267
  259  C 27 ZZ     -0.0030132638     0.0114563297     0.0034514309     0.0009998710     0.0050199633
  260  C 27 XY      0.0006349478    -0.0010019360    -0.0007820309     0.0020511642    -0.0003075130
  261  C 27 XZ      0.0035854196    -0.0113329064    -0.0038634681    -0.0010892470    -0.0035621958
  262  C 27 YZ     -0.0001242073    -0.0000926682     0.0001089452    -0.0008061292     0.0001657061
  263  C 28  S     -0.0877068958    -0.0680541897     0.0786116090    -0.0002732234    -0.0257745599
  264  C 28  S      0.1771678597     0.1359881816    -0.1596150950     0.0001680079     0.0498515900
  265  C 28  S      0.0671451888     0.1193585469    -0.0330416132     0.0096321131     0.0430704081
  266  C 28  X     -0.0893352365    -0.0021325291    -0.0321498216    -0.0001536401     0.0295023551
  267  C 28  Y     -0.0166326406    -0.0150232607     0.0261673907    -0.0003044633     0.0115843553
  268  C 28  Z      0.0374993530    -0.0023707578     0.0370658592    -0.0004758793     0.0328123745
  269  C 28  X     -0.0156675154     0.0514748001     0.0081570853     0.0016716065     0.0305407570
  270  C 28  Y     -0.0483615450    -0.0890474754    -0.0181865591     0.0022249266    -0.0245834097
  271  C 28  Z      0.0548665491     0.0467089953     0.0216523468    -0.0044111373     0.0185574431
  272  C 28 XX      0.0192464583     0.0111274204    -0.0092912042     0.0000571087     0.0024216105
  273  C 28 YY      0.0072182257     0.0064599677    -0.0078603029    -0.0000586356     0.0050860046
  274  C 28 ZZ      0.0043886354     0.0066106028    -0.0112178984     0.0000819514    -0.0000032339
  275  C 28 XY     -0.0047923786    -0.0012958425    -0.0001718270     0.0000429588    -0.0017246623
  276  C 28 XZ      0.0013954726    -0.0004632734    -0.0019332734    -0.0000200380    -0.0055350781
  277  C 28 YZ      0.0004018815    -0.0024906165     0.0055119852    -0.0000961141    -0.0005205339

                         26               27               28               29               30
                   -0.7753907686    -0.6995611646    -0.6767972740    -0.6650116593    -0.6596705809
    1  C  1  S      0.0331630328    -0.0632580803     0.0511182001    -0.0062527530    -0.0704830307
    2  C  1  S     -0.0732310258     0.1304130184    -0.1059837256     0.0133704800     0.1500221509
    3  C  1  S     -0.0229968317     0.1026289660    -0.0387032483    -0.0011934703     0.0036602005
    4  C  1  X      0.0552919235    -0.0266067009    -0.0384758114     0.0003570814     0.0079593260
    5  C  1  Y      0.0260954522    -0.0030587179     0.0363158451    -0.0112378308    -0.1231628066
    6  C  1  Z      0.0499733071    -0.0114075969     0.0182971586     0.0048108551     0.0450208236
    7  C  1  X      0.0149556575     0.0113347854    -0.0243213333    -0.0010624998    -0.0024126138
    8  C  1  Y      0.0070222946     0.0057119640     0.0133844997    -0.0069337632    -0.0514898687
    9  C  1  Z      0.0233219876    -0.0294022366     0.0101571638     0.0024940989     0.0171059720
   10  C  1 XX      0.0013443168     0.0058233366    -0.0082131209     0.0009331032     0.0107423825
   11  C  1 YY     -0.0039205366     0.0077711435    -0.0022965892     0.0005910724     0.0060335817
   12  C  1 ZZ     -0.0116562204     0.0119039921    -0.0092892337     0.0011679527     0.0133336862
   13  C  1 XY     -0.0019280337     0.0029450340    -0.0008704865    -0.0001621462    -0.0012390923
   14  C  1 XZ     -0.0009874553    -0.0043852975     0.0070850184    -0.0003004486    -0.0043720409
   15  C  1 YZ     -0.0034162662     0.0012431554    -0.0002354563    -0.0000890931    -0.0011121234
   16  C  2  S      0.1152308117    -0.0172010019    -0.0399620070     0.0029441604     0.0373112335
   17  C  2  S     -0.2341707630     0.0422420221     0.0777948358    -0.0055849128    -0.0719074009
   18  C  2  S     -0.0620384861    -0.0324801054     0.0377029729    -0.0047731725    -0.0200753886
   19  C  2  X      0.0203524487    -0.0096106702    -0.0316251507    -0.0025489502    -0.0205930512
   20  C  2  Y     -0.0306365068     0.0107603563    -0.0385570860    -0.0017128784    -0.0051122575
   21  C  2  Z      0.0185941448     0.0561128382    -0.0956149593     0.0107169854     0.1236156024
   22  C  2  X      0.0046396322    -0.0140864231    -0.0062733515    -0.0019228860    -0.0115096611
   23  C  2  Y     -0.0117362329    -0.0130400941    -0.0046164297    -0.0004219093    -0.0029425152
   24  C  2  Z      0.0012953129     0.0224790108    -0.0296974454     0.0019105951     0.0293001749
   25  C  2 XX     -0.0070595383     0.0022611630     0.0020309554    -0.0007448824    -0.0078192782
   26  C  2 YY     -0.0190453226     0.0020996819     0.0085624494    -0.0005532171    -0.0071325521
   27  C  2 ZZ     -0.0173112804     0.0044907769     0.0043351402     0.0001770500     0.0010025099
   28  C  2 XY     -0.0063152143     0.0020756557    -0.0006002060    -0.0003727706    -0.0038216149
   29  C  2 XZ      0.0012049960     0.0001045506    -0.0030129202     0.0003518711     0.0042041833
   30  C  2 YZ     -0.0001589760     0.0049097593    -0.0049221046     0.0002736753     0.0033280629
   31  C  3  S      0.0771879594     0.0540876202    -0.0693787447     0.0014470449     0.0190563339
   32  C  3  S     -0.1482071328    -0.1137422591     0.1383202194    -0.0025409287    -0.0319912319
   33  C  3  S     -0.0782431419    -0.0240413339     0.0800640575    -0.0000105395    -0.0339226515
   34  C  3  X      0.0439602226     0.0120845181    -0.0524162053     0.0030625777     0.0372048015
   35  C  3  Y      0.0497819796    -0.0288975870    -0.0529040032     0.0119850244     0.1392132641
   36  C  3  Z     -0.0200675425     0.0154014298    -0.0544727861    -0.0030278068    -0.0192939279
   37  C  3  X      0.0102808092    -0.0028816959    -0.0107961443     0.0005541086     0.0096473781
   38  C  3  Y      0.0165958824    -0.0185401988    -0.0103640002     0.0042315401     0.0426720556
   39  C  3  Z     -0.0187285367     0.0131884831    -0.0012102254    -0.0010732425    -0.0243173048
   40  C  3 XX     -0.0032702552    -0.0024656119     0.0036697292    -0.0001782426    -0.0010515519
   41  C  3 YY     -0.0083626249    -0.0099527596     0.0104383240     0.0002941373     0.0022939601
   42  C  3 ZZ     -0.0153709605    -0.0102738960     0.0136647279    -0.0005732675    -0.0066530958
   43  C  3 XY     -0.0020218837    -0.0018116455     0.0000894415     0.0004105628     0.0049808064
   44  C  3 XZ      0.0042242297    -0.0000769598    -0.0048843256     0.0000051314     0.0007472041
   45  C  3 YZ      0.0031303119    -0.0028167964    -0.0014072844     0.0006314749     0.0071526258
   46  C  4  S     -0.0348291975     0.0532274923     0.0165540524    -0.0096159491    -0.1105389567
   47  C  4  S      0.0730155478    -0.1117879397    -0.0341347676     0.0204485803     0.2305487159
   48  C  4  S      0.0672116087    -0.0772556583     0.0039228345    -0.0085861232     0.0714366993
   49  C  4  X      0.0453771245     0.0571363081    -0.0743157952     0.0042508627     0.0442897524
   50  C  4  Y      0.0091174268    -0.0230738521     0.0562384581     0.0037751972     0.0330234054
   51  C  4  Z      0.0292675334     0.0201476910     0.0012084998    -0.0105822471    -0.1131801918
   52  C  4  X      0.0120511031     0.0154772898    -0.0278567599    -0.0010126497     0.0160826853
   53  C  4  Y     -0.0185417291     0.0110817192     0.0186448527     0.0039383865    -0.0058016188
   54  C  4  Z      0.0256152529    -0.0018083696     0.0038557228    -0.0041144565    -0.0439154861
   55  C  4 XX      0.0035246223    -0.0030623046    -0.0009995987     0.0009408870     0.0107554467
   56  C  4 YY      0.0048073206    -0.0099504895    -0.0063020551     0.0019576243     0.0226113529
   57  C  4 ZZ      0.0056304100    -0.0097357324     0.0020211490     0.0012366015     0.0132434481
   58  C  4 XY     -0.0056200479    -0.0040869902     0.0041653485     0.0002833816     0.0025338229
   59  C  4 XZ     -0.0002556604     0.0006735729    -0.0016209620    -0.0000081279    -0.0007573854
   60  C  4 YZ     -0.0031923558    -0.0013070917     0.0043631659    -0.0003205031    -0.0036910911
   61  C  5  S     -0.0752621241    -0.0922894963     0.0485766652     0.0055886409     0.0598993230
   62  C  5  S      0.1545111974     0.1890871022    -0.1006560676    -0.0109199102    -0.1195516724
   63  C  5  S      0.1489492466     0.1389557220    -0.0134960274    -0.0118813955    -0.0883372329
   64  C  5  X     -0.0046791565     0.1057519626     0.0647473723    -0.0047311685    -0.0654281113
   65  C  5  Y     -0.0057969954     0.0045153783    -0.0468876083     0.0126043595     0.1284452419
   66  C  5  Z      0.0598450900    -0.0426942968    -0.0323483452    -0.0051597622    -0.0386269454
   67  C  5  X      0.1215246382    -0.0303650267     0.0617112692    -0.0055709494    -0.0130247373
   68  C  5  Y     -0.0093896719     0.0128422360    -0.0094223841     0.0171530726     0.0379689213
   69  C  5  Z     -0.0472128366     0.0015123712    -0.0299308659    -0.0092584490    -0.0072198772
   70  C  5 XX      0.0070151897     0.0161225683    -0.0095140857    -0.0011506285    -0.0100748319
   71  C  5 YY      0.0104593841     0.0062946872    -0.0052686299    -0.0002881853    -0.0036239319
   72  C  5 ZZ      0.0098497831     0.0094655824    -0.0044540261    -0.0005554195    -0.0074696383
   73  C  5 XY     -0.0042546599     0.0009119915     0.0027818962    -0.0004671802    -0.0074862365
   74  C  5 XZ     -0.0038315701    -0.0086532155     0.0039453001     0.0004942846     0.0059970630
   75  C  5 YZ     -0.0051037977     0.0000601342     0.0021495174    -0.0000347999    -0.0002116392
   76  C  6  S     -0.0188262406     0.0131589382    -0.0658090807     0.0077388558     0.0914839938
   77  C  6  S      0.0383647335    -0.0266190868     0.1347955768    -0.0163790808    -0.1923131299
   78  C  6  S     -0.0104907953    -0.0184871576     0.0389458405     0.0057087561     0.0048139858
   79  C  6  X      0.0314990838    -0.0090823281    -0.0405639422     0.0026397189     0.0347744622
   80  C  6  Y      0.0203144336    -0.0469036205     0.0663844657    -0.0026218439    -0.0390505539
   81  C  6  Z     -0.0019661060     0.0432601130     0.0070497131    -0.0043047195    -0.0567969070
   82  C  6  X      0.0032266512    -0.0047458128    -0.0091374852     0.0021633745     0.0196289519
   83  C  6  Y      0.0120820921    -0.0118866489     0.0235902868    -0.0036369773    -0.0262969083
   84  C  6  Z      0.0018210946     0.0156696302     0.0054055482    -0.0027567493    -0.0276581867
   85  C  6 XX      0.0049167896    -0.0024532491     0.0126903573    -0.0014984079    -0.0181496814
   86  C  6 YY      0.0000309308     0.0022269408     0.0061166129    -0.0010858557    -0.0129046949
   87  C  6 ZZ      0.0028221264    -0.0055196191     0.0105590924    -0.0008183671    -0.0099477761
   88  C  6 XY     -0.0017766751     0.0005383261     0.0004968485     0.0001906801     0.0019191874
   89  C  6 XZ     -0.0011444865     0.0003645709     0.0041943069    -0.0005043362    -0.0059890978
   90  C  6 YZ     -0.0007131943    -0.0009911065     0.0016190623    -0.0004558534    -0.0053631326
   91  C  7  S     -0.0510324377     0.0759534472    -0.0577346705    -0.0023720779    -0.0147402405
   92  C  7  S      0.1001994187    -0.1601213959     0.1265206757     0.0052455020     0.0313308929
   93  C  7  S      0.1197444720    -0.0882269475    -0.0029558539    -0.0047397038    -0.0093153203
   94  C  7  X     -0.0692930148     0.0981398952    -0.0673513129    -0.0050900514    -0.0405933826
   95  C  7  Y      0.1215687744    -0.1425946775     0.1031512846     0.0037485117     0.0231996093
   96  C  7  Z     -0.0655158323     0.0781413569    -0.0643530963    -0.0000268193     0.0088501612
   97  C  7  X     -0.0711542781     0.0295625612     0.0232864905    -0.0000445986     0.0075019929
   98  C  7  Y      0.1112357658    -0.0484101479    -0.0363852744    -0.0024856072    -0.0129586536
   99  C  7  Z     -0.0606132894     0.0281674405     0.0187207796     0.0030102369     0.0100245267
  100  C  7 XX      0.0044774245    -0.0090860498     0.0073151648     0.0004972323     0.0034374151
  101  C  7 YY      0.0095988026    -0.0136865840     0.0109190540     0.0003934993     0.0021874780
  102  C  7 ZZ      0.0045202955    -0.0078475876     0.0069920738     0.0000864513    -0.0001238325
  103  C  7 XY     -0.0043094800     0.0064078126    -0.0044748771    -0.0003194408    -0.0024146203
  104  C  7 XZ      0.0021589615    -0.0038090048     0.0030264718     0.0000305584     0.0000469385
  105  C  7 YZ     -0.0042846923     0.0052721760    -0.0043765411     0.0000446816     0.0007736500
  106  C  8  S     -0.0371807627     0.0422549598     0.0729156865     0.0038167293     0.0446670675
  107  C  8  S      0.0715797908    -0.0898134419    -0.1529838236    -0.0080691566    -0.0916642767
  108  C  8  S      0.0776682472    -0.0321379630    -0.0836889786    -0.0085378257    -0.0441329765
  109  C  8  X      0.0543335964     0.1048570603     0.0798785313    -0.0430597051     0.0206764967
  110  C  8  Y     -0.0028354632    -0.0043627867    -0.0049376449     0.1748277030    -0.0162807286
  111  C  8  Z     -0.0233164629    -0.0460436356    -0.0344153516    -0.1238281294     0.0036630938
  112  C  8  X     -0.0392926179     0.0237701643     0.0613966753    -0.0095348119     0.0298359402
  113  C  8  Y      0.0025400715    -0.0024038769    -0.0048418582     0.0435194106    -0.0068847655
  114  C  8  Z      0.0164346503    -0.0084805737    -0.0267800143    -0.0314056918    -0.0082652305
  115  C  8 XX      0.0035325886    -0.0080180912    -0.0118117791    -0.0021757054    -0.0063955980
  116  C  8 YY      0.0056741494    -0.0023188465    -0.0066544435    -0.0007403627    -0.0046410011
  117  C  8 ZZ      0.0039723183    -0.0034748126    -0.0069536290     0.0014689877    -0.0046197031
  118  C  8 XY     -0.0012837898     0.0002269873     0.0010976051     0.0036494932     0.0002094886
  119  C  8 XZ     -0.0000236073     0.0027770946     0.0032069582    -0.0019477386     0.0017557556
  120  C  8 YZ     -0.0032204060    -0.0003807980     0.0015004450    -0.0012600275     0.0017797207
  121  N  9  S     -0.0414711743     0.0458030940    -0.0337335136    -0.0012617673    -0.0084297978
  122  N  9  S     -0.0866445684     0.0944913704    -0.0681495668    -0.0027053167    -0.0170833323
  123  N  9  S      0.0347758864     0.0366821469    -0.0837099460    -0.0022809839    -0.0228086425
  124  N  9  X     -0.0153313863     0.0092584515    -0.0069598031     0.0007684627     0.0070220990
  125  N  9  Y      0.0186208890    -0.0162933583     0.0106590091     0.0004603783     0.0032360867
  126  N  9  Z     -0.0108211940     0.0088842805    -0.0031693894    -0.0009940941    -0.0086404508
  127  N  9  X     -0.0078416840     0.0024106640     0.0064485051    -0.0001538397    -0.0034068065
  128  N  9  Y      0.0128522222    -0.0010436741    -0.0089929510    -0.0000334919    -0.0033168457
  129  N  9  Z     -0.0071629784     0.0003815680     0.0037677560    -0.0000778198     0.0049260363
  130  N  9 XX     -0.0026319169     0.0021374992    -0.0016348466     0.0000137895     0.0007280870
  131  N  9 YY     -0.0036154504     0.0041927902    -0.0030599795    -0.0001360438    -0.0008260087
  132  N  9 ZZ     -0.0019062971     0.0019222478    -0.0009576622    -0.0001523122    -0.0011923875
  133  N  9 XY      0.0023516629    -0.0023663735     0.0020733050    -0.0000335077    -0.0005050528
  134  N  9 XZ     -0.0013499574     0.0013269676    -0.0009754885    -0.0000242790    -0.0002864518
  135  N  9 YZ      0.0017237028    -0.0021639220     0.0014157471     0.0001253040     0.0012746946
  136  C 10  S     -0.0408070499    -0.0540612975    -0.0498775179    -0.1051041250    -0.0111157785
  137  C 10  S      0.0797454936     0.1071866764     0.0990171252     0.2105611119     0.0220667131
  138  C 10  S      0.0232307917     0.0369645695     0.0197838438     0.0598134152    -0.0004520584
  139  C 10  X     -0.0066599854     0.0420324792     0.0611703703    -0.1125470106     0.0441414296
  140  C 10  Y     -0.0156305507     0.0146245219     0.0398818075     0.0049321780     0.0315424454
  141  C 10  Z      0.0161273241    -0.0318930826    -0.0622872909     0.0497060971    -0.0475288381
  142  C 10  X      0.0011840635     0.0168202559     0.0152048525    -0.0341565821     0.0111647835
  143  C 10  Y     -0.0115980982     0.0003566378     0.0166625896    -0.0091639469     0.0136165043
  144  C 10  Z      0.0090671012    -0.0083056056    -0.0207322776     0.0237650820    -0.0170529774
  145  C 10 XX      0.0032418214     0.0075262430     0.0089267242     0.0124514642     0.0036536665
  146  C 10 YY      0.0059694500     0.0067607800     0.0052600920     0.0151326153     0.0003145358
  147  C 10 ZZ      0.0043281891     0.0046891801     0.0039067212     0.0112701891     0.0004130143
  148  C 10 XY     -0.0009761494    -0.0028204384    -0.0029492375    -0.0035702792    -0.0010261140
  149  C 10 XZ      0.0000058994    -0.0001075701    -0.0007134336    -0.0006100339    -0.0006779596
  150  C 10 YZ     -0.0035142534    -0.0021141214    -0.0005448004    -0.0069739086     0.0010571148
  151  C 11  S      0.0177974954    -0.0133255055    -0.0302586621     0.1076636459    -0.0312015293
  152  C 11  S     -0.0354673200     0.0263006687     0.0609043904    -0.2147630425     0.0627823846
  153  C 11  S     -0.0129384019    -0.0101971298     0.0110324154    -0.0517211408     0.0176157615
  154  C 11  X     -0.0450167508    -0.0896481587    -0.1015935367    -0.1031617702    -0.0413932098
  155  C 11  Y      0.0207413175     0.0420414847     0.0574738084     0.0076682001     0.0353153804
  156  C 11  Z      0.0043350202     0.0080089541     0.0010579358     0.0429487790    -0.0093430492
  157  C 11  X     -0.0162487521    -0.0265795967    -0.0324312958    -0.0340836971    -0.0141885234
  158  C 11  Y      0.0056875587     0.0148691382     0.0183146004     0.0116841564     0.0099966942
  159  C 11  Z      0.0030538939     0.0003648831     0.0003314247     0.0067101137    -0.0014212658
  160  C 11 XX     -0.0011107080     0.0032775371     0.0054878155    -0.0117805953     0.0045248454
  161  C 11 YY     -0.0037902741    -0.0006907714     0.0015506131    -0.0151013931     0.0031182263
  162  C 11 ZZ     -0.0015314665     0.0018571757     0.0038948291    -0.0121876324     0.0038330733
  163  C 11 XY      0.0020844035     0.0022197478     0.0020673082     0.0020275239     0.0007163314
  164  C 11 XZ     -0.0018133455    -0.0033511254    -0.0037096637     0.0013656306    -0.0019682586
  165  C 11 YZ      0.0014188025     0.0001752004    -0.0006758370     0.0074808618    -0.0014295864
  166  C 12  S      0.0588473477     0.0780097660     0.0842091366     0.0015305869     0.0423087704
  167  C 12  S     -0.1146384173    -0.1547517662    -0.1673550243    -0.0029979682    -0.0842924418
  168  C 12  S     -0.0262298985    -0.0291917448    -0.0383389654     0.0004255291    -0.0207391395
  169  C 12  X     -0.0004398756    -0.0278458579    -0.0373774733     0.0396503875    -0.0234791677
  170  C 12  Y     -0.0006146982    -0.0002553404     0.0011877204    -0.1604878385     0.0157028112
  171  C 12  Z      0.0007136508     0.0132390617     0.0168670524     0.1140856215    -0.0013661782
  172  C 12  X     -0.0036864048    -0.0114387101    -0.0088122087     0.0120826119    -0.0036429791
  173  C 12  Y     -0.0000039806     0.0000652726     0.0004969476    -0.0493482293     0.0050391830
  174  C 12  Z      0.0017791472     0.0051605485     0.0038658054     0.0351623887    -0.0020491519
  175  C 12 XX     -0.0076661868    -0.0112578468    -0.0128581651    -0.0024530634    -0.0066645293
  176  C 12 YY     -0.0069382955    -0.0088420977    -0.0090167118    -0.0006385080    -0.0041777253
  177  C 12 ZZ     -0.0058504971    -0.0078927763    -0.0083864508     0.0025543120    -0.0043695949
  178  C 12 XY      0.0013675622     0.0016693728     0.0016889105     0.0051840792     0.0003339544
  179  C 12 XZ      0.0013070067     0.0022554265     0.0029669732    -0.0029840795     0.0020445811
  180  C 12 YZ      0.0028853463     0.0032062632     0.0031026674    -0.0019323003     0.0014937874
  181  C 13  S      0.0163022797    -0.0160486594    -0.0313683175    -0.1100393110    -0.0123876282
  182  C 13  S     -0.0325250187     0.0316345621     0.0630809374     0.2196246396     0.0251719208
  183  C 13  S     -0.0130556910    -0.0074264126     0.0124553865     0.0516903193     0.0098064586
  184  C 13  X     -0.0357335596    -0.0695083856    -0.0745892722     0.0986239626    -0.0439679784
  185  C 13  Y     -0.0163717341    -0.0332556998    -0.0474041783    -0.0063570820    -0.0305871360
  186  C 13  Z      0.0306064839     0.0606110050     0.0748220288    -0.0417861639     0.0463365588
  187  C 13  X     -0.0133867699    -0.0198126944    -0.0237218521     0.0285499755    -0.0151652439
  188  C 13  Y     -0.0042284004    -0.0118054862    -0.0144581197     0.0064078534    -0.0091224275
  189  C 13  Z      0.0098900464     0.0192135098     0.0232664827    -0.0190101069     0.0148490112
  190  C 13 XX      0.0003420106     0.0055170910     0.0076636919     0.0129930665     0.0034829016
  191  C 13 YY     -0.0033528425     0.0000227537     0.0021095088     0.0154783875     0.0006413217
  192  C 13 ZZ     -0.0029126686    -0.0001258452     0.0015511958     0.0115140977     0.0004960656
  193  C 13 XY     -0.0008557610    -0.0021574485    -0.0026172703    -0.0038212707    -0.0011278216
  194  C 13 XZ     -0.0001286354    -0.0008586983    -0.0009701230    -0.0004453280    -0.0004704734
  195  C 13 YZ      0.0024886663     0.0017057109     0.0010847088    -0.0068279053     0.0007822093
  196  C 14  S     -0.0413370099    -0.0532498696    -0.0501243272     0.1026435226    -0.0309185778
  197  C 14  S      0.0807894666     0.1054540422     0.0995271576    -0.2058108458     0.0617127700
  198  C 14  S      0.0251793400     0.0328948269     0.0185536872    -0.0557361192     0.0090035571
  199  C 14  X     -0.0138446313     0.0528496653     0.0830452758     0.1189031720     0.0417042264
  200  C 14  Y      0.0167913727    -0.0192780576    -0.0468702248    -0.0141090026    -0.0356281234
  201  C 14  Z     -0.0072247594    -0.0089435970    -0.0008972035    -0.0450114149     0.0092125092
  202  C 14  X     -0.0042518284     0.0183237445     0.0244865188     0.0404357357     0.0118817719
  203  C 14  Y      0.0120648038    -0.0030965480    -0.0190704242    -0.0134203398    -0.0147271548
  204  C 14  Z     -0.0079085446    -0.0061737516     0.0043828176    -0.0080178351     0.0060096584
  205  C 14 XX      0.0036645101     0.0060569212     0.0071642739    -0.0115581554     0.0049229774
  206  C 14 YY      0.0060720358     0.0062700462     0.0048553064    -0.0148031975     0.0028239639
  207  C 14 ZZ      0.0040169244     0.0062303422     0.0061183652    -0.0114774207     0.0037666702
  208  C 14 XY     -0.0016364434     0.0004394194     0.0013281564     0.0025959544     0.0007758287
  209  C 14 XZ      0.0003368624    -0.0020078366    -0.0032513380     0.0009810585    -0.0022216365
  210  C 14 YZ     -0.0032663699    -0.0032602314    -0.0021547988     0.0073188739    -0.0011192049
  211  H 15  S     -0.0219527758     0.0576005000    -0.0360627386     0.0100915408     0.1106394475
  212  H 15  S     -0.0064618245     0.0156429078    -0.0125219267     0.0014367845     0.0218080309
  213  H 16  S     -0.0794550707     0.0080823646     0.0686036605    -0.0018659582    -0.0355561823
  214  H 16  S     -0.0148563474     0.0016528985     0.0113351356    -0.0004413819    -0.0112534986
  215  H 17  S     -0.0537804397    -0.0523422202     0.0983690476    -0.0007814500    -0.0206787205
  216  H 17  S     -0.0081966014    -0.0089331512     0.0174727184    -0.0002533676    -0.0096148899
  217  H 18  S      0.0282869922    -0.0548867921     0.0011907956     0.0144928381     0.1588136997
  218  H 18  S      0.0076881055    -0.0117630816    -0.0040270509     0.0044892359     0.0329833077
  219  H 19  S      0.0266116054    -0.0098488370     0.0662485643    -0.0086362829    -0.1061450987
  220  H 19  S     -0.0000263695    -0.0027513778     0.0121582879    -0.0021278644    -0.0244871466
  221  H 20  S      0.0035163847    -0.0187651841     0.0929437058    -0.0086593803    -0.1065854093
  222  H 20  S      0.0045226452    -0.0018422410     0.0151355312    -0.0022628352    -0.0239898704
  223  H 21  S      0.0232744380     0.0400324552     0.0458513397     0.1247902298     0.0144377448
  224  H 21  S      0.0090200739     0.0103998165     0.0082508968     0.0248519148     0.0012550964
  225  H 22  S     -0.0130387841     0.0094036377     0.0303117300    -0.1228846010     0.0373133476
  226  H 22  S      0.0005657984     0.0030979539     0.0057222254    -0.0270338592     0.0072715680
  227  H 23  S     -0.0412321958    -0.0780532170    -0.0924617168    -0.0018046619    -0.0488491232
  228  H 23  S     -0.0030964508    -0.0120668986    -0.0179537061    -0.0004413285    -0.0111217217
  229  H 24  S     -0.0119405525     0.0118599986     0.0311059222     0.1247879782     0.0149607289
  230  H 24  S      0.0007151698     0.0035288462     0.0058882747     0.0264554853     0.0024985787
  231  H 25  S      0.0231667589     0.0379356234     0.0448520259    -0.1183244891     0.0363873671
  232  H 25  S      0.0087204233     0.0099988623     0.0072697060    -0.0215332647     0.0040277413
  233  C 26  S      0.0754325139    -0.0611108729    -0.0531868412    -0.0011935858    -0.0084239314
  234  C 26  S     -0.1389407420     0.1324393127     0.1022634606     0.0015049880     0.0076443505
  235  C 26  S     -0.1428611621     0.1307961860     0.0788071635     0.0088117113     0.0083189007
  236  C 26  X     -0.1339586712    -0.1378780461     0.0555379032     0.0062933107     0.1154169778
  237  C 26  Y      0.0026997663     0.0056502987    -0.0112759298     0.0132345907     0.0214707605
  238  C 26  Z      0.0711105306     0.0642038632    -0.0251867045    -0.0133962768    -0.0661153131
  239  C 26  X      0.1125864131     0.0215867937     0.0685709988     0.0014304325    -0.0167651174
  240  C 26  Y     -0.0024462628    -0.0021295951    -0.0046112360    -0.0050281448     0.0055327365
  241  C 26  Z     -0.0503022794    -0.0053923176    -0.0353624144     0.0034323248     0.0049350153
  242  C 26 XX     -0.0144530533     0.0139952286     0.0113092946    -0.0004628429     0.0010167479
  243  C 26 YY     -0.0041837341     0.0033138844     0.0027552786    -0.0000469889     0.0003489218
  244  C 26 ZZ     -0.0055419204     0.0059289414     0.0046713020     0.0007584079    -0.0009435448
  245  C 26 XY      0.0003204160    -0.0000736976     0.0006201358     0.0012212514    -0.0029165496
  246  C 26 XZ      0.0044323426    -0.0057384227    -0.0044244324    -0.0008419080     0.0005367088
  247  C 26 YZ     -0.0000842139     0.0004396677    -0.0004658390    -0.0005782407     0.0007986807
  248  C 27  S      0.1024447497     0.0826407408     0.0131215920    -0.0024065676    -0.0261160544
  249  C 27  S     -0.1963966501    -0.1664473310    -0.0405378570     0.0042928960     0.0466627202
  250  C 27  S     -0.1918730329    -0.1337578227    -0.0395577325     0.0022071329     0.0741521317
  251  C 27  X      0.1029846750    -0.0584349324    -0.1463738458    -0.0177519552    -0.0965378991
  252  C 27  Y     -0.0043634892     0.0031031197     0.0031747292     0.0358989109     0.0088378963
  253  C 27  Z     -0.0430800663     0.0258908360     0.0647089505    -0.0209732484     0.0414290900
  254  C 27  X     -0.0170520870     0.0301928064     0.0582219530    -0.0014825231    -0.0012681515
  255  C 27  Y      0.0003266278    -0.0003875606    -0.0026621392     0.0178967174     0.0019062693
  256  C 27  Z      0.0089477437    -0.0153065887    -0.0234481279    -0.0138995757    -0.0001230035
  257  C 27 XX     -0.0191034926    -0.0177051687    -0.0053355201    -0.0013643703     0.0048012557
  258  C 27 YY     -0.0057637034    -0.0040571416    -0.0013359999    -0.0002172566     0.0014013309
  259  C 27 ZZ     -0.0079394105    -0.0067954308    -0.0022293807     0.0022629746     0.0011966653
  260  C 27 XY      0.0006493332     0.0005357793     0.0004465404     0.0038840839    -0.0017003482
  261  C 27 XZ      0.0063796333     0.0068982091     0.0018875599    -0.0024178569    -0.0009560459
  262  C 27 YZ     -0.0002160861    -0.0004780681    -0.0006170517    -0.0015542306     0.0004549532
  263  C 28  S     -0.1126391384     0.0726048208    -0.0204433455    -0.0006704637    -0.0014324514
  264  C 28  S      0.2269731302    -0.1453856328     0.0366877267     0.0010050517     0.0067281433
  265  C 28  S     -0.0050753362    -0.0797505417     0.1325552599     0.0214615266     0.0396584962
  266  C 28  X      0.0999852540    -0.0829237962     0.1001045714    -0.0068166653    -0.0841296640
  267  C 28  Y     -0.0248288743     0.1378373785    -0.1415944748    -0.0065989162    -0.0470562379
  268  C 28  Z      0.0199517106    -0.0784454018     0.0484290743     0.0131511832     0.1277858181
  269  C 28  X     -0.0417798077     0.0284828757     0.0322654807     0.0010330276    -0.0286738676
  270  C 28  Y      0.0976428920    -0.0157665841    -0.0654428603    -0.0015583253    -0.0302105200
  271  C 28  Z     -0.0530711286    -0.0001728203     0.0251601773    -0.0000641521     0.0584795099
  272  C 28 XX      0.0077591785    -0.0039618870    -0.0016440678     0.0005889102     0.0060666498
  273  C 28 YY      0.0177573380    -0.0128904321     0.0044145512     0.0000560501     0.0005387194
  274  C 28 ZZ      0.0118475757    -0.0063658540     0.0017459074    -0.0004450065    -0.0050217028
  275  C 28 XY     -0.0041201491     0.0057009276    -0.0012114721    -0.0002489965    -0.0028197312
  276  C 28 XZ     -0.0031654898    -0.0045136492     0.0032951539    -0.0002565261    -0.0019317841
  277  C 28 YZ     -0.0079601432     0.0044130404    -0.0006268421     0.0000582391     0.0016203915

                         31               32               33               34               35
                   -0.6411330421    -0.6263428889    -0.5862096926    -0.5449438360    -0.5319771047
    1  C  1  S     -0.0680472003    -0.0724247002     0.0032617654     0.0132783118    -0.0007612285
    2  C  1  S      0.1392926061     0.1446511336    -0.0066073108    -0.0181372046     0.0134804998
    3  C  1  S      0.0995828815     0.1618463659    -0.0070924767    -0.0633517712     0.0352500569
    4  C  1  X     -0.1078500234     0.0181427506     0.0249241216     0.1610879499     0.0956768717
    5  C  1  Y     -0.0462054767     0.0863132881     0.0077628000    -0.0650343601    -0.0405171840
    6  C  1  Z      0.1364071503     0.1096064172    -0.0362979422     0.0533938254    -0.1526232197
    7  C  1  X     -0.0324527601     0.0347490096     0.0096280540     0.0340318515     0.0370130110
    8  C  1  Y     -0.0142975058     0.0437765121     0.0033247270    -0.0311604131    -0.0122523484
    9  C  1  Z      0.0089659434    -0.0164365053    -0.0090517393     0.0523698639    -0.0599573130
   10  C  1 XX      0.0060445704     0.0105189159    -0.0004317446     0.0077485264     0.0021480831
   11  C  1 YY      0.0131014929     0.0084047292    -0.0015994718    -0.0007842871    -0.0023238108
   12  C  1 ZZ      0.0116262592     0.0104104605    -0.0002468030    -0.0099941595     0.0003487490
   13  C  1 XY      0.0020650832    -0.0008437070    -0.0015300570    -0.0003091756    -0.0075061750
   14  C  1 XZ      0.0005168850    -0.0066417957     0.0001410235    -0.0057916423    -0.0002236891
   15  C  1 YZ     -0.0025609036    -0.0095284802    -0.0002904026     0.0079217445     0.0059534022
   16  C  2  S     -0.0126963435     0.1222889016     0.0109178294     0.0085964890     0.0192409312
   17  C  2  S      0.0335750632    -0.2452262579    -0.0237428162    -0.0096918287    -0.0280795132
   18  C  2  S     -0.0542314031    -0.2009349204     0.0036355438    -0.0405945027    -0.0613325535
   19  C  2  X     -0.0895127387     0.0620740124     0.0221956790     0.0573623324     0.0808975026
   20  C  2  Y     -0.0809502294     0.1405952761     0.0481514204    -0.1288645673     0.1231878247
   21  C  2  Z      0.0121620752    -0.0396588626     0.0056859038    -0.0024726885     0.0837569388
   22  C  2  X     -0.0526015502    -0.0075413752     0.0136290076    -0.0051931374     0.0213394708
   23  C  2  Y     -0.0530732712    -0.0232077171     0.0196313885    -0.0751947098     0.0229345495
   24  C  2  Z     -0.0008118461    -0.0258183613    -0.0005453036    -0.0176180656     0.0086507312
   25  C  2 XX     -0.0032045710    -0.0135240818    -0.0020033358     0.0065914563    -0.0017533062
   26  C  2 YY      0.0028681485    -0.0250377675    -0.0023825954    -0.0089054839    -0.0103739032
   27  C  2 ZZ      0.0089621439    -0.0112017893    -0.0015785570     0.0025840234     0.0041627414
   28  C  2 XY     -0.0040860297    -0.0084845775    -0.0008353453     0.0020314663    -0.0049843963
   29  C  2 XZ     -0.0035097325    -0.0040656820     0.0011466899     0.0062642061     0.0079728764
   30  C  2 YZ      0.0001266645    -0.0028329394    -0.0001348380    -0.0005216659     0.0029438290
   31  C  3  S     -0.0404502563    -0.1072431941    -0.0064754453    -0.0169655657    -0.0193577170
   32  C  3  S      0.0817198194     0.2158470970     0.0143826979     0.0289891356     0.0271246568
   33  C  3  S      0.0985048699     0.1733513373    -0.0135175911     0.0716822526     0.0580088224
   34  C  3  X     -0.0006558098     0.0377919939    -0.0102361740     0.0207251606    -0.0626376566
   35  C  3  Y      0.0092315282     0.0216834403     0.0144493497    -0.0898483454    -0.0102083709
   36  C  3  Z     -0.1399730560    -0.0944162627     0.0234465123    -0.2324263405    -0.1076166936
   37  C  3  X     -0.0049473435     0.0131481966    -0.0032437273     0.0068772940    -0.0111494482
   38  C  3  Y      0.0018279110     0.0240112238     0.0068306716    -0.0153232582     0.0149476076
   39  C  3  Z     -0.0087550148     0.0353326531     0.0024102216    -0.0692091620    -0.0103877083
   40  C  3 XX      0.0061749547     0.0103789896    -0.0009165296    -0.0002753542    -0.0060898897
   41  C  3 YY      0.0067733397     0.0053707902     0.0007142293     0.0010699727     0.0015462598
   42  C  3 ZZ      0.0058235495     0.0272016758     0.0024287941     0.0088347534     0.0107430883
   43  C  3 XY      0.0032069273     0.0008099906    -0.0003423860    -0.0026465685    -0.0052647306
   44  C  3 XZ     -0.0044918145     0.0033040266    -0.0003209209     0.0014149521    -0.0063013401
   45  C  3 YZ      0.0019357660     0.0051459151     0.0008321515    -0.0032578974    -0.0004162782
   46  C  4  S      0.0021695616     0.0796559116    -0.0047988839     0.0034869931    -0.0033650272
   47  C  4  S     -0.0000065464    -0.1602794548     0.0083439346    -0.0067711259    -0.0056259194
   48  C  4  S     -0.0664204794    -0.1522851729     0.0325326077    -0.0974570775    -0.0119446514
   49  C  4  X      0.0365304398    -0.0335505802    -0.0348395882     0.1130349656    -0.0896233949
   50  C  4  Y      0.0667889465    -0.1553875549    -0.0126835742     0.1462917149     0.1577876932
   51  C  4  Z     -0.1019016864    -0.0412017787     0.0080408420     0.0014590724    -0.0199992354
   52  C  4  X      0.0045641076     0.0069245583    -0.0125835044     0.0460949710    -0.0339340260
   53  C  4  Y      0.0433955755    -0.0012639076    -0.0173910554     0.0936926011     0.0484346073
   54  C  4  Z     -0.0475017518    -0.0352373774     0.0080118859    -0.0145473639    -0.0079498917
   55  C  4 XX      0.0032119574    -0.0111596857    -0.0002952105    -0.0053667480    -0.0000897255
   56  C  4 YY     -0.0027237515    -0.0118745472     0.0010648552    -0.0021907882    -0.0039001059
   57  C  4 ZZ      0.0015788317    -0.0107363463     0.0005995070     0.0088904146     0.0045784995
   58  C  4 XY      0.0000354395    -0.0002954045     0.0023016363    -0.0050502993     0.0081767085
   59  C  4 XZ     -0.0003853197     0.0058794168    -0.0003183035     0.0038744175    -0.0031639992
   60  C  4 YZ      0.0038456075     0.0085461462    -0.0002490853    -0.0037846535    -0.0046037013
   61  C  5  S     -0.0298012452     0.0095486934     0.0275641958     0.0025160450     0.0302594190
   62  C  5  S      0.0629481837    -0.0280257634    -0.0567725868    -0.0155447287    -0.0752677153
   63  C  5  S      0.2826534121     0.0424411638    -0.0659073930     0.0370488713    -0.0104241060
   64  C  5  X      0.1717276789    -0.0712626957    -0.0199839531    -0.0540601325     0.1375339088
   65  C  5  Y      0.0444282702    -0.0388085589    -0.0045491878    -0.0177088516    -0.0767022216
   66  C  5  Z     -0.1447264104    -0.0044274761     0.0107941868     0.0826524531    -0.0074009665
   67  C  5  X      0.1419051402    -0.0820258975    -0.0041667376    -0.0634459424     0.0360440144
   68  C  5  Y      0.0346741931    -0.0481488632    -0.0116378479     0.0152087169    -0.0287327434
   69  C  5  Z     -0.1075551882     0.0489148654     0.0075070128     0.0286540267     0.0052823460
   70  C  5 XX      0.0034777220     0.0005148805    -0.0036758235    -0.0087672980    -0.0083618139
   71  C  5 YY      0.0016723685    -0.0082287758    -0.0039306915     0.0041495618    -0.0061998637
   72  C  5 ZZ      0.0054374451     0.0025442258    -0.0036373740     0.0039944484    -0.0024530626
   73  C  5 XY     -0.0028807030     0.0008558301     0.0005471002     0.0034425108     0.0063034843
   74  C  5 XZ      0.0009091298     0.0051237717     0.0008646701    -0.0012883186    -0.0060372881
   75  C  5 YZ      0.0008862607    -0.0005323959     0.0006902163    -0.0004229197     0.0007947559
   76  C  6  S     -0.0050504064     0.0035383441     0.0052096194    -0.0102805825     0.0019727117
   77  C  6  S      0.0054776168    -0.0061504804    -0.0096746942     0.0195405252    -0.0037405289
   78  C  6  S      0.0572350969    -0.0156978337    -0.0211896191     0.0714661709    -0.0093852656
   79  C  6  X     -0.0586120855    -0.0350819655     0.0042741578     0.1613097060    -0.0254265002
   80  C  6  Y      0.0182422696    -0.1028392330    -0.0206368410     0.1251963196     0.0132511982
   81  C  6  Z      0.0663093640     0.0947858311    -0.0314183811     0.1327944090    -0.0865396263
   82  C  6  X     -0.0049666900    -0.0168589012    -0.0024518090     0.0798672328    -0.0077174950
   83  C  6  Y     -0.0006288092    -0.0314123443    -0.0040469973     0.0379590980     0.0152174597
   84  C  6  Z      0.0217772448     0.0297021711    -0.0099424883     0.0395795399    -0.0433044605
   85  C  6 XX      0.0024591630    -0.0038208614    -0.0023659193     0.0037624085    -0.0012163303
   86  C  6 YY      0.0010563292     0.0059489725    -0.0003690464    -0.0007819253    -0.0005642919
   87  C  6 ZZ     -0.0002946158    -0.0039301345    -0.0002510684     0.0041499729     0.0003053642
   88  C  6 XY      0.0033435620    -0.0013858751    -0.0007031377     0.0025591146    -0.0020240748
   89  C  6 XZ      0.0030698318     0.0034837128    -0.0010467539     0.0049435805    -0.0008085641
   90  C  6 YZ     -0.0048430672    -0.0014023020     0.0005059635     0.0014635187    -0.0010290249
   91  C  7  S     -0.0236812782    -0.0028759606    -0.0043508405     0.0563497112     0.0208101176
   92  C  7  S      0.0556548518     0.0015234956     0.0074747072    -0.1219149871    -0.0449620184
   93  C  7  S     -0.0877101810     0.0279715951     0.0282626230    -0.0098482256    -0.0285551563
   94  C  7  X     -0.0357388413     0.0035777314    -0.0063072965     0.0400187947     0.0106633097
   95  C  7  Y      0.0394487576     0.0163938213     0.0072452077    -0.0811986699    -0.0315448878
   96  C  7  Z     -0.0133731950     0.0114905701    -0.0010282294     0.0551355873     0.0193684769
   97  C  7  X      0.0680513485    -0.0165798629    -0.0259213412    -0.0106840860     0.0091479358
   98  C  7  Y     -0.1036207736     0.0352483313     0.0354347745     0.0180320521    -0.0146548165
   99  C  7  Z      0.0591687426    -0.0182420350    -0.0185623272    -0.0077984306     0.0074790894
  100  C  7 XX      0.0041837264    -0.0008581750     0.0005260958    -0.0066658247    -0.0018114230
  101  C  7 YY      0.0050719000     0.0006314365     0.0004431233    -0.0095958973    -0.0046515645
  102  C  7 ZZ      0.0025333309    -0.0003965274     0.0001624967    -0.0066701035    -0.0029654843
  103  C  7 XY     -0.0024408581    -0.0003915807    -0.0004305859     0.0035545477     0.0011565404
  104  C  7 XZ      0.0006853499    -0.0006594139     0.0001725200    -0.0023343929    -0.0009534819
  105  C  7 YZ     -0.0011940194    -0.0000017881    -0.0000015104     0.0038094591     0.0021453268
  106  C  8  S     -0.0471805318     0.0106835417    -0.0097084164     0.0022790777     0.0116489057
  107  C  8  S      0.0934107715    -0.0211512980     0.0175197843    -0.0055806107    -0.0224236713
  108  C  8  S      0.0192388740     0.0019923972    -0.1446223563     0.0084087586    -0.1503404229
  109  C  8  X      0.0210760509    -0.0142357015     0.2242104241    -0.0097059859     0.1033767962
  110  C  8  Y     -0.0021650924     0.0005300647    -0.0102324342     0.0017652567    -0.0095830682
  111  C  8  Z     -0.0084011521     0.0057763069    -0.0985919391     0.0037578580    -0.0422241503
  112  C  8  X      0.0032009401    -0.0070817608     0.1672520808     0.0284111193    -0.0738673483
  113  C  8  Y     -0.0012727239     0.0031792318    -0.0097052166    -0.0068152554     0.0035589698
  114  C  8  Z     -0.0019905906     0.0017424714    -0.0715182332    -0.0074772990     0.0316078739
  115  C  8 XX      0.0060372034    -0.0009011692    -0.0017352531     0.0010813423    -0.0098994581
  116  C  8 YY      0.0055060835    -0.0014419431     0.0020491556    -0.0017613977     0.0058548177
  117  C  8 ZZ      0.0045257539    -0.0012358032     0.0010176831    -0.0007510289     0.0011477864
  118  C  8 XY     -0.0010379467     0.0004506231    -0.0001156218     0.0001779997    -0.0009723792
  119  C  8 XZ     -0.0008313900     0.0001666104     0.0014831361    -0.0011174383     0.0062847388
  120  C  8 YZ     -0.0022143229     0.0005179160    -0.0010843008     0.0012197231    -0.0049055669
  121  N  9  S     -0.0141584427    -0.0011636623    -0.0019637553     0.0298051671     0.0117572088
  122  N  9  S     -0.0263380619    -0.0032573200    -0.0056884002     0.0627298695     0.0253032700
  123  N  9  S     -0.1057212341     0.0242656060     0.0288943872     0.0711145487     0.0144977925
  124  N  9  X      0.0016144917    -0.0032525747     0.0009249228     0.0004300538     0.0009266617
  125  N  9  Y      0.0027748834    -0.0060398163    -0.0000529177     0.0090449445     0.0066337711
  126  N  9  Z     -0.0049680608    -0.0066767074    -0.0010241935    -0.0097013855    -0.0023406564
  127  N  9  X      0.0091210581    -0.0024788526    -0.0042773553    -0.0033403778     0.0000091455
  128  N  9  Y     -0.0168180784     0.0080763117     0.0070394506    -0.0026993786    -0.0052618251
  129  N  9  Z      0.0111275158     0.0017214298    -0.0037198785     0.0041711180     0.0018853659
  130  N  9 XX      0.0000601642    -0.0004289405    -0.0002618022     0.0023044982     0.0012223886
  131  N  9 YY     -0.0010785298     0.0008005492    -0.0002625770     0.0019800625     0.0006682670
  132  N  9 ZZ     -0.0005681172    -0.0007193680    -0.0004380545     0.0010468559     0.0005782494
  133  N  9 XY      0.0006014883    -0.0001908428    -0.0001407473    -0.0011848297    -0.0006048971
  134  N  9 XZ     -0.0006002860    -0.0005039824     0.0000050939     0.0003761283     0.0003038239
  135  N  9 YZ      0.0011859535     0.0002429747     0.0000306532    -0.0000101664    -0.0000512882
  136  C 10  S      0.0157331526    -0.0024547397     0.0021017075     0.0080570511    -0.0443722355
  137  C 10  S     -0.0315840742     0.0048677941    -0.0038505446    -0.0161486678     0.0896004625
  138  C 10  S     -0.0047735132    -0.0029602976    -0.0063075907    -0.0359598243     0.2252355252
  139  C 10  X     -0.0312801282     0.0063724258     0.0691667746     0.0277992054    -0.1070145968
  140  C 10  Y     -0.0467596566     0.0152646543    -0.1491007457    -0.0149605533     0.0527801117
  141  C 10  Z      0.0540911597    -0.0141331005     0.0899988408    -0.0015799983     0.0068380237
  142  C 10  X     -0.0102793227     0.0020659030     0.0173314051    -0.0028077131     0.0265350012
  143  C 10  Y     -0.0161906160     0.0063287943    -0.0422359491     0.0041541350    -0.0421896742
  144  C 10  Z      0.0191871389    -0.0049080090     0.0264417469    -0.0028040629     0.0214771444
  145  C 10 XX     -0.0049385703     0.0011227270    -0.0044074804    -0.0004392014     0.0035671981
  146  C 10 YY     -0.0006525255    -0.0000805000     0.0005555313    -0.0021304233     0.0110100808
  147  C 10 ZZ     -0.0008361187     0.0000703640    -0.0010011517    -0.0009889068     0.0046178665
  148  C 10 XY      0.0011783974    -0.0001959273    -0.0004594558     0.0008537572    -0.0057483103
  149  C 10 XZ      0.0011208534    -0.0003310942     0.0024993543    -0.0007968993     0.0044745538
  150  C 10 YZ     -0.0010755043     0.0003636842    -0.0008649032     0.0010690003    -0.0047969337
  151  C 11  S      0.0262064091    -0.0072759048     0.0368105012    -0.0084773996     0.0481881068
  152  C 11  S     -0.0526719326     0.0145431262    -0.0719459658     0.0177908855    -0.0985580324
  153  C 11  S     -0.0184096065     0.0083162927    -0.0688025951     0.0310765283    -0.2060197420
  154  C 11  X      0.0470052607    -0.0094211250    -0.0248297836    -0.0097614333     0.0217019406
  155  C 11  Y     -0.0451508569     0.0131466301    -0.1394846828    -0.0101051345     0.0050829201
  156  C 11  Z      0.0148236346    -0.0066748657     0.1273369214     0.0129838748    -0.0143705311
  157  C 11  X      0.0170424998    -0.0042010072    -0.0002006086    -0.0090473844     0.0402530440
  158  C 11  Y     -0.0127104226     0.0029956492    -0.0375350526    -0.0104022062     0.0514264758
  159  C 11  Z      0.0022970135    -0.0006154757     0.0312092248     0.0128061364    -0.0615804783
  160  C 11 XX     -0.0039516437     0.0010124061    -0.0064341014     0.0001298911    -0.0012941709
  161  C 11 YY     -0.0025939576     0.0008697016    -0.0058115044     0.0012685491    -0.0078406107
  162  C 11 ZZ     -0.0032940028     0.0009307167    -0.0052009568     0.0012833537    -0.0079576239
  163  C 11 XY     -0.0006741270     0.0000623041     0.0007133422     0.0005002168    -0.0029456607
  164  C 11 XZ      0.0017417810    -0.0004742146     0.0014396009    -0.0001301140     0.0015975855
  165  C 11 YZ      0.0011410112    -0.0003342920     0.0025504092    -0.0009659933     0.0060996334
  166  C 12  S     -0.0391997375     0.0085814978    -0.0153201207     0.0091651146    -0.0463245458
  167  C 12  S      0.0785225615    -0.0172356080     0.0318958734    -0.0177007027     0.0901992174
  168  C 12  S      0.0188826445    -0.0052527145     0.0090583372    -0.0346338198     0.1996547193
  169  C 12  X      0.0151967702    -0.0020966772    -0.1151803503    -0.0427557279     0.1685026655
  170  C 12  Y      0.0013836666    -0.0013214345     0.0071444315     0.0032057123    -0.0099479684
  171  C 12  Z     -0.0089908467     0.0002292075     0.0491897051     0.0185577334    -0.0714880371
  172  C 12  X     -0.0008467914     0.0012894565    -0.0558621516    -0.0024396160    -0.0159501950
  173  C 12  Y      0.0005088255    -0.0011358085     0.0028169495     0.0011506686     0.0012946662
  174  C 12  Z     -0.0005287556    -0.0014442289     0.0244089219     0.0011108703     0.0070801736
  175  C 12 XX      0.0069634695    -0.0016489820     0.0041298852    -0.0026503577     0.0143490772
  176  C 12 YY      0.0034543425    -0.0006373263    -0.0017255468    -0.0006265176     0.0017658761
  177  C 12 ZZ      0.0036713079    -0.0007586630    -0.0000634994    -0.0010052832     0.0044495323
  178  C 12 XY     -0.0007069611     0.0001403079     0.0002299224     0.0001195297    -0.0003850044
  179  C 12 XZ     -0.0020048767     0.0005331593    -0.0023499916     0.0010577403    -0.0060958496
  180  C 12 YZ     -0.0008025281     0.0000827288     0.0017385733     0.0000014811     0.0011034390
  181  C 13  S      0.0289515230    -0.0078585362     0.0376139881    -0.0083292378     0.0480736542
  182  C 13  S     -0.0581718155     0.0158129923    -0.0738660222     0.0172222505    -0.0982055102
  183  C 13  S     -0.0195839505     0.0066524846    -0.0699502545     0.0352638234    -0.2068130434
  184  C 13  X      0.0221231314    -0.0021222293    -0.0944764809    -0.0157815618     0.0254507454
  185  C 13  Y      0.0406822379    -0.0125165907     0.1436036017     0.0107804333    -0.0053451672
  186  C 13  Z     -0.0442453217     0.0111194255    -0.0738044305    -0.0014628281    -0.0075789636
  187  C 13  X      0.0096958810    -0.0016874223    -0.0196500226    -0.0161928441     0.0687519785
  188  C 13  Y      0.0108169594    -0.0032304735     0.0376690956     0.0132161635    -0.0562061249
  189  C 13  Z     -0.0136432295     0.0033460125    -0.0217694374    -0.0033865290     0.0140373816
  190  C 13 XX     -0.0052043150     0.0012735573    -0.0069476231     0.0007874242    -0.0051900483
  191  C 13 YY     -0.0032168282     0.0009307773    -0.0058939624     0.0013839354    -0.0086305085
  192  C 13 ZZ     -0.0023977768     0.0008107395    -0.0048420905     0.0004704232    -0.0032785430
  193  C 13 XY      0.0016190717    -0.0004629656     0.0015028158    -0.0009181116     0.0060389126
  194  C 13 XZ      0.0004329823    -0.0001188034     0.0010039981     0.0006381053    -0.0036910930
  195  C 13 YZ      0.0004453087    -0.0001995024     0.0021617140    -0.0004066033     0.0026423338
  196  C 14  S      0.0133814148    -0.0019362517     0.0034616691     0.0080097762    -0.0449524390
  197  C 14  S     -0.0270048792     0.0040053334    -0.0067739007    -0.0164000024     0.0910236144
  198  C 14  S     -0.0031718105     0.0017007748    -0.0124624892    -0.0479974587     0.2292621829
  199  C 14  X     -0.0574152479     0.0140151952    -0.0048216169     0.0222436076    -0.0863886727
  200  C 14  Y      0.0509564819    -0.0146296770     0.1418346419     0.0104823634    -0.0378942195
  201  C 14  Z     -0.0142641037     0.0069562232    -0.1150852695    -0.0199101191     0.0716243776
  202  C 14  X     -0.0201030684     0.0049423523    -0.0022161823     0.0014064767     0.0058703247
  203  C 14  Y      0.0180468922    -0.0040296565     0.0399953687    -0.0089134686     0.0410503108
  204  C 14  Z     -0.0044068207     0.0023502211    -0.0321349221     0.0059961990    -0.0374879550
  205  C 14 XX     -0.0037664331     0.0009646607    -0.0051693645    -0.0002762399     0.0007306003
  206  C 14 YY     -0.0000523092    -0.0001912415     0.0004361016    -0.0020475696     0.0103072030
  207  C 14 ZZ     -0.0018020772     0.0002638799    -0.0005996577    -0.0014512190     0.0084023003
  208  C 14 XY     -0.0011583932     0.0002573445     0.0004522878     0.0000780959     0.0013281710
  209  C 14 XZ      0.0024512479    -0.0006247051     0.0020960273    -0.0002553656     0.0002491699
  210  C 14 YZ     -0.0003749416     0.0002353617    -0.0013098472     0.0013865196    -0.0075236331
  211  H 15  S      0.1724322467     0.1085873107    -0.0326001656    -0.0221075777    -0.1157776968
  212  H 15  S      0.0332282828     0.0340027875    -0.0065114329    -0.0176644303    -0.0329474394
  213  H 16  S      0.0742756303    -0.2157557646    -0.0461928427     0.0474202683    -0.1386561915
  214  H 16  S      0.0034313197    -0.0583822357    -0.0087400259    -0.0045040494    -0.0403417561
  215  H 17  S      0.1208880230     0.1676112838    -0.0082836614     0.1919120725     0.1071168527
  216  H 17  S      0.0223118093     0.0511932432    -0.0005859633     0.0412341413     0.0365815142
  217  H 18  S      0.0654864178    -0.1537132885    -0.0084081266     0.1008222942     0.0961440091
  218  H 18  S      0.0056264588    -0.0403395039    -0.0006804604     0.0180594001     0.0316728586
  219  H 19  S      0.0183835193    -0.0053170922    -0.0249128606     0.1811401905    -0.0509420089
  220  H 19  S     -0.0062243663     0.0016495653    -0.0026175842     0.0334077420    -0.0104316019
  221  H 20  S      0.0382493821    -0.0147455440    -0.0117068408    -0.0666301384     0.0246122510
  222  H 20  S      0.0050146482    -0.0032192322    -0.0035938532    -0.0077123717     0.0037422650
  223  H 21  S     -0.0318345494     0.0089224645    -0.1146138098    -0.0286470689     0.1280712127
  224  H 21  S     -0.0021827648     0.0008392299    -0.0237867586    -0.0094871039     0.0465501313
  225  H 22  S     -0.0390760251     0.0130876156    -0.1562945613    -0.0028471301    -0.0446370409
  226  H 22  S     -0.0081442996     0.0028253868    -0.0316720072     0.0015776942    -0.0253181790
  227  H 23  S      0.0456808216    -0.0093037264    -0.0615494610    -0.0428676729     0.1864407364
  228  H 23  S      0.0124567647    -0.0031230618    -0.0008981122    -0.0122165012     0.0602778838
  229  H 24  S     -0.0419844970     0.0136093648    -0.1539444754    -0.0026181597    -0.0455565519
  230  H 24  S     -0.0085136136     0.0027709098    -0.0302979623     0.0020195701    -0.0252453493
  231  H 25  S     -0.0281513743     0.0081350098    -0.1109268992    -0.0277684550     0.1237401201
  232  H 25  S     -0.0018998136     0.0004982915    -0.0195830760    -0.0088446664     0.0421295079
  233  C 26  S     -0.0205305039     0.0108313576    -0.0399868804     0.0223972708    -0.0439713015
  234  C 26  S      0.0532409894    -0.0225792350     0.0836333774    -0.0474994609     0.0897280116
  235  C 26  S     -0.0162947721    -0.0029932281     0.1468750117     0.0074276005     0.0405403424
  236  C 26  X     -0.2045251108     0.0495450401     0.0965778397     0.0672389087    -0.0344218868
  237  C 26  Y      0.0137988251    -0.0142246617    -0.0036291316     0.0016467904    -0.0132540664
  238  C 26  Z      0.0813310078    -0.0355599001    -0.0444547072    -0.0290106749     0.0262231420
  239  C 26  X      0.1704378461    -0.0407260234     0.0369410079     0.0031131839    -0.0139765037
  240  C 26  Y     -0.0071147208     0.0039056102     0.0009569163    -0.0042228524     0.0001355008
  241  C 26  Z     -0.0812609145     0.0125858656    -0.0173408587     0.0028175333     0.0059489338
  242  C 26 XX      0.0077994309    -0.0019158246     0.0077864408    -0.0053521720     0.0098187750
  243  C 26 YY      0.0015362337    -0.0008708197     0.0028638294    -0.0013986979     0.0024645145
  244  C 26 ZZ      0.0023117198    -0.0010984142     0.0039451904    -0.0012919133     0.0048711839
  245  C 26 XY     -0.0007376053     0.0003732507    -0.0002026053     0.0004362397     0.0012103844
  246  C 26 XZ     -0.0020670206     0.0016823323    -0.0026894816     0.0008283248    -0.0046869025
  247  C 26 YZ      0.0004736351    -0.0001573293    -0.0000154987    -0.0001814730    -0.0006100183
  248  C 27  S      0.0574364992    -0.0175008876     0.0295747118    -0.0196440679     0.0503274389
  249  C 27  S     -0.1209817566     0.0365294537    -0.0677864633     0.0421193322    -0.1162630061
  250  C 27  S     -0.2152630993     0.0508375848     0.0248067566     0.0362193287    -0.0844975292
  251  C 27  X      0.0950737938    -0.0195423376    -0.1901232377    -0.0096045664    -0.0872627655
  252  C 27  Y     -0.0022544369    -0.0053750561     0.0078369850     0.0030223017    -0.0014952692
  253  C 27  Z     -0.0461359286     0.0019319202     0.0839601702     0.0047590159     0.0440224245
  254  C 27  X      0.0790164306    -0.0237173625     0.1007494038     0.0142018673    -0.0386713694
  255  C 27  Y     -0.0008939504    -0.0050943219    -0.0051876381     0.0051848727    -0.0019738825
  256  C 27  Z     -0.0355952075     0.0081085637    -0.0442289546    -0.0094348671     0.0214222973
  257  C 27 XX     -0.0115505568     0.0037434322    -0.0068400798     0.0039266024    -0.0123562105
  258  C 27 YY     -0.0041982515     0.0011520787    -0.0024610440     0.0013099053    -0.0039041096
  259  C 27 ZZ     -0.0058190845     0.0012827913    -0.0032271272     0.0019923355    -0.0055648383
  260  C 27 XY      0.0000022349     0.0004398130     0.0004784934    -0.0001481387     0.0005327995
  261  C 27 XZ      0.0042222254    -0.0007551960     0.0024190639    -0.0013636071     0.0035655463
  262  C 27 YZ      0.0002362333    -0.0002560853     0.0002238098     0.0003414875    -0.0013541614
  263  C 28  S      0.0338405403    -0.0128480464    -0.0065843161    -0.0362196716    -0.0228680160
  264  C 28  S     -0.0709688429     0.0340490109     0.0156222224     0.0773073396     0.0613394636
  265  C 28  S      0.1477040251    -0.1402792580    -0.0496763240     0.0534068758    -0.0108202348
  266  C 28  X      0.0318797285     0.0154634181    -0.0134827525    -0.1290866811    -0.1030089389
  267  C 28  Y     -0.1011544641     0.0485519551    -0.0027567133     0.1426737597     0.0411672482
  268  C 28  Z      0.0961010463     0.0400601395     0.0133572051    -0.0454949909    -0.0061792039
  269  C 28  X      0.0487505805    -0.0032123554    -0.0174859700    -0.0967221706    -0.0149193266
  270  C 28  Y     -0.1262563173     0.0035523238     0.0269102840     0.0953259330    -0.0057142075
  271  C 28  Z      0.0792928944     0.0452218524    -0.0055361106    -0.0403686644     0.0105600432
  272  C 28 XX     -0.0028191357    -0.0015773908     0.0014520482     0.0101368562     0.0132401082
  273  C 28 YY     -0.0047449747     0.0021031628     0.0009368973     0.0026914090    -0.0007057444
  274  C 28 ZZ     -0.0053267006     0.0054521876     0.0000484397     0.0065788865     0.0006925122
  275  C 28 XY      0.0026605979    -0.0061752118    -0.0020419959     0.0033718409    -0.0017226658
  276  C 28 XZ     -0.0046529323    -0.0044935622     0.0011379707    -0.0036348507     0.0004488972
  277  C 28 YZ      0.0039707667    -0.0006400675    -0.0003935657     0.0030922050     0.0014738859

                         36               37               38               39               40
                   -0.5237377607    -0.5060435747    -0.5043481625    -0.4887267327    -0.4803669096
    1  C  1  S      0.0054350133     0.0133670355     0.0222555956     0.0186388989    -0.0024446832
    2  C  1  S     -0.0195547495    -0.0245892013    -0.0419439097    -0.0344073578     0.0028593241
    3  C  1  S     -0.0437417638    -0.0448645037    -0.0898564481    -0.0262369630    -0.0080924498
    4  C  1  X     -0.0269903673     0.0066868287    -0.0361410257     0.1458446301    -0.0404031165
    5  C  1  Y      0.0428613782    -0.0617514030    -0.1409050337    -0.0022134370    -0.0099918283
    6  C  1  Z      0.1394039386    -0.0187365265     0.0292306391    -0.1596541692     0.0727607258
    7  C  1  X     -0.0098699207    -0.0090381978    -0.0401780558     0.0684236340    -0.0212669478
    8  C  1  Y      0.0092300218    -0.0146513209    -0.0303242931    -0.0039235603    -0.0009321921
    9  C  1  Z      0.0610049843     0.0049200238     0.0362755211    -0.0648918896     0.0356295175
   10  C  1 XX     -0.0000941512    -0.0024632551    -0.0044865732    -0.0027446865     0.0006151718
   11  C  1 YY      0.0015883221    -0.0004348932    -0.0012819205     0.0026605798    -0.0014479606
   12  C  1 ZZ     -0.0032758230    -0.0019430853    -0.0013023993    -0.0091309869     0.0023891637
   13  C  1 XY      0.0073686744    -0.0051947199    -0.0082996041    -0.0060466408     0.0018765834
   14  C  1 XZ     -0.0004867973    -0.0007572483    -0.0035868141     0.0053387824    -0.0024605859
   15  C  1 YZ     -0.0046379451     0.0053997633     0.0085260635     0.0095964137    -0.0030161136
   16  C  2  S     -0.0155545155     0.0045058715     0.0122289438    -0.0108729475     0.0036861334
   17  C  2  S      0.0230916730    -0.0074864426    -0.0242547410     0.0285169116    -0.0105566177
   18  C  2  S      0.0464569693    -0.0054882932     0.0050332851    -0.0237075558     0.0175597679
   19  C  2  X     -0.0654752122     0.0642633060     0.1213522718     0.0285962537     0.0055485453
   20  C  2  Y     -0.1261209197     0.0053072735    -0.0170529141     0.0301195109    -0.0120201082
   21  C  2  Z     -0.0942894083     0.0531260022     0.0932371659     0.0686236468    -0.0350217356
   22  C  2  X     -0.0226841421     0.0262105656     0.0545037442     0.0013142296     0.0075903246
   23  C  2  Y     -0.0337242351     0.0057490849     0.0062474261    -0.0001500046     0.0024467518
   24  C  2  Z     -0.0183820173     0.0245725087     0.0505604992     0.0200628932    -0.0088366089
   25  C  2 XX      0.0010807542     0.0037785602     0.0093262995    -0.0036337769     0.0019028278
   26  C  2 YY      0.0090330347    -0.0048782957    -0.0104145478     0.0023884047    -0.0013333717
   27  C  2 ZZ     -0.0038266708     0.0001308149    -0.0012664198     0.0038444078    -0.0016907944
   28  C  2 XY      0.0051113187    -0.0000901535     0.0006381346    -0.0008466559     0.0008255384
   29  C  2 XZ     -0.0055557175     0.0024931003     0.0025270665     0.0079246313    -0.0027352129
   30  C  2 YZ     -0.0034546426     0.0000864920    -0.0005819150     0.0013849035    -0.0016733037
   31  C  3  S      0.0090095404     0.0054344897     0.0133257633    -0.0067734991     0.0006988429
   32  C  3  S     -0.0088233282    -0.0103776137    -0.0239966309     0.0156973262     0.0002269570
   33  C  3  S     -0.0285041275     0.0009915024    -0.0062418652     0.0160129541    -0.0093419511
   34  C  3  X      0.0484516227     0.0676681594     0.1473112465     0.0375733616    -0.0010364212
   35  C  3  Y     -0.0071091256     0.0266619704     0.0639488980     0.0269971312    -0.0096462970
   36  C  3  Z      0.0715146733     0.0300414033     0.0719305716     0.0103633243     0.0225898266
   37  C  3  X      0.0092782013     0.0263687310     0.0574806131     0.0129913919    -0.0005711285
   38  C  3  Y     -0.0168162652     0.0140133214     0.0309428093     0.0068055558    -0.0022452126
   39  C  3  Z      0.0007835520     0.0179113128     0.0334612919     0.0114452331     0.0021133237
   40  C  3 XX      0.0050373761     0.0029706000     0.0063656346     0.0038054199    -0.0003662438
   41  C  3 YY     -0.0007723198    -0.0012843850    -0.0010345410    -0.0040332920     0.0020168345
   42  C  3 ZZ     -0.0068885064    -0.0034851859    -0.0090203637     0.0019718258    -0.0013695022
   43  C  3 XY      0.0050559344     0.0001490781     0.0000298282     0.0039962815    -0.0009014882
   44  C  3 XZ      0.0052129411     0.0043159542     0.0105184878    -0.0005358419     0.0014146153
   45  C  3 YZ      0.0005129950    -0.0006420836    -0.0016502976     0.0033708028    -0.0016231724
   46  C  4  S     -0.0002691279     0.0145267743     0.0189955497     0.0228571672    -0.0077341582
   47  C  4  S      0.0114060779    -0.0276885000    -0.0330361606    -0.0453973492     0.0167250825
   48  C  4  S     -0.0069014311    -0.0549056587    -0.0745192508    -0.0430554477     0.0169471463
   49  C  4  X      0.0939019637     0.0191352909     0.0333260756     0.0412624601    -0.0087200456
   50  C  4  Y     -0.1419267852    -0.0341262645    -0.0505717031    -0.1451983602     0.0333263361
   51  C  4  Z      0.0464902653    -0.0591386274    -0.1468557294     0.0536309705    -0.0214316166
   52  C  4  X      0.0447912076    -0.0008660485    -0.0030003692     0.0254875226    -0.0068372085
   53  C  4  Y     -0.0351264835     0.0065026006     0.0222815009    -0.0658889514     0.0192825340
   54  C  4  Z      0.0113496277    -0.0188448492    -0.0507341868     0.0279832545    -0.0085610871
   55  C  4 XX     -0.0009962223    -0.0016619482    -0.0032066886    -0.0016578413    -0.0002512900
   56  C  4 YY      0.0030016854     0.0011655094     0.0061660557    -0.0069716809     0.0036461852
   57  C  4 ZZ     -0.0013155798    -0.0047267468    -0.0087992587    -0.0020725396     0.0004313610
   58  C  4 XY     -0.0077290356    -0.0029845660    -0.0055340513    -0.0048427643     0.0011383247
   59  C  4 XZ      0.0039619344    -0.0007929383    -0.0010133221    -0.0003941917     0.0005196379
   60  C  4 YZ      0.0036557805     0.0057091819     0.0107549133     0.0095207632    -0.0019341228
   61  C  5  S     -0.0058607364    -0.0020572525    -0.0102325762     0.0185712377     0.0022150180
   62  C  5  S      0.0188544150     0.0060503397     0.0270617120    -0.0421460779    -0.0041239859
   63  C  5  S     -0.1010211764     0.0216608248     0.0540604997    -0.0107578928    -0.0166073602
   64  C  5  X     -0.1501306700    -0.0493638434    -0.1376280592     0.0536150031    -0.0476843770
   65  C  5  Y      0.0933312157     0.0032809195    -0.0473793624     0.1853940972    -0.0565470482
   66  C  5  Z      0.0231263886    -0.0691862052    -0.0854997833    -0.2112675879     0.0635288226
   67  C  5  X     -0.1095969907    -0.0260014858    -0.0698889802     0.0460728290    -0.0309089630
   68  C  5  Y      0.0345987795     0.0198966611    -0.0042049923     0.0830153777    -0.0281716304
   69  C  5  Z      0.0401696925    -0.0400827337    -0.0391421770    -0.1042095184     0.0345917318
   70  C  5 XX      0.0019955550     0.0027750739     0.0066410971     0.0045352494    -0.0022085499
   71  C  5 YY      0.0030087631    -0.0000863144     0.0027066443    -0.0096664860     0.0021400065
   72  C  5 ZZ     -0.0003917284    -0.0005269190    -0.0009278153    -0.0053759812    -0.0000874195
   73  C  5 XY     -0.0060225363     0.0022428983     0.0030947149    -0.0047777750     0.0016825131
   74  C  5 XZ      0.0063299322     0.0026447963     0.0077755220     0.0000991344     0.0015060908
   75  C  5 YZ      0.0008337181    -0.0011601262    -0.0038365040     0.0079602197    -0.0022820290
   76  C  6  S     -0.0017031906    -0.0127029055    -0.0181788185    -0.0256559401     0.0077048876
   77  C  6  S      0.0034946491     0.0265357602     0.0374322303     0.0553751199    -0.0163819698
   78  C  6  S      0.0230166610     0.0148727010     0.0168669679     0.0309799043    -0.0126553457
   79  C  6  X      0.1066361954    -0.0795878077    -0.1909717099     0.1244731896    -0.0258845026
   80  C  6  Y     -0.0141238080     0.0935700473     0.2071761301     0.0061043111     0.0180093684
   81  C  6  Z      0.0990522417     0.0491289380     0.0984225897     0.0699756778    -0.0029688242
   82  C  6  X      0.0408555032    -0.0339865152    -0.0796114257     0.0436507704    -0.0102155422
   83  C  6  Y     -0.0188205636     0.0412997366     0.0919691679     0.0048681495     0.0072083819
   84  C  6  Z      0.0418852226     0.0225700238     0.0496742710     0.0241755520     0.0019826179
   85  C  6 XX     -0.0012003792     0.0076904288     0.0156771232     0.0010834368    -0.0000654070
   86  C  6 YY      0.0006270435     0.0003050171    -0.0016462265     0.0056316618    -0.0022404767
   87  C  6 ZZ      0.0015589864     0.0002585941    -0.0001212678     0.0041504375    -0.0004248095
   88  C  6 XY      0.0030251026    -0.0020775823    -0.0040392714     0.0009609523     0.0001621221
   89  C  6 XZ      0.0009056725     0.0046916420     0.0091832675     0.0043722579    -0.0004371149
   90  C  6 YZ      0.0024497533     0.0025331732     0.0028606663     0.0105150088    -0.0025834344
   91  C  7  S     -0.0158453212     0.0025248448     0.0160021992    -0.0347790738     0.0110058632
   92  C  7  S      0.0339701062    -0.0033034310    -0.0297284893     0.0748766816    -0.0238937091
   93  C  7  S      0.0260571012    -0.0243974688    -0.0640508706     0.0543311822    -0.0108900457
   94  C  7  X     -0.0136374615    -0.0258275851    -0.0244297651    -0.1119933156     0.0299788349
   95  C  7  Y      0.0262505092    -0.0243686298    -0.0597083788     0.0152225263    -0.0072981801
   96  C  7  Z     -0.0028739744    -0.0034078756    -0.0171710044     0.0374118717    -0.0116457928
   97  C  7  X     -0.0093327393     0.0047720157     0.0331612764    -0.0539411788     0.0104799541
   98  C  7  Y      0.0140846658    -0.0286027245    -0.0762901199     0.0242249481    -0.0011453127
   99  C  7  Z     -0.0037858518     0.0108864462     0.0241433438     0.0013689587    -0.0044664791
  100  C  7 XX      0.0015161758     0.0008202502    -0.0003242482     0.0069393634    -0.0020501906
  101  C  7 YY      0.0038671364    -0.0018119464    -0.0052921195     0.0047650091    -0.0016483002
  102  C  7 ZZ      0.0017966658     0.0003190212     0.0002606321     0.0018943634    -0.0004980771
  103  C  7 XY     -0.0011536236    -0.0000287802     0.0012871853    -0.0041180260     0.0011925556
  104  C  7 XZ      0.0005082680     0.0007176698     0.0009308374     0.0017502400    -0.0004229719
  105  C  7 YZ     -0.0012260809     0.0002242012     0.0002522918     0.0002690825    -0.0001057473
  106  C  8  S      0.0279116349     0.0008124083     0.0093084752    -0.0252360022    -0.0587893375
  107  C  8  S     -0.0558198722    -0.0023331759    -0.0202357618     0.0538560030     0.1297605365
  108  C  8  S     -0.1976992681    -0.0073264286    -0.0399800531     0.0897999386     0.1883061519
  109  C  8  X      0.1175400388    -0.0478748966     0.0287061143     0.0457632370     0.2075498482
  110  C  8  Y     -0.0008993762     0.1973409634    -0.0970769864    -0.0346230798    -0.0026362185
  111  C  8  Z     -0.0535860847    -0.1442559673     0.0574035237     0.0048502676    -0.0971643774
  112  C  8  X     -0.0641739416    -0.0117881357    -0.0005434882     0.0459199140     0.1383382044
  113  C  8  Y      0.0001156773     0.0519260599    -0.0314447128    -0.0198527085    -0.0045588712
  114  C  8  Z      0.0314813601    -0.0380527381     0.0248372419    -0.0077973189    -0.0616561711
  115  C  8 XX     -0.0125118515    -0.0003930930    -0.0016967653     0.0044134912     0.0046497274
  116  C  8 YY      0.0038593795    -0.0001230331    -0.0005422501     0.0030695805     0.0091972661
  117  C  8 ZZ     -0.0009697211    -0.0000462643    -0.0016046208     0.0022003542     0.0078398112
  118  C  8 XY     -0.0010043486     0.0006402811    -0.0001874723    -0.0014661477    -0.0000393201
  119  C  8 XZ      0.0071474037     0.0000378395     0.0015363839     0.0001166013     0.0009074878
  120  C  8 YZ     -0.0041192643    -0.0003123113    -0.0001481532    -0.0001344937    -0.0028458518
  121  N  9  S     -0.0091811677     0.0018070976     0.0090290785    -0.0200578257     0.0065083345
  122  N  9  S     -0.0197463536     0.0044132763     0.0213383190    -0.0436759522     0.0139124134
  123  N  9  S     -0.0111824779    -0.0122942360    -0.0332013905    -0.0188314795     0.0127387112
  124  N  9  X      0.0023367230     0.0141800426     0.0157685369     0.0587722538    -0.0163721768
  125  N  9  Y     -0.0069669129     0.0115945910     0.0253843109    -0.0019719122     0.0027539363
  126  N  9  Z     -0.0036815341     0.0010472386     0.0099234603    -0.0254102428     0.0072731383
  127  N  9  X     -0.0015567709    -0.0053218284    -0.0024366161    -0.0324492185     0.0082131315
  128  N  9  Y      0.0049255145    -0.0086182631    -0.0228294405     0.0060752854    -0.0016945704
  129  N  9  Z      0.0014681547     0.0013602400     0.0018635259     0.0111897858    -0.0037961534
  130  N  9 XX     -0.0006511206     0.0016311136     0.0027728163     0.0032526978    -0.0008029437
  131  N  9 YY     -0.0003033314    -0.0014642242    -0.0023593739    -0.0030595308     0.0006850818
  132  N  9 ZZ     -0.0009530866     0.0003858731     0.0020149693    -0.0040174165     0.0012289624
  133  N  9 XY      0.0001216330    -0.0006247801    -0.0004086555    -0.0034129393     0.0009707510
  134  N  9 XZ     -0.0004399866     0.0008559868     0.0017213494     0.0004675570    -0.0000454843
  135  N  9 YZ      0.0004806607     0.0003224553    -0.0001658165     0.0032379197    -0.0009041809
  136  C 10  S     -0.0467526783     0.0090264224    -0.0104033087     0.0113285420     0.0117362205
  137  C 10  S      0.0943144456    -0.0186567043     0.0209974002    -0.0212806514    -0.0169684801
  138  C 10  S      0.2502337278     0.0021613644     0.0401206490    -0.0597405425    -0.1034905139
  139  C 10  X     -0.0980145036    -0.1710728499     0.0706671294     0.0364352386     0.0309234609
  140  C 10  Y      0.0500708160    -0.0850276853     0.0506910015    -0.0310450478    -0.1543675123
  141  C 10  Z      0.0062554410     0.1508044778    -0.0781342991     0.0067332191     0.1125922149
  142  C 10  X      0.0341550589    -0.0623735760     0.0342827897     0.0016475837     0.0010527608
  143  C 10  Y     -0.0510374667    -0.0326925044     0.0058089012     0.0130905122     0.0055061345
  144  C 10  Z      0.0261390762     0.0561428220    -0.0224501524    -0.0121426906    -0.0051579912
  145  C 10 XX      0.0046150439    -0.0048452045     0.0035667169    -0.0035622390    -0.0111833220
  146  C 10 YY      0.0112093644     0.0011883879     0.0009741425    -0.0018532626    -0.0002903971
  147  C 10 ZZ      0.0042771539     0.0011003170    -0.0005009026     0.0005579913     0.0047942145
  148  C 10 XY     -0.0070001450     0.0024098028    -0.0024839753     0.0039404181     0.0109863772
  149  C 10 XZ      0.0049116412     0.0000945728     0.0006244269    -0.0015384797    -0.0026963027
  150  C 10 YZ     -0.0044403661    -0.0032614670     0.0013011760    -0.0005103034    -0.0046018529
  151  C 11  S      0.0507803308    -0.0031147140     0.0081729291    -0.0089641650    -0.0099274163
  152  C 11  S     -0.1028708007     0.0066618119    -0.0161676559     0.0161621737     0.0141563929
  153  C 11  S     -0.2373101855     0.0009490550    -0.0395973512     0.0640527453     0.1133086663
  154  C 11  X      0.0147649093     0.2256790730    -0.1094796083    -0.0197993518     0.0271611011
  155  C 11  Y     -0.0245038419    -0.0988024392     0.0323668732     0.0694994302     0.1455005871
  156  C 11  Z      0.0132067725    -0.0270621568     0.0237757928    -0.0486636787    -0.1336910473
  157  C 11  X      0.0390023851     0.0688939782    -0.0304127387    -0.0042957221     0.0345999717
  158  C 11  Y      0.0504276538    -0.0284788741     0.0201901915    -0.0000732777    -0.0060882355
  159  C 11  Z     -0.0605195148    -0.0097530427    -0.0028623093     0.0016672054    -0.0116279453
  160  C 11 XX     -0.0015691200    -0.0023950596     0.0009457420     0.0005033573     0.0009173187
  161  C 11 YY     -0.0084241296     0.0035145424    -0.0027038349     0.0009996195    -0.0000462158
  162  C 11 ZZ     -0.0089818765     0.0003967667    -0.0017539195     0.0032449671     0.0065667738
  163  C 11 XY     -0.0037948455    -0.0020757998     0.0000403439     0.0035979875     0.0093579810
  164  C 11 XZ      0.0023048587     0.0032067285    -0.0008084584    -0.0029922636    -0.0082993932
  165  C 11 YZ      0.0069705312    -0.0021025320     0.0022016085    -0.0023601711    -0.0045181176
  166  C 12  S     -0.0485154273    -0.0000398285    -0.0077279849     0.0166819115     0.0421360312
  167  C 12  S      0.0950349392     0.0000494585     0.0157143491    -0.0358492808    -0.0944352084
  168  C 12  S      0.2258966582     0.0001860781     0.0387833385    -0.0865872865    -0.1946828832
  169  C 12  X      0.1412563442    -0.0475119517     0.0270242925     0.0500855685     0.1972426660
  170  C 12  Y     -0.0001063854     0.1940575546    -0.0910885887    -0.0355198873    -0.0072424951
  171  C 12  Z     -0.0675595043    -0.1390071554     0.0604387949     0.0057225559    -0.0884018684
  172  C 12  X     -0.0356355196    -0.0175177202    -0.0042494365     0.0434646728     0.1183823987
  173  C 12  Y      0.0055437690     0.0702520928    -0.0318401541    -0.0124444645    -0.0067540360
  174  C 12  Z      0.0122632480    -0.0503901506     0.0268348037    -0.0098654092    -0.0511347908
  175  C 12 XX      0.0153724591     0.0016147677     0.0015596254    -0.0035090494    -0.0039268502
  176  C 12 YY      0.0011583298     0.0003071719    -0.0000675920    -0.0008226814    -0.0036953192
  177  C 12 ZZ      0.0042623504    -0.0018658882     0.0014601773    -0.0010065922    -0.0040082008
  178  C 12 XY     -0.0003973509    -0.0035234308     0.0017022029     0.0007147393    -0.0003617500
  179  C 12 XZ     -0.0066010350     0.0020748536    -0.0019168755     0.0006450914     0.0003223204
  180  C 12 YZ      0.0017666284     0.0013810364    -0.0002714469    -0.0008129368    -0.0000132584
  181  C 13  S      0.0519201822     0.0037952528     0.0056530477    -0.0085932347    -0.0093959132
  182  C 13  S     -0.1053397023    -0.0079421700    -0.0109975151     0.0155440590     0.0125315492
  183  C 13  S     -0.2343410341    -0.0018345138    -0.0336379248     0.0681718596     0.1096202356
  184  C 13  X     -0.0143956832    -0.1817424268     0.0699472643     0.0661160926     0.1106034969
  185  C 13  Y      0.0200755177    -0.0773846667     0.0500928979    -0.0354701377    -0.1653988080
  186  C 13  Z     -0.0098505057     0.1498175090    -0.0766312864    -0.0026496538     0.0843228677
  187  C 13  X      0.0600024710    -0.0554645811     0.0288094415     0.0118145965     0.0351483778
  188  C 13  Y     -0.0553790366    -0.0224049266     0.0051899779     0.0134667109    -0.0031862116
  189  C 13  Z      0.0172062645     0.0445812673    -0.0186589399    -0.0172154687    -0.0141195368
  190  C 13 XX     -0.0060541187     0.0036619825    -0.0028681518     0.0026923028     0.0092054387
  191  C 13 YY     -0.0099487029    -0.0033771700    -0.0000989478     0.0021853428     0.0021012210
  192  C 13 ZZ     -0.0035027590    -0.0019602343     0.0006321435    -0.0003812302    -0.0037595472
  193  C 13 XY      0.0072362033    -0.0006600400     0.0019022125    -0.0036051644    -0.0106763596
  194  C 13 XZ     -0.0044158438    -0.0015660917    -0.0001287142     0.0017326010     0.0036303050
  195  C 13 YZ      0.0030660436     0.0032642403    -0.0011866773    -0.0000800012     0.0028774479
  196  C 14  S     -0.0501803119    -0.0105679914    -0.0033327390     0.0090383509     0.0155119855
  197  C 14  S      0.1013406477     0.0216783886     0.0061465262    -0.0167904603    -0.0255069838
  198  C 14  S      0.2440298483     0.0036090684     0.0287290431    -0.0651793518    -0.1094290978
  199  C 14  X     -0.0608627028     0.2163108235    -0.1027356818    -0.0483038491    -0.0434543910
  200  C 14  Y     -0.0439285264    -0.1065121005     0.0368937423     0.0614455724     0.1364836171
  201  C 14  Z      0.0659295378    -0.0162580902     0.0158990673    -0.0291586504    -0.0919144954
  202  C 14  X      0.0163160450     0.0778528229    -0.0334878905    -0.0150655922     0.0073664987
  203  C 14  Y      0.0434682982    -0.0387242278     0.0209957569    -0.0067760149    -0.0106714207
  204  C 14  Z     -0.0434900402    -0.0056918804    -0.0027894765     0.0123088818     0.0054079343
  205  C 14 XX      0.0009235344     0.0024297376    -0.0008001004    -0.0012885442    -0.0029119527
  206  C 14 YY      0.0104901384    -0.0014298671     0.0017472956    -0.0001527430     0.0016054495
  207  C 14 ZZ      0.0095894599     0.0021972218     0.0007947336    -0.0029197802    -0.0063130541
  208  C 14 XY      0.0028658694     0.0035714580    -0.0005673030    -0.0037007951    -0.0099185076
  209  C 14 XZ     -0.0010447040    -0.0035446550     0.0010581187     0.0035917594     0.0098253706
  210  C 14 YZ     -0.0080713276     0.0007611988    -0.0016800878     0.0015542785     0.0031533188
  211  H 15  S      0.0801407536    -0.0157420881     0.0403053999    -0.1852523988     0.0715194664
  212  H 15  S      0.0227685573    -0.0073602882     0.0066762687    -0.0556710193     0.0216878354
  213  H 16  S      0.1332949593    -0.0365715491    -0.0548928294    -0.0236824197     0.0049892566
  214  H 16  S      0.0362881690    -0.0084896187    -0.0119572408    -0.0076855842     0.0020407954
  215  H 17  S     -0.0673331109    -0.0342065329    -0.0838918466    -0.0010282823    -0.0190263046
  216  H 17  S     -0.0278964958    -0.0075730700    -0.0232845262     0.0022145907    -0.0077690423
  217  H 18  S     -0.0926871221    -0.0145013064     0.0035003783    -0.1422270366     0.0404735308
  218  H 18  S     -0.0321200931    -0.0050594107    -0.0083207908    -0.0396726599     0.0097307094
  219  H 19  S      0.0889175667     0.0460413446     0.0791771292     0.1238734200    -0.0143556268
  220  H 19  S      0.0210184403     0.0136229723     0.0225348040     0.0395272550    -0.0047671644
  221  H 20  S     -0.0828415744     0.0972704336     0.2164983463    -0.0670370016     0.0169716185
  222  H 20  S     -0.0192415061     0.0275598292     0.0630847496    -0.0230205193     0.0062990393
  223  H 21  S      0.1293332817    -0.0066531419     0.0239852701    -0.0530172045    -0.1507210359
  224  H 21  S      0.0479615878    -0.0033698431     0.0103847231    -0.0210058002    -0.0629435191
  225  H 22  S     -0.0785214386     0.0163423663    -0.0302806046     0.0714140037     0.1746091052
  226  H 22  S     -0.0357182679     0.0048637016    -0.0114961615     0.0267991494     0.0659018755
  227  H 23  S      0.1734110467     0.0015026440     0.0140106641     0.0139985094     0.1191938709
  228  H 23  S      0.0604958459     0.0005345537     0.0061981190     0.0015093967     0.0360219736
  229  H 24  S     -0.0830437235    -0.0162113802    -0.0181474867     0.0644676838     0.1859809518
  230  H 24  S     -0.0363052042    -0.0052410859    -0.0071193670     0.0246209606     0.0682308711
  231  H 25  S      0.1275754103     0.0092620585     0.0170500182    -0.0505048196    -0.1349614147
  232  H 25  S      0.0445819220     0.0043799962     0.0054626418    -0.0231447358    -0.0518454415
  233  C 26  S     -0.0003300377     0.0012263395     0.0137521546    -0.0338454189    -0.0109189498
  234  C 26  S     -0.0067111222    -0.0025876076    -0.0299073881     0.0748216789     0.0201964018
  235  C 26  S      0.0283586708     0.0087410328    -0.0070944375     0.0390903705     0.0202224203
  236  C 26  X      0.1318159225    -0.0117525538     0.0404809279    -0.1077805700     0.0911472861
  237  C 26  Y      0.0176477209     0.0288825702    -0.0314222237     0.0568192018    -0.0210102818
  238  C 26  Z     -0.0711284891    -0.0508667825    -0.0631605501    -0.0079587889    -0.0292165854
  239  C 26  X     -0.0659507679     0.0090662445     0.0148992411     0.0154695646    -0.0006714228
  240  C 26  Y      0.0039334403     0.0026829905    -0.0139529531     0.0091765711    -0.0033411822
  241  C 26  Z      0.0293075513    -0.0171635727    -0.0169858204    -0.0248249003     0.0043652761
  242  C 26 XX     -0.0002611597    -0.0004224928    -0.0007831568     0.0107799068     0.0012293348
  243  C 26 YY     -0.0007015233    -0.0002921971    -0.0009098572     0.0023745909     0.0004842908
  244  C 26 ZZ     -0.0012923645     0.0001166984    -0.0045778656     0.0014895379     0.0011405213
  245  C 26 XY     -0.0018965190     0.0030832997     0.0000743831    -0.0035960682     0.0009332329
  246  C 26 XZ      0.0002464330    -0.0002781585     0.0039436903    -0.0004511756    -0.0012868001
  247  C 26 YZ      0.0007747862    -0.0013734553    -0.0002650115     0.0022362484    -0.0005514826
  248  C 27  S      0.0174410965    -0.0010279548    -0.0080882519     0.0220962587     0.0268127888
  249  C 27  S     -0.0469120996     0.0008434592     0.0137868215    -0.0460317959    -0.0581312227
  250  C 27  S      0.0227493212    -0.0115606873    -0.0018481004    -0.0573304545     0.0012048699
  251  C 27  X     -0.1641039998    -0.0286370276    -0.0320615215     0.0077715690    -0.1336016360
  252  C 27  Y      0.0154233950     0.0637886700    -0.0369968302     0.0153315904    -0.0019613335
  253  C 27  Z      0.0673567541    -0.0541907933     0.0126332977    -0.0217014968     0.0636413977
  254  C 27  X     -0.0716380761    -0.0029295775    -0.0021245451     0.0185969926    -0.0185139425
  255  C 27  Y      0.0088517943     0.0299139553    -0.0138989725     0.0127002695    -0.0049312118
  256  C 27  Z      0.0277949027    -0.0303328362    -0.0041518499    -0.0177963115     0.0107194026
  257  C 27 XX     -0.0044514415    -0.0008716145     0.0040212897    -0.0031636402    -0.0060234569
  258  C 27 YY     -0.0016934083    -0.0004396691     0.0003431566    -0.0012370912    -0.0025963094
  259  C 27 ZZ     -0.0031445935     0.0013889568    -0.0021490088    -0.0041563295    -0.0026388927
  260  C 27 XY     -0.0011517354     0.0041800628    -0.0015124882    -0.0032397582     0.0013315424
  261  C 27 XZ      0.0016223060    -0.0016577457     0.0020114401     0.0041610553     0.0011964531
  262  C 27 YZ     -0.0006874112    -0.0017385312     0.0003852707     0.0015395573    -0.0003092060
  263  C 28  S      0.0151606006    -0.0034048141    -0.0088207193     0.0237015308    -0.0078324058
  264  C 28  S     -0.0455042411     0.0074613348     0.0196632534    -0.0532532095     0.0163144529
  265  C 28  S      0.0083513930     0.0636379913     0.1250783738    -0.0432516940     0.0094081902
  266  C 28  X      0.0617295186    -0.0713113558    -0.1035898160    -0.1636627677     0.0412761965
  267  C 28  Y     -0.0185999949    -0.0452141192    -0.0629046850    -0.1336316385     0.0350945603
  268  C 28  Z      0.0353112823    -0.0207604462    -0.0994843780     0.1949602926    -0.0608715189
  269  C 28  X      0.0022847372    -0.0264237625    -0.0392089105    -0.0787780827     0.0118337604
  270  C 28  Y      0.0086732087    -0.0302179913    -0.0692046178    -0.0281266114     0.0139224910
  271  C 28  Z      0.0038089698    -0.0051895491    -0.0114980048     0.0555101992    -0.0196843781
  272  C 28 XX     -0.0108518151     0.0030327433     0.0049133692     0.0013707694    -0.0009014109
  273  C 28 YY      0.0020302488    -0.0019595244    -0.0042404456    -0.0015576352     0.0002385513
  274  C 28 ZZ     -0.0009265556     0.0012663452     0.0060046004    -0.0122503766     0.0047025563
  275  C 28 XY      0.0003476522     0.0008727325     0.0038143318    -0.0046695111     0.0014171142
  276  C 28 XZ     -0.0003875926     0.0028997472     0.0038627158     0.0066087008    -0.0016712371
  277  C 28 YZ     -0.0003802332     0.0001010646    -0.0006224981     0.0036064724    -0.0010018740

                         41               42               43               44               45
                   -0.4695038904    -0.4598955193    -0.4323079289    -0.4208634704    -0.4130093387
    1  C  1  S      0.0004174938     0.0102421637    -0.0245249273    -0.0154973585    -0.0062201051
    2  C  1  S     -0.0007460722    -0.0188360011     0.0655138307     0.0395759875     0.0163395572
    3  C  1  S     -0.0007507264    -0.0444407826    -0.0119295776    -0.0447945405    -0.0120096244
    4  C  1  X      0.0034861721     0.0232388054    -0.0008653713    -0.0910165845    -0.1186246197
    5  C  1  Y     -0.0013206070     0.0094051363     0.2706891574     0.0572604123    -0.0414915738
    6  C  1  Z     -0.0048561060    -0.0968897627    -0.1794656586    -0.0301334922    -0.0535251780
    7  C  1  X      0.0016720718    -0.0106645975    -0.0233972975    -0.0491268452    -0.0599604089
    8  C  1  Y     -0.0008986536    -0.0202605787     0.1303920980     0.0217177924    -0.0170730044
    9  C  1  Z     -0.0024792270    -0.0515151828    -0.0477316037     0.0093358930    -0.0194199614
   10  C  1 XX     -0.0001066030     0.0015883788    -0.0001049624    -0.0076585361    -0.0072515372
   11  C  1 YY      0.0001202958     0.0041682635     0.0131130001     0.0091190887     0.0026808684
   12  C  1 ZZ     -0.0002256817    -0.0101237892    -0.0040243421     0.0050826180     0.0073183456
   13  C  1 XY     -0.0001316936    -0.0019877512    -0.0017680862     0.0076577155     0.0057709604
   14  C  1 XZ      0.0001563953     0.0028603961     0.0081956701    -0.0024966266    -0.0011622088
   15  C  1 YZ      0.0003276002     0.0022161439     0.0090043556     0.0000821987     0.0033115847
   16  C  2  S     -0.0001562340     0.0230497194    -0.0214767725     0.0134320748     0.0019788139
   17  C  2  S      0.0004854271    -0.0581918625     0.0454018382    -0.0368944878    -0.0049795832
   18  C  2  S     -0.0020652246    -0.0678739537     0.0955043544     0.0213489726     0.0104306790
   19  C  2  X     -0.0001393990    -0.1287714270    -0.0367457314     0.0342018234     0.0198308925
   20  C  2  Y     -0.0006945755    -0.2523619340     0.0140564420    -0.0546650100     0.0365764776
   21  C  2  Z      0.0042495389     0.1864301363     0.0292605989     0.0984313077     0.1119033459
   22  C  2  X     -0.0005444241    -0.0602572945    -0.0069519517     0.0321582009     0.0167465897
   23  C  2  Y     -0.0006833324    -0.1110426576     0.0250415279    -0.0196301541     0.0103003256
   24  C  2  Z      0.0014280127     0.0658609668     0.0074361488     0.0652478052     0.0665398283
   25  C  2 XX     -0.0001403193    -0.0030209545     0.0025681026     0.0025903841     0.0012247738
   26  C  2 YY      0.0000817531     0.0037775552     0.0088429317    -0.0032668748    -0.0044348396
   27  C  2 ZZ      0.0000886348    -0.0084839045    -0.0030069455    -0.0044891958     0.0031524359
   28  C  2 XY     -0.0000262975     0.0018609617     0.0014270830    -0.0033304715    -0.0041052862
   29  C  2 XZ      0.0002594625     0.0069099204    -0.0002368833    -0.0005939031    -0.0006938605
   30  C  2 YZ      0.0001206149     0.0108856305     0.0084360008     0.0047799471     0.0037613872
   31  C  3  S     -0.0001824984     0.0203335601     0.0225356479     0.0144705089     0.0014128045
   32  C  3  S      0.0003476213    -0.0511867815    -0.0495143985    -0.0402611953    -0.0085189845
   33  C  3  S      0.0015793065    -0.0071932606    -0.0838346125     0.0226638344     0.0375943176
   34  C  3  X      0.0020864373     0.0877322876     0.0343558669     0.0796040300     0.0248889855
   35  C  3  Y      0.0031899013     0.1756199756     0.0104590357     0.0398887011     0.0120901865
   36  C  3  Z     -0.0009872449    -0.2592492133    -0.0305987526    -0.0700465137    -0.0676938833
   37  C  3  X      0.0007482871     0.0320013947     0.0172101308     0.0521802696     0.0172778015
   38  C  3  Y      0.0011137803     0.0550064204     0.0093606003     0.0253989613     0.0075870287
   39  C  3  Z      0.0001550886    -0.0940193949    -0.0337150268    -0.0138020490    -0.0152331280
   40  C  3 XX      0.0001022011    -0.0007516105     0.0010552538    -0.0009275501    -0.0014478980
   41  C  3 YY     -0.0001098342    -0.0076576949    -0.0018589677    -0.0038552576    -0.0049656149
   42  C  3 ZZ      0.0000503381     0.0013734484    -0.0080773596    -0.0014777083     0.0051742818
   43  C  3 XY      0.0001194809     0.0009326890     0.0050809395    -0.0052247533    -0.0022077440
   44  C  3 XZ      0.0000292907     0.0038114569    -0.0006893599     0.0021696802     0.0010239544
   45  C  3 YZ      0.0002504361     0.0156097102    -0.0048999093     0.0037704164     0.0022548117
   46  C  4  S      0.0002838472     0.0025573183     0.0227505937    -0.0152955663    -0.0032975418
   47  C  4  S     -0.0004198013     0.0049898513    -0.0600851878     0.0386337880     0.0091621819
   48  C  4  S     -0.0030856713    -0.0385722119     0.0051097146    -0.0324078889    -0.0080993613
   49  C  4  X      0.0001334673    -0.0367242738     0.1890053070    -0.0781124330     0.0061655242
   50  C  4  Y     -0.0053401027    -0.1616916551     0.0723026853     0.0183938722    -0.0104892153
   51  C  4  Z      0.0011962768     0.0564774367    -0.2626497799     0.0618088612     0.0596644315
   52  C  4  X     -0.0001145191    -0.0238871123     0.0885950294    -0.0217454307     0.0161472067
   53  C  4  Y     -0.0008507203    -0.0674430995    -0.0011472263     0.0280002289     0.0035048767
   54  C  4  Z      0.0002022299    -0.0026448414    -0.1162544321     0.0208591404     0.0298060325
   55  C  4 XX     -0.0000591891     0.0038047239    -0.0054454473    -0.0052288931    -0.0010333543
   56  C  4 YY     -0.0001627356    -0.0073381945     0.0054471677     0.0004622125    -0.0016142116
   57  C  4 ZZ      0.0000426720     0.0026926931    -0.0075319381     0.0110038192     0.0040170888
   58  C  4 XY     -0.0001238756    -0.0090812308     0.0031253299     0.0032824117    -0.0015407631
   59  C  4 XZ      0.0000263552     0.0007668784     0.0020975526    -0.0032042369     0.0005464513
   60  C  4 YZ      0.0003882407     0.0065587362    -0.0123024670     0.0010396785     0.0016868897
   61  C  5  S      0.0001951553    -0.0234320682     0.0068532936     0.0107331481    -0.0022059965
   62  C  5  S     -0.0004722366     0.0572312591    -0.0149252671    -0.0268543947     0.0051673068
   63  C  5  S      0.0002073879     0.0002721559    -0.0894735763    -0.0425107209    -0.0289811609
   64  C  5  X      0.0020197796    -0.0677009519    -0.0483326555    -0.0160718257    -0.0119251389
   65  C  5  Y      0.0042940025     0.0394044284     0.0339553870    -0.1281674811    -0.0043066755
   66  C  5  Z     -0.0060903234     0.0725300542    -0.0004348880    -0.0827142474     0.0167519168
   67  C  5  X     -0.0002317318    -0.0130027100     0.0195028179    -0.0267851001    -0.0115919045
   68  C  5  Y      0.0043477520     0.0365005843     0.0377622699    -0.0640381198    -0.0066711201
   69  C  5  Z     -0.0037683532     0.0241950149    -0.0441280547    -0.0336969666     0.0178803484
   70  C  5 XX      0.0002636207    -0.0004067198    -0.0074215431    -0.0049957806     0.0012570836
   71  C  5 YY     -0.0002745274     0.0003888448     0.0050188186     0.0010727495     0.0042673482
   72  C  5 ZZ     -0.0001600907     0.0096399223     0.0013898230    -0.0011144680    -0.0039133547
   73  C  5 XY     -0.0003427410    -0.0088433286     0.0001877901    -0.0017548511     0.0008530517
   74  C  5 XZ      0.0000778156     0.0004932031     0.0052637121    -0.0008735884     0.0018732179
   75  C  5 YZ      0.0002737578    -0.0021292057    -0.0077340449     0.0034272979    -0.0002589018
   76  C  6  S     -0.0007379842    -0.0175979247     0.0010438947    -0.0147012851    -0.0039830926
   77  C  6  S      0.0015932069     0.0366851080    -0.0027716476     0.0375931916     0.0103787296
   78  C  6  S      0.0018593247     0.0786321343     0.0035123604     0.0668875335     0.0152866993
   79  C  6  X      0.0035715677    -0.1443559236    -0.1245286898     0.1666201992     0.0908871583
   80  C  6  Y      0.0007629720    -0.0589019539    -0.2075367933    -0.1007190855     0.0132079662
   81  C  6  Z      0.0014978575    -0.1362987529     0.2588437945    -0.0300972019    -0.0031477235
   82  C  6  X      0.0015141052    -0.0407171789    -0.0511610942     0.0846520825     0.0435822074
   83  C  6  Y      0.0000643759    -0.0435772121    -0.0901638300    -0.0567211626     0.0049873293
   84  C  6  Z      0.0005428218    -0.0592475332     0.1109736994    -0.0173543908    -0.0004975073
   85  C  6 XX      0.0000367405     0.0083913124    -0.0026000002    -0.0079669982    -0.0017162218
   86  C  6 YY      0.0001259050     0.0013594524     0.0168251151     0.0051192089     0.0001914253
   87  C  6 ZZ      0.0001647700    -0.0039792814    -0.0142272556     0.0085202995     0.0033957227
   88  C  6 XY      0.0000225338    -0.0117872781     0.0024212465     0.0088040406     0.0066785765
   89  C  6 XZ      0.0001212453    -0.0051459829     0.0077823562    -0.0037172269    -0.0014357515
   90  C  6 YZ      0.0003535405    -0.0007771452    -0.0035670611     0.0011935867     0.0042101461
   91  C  7  S     -0.0006793403     0.0160112327    -0.0253673849    -0.0182016293    -0.0370316693
   92  C  7  S      0.0016720985    -0.0365462325     0.0556634656     0.0390780446     0.0801586368
   93  C  7  S      0.0010071430    -0.0043978069     0.0598348124     0.0244257736     0.0311614083
   94  C  7  X     -0.0028014078     0.0148878924     0.0566845228    -0.0089980558     0.0324545455
   95  C  7  Y      0.0001027101    -0.0096169807     0.0221859101    -0.1179069353    -0.1156074383
   96  C  7  Z      0.0006404745     0.0064234140    -0.0519736452    -0.1767180469    -0.1250403741
   97  C  7  X      0.0013976312    -0.0065412647    -0.0091152709    -0.0181960504    -0.0085103361
   98  C  7  Y     -0.0028169322     0.0129616966     0.0563233568    -0.0405428319    -0.0226220859
   99  C  7  Z      0.0014988011    -0.0117592746    -0.0490864391    -0.0993429563    -0.0825136948
  100  C  7 XX      0.0002211971    -0.0025218158     0.0029746478     0.0018007791     0.0031679889
  101  C  7 YY      0.0001127389    -0.0017249334     0.0027150346     0.0040421803     0.0046985749
  102  C  7 ZZ      0.0000351615    -0.0026229423     0.0015008755    -0.0001255208     0.0003302633
  103  C  7 XY     -0.0001195185     0.0014544769    -0.0013885589    -0.0013565229    -0.0009571453
  104  C  7 XZ      0.0000237289    -0.0008571955     0.0009706027    -0.0005819515    -0.0009057030
  105  C  7 YZ      0.0000124167     0.0008701499     0.0005059668     0.0008714392     0.0012410667
  106  C  8  S      0.0025057559    -0.0002313564     0.0013261301    -0.0003755046     0.0005346328
  107  C  8  S     -0.0054461177     0.0010049526    -0.0024319056     0.0015643794    -0.0006086980
  108  C  8  S     -0.0081689432     0.0015008840    -0.0077303355     0.0055298609    -0.0017172094
  109  C  8  X     -0.0279511196     0.0181726160     0.0092558564    -0.0530479747     0.0739700488
  110  C  8  Y      0.0776589899     0.0005994196    -0.0001691137    -0.0903787828     0.1252167976
  111  C  8  Z     -0.0512165058    -0.0058889571    -0.0005201675    -0.1098369830     0.1536400113
  112  C  8  X      0.0022596562     0.0106796404     0.0102980301    -0.0340487751     0.0403507784
  113  C  8  Y     -0.0402680585    -0.0080742577    -0.0062909610    -0.0452206994     0.0698366732
  114  C  8  Z      0.0320242790    -0.0005070333     0.0029475552    -0.0568106519     0.0808070994
  115  C  8 XX     -0.0044205168    -0.0004951269    -0.0001130149     0.0003314979     0.0012711730
  116  C  8 YY     -0.0012496614     0.0002460974    -0.0001530741     0.0000885650    -0.0002243443
  117  C  8 ZZ      0.0047849314     0.0000495914    -0.0004108450     0.0001431280    -0.0011779374
  118  C  8 XY      0.0097440087    -0.0001025684    -0.0004218007     0.0007837284     0.0015260060
  119  C  8 XZ     -0.0057464451     0.0003712535     0.0003983229     0.0000114483     0.0010497883
  120  C  8 YZ     -0.0037007267    -0.0000446435     0.0003433444    -0.0004202821    -0.0005925882
  121  N  9  S     -0.0004997385     0.0109065443    -0.0202818645    -0.0209770116    -0.0497650660
  122  N  9  S     -0.0009100790     0.0224709221    -0.0442045101    -0.0452609276    -0.1058915419
  123  N  9  S     -0.0043191236     0.0400476292    -0.0100558761    -0.0398883498    -0.1127960054
  124  N  9  X      0.0011931573    -0.0111549741    -0.0236417258     0.0387729297     0.0685989087
  125  N  9  Y      0.0002155148     0.0117207077    -0.0468319604     0.0449881122    -0.0485845574
  126  N  9  Z     -0.0003591925    -0.0052247688     0.0554270249     0.1662833982     0.1824845305
  127  N  9  X     -0.0000066873     0.0028728287     0.0101293122    -0.0213500974    -0.0371233110
  128  N  9  Y     -0.0009080374    -0.0021321554     0.0328296845    -0.0217423053     0.0273695737
  129  N  9  Z      0.0006001044     0.0021202797    -0.0341554182    -0.0900509735    -0.1000034866
  130  N  9 XX      0.0001060371     0.0002260530    -0.0049912739    -0.0006126974    -0.0034944416
  131  N  9 YY     -0.0000969823     0.0007319141     0.0012161630    -0.0098966317    -0.0062596258
  132  N  9 ZZ     -0.0000518151     0.0005612673     0.0007684006     0.0072694018     0.0034703538
  133  N  9 XY     -0.0000406452     0.0004124963     0.0010887125     0.0013329349    -0.0020444080
  134  N  9 XZ     -0.0000048633    -0.0002537785     0.0007955936     0.0075959227     0.0077934632
  135  N  9 YZ      0.0000887164     0.0000811106    -0.0041328453    -0.0076700832    -0.0097734191
  136  C 10  S     -0.0247507371    -0.0009663162    -0.0000864124    -0.0007958662    -0.0009034981
  137  C 10  S      0.0613892943     0.0025092103     0.0006970920     0.0015288578     0.0018700578
  138  C 10  S      0.0872300924     0.0092980679     0.0054129255     0.0035982989     0.0016286665
  139  C 10  X      0.1891743796     0.0033488063     0.0127259489    -0.0448837599     0.0578501980
  140  C 10  Y     -0.1731534544    -0.0064173971    -0.0038754951    -0.0599283559     0.0998205099
  141  C 10  Z      0.0522703117     0.0052938468    -0.0003008141    -0.0741235345     0.1182184213
  142  C 10  X      0.0393564505     0.0032975323     0.0048520257    -0.0200674452     0.0324563742
  143  C 10  Y     -0.0795517772    -0.0017579389    -0.0032947103    -0.0326206298     0.0541949908
  144  C 10  Z      0.0467976412     0.0015792354     0.0017485635    -0.0404235353     0.0630661346
  145  C 10 XX      0.0066724564    -0.0002856427     0.0000613222    -0.0009574412     0.0022390032
  146  C 10 YY     -0.0036396549     0.0001901666    -0.0002816807     0.0048981173    -0.0065111519
  147  C 10 ZZ      0.0019144132     0.0004921780     0.0002680313    -0.0035742519     0.0045658925
  148  C 10 XY      0.0038255075     0.0003401833     0.0004576915     0.0000856017    -0.0003481773
  149  C 10 XZ     -0.0051293603    -0.0000627208    -0.0003663949    -0.0017971655     0.0039069837
  150  C 10 YZ      0.0046071198    -0.0003472140    -0.0000029685     0.0014002238    -0.0024374884
  151  C 11  S     -0.0222647900     0.0011174822     0.0003960112     0.0003271451     0.0004786266
  152  C 11  S      0.0569775551    -0.0024092541    -0.0006493397    -0.0007281553    -0.0008835324
  153  C 11  S      0.0516171181    -0.0060337785    -0.0045706778    -0.0027470592    -0.0032989919
  154  C 11  X     -0.1077234897    -0.0022090531    -0.0116127482    -0.0204950818     0.0484293643
  155  C 11  Y     -0.1666389567     0.0079268212     0.0079768715    -0.0557737920     0.0824881769
  156  C 11  Z      0.1893424716    -0.0045900941     0.0003787922    -0.0598708487     0.1051518928
  157  C 11  X     -0.0132209317     0.0024700953    -0.0028696264    -0.0110311120     0.0271180719
  158  C 11  Y     -0.0636451758     0.0026290406     0.0046935923    -0.0282223412     0.0448283857
  159  C 11  Z      0.0589869621    -0.0030373352    -0.0018170361    -0.0315142269     0.0550434685
  160  C 11 XX      0.0085332672     0.0000632286     0.0002342103     0.0011343157    -0.0015967322
  161  C 11 YY     -0.0038608953    -0.0003973284    -0.0004229041     0.0027083328    -0.0047582898
  162  C 11 ZZ     -0.0011684042     0.0000653098     0.0001032314    -0.0040451319     0.0060955732
  163  C 11 XY     -0.0010786086     0.0004015631     0.0003337290     0.0018020114    -0.0035249191
  164  C 11 XZ     -0.0020695470    -0.0004443012    -0.0004829428     0.0007070140    -0.0004449651
  165  C 11 YZ      0.0072103716     0.0000889365     0.0002186349     0.0000257342     0.0001879269
  166  C 12  S     -0.0016208707     0.0012996893     0.0005097669    -0.0000197062     0.0001854578
  167  C 12  S      0.0033785055    -0.0033802259    -0.0015092554     0.0001186362    -0.0006129667
  168  C 12  S      0.0095872899    -0.0028834477     0.0028847335     0.0001339084     0.0011629606
  169  C 12  X     -0.0203050744     0.0167219583     0.0141019380    -0.0313312652     0.0498322999
  170  C 12  Y      0.0758827332    -0.0010504544    -0.0064448859    -0.0385212670     0.0837238300
  171  C 12  Z     -0.0532088921    -0.0065230503    -0.0005084856    -0.0591527765     0.0903314833
  172  C 12  X      0.0010882331     0.0051675678     0.0030639651    -0.0157039688     0.0251837200
  173  C 12  Y     -0.0181065621     0.0003225127    -0.0019159538    -0.0221264411     0.0438983499
  174  C 12  Z      0.0144483004    -0.0023474862     0.0004007741    -0.0308909913     0.0497404567
  175  C 12 XX      0.0048446119     0.0004275891     0.0006034542     0.0021101238    -0.0034198247
  176  C 12 YY      0.0009784841    -0.0004308051    -0.0004706091    -0.0000925862     0.0001860433
  177  C 12 ZZ     -0.0052495386    -0.0001519126    -0.0000357591    -0.0020893209     0.0032695845
  178  C 12 XY     -0.0102799528     0.0000414369     0.0001572908     0.0019904079    -0.0038076852
  179  C 12 XZ      0.0059145752    -0.0004177542    -0.0005878763     0.0024404993    -0.0038562950
  180  C 12 YZ      0.0040899799     0.0002135262     0.0002813172    -0.0011803353     0.0021492173
  181  C 13  S      0.0233878137     0.0009367151     0.0013761607    -0.0007562948    -0.0000167888
  182  C 13  S     -0.0587429788    -0.0022852825    -0.0028752776     0.0014081175     0.0000475075
  183  C 13  S     -0.0663404277     0.0000990943    -0.0037540023     0.0022511771     0.0000229343
  184  C 13  X      0.1864181269     0.0002572235    -0.0006313347    -0.0301502813     0.0433807207
  185  C 13  Y     -0.1755677510    -0.0056052276     0.0018095924    -0.0538521910     0.0799622888
  186  C 13  Z      0.0564641459     0.0054549903     0.0002295186    -0.0553238756     0.1069221137
  187  C 13  X      0.0464636248     0.0014970053     0.0014688677    -0.0163840658     0.0237815537
  188  C 13  Y     -0.0696258484    -0.0003941584     0.0000172694    -0.0274102853     0.0431737626
  189  C 13  Z      0.0355444890    -0.0001286234    -0.0000037370    -0.0287949812     0.0565576634
  190  C 13 XX     -0.0064771615     0.0004811892     0.0001052752     0.0021637616    -0.0028418648
  191  C 13 YY      0.0039437298    -0.0003734509    -0.0004896776    -0.0027290099     0.0048901494
  192  C 13 ZZ     -0.0016190059    -0.0003519847    -0.0001430415     0.0008753439    -0.0020037971
  193  C 13 XY     -0.0037545158    -0.0002846394     0.0002275405     0.0006536312    -0.0017051976
  194  C 13 XZ      0.0049578858    -0.0001375356    -0.0004072418     0.0029554946    -0.0043612227
  195  C 13 YZ     -0.0049498621     0.0004019894     0.0002922718    -0.0016055410     0.0028151523
  196  C 14  S      0.0214638980    -0.0010686972    -0.0020187512     0.0014438678     0.0001873045
  197  C 14  S     -0.0549685980     0.0025293973     0.0043103095    -0.0028136181    -0.0000868827
  198  C 14  S     -0.0654922891    -0.0062760210    -0.0022907789    -0.0022404692    -0.0001873694
  199  C 14  X     -0.1015936980     0.0008813399    -0.0003795281    -0.0319877142     0.0615018703
  200  C 14  Y     -0.1710197030     0.0084799731     0.0036185338    -0.0603038776     0.0998057761
  201  C 14  Z      0.1895810734    -0.0058286474    -0.0002410666    -0.0778162409     0.1127231873
  202  C 14  X      0.0021786479     0.0038569922     0.0018867157    -0.0183537725     0.0305580797
  203  C 14  Y     -0.0779843815    -0.0001534039    -0.0001678806    -0.0295727181     0.0528843801
  204  C 14  Z      0.0631961089     0.0001380641     0.0005458615    -0.0415413468     0.0610790171
  205  C 14 XX     -0.0079020841    -0.0001393044    -0.0000707935     0.0004601393     0.0004423502
  206  C 14 YY      0.0033487347     0.0004056383     0.0004613055    -0.0048118102     0.0063192141
  207  C 14 ZZ      0.0011216813    -0.0001019361     0.0002445534     0.0038247381    -0.0069091209
  208  C 14 XY      0.0013187958    -0.0003454579     0.0000654158    -0.0014245858     0.0020688923
  209  C 14 XZ      0.0016926202     0.0003805539     0.0000773955     0.0016097746    -0.0015821016
  210  C 14 YZ     -0.0065661443     0.0000559221    -0.0001556889    -0.0008587789     0.0016570142
  211  H 15  S     -0.0049582237    -0.0979348299    -0.1968316855     0.0191078202     0.0312700393
  212  H 15  S     -0.0014905076    -0.0325684421    -0.0818116641     0.0064480265     0.0116932136
  213  H 16  S      0.0003968612     0.1910091779     0.0355342992     0.0004909275    -0.0556097051
  214  H 16  S      0.0001934422     0.0623203839     0.0128426644     0.0025638921    -0.0222178009
  215  H 17  S      0.0006712429     0.1681054005    -0.0123340423     0.0376816435     0.0612398345
  216  H 17  S      0.0001045447     0.0547780030    -0.0065348251     0.0180712433     0.0226620948
  217  H 18  S     -0.0048433685    -0.1554392158     0.1926272823    -0.0100817016    -0.0324531868
  218  H 18  S     -0.0024193744    -0.0529859099     0.0790231817    -0.0060881594    -0.0143530506
  219  H 19  S      0.0036324903    -0.1524147716     0.0076034005     0.0296011450     0.0539084771
  220  H 19  S      0.0011780362    -0.0599082145     0.0024427952     0.0039268867     0.0207705930
  221  H 20  S     -0.0017539161     0.1284997387     0.0048810779    -0.1633493292    -0.0711571654
  222  H 20  S     -0.0006893918     0.0493333778     0.0031302909    -0.0713884063    -0.0322739121
  223  H 21  S     -0.1836831930    -0.0055660001    -0.0089982800     0.0071540455     0.0018725271
  224  H 21  S     -0.0691179755    -0.0035670808    -0.0019331989     0.0020582429     0.0001882849
  225  H 22  S     -0.1987630954     0.0051012152     0.0008981087    -0.0022443388    -0.0041940783
  226  H 22  S     -0.0753918927     0.0018040320    -0.0003921961    -0.0007065144    -0.0019051534
  227  H 23  S      0.0011220048     0.0136225218     0.0116920963    -0.0031685573     0.0052657423
  228  H 23  S      0.0007507766     0.0053423690     0.0051558055    -0.0014307366     0.0025198672
  229  H 24  S      0.1857318279     0.0037067157    -0.0034961898     0.0042645304     0.0013028450
  230  H 24  S      0.0685883133     0.0013678841    -0.0019030373     0.0017058615     0.0005389894
  231  H 25  S      0.1958565451    -0.0068647988     0.0001471014    -0.0051101792    -0.0060865487
  232  H 25  S      0.0677081683    -0.0019774633     0.0012224864     0.0003938420    -0.0024491587
  233  C 26  S      0.0000368362     0.0128798111     0.0176049005    -0.0011785676     0.0052359136
  234  C 26  S      0.0000677808    -0.0301690567    -0.0423331963     0.0021912660    -0.0113660432
  235  C 26  S     -0.0009231939    -0.0230709352    -0.0421724002    -0.0019714263    -0.0009544828
  236  C 26  X     -0.0036685143     0.0540676887     0.0440387298    -0.0465460678     0.0430157337
  237  C 26  Y     -0.0035341392     0.0063751265     0.0278386392    -0.1136477543     0.0319938352
  238  C 26  Z      0.0039042924    -0.0145094900    -0.0393599307    -0.0803196226     0.0563322062
  239  C 26  X      0.0000058277     0.0006113053     0.0192594855    -0.0478719200     0.0003247828
  240  C 26  Y     -0.0050211960    -0.0102224431     0.0065648137    -0.0525504633     0.0158722868
  241  C 26  Z      0.0036136728     0.0013651536    -0.0108579516    -0.0261812630     0.0354551851
  242  C 26 XX      0.0001420096    -0.0042409734    -0.0038777199    -0.0000963556     0.0020738778
  243  C 26 YY      0.0000203831    -0.0016974275    -0.0013709047     0.0005172245    -0.0002527641
  244  C 26 ZZ     -0.0000937878    -0.0007352348    -0.0022276066     0.0010751610    -0.0038052378
  245  C 26 XY     -0.0001676563    -0.0006873880    -0.0005138031    -0.0000802546     0.0031208656
  246  C 26 XZ      0.0001018339     0.0006716279     0.0010709181    -0.0014369696     0.0033444149
  247  C 26 YZ      0.0000904144     0.0002890600    -0.0005815749     0.0002991727    -0.0016564868
  248  C 27  S     -0.0007812503    -0.0056502937    -0.0066615593     0.0018186865    -0.0025184005
  249  C 27  S      0.0015329769     0.0115186379     0.0116082413    -0.0030010694     0.0063283646
  250  C 27  S     -0.0004745774     0.0214027200     0.0188493160     0.0208969805     0.0177774369
  251  C 27  X      0.0058443950    -0.0242169205    -0.0203975131    -0.0412190013     0.0428512627
  252  C 27  Y     -0.0027412074     0.0039966381     0.0170978371    -0.1019040243     0.0688642775
  253  C 27  Z     -0.0010257347     0.0151276182    -0.0012087925    -0.0918689517     0.1004571875
  254  C 27  X     -0.0009187756    -0.0080324851    -0.0063101787    -0.0367351618     0.0152834154
  255  C 27  Y      0.0016491565     0.0097189101     0.0116528184    -0.0461871498     0.0296040284
  256  C 27  Z     -0.0010411069     0.0051146667    -0.0065939291    -0.0328845983     0.0473825193
  257  C 27 XX     -0.0006574164     0.0012058326     0.0019371240    -0.0006408300     0.0026141345
  258  C 27 YY     -0.0000548148     0.0001768265     0.0002011232    -0.0001182259     0.0000785939
  259  C 27 ZZ      0.0009697743     0.0008322135    -0.0003520254     0.0000462875    -0.0015557238
  260  C 27 XY      0.0017149152    -0.0005113934    -0.0014292457     0.0020950809     0.0027196472
  261  C 27 XZ     -0.0010232644    -0.0009872075     0.0000606644     0.0001666387     0.0016566425
  262  C 27 YZ     -0.0007351321     0.0002543874     0.0004798043    -0.0008695483    -0.0013936089
  263  C 28  S      0.0009813907    -0.0199944020    -0.0041529425     0.0230232624     0.0246839865
  264  C 28  S     -0.0021617944     0.0430376267     0.0103558785    -0.0538478440    -0.0548347156
  265  C 28  S      0.0031415092     0.0554738794     0.0314884729    -0.0516528634    -0.0734449788
  266  C 28  X     -0.0047941442    -0.0007921418     0.0625114326     0.0098701137     0.0196550536
  267  C 28  Y     -0.0039949451     0.0656898823     0.0064890509    -0.1324359444    -0.0844505187
  268  C 28  Z      0.0051439236    -0.0134021825    -0.0351362690    -0.1559212006    -0.1218083170
  269  C 28  X     -0.0014094964    -0.0188493714     0.0130905687    -0.0027134557     0.0139385883
  270  C 28  Y     -0.0026873853     0.0508509981     0.0708318538    -0.0526494872    -0.0356232359
  271  C 28  Z      0.0020919376    -0.0198402484    -0.0655039961    -0.0816551049    -0.0593628873
  272  C 28 XX      0.0000959902     0.0046434679    -0.0005488289    -0.0050253174    -0.0016862400
  273  C 28 YY     -0.0001206448     0.0076636128     0.0051292371     0.0007352052     0.0000313513
  274  C 28 ZZ     -0.0004224483    -0.0038375578    -0.0038533241    -0.0058539338    -0.0085043316
  275  C 28 XY     -0.0000586902     0.0034120355    -0.0071000420     0.0000394167     0.0016454278
  276  C 28 XZ      0.0000976356    -0.0034382499     0.0062400328    -0.0003286009     0.0014035294
  277  C 28 YZ      0.0001185680    -0.0014384548     0.0008541063     0.0052368436     0.0010177797

                         46               47               48               49               50
                   -0.4065866472    -0.4012959233    -0.4004830461    -0.3934779485    -0.3897928521
    1  C  1  S      0.0026152667    -0.0024570706     0.0057894106    -0.0002355649    -0.0012348802
    2  C  1  S     -0.0077649243     0.0058252985    -0.0158315300    -0.0000790832     0.0025612397
    3  C  1  S      0.0375232560    -0.0192062492     0.0797750523     0.0370960601     0.0238777257
    4  C  1  X     -0.0141946208     0.0059903410    -0.0800564806    -0.1359349039    -0.1115578070
    5  C  1  Y     -0.0781493074     0.0401694210    -0.1476402159    -0.0833825472    -0.0435970188
    6  C  1  Z     -0.0062258685     0.0232636289    -0.1108151582    -0.0782837517    -0.0629262801
    7  C  1  X     -0.0067728794    -0.0059964873    -0.0101907115    -0.0725013498    -0.0671794971
    8  C  1  Y     -0.0381903523     0.0162661313    -0.0619016475    -0.0359890688    -0.0200158822
    9  C  1  Z     -0.0168017808     0.0150542847    -0.0766925207    -0.0576737083    -0.0479951151
   10  C  1 XX      0.0020352099    -0.0002435218    -0.0027556580    -0.0050505586    -0.0042326355
   11  C  1 YY     -0.0051977328     0.0016142517    -0.0052190820    -0.0032118197    -0.0017450923
   12  C  1 ZZ      0.0027581670    -0.0005416699     0.0054500698     0.0081318938     0.0061917611
   13  C  1 XY     -0.0010929027    -0.0019855964     0.0073696908     0.0032329843     0.0005106916
   14  C  1 XZ     -0.0009282820    -0.0013811723     0.0059865000     0.0024253832     0.0018151776
   15  C  1 YZ      0.0001069219    -0.0035611789     0.0114990249     0.0029836457     0.0009494118
   16  C  2  S     -0.0054832196     0.0042480031    -0.0183732500    -0.0124019280    -0.0101351002
   17  C  2  S      0.0176292692    -0.0099201414     0.0453164130     0.0355196749     0.0301998284
   18  C  2  S     -0.0341903707    -0.0142000423     0.0229247752    -0.0385722858    -0.0483656844
   19  C  2  X     -0.0029238103     0.0379000314    -0.1178495839    -0.0188239945     0.0053155160
   20  C  2  Y      0.0494471012    -0.0069785798     0.0908536432     0.1293423232     0.1156321139
   21  C  2  Z      0.0014315283    -0.0484441038     0.1744155229     0.0724995675     0.0291244394
   22  C  2  X     -0.0141353884     0.0199893010    -0.0685485180    -0.0276217691    -0.0146186284
   23  C  2  Y      0.0055823635    -0.0029618878     0.0317872015     0.0378624269     0.0331478588
   24  C  2  Z     -0.0076880185    -0.0235273593     0.0843495335     0.0335746843     0.0101980771
   25  C  2 XX     -0.0000565584     0.0009181016    -0.0039747119    -0.0011450710    -0.0006507642
   26  C  2 YY     -0.0028913842    -0.0022673983     0.0051891242    -0.0038289912    -0.0045970790
   27  C  2 ZZ      0.0060427083    -0.0005210335     0.0067248862     0.0110557933     0.0101955115
   28  C  2 XY      0.0003803459    -0.0010612683    -0.0001940116    -0.0048278653    -0.0047781646
   29  C  2 XZ     -0.0010423809    -0.0009404514     0.0012169198    -0.0033363995    -0.0035341768
   30  C  2 YZ      0.0001959850    -0.0012987596     0.0046407242     0.0027830648     0.0017020121
   31  C  3  S      0.0033307863     0.0071971315    -0.0208826705     0.0036757524     0.0081456194
   32  C  3  S     -0.0087197669    -0.0163079501     0.0462963511    -0.0122835264    -0.0210434633
   33  C  3  S      0.0067338673    -0.0187849468     0.0756157853     0.0333825460     0.0129585338
   34  C  3  X     -0.0223131697     0.0056068226    -0.0363491674    -0.0311978043    -0.0229555321
   35  C  3  Y     -0.0830754669    -0.0820851930     0.1998623009    -0.0976790039    -0.1517731930
   36  C  3  Z     -0.0350645770    -0.0129739674     0.0194386483    -0.0670709284    -0.0698976216
   37  C  3  X     -0.0166284643     0.0005534587    -0.0097969300    -0.0161642018    -0.0165382226
   38  C  3  Y     -0.0397095114    -0.0392810562     0.0950694247    -0.0512280231    -0.0793628939
   39  C  3  Z     -0.0058989980    -0.0035311189     0.0144705250    -0.0095291597    -0.0137467973
   40  C  3 XX     -0.0007263976    -0.0003846575     0.0012189552    -0.0007484122    -0.0006522906
   41  C  3 YY     -0.0052287850    -0.0022555375     0.0026192341    -0.0105085486    -0.0114043981
   42  C  3 ZZ      0.0038976718    -0.0003752911     0.0045968274     0.0082050477     0.0073092849
   43  C  3 XY     -0.0002004880    -0.0015534503     0.0042575055     0.0007216496     0.0007575834
   44  C  3 XZ     -0.0004092172     0.0000551315    -0.0019899794    -0.0017114835    -0.0011487020
   45  C  3 YZ     -0.0023078466    -0.0025902364     0.0069411441    -0.0017553648    -0.0037057030
   46  C  4  S      0.0056373727    -0.0007179993     0.0046073806     0.0060311137     0.0050876009
   47  C  4  S     -0.0128684041     0.0025335775    -0.0128925385    -0.0157995863    -0.0127312268
   48  C  4  S     -0.0350995410    -0.0198721274     0.0658235327    -0.0027018507    -0.0195852979
   49  C  4  X      0.0812697057     0.0403597499    -0.0807670298     0.1464508636     0.1959800023
   50  C  4  Y      0.0203266053     0.0325447179    -0.0889576609     0.0004712010     0.0147873372
   51  C  4  Z      0.0629187429     0.0527973125    -0.0990951477     0.1032059907     0.1169432013
   52  C  4  X      0.0344699665     0.0175466588    -0.0290533179     0.0850836723     0.1053291891
   53  C  4  Y      0.0233217731     0.0224777444    -0.0683749690    -0.0010640622     0.0129159430
   54  C  4  Z      0.0298060816     0.0218679020    -0.0281960879     0.0590630544     0.0635757595
   55  C  4 XX      0.0033703767     0.0021422193    -0.0044562041     0.0045974440     0.0060964320
   56  C  4 YY     -0.0020799612    -0.0010466980     0.0002559667    -0.0036569071    -0.0031290733
   57  C  4 ZZ     -0.0038645932    -0.0007688631     0.0019511832    -0.0037184248    -0.0052243556
   58  C  4 XY     -0.0061267554    -0.0023940148     0.0047594784    -0.0087193699    -0.0106098866
   59  C  4 XZ     -0.0003969855    -0.0033314432     0.0090273911     0.0001605010    -0.0014913808
   60  C  4 YZ     -0.0025505708    -0.0038648030     0.0110648134    -0.0025485141    -0.0057287682
   61  C  5  S     -0.0186793221    -0.0067388438     0.0033192528    -0.0140075563    -0.0172445531
   62  C  5  S      0.0391378196     0.0116912760     0.0027081627     0.0321038040     0.0376548430
   63  C  5  S      0.0584295123     0.0449125389    -0.0684986994    -0.0204093485     0.0004896254
   64  C  5  X     -0.0312669750    -0.0023024315     0.0478478768    -0.0431021324    -0.0550062701
   65  C  5  Y      0.0621065177     0.0258429085    -0.0315047520     0.1320591306     0.1630386105
   66  C  5  Z      0.0577233342    -0.0273831570     0.0584602458     0.0607359996     0.0503219587
   67  C  5  X     -0.0407954912    -0.0024170252     0.0753259007    -0.0245667334    -0.0417547266
   68  C  5  Y      0.0393003125     0.0200941074    -0.0355810246     0.0669845407     0.0965129448
   69  C  5  Z      0.0322296138    -0.0277183021     0.0440856056     0.0356192096     0.0206336586
   70  C  5 XX      0.0015165136     0.0004272137     0.0024405147    -0.0013913133     0.0002366621
   71  C  5 YY      0.0046374703     0.0031800933    -0.0052569961     0.0093689874     0.0113432021
   72  C  5 ZZ      0.0026207136    -0.0004242743     0.0022713600    -0.0004230889    -0.0024923574
   73  C  5 XY      0.0002391167     0.0015648433    -0.0050258184     0.0000443197    -0.0013237795
   74  C  5 XZ     -0.0021756707    -0.0018090879     0.0031378140     0.0000070137     0.0008131008
   75  C  5 YZ      0.0004627359     0.0020850840    -0.0050337168    -0.0010180307     0.0013176716
   76  C  6  S      0.0070318651    -0.0045849408     0.0121738202     0.0048590308     0.0028472988
   77  C  6  S     -0.0168361651     0.0119578777    -0.0326262228    -0.0120530481    -0.0067033519
   78  C  6  S     -0.0217183354     0.0195943265    -0.0660469329    -0.0255071542    -0.0135536212
   79  C  6  X     -0.0601658957    -0.0273703481     0.1109166853    -0.0054451043    -0.0473446414
   80  C  6  Y      0.0748457908    -0.0472411174     0.1536922950     0.0663056021     0.0288463854
   81  C  6  Z     -0.0443150654    -0.0474004894     0.1229655219    -0.0166450758    -0.0289588519
   82  C  6  X     -0.0284510570    -0.0127187466     0.0500935048    -0.0055989976    -0.0261543278
   83  C  6  Y      0.0388084854    -0.0267694467     0.0886807600     0.0385421103     0.0172025827
   84  C  6  Z     -0.0221821737    -0.0245103358     0.0657787510    -0.0081152813    -0.0149188489
   85  C  6 XX      0.0061791043     0.0019746879    -0.0051410198     0.0054755440     0.0076186443
   86  C  6 YY     -0.0044452750     0.0013489365    -0.0044675731    -0.0028824601    -0.0014413030
   87  C  6 ZZ     -0.0044062865    -0.0014024410     0.0042124470    -0.0045471152    -0.0071670856
   88  C  6 XY     -0.0034302076    -0.0020527422     0.0089915530     0.0028692266     0.0002515235
   89  C  6 XZ     -0.0023256850    -0.0039015175     0.0100198500    -0.0029158441    -0.0048966852
   90  C  6 YZ     -0.0004130011    -0.0038796046     0.0135096630     0.0035710504     0.0005287502
   91  C  7  S     -0.0780840062     0.0068950937     0.0033372156     0.0046935825     0.0010949338
   92  C  7  S      0.1655459343    -0.0154166134    -0.0041936314    -0.0071359061    -0.0000636515
   93  C  7  S      0.0686088134     0.0058686498    -0.0343029068    -0.0099076388     0.0010731755
   94  C  7  X      0.1194408341    -0.0761202643     0.1643540987     0.0100711777    -0.0548751998
   95  C  7  Y     -0.1089682286    -0.0208585902     0.1279670282     0.0717428010     0.0358013362
   96  C  7  Z      0.1481013798    -0.0222393115    -0.0058848172    -0.1094537186    -0.0884865916
   97  C  7  X     -0.0276841372    -0.0380308766     0.1107399354     0.0374729832    -0.0038323268
   98  C  7  Y      0.0762087073    -0.0133835982     0.0255114594    -0.0106481737    -0.0200969536
   99  C  7  Z      0.0039555408    -0.0095564932     0.0207980229    -0.0285858061    -0.0227277094
  100  C  7 XX      0.0035760800    -0.0018561866     0.0053478533     0.0032740093     0.0013758333
  101  C  7 YY      0.0005821343     0.0020285375    -0.0044985776     0.0025242676     0.0045195832
  102  C  7 ZZ      0.0048448719    -0.0001433745    -0.0004696037    -0.0009272693    -0.0002031347
  103  C  7 XY      0.0018863376     0.0004173965    -0.0026792466    -0.0029438212    -0.0015794121
  104  C  7 XZ     -0.0001320599    -0.0004541420     0.0019770446     0.0008587467     0.0000237796
  105  C  7 YZ      0.0001232068    -0.0008613398     0.0017290852     0.0005945842    -0.0004705837
  106  C  8  S      0.0022375151     0.0159730676     0.0049182213     0.0000640988    -0.0004905379
  107  C  8  S     -0.0053571686    -0.0359535969    -0.0105719969     0.0005566255     0.0015874212
  108  C  8  S     -0.0001397560     0.0127652522     0.0058223925    -0.0108662809    -0.0027980915
  109  C  8  X     -0.0323806034    -0.1188488835    -0.0460470916    -0.0263292261     0.0428939678
  110  C  8  Y     -0.0401667530     0.0215650350    -0.0366910823     0.1077656415    -0.1640909517
  111  C  8  Z     -0.0509799798     0.0479319507     0.0090697218    -0.1232918973     0.0751571789
  112  C  8  X     -0.0022998703     0.0008193486    -0.0135069209    -0.0246771794     0.0156869177
  113  C  8  Y     -0.0253945714     0.0072898853    -0.0089904444     0.0471833003    -0.0815316750
  114  C  8  Z     -0.0326015668    -0.0006223446    -0.0131924678    -0.0550417231     0.0360872593
  115  C  8 XX     -0.0004230389     0.0104316224     0.0026426502    -0.0044616075    -0.0005093873
  116  C  8 YY     -0.0010451726    -0.0118338270    -0.0039096533     0.0010392759     0.0013914395
  117  C  8 ZZ      0.0003142473    -0.0047825450    -0.0005199287     0.0032050124    -0.0009297683
  118  C  8 XY     -0.0011561805     0.0018812736     0.0005269100     0.0011293294    -0.0069701065
  119  C  8 XZ     -0.0014824750    -0.0081545798    -0.0038189730    -0.0019348346     0.0022070506
  120  C  8 YZ      0.0013733549     0.0084129961     0.0029862205    -0.0012329221     0.0023463536
  121  N  9  S     -0.1307535239     0.0153142956     0.0085108824     0.0318104384     0.0270463409
  122  N  9  S     -0.2773280814     0.0317740036     0.0190235466     0.0669454353     0.0565548262
  123  N  9  S     -0.2923964037     0.0485327482    -0.0044185047     0.0762272592     0.0707591453
  124  N  9  X      0.1978620949     0.0254576163    -0.1637237626    -0.1137570555    -0.0474760753
  125  N  9  Y     -0.3639358746     0.0796397720    -0.0767383262     0.0968758150     0.1175592965
  126  N  9  Z      0.1264858357    -0.0156873282    -0.0121033433     0.0092950634    -0.0023055271
  127  N  9  X     -0.1093178468    -0.0162491516     0.0946916858     0.0633439473     0.0254147889
  128  N  9  Y      0.2031112351    -0.0415576789     0.0378586662    -0.0543043894    -0.0649485749
  129  N  9  Z     -0.0711900736     0.0075180727     0.0081149277    -0.0060515904    -0.0001355211
  130  N  9 XX     -0.0089713895     0.0045833576    -0.0100873946    -0.0017290475     0.0021701316
  131  N  9 YY      0.0077962185    -0.0047929491     0.0105143921    -0.0017332262    -0.0048797369
  132  N  9 ZZ     -0.0136963030     0.0015895846     0.0008765475     0.0064168744     0.0049870262
  133  N  9 XY     -0.0162992151     0.0003447356     0.0062935338     0.0080423461     0.0051503415
  134  N  9 XZ      0.0059379358     0.0010126060    -0.0057949677    -0.0018788318    -0.0002958349
  135  N  9 YZ     -0.0110823429     0.0025639817    -0.0025341679     0.0002639241     0.0019562192
  136  C 10  S     -0.0008947107    -0.0114311388    -0.0064003993     0.0037243568     0.0012827115
  137  C 10  S      0.0024144883     0.0287565266     0.0137336399    -0.0032244411    -0.0082430538
  138  C 10  S     -0.0042667405     0.0018759311     0.0109268033    -0.0525833233     0.0564691385
  139  C 10  X      0.0030565687     0.2293554140     0.0470883380     0.0042534581    -0.0550009107
  140  C 10  Y     -0.0439732226    -0.0250430417    -0.0013290087    -0.1427028475     0.1021312536
  141  C 10  Z     -0.0527554944    -0.0809482626    -0.0624985827     0.0580978652    -0.1136241730
  142  C 10  X     -0.0041087929     0.0909962811     0.0243229544    -0.0194538077    -0.0040757266
  143  C 10  Y     -0.0199055179     0.0058892868     0.0008876603    -0.0463398824     0.0147401211
  144  C 10  Z     -0.0296968841    -0.0442297634    -0.0339423445     0.0152121138    -0.0419026046
  145  C 10 XX     -0.0004659476     0.0065630649     0.0023091765    -0.0050439061     0.0019455147
  146  C 10 YY      0.0016455855    -0.0067402383     0.0003651754    -0.0022681831     0.0054924378
  147  C 10 ZZ     -0.0012164439     0.0010910385    -0.0010412044     0.0039263875    -0.0051673590
  148  C 10 XY      0.0006693168     0.0056102830    -0.0012197568     0.0107972485    -0.0129184102
  149  C 10 XZ     -0.0024833836    -0.0071812906    -0.0011474511    -0.0082968283     0.0069829459
  150  C 10 YZ      0.0014471209     0.0048926704     0.0023249565    -0.0012119017     0.0019971457
  151  C 11  S      0.0006561480     0.0059760399     0.0026701452     0.0007949028    -0.0027693798
  152  C 11  S     -0.0011978227    -0.0095651787    -0.0036772191    -0.0073787031     0.0114004174
  153  C 11  S     -0.0034032764    -0.0688004811    -0.0338706310     0.0474506861    -0.0412807184
  154  C 11  X     -0.0462934619    -0.2355663608    -0.0682785105    -0.0504243789     0.0464938300
  155  C 11  Y     -0.0257036647     0.0539284652    -0.0350619282     0.1044525406    -0.1627710440
  156  C 11  Z     -0.0372495401     0.0762691723     0.0205583490    -0.1244159832     0.0499732145
  157  C 11  X     -0.0199427953    -0.0750184198    -0.0191071167    -0.0352738619     0.0268185218
  158  C 11  Y     -0.0149142564     0.0366307818    -0.0095974067     0.0212020847    -0.0538645005
  159  C 11  Z     -0.0221874269     0.0100797619    -0.0056322964    -0.0359480116    -0.0041971285
  160  C 11 XX      0.0015742227     0.0104078335     0.0048266206    -0.0062484825     0.0056428504
  161  C 11 YY      0.0008853421    -0.0102180698    -0.0026665108     0.0037421852     0.0007780673
  162  C 11 ZZ     -0.0027848600    -0.0040186610    -0.0042620353     0.0048711546    -0.0077914990
  163  C 11 XY      0.0015945024     0.0001901658    -0.0016284788     0.0106694968    -0.0090668304
  164  C 11 XZ     -0.0006832946    -0.0060829395    -0.0007409292    -0.0050096063     0.0056064793
  165  C 11 YZ      0.0008667862     0.0092719610     0.0046850749    -0.0074427043     0.0065113828
  166  C 12  S      0.0004735716     0.0048566050     0.0018522042    -0.0009342098     0.0004227851
  167  C 12  S     -0.0021939820    -0.0214678593    -0.0075785043     0.0030835020    -0.0003540316
  168  C 12  S      0.0021286881     0.0735836379     0.0261061370     0.0016224715    -0.0069999149
  169  C 12  X      0.0076115929     0.2496698871     0.0616690014     0.0000363190    -0.0650623848
  170  C 12  Y     -0.0412405955    -0.0271623483     0.0127115625    -0.1789739383     0.1242346995
  171  C 12  Z     -0.0461762273    -0.0882809681    -0.0815363974     0.0865241196    -0.1349111536
  172  C 12  X     -0.0035859026     0.0495565554     0.0064614123    -0.0001692500    -0.0252660698
  173  C 12  Y     -0.0197350157    -0.0065382175     0.0012510124    -0.0756996308     0.0456535470
  174  C 12  Z     -0.0231366180    -0.0134540263    -0.0273783216     0.0290641127    -0.0603231158
  175  C 12 XX      0.0033890717     0.0188920102     0.0077379133    -0.0033535534     0.0028429243
  176  C 12 YY     -0.0014744961    -0.0130117049    -0.0042988366     0.0005976264     0.0011827349
  177  C 12 ZZ     -0.0016188136    -0.0028164497    -0.0024840101     0.0026842955    -0.0044138541
  178  C 12 XY      0.0019080358     0.0024878759     0.0001544107     0.0073757078    -0.0055874605
  179  C 12 XZ      0.0000749874    -0.0138549648    -0.0029047475    -0.0013896067     0.0058652870
  180  C 12 YZ      0.0000971645     0.0095445082     0.0033230843    -0.0040682097     0.0013834371
  181  C 13  S      0.0012245480     0.0061174067     0.0008646664    -0.0004690618     0.0023536298
  182  C 13  S     -0.0020431038    -0.0086175893    -0.0014428872     0.0060203973    -0.0111840046
  183  C 13  S     -0.0046169159    -0.0757670445    -0.0148594264    -0.0494556253     0.0487736658
  184  C 13  X     -0.0390779550    -0.2184078946    -0.0878759755    -0.0018601698     0.0196468172
  185  C 13  Y     -0.0307359175     0.0094071155    -0.0487535966     0.1073887952    -0.1621299810
  186  C 13  Z     -0.0354202555     0.1043133962     0.0417424595    -0.1490915377     0.0632879774
  187  C 13  X     -0.0160881241    -0.0567186664    -0.0310116421     0.0156292774    -0.0146667731
  188  C 13  Y     -0.0159895886    -0.0156441401    -0.0282378474     0.0183796909    -0.0493316224
  189  C 13  Z     -0.0225015980     0.0443802577     0.0156878139    -0.0572343359     0.0124800366
  190  C 13 XX      0.0018798568     0.0078990521     0.0043455003    -0.0039539290     0.0038139520
  191  C 13 YY     -0.0032746923    -0.0109355325    -0.0039421536    -0.0039814694     0.0023393790
  192  C 13 ZZ      0.0007690633    -0.0013919821    -0.0009004260     0.0057526715    -0.0043097830
  193  C 13 XY      0.0013975331     0.0066349592    -0.0003413019     0.0113068965    -0.0122483520
  194  C 13 XZ      0.0005831832    -0.0100792577    -0.0008518408    -0.0050064265     0.0092230963
  195  C 13 YZ     -0.0003242978     0.0075965233     0.0024466346    -0.0030617093     0.0005053473
  196  C 14  S     -0.0023544160    -0.0137877821    -0.0012352173    -0.0033062762     0.0004690475
  197  C 14  S      0.0045707028     0.0328508191     0.0056530682     0.0016557984     0.0045339965
  198  C 14  S      0.0029211176     0.0139638273    -0.0068181031     0.0675746591    -0.0595678085
  199  C 14  X     -0.0033640462     0.2208702174     0.0696060060    -0.0207218330    -0.0635726242
  200  C 14  Y     -0.0399162497    -0.0120482475     0.0028385371    -0.1425984720     0.1092444640
  201  C 14  Z     -0.0514105824    -0.0871808685    -0.0757313602     0.0713518672    -0.1144481605
  202  C 14  X     -0.0038568566     0.0961079751     0.0224777591     0.0013847059    -0.0353587678
  203  C 14  Y     -0.0299234918    -0.0165594644     0.0008152134    -0.0376932791     0.0228851204
  204  C 14  Z     -0.0199219871    -0.0280013842    -0.0318918151    -0.0007951708    -0.0326880445
  205  C 14 XX      0.0002252754     0.0085621877     0.0041810765    -0.0073010168     0.0047144771
  206  C 14 YY     -0.0025830839    -0.0049031250    -0.0037506972     0.0020793976    -0.0022871009
  207  C 14 ZZ      0.0027326828    -0.0015516586    -0.0012234409     0.0093952581    -0.0049645082
  208  C 14 XY     -0.0007779792     0.0002602398    -0.0029951969     0.0091804918    -0.0114945053
  209  C 14 XZ     -0.0000492697    -0.0039285856    -0.0001669541    -0.0049336279     0.0056658778
  210  C 14 YZ     -0.0000406937     0.0064433270     0.0039837706    -0.0080868165     0.0066013701
  211  H 15  S      0.0257150598     0.0077509835    -0.0182482796     0.0238341461     0.0143745858
  212  H 15  S      0.0110823226     0.0041559398    -0.0095621424     0.0087948219     0.0060400486
  213  H 16  S     -0.0347785165    -0.0121942372    -0.0180152660    -0.0974918130    -0.0953392284
  214  H 16  S     -0.0175344822    -0.0021929669    -0.0158577300    -0.0445570678    -0.0414251795
  215  H 17  S      0.0424907890     0.0131113281    -0.0123255737     0.0794264493     0.0823778561
  216  H 17  S      0.0187043423     0.0071306619    -0.0083025043     0.0355390678     0.0366012936
  217  H 18  S     -0.0056039079     0.0119406232    -0.0533829140    -0.0272806152    -0.0095984183
  218  H 18  S     -0.0032432903     0.0050441999    -0.0228419954    -0.0100112141    -0.0031097075
  219  H 19  S     -0.0329626119    -0.0649824609     0.2055441962     0.0130972207    -0.0349367439
  220  H 19  S     -0.0114782242    -0.0303337566     0.0957338804     0.0081393307    -0.0148090490
  221  H 20  S      0.0791774853     0.0170041774    -0.0687553558     0.0270871683     0.0556507131
  222  H 20  S      0.0369027802     0.0063866146    -0.0274478578     0.0133712755     0.0262363489
  223  H 21  S     -0.0162127597    -0.1215736255    -0.0043008882    -0.1287093660     0.1450283704
  224  H 21  S     -0.0077144591    -0.0589260754    -0.0044594540    -0.0599362954     0.0733074883
  225  H 22  S     -0.0056681907    -0.0938365524    -0.0617634119     0.1439317656    -0.1307423669
  226  H 22  S     -0.0029014210    -0.0466452727    -0.0300409464     0.0720733198    -0.0669786482
  227  H 23  S      0.0262990019     0.2588694210     0.0859169745    -0.0244310798    -0.0135296019
  228  H 23  S      0.0128116548     0.1282272741     0.0426272401    -0.0124012665    -0.0068888202
  229  H 24  S     -0.0144954480    -0.1241348839    -0.0101102825    -0.1239390815     0.1483038650
  230  H 24  S     -0.0055001310    -0.0603679503    -0.0066661132    -0.0619097720     0.0739977285
  231  H 25  S     -0.0045061951    -0.0926174494    -0.0688093034     0.1536992820    -0.1358414873
  232  H 25  S     -0.0119613329    -0.0443363917    -0.0220716076     0.0737625575    -0.0609926378
  233  C 26  S      0.0093118742     0.0165244918     0.0042383148     0.0125987985     0.0141083895
  234  C 26  S     -0.0194881387    -0.0319477346    -0.0081805369    -0.0300412698    -0.0326282650
  235  C 26  S      0.0144845078    -0.0255491896    -0.0329514265    -0.0156747338    -0.0102145453
  236  C 26  X      0.0207219981    -0.0446613812     0.0082888713     0.0460770415     0.0640009890
  237  C 26  Y      0.0259348825     0.0246170019    -0.0409894829     0.1072620891     0.0691978497
  238  C 26  Z     -0.0099996507    -0.0047118769     0.0672511504    -0.0214004353     0.0129573639
  239  C 26  X      0.0023681322     0.0024858334     0.0117776624    -0.0117387766     0.0027022688
  240  C 26  Y      0.0095935142     0.0093567570    -0.0148585314     0.0537702956     0.0266550493
  241  C 26  Z      0.0012383684    -0.0107393956     0.0210219481     0.0026834933     0.0246050956
  242  C 26 XX     -0.0041681895    -0.0032729609    -0.0021702736    -0.0054268457    -0.0030737661
  243  C 26 YY     -0.0006599602    -0.0006673703    -0.0002964580    -0.0011257162    -0.0008618967
  244  C 26 ZZ      0.0006814683    -0.0015077954     0.0007164844     0.0005374510    -0.0026519352
  245  C 26 XY     -0.0017969286     0.0005561295    -0.0013523638     0.0003057589    -0.0046632579
  246  C 26 XZ     -0.0007945519     0.0014442828     0.0003091114    -0.0013859826     0.0014865270
  247  C 26 YZ      0.0009724632     0.0001564481     0.0000794247    -0.0002439421     0.0021605498
  248  C 27  S     -0.0069707857    -0.0399280702    -0.0121985318    -0.0009976806    -0.0033237292
  249  C 27  S      0.0164717714     0.0940594794     0.0281842093     0.0009929470     0.0072046568
  250  C 27  S      0.0108006601     0.0766118670     0.0307791962     0.0198373273     0.0162229890
  251  C 27  X     -0.0091876130     0.1062310573     0.0518861695    -0.0367215425    -0.0066686592
  252  C 27  Y     -0.0005432160     0.0161451442    -0.0416400228     0.0934317344     0.0044139769
  253  C 27  Z     -0.0226000842    -0.0631450800     0.0129341461    -0.0212189177     0.0497764914
  254  C 27  X      0.0083562068     0.0475716959     0.0141579794    -0.0221479380    -0.0059117488
  255  C 27  Y      0.0015271179     0.0087285772    -0.0232026996     0.0386800083     0.0137932049
  256  C 27  Z     -0.0167675262    -0.0304334562     0.0173948120    -0.0000580099     0.0183985277
  257  C 27 XX      0.0002750957     0.0092342825     0.0003421576    -0.0017445353     0.0006996676
  258  C 27 YY      0.0007729409     0.0035835318     0.0008805135     0.0000588058     0.0007421238
  259  C 27 ZZ      0.0021853920     0.0043472586     0.0039940879     0.0020469790    -0.0000312249
  260  C 27 XY     -0.0025690647    -0.0003730162     0.0010467436    -0.0027014694    -0.0073933166
  261  C 27 XZ     -0.0018509725    -0.0014032963    -0.0034409178    -0.0025292151    -0.0000075268
  262  C 27 YZ      0.0013819994     0.0016659375     0.0001145620     0.0010517161     0.0031570403
  263  C 28  S      0.0176328744     0.0006073438     0.0026882258     0.0076341422     0.0106341688
  264  C 28  S     -0.0412257217    -0.0039681501     0.0047453331    -0.0141215393    -0.0240076615
  265  C 28  S     -0.1213060621     0.0197560544    -0.0375256084     0.0224263442     0.0340947788
  266  C 28  X     -0.0185320521    -0.0233310922     0.1008736304     0.0732170573     0.0399851087
  267  C 28  Y      0.0874760390    -0.0407035473     0.0506513881    -0.0604038845    -0.0751730039
  268  C 28  Z      0.0038861072    -0.0000230035     0.0072825945    -0.0219122268    -0.0039562231
  269  C 28  X     -0.0159124228    -0.0297398109     0.1077249650     0.0481228729     0.0208074799
  270  C 28  Y      0.0614917466    -0.0073623323    -0.0093749325    -0.0389492564    -0.0369046131
  271  C 28  Z     -0.0067677962    -0.0095916142     0.0239649259    -0.0096459338    -0.0101804668
  272  C 28 XX     -0.0001909189    -0.0038856767     0.0109483445     0.0010718581    -0.0025327947
  273  C 28 YY     -0.0040736275     0.0024459260    -0.0070850023     0.0007479626     0.0026533969
  274  C 28 ZZ     -0.0009695259     0.0003226837    -0.0046576853    -0.0077388310    -0.0074389055
  275  C 28 XY      0.0010334585     0.0002289715    -0.0001847737    -0.0002241077     0.0001903094
  276  C 28 XZ      0.0014419579     0.0001515326     0.0009179880     0.0045403036     0.0044091648
  277  C 28 YZ     -0.0037105202     0.0007454817    -0.0031170987    -0.0034605060    -0.0035878298

                         51               52               53               54               55
                   -0.3656658195    -0.3517586467    -0.3267533470    -0.3034267798    -0.2762344270
    1  C  1  S     -0.0086702730    -0.0053012318    -0.0026591191     0.0064556208    -0.0000403765
    2  C  1  S      0.0247233833     0.0171191479     0.0129771842    -0.0146181865    -0.0000272752
    3  C  1  S      0.0014575700    -0.0486216636    -0.0829946730    -0.0523023925     0.0015305773
    4  C  1  X     -0.0398885245     0.2079142235    -0.0512330335    -0.0499699152     0.0004651967
    5  C  1  Y     -0.0007709152    -0.0141800090     0.0677853581     0.0043033471    -0.0007015009
    6  C  1  Z     -0.0293376338     0.1116925349     0.0067735557     0.0118696605    -0.0003588202
    7  C  1  X     -0.0365923509     0.0917816024    -0.0433051172    -0.0294782625     0.0005597591
    8  C  1  Y     -0.0018384374     0.0037281930     0.0414603928    -0.0006808946    -0.0003712776
    9  C  1  Z     -0.0094372350     0.0813210921     0.0369143077     0.0312434048    -0.0005388209
   10  C  1 XX     -0.0024207603     0.0085387600    -0.0081017401    -0.0013704210     0.0001092685
   11  C  1 YY      0.0030750283    -0.0001726394     0.0087153963    -0.0026188609    -0.0000914953
   12  C  1 ZZ      0.0037523350    -0.0055012784     0.0006712013     0.0012091004    -0.0000053848
   13  C  1 XY      0.0008594561    -0.0076855338    -0.0000276901     0.0047495614     0.0000204911
   14  C  1 XZ     -0.0008373862    -0.0051556258    -0.0046028331    -0.0007953601     0.0000777719
   15  C  1 YZ     -0.0013024990    -0.0040633799    -0.0003418896    -0.0005339825    -0.0000067507
   16  C  2  S     -0.0048322618     0.0079533288     0.0035891643     0.0038751526    -0.0000098782
   17  C  2  S      0.0155089187    -0.0161179061    -0.0140239392    -0.0155150147     0.0000710716
   18  C  2  S     -0.0510817697     0.0086322315     0.0288979161     0.0536012992     0.0001684545
   19  C  2  X      0.0555801105     0.0705314078     0.1419948821    -0.0228534640    -0.0020833356
   20  C  2  Y     -0.0113471106    -0.0731695725    -0.0873174507    -0.0087534329     0.0010519080
   21  C  2  Z      0.0293531565    -0.1195366033     0.0347560381     0.0215509355    -0.0002064295
   22  C  2  X      0.0114306266     0.0412177324     0.1029173913    -0.0021012748    -0.0013448545
   23  C  2  Y     -0.0258264101    -0.0264294028    -0.0407514505     0.0110902535     0.0009121640
   24  C  2  Z      0.0104724086    -0.0723907840     0.0403230199     0.0265740572    -0.0003793123
   25  C  2 XX      0.0036402745    -0.0009177288     0.0075775547     0.0015903416    -0.0000900910
   26  C  2 YY     -0.0036818980    -0.0004006823    -0.0038024440     0.0008267713     0.0000320525
   27  C  2 ZZ      0.0037975872    -0.0025263076    -0.0041409513    -0.0043758797     0.0000472577
   28  C  2 XY      0.0001380753     0.0031429231    -0.0005743583     0.0000205638     0.0000250551
   29  C  2 XZ     -0.0039307724     0.0064698911    -0.0009929771    -0.0004649867    -0.0000275464
   30  C  2 YZ      0.0037004381    -0.0064120779     0.0019200669     0.0006565212     0.0000064087
   31  C  3  S      0.0248693504    -0.0118012954     0.0063705841    -0.0001663921     0.0000652974
   32  C  3  S     -0.0635129808     0.0341516600    -0.0201250812    -0.0053915970    -0.0000111320
   33  C  3  S      0.0179778842    -0.0547219562     0.0470290193     0.0126133857    -0.0018202217
   34  C  3  X      0.1054637672    -0.0216423477     0.1245502416    -0.0349783952    -0.0007229160
   35  C  3  Y     -0.1323481813    -0.0074751869    -0.0178810352     0.0777748815    -0.0002956666
   36  C  3  Z     -0.0487912196     0.0590912640    -0.0235304996     0.0029382578     0.0000811234
   37  C  3  X      0.0679933699    -0.0254049510     0.0875979902    -0.0069162700    -0.0009548982
   38  C  3  Y     -0.0620795213    -0.0114657019    -0.0043481707     0.0576282540    -0.0005447257
   39  C  3  Z      0.0114940957     0.0028994578     0.0106986606     0.0060639873    -0.0010964616
   40  C  3 XX      0.0023319814    -0.0000499825    -0.0011662700    -0.0026130514     0.0000744855
   41  C  3 YY     -0.0104389147     0.0081338584     0.0005686575     0.0025573816    -0.0000704059
   42  C  3 ZZ     -0.0030722774    -0.0023461240    -0.0017615319    -0.0010239375    -0.0000162520
   43  C  3 XY     -0.0045812492     0.0017627715    -0.0057047346    -0.0033985764     0.0000409189
   44  C  3 XZ      0.0023528043    -0.0004250152     0.0057196746    -0.0015936017    -0.0000680617
   45  C  3 YZ     -0.0027948615    -0.0007032561    -0.0006632470     0.0012077770    -0.0000020324
   46  C  4  S     -0.0042980752    -0.0019753574    -0.0060938493     0.0130545417     0.0000576068
   47  C  4  S      0.0144434061     0.0036732027     0.0214667609    -0.0334107828    -0.0002695872
   48  C  4  S     -0.1075925144     0.0305068088    -0.0660801057    -0.0319926486     0.0016986173
   49  C  4  X      0.0561789443    -0.0396715595    -0.0533166476    -0.1391469776     0.0007766569
   50  C  4  Y      0.0603215017    -0.0326288867     0.0230008735     0.0238217634     0.0001175488
   51  C  4  Z      0.1232079586    -0.0063334297     0.0227605629    -0.0293884810     0.0001551068
   52  C  4  X      0.0336502822    -0.0320635166    -0.0212407696    -0.0708423876     0.0002332621
   53  C  4  Y      0.0706535749    -0.0337153158     0.0482753754    -0.0041861310    -0.0010885278
   54  C  4  Z      0.0568277838    -0.0165814392     0.0019156633    -0.0218737561     0.0005013499
   55  C  4 XX     -0.0012743929     0.0041654518    -0.0033605648    -0.0031767187    -0.0000134853
   56  C  4 YY      0.0000231874    -0.0011898489     0.0016811601    -0.0039903864     0.0000092979
   57  C  4 ZZ      0.0025542631    -0.0022062249     0.0053509548     0.0013308707    -0.0000445725
   58  C  4 XY     -0.0060312554     0.0001464540     0.0014974970     0.0053796276    -0.0000383290
   59  C  4 XZ     -0.0095820782    -0.0017219796    -0.0053402905     0.0017303031     0.0000078222
   60  C  4 YZ     -0.0020663129     0.0030515872     0.0011149722     0.0019340810    -0.0000131873
   61  C  5  S      0.0036956019     0.0259884064     0.0133183150    -0.0002284238    -0.0001959317
   62  C  5  S     -0.0167336724    -0.0642208231    -0.0320035817     0.0033066549     0.0004038039
   63  C  5  S      0.0129588906     0.0107431628    -0.0514127744    -0.0476712049     0.0019686826
   64  C  5  X     -0.0835678467     0.0513006927    -0.0071868891     0.0170482552    -0.0005982696
   65  C  5  Y     -0.0273970100     0.0894121061    -0.0665195946    -0.0976356424    -0.0001017325
   66  C  5  Z     -0.1463324424    -0.0695263391    -0.0823237910     0.0396351195    -0.0000803681
   67  C  5  X     -0.0998127090     0.0267450716    -0.0240075697     0.0438281547     0.0002098489
   68  C  5  Y      0.0029585817     0.0331257248    -0.0204860572    -0.0527745272    -0.0004228307
   69  C  5  Z     -0.0823129633    -0.0327101541    -0.0301455457     0.0071293344    -0.0004635249
   70  C  5 XX     -0.0069064694     0.0002120171     0.0052498295    -0.0088786999    -0.0000893404
   71  C  5 YY      0.0025922317    -0.0082598472    -0.0002834399    -0.0024318272     0.0000018722
   72  C  5 ZZ      0.0036402289    -0.0047256983    -0.0101521161     0.0103413521     0.0001758608
   73  C  5 XY     -0.0015802586     0.0033053263     0.0076739157     0.0159715675    -0.0001299696
   74  C  5 XZ     -0.0016020877    -0.0012742615     0.0071289577    -0.0080498937    -0.0000838374
   75  C  5 YZ      0.0062376606     0.0002950029     0.0011926202    -0.0102070748     0.0000329997
   76  C  6  S     -0.0137076659    -0.0003055230    -0.0200743667    -0.0002363991     0.0001770497
   77  C  6  S      0.0353393123     0.0007437188     0.0532337703    -0.0005893575    -0.0004489107
   78  C  6  S      0.0541436741     0.0099518450     0.0740506937     0.0212016613    -0.0014893018
   79  C  6  X      0.0275620771    -0.0520731988     0.0457598291     0.0474258301    -0.0002409008
   80  C  6  Y     -0.0307005674     0.0124239885    -0.0860775035     0.0091592058     0.0008159751
   81  C  6  Z     -0.0961631612    -0.0442482198    -0.0296070514    -0.0044204660    -0.0000218759
   82  C  6  X      0.0184323106    -0.0267555660     0.0222216947     0.0302032190    -0.0002789381
   83  C  6  Y     -0.0162528406     0.0050351446    -0.0512092179    -0.0008950397     0.0007897449
   84  C  6  Z     -0.0575268075    -0.0264649160    -0.0175978949    -0.0117591508     0.0000829825
   85  C  6 XX      0.0031516317     0.0019262807    -0.0015685816    -0.0052209138     0.0000240005
   86  C  6 YY      0.0021288685    -0.0022366920     0.0058042151    -0.0003686866    -0.0000499975
   87  C  6 ZZ      0.0013977098     0.0004660839     0.0066323022     0.0055883111    -0.0000761588
   88  C  6 XY      0.0007456360    -0.0100251442     0.0038095044     0.0039872891    -0.0000300981
   89  C  6 XZ     -0.0067472122     0.0003068109    -0.0030166877     0.0022894523     0.0000140919
   90  C  6 YZ     -0.0025603816    -0.0042330102    -0.0022968791     0.0012036971     0.0000114621
   91  C  7  S     -0.0064359250     0.0071289740    -0.0017933177     0.0042292432    -0.0000234616
   92  C  7  S      0.0164981387    -0.0164452171     0.0058026622    -0.0096151300     0.0000111811
   93  C  7  S     -0.0014867886    -0.0145351708    -0.0005346783    -0.0008078197    -0.0000232428
   94  C  7  X      0.1735970788     0.2290390531     0.0382774649    -0.0028938870    -0.0002987078
   95  C  7  Y      0.2004012785    -0.0202026772     0.0883793505    -0.0143115116    -0.0004079492
   96  C  7  Z      0.0638962971    -0.2242520978     0.0922004769     0.0262466048    -0.0005258798
   97  C  7  X      0.1161024948     0.1373355627     0.0424430259    -0.0549737130    -0.0007992732
   98  C  7  Y      0.1039917655     0.0172289165     0.0470531566     0.0410628858    -0.0000650759
   99  C  7  Z      0.0462377551    -0.1650260126     0.0768569421     0.0003518136    -0.0009044473
  100  C  7 XX      0.0127521182     0.0139845045     0.0062824424    -0.0058530847    -0.0000609777
  101  C  7 YY     -0.0142768828    -0.0021480182    -0.0145559919     0.0000202359     0.0001396897
  102  C  7 ZZ      0.0065530210    -0.0168852890     0.0108919666     0.0024731267    -0.0000908019
  103  C  7 XY     -0.0057401627    -0.0136167416     0.0006095662     0.0035715923    -0.0000118002
  104  C  7 XZ      0.0096306748    -0.0029618263     0.0101207757     0.0009434521    -0.0000991664
  105  C  7 YZ     -0.0001682620     0.0175764123    -0.0058492218    -0.0035606192     0.0000534373
  106  C  8  S      0.0001243834    -0.0010945823    -0.0001614089    -0.0003027211    -0.0000482697
  107  C  8  S      0.0005968811     0.0026589495     0.0009145627     0.0005946840     0.0000671773
  108  C  8  S     -0.0023532664    -0.0119307133     0.0022740258    -0.0076535402     0.0004216471
  109  C  8  X      0.0026494232     0.0022473761     0.0547570889     0.0257359987     0.0012091733
  110  C  8  Y     -0.0233114440    -0.0062935724     0.1061414170    -0.0599957144     0.0021085790
  111  C  8  Z      0.0029320894     0.0281732040     0.1166595639     0.0655430291     0.0022626850
  112  C  8  X     -0.0031082445    -0.0039368479     0.0303533132     0.0242799315     0.0004408270
  113  C  8  Y     -0.0116873044     0.0028788294     0.0631108842    -0.0467192519     0.0009926759
  114  C  8  Z      0.0084095659     0.0130182875     0.0739625113     0.0437379854    -0.0000616312
  115  C  8 XX      0.0052534005    -0.0002438566    -0.0059431895     0.0061372568    -0.0024697817
  116  C  8 YY     -0.0000987104     0.0001683005     0.0004096576     0.0013904994     0.0175985954
  117  C  8 ZZ     -0.0049646238     0.0007045754     0.0059159649    -0.0075198726    -0.0151229508
  118  C  8 XY      0.0028811578    -0.0035853776    -0.0044910338    -0.0150795513     0.0034079089
  119  C  8 XZ      0.0053740802    -0.0008435987    -0.0062271291     0.0085717922    -0.0071821121
  120  C  8 YZ     -0.0016428894     0.0019098259     0.0024282970     0.0059474217     0.0050835590
  121  N  9  S      0.0057219526    -0.0020296462     0.0003778391     0.0007071406     0.0000040419
  122  N  9  S      0.0117489038    -0.0040791158     0.0012317139     0.0000163227    -0.0000341867
  123  N  9  S      0.0183595483     0.0057766953    -0.0133091495     0.0474273663     0.0007093485
  124  N  9  X     -0.2255358558    -0.2328822713    -0.0706283199     0.0445525406     0.0005043951
  125  N  9  Y     -0.1663954912    -0.0257514861    -0.1197635206    -0.0080132245     0.0009360175
  126  N  9  Z     -0.1075216756     0.2936315413    -0.1484044926    -0.0309632336     0.0010509574
  127  N  9  X      0.1310223014     0.1345615096     0.0457273705    -0.0346329502    -0.0003697547
  128  N  9  Y      0.0993622349     0.0165244108     0.0716874685     0.0145753056    -0.0003712521
  129  N  9  Z      0.0638617727    -0.1745566919     0.0943716235     0.0136897535    -0.0007308076
  130  N  9 XX     -0.0130064076    -0.0152571263    -0.0034765149     0.0013434804     0.0000201049
  131  N  9 YY      0.0171451552     0.0014422198     0.0096999676     0.0003956511    -0.0000678296
  132  N  9 ZZ     -0.0040981446     0.0140540015    -0.0063892157    -0.0018113470     0.0000332620
  133  N  9 XY      0.0059676032     0.0115995081    -0.0003078864    -0.0021901407     0.0000007665
  134  N  9 XZ     -0.0104421607     0.0034443368    -0.0065209624     0.0003173056     0.0000429502
  135  N  9 YZ      0.0004100372    -0.0160819908     0.0039969000     0.0009048417    -0.0000265799
  136  C 10  S      0.0020652665     0.0031388570    -0.0015804856     0.0220660936    -0.0000352539
  137  C 10  S     -0.0048022729    -0.0073672106     0.0037514898    -0.0510321980     0.0002080700
  138  C 10  S      0.0070647207    -0.0018123719     0.0071107400    -0.0511199962    -0.0015949449
  139  C 10  X      0.0212073439     0.0056262832    -0.0013161801     0.0506841419     0.1040264488
  140  C 10  Y      0.0429390421     0.0052999891    -0.0008756687     0.0549233528     0.1793025060
  141  C 10  Z      0.0260350217    -0.0249984145     0.0093953822    -0.0612207350     0.2173074722
  142  C 10  X      0.0145197228     0.0026547289     0.0029383867     0.0053652063     0.0759662917
  143  C 10  Y      0.0179087868    -0.0024750914     0.0022588084     0.0086666564     0.1316695383
  144  C 10  Z      0.0192824393    -0.0103495804     0.0067663357    -0.0029045087     0.1587776729
  145  C 10 XX      0.0027645785    -0.0007444525    -0.0049861941    -0.0004492609     0.0065287879
  146  C 10 YY     -0.0007900913    -0.0006349574    -0.0028860776    -0.0040956177    -0.0008438317
  147  C 10 ZZ     -0.0024269091     0.0003083062     0.0084312809    -0.0031577469    -0.0056428731
  148  C 10 XY      0.0013619786    -0.0017107232    -0.0058119587    -0.0025695427     0.0062359345
  149  C 10 XZ      0.0030560020    -0.0007386671    -0.0038966516    -0.0004018647     0.0062862570
  150  C 10 YZ     -0.0011577857     0.0009296070     0.0015937351     0.0016063505    -0.0033106514
  151  C 11  S     -0.0010032755    -0.0016347115     0.0006324122    -0.0094011041     0.0000241503
  152  C 11  S      0.0027464518     0.0041935972    -0.0015819123     0.0228936071    -0.0000337102
  153  C 11  S     -0.0057531453    -0.0016391042    -0.0036308486     0.0291240163     0.0005166647
  154  C 11  X      0.0315157242    -0.0181807164    -0.0487032649    -0.0333242647     0.1005478498
  155  C 11  Y      0.0460780693    -0.0268666892    -0.0852962573    -0.0258063871     0.1741389527
  156  C 11  Z      0.0736987140    -0.0145838500    -0.1077796516     0.0190666912     0.2101541894
  157  C 11  X      0.0206962176    -0.0095154155    -0.0320176234    -0.0321538849     0.0726574119
  158  C 11  Y      0.0324597786    -0.0130847253    -0.0581122995    -0.0009258290     0.1260118015
  159  C 11  Z      0.0407829368    -0.0136425581    -0.0720866409     0.0036870335     0.1526149622
  160  C 11 XX      0.0007696697     0.0007130900    -0.0032209450     0.0028207558    -0.0069812738
  161  C 11 YY     -0.0034256102     0.0011764636     0.0065784100     0.0013139346     0.0010179290
  162  C 11 ZZ      0.0028336643    -0.0014322232    -0.0035909863    -0.0008848543     0.0059565735
  163  C 11 XY     -0.0017207830    -0.0006015275    -0.0005101281    -0.0029810369    -0.0065973444
  164  C 11 XZ      0.0015378696    -0.0002362795    -0.0046714415     0.0004673058    -0.0067822207
  165  C 11 YZ     -0.0003006267     0.0010562075     0.0026985619     0.0022854416     0.0035439777
  166  C 12  S      0.0000900535     0.0001304816     0.0000010017    -0.0000313991     0.0000501100
  167  C 12  S     -0.0001329636    -0.0001574471    -0.0001041451     0.0002184697    -0.0001210653
  168  C 12  S      0.0037230208     0.0087113454     0.0011021535    -0.0007410373    -0.0007610116
  169  C 12  X      0.0334426759    -0.0128055366    -0.0709296397    -0.0118013400    -0.0027445052
  170  C 12  Y      0.0716494687    -0.0161680568    -0.1258195253     0.0004108931    -0.0048713013
  171  C 12  Z      0.0693982518    -0.0343773028    -0.1487406410    -0.0261471749    -0.0058891892
  172  C 12  X      0.0189612869    -0.0094467470    -0.0461852774    -0.0087101595    -0.0019361198
  173  C 12  Y      0.0400883798    -0.0124248437    -0.0809975179     0.0049240419    -0.0036134940
  174  C 12  Z      0.0423979256    -0.0168541968    -0.0957109514    -0.0220524866    -0.0047063104
  175  C 12 XX     -0.0022269927     0.0013382106     0.0035505731     0.0010383687    -0.0024086450
  176  C 12 YY      0.0003582146    -0.0002211039    -0.0004461832     0.0001753861     0.0172274353
  177  C 12 ZZ      0.0018518382    -0.0010089362    -0.0031255140    -0.0011703385    -0.0148373300
  178  C 12 XY     -0.0028276170     0.0004014706     0.0036278791    -0.0014713515     0.0033330088
  179  C 12 XZ     -0.0019522680     0.0008902349     0.0033782999     0.0013832641    -0.0069769154
  180  C 12 YZ      0.0013532836    -0.0001060227    -0.0018679817     0.0005038061     0.0049099929
  181  C 13  S      0.0010607853     0.0009324654    -0.0007271639     0.0095555024     0.0000574601
  182  C 13  S     -0.0029267194    -0.0023704090     0.0016475071    -0.0230720460    -0.0002097340
  183  C 13  S     -0.0014997798    -0.0054266937     0.0012034203    -0.0235367246     0.0006375931
  184  C 13  X      0.0379445011    -0.0086432108    -0.0529958775     0.0359805870    -0.1028345348
  185  C 13  Y      0.0444338497    -0.0271451275    -0.0836442979    -0.0294359631    -0.1789147130
  186  C 13  Z      0.0698150950    -0.0181491822    -0.1038692847    -0.0106057341    -0.2159266194
  187  C 13  X      0.0212887866    -0.0054897572    -0.0350884997     0.0238176036    -0.0744437950
  188  C 13  Y      0.0281614227    -0.0209938283    -0.0568349289    -0.0041347144    -0.1292684801
  189  C 13  Z      0.0422278977    -0.0083975964    -0.0683873529    -0.0201359234    -0.1563662950
  190  C 13 XX     -0.0006939405     0.0002888095    -0.0010680903    -0.0010168712     0.0066376184
  191  C 13 YY      0.0037112233    -0.0012034051    -0.0062968628    -0.0006462748    -0.0008612671
  192  C 13 ZZ     -0.0032525180     0.0006536012     0.0075541815    -0.0015011809    -0.0058161080
  193  C 13 XY     -0.0006119661    -0.0010074875    -0.0028927066    -0.0036793189     0.0063876760
  194  C 13 XZ     -0.0009919021     0.0009610865     0.0004462992     0.0023150742     0.0064794175
  195  C 13 YZ      0.0012232679    -0.0001430362    -0.0008571925     0.0003501651    -0.0033521748
  196  C 14  S     -0.0019597058    -0.0022691583     0.0016450969    -0.0221160833     0.0000526664
  197  C 14  S      0.0051596383     0.0064458430    -0.0038588719     0.0508985788    -0.0002785983
  198  C 14  S     -0.0024956705     0.0028065906    -0.0034289945     0.0465125616     0.0005389279
  199  C 14  X      0.0056937135    -0.0120321994     0.0090295463    -0.0753830983    -0.1017473698
  200  C 14  Y      0.0437064607     0.0050987637    -0.0007780665     0.0618878517    -0.1767384332
  201  C 14  Z      0.0301659904    -0.0155843136     0.0064774897    -0.0066680631    -0.2138382622
  202  C 14  X      0.0065998974    -0.0075216458     0.0045616282    -0.0095203606    -0.0737088339
  203  C 14  Y      0.0253736262     0.0118665291     0.0035299833     0.0089789271    -0.1273153763
  204  C 14  Z      0.0152951685    -0.0167908236     0.0054676203     0.0042503130    -0.1541239559
  205  C 14 XX      0.0028179731    -0.0002002961    -0.0061447117     0.0009249573    -0.0067306855
  206  C 14 YY      0.0007002704     0.0005996194     0.0037854588     0.0047328785     0.0003785837
  207  C 14 ZZ     -0.0028739801     0.0006029523     0.0017395354     0.0020272866     0.0063012696
  208  C 14 XY      0.0016073826    -0.0018964568    -0.0043837047    -0.0026157442    -0.0066140897
  209  C 14 XZ      0.0027509574    -0.0005431671    -0.0069765232     0.0019360013    -0.0063878288
  210  C 14 YZ     -0.0007195115     0.0011035662     0.0037516821     0.0003942345     0.0033113665
  211  H 15  S      0.0078390780     0.0086803738     0.0128180539     0.0285341275    -0.0002883910
  212  H 15  S     -0.0007813779    -0.0101610147     0.0074386061     0.0164216675    -0.0002125868
  213  H 16  S     -0.0184522983     0.0363402097    -0.0003590251     0.0139105893     0.0001327818
  214  H 16  S     -0.0177547898     0.0155831411    -0.0023935195     0.0076910911     0.0001766052
  215  H 17  S      0.0310810852    -0.0451379005     0.0113355296    -0.0121392292    -0.0000773623
  216  H 17  S      0.0255053912    -0.0230962715    -0.0005607173     0.0031805890    -0.0006007971
  217  H 18  S      0.0073597445    -0.0331658256     0.0053974217    -0.0082703648     0.0001196794
  218  H 18  S      0.0023813564    -0.0132036295    -0.0012205759     0.0230454467     0.0006008204
  219  H 19  S     -0.0565071501    -0.0583685181    -0.0178049701     0.0374762156     0.0000657502
  220  H 19  S     -0.0334471442    -0.0309787776    -0.0145879211     0.0261853647     0.0001057658
  221  H 20  S     -0.0116715009     0.0659422659    -0.0601856409    -0.0516610474     0.0004969867
  222  H 20  S     -0.0111190517     0.0340554121    -0.0476209917    -0.0323297399     0.0004757033
  223  H 21  S      0.0091980456     0.0051026006    -0.0014368528     0.0095738706    -0.0001069835
  224  H 21  S      0.0071293711     0.0066108916    -0.0030665439     0.0361069527    -0.0000839609
  225  H 22  S     -0.0106574367    -0.0123533419     0.0030422559    -0.0352095662     0.0002324602
  226  H 22  S     -0.0062346662    -0.0077999183     0.0022895558    -0.0288724589     0.0001761619
  227  H 23  S     -0.0005779695     0.0029551098     0.0002371128    -0.0005999034    -0.0000297845
  228  H 23  S     -0.0002910217     0.0015042001     0.0001843987    -0.0005283945    -0.0000086385
  229  H 24  S      0.0119260511     0.0080325721    -0.0035301288     0.0358681828     0.0000864890
  230  H 24  S      0.0056719479     0.0020329467    -0.0022664966     0.0282992319     0.0000481479
  231  H 25  S     -0.0087040644    -0.0098937982     0.0012505644    -0.0089067709    -0.0002192842
  232  H 25  S      0.0012443843     0.0093709412     0.0021980894    -0.0341895891    -0.0000483818
  233  C 26  S      0.0057532102    -0.0141726436    -0.0029204963    -0.0019375947     0.0000794689
  234  C 26  S     -0.0140831564     0.0298882667     0.0078111404     0.0022784589    -0.0001863428
  235  C 26  S      0.0056012828     0.0178072332     0.0110172405     0.0137867267    -0.0001222798
  236  C 26  X     -0.0717336027    -0.0382426133     0.0563791112    -0.0955157519    -0.0010608088
  237  C 26  Y     -0.0762849554     0.1007306921     0.0714788631     0.3116295728    -0.0022255450
  238  C 26  Z     -0.1875056932     0.0259937038     0.1392892237    -0.2095748935    -0.0026709392
  239  C 26  X     -0.0708180111     0.0007372452     0.0105537909    -0.0436181237     0.0001452573
  240  C 26  Y     -0.0444104437     0.0518066962     0.0347720522     0.1996262120    -0.0018159436
  241  C 26  Z     -0.0733497258     0.0061030939     0.0866240790    -0.1438582885    -0.0027492537
  242  C 26 XX     -0.0012943478     0.0041479743     0.0102305730    -0.0065738806    -0.0000963187
  243  C 26 YY     -0.0004281006     0.0013556419     0.0002008151    -0.0013349677     0.0001083394
  244  C 26 ZZ      0.0001440394     0.0005247358    -0.0082095971     0.0089066848    -0.0000523403
  245  C 26 XY     -0.0008395692     0.0007034840     0.0077670969     0.0174961844    -0.0000503014
  246  C 26 XZ     -0.0003717809     0.0003753817     0.0078344084    -0.0082146846    -0.0000928838
  247  C 26 YZ      0.0006697584    -0.0008935626    -0.0038017030    -0.0083137950     0.0000730191
  248  C 27  S     -0.0005536220     0.0059755449     0.0004581478     0.0016604689    -0.0000310214
  249  C 27  S      0.0016597027    -0.0141665641     0.0006793984    -0.0059658418     0.0000130318
  250  C 27  S      0.0267655342    -0.0102086435     0.0122776617    -0.0053631078    -0.0008590334
  251  C 27  X     -0.0655613657     0.0306413515     0.0941866199    -0.0734249876    -0.0008571841
  252  C 27  Y     -0.0669160331     0.0782292133     0.1264649762     0.3198075811    -0.0015882480
  253  C 27  Z     -0.1342397107     0.0107534643     0.1955641766    -0.2074710011    -0.0017230328
  254  C 27  X     -0.0515881935     0.0135726441     0.0449823603    -0.0344841480     0.0004436952
  255  C 27  Y     -0.0339556570     0.0408115766     0.0773713420     0.1937495618    -0.0004831365
  256  C 27  Z     -0.0684486945     0.0106434610     0.1190978787    -0.1290995027    -0.0004505098
  257  C 27 XX      0.0064126341    -0.0012081898    -0.0015481567     0.0079746500    -0.0000813411
  258  C 27 YY     -0.0001453860    -0.0001419380     0.0001746472     0.0007709137     0.0016879536
  259  C 27 ZZ     -0.0060763980    -0.0012116133     0.0012306635    -0.0096309826    -0.0016069419
  260  C 27 XY      0.0024014323    -0.0046760848     0.0008963833    -0.0170699101     0.0004821395
  261  C 27 XZ      0.0066805722     0.0010657092    -0.0010897464     0.0103836823    -0.0005478840
  262  C 27 YZ     -0.0014510085     0.0019130265    -0.0003992810     0.0066378402     0.0004144828
  263  C 28  S      0.0138694981    -0.0141851292     0.0172961398    -0.0246760998    -0.0001347311
  264  C 28  S     -0.0352121072     0.0293595653    -0.0451572823     0.0602952222     0.0004120427
  265  C 28  S      0.0245057736     0.0395754865     0.0190456370     0.0098775184    -0.0012805083
  266  C 28  X      0.0071595993    -0.1228613192    -0.0406920866     0.0730479398     0.0006906584
  267  C 28  Y     -0.0595323790     0.0312128054    -0.1275466167     0.0501211467     0.0014787483
  268  C 28  Z      0.0070537584     0.0995559715    -0.0979440338    -0.1021925817     0.0013944796
  269  C 28  X     -0.0151390620    -0.1182027123    -0.0403345743     0.0363984736     0.0006126649
  270  C 28  Y     -0.0377823721     0.0257036846    -0.0849378057     0.0753389835     0.0010736527
  271  C 28  Z     -0.0114452429     0.0806337248    -0.0750489054    -0.0856129564     0.0011096959
  272  C 28 XX      0.0031848668     0.0128755366    -0.0011216491     0.0005910152    -0.0000210736
  273  C 28 YY     -0.0132643187     0.0005682590    -0.0097693552     0.0035128045     0.0000688154
  274  C 28 ZZ      0.0021171906    -0.0052009816     0.0033916155     0.0073325181     0.0000023729
  275  C 28 XY     -0.0049951538    -0.0099086198     0.0027942812     0.0024701860    -0.0000679712
  276  C 28 XZ      0.0095277545    -0.0037486817     0.0093588391    -0.0005067906    -0.0001067441
  277  C 28 YZ      0.0018314996     0.0147207158     0.0022754961    -0.0024591018    -0.0000387153

                         56               57               58               59               60
                   -0.2624684788    -0.1835105042    -0.0635561944     0.0021075733     0.0150625410
    1  C  1  S     -0.0046084910     0.0217873324     0.0006489616    -0.0082628995     0.0000408454
    2  C  1  S      0.0042728647    -0.0450942894    -0.0071437588     0.0117923951    -0.0000561717
    3  C  1  S      0.1191984033    -0.2611233434     0.0091241256     0.1374617298    -0.0019205488
    4  C  1  X      0.0293291677    -0.0266117051     0.1052882550     0.0726663639    -0.0007755696
    5  C  1  Y     -0.0454440818     0.0419891640     0.0039024131     0.0090639701    -0.0001244317
    6  C  1  Z     -0.0301884577     0.0726010854     0.0581458276     0.0285695162    -0.0003792237
    7  C  1  X      0.0336090526    -0.0547976308     0.0863449873     0.0830676552    -0.0007394534
    8  C  1  Y     -0.0371566331     0.0557604667    -0.0037862319    -0.0148679881     0.0007513457
    9  C  1  Z     -0.0546010581     0.0969869897     0.0385365728     0.0135505437     0.0008667037
   10  C  1 XX      0.0075739465    -0.0130037284     0.0040911483     0.0042880315    -0.0000145361
   11  C  1 YY     -0.0059200792     0.0040062183    -0.0018451856     0.0008314441     0.0000166409
   12  C  1 ZZ      0.0006541254    -0.0035331442    -0.0032098128    -0.0012322447    -0.0000292150
   13  C  1 XY      0.0017514921    -0.0053243890    -0.0025601364    -0.0008416014     0.0000186455
   14  C  1 XZ      0.0056467256    -0.0109272403     0.0021341242     0.0049694658    -0.0000365002
   15  C  1 YZ     -0.0005263949     0.0020348913    -0.0024773822    -0.0028509256     0.0000116156
   16  C  2  S     -0.0005813717    -0.0052831749     0.0420013164     0.0323833227    -0.0002529478
   17  C  2  S      0.0081069901     0.0061620948    -0.0925117890    -0.0692641095     0.0002863417
   18  C  2  S     -0.0799537370     0.1475487789    -0.3599923044    -0.4227044733     0.0108016384
   19  C  2  X     -0.1425642618     0.2002144639    -0.2586490162    -0.1902726679     0.0017228253
   20  C  2  Y      0.0689829099    -0.0700487041     0.0733468081     0.0623318544    -0.0007063721
   21  C  2  Z     -0.0078334548    -0.0266121180    -0.0379754414    -0.0201528048     0.0002331654
   22  C  2  X     -0.1237517080     0.1792856878    -0.3851059353    -0.3413389245     0.0055990907
   23  C  2  Y      0.0241827749    -0.0151302200     0.0861761474     0.0819509087     0.0016313504
   24  C  2  Z     -0.0293969696    -0.0052538820    -0.1059365466    -0.0449102379     0.0012357434
   25  C  2 XX     -0.0058063217     0.0060326113    -0.0017612832    -0.0000080256    -0.0000297787
   26  C  2 YY      0.0020642681     0.0006095474    -0.0067108988    -0.0079244294     0.0000602322
   27  C  2 ZZ      0.0033589399    -0.0027513163    -0.0095982812    -0.0080715141     0.0000733164
   28  C  2 XY      0.0018824831    -0.0112787687    -0.0060419402     0.0011120306     0.0000199262
   29  C  2 XZ     -0.0027759357     0.0160993816     0.0142099228     0.0003272029    -0.0000407282
   30  C  2 YZ      0.0014035298    -0.0087616478    -0.0067647207    -0.0014006655     0.0000067843
   31  C  3  S      0.0080009803     0.0023687991     0.0299749274    -0.0037089728    -0.0002211468
   32  C  3  S     -0.0187264712     0.0027418393    -0.0682085428     0.0051216913     0.0011021919
   33  C  3  S     -0.0136643116    -0.1817341005    -0.2336757989     0.1758154479    -0.0073312127
   34  C  3  X     -0.0234937115    -0.3083702067    -0.2879006727     0.0439745018     0.0001725373
   35  C  3  Y     -0.0332449811     0.1388559100     0.0750704533    -0.0182407002     0.0000507610
   36  C  3  Z      0.0047593650    -0.0231409829    -0.0410894834    -0.0081590968    -0.0001101734
   37  C  3  X     -0.0191810085    -0.2641243077    -0.4158576731     0.0055979124    -0.0014988964
   38  C  3  Y     -0.0193751226     0.0824048097     0.0702559633    -0.0238811722    -0.0015916276
   39  C  3  Z      0.0072931891    -0.0808254126    -0.0667392016     0.0342975433    -0.0072021191
   40  C  3 XX      0.0054521053    -0.0187362055     0.0132514405     0.0129103198    -0.0000409594
   41  C  3 YY     -0.0065563151     0.0091398242    -0.0179392710    -0.0073044038     0.0001413355
   42  C  3 ZZ     -0.0025100397     0.0053794235    -0.0087370755    -0.0011896573     0.0000720832
   43  C  3 XY      0.0026327662     0.0030572945     0.0046106032     0.0012194937    -0.0000519773
   44  C  3 XZ     -0.0034674934    -0.0002634463    -0.0003273543     0.0011718722    -0.0000429051
   45  C  3 YZ      0.0000473637     0.0003499469     0.0013891294     0.0015050796    -0.0000226345
   46  C  4  S      0.0038822419    -0.0223786062     0.0000485112     0.0143523422     0.0000152820
   47  C  4  S     -0.0105234338     0.0423349977     0.0034148465    -0.0193712410    -0.0006118349
   48  C  4  S     -0.0322488028     0.3090685279    -0.0261356810    -0.2839354456     0.0099678704
   49  C  4  X      0.0499358774     0.0600475213     0.1249367910    -0.0040526106    -0.0003461115
   50  C  4  Y      0.0207867943    -0.0957355348     0.0052211605     0.0268926631    -0.0004246933
   51  C  4  Z      0.0185874511    -0.0126682528     0.0618812398     0.0102233006    -0.0001778108
   52  C  4  X      0.0239426150     0.0460162979     0.1065924865     0.0002559853    -0.0012501036
   53  C  4  Y      0.0130122614    -0.1527553944     0.0048247520     0.0951260034    -0.0067133440
   54  C  4  Z      0.0172120766    -0.0106201003     0.0495617223     0.0065488470     0.0022899669
   55  C  4 XX     -0.0015542648     0.0168835699     0.0037349020    -0.0058065987    -0.0000317784
   56  C  4 YY      0.0007568125    -0.0051956489    -0.0004267080     0.0027899938    -0.0000173477
   57  C  4 ZZ     -0.0020777732     0.0006173631    -0.0027702470    -0.0026224651    -0.0000203201
   58  C  4 XY     -0.0027780681     0.0029883220    -0.0027929043    -0.0016266205     0.0000248785
   59  C  4 XZ     -0.0011362898     0.0131114494     0.0001984314    -0.0039196456     0.0000356525
   60  C  4 YZ     -0.0011796992    -0.0046830396    -0.0029779722     0.0016330783     0.0000327987
   61  C  5  S     -0.0126383455     0.0068411326    -0.0461389618    -0.0261004773     0.0002544301
   62  C  5  S      0.0268967213    -0.0086927000     0.1029517279     0.0609365426    -0.0008271192
   63  C  5  S      0.0774225189    -0.1381950410     0.3832804841     0.2059529726     0.0021778179
   64  C  5  X     -0.0560252722     0.1177064210    -0.1618561331    -0.0635937002     0.0007647532
   65  C  5  Y     -0.0327012435     0.2035480090    -0.1276343547    -0.0948045149     0.0008452914
   66  C  5  Z     -0.0364189009     0.1818324404    -0.1581413357    -0.0516838572     0.0007447593
   67  C  5  X     -0.0509635420     0.1554256406    -0.2144321192    -0.1382047293     0.0036519045
   68  C  5  Y     -0.0209761135     0.1268236444    -0.1344692030    -0.0758723832    -0.0013023264
   69  C  5  Z     -0.0403933657     0.1141468315    -0.2799518698    -0.0513688838    -0.0007751335
   70  C  5 XX     -0.0072829501    -0.0044941628    -0.0055764017     0.0131266417    -0.0000562187
   71  C  5 YY     -0.0000618014     0.0128186061     0.0201379373     0.0045541098    -0.0001226594
   72  C  5 ZZ      0.0133513948    -0.0143942489     0.0047885528    -0.0038368747     0.0000236998
   73  C  5 XY     -0.0099736852    -0.0054966373    -0.0099206141     0.0071407800     0.0000222311
   74  C  5 XZ     -0.0054945931    -0.0160972679    -0.0167662184     0.0076755996     0.0000028396
   75  C  5 YZ      0.0033934199    -0.0045547863    -0.0001382454    -0.0020406590     0.0000050172
   76  C  6  S      0.0098298416     0.0041406786     0.0039087095    -0.0042821578     0.0000355811
   77  C  6  S     -0.0270018092    -0.0122045567    -0.0146429556     0.0115605774     0.0000185061
   78  C  6  S     -0.0375316166    -0.0169825990     0.0105949115     0.0614562336    -0.0047847569
   79  C  6  X     -0.0081371758    -0.0370162509     0.0127900920     0.0198413168    -0.0001921760
   80  C  6  Y      0.0513678572    -0.0477828770     0.0062288249     0.0046791000    -0.0000793330
   81  C  6  Z     -0.0120087666     0.0742628391     0.0150440050    -0.0091933929     0.0000226863
   82  C  6  X      0.0029258818    -0.0363986529     0.0225425297     0.0302430074    -0.0014890249
   83  C  6  Y      0.0370371858    -0.0545007439    -0.0099958554     0.0199103730     0.0008980277
   84  C  6  Z     -0.0123063664     0.0767102094     0.0008628014    -0.0407380697     0.0010553668
   85  C  6 XX      0.0013248094     0.0008510205     0.0022385191    -0.0005615168     0.0000064953
   86  C  6 YY     -0.0028530138    -0.0022363019    -0.0017545078     0.0025368000    -0.0000059068
   87  C  6 ZZ     -0.0044118662    -0.0013343803    -0.0038395532     0.0010981739    -0.0000309859
   88  C  6 XY     -0.0018800873    -0.0006526173    -0.0031826504    -0.0009779203     0.0000233990
   89  C  6 XZ      0.0002153502    -0.0006218221    -0.0012804417     0.0011427523     0.0000151765
   90  C  6 YZ      0.0009044383     0.0008752753    -0.0012297247    -0.0020420006    -0.0000015314
   91  C  7  S     -0.0021700966     0.0080508746     0.0024522984    -0.0020556719     0.0000024136
   92  C  7  S      0.0036342632    -0.0152092360    -0.0037616856     0.0057442679    -0.0001178404
   93  C  7  S      0.0030239959    -0.0231715172    -0.0498777559    -0.0433211580     0.0002404601
   94  C  7  X     -0.0164728638     0.0103577506    -0.0414164476    -0.0727124850     0.0006571956
   95  C  7  Y     -0.0182749430    -0.0180662797    -0.0575380379    -0.0630419234     0.0006394630
   96  C  7  Z     -0.0271110484     0.0052064706    -0.0352326633    -0.0362563682     0.0003422026
   97  C  7  X     -0.0218733983     0.0286164967    -0.0439466755    -0.0746092554    -0.0014623062
   98  C  7  Y     -0.0160819519    -0.0031540362     0.0145631481    -0.0171669831     0.0012114334
   99  C  7  Z     -0.0304971381     0.0244697784    -0.0421098578    -0.0340906983    -0.0015834964
  100  C  7 XX     -0.0042336680     0.0065777501     0.0088507580     0.0104064565    -0.0000975308
  101  C  7 YY      0.0105962998    -0.0195889300    -0.0204647454    -0.0142903826     0.0001130483
  102  C  7 ZZ     -0.0062852862     0.0098737843     0.0088670799     0.0044564480    -0.0000453194
  103  C  7 XY     -0.0008418185     0.0015038868    -0.0039499640    -0.0046611066     0.0000420952
  104  C  7 XZ     -0.0070736561     0.0117495521     0.0091312891     0.0062367767    -0.0000545644
  105  C  7 YZ      0.0035190553    -0.0052519677    -0.0026208069    -0.0004087166     0.0000106749
  106  C  8  S      0.0003045220    -0.0007335117     0.0007135195     0.0008942776     0.0000940690
  107  C  8  S     -0.0006985260     0.0017189196    -0.0008937485    -0.0004048476    -0.0004185241
  108  C  8  S     -0.0010642791    -0.0008195525     0.0341148906     0.0517032475    -0.0011793921
  109  C  8  X      0.0941635714     0.0109309437     0.0227741316    -0.0997794791     0.0007133339
  110  C  8  Y      0.1626325852     0.0253043056     0.0364710620    -0.1783334547     0.0015823742
  111  C  8  Z      0.1931514213     0.0298690880     0.0407065030    -0.2169265508     0.0017392748
  112  C  8  X      0.0677728083     0.0113730680    -0.0090744050    -0.1809948081     0.0001739825
  113  C  8  Y      0.1144403571     0.0253628768     0.0321969475    -0.2480439104     0.0020051384
  114  C  8  Z      0.1366365734     0.0209737103     0.0686685586    -0.2639280155     0.0008361634
  115  C  8 XX      0.0050965315     0.0067177516    -0.0094023377     0.0083635882    -0.0041303404
  116  C  8 YY     -0.0008213614    -0.0005824115     0.0004962760    -0.0004936849     0.0276303975
  117  C  8 ZZ     -0.0045300873    -0.0057712485     0.0086744084    -0.0077517280    -0.0235841490
  118  C  8 XY      0.0056972541     0.0071150085    -0.0072477813     0.0067555554     0.0051253338
  119  C  8 XZ      0.0051249637     0.0061378477    -0.0094213972     0.0077001399    -0.0115118195
  120  C  8 YZ     -0.0029925538    -0.0035715238     0.0038918693    -0.0034104988     0.0081240738
  121  N  9  S     -0.0000818918     0.0013112341     0.0024442965     0.0010700501     0.0000149887
  122  N  9  S     -0.0007001780     0.0041851474     0.0022730764    -0.0008342110    -0.0000813199
  123  N  9  S      0.0097502066    -0.0150166423     0.0682556132     0.0544816320     0.0020673867
  124  N  9  X      0.0372315358    -0.0542078223    -0.0773897135    -0.0862136486     0.0005614360
  125  N  9  Y      0.0661360946    -0.0978571459    -0.0970716935    -0.0787534023     0.0005288225
  126  N  9  Z      0.0698186708    -0.0922722174    -0.0662833879    -0.0380227406     0.0002544224
  127  N  9  X     -0.0261949804     0.0420229838     0.0628695955     0.0859965277    -0.0007452824
  128  N  9  Y     -0.0425714466     0.0697140578     0.1056078344     0.0982568942     0.0001715397
  129  N  9  Z     -0.0490309323     0.0736306479     0.0552345164     0.0320878252    -0.0003022457
  130  N  9 XX      0.0015551371    -0.0015418431    -0.0009574782     0.0001038960    -0.0000278319
  131  N  9 YY     -0.0041407222     0.0044963747     0.0010722575    -0.0012336040     0.0000147293
  132  N  9 ZZ      0.0024797029    -0.0021409884    -0.0007529142    -0.0000395933    -0.0000277371
  133  N  9 XY      0.0001570907    -0.0004280151    -0.0007702639    -0.0005809669    -0.0000054205
  134  N  9 XZ      0.0025020296    -0.0022367471    -0.0002430635     0.0006409010    -0.0000044206
  135  N  9 YZ     -0.0012988786     0.0008325631    -0.0004898023    -0.0003918300    -0.0000082661
  136  C 10  S     -0.0007619942    -0.0006608537    -0.0021163989     0.0010568631     0.0000149541
  137  C 10  S      0.0018429569     0.0015196731     0.0053264027    -0.0024884286     0.0001107582
  138  C 10  S      0.0017546197    -0.0019938655     0.0307405151     0.0131734581    -0.0015546506
  139  C 10  X      0.0501812261     0.0272836112    -0.0385757469     0.0607007107     0.1053071540
  140  C 10  Y      0.0878822483     0.0481300677    -0.0635850585     0.1031670456     0.1817658017
  141  C 10  Z      0.1102312717     0.0601203814    -0.0697421156     0.1226811338     0.2201365572
  142  C 10  X      0.0392475096     0.0244415281    -0.0321879233     0.0909682408     0.1628840325
  143  C 10  Y      0.0686565080     0.0444093792    -0.0759343602     0.1333517110     0.2813015832
  144  C 10  Z      0.0836854104     0.0501122566    -0.0753273296     0.1801243992     0.3403418804
  145  C 10 XX     -0.0045293078    -0.0000802135    -0.0018098228     0.0071693165    -0.0107070877
  146  C 10 YY     -0.0072876872    -0.0017952574    -0.0004340405     0.0109070018     0.0007668670
  147  C 10 ZZ      0.0121307966     0.0020650449     0.0032897514    -0.0184527218     0.0099766552
  148  C 10 XY     -0.0069996466    -0.0006829376    -0.0023782085     0.0107994400    -0.0104613712
  149  C 10 XZ     -0.0021228380     0.0004469505    -0.0010769780     0.0036891683    -0.0101701197
  150  C 10 YZ      0.0004455896    -0.0003487932     0.0003991967    -0.0011319816     0.0052917095
  151  C 11  S      0.0002984730     0.0001767250     0.0009195434    -0.0002385293    -0.0000182258
  152  C 11  S     -0.0006943249    -0.0004622121    -0.0026752346    -0.0000296887    -0.0000732239
  153  C 11  S     -0.0004466478     0.0005673443    -0.0154055060    -0.0081037238     0.0006003128
  154  C 11  X     -0.0424267421    -0.0043793610    -0.0031443454     0.0413174152    -0.1081456293
  155  C 11  Y     -0.0749621098    -0.0081114867    -0.0099325859     0.0724783693    -0.1871044093
  156  C 11  Z     -0.0917458544    -0.0102011877    -0.0131479626     0.0876319502    -0.2259766341
  157  C 11  X     -0.0312582254    -0.0028947928    -0.0035186943     0.0622382497    -0.1665073573
  158  C 11  Y     -0.0559670812    -0.0070231858    -0.0146355309     0.1119361821    -0.2877397438
  159  C 11  Z     -0.0676223861    -0.0070913039    -0.0202369004     0.1306850855    -0.3475228834
  160  C 11 XX     -0.0078215973    -0.0036378824     0.0049027741    -0.0121741109    -0.0100572437
  161  C 11 YY      0.0084816828     0.0028070034    -0.0044407720     0.0131400333     0.0007472011
  162  C 11 ZZ     -0.0007610102     0.0007684229    -0.0010482546    -0.0010880492     0.0093001559
  163  C 11 XY     -0.0048056484    -0.0026302001     0.0039053462    -0.0077729474    -0.0097487680
  164  C 11 XZ     -0.0095678997    -0.0041681116     0.0059222675    -0.0148962124    -0.0095656607
  165  C 11 YZ      0.0054946072     0.0023277356    -0.0034760218     0.0086978334     0.0049636743
  166  C 12  S      0.0000229730    -0.0000410158     0.0000315250     0.0000880185     0.0001402218
  167  C 12  S     -0.0000670911     0.0001091575    -0.0003993089    -0.0008787393    -0.0003968148
  168  C 12  S     -0.0005615756     0.0001583420     0.0029928395     0.0047175167     0.0003389504
  169  C 12  X     -0.0923086138    -0.0294551047     0.0381367040    -0.0989674599     0.0026376260
  170  C 12  Y     -0.1605642786    -0.0512011634     0.0658560852    -0.1721246705     0.0042785963
  171  C 12  Z     -0.1931887176    -0.0615770451     0.0795607140    -0.2076659206     0.0052558357
  172  C 12  X     -0.0696817585    -0.0266476628     0.0428226985    -0.1477941212     0.0036374661
  173  C 12  Y     -0.1218591226    -0.0475117094     0.0759176331    -0.2503764783     0.0070326613
  174  C 12  Z     -0.1464615378    -0.0558768297     0.0923946191    -0.3037697352     0.0087920675
  175  C 12 XX      0.0025966782     0.0000944788     0.0006764945    -0.0042996439     0.0040155615
  176  C 12 YY     -0.0006337425    -0.0001024670    -0.0000041081    -0.0000894967    -0.0271028204
  177  C 12 ZZ     -0.0019776462     0.0000303715    -0.0007926179     0.0041671604     0.0230201112
  178  C 12 XY      0.0024564725     0.0000991928     0.0008509755    -0.0042987514    -0.0049767863
  179  C 12 XZ      0.0026227583     0.0000755057     0.0007344741    -0.0038184289     0.0111916095
  180  C 12 YZ     -0.0014183403    -0.0000625575    -0.0004616256     0.0019644983    -0.0078215979
  181  C 13  S     -0.0001834239    -0.0004105694    -0.0006485164     0.0007072595    -0.0000186136
  182  C 13  S      0.0004026490     0.0010976967     0.0007967609    -0.0027381918     0.0001443501
  183  C 13  S      0.0021995221     0.0014171183     0.0040158999    -0.0158734277    -0.0017005687
  184  C 13  X     -0.0395730059    -0.0052716355    -0.0078170763     0.0471441685     0.1054694717
  185  C 13  Y     -0.0672846504    -0.0065150648    -0.0108414809     0.0786542863     0.1833280492
  186  C 13  Z     -0.0816609493    -0.0077472018    -0.0126337189     0.0943466077     0.2213250195
  187  C 13  X     -0.0294974186    -0.0040572446    -0.0128385230     0.0727202939     0.1614108280
  188  C 13  Y     -0.0490608565    -0.0055109872    -0.0157956441     0.1199370874     0.2786408326
  189  C 13  Z     -0.0591434252    -0.0043881060    -0.0169615705     0.1392978779     0.3371686089
  190  C 13 XX     -0.0056349838    -0.0028554831     0.0041068886    -0.0084648411     0.0104030203
  191  C 13 YY     -0.0072450947    -0.0021703658     0.0033485736    -0.0113662530    -0.0005178965
  192  C 13 ZZ      0.0129427678     0.0052001679    -0.0073416734     0.0192192465    -0.0098440510
  193  C 13 XY     -0.0080155657    -0.0035331044     0.0052890966    -0.0121472534     0.0102269032
  194  C 13 XZ     -0.0033381045    -0.0021370793     0.0027262257    -0.0046836124     0.0098798332
  195  C 13 YZ      0.0011041392     0.0008774005    -0.0012579091     0.0015536288    -0.0050678187
  196  C 14  S      0.0006169104     0.0008784270     0.0018087055    -0.0012236491     0.0000794337
  197  C 14  S     -0.0013811731    -0.0019303699    -0.0047108269     0.0030808105    -0.0004973987
  198  C 14  S     -0.0039691435    -0.0003211512    -0.0131139315     0.0097090087     0.0029673065
  199  C 14  X      0.0566203870     0.0307079316    -0.0310010836     0.0539946051    -0.1063932092
  200  C 14  Y      0.0941938460     0.0475768041    -0.0633686001     0.0999501517    -0.1849252937
  201  C 14  Z      0.1157258098     0.0597873805    -0.0731924256     0.1189473769    -0.2237426099
  202  C 14  X      0.0413023415     0.0233291607    -0.0348026175     0.0903580925    -0.1623313563
  203  C 14  Y      0.0715065273     0.0430290621    -0.0632805243     0.1402661966    -0.2808020559
  204  C 14  Z      0.0879646760     0.0513506744    -0.0843861664     0.1568187046    -0.3413240065
  205  C 14 XX     -0.0065596225    -0.0004618098    -0.0025780599     0.0106156065     0.0103034289
  206  C 14 YY      0.0084510762     0.0017491650     0.0011029557    -0.0121380301    -0.0011826149
  207  C 14 ZZ     -0.0021053775    -0.0015787729     0.0005162494     0.0019894076    -0.0092060104
  208  C 14 XY     -0.0036079773     0.0000524970    -0.0017441709     0.0070101161     0.0100040801
  209  C 14 XZ     -0.0084825409    -0.0011695963    -0.0026134451     0.0138323412     0.0100113067
  210  C 14 YZ      0.0049562149     0.0008069715     0.0012835599    -0.0083173259    -0.0051795717
  211  H 15  S     -0.0215145462     0.0448987526    -0.0103738265    -0.0248079431     0.0001679371
  212  H 15  S     -0.0142550592     0.0459108468    -0.0122542649    -0.0602949966     0.0001758290
  213  H 16  S      0.0095232689    -0.0408018498     0.0014018796     0.0123331739     0.0000583779
  214  H 16  S      0.0063424150    -0.0353770431     0.0515258894     0.1154196819    -0.0006071369
  215  H 17  S     -0.0098607751     0.0242891385    -0.0129211380    -0.0064920496     0.0000622320
  216  H 17  S      0.0064180716     0.0323611984     0.0276625239    -0.0657691805    -0.0055358933
  217  H 18  S      0.0159775447    -0.0475207538     0.0036295962     0.0183032604    -0.0001550158
  218  H 18  S      0.0101683365    -0.0470666148     0.0056619315     0.0655211876     0.0039930945
  219  H 19  S      0.0001154958     0.0011814726    -0.0112107369    -0.0036442233     0.0001268269
  220  H 19  S     -0.0004031285    -0.0028528721    -0.0643791749    -0.0515558601     0.0012673600
  221  H 20  S      0.0277951265     0.0088065763     0.0173771537    -0.0053282691     0.0000115717
  222  H 20  S      0.0309302219     0.0136870918     0.0875924937     0.0201034565    -0.0004168652
  223  H 21  S      0.0000978410    -0.0000816914     0.0017884440     0.0005841828     0.0002305123
  224  H 21  S     -0.0009458696    -0.0016907091    -0.0015584964     0.0063188206     0.0004367644
  225  H 22  S      0.0009558534     0.0003290868     0.0012144052    -0.0002367087    -0.0000320226
  226  H 22  S      0.0008417136     0.0005802944     0.0038690390     0.0001188302     0.0001514841
  227  H 23  S     -0.0001438714     0.0000611184    -0.0000495496    -0.0000194661     0.0002150635
  228  H 23  S     -0.0001074633     0.0000126564     0.0001997666     0.0009039893     0.0007759965
  229  H 24  S     -0.0005767122    -0.0008444125    -0.0008547099     0.0009337368     0.0000171812
  230  H 24  S     -0.0005591724    -0.0012422143    -0.0013100773     0.0050152092    -0.0000889974
  231  H 25  S      0.0002653230    -0.0004937751    -0.0002014713     0.0020308762    -0.0001439109
  232  H 25  S      0.0010739116     0.0005506945     0.0077348492     0.0023391910     0.0005577755
  233  C 26  S      0.0058657869    -0.0105770757     0.0053888326     0.0050445363    -0.0000205068
  234  C 26  S     -0.0138645632     0.0221114890    -0.0086214467    -0.0064062967    -0.0000523472
  235  C 26  S     -0.0099396260     0.0082124849    -0.1588536943    -0.1520817672     0.0004248819
  236  C 26  X     -0.0730893987    -0.0538182589    -0.0240022678     0.0894248176    -0.0007266165
  237  C 26  Y     -0.1614221779    -0.0510590351    -0.0568131402     0.1173212469    -0.0006602450
  238  C 26  Z     -0.1896535127    -0.0514307456    -0.0928168988     0.1551558395    -0.0010300967
  239  C 26  X     -0.0480349944    -0.0253126949    -0.0070996963     0.0319968065     0.0029329772
  240  C 26  Y     -0.1122495678    -0.0440899807    -0.0634139840     0.1382146651    -0.0014327842
  241  C 26  Z     -0.1293295673    -0.0581278277    -0.0835032026     0.2209013957    -0.0041981287
  242  C 26 XX     -0.0024690622    -0.0102276019     0.0136390098    -0.0005625644    -0.0001169867
  243  C 26 YY     -0.0007726659     0.0027330938     0.0006984956    -0.0002518844     0.0004809816
  244  C 26 ZZ      0.0003759045     0.0110050327    -0.0181538106    -0.0019182621    -0.0003610550
  245  C 26 XY     -0.0019258687    -0.0138872461     0.0113957358     0.0027564735     0.0000262557
  246  C 26 XZ     -0.0002126210    -0.0112515161     0.0131509780    -0.0011077587    -0.0002341140
  247  C 26 YZ      0.0011160779     0.0065546925    -0.0061059911    -0.0007150746     0.0001675944
  248  C 27  S     -0.0016211022     0.0036955256    -0.0052583354    -0.0046354605    -0.0000193714
  249  C 27  S      0.0030557646    -0.0087708137     0.0131081801     0.0154011689    -0.0002146416
  250  C 27  S     -0.0021140185    -0.0088262479     0.0024688525     0.0701117898    -0.0037472280
  251  C 27  X     -0.0430638203    -0.0604466937     0.0663006543    -0.0273750726     0.0002907985
  252  C 27  Y     -0.0813261494    -0.1328744867     0.0992571517    -0.0188055865     0.0001233341
  253  C 27  Z     -0.0788938591    -0.1450953488     0.1658445525    -0.0379067991     0.0000333783
  254  C 27  X     -0.0216547271    -0.0406817009     0.0161327674    -0.1241086355     0.0027534554
  255  C 27  Y     -0.0485622513    -0.0988084091     0.1077762069    -0.0094765910     0.0008305395
  256  C 27  Z     -0.0485938248    -0.1013374751     0.1823946922    -0.0088785635     0.0009282911
  257  C 27 XX      0.0138026892     0.0028017153     0.0073112695    -0.0155561474    -0.0006639008
  258  C 27 YY     -0.0010731936    -0.0006330798     0.0005314704     0.0022255727     0.0050446152
  259  C 27 ZZ     -0.0120830792    -0.0033642400    -0.0053609586     0.0164385164    -0.0044347468
  260  C 27 XY      0.0135127253     0.0033451787     0.0050320689    -0.0153862085     0.0010244322
  261  C 27 XZ      0.0125041238     0.0032071855     0.0051796716    -0.0163014335    -0.0019874975
  262  C 27 YZ     -0.0067329993    -0.0017135697    -0.0024854103     0.0080001386     0.0014332964
  263  C 28  S     -0.0067940753    -0.0106074090    -0.0341631631    -0.0085780362     0.0001032573
  264  C 28  S      0.0193483161     0.0153187669     0.0713720780     0.0123429040     0.0000941700
  265  C 28  S     -0.0243756376     0.1911020848     0.2734598789     0.0918891796    -0.0063754200
  266  C 28  X      0.0513681046    -0.1175122118    -0.1310769399    -0.0808650969     0.0010027277
  267  C 28  Y      0.1018718658    -0.1583905025    -0.0927788495    -0.0654496358     0.0008059249
  268  C 28  Z      0.1016347666    -0.2048958838    -0.1325125508    -0.0419152976     0.0007104464
  269  C 28  X      0.0532476992    -0.1532554379    -0.2744019055    -0.1876309357     0.0021407508
  270  C 28  Y      0.0662503035    -0.1102043864    -0.1211938900    -0.1362642714     0.0024046649
  271  C 28  Z      0.0720684210    -0.1772336322    -0.2140522443    -0.1161198995     0.0025254866
  272  C 28 XX     -0.0015128183     0.0050626784    -0.0069475622    -0.0094026116     0.0000706337
  273  C 28 YY      0.0023598567     0.0087322051     0.0109881614     0.0060249980    -0.0000139653
  274  C 28 ZZ      0.0008028336    -0.0063571518     0.0098467184     0.0042952469    -0.0000407337
  275  C 28 XY     -0.0051889918     0.0111888520    -0.0095120151    -0.0050283643     0.0000539366
  276  C 28 XZ     -0.0065887263     0.0077011562    -0.0169407551    -0.0147654515     0.0001148194
  277  C 28 YZ     -0.0027865911     0.0046907539    -0.0013858694    -0.0036422549     0.0000313965

                         61               62               63               64               65
                    0.0457085980     0.0546596231     0.0686831201     0.0800321649     0.0835382804
    1  C  1  S     -0.0353571445     0.0537661102     0.0017415986    -0.0295655911     0.0068166536
    2  C  1  S      0.0949143994    -0.1140374591    -0.0151715495     0.0499534335    -0.0262718939
    3  C  1  S      0.4106755365    -0.8411743695     0.4745279602     0.4743622454    -0.0781329120
    4  C  1  X      0.0840881066    -0.0984696387     0.1642303368     0.0317996291     0.0261396544
    5  C  1  Y     -0.0176700977     0.0820893953     0.0022128605    -0.0054283354     0.0097469137
    6  C  1  Z      0.0427004039    -0.0693145115    -0.0602761971     0.0383863926    -0.0266883441
    7  C  1  X      0.0816563715    -0.1625869524     0.4280673506    -0.0198886385     0.0676825361
    8  C  1  Y      0.0153126507     0.2411408062     0.2064876511    -0.1104440665     0.1034374165
    9  C  1  Z      0.1619831788    -0.1237138828    -0.4320097845     0.0641816560    -0.1085237150
   10  C  1 XX      0.0073507430    -0.0056585398    -0.0023867226     0.0092312425    -0.0027926477
   11  C  1 YY     -0.0015549918    -0.0152976794    -0.0094425946    -0.0012042720    -0.0030954706
   12  C  1 ZZ      0.0134235570    -0.0047198859     0.0108229342     0.0033702972    -0.0002334757
   13  C  1 XY      0.0056368486     0.0015283790     0.0066949282     0.0026980391     0.0004431905
   14  C  1 XZ     -0.0055352308    -0.0047273338    -0.0075168391     0.0051283098    -0.0013055627
   15  C  1 YZ      0.0021807390    -0.0056689591    -0.0048881597    -0.0047184598    -0.0002477812
   16  C  2  S     -0.0276250935     0.0151084588     0.0252502133     0.0190920634     0.0045896973
   17  C  2  S      0.0720424794    -0.0556255938    -0.0381555912    -0.0275144662    -0.0205107961
   18  C  2  S      0.3208051310     0.0201850871    -0.7444547471    -0.5929487409    -0.0322245116
   19  C  2  X      0.0247226849     0.0662266963     0.0126576002    -0.1705439086     0.0278026119
   20  C  2  Y     -0.0110966213     0.0180811317     0.1126107466     0.0905177901     0.0135389891
   21  C  2  Z     -0.0091307826    -0.0055844950     0.0097938243    -0.0771862777     0.0129956093
   22  C  2  X      0.0005438674     0.1296014168     0.0358563571    -0.3623049123     0.0818678293
   23  C  2  Y     -0.0159255282     0.1616005976     0.1746180748     0.0381244143     0.0720706479
   24  C  2  Z     -0.1175854575     0.0556777899    -0.0305157617    -0.1445063123     0.0327197668
   25  C  2 XX      0.0073778966     0.0031726962    -0.0062829118    -0.0036726709    -0.0015990442
   26  C  2 YY      0.0041572703     0.0014413560     0.0041548203    -0.0052028009    -0.0000903477
   27  C  2 ZZ      0.0052492063    -0.0144712025    -0.0103851934    -0.0017524607    -0.0031630241
   28  C  2 XY      0.0009616171     0.0031498733     0.0111057955     0.0011158136     0.0018646144
   29  C  2 XZ      0.0063530171    -0.0009434170     0.0016869673    -0.0082219203     0.0005702197
   30  C  2 YZ      0.0043679924     0.0024710410     0.0039612838     0.0026819463     0.0005218443
   31  C  3  S      0.0170138234     0.0360875513     0.0207936254    -0.0210297324     0.0038030785
   32  C  3  S     -0.0396983179    -0.1019163866    -0.0612499284     0.0346573836     0.0041005368
   33  C  3  S     -0.2284192554    -0.3813217002    -0.3013624491     0.5769964590    -0.1695294943
   34  C  3  X     -0.0503953391    -0.0382870089     0.0727163393     0.2032977960    -0.0035981835
   35  C  3  Y      0.0398910745     0.0124444563    -0.0010275713    -0.0795013301     0.0068634468
   36  C  3  Z     -0.0312833370     0.0251228423     0.0959294440     0.0053163683     0.0087712078
   37  C  3  X     -0.0516133945    -0.0636321557     0.1522356227     0.4846356280    -0.0472586193
   38  C  3  Y      0.0980318225     0.1320231912    -0.0117655026    -0.1585827423    -0.0112387019
   39  C  3  Z     -0.0847287713     0.0890590064     0.2683969208     0.1167840170    -0.0229692823
   40  C  3 XX      0.0007257925    -0.0097517582    -0.0106360063     0.0024690345    -0.0009773488
   41  C  3 YY     -0.0021292054    -0.0111342588    -0.0114939432     0.0067127001    -0.0012530980
   42  C  3 ZZ     -0.0083692984    -0.0022347867     0.0068970760     0.0019478101     0.0028660891
   43  C  3 XY      0.0031147128    -0.0079725718     0.0013763922     0.0052309276    -0.0007760676
   44  C  3 XZ     -0.0041462445     0.0007987665    -0.0007544351    -0.0104000495     0.0019302022
   45  C  3 YZ     -0.0045179791    -0.0023281624     0.0026674285     0.0020554285     0.0004471847
   46  C  4  S      0.0081675533     0.0507498340     0.0218951468     0.0254811650    -0.0060368882
   47  C  4  S     -0.0306605492    -0.1210859935    -0.0658559623    -0.0523622625     0.0116028819
   48  C  4  S      0.0016393280    -0.7291856178    -0.1969439135    -0.4506309680     0.3081104029
   49  C  4  X      0.0094712501    -0.1241178882     0.0141901670    -0.1376897585     0.0252503100
   50  C  4  Y      0.0080520792     0.0035667401    -0.1105905384     0.0199266648    -0.0085928238
   51  C  4  Z     -0.0144761927     0.0278848087     0.0405014096    -0.0853089118     0.0122169767
   52  C  4  X      0.0468632840    -0.2357431976    -0.0912314259    -0.1494699814    -0.0373487410
   53  C  4  Y     -0.0747683708    -0.0112869568    -0.3313773352     0.0264157677    -0.0332736428
   54  C  4  Z     -0.0723714100     0.0822622447     0.2878904733    -0.1796691478     0.1042801098
   55  C  4 XX      0.0040021409    -0.0046454477    -0.0099248960    -0.0056388874    -0.0012829878
   56  C  4 YY     -0.0103631201    -0.0106517989     0.0027036057    -0.0040464218     0.0036092702
   57  C  4 ZZ      0.0014180365    -0.0111635373    -0.0067641341    -0.0028689868     0.0011114401
   58  C  4 XY     -0.0047093610     0.0006777583     0.0053586142    -0.0050181285     0.0020357890
   59  C  4 XZ     -0.0076601115    -0.0017071309    -0.0014314858    -0.0019950949     0.0009145196
   60  C  4 YZ      0.0091907825    -0.0066107408    -0.0068710632     0.0030921373    -0.0024190849
   61  C  5  S      0.0425875841    -0.0137068365     0.0409051230     0.0021236676     0.0094644949
   62  C  5  S     -0.1004760570     0.0178929820    -0.1094266524     0.0167831412    -0.0219215511
   63  C  5  S     -0.5155509533     0.2722948589    -0.6676979779    -0.2569497394     0.2355381368
   64  C  5  X     -0.0248646994    -0.0634153910     0.0154133569     0.0687643174    -0.0068964372
   65  C  5  Y      0.0959064237     0.0112726017     0.0260069584     0.0883188869    -0.0052777221
   66  C  5  Z     -0.1606474528    -0.0088083395     0.0143419827     0.1426920239    -0.0170422880
   67  C  5  X      0.1622346446    -0.2304937394    -0.2082349740     0.3636413023     0.2323984038
   68  C  5  Y      0.2564707769     0.1496935176     0.0702891006     0.2967682621    -0.0187404363
   69  C  5  Z     -0.4686880981    -0.0612624158     0.1777381325     0.1767583637    -0.1927871572
   70  C  5 XX     -0.0226316838    -0.0036642051     0.0032180311     0.0022670488     0.0029346493
   71  C  5 YY     -0.0017633888    -0.0072517823    -0.0128556630    -0.0082126937    -0.0018168490
   72  C  5 ZZ      0.0029222513     0.0133349381    -0.0161740409     0.0093126514    -0.0041290567
   73  C  5 XY      0.0090562775     0.0237156964    -0.0076094506     0.0159557362    -0.0038492384
   74  C  5 XZ     -0.0045716494    -0.0177826369     0.0005961036     0.0086424620    -0.0014495717
   75  C  5 YZ     -0.0150790369    -0.0087855410     0.0073750018    -0.0057504170     0.0028842513
   76  C  6  S     -0.0046636535     0.0178381448     0.0469986765    -0.0108873440     0.0184820674
   77  C  6  S      0.0102847161    -0.0194059508    -0.0518801263    -0.0032233579    -0.0170233521
   78  C  6  S      0.0749351368    -0.4187503770    -1.3980693596     0.4627671627    -0.5908390140
   79  C  6  X      0.0407166429     0.0077219914     0.0357587513    -0.0111799878     0.0130389250
   80  C  6  Y      0.0713205142    -0.0371609840    -0.0290014392     0.0582656560    -0.0217581547
   81  C  6  Z     -0.0607765502    -0.0494167568    -0.0361348040    -0.0330241679    -0.0034883280
   82  C  6  X      0.0861828583     0.0059427529     0.0760466241     0.0336412346     0.0209977777
   83  C  6  Y      0.1704494628    -0.0909145048     0.1163269592     0.1259308274    -0.0158814293
   84  C  6  Z     -0.1392041698    -0.1179590296     0.0286654004    -0.1559755247     0.0664945731
   85  C  6 XX     -0.0008703621    -0.0061643363    -0.0032528199    -0.0064895521    -0.0000000646
   86  C  6 YY      0.0021658674     0.0004518987    -0.0023930174     0.0035376260    -0.0018055842
   87  C  6 ZZ      0.0006073511     0.0031627743    -0.0085183707     0.0022816908    -0.0029879765
   88  C  6 XY     -0.0045888848     0.0059561538    -0.0112483715    -0.0012998252    -0.0014328728
   89  C  6 XZ      0.0025790970     0.0025507931     0.0017431889     0.0063703461    -0.0005953890
   90  C  6 YZ     -0.0040200743     0.0052664601     0.0057458982    -0.0023703334     0.0011130696
   91  C  7  S      0.0013288200    -0.0061686635    -0.0139811532    -0.0030416520    -0.0032472594
   92  C  7  S      0.0011391196     0.0233151605     0.0461374728     0.0108580611    -0.0004694144
   93  C  7  S     -0.0058901437     0.0337046814     0.0636341998    -0.0143837619     0.1185484862
   94  C  7  X      0.2405740386    -0.0988781731     0.0609958667    -0.1210515210     0.0316278034
   95  C  7  Y      0.0599191321     0.0248354024    -0.0086078399    -0.1742654944     0.0226504779
   96  C  7  Z     -0.1658938971     0.1261118764    -0.1785338891    -0.1814367461    -0.0178226429
   97  C  7  X      0.0860080997    -0.0755375816     0.5134714023    -0.3224036168    -0.0738857965
   98  C  7  Y      0.3172821724    -0.0624908699    -0.7050184795     0.0569615147     0.1427855768
   99  C  7  Z     -0.2878856538     0.2080972621     0.1840796413    -0.3381788558    -0.0739494204
  100  C  7 XX     -0.0295659511     0.0097262198    -0.0000762027     0.0103224223    -0.0016779212
  101  C  7 YY      0.0116253408     0.0035109943    -0.0041031050    -0.0206340342     0.0012047662
  102  C  7 ZZ      0.0147775154    -0.0097479804     0.0189988136     0.0106688676     0.0012174048
  103  C  7 XY      0.0161398288    -0.0072108604     0.0127324091    -0.0019001150     0.0018487049
  104  C  7 XZ      0.0003290480    -0.0014160823     0.0005519570     0.0144794907    -0.0009366723
  105  C  7 YZ     -0.0189049544     0.0127556560    -0.0071415382    -0.0072738227    -0.0001080750
  106  C  8  S     -0.0017069440    -0.0024502713     0.0036350889    -0.0036693522    -0.0212009966
  107  C  8  S      0.0009154008     0.0065201846    -0.0100567602     0.0069521550     0.0505603502
  108  C  8  S     -0.0859249130     0.0012209288    -0.2881827821    -0.0229752062    -0.0532301982
  109  C  8  X     -0.0301361002    -0.0134631089     0.0146039619     0.0417254799    -0.0437573543
  110  C  8  Y     -0.0417331814    -0.0148165881     0.0143438885     0.0808128516    -0.0053227294
  111  C  8  Z     -0.0468639218    -0.0090912705     0.0084271575     0.1079533268     0.0047746235
  112  C  8  X      0.0698094741    -0.0057908445     0.1016561578     0.1568937938     0.2457351496
  113  C  8  Y     -0.0734369046    -0.0618034785     0.0067016684     0.0941378450    -0.0274108291
  114  C  8  Z     -0.1125156478     0.0178768945    -0.0185905453     0.1271146623    -0.1231813615
  115  C  8 XX     -0.0079876626    -0.0090801521     0.0040202719     0.0002528972    -0.0094028046
  116  C  8 YY     -0.0008636076    -0.0012430381    -0.0013556111     0.0003801144     0.0121872789
  117  C  8 ZZ      0.0085393917     0.0115930939    -0.0055086075     0.0000316777     0.0042915975
  118  C  8 XY      0.0142785570     0.0202938281    -0.0069226213     0.0145140446    -0.0052030705
  119  C  8 XZ     -0.0090348755    -0.0122975319     0.0044926963     0.0019824681     0.0106849793
  120  C  8 YZ     -0.0058118911    -0.0079292701     0.0044492133    -0.0075771584    -0.0040232135
  121  N  9  S      0.0061382497    -0.0029723286    -0.0192864915     0.0060222817    -0.0010639912
  122  N  9  S      0.0026511751    -0.0023548963    -0.0151731311     0.0010733314    -0.0074274459
  123  N  9  S      0.2870416764    -0.1027007741    -0.7965333869     0.3145418496     0.1094807110
  124  N  9  X      0.2661252937    -0.1144687020     0.0580962117    -0.1090277192     0.0150181608
  125  N  9  Y      0.0624891433     0.0130035634    -0.0142391299    -0.1718579877     0.0167129189
  126  N  9  Z     -0.1727385573     0.1482576260    -0.1759267650    -0.1640889607    -0.0071393399
  127  N  9  X     -0.3567412620     0.1525408687     0.0301558225     0.1007205917    -0.0415816718
  128  N  9  Y     -0.0205347126    -0.0395532620    -0.1394333723     0.2879994712     0.0059751757
  129  N  9  Z      0.1723092291    -0.1713958462     0.3069240186     0.1717548436    -0.0037905874
  130  N  9 XX     -0.0044723000     0.0014624686     0.0018266175     0.0006060045    -0.0016616277
  131  N  9 YY      0.0010014504     0.0006226917    -0.0011614230    -0.0056015289     0.0001286353
  132  N  9 ZZ      0.0005624680    -0.0007562735     0.0060970165     0.0012708076    -0.0002659420
  133  N  9 XY      0.0008829885    -0.0003917988     0.0058235050    -0.0014041491     0.0004801048
  134  N  9 XZ      0.0007851849    -0.0005633312    -0.0017988312     0.0038953002    -0.0000589960
  135  N  9 YZ     -0.0036346451     0.0019744948     0.0012435162    -0.0025727376    -0.0007039462
  136  C 10  S     -0.0230178779    -0.0291827047     0.0225080049    -0.0193734854    -0.0357559030
  137  C 10  S      0.0585660596     0.0765203766    -0.0511697002     0.0478668212     0.0754643030
  138  C 10  S      0.1620129016     0.2674804030    -0.2242813426     0.1679248087     0.3561910413
  139  C 10  X     -0.0216744746    -0.0321228320     0.0311741010    -0.0247976984    -0.0588444011
  140  C 10  Y     -0.0106179328    -0.0314023118    -0.0090119399    -0.0062536662     0.0781027179
  141  C 10  Z      0.0447523919     0.0473846972    -0.0118036200     0.0118034212    -0.0365003196
  142  C 10  X      0.0199784147     0.0580578940     0.0361245265    -0.0381982937    -0.3125951052
  143  C 10  Y      0.0467319012    -0.0253493331    -0.1048737912     0.0359569483     0.2763317554
  144  C 10  Z     -0.0012942354     0.0035196188     0.0609684739    -0.0412743639    -0.0764426943
  145  C 10 XX      0.0030228021     0.0019556513    -0.0017598787    -0.0025708212     0.0056365437
  146  C 10 YY      0.0087405324     0.0089016188    -0.0051439510    -0.0032850550     0.0004546930
  147  C 10 ZZ     -0.0006457042     0.0039457621    -0.0022110198     0.0149911387     0.0077552356
  148  C 10 XY      0.0019320556    -0.0006297897    -0.0010380269    -0.0058631569     0.0115380555
  149  C 10 XZ      0.0035464905     0.0043991968    -0.0017525752    -0.0008433944    -0.0080192587
  150  C 10 YZ     -0.0003246850    -0.0004942799     0.0001169010     0.0004839556     0.0013295364
  151  C 11  S      0.0100264766     0.0145560105    -0.0015264627     0.0018350537    -0.0452459779
  152  C 11  S     -0.0230444658    -0.0349770578     0.0090465823    -0.0047306468     0.1015179495
  153  C 11  S     -0.1040734172    -0.2179381431    -0.0274494782     0.0071341813     0.8521123276
  154  C 11  X      0.0332816624     0.0310315428    -0.0241926095    -0.0185830474     0.0436031811
  155  C 11  Y      0.0189925250     0.0003575058    -0.0161633295    -0.0558602763     0.0964682779
  156  C 11  Z      0.0194873019     0.0006567463     0.0078884543    -0.0888759959    -0.0849279013
  157  C 11  X      0.0821084299     0.0871773497    -0.0634433331    -0.0152126907     0.0716570003
  158  C 11  Y      0.0000454416    -0.0209881808     0.0166651005    -0.1075091966     0.2480048052
  159  C 11  Z      0.0415775703     0.0013934110    -0.0116002819    -0.1474772150    -0.2125090970
  160  C 11 XX     -0.0040770688    -0.0037991702    -0.0002091671     0.0046012692     0.0159879053
  161  C 11 YY      0.0012731125    -0.0018894781     0.0004871185    -0.0084648525     0.0040469414
  162  C 11 ZZ     -0.0017194393    -0.0016128569     0.0016570484     0.0028607323     0.0009168959
  163  C 11 XY      0.0002785142     0.0018926260     0.0009399374     0.0014281127    -0.0079835978
  164  C 11 XZ     -0.0037758329    -0.0021258230     0.0010528594     0.0052588703     0.0013003038
  165  C 11 YZ      0.0013032495    -0.0000566501    -0.0015500514    -0.0026193611     0.0087685458
  166  C 12  S     -0.0005618000    -0.0003187794     0.0062243528    -0.0056984261    -0.0418041979
  167  C 12  S      0.0024922291     0.0009275541    -0.0106722520     0.0130897939     0.0927905125
  168  C 12  S     -0.0197930104     0.0194652260    -0.0158751451     0.0561676949     0.5778916998
  169  C 12  X     -0.0207128147    -0.0058855751    -0.0064460351     0.0640627457     0.1197506428
  170  C 12  Y     -0.0369604305    -0.0122780271     0.0116583793     0.0834915285    -0.0146303952
  171  C 12  Z     -0.0438496454    -0.0118495434     0.0191261507     0.0959606940    -0.0662351171
  172  C 12  X     -0.0213726019    -0.0144624966    -0.0388664126     0.1401285885     0.3556506175
  173  C 12  Y     -0.0712178420    -0.0226756920     0.0293168489     0.1530971769    -0.0457024292
  174  C 12  Z     -0.0715774119    -0.0169248168     0.0393466037     0.1677999436    -0.1716655772
  175  C 12 XX     -0.0014622193    -0.0007938750     0.0023523920     0.0023335774    -0.0052651645
  176  C 12 YY      0.0001122805    -0.0000378166    -0.0020379002     0.0017334730     0.0145935247
  177  C 12 ZZ      0.0018451584     0.0010998415    -0.0017892945    -0.0015188005     0.0092159939
  178  C 12 XY     -0.0000961274     0.0009392394    -0.0001975290     0.0036633825    -0.0013681703
  179  C 12 XZ     -0.0016901944    -0.0011518724    -0.0007734801     0.0037458117     0.0074409604
  180  C 12 YZ      0.0002372179    -0.0003328529     0.0010660032    -0.0025961055    -0.0059560302
  181  C 13  S     -0.0115493064    -0.0154090278     0.0103568445    -0.0125702993    -0.0367914671
  182  C 13  S      0.0299425196     0.0379439668    -0.0206921511     0.0301621655     0.0816677459
  183  C 13  S      0.1946667564     0.1882751360    -0.1622546225     0.2182471099     0.6741783209
  184  C 13  X     -0.0075677029    -0.0224729207    -0.0078185958    -0.0363726728     0.0847072208
  185  C 13  Y      0.0207317091     0.0032506064     0.0043123181    -0.0777298937    -0.0716974244
  186  C 13  Z      0.0392785085     0.0242161491    -0.0173037854    -0.0657305931     0.0355315160
  187  C 13  X     -0.0441385712    -0.0502275294    -0.0022338272    -0.0699232314     0.1652286440
  188  C 13  Y      0.0175341840    -0.0268374759     0.0072159269    -0.1496293308    -0.1913074788
  189  C 13  Z      0.0897726495     0.0724505685    -0.0337851066    -0.0914074447     0.1079724508
  190  C 13 XX      0.0001821836     0.0008231439    -0.0005087587     0.0034406626     0.0075259993
  191  C 13 YY     -0.0007334408     0.0017921264     0.0002701706     0.0082626120    -0.0007415176
  192  C 13 ZZ      0.0069376808     0.0050017177    -0.0035997414    -0.0054413749     0.0096207533
  193  C 13 XY     -0.0005900364     0.0016794592    -0.0019018999     0.0063392824     0.0089018785
  194  C 13 XZ     -0.0014626937    -0.0012321692     0.0017511489    -0.0018206522    -0.0081156666
  195  C 13 YZ     -0.0007218216    -0.0010985753     0.0003124473     0.0002971601     0.0020342878
  196  C 14  S      0.0213898251     0.0300589670    -0.0026042819     0.0073817408    -0.0396688854
  197  C 14  S     -0.0557756852    -0.0759044950     0.0107345674    -0.0207598586     0.0890567901
  198  C 14  S     -0.2128927802    -0.2686994917     0.0027923714    -0.0985669349     0.2935411411
  199  C 14  X      0.0461698818     0.0546600714    -0.0111007537     0.0168267320    -0.0303409558
  200  C 14  Y     -0.0185872563    -0.0383227833     0.0245369798    -0.0266115946    -0.0427513826
  201  C 14  Z      0.0177525541     0.0114540901    -0.0191012102     0.0115459606     0.0487466786
  202  C 14  X     -0.0546727585    -0.0217379730     0.0162396181    -0.0490289181    -0.1380842777
  203  C 14  Y     -0.0077944977    -0.0106204226     0.0513711939    -0.0639842052    -0.1791553555
  204  C 14  Z      0.0770157264     0.0289457177    -0.0577436083     0.0516265327     0.2145040619
  205  C 14 XX      0.0033691362     0.0016024924    -0.0027979489    -0.0040850718     0.0125951157
  206  C 14 YY     -0.0094685535    -0.0090958143     0.0032201416     0.0047930758     0.0020736682
  207  C 14 ZZ     -0.0047054224    -0.0069662797     0.0019657523    -0.0049368188     0.0011528996
  208  C 14 XY      0.0000408024    -0.0013701223     0.0010346393    -0.0055421358    -0.0061292462
  209  C 14 XZ      0.0016806075    -0.0015201260    -0.0005301185    -0.0088749421     0.0042586957
  210  C 14 YZ     -0.0001070790     0.0016327651    -0.0009661186     0.0070085341     0.0076012074
  211  H 15  S      0.0467165091     0.0465674224     0.0561949360    -0.0073981207     0.0107063650
  212  H 15  S     -0.2271224705     0.6408785798     0.6503436467    -0.3606203453     0.2626003765
  213  H 16  S      0.0038151613     0.0266224901     0.0526171370    -0.0003361388     0.0112351945
  214  H 16  S     -0.2057193682     0.3299518125     0.7001856102     0.1080170981     0.1773834332
  215  H 17  S     -0.0219126521     0.0239503327     0.0492317491    -0.0103118533     0.0119512477
  216  H 17  S     -0.0030677173     0.4034391852     0.6314242987    -0.1829971168     0.0627393059
  217  H 18  S     -0.0640295433     0.0166689128     0.0506357748    -0.0037455531     0.0121729765
  218  H 18  S     -0.1012717969     0.5450486016     0.7683233856     0.0717323177    -0.0404587116
  219  H 19  S     -0.0170877177     0.0503073978    -0.0017470427     0.0114593454    -0.0007174542
  220  H 19  S     -0.1219888387     0.4310960078     0.4320672127    -0.0990887191     0.1701820617
  221  H 20  S      0.0144206174    -0.0490102282     0.0684286268    -0.0173330675     0.0184949632
  222  H 20  S     -0.0020879900     0.1451070277     0.6894685435    -0.2849191543     0.2870379907
  223  H 21  S      0.0087096946     0.0140615332     0.0015922936    -0.0022521192    -0.0654602561
  224  H 21  S     -0.0870078574    -0.0436607368     0.2867862790    -0.1609514488    -0.8160290529
  225  H 22  S      0.0113347865     0.0159008073     0.0015590387    -0.0006770268    -0.0654072577
  226  H 22  S      0.0606137159     0.1026064171     0.0513174471    -0.0540288365    -0.9952007528
  227  H 23  S     -0.0009956108     0.0002217097     0.0121428251    -0.0094674460    -0.0681665353
  228  H 23  S     -0.0073620535    -0.0022970680     0.1063963977    -0.1211431133    -0.9618926586
  229  H 24  S     -0.0129898950    -0.0181146272     0.0143588298    -0.0156089628    -0.0569365880
  230  H 24  S     -0.0789410309    -0.1122890940     0.1339582625    -0.1761558894    -0.8164205229
  231  H 25  S     -0.0153172771    -0.0153849562     0.0120655738    -0.0155977406    -0.0581746429
  232  H 25  S      0.0164263296     0.0655295087     0.1413971762    -0.0878098844    -0.6272283185
  233  C 26  S      0.0008193201    -0.0108694342    -0.0012692297     0.0008341605    -0.0205610854
  234  C 26  S     -0.0180330417     0.0248905245    -0.0347312595    -0.0005122369     0.0849331828
  235  C 26  S      0.2097876989     0.1211110476     0.6539693244     0.0927433511     0.1708023913
  236  C 26  X     -0.0420213685    -0.0745709905    -0.0134362476     0.0184531048     0.0253742846
  237  C 26  Y      0.1681753312     0.1934661083    -0.0763672100     0.1429194661    -0.0326290382
  238  C 26  Z     -0.1063211518    -0.1249879770     0.0862367491    -0.0062764986    -0.0000319918
  239  C 26  X      0.1592836196    -0.1295860404    -0.2111454441     0.1509616038     0.4361874925
  240  C 26  Y      0.1663392838     0.2916554852    -0.1390562989     0.1702949010    -0.0693811915
  241  C 26  Z     -0.2045074457    -0.1665928572     0.1989757559    -0.1320967991    -0.1575058346
  242  C 26 XX      0.0106720500     0.0117337777    -0.0100062395    -0.0089327854     0.0035088351
  243  C 26 YY      0.0015286594     0.0018797762     0.0021537363    -0.0004913119     0.0058792297
  244  C 26 ZZ     -0.0129022256    -0.0091048577     0.0048543730     0.0094771113     0.0057268010
  245  C 26 XY     -0.0150474174    -0.0183581704     0.0053346487    -0.0182532206     0.0044349925
  246  C 26 XZ      0.0137447894     0.0139595790    -0.0020140848    -0.0065236410     0.0010426534
  247  C 26 YZ      0.0016480840     0.0085132636    -0.0042011284     0.0096988991    -0.0008344247
  248  C 27  S      0.0054458719     0.0063186146     0.0154443596     0.0017609299     0.0166703524
  249  C 27  S     -0.0251482659    -0.0130040195    -0.0543857499    -0.0050913196    -0.0337499331
  250  C 27  S     -0.1725205533    -0.0162281468     0.2020921501    -0.1554608944    -0.3874950349
  251  C 27  X      0.0695041797     0.0788369786     0.0107417409    -0.0425105454    -0.0477463326
  252  C 27  Y     -0.1473982561    -0.2328214117     0.0731565790    -0.1991552898     0.0489507724
  253  C 27  Z      0.1502882628     0.1764412211    -0.0854106189    -0.0543415971     0.0101547656
  254  C 27  X      0.2908129791     0.0959865124     0.1188959860     0.1020665586     0.3463886492
  255  C 27  Y     -0.2023487632    -0.3066511017     0.1162155120    -0.2833213303     0.0524505735
  256  C 27  Z      0.1160360611     0.2276415718    -0.1795303270    -0.1403959695    -0.1727705467
  257  C 27 XX      0.0018270176     0.0060170617    -0.0078586553     0.0044449845     0.0033628911
  258  C 27 YY     -0.0009855070     0.0000758530    -0.0013935946    -0.0013425973    -0.0070894181
  259  C 27 ZZ     -0.0063992105    -0.0081548197     0.0013335489    -0.0043911645    -0.0032471884
  260  C 27 XY     -0.0143823504    -0.0150831631     0.0061384829    -0.0071360103     0.0022053905
  261  C 27 XZ      0.0041574678     0.0078643908    -0.0019152707     0.0033153589    -0.0065460192
  262  C 27 YZ      0.0055600330     0.0068577281    -0.0039169474     0.0034599331     0.0005281126
  263  C 28  S     -0.0347743210    -0.0286736492     0.0466868347    -0.0206847876     0.0080404811
  264  C 28  S      0.0892883736     0.0661358631    -0.1348234125     0.0393434296    -0.0250218753
  265  C 28  S      0.2437365723     0.3903381398     0.3112255198     0.1505543939    -0.1656929230
  266  C 28  X      0.1082111302    -0.0004650749    -0.0159406956    -0.0043207877     0.0014965081
  267  C 28  Y      0.0470266589     0.0684458047    -0.0009644813    -0.0120708914    -0.0007382574
  268  C 28  Z     -0.1037255541    -0.0369374603    -0.0185426512    -0.0269036213     0.0015973355
  269  C 28  X      0.1948795876    -0.1174650271     0.4301158736    -0.2208532358    -0.0366053769
  270  C 28  Y      0.3768825832     0.0842071842    -0.5104648472     0.1392435113     0.1329006594
  271  C 28  Z     -0.4860400903     0.1094604832     0.0632669764    -0.3460689787    -0.0623697388
  272  C 28 XX      0.0270408743    -0.0110098266    -0.0024251248    -0.0086425041    -0.0001670116
  273  C 28 YY     -0.0031198124     0.0093548008    -0.0025640456     0.0274279092    -0.0034028126
  274  C 28 ZZ     -0.0029109678     0.0150880914    -0.0245678362    -0.0123003450    -0.0027359802
  275  C 28 XY     -0.0215408985     0.0049167142    -0.0196887801    -0.0013939190    -0.0033970812
  276  C 28 XZ      0.0067512012     0.0162655411    -0.0022927799    -0.0199054228     0.0022987549
  277  C 28 YZ      0.0213168466    -0.0152213434     0.0073536779     0.0009600608     0.0014683697

                         66               67               68               69               70
                    0.0972510895     0.1054082204     0.1198904841     0.1239316865     0.1292139841
    1  C  1  S      0.0011456828     0.0342906532     0.0202136004     0.0207859781    -0.0669787285
    2  C  1  S     -0.0030163936    -0.0655588432    -0.0276138869    -0.0242644100     0.1339960640
    3  C  1  S      0.1690866971    -1.1154453012    -0.5543461777    -0.4460141105     0.8477359749
    4  C  1  X      0.0112305886     0.0770068593     0.0531986911     0.0522620589    -0.1238205222
    5  C  1  Y     -0.0449621742     0.0505570201     0.0091732711     0.0101043836    -0.0496873803
    6  C  1  Z     -0.0235683558    -0.1493415283    -0.0375564959     0.0041228237     0.0227893042
    7  C  1  X      0.1733943079     0.2270045062     0.1654672084     0.1885057302    -0.4453641617
    8  C  1  Y     -0.4185016223     0.2078666357    -0.0173096749    -0.0917645890    -0.3306395901
    9  C  1  Z     -0.1720540648    -0.4789045179    -0.1253634829    -0.0330153703     0.3824551656
   10  C  1 XX     -0.0058764255    -0.0019101134    -0.0040511994    -0.0059869187     0.0114166349
   11  C  1 YY     -0.0005037135    -0.0117697304     0.0017418713     0.0046814028     0.0156372424
   12  C  1 ZZ      0.0054972050    -0.0049789734    -0.0048470530    -0.0045855783     0.0026772097
   13  C  1 XY     -0.0038580984     0.0011086880     0.0034388390     0.0074269626    -0.0058364012
   14  C  1 XZ     -0.0081656953    -0.0043182364    -0.0024998690    -0.0031370811    -0.0038965476
   15  C  1 YZ     -0.0022937828     0.0016201999     0.0002141130     0.0001674966    -0.0059518755
   16  C  2  S      0.0240519887     0.0315200178     0.0008595594    -0.0152666540     0.1007090256
   17  C  2  S     -0.0292834696    -0.0759426109    -0.0011251343     0.0379701121    -0.2334710770
   18  C  2  S     -0.8080897465    -0.4904795561     0.1492627284     0.4422916492    -1.0736210404
   19  C  2  X      0.0394410683     0.0427891255     0.0085248175    -0.0173775860     0.1384668481
   20  C  2  Y      0.1072594416     0.1007917784    -0.0003932565    -0.0355277924     0.0089525614
   21  C  2  Z     -0.0150554292     0.0133111184     0.0278414333     0.0373541322     0.0423415032
   22  C  2  X      0.1868308609     0.1534903426     0.0551461259    -0.0160473317     0.6445459691
   23  C  2  Y      0.2669479495     0.4568485195     0.0770744417    -0.0608012892     0.5053982952
   24  C  2  Z     -0.1357212698     0.2034750293     0.1865258753     0.2006592349     0.1054798154
   25  C  2 XX     -0.0054693414    -0.0050970648    -0.0008454920     0.0026903389    -0.0261001057
   26  C  2 YY      0.0011788667    -0.0077468850     0.0001926675     0.0041831840    -0.0159441345
   27  C  2 ZZ     -0.0042759861    -0.0050555210     0.0010367998     0.0022682278    -0.0080850100
   28  C  2 XY      0.0081051116     0.0028866870     0.0029841365     0.0048347392    -0.0043373482
   29  C  2 XZ      0.0042332783     0.0016782326     0.0016717332     0.0012715183    -0.0030272020
   30  C  2 YZ      0.0009001083     0.0036303217    -0.0047892335    -0.0082840694    -0.0017229264
   31  C  3  S      0.0403607344    -0.0379830561    -0.0514943699    -0.0582427030    -0.0613453546
   32  C  3  S     -0.0706107323     0.0926421329     0.1105496216     0.1156604964     0.1443648234
   33  C  3  S     -0.9789916959     0.5064030756     0.7232014289     0.8885694185     0.4442155703
   34  C  3  X     -0.0548086347     0.0058650616    -0.0157780308    -0.0234039359    -0.1060181797
   35  C  3  Y     -0.0028178327    -0.0197306360     0.0199968640     0.0379580561    -0.0110618214
   36  C  3  Z      0.1122497645    -0.1066736058    -0.0628387948    -0.0546052989    -0.0256149894
   37  C  3  X     -0.0982079044    -0.0161359395     0.0075250847     0.0012067263    -0.3975006522
   38  C  3  Y     -0.1186774001    -0.2533035486     0.0442446011     0.2117665061    -0.1244610712
   39  C  3  Z      0.3510084252    -0.4758132909    -0.3663104554    -0.3462262699    -0.4771495341
   40  C  3 XX     -0.0113586161     0.0074149783     0.0107015403     0.0118799717     0.0141227402
   41  C  3 YY     -0.0091136148     0.0080378072     0.0032807766     0.0004020976     0.0072817935
   42  C  3 ZZ      0.0018222630     0.0058051404     0.0104136662     0.0127455837     0.0103194250
   43  C  3 XY      0.0041884020    -0.0007064454     0.0003125031    -0.0001390140    -0.0092315906
   44  C  3 XZ      0.0028412109    -0.0046015582     0.0003652167     0.0017156200     0.0119425722
   45  C  3 YZ      0.0011474837    -0.0022941071    -0.0041774291    -0.0065511587     0.0060714044
   46  C  4  S     -0.0128174672    -0.0334266894     0.0284783725     0.0677573532     0.0310225128
   47  C  4  S      0.0216057715     0.0497226474    -0.0589516934    -0.1329270338    -0.0649232446
   48  C  4  S      0.2702116169     1.2184350739    -0.2792997144    -1.3685391342    -0.1958668375
   49  C  4  X      0.0090179200     0.0411052481     0.0525791387     0.0386068694     0.0224441973
   50  C  4  Y     -0.0272769260     0.1526901238    -0.0070137829    -0.0595608628    -0.0189916389
   51  C  4  Z     -0.0435965360    -0.0831218316     0.0379307910     0.0849020562     0.0507274199
   52  C  4  X      0.2028872125     0.1375772898     0.1533481624     0.0664209244    -0.0546956754
   53  C  4  Y     -0.2277913455     0.4055847735    -0.2024168246    -0.2818608220    -0.2010489623
   54  C  4  Z     -0.3733898594    -0.2758226809     0.1339460171     0.2376040223     0.3494755957
   55  C  4 XX     -0.0007286077     0.0044299606    -0.0075033968    -0.0159717145    -0.0000452690
   56  C  4 YY      0.0083183866     0.0007746699    -0.0055941311    -0.0117773559     0.0011896856
   57  C  4 ZZ     -0.0031399337     0.0092705492     0.0008249015    -0.0040899837    -0.0152143263
   58  C  4 XY      0.0004964946     0.0022265902     0.0028476966     0.0028992302     0.0047076432
   59  C  4 XZ     -0.0074878275    -0.0025752357     0.0004680676     0.0019068894     0.0050729815
   60  C  4 YZ     -0.0043564729     0.0027240147     0.0032486153     0.0031704247     0.0031777827
   61  C  5  S     -0.0000401133     0.0153843919     0.0089323627     0.0032050835    -0.0193551177
   62  C  5  S      0.0176463517    -0.0036380850    -0.0089036779    -0.0138409741     0.0383809182
   63  C  5  S     -0.7766104515    -0.2405464631    -0.3917881906    -0.3663519056     0.6577857348
   64  C  5  X     -0.0115950479     0.0490526837     0.0117448171    -0.0200954715    -0.0521665810
   65  C  5  Y      0.0025807286     0.0165416226    -0.0317242190    -0.0441301946    -0.0178628904
   66  C  5  Z      0.0303548012    -0.0393552759    -0.0081731167     0.0040676617    -0.0466239321
   67  C  5  X     -0.2893061839     0.1836306928    -0.0078454004    -0.4075120178     0.1536867464
   68  C  5  Y     -0.1392660172     0.0465205775    -0.1367339419    -0.0102042809    -0.0238979001
   69  C  5  Z      0.2292971300    -0.1836866769     0.0776860132     0.1950794932    -0.3289859866
   70  C  5 XX      0.0044406078    -0.0057109215     0.0003988364     0.0023791247     0.0077072450
   71  C  5 YY     -0.0012353003     0.0002531524    -0.0014535061    -0.0037862537     0.0028870705
   72  C  5 ZZ     -0.0038019473     0.0065751574    -0.0004288131    -0.0012828630     0.0023477526
   73  C  5 XY     -0.0021660114     0.0057005940     0.0019712240     0.0060354380     0.0015177003
   74  C  5 XZ     -0.0055414862     0.0002031397     0.0022390303     0.0013141112     0.0020936897
   75  C  5 YZ     -0.0065774391    -0.0026953737     0.0004165663    -0.0006369879     0.0033681582
   76  C  6  S     -0.0850803992    -0.0025217240    -0.0320361857    -0.0518826794     0.0172912144
   77  C  6  S      0.1090534643     0.0002860133     0.0458132570     0.0729584327    -0.0262770226
   78  C  6  S      2.2426269162     0.0217903879     0.6176978577     1.1145549888    -0.3161624116
   79  C  6  X     -0.0922865440     0.0076398996     0.0562523006     0.0960829874    -0.0881401341
   80  C  6  Y      0.1336785221     0.0110692776     0.0062715761     0.0169841046    -0.0173791659
   81  C  6  Z      0.0843370393    -0.0018306900     0.0363306651     0.0602956607    -0.0281999376
   82  C  6  X     -0.2913345465    -0.0303698122     0.1400248879     0.2999130620    -0.2366453489
   83  C  6  Y      0.3772664416    -0.0846464923     0.0560704406     0.1235323484    -0.0156526468
   84  C  6  Z      0.2299676491     0.1425757011     0.1399043833     0.1460525996    -0.2038266333
   85  C  6 XX      0.0041444919     0.0010096136     0.0075925953     0.0104724410    -0.0026430523
   86  C  6 YY      0.0107772495     0.0007527591     0.0048676056     0.0085272710     0.0053369606
   87  C  6 ZZ      0.0107544977    -0.0021851077    -0.0025443782    -0.0016974900    -0.0081898535
   88  C  6 XY     -0.0015530116    -0.0004116803    -0.0041349300    -0.0070389602     0.0091388839
   89  C  6 XZ     -0.0009466290     0.0002217583    -0.0016493410    -0.0015264996     0.0009314793
   90  C  6 YZ      0.0070536846    -0.0009254758    -0.0003471756    -0.0008069717     0.0001139456
   91  C  7  S     -0.0081685054     0.0008154164    -0.0035497693    -0.0066862160     0.0020694959
   92  C  7  S      0.0070735900     0.0084256308     0.0043202953     0.0175489444    -0.0139655566
   93  C  7  S      0.2597106543     0.1933789578     0.0683186213     0.1562950987     0.2431546231
   94  C  7  X      0.0155237540     0.0228723030     0.0270048655     0.0016358995     0.0486562378
   95  C  7  Y      0.0491144470    -0.0033817624     0.0283457148     0.0392457450     0.0360594944
   96  C  7  Z      0.0185601332    -0.0461066546    -0.0025071988     0.0274502091     0.0144287229
   97  C  7  X     -0.0285828524     0.2542988052    -0.0072547308     0.2144446285    -0.0312660158
   98  C  7  Y      0.0369406421    -0.4663397908     0.0112841079    -0.2762968139     0.0665253169
   99  C  7  Z      0.0179173520     0.2063744168     0.0275038615     0.2288585443    -0.1092403502
  100  C  7 XX      0.0008239855     0.0015235019     0.0004489417     0.0026684542    -0.0025415994
  101  C  7 YY      0.0029605938    -0.0006913207     0.0009276840     0.0028713619     0.0046271965
  102  C  7 ZZ     -0.0013083589     0.0054805071     0.0001571014     0.0015151620    -0.0026466590
  103  C  7 XY      0.0016934942     0.0052812552     0.0019204746     0.0026000640     0.0017772786
  104  C  7 XZ     -0.0048467731    -0.0008833261    -0.0020509137    -0.0037009233     0.0009751967
  105  C  7 YZ      0.0016000033     0.0003736344     0.0005552283     0.0009610886     0.0000506853
  106  C  8  S     -0.0005586238     0.0011471232    -0.0029743270     0.0008679223    -0.0008284134
  107  C  8  S      0.0112339187    -0.0019721439     0.0077313662     0.0012976995    -0.0032227136
  108  C  8  S      0.0719502469     0.1689081737     0.0086034404    -0.0885916808    -0.0811441373
  109  C  8  X     -0.0048536188    -0.0080074837     0.0224100248     0.0216989662     0.0032441229
  110  C  8  Y     -0.0065070637     0.0031699428    -0.0099788969     0.0187432390    -0.0019009022
  111  C  8  Z     -0.0071737893     0.0074283079     0.0095104476    -0.0028833740    -0.0038950448
  112  C  8  X     -0.1104295548    -0.0465017126    -0.1647725285    -0.1170358360     0.0371637848
  113  C  8  Y      0.0035930497     0.0531962170     0.0907569119    -0.0499366800    -0.0241625701
  114  C  8  Z      0.0243116286    -0.0099927387     0.0241334302     0.1344411391     0.0089704444
  115  C  8 XX     -0.0004374545     0.0017295630     0.0001726965     0.0054826102    -0.0003423464
  116  C  8 YY      0.0015143046    -0.0003612897    -0.0016106376    -0.0015555575    -0.0010078345
  117  C  8 ZZ      0.0018805110    -0.0005875720     0.0027717232    -0.0039087822    -0.0003512169
  118  C  8 XY     -0.0009069193     0.0001539449     0.0088940787     0.0011711513     0.0009482091
  119  C  8 XZ     -0.0000433298    -0.0006928860    -0.0034992905     0.0035947428    -0.0005986166
  120  C  8 YZ      0.0008685138    -0.0008465920    -0.0017419292     0.0016535011    -0.0002907159
  121  N  9  S     -0.0075105946    -0.0138203072    -0.0024999251    -0.0119162181    -0.0023403852
  122  N  9  S     -0.0165765700    -0.0100388671    -0.0051593236    -0.0138643493    -0.0033778774
  123  N  9  S     -0.0707551281    -0.5788823808    -0.0264780188    -0.4249769198    -0.0037375431
  124  N  9  X      0.0050020105    -0.0088458716     0.0025845322     0.0083242653     0.0333670541
  125  N  9  Y      0.0303310962    -0.0040747847     0.0195722794     0.0363275436     0.0169973999
  126  N  9  Z      0.0129690430    -0.0335308724     0.0107603329     0.0199198638    -0.0142925149
  127  N  9  X      0.0064749849     0.0936179375    -0.0073701851     0.0579101576    -0.0334581732
  128  N  9  Y     -0.0487354283    -0.1142238158    -0.0257475397    -0.1366137853    -0.0211940523
  129  N  9  Z     -0.0126169184     0.1140035658    -0.0103252031     0.0134974246     0.0287602659
  130  N  9 XX     -0.0009211055     0.0014047432    -0.0010259416     0.0010631304    -0.0011669224
  131  N  9 YY      0.0004314886    -0.0001659228     0.0008768935     0.0000738674     0.0019480954
  132  N  9 ZZ     -0.0006809510     0.0037613330     0.0002453216     0.0007995031    -0.0006146894
  133  N  9 XY      0.0012054522     0.0041715157     0.0008501155     0.0023611489     0.0015258314
  134  N  9 XZ     -0.0014205887    -0.0017723444    -0.0005643518    -0.0022845372    -0.0010285521
  135  N  9 YZ      0.0008412158     0.0016524598    -0.0002678286     0.0023997925     0.0008451029
  136  C 10  S      0.0010332430    -0.0117274321     0.0264480240    -0.0036275510    -0.0019044603
  137  C 10  S     -0.0037499919     0.0229861559    -0.0582025701     0.0095722606     0.0066706480
  138  C 10  S      0.0228488614     0.1994300677    -0.6359597968     0.3433858166     0.0354320552
  139  C 10  X      0.0017234967    -0.0292064788     0.0961328934    -0.0257398208    -0.0022401313
  140  C 10  Y     -0.0003007335     0.0322395258    -0.1096463968     0.0508100891    -0.0006156599
  141  C 10  Z     -0.0022584647    -0.0107034325     0.0536556553    -0.0079152302     0.0012586357
  142  C 10  X      0.0276330974    -0.0893583426     0.3989964722    -0.0475607691    -0.0041253597
  143  C 10  Y     -0.0381071537     0.1960366659    -0.3717853496    -0.0250945967    -0.0120143614
  144  C 10  Z      0.0157613628    -0.1172671893     0.1322346678     0.0810615034     0.0132957486
  145  C 10 XX      0.0001824645     0.0011622492    -0.0060679079    -0.0015176614    -0.0000060425
  146  C 10 YY     -0.0000725392     0.0020016125    -0.0040399144     0.0002392942     0.0011006000
  147  C 10 ZZ     -0.0010761513     0.0014566096    -0.0045988850     0.0053649184     0.0006563123
  148  C 10 XY      0.0012564297    -0.0016958633    -0.0035292176     0.0013376744     0.0002010754
  149  C 10 XZ     -0.0002605039     0.0010924304     0.0032468579    -0.0026516775     0.0001276217
  150  C 10 YZ      0.0002636718    -0.0001727967     0.0015967376    -0.0022677439    -0.0007085697
  151  C 11  S     -0.0040739557     0.0053134413     0.0254277103    -0.0246619907     0.0001097287
  152  C 11  S      0.0075396977    -0.0141635978    -0.0578035975     0.0525208384     0.0004723021
  153  C 11  S      0.0250895051     0.0052508986    -0.7698360198     0.4970741731     0.0091381224
  154  C 11  X      0.0059970620     0.0007975683    -0.0319339034     0.0135930524     0.0030667880
  155  C 11  Y      0.0142268200    -0.0024499117    -0.0941914849     0.0566712245     0.0036424695
  156  C 11  Z      0.0007185298    -0.0058618616     0.0694201906    -0.1040893251    -0.0045714436
  157  C 11  X      0.0142030736     0.0496334189    -0.1815208623     0.0854292741     0.0022098280
  158  C 11  Y      0.0509968990    -0.0856450085    -0.2116257687     0.2625455316     0.0169650061
  159  C 11  Z     -0.0210870770     0.0337392131     0.2160338708    -0.3558372600    -0.0168975057
  160  C 11 XX      0.0006916740    -0.0011274085    -0.0049104676     0.0056411240     0.0001990609
  161  C 11 YY      0.0009053238    -0.0004671246    -0.0074672338     0.0021942584    -0.0000498942
  162  C 11 ZZ     -0.0002483957    -0.0007154096    -0.0023417061     0.0045594761     0.0000138202
  163  C 11 XY     -0.0004418640    -0.0006282393     0.0040694188    -0.0023393244    -0.0000723087
  164  C 11 XZ     -0.0004210948     0.0006218553    -0.0017461183     0.0021773254    -0.0000620580
  165  C 11 YZ      0.0010328221    -0.0011216614     0.0006082677    -0.0005362227    -0.0000005895
  166  C 12  S     -0.0031273299     0.0080017204    -0.0112448580    -0.0056158317    -0.0015766956
  167  C 12  S      0.0056303478    -0.0187616652     0.0229617134     0.0110068231     0.0041462732
  168  C 12  S      0.1069279872    -0.2467605303     0.3664774804     0.3014309970     0.0461046437
  169  C 12  X      0.0092011305    -0.0327223219     0.0519704819     0.0447897451     0.0047442461
  170  C 12  Y     -0.0094322520     0.0104519797     0.0012255943     0.0262795328     0.0002436390
  171  C 12  Z     -0.0161515819     0.0157466324     0.0016894861     0.0143644886    -0.0021821594
  172  C 12  X      0.0127363801    -0.0661513357     0.0995961750     0.1012032857     0.0191526407
  173  C 12  Y     -0.0179472861    -0.0167475880     0.1205558850    -0.0208465285    -0.0018498397
  174  C 12  Z     -0.0297328943     0.0631446978    -0.0898380214     0.0901729939    -0.0060096791
  175  C 12 XX     -0.0006362399    -0.0008826309     0.0033726338     0.0011197654     0.0002614300
  176  C 12 YY      0.0010577939    -0.0026350126     0.0030433030     0.0010670538     0.0003727354
  177  C 12 ZZ      0.0009381435    -0.0011280209    -0.0006214611     0.0012375242     0.0003944177
  178  C 12 XY     -0.0005406804     0.0018752229    -0.0037719482     0.0034158594     0.0002185640
  179  C 12 XZ      0.0002399894    -0.0013792558     0.0033161367    -0.0005388757    -0.0002052776
  180  C 12 YZ     -0.0003687959     0.0004067667     0.0003074400    -0.0022007972    -0.0001543736
  181  C 13  S     -0.0032688999     0.0091917948    -0.0341899447     0.0171897579    -0.0002319295
  182  C 13  S      0.0060229277    -0.0216300380     0.0744444809    -0.0386017765     0.0009680864
  183  C 13  S      0.0050371875    -0.1729440021     0.7496129480    -0.5728708082     0.0140898723
  184  C 13  X      0.0112990930    -0.0311415282     0.0863730427    -0.0658688811    -0.0038468471
  185  C 13  Y     -0.0006388933     0.0302024566    -0.1295177078     0.0398165318     0.0014648450
  186  C 13  Z      0.0118142040    -0.0177829825     0.0410054065    -0.0542816392    -0.0008032738
  187  C 13  X      0.0401714397    -0.1016124913     0.3241595394    -0.2102857265    -0.0265274984
  188  C 13  Y     -0.0247566094     0.0877700189    -0.4065381610     0.1002340591    -0.0001926468
  189  C 13  Z      0.0306519335    -0.0377878517     0.1351361565    -0.0824278821     0.0102270435
  190  C 13 XX      0.0003433085    -0.0020442219     0.0043925936    -0.0017111144     0.0002346592
  191  C 13 YY     -0.0007714306    -0.0003265390     0.0063213004    -0.0017407193     0.0000373360
  192  C 13 ZZ      0.0013631178    -0.0026823020     0.0070082901    -0.0064540190     0.0000789630
  193  C 13 XY      0.0003678114    -0.0017400146     0.0046084899    -0.0011668049    -0.0000947464
  194  C 13 XZ     -0.0003242164     0.0017895306    -0.0036217554     0.0004094164    -0.0002480043
  195  C 13 YZ      0.0002174677     0.0001271935    -0.0022023257     0.0029571401     0.0000368041
  196  C 14  S     -0.0005840080     0.0069154158    -0.0113979115     0.0233490142     0.0035575984
  197  C 14  S      0.0007930312    -0.0152098066     0.0253335023    -0.0562214615    -0.0081500590
  198  C 14  S      0.0647683399    -0.1332820369     0.5271601734    -0.4165042943    -0.0960441755
  199  C 14  X     -0.0008635080     0.0029986627    -0.0122314714     0.0422213259     0.0061804916
  200  C 14  Y     -0.0021406850     0.0214641203    -0.0785633399     0.0796671374     0.0045815224
  201  C 14  Z     -0.0015583602    -0.0170862749     0.0817448779    -0.0609692064    -0.0043224218
  202  C 14  X      0.0113036394     0.0048918078    -0.1168356846     0.1651507116    -0.0046967313
  203  C 14  Y      0.0295286542     0.0668861138    -0.0939811667     0.2621885258     0.0181504628
  204  C 14  Z     -0.0333422607    -0.0555719098     0.1502881287    -0.2567428415    -0.0114873029
  205  C 14 XX      0.0011493294    -0.0018585164     0.0044113404    -0.0080432818    -0.0007715480
[truncated: 1,201,037 more chars]
