# Supplementary material for: Simulating the Energy Capture Process in Push–Pull Norbornadiene-Quadricyclane Photoswitches
Source: J Phys Chem Lett. 2025 Apr 23;16(17):4315–25. doi: 10.1021/acs.jpclett.5c00634 (PMC12051204; doi:10.1021/acs.jpclett.5c00634)
Supplement: Supplementary file 4 — jz5c00634_si_004.zip [file jz5c00634_si_004.zip › PES_scans/MRSF-TDDFT/Compound_II/input_20.log]

   PyOQP started at 2025-02-01 21:31:05


          ***********************************************************
          *                                                         *
          *             OpenQP: Open Quantum Platform               *
          *                                                         *
          *                Version: 1.0 Aug, 2024                   *
          *                                                         *
          ***********************************************************
          *     The most efficient implementation of MRSF-TDDFT.    *
          ***********************************************************
          *                                                         *
          *   OpenQP was initiated by Prof. Cheol Ho Choi in 2012.  *
          *                                                         *
          *   It has since been developed by:                       *
          *   Dr. Vladimir Mironov                                  *
          *   Dr. Konstantin Komarov                                *
          *   Mr. Igor Gerasimov                                    *
          *   Dr. Hiroya Nakata                                     *
          *   Dr. Mohsen Mazaherifar                                *
          *                                                         *
          *   In 2024, Prof. Jingbai Li at Hoffmann Institute of    *
          *   Advanced Materials began developing PyOQP.            *
          *                                                         *
          ***********************************************************

                     Job Details:
                      Start Time: Sat Feb  1 21:31:05 2025    
                      Host: r21c01b05.bem2.kdm.wcss.pl  
                      Resources Allocated:
                        OpenMP Threads:   12

                    ++++++++++++++++++++++++++++++++++++++++
                      MODULE: apply_basis 
                      Setting up basis set information
                    ++++++++++++++++++++++++++++++++++++++++

     Basis Sets options
     ------------------
     Basis Set File: /home/mkochman/programs/openqp/openqp/share/basis_sets/def2-sv(p).basis
     Number of Shells  =     124     Number of Primitives  =     248
     Number of Basis Set functions  =     277
     Maximum Angluar Momentum =       2


                    ++++++++++++++++++++++++++++++++++++++++
                       MODULE: int1e
                       Computing H, S and T Matrices
                    ++++++++++++++++++++++++++++++++++++++++

                     ================================
                     Cartesian Coordinate in Angstrom
                     ================================
        ATOM     ZNUC           X              Y              Z
      --------------------------------------------------------------
          1      6.0    -8.351479770    -0.337244340     4.839538990
          2      6.0    -8.503227040    -1.140608500     3.582360050
          3      6.0    -8.010036430    -0.211304560     2.460493280
          4      6.0    -7.609242070     1.051189480     3.166981060
          5      6.0    -6.641510570    -0.120574980     3.118149600
          6      6.0    -8.266885330     1.140809390     4.526736930
          7      6.0    -6.394760660    -2.076168540     4.912278210
          8      6.0    -2.900653230    -0.187473110     1.548169910
          9      7.0    -5.789987520    -2.900523370     5.436558560
         10      6.0    -2.488639240     0.745409910     0.578978860
         11      6.0    -1.199779680     0.693647800     0.061025280
         12      6.0    -0.307031330    -0.278157530     0.496901620
         13      6.0    -0.701287580    -1.204726860     1.454478800
         14      6.0    -1.987305170    -1.167005850     1.980770050
         15      1.0    -8.770285260    -0.709186180     5.767682510
         16      1.0    -9.130806790    -2.015101230     3.472924570
         17      1.0    -8.232077410    -0.296853020     1.405039050
         18      1.0    -7.363247540     1.933247950     2.587251300
         19      1.0    -7.656940040     1.687312680     5.251985160
         20      1.0    -9.257555620     1.604333350     4.476868410
         21      1.0    -3.185234060     1.503457110     0.241082890
         22      1.0    -0.892766540     1.417737390    -0.686378260
         23      1.0     0.697926430    -0.313156550     0.089514960
         24      1.0    -0.005300240    -1.963734260     1.795800550
         25      1.0    -2.297740050    -1.888491850     2.727004940
         26      6.0    -5.337182400    -0.120630600     2.550236220
         27      6.0    -4.223170580    -0.146107220     2.088558020
         28      6.0    -7.146689320    -1.057561000     4.256485220

 ...... End Of One Electron Integrals ......


                    ++++++++++++++++++++++++++++++++++++++++
                       MODULE: Guess_Huckel
                       Initial guess using Huckel theory
                    ++++++++++++++++++++++++++++++++++++++++

 ...... End of initial orbital guess ......

   Step  CPU time (seconds):      0.000   Wall time (seconds):      0.000
   Total CPU time (seconds):      0.000   Wall time (seconds):      0.000

   ==============================================
      PyQOP: Orbital Guess
   ==============================================

   PyOQP guess type:                   huckel
   PyOQP guess file:                   compute orbitals
   PyOQP guess alpha:                  computed
   PyOQP guess beta:                   computed


   ==============================================
   PyOQP: Entering Electronic Energy Calculation
   ==============================================

   PyOQP natom:                        28
   PyOQP charge:                       0
   PyOQP basis:                        def2-sv(p)
    

   ==============================================
   PyOQP: Normal SCF steps
   ==============================================

   PyOQP method:                       tdhf
   PyOQP hf/functional:                dtcam-vaee
   PyOQP scf type:                     rohf
   PyOQP scf maxit:                    1000
   PyOQP scf multiplicity:             3
   PyOQP scf convergence:              1e-07
   PyOQP scf incremental:              True
   PyOQP diis type:                    cdiis
   PyOQP vdiis/cdiis switch:           0.3
   PyOQP vdiis/vshift switch:          0.003
   PyOQP cdiis/vshift_switch           0.3
   PyOQP vshift:                       0.0
   

                    ++++++++++++++++++++++++++++++++++++++++
                       MODULE: HF_DFT_Energy
                       Computing HF/DFT SCF Energy
                    ++++++++++++++++++++++++++++++++++++++++

     Lebedev grid-based DFT options
     ------------------------------
     XC functional: DTCAM-VAEE
     NRAD  =      96     NLEB  =     302
     THRESH=    0.00E+00
 
 The LibXC 6.2.2 version is used.
 S. Lehtola, C. Steigemann, M. J.T. Oliveira, and M. A.L. Marques.,  SoftwareX 7, 1–5 (2018)
 The libXC interfaces are described in the following article:
 Igor S. Gerasimov, Federico Zahariev, Sarom S. Leang, Anton Tesliuk, Mark S. Gordon, Michael G. Medvedev,
 Introducing LibXC into GAMESS (US),
 Mendeleev Commun., 2021, 31, 302–305
 
 The information about selected functionals:
The CAM version of B3LYP, tuned for excitations and properties exchange-correlation functional will be used with a coefficient   1.00000000E+00.
The functional has been described in the following articles:
[1] K. Okuno, Y. Shigeta, R. Kishi, H. Miyasaka, and M. Nakano.,  J. Photochem. Photobiol., A 235, 29 (2012); DOI: 10.1016/j.jphotochem.2012.03.003
[2] W. Park, A. Lashkaripour, K. Komarov, S. Lee, M. Huix-Rotllant, and C. H. Choi, J. Chem. Theory Comput., ??, ?? (2024); DOI: 10.1021/acs.jctc.4c00640
 
CAM-corrected functional is called
Yanai's notation of CAM parameters is used
The global hybrid part:                  5.00000000E-01
Additional long-range hybrid part:      -2.00000000E-01
Range-saparated factor:                  3.30000000E-01
 
     DFT Threshold         = 0.123E-08
   Step  CPU time (seconds):      0.923   Wall time (seconds):      0.088
   Total CPU time (seconds):      0.923   Wall time (seconds):      0.088

     SCF options
     ------------------
     SCF type = ROHF                 MaxIT =  1000
     MaxDIIS =     5                 Conv =   0.0000001000
     DIIS Type = c-DIIS
     vDIIS_cDIIS_Switch =  0.30000   vDIIS_vshift_Switch =  0.00300
     DIIS Reset Mod =    10          DIIS Reset Conv =   0.00500000
     VShift =  0.00000               VShift_cDIIS_Switch =  0.30000
     MOM =     F                     MOM_Switch =  0.00300


   Direct SCF iterations begin.
   =============================================================================================
    Iter         Energy            Delta E         Int Skip     DIIS Error     Shift     Method
   =============================================================================================
       1    -668.8056778397   -668.8056778397     119813486     0.59350104     0.000     SD
       2    -666.4729577535      2.3327200861     119675497     0.36837837     0.000     C-DIIS
       3    -662.5479722515      3.9249855021     119733408     0.36576828     0.000     C-DIIS
       4    -670.0674351991     -7.5194629476     119800729     0.13775828     0.000     C-DIIS
       5    -670.3411734645     -0.2737382655     120087415     0.16150602     0.000     C-DIIS
       6    -670.8406048369     -0.4994313723     120314887     0.01616200     0.000     C-DIIS
       7    -670.8568868216     -0.0162819848     120893264     0.00948693     0.000     C-DIIS
       8    -670.8608954825     -0.0040086609     123010452     0.00372482     0.000     C-DIIS
       9    -670.8621753161     -0.0012798335     123839744     0.00197986     0.000     C-DIIS
      10    -670.8624558278     -0.0002805118     124236831     0.00210773     0.000     C-DIIS
      11    -670.8627180668     -0.0002622390     130485592     0.00079417     0.000     C-DIIS
      12    -670.8628502498     -0.0001321830     130092195     0.00043388     0.000     C-DIIS
      13    -670.8629087534     -0.0000585036     133586296     0.00030852     0.000     C-DIIS
      14    -670.8629585489     -0.0000497955     133043530     0.00020725     0.000     C-DIIS
      15    -670.8629850103     -0.0000264614     133598569     0.00013748     0.000     C-DIIS
      16    -670.8629902120     -0.0000052017     137043513     0.00005626     0.000     C-DIIS
      17    -670.8629910870     -0.0000008750     140941463     0.00005685     0.000     C-DIIS
      18    -670.8629912540     -0.0000001671     150819411     0.00003372     0.000     C-DIIS
      19    -670.8629913296     -0.0000000756     147701248     0.00001085     0.000     C-DIIS
      20    -670.8629913527     -0.0000000231     158598807     0.00000487     0.000     C-DIIS
      21    -670.8629913564     -0.0000000037     162019624     0.00000336     0.000     C-DIIS
      22    -670.8629913592     -0.0000000028     163236554     0.00000335     0.000     C-DIIS
      23    -670.8629913633     -0.0000000041     168906541     0.00000241     0.000     C-DIIS
      24    -670.8629913635     -0.0000000002     166900088     0.00000207     0.000     C-DIIS
      25    -670.8629913623      0.0000000012     173603182     0.00000132     0.000     C-DIIS
      26    -670.8629913593      0.0000000030     177066664     0.00000066     0.000     C-DIIS
      27    -670.8629913590      0.0000000003     174443862     0.00000042     0.000     C-DIIS
      28    -670.8629913508      0.0000000082     182434954     0.00000024     0.000     C-DIIS
      29    -670.8629913491      0.0000000017     179280112     0.00000023     0.000     C-DIIS
      30    -670.8629913358      0.0000000132     194092417     0.00000012     0.000     C-DIIS
      31    -670.8629913204      0.0000000154     192742873     0.00000006     0.000     C-DIIS
   ----------------------------------------------------------------
          SCF convergence achieved ....

 Final ROHF energy is     -670.8629913204 after  31 iterations


 DFT: XC energy              =       -55.4597267576
 DFT: total electron density =       114.0000029529
 DFT: number of electrons    =       114


          ===============================
          Molecular Orbitals and Energies
          ===============================

   -------------- Alpha Orbitals -------------

                          1                2                3                4                5
                  -14.7900307153   -10.6413048859   -10.6400044292   -10.6210405033   -10.6201590034
    1  C  1  S     -0.0000042760     0.0076081569     0.0002224399    -0.2313468401     0.9622731977
    2  C  1  S      0.0005552641     0.0013410260    -0.0003631015    -0.0120212604     0.0436473312
    3  C  1  S      0.0037972859     0.0139266151    -0.0056589450    -0.0155910075    -0.0641398931
    4  C  1  X      0.0002085327    -0.0007059936     0.0001002013    -0.0010631794     0.0013666418
    5  C  1  Y     -0.0000056418     0.0003026672     0.0001170427     0.0000128890    -0.0006446418
    6  C  1  Z     -0.0001828031     0.0000306326    -0.0001034917     0.0000810547    -0.0023069445
    7  C  1  X      0.0002989184     0.0048906310    -0.0008090465    -0.0003210530    -0.0050663521
    8  C  1  Y      0.0012212101    -0.0013620102    -0.0005057127     0.0006510288    -0.0011066953
    9  C  1  Z     -0.0023967505    -0.0012963987    -0.0014002689     0.0092273666     0.0128611900
   10  C  1 XX      0.0000175729    -0.0012406789     0.0001495466    -0.0003007284     0.0007157935
   11  C  1 YY      0.0000382040    -0.0004073462    -0.0001041452     0.0001767644     0.0013268945
   12  C  1 ZZ      0.0000977086    -0.0001664427     0.0002916715     0.0007333631     0.0017058757
   13  C  1 XY      0.0000886427     0.0008685464     0.0000490151     0.0000528992    -0.0000187920
   14  C  1 XZ     -0.0000937760     0.0005670703    -0.0004479331     0.0006446120    -0.0005494783
   15  C  1 YZ     -0.0000056511    -0.0005896024    -0.0000427360     0.0010217010     0.0003668023
   16  C  2  S      0.0000004405     0.0078924481     0.0002179588    -0.9620184684    -0.2315678245
   17  C  2  S      0.0011160523     0.0017098953     0.0000830198    -0.0455432506    -0.0087669746
   18  C  2  S     -0.0033606496     0.0172613092    -0.0052043700     0.0669356810     0.0365405170
   19  C  2  X      0.0002421011    -0.0006347698     0.0004370555    -0.0024936786    -0.0000245482
   20  C  2  Y      0.0000809932     0.0003650977     0.0002938632    -0.0014491361    -0.0006948923
   21  C  2  Z      0.0000340562    -0.0003271762    -0.0002568381    -0.0009836725    -0.0008308883
   22  C  2  X     -0.0008388983     0.0057748465    -0.0005141241     0.0139112108     0.0031850831
   23  C  2  Y      0.0001951836    -0.0035055889     0.0026313307     0.0135420744     0.0070739036
   24  C  2  Z     -0.0006133184     0.0008100813    -0.0000542579     0.0026557193     0.0055546315
   25  C  2 XX      0.0000673532    -0.0014960428     0.0006051348    -0.0013663397    -0.0000483392
   26  C  2 YY      0.0001163837     0.0001438352     0.0002346323    -0.0012982284    -0.0004976324
   27  C  2 ZZ      0.0001102341    -0.0004908738    -0.0000003032    -0.0007400907    -0.0015748897
   28  C  2 XY      0.0000619542    -0.0001281553     0.0004121827    -0.0008867820    -0.0002608603
   29  C  2 XZ     -0.0000411401    -0.0009038176    -0.0001950310    -0.0002868139    -0.0001877321
   30  C  2 YZ      0.0000122543    -0.0000950198     0.0000598021    -0.0001262761    -0.0010104833
   31  C  3  S     -0.0000072865     0.0010526533     0.0064948096    -0.0209770896    -0.0055302277
   32  C  3  S     -0.0004661698     0.0005212638     0.0021859729     0.0004519618    -0.0014845549
   33  C  3  S     -0.0003653101    -0.0050720059     0.0132267245    -0.0271188928    -0.0102010384
   34  C  3  X     -0.0000980822     0.0000046157    -0.0007603782     0.0001184119    -0.0004297736
   35  C  3  Y     -0.0001529401    -0.0002562210     0.0000596092    -0.0002379140    -0.0000829479
   36  C  3  Z     -0.0000086053     0.0004670773    -0.0000108729     0.0005539213     0.0001133817
   37  C  3  X      0.0001576038    -0.0012124441     0.0050352967     0.0007690764     0.0000174503
   38  C  3  Y     -0.0004567997     0.0009051443    -0.0024927311     0.0029969874     0.0009893202
   39  C  3  Z      0.0001620725     0.0011724314    -0.0017193581    -0.0103974226    -0.0013734361
   40  C  3 XX     -0.0000712286    -0.0001552177    -0.0015752198     0.0006750006    -0.0001436327
   41  C  3 YY     -0.0000654509     0.0001958463    -0.0000239898     0.0009698556     0.0001129749
   42  C  3 ZZ      0.0000227749     0.0005597837    -0.0002984381     0.0010289638     0.0005420407
   43  C  3 XY     -0.0000089363    -0.0002409694    -0.0001936794     0.0005100748     0.0000215269
   44  C  3 XZ      0.0000396286     0.0001912175    -0.0010375229    -0.0004844080    -0.0001787419
   45  C  3 YZ     -0.0000580410    -0.0001631008    -0.0000358742    -0.0008948346    -0.0001776592
   46  C  4  S     -0.0000138828     0.0010886460     0.0063141319    -0.0007890643    -0.0006329732
   47  C  4  S     -0.0007819248     0.0000420086     0.0015363761     0.0015347515    -0.0011915567
   48  C  4  S      0.0020631463    -0.0053506015     0.0150973503     0.0130915106    -0.0055236547
   49  C  4  X     -0.0000424335    -0.0001241523    -0.0006429483     0.0001441386    -0.0002238364
   50  C  4  Y      0.0001850911    -0.0000899870     0.0003864131    -0.0004283754     0.0001342157
   51  C  4  Z      0.0000145810     0.0001373930    -0.0000647844    -0.0002062005     0.0000840054
   52  C  4  X     -0.0003301587    -0.0007437211     0.0027910614    -0.0007215632     0.0005685382
   53  C  4  Y     -0.0006119889    -0.0010533916    -0.0035808109    -0.0024049338     0.0002063751
   54  C  4  Z      0.0004524920    -0.0007897149     0.0016301312     0.0008707238    -0.0023352134
   55  C  4 XX     -0.0001116481    -0.0002353752    -0.0008128158     0.0002165890    -0.0000540207
   56  C  4 YY     -0.0000681888     0.0003486411    -0.0011575693    -0.0001376669     0.0000014253
   57  C  4 ZZ     -0.0001042679     0.0000615109     0.0001008333     0.0002106610    -0.0000446316
   58  C  4 XY      0.0000051429     0.0000769994     0.0012260362    -0.0001860056     0.0001553154
   59  C  4 XZ     -0.0000643557     0.0000516617    -0.0000645481     0.0001118172    -0.0000508962
   60  C  4 YZ     -0.0000282715    -0.0003486187    -0.0001966477     0.0002770741    -0.0002601056
   61  C  5  S     -0.0000145632     0.0718431764     0.9872075257     0.0010158815    -0.0005406097
   62  C  5  S     -0.0001980915     0.0035811354     0.0454104778     0.0008592016    -0.0008020499
   63  C  5  S     -0.0038655061     0.0321560508    -0.0462996958     0.0013874252    -0.0038854833
   64  C  5  X      0.0001334737    -0.0000195991    -0.0008083334    -0.0003310398     0.0004599260
   65  C  5  Y     -0.0001039846     0.0005015385     0.0000924256     0.0004198963     0.0000385259
   66  C  5  Z      0.0000236341    -0.0003497499    -0.0005891814    -0.0003283523     0.0001382667
   67  C  5  X     -0.0088598958     0.0049178251     0.0202279738     0.0177358197    -0.0183519104
   68  C  5  Y     -0.0008876271    -0.0030312049     0.0018351964    -0.0016128944    -0.0006386437
   69  C  5  Z      0.0046713680    -0.0008304155    -0.0061560008    -0.0085956439     0.0061037956
   70  C  5 XX     -0.0000090381    -0.0000317772     0.0037844692    -0.0004912690     0.0000547866
   71  C  5 YY     -0.0000735618    -0.0007969380     0.0011247141    -0.0000859513    -0.0000238415
   72  C  5 ZZ     -0.0000323573    -0.0011118167     0.0013314565    -0.0000327457     0.0000631079
   73  C  5 XY      0.0000356325    -0.0004338091    -0.0001291031    -0.0003950892     0.0000017212
   74  C  5 XZ     -0.0000411005     0.0003128751    -0.0010778894     0.0005082385    -0.0002154990
   75  C  5 YZ     -0.0000348663     0.0010346065    -0.0001759271    -0.0000310120     0.0000484729
   76  C  6  S     -0.0000045686     0.0000407851     0.0000427795    -0.0016340591     0.0078562365
   77  C  6  S      0.0001465848    -0.0011365222    -0.0008925808     0.0009917553     0.0004805767
   78  C  6  S     -0.0032429864     0.0038992090     0.0020395983    -0.0040411512     0.0210976704
   79  C  6  X      0.0000192593    -0.0001071250    -0.0001321595    -0.0001540180     0.0000476304
   80  C  6  Y     -0.0000211557     0.0000965466    -0.0000068612    -0.0005218395     0.0010379597
   81  C  6  Z     -0.0000325629    -0.0000489362     0.0000436066     0.0000652340    -0.0002280803
   82  C  6  X     -0.0000312570     0.0028388919     0.0014354105    -0.0003372252     0.0015611776
   83  C  6  Y      0.0012296735    -0.0008364711    -0.0018914038     0.0008054677    -0.0077010369
   84  C  6  Z      0.0008989130    -0.0014112441     0.0013186036     0.0026790028    -0.0015287597
   85  C  6 XX      0.0000005237    -0.0000927107    -0.0001416876     0.0002916638     0.0000175932
   86  C  6 YY     -0.0000046666     0.0000503938     0.0000615950     0.0004483049    -0.0018237638
   87  C  6 ZZ      0.0000135387    -0.0002037638    -0.0001577111     0.0000325225    -0.0002237077
   88  C  6 XY     -0.0000428348    -0.0002383944    -0.0002588404     0.0001990078    -0.0002473684
   89  C  6 XZ      0.0000204278    -0.0001995404    -0.0000888335     0.0000248647     0.0001307727
   90  C  6 YZ     -0.0000315770     0.0002325153     0.0001428500    -0.0003674534     0.0005831821
   91  C  7  S      0.0001936611     0.0101897266    -0.0001640568     0.0035116853    -0.0011384790
   92  C  7  S      0.0020608994     0.0012081163     0.0006165540    -0.0003478100     0.0000640773
   93  C  7  S      0.0016145958     0.0104315581    -0.0104990787     0.0246428757    -0.0124952105
   94  C  7  X     -0.0012135862     0.0008940137    -0.0000677877    -0.0004686200     0.0001743452
   95  C  7  Y      0.0016682172    -0.0013795933     0.0000435933     0.0002065151    -0.0002749558
   96  C  7  Z     -0.0010348779     0.0008360922     0.0000597685    -0.0003572003    -0.0000630855
   97  C  7  X      0.0214875364     0.0055372880     0.0053739916    -0.0153699349     0.0065696619
   98  C  7  Y     -0.0283789245    -0.0095787337    -0.0074102339     0.0217856817    -0.0112221561
   99  C  7  Z      0.0181054822     0.0053416210     0.0051683709    -0.0150098362     0.0063117696
  100  C  7 XX      0.0001955842    -0.0009259332     0.0002844779     0.0000611180    -0.0000208730
  101  C  7 YY     -0.0003829411    -0.0020617547     0.0002307713    -0.0000793424    -0.0003441966
  102  C  7 ZZ      0.0003773429    -0.0006721884     0.0000686955     0.0002790052     0.0001647214
  103  C  7 XY      0.0011528152     0.0017386862    -0.0002010079    -0.0001658146    -0.0000381529
  104  C  7 XZ     -0.0007473911    -0.0010001113    -0.0000199520     0.0000900980    -0.0001140941
  105  C  7 YZ      0.0009650244     0.0016663130    -0.0001376497    -0.0001434009     0.0000262837
  106  C  8  S     -0.0000013956    -0.0003702571    -0.0015585395    -0.0001904858     0.0003700695
  107  C  8  S      0.0003620960    -0.0006558854    -0.0022124843    -0.0001425287     0.0003174920
  108  C  8  S      0.0028213274    -0.0017731504    -0.0102127853    -0.0008671752     0.0009421470
  109  C  8  X     -0.0000092228     0.0000613224     0.0005666882    -0.0000313171     0.0000055755
  110  C  8  Y     -0.0000154509     0.0000382606    -0.0000322167     0.0000426195     0.0000026836
  111  C  8  Z      0.0000143549    -0.0000619626    -0.0001959180    -0.0000040761    -0.0000001353
  112  C  8  X     -0.0026413107     0.0030286004     0.0090460450     0.0019468146    -0.0021753534
  113  C  8  Y      0.0002545313    -0.0009671901     0.0000007377    -0.0008040348     0.0000722618
  114  C  8  Z      0.0009581721    -0.0004469785    -0.0042832251    -0.0003434052     0.0008995049
  115  C  8 XX      0.0001072667    -0.0000974110    -0.0007551534    -0.0000375977     0.0000686013
  116  C  8 YY      0.0000569052    -0.0001083405    -0.0004259605    -0.0000068156     0.0000405732
  117  C  8 ZZ      0.0000601414    -0.0001188980    -0.0004854994    -0.0000265097     0.0000501551
  118  C  8 XY     -0.0000105600    -0.0000261674     0.0000392722    -0.0000081213     0.0000000791
  119  C  8 XZ     -0.0000216808     0.0000099793     0.0001761037     0.0000324293    -0.0000187618
  120  C  8 YZ     -0.0000033386     0.0000098502     0.0000009293    -0.0000003825     0.0000029402
  121  N  9  S     -0.9881439924    -0.0000436180     0.0000020910     0.0000152909    -0.0000063475
  122  N  9  S      0.0463158975     0.0020230026     0.0000176052    -0.0007050560     0.0002951189
  123  N  9  S     -0.0520242543    -0.0171296916    -0.0048886648     0.0176275614    -0.0078696660
  124  N  9  X      0.0021454844     0.0006997893    -0.0000705166    -0.0001603125     0.0001250242
  125  N  9  Y     -0.0029636500    -0.0008331235     0.0000705952     0.0001154380    -0.0000185265
  126  N  9  Z      0.0018811256     0.0005686613    -0.0000565906    -0.0000173666     0.0000356141
  127  N  9  X      0.0069984452     0.0029555992     0.0005451146    -0.0027927628     0.0014799932
  128  N  9  Y     -0.0098658697    -0.0033095263    -0.0008608438     0.0031322668    -0.0010964939
  129  N  9  Z      0.0062673822     0.0023696512     0.0004608626    -0.0016777680     0.0008490079
  130  N  9 XX     -0.0032322240     0.0006093687    -0.0000033892    -0.0001033991     0.0000361239
  131  N  9 YY     -0.0028637611     0.0007940654    -0.0000482719    -0.0002026532     0.0000853360
  132  N  9 ZZ     -0.0033477109     0.0005500869    -0.0000249757    -0.0001773892     0.0000843263
  133  N  9 XY     -0.0007013060    -0.0003246332     0.0000380024    -0.0000382130     0.0000265602
  134  N  9 XZ      0.0004489832     0.0001961766    -0.0000234835     0.0000428918     0.0000144362
  135  N  9 YZ     -0.0005854653    -0.0002831079     0.0000678306     0.0000039797    -0.0000275986
  136  C 10  S     -0.0000071840    -0.0000311882    -0.0002059855    -0.0000003102     0.0000476424
  137  C 10  S      0.0000637010    -0.0000683041    -0.0003633830    -0.0000100033     0.0000509980
  138  C 10  S      0.0002269548    -0.0001846795    -0.0027554943    -0.0000204553     0.0010876900
  139  C 10  X      0.0000035605    -0.0000001260     0.0000987352    -0.0000174387    -0.0000142001
  140  C 10  Y     -0.0000131738     0.0000028642     0.0000225768     0.0000087570    -0.0000173112
  141  C 10  Z      0.0000094239    -0.0000028340    -0.0000589024     0.0000018267     0.0000204471
  142  C 10  X      0.0003509647    -0.0006672734    -0.0018907651    -0.0003713980     0.0006163847
  143  C 10  Y     -0.0003344700     0.0002484385     0.0015754330     0.0001700423    -0.0004461478
  144  C 10  Z      0.0001237527     0.0000682418    -0.0004286934     0.0000627117     0.0001094217
  145  C 10 XX      0.0000005796    -0.0000038449    -0.0001110620     0.0000185349     0.0000054660
  146  C 10 YY     -0.0000003949     0.0000150508     0.0000385897    -0.0000054808    -0.0000016946
  147  C 10 ZZ     -0.0000153016     0.0000230909     0.0000511348     0.0000185808    -0.0000089318
  148  C 10 XY     -0.0000194232     0.0000224661     0.0000446017     0.0000141087    -0.0000125548
  149  C 10 XZ      0.0000079612    -0.0000128892     0.0000261009    -0.0000133017     0.0000025686
  150  C 10 YZ     -0.0000058885    -0.0000134145    -0.0000606671     0.0000050040    -0.0000024290
  151  C 11  S     -0.0000035864     0.0000051759    -0.0000024399     0.0000034851    -0.0000059589
  152  C 11  S     -0.0000396612     0.0000445768     0.0000690342     0.0000397271    -0.0000266763
  153  C 11  S     -0.0003038491     0.0007089247     0.0026738758     0.0002496949    -0.0008749410
  154  C 11  X      0.0000191657    -0.0000193930    -0.0000992237    -0.0000075411     0.0000231216
  155  C 11  Y      0.0000068963    -0.0000049977    -0.0000013286    -0.0000088034     0.0000038918
  156  C 11  Z     -0.0000139840     0.0000136330     0.0000393547     0.0000081939    -0.0000132088
  157  C 11  X     -0.0001352281    -0.0000338716    -0.0001053990    -0.0000028619     0.0001194227
  158  C 11  Y      0.0000250203    -0.0000693838    -0.0004996820     0.0000393803     0.0001036901
  159  C 11  Z      0.0000392632     0.0000754134     0.0004602655    -0.0000385882    -0.0001418644
  160  C 11 XX     -0.0000069404     0.0000098203     0.0000680972    -0.0000005918    -0.0000113093
  161  C 11 YY     -0.0000142184     0.0000143084     0.0000280254     0.0000098413    -0.0000084790
  162  C 11 ZZ     -0.0000133255     0.0000120648     0.0000308882     0.0000099727    -0.0000090714
  163  C 11 XY      0.0000011864    -0.0000032421    -0.0000158604     0.0000007347     0.0000017181
  164  C 11 XZ     -0.0000112502     0.0000097937     0.0000137306     0.0000106242    -0.0000042669
  165  C 11 YZ     -0.0000129531     0.0000115609     0.0000408797     0.0000082655    -0.0000089396
  166  C 12  S     -0.0000028573    -0.0000032283    -0.0000111550     0.0000010583    -0.0000009814
  167  C 12  S     -0.0000305292     0.0000237966     0.0000807801     0.0000182706    -0.0000249564
  168  C 12  S      0.0002162500    -0.0009991286    -0.0020974170    -0.0003668741     0.0006131498
  169  C 12  X      0.0000180416    -0.0000105668    -0.0000385525    -0.0000120059     0.0000110820
  170  C 12  Y     -0.0000019955     0.0000089529    -0.0000044838     0.0000043311    -0.0000002821
  171  C 12  Z     -0.0000057644    -0.0000022564     0.0000158747    -0.0000009993    -0.0000046075
  172  C 12  X     -0.0001307917     0.0003294721     0.0008194928     0.0001255394    -0.0002247801
  173  C 12  Y      0.0000910411     0.0000907566    -0.0000569298     0.0000559781    -0.0000169071
  174  C 12  Z     -0.0000227133    -0.0002229654    -0.0002931089    -0.0000937852     0.0001126108
  175  C 12 XX     -0.0000081620     0.0000067631     0.0000171193     0.0000059002    -0.0000067111
  176  C 12 YY     -0.0000056632     0.0000006858     0.0000090869     0.0000024902    -0.0000019854
  177  C 12 ZZ     -0.0000121569     0.0000049726     0.0000303901     0.0000053187    -0.0000069060
  178  C 12 XY     -0.0000067011     0.0000025835     0.0000209593     0.0000012490    -0.0000042256
  179  C 12 XZ     -0.0000013421     0.0000040206     0.0000073377     0.0000018242    -0.0000011544
  180  C 12 YZ     -0.0000134447     0.0000165311     0.0000502224     0.0000096963    -0.0000120424
  181  C 13  S     -0.0000033977     0.0000058360     0.0000009036     0.0000000216    -0.0000047612
  182  C 13  S     -0.0000290909     0.0000057824     0.0000955954     0.0000070614    -0.0000265552
  183  C 13  S     -0.0006765799     0.0015804938     0.0022461117     0.0008244372    -0.0008096916
  184  C 13  X      0.0000302403    -0.0000426565    -0.0000916541    -0.0000242063     0.0000244176
  185  C 13  Y     -0.0000088945    -0.0000027930     0.0000084517     0.0000007325    -0.0000048101
  186  C 13  Z     -0.0000055758     0.0000217254     0.0000273840     0.0000072521    -0.0000063660
  187  C 13  X      0.0001458130    -0.0003584408    -0.0002214758    -0.0001678026     0.0001155149
  188  C 13  Y      0.0000992413     0.0004688839     0.0003594519     0.0001707157    -0.0001509327
  189  C 13  Z     -0.0001438830    -0.0002401150    -0.0002183767    -0.0000780972     0.0000764856
  190  C 13 XX     -0.0000105719     0.0000231553     0.0000335787     0.0000082086    -0.0000053439
  191  C 13 YY     -0.0000079912     0.0000061263     0.0000334955     0.0000046075    -0.0000090388
  192  C 13 ZZ     -0.0000172647     0.0000146943     0.0000596505     0.0000077929    -0.0000137183
  193  C 13 XY     -0.0000121181     0.0000064423     0.0000409100     0.0000058270    -0.0000074440
  194  C 13 XZ      0.0000038014    -0.0000106426    -0.0000145709    -0.0000031188     0.0000003802
  195  C 13 YZ     -0.0000091775     0.0000036247     0.0000221201     0.0000045501    -0.0000050815
  196  C 14  S     -0.0000067189    -0.0000927198    -0.0001757661    -0.0000538995     0.0000487394
  197  C 14  S      0.0000716633    -0.0001335124    -0.0003432464    -0.0000482355     0.0000479459
  198  C 14  S      0.0009984305    -0.0020607270    -0.0016340320    -0.0014866767     0.0009833203
  199  C 14  X     -0.0000330440     0.0000698470     0.0000804594     0.0000334376    -0.0000185531
  200  C 14  Y      0.0000445290    -0.0000049631    -0.0000159218    -0.0000215362     0.0000133410
  201  C 14  Z     -0.0000224314    -0.0000263686    -0.0000182223     0.0000055865    -0.0000034113
  202  C 14  X      0.0005046112    -0.0003613184    -0.0012379719    -0.0001240574     0.0002938623
  203  C 14  Y      0.0001525922    -0.0009848406    -0.0011014867    -0.0005430924     0.0004583136
  204  C 14  Z     -0.0003585149     0.0009787887     0.0015524711     0.0005580721    -0.0005163735
  205  C 14 XX      0.0000008020    -0.0000400410    -0.0000362271    -0.0000114405    -0.0000044199
  206  C 14 YY     -0.0000139567    -0.0000020649     0.0000627663    -0.0000018035    -0.0000011566
  207  C 14 ZZ      0.0000001352    -0.0000096121    -0.0000215458    -0.0000071071     0.0000003174
  208  C 14 XY      0.0000152292    -0.0000050172    -0.0000699791     0.0000060943     0.0000043721
  209  C 14 XZ     -0.0000191450     0.0000255908     0.0000784278     0.0000031923    -0.0000079496
  210  C 14 YZ     -0.0000059394     0.0000042991    -0.0000113100     0.0000150328    -0.0000126135
  211  H 15  S      0.0002407879    -0.0002403011     0.0002401530     0.0003648893    -0.0024646333
  212  H 15  S      0.0000395568    -0.0008049650     0.0013033180    -0.0020184079     0.0072851352
  213  H 16  S      0.0001733845    -0.0009752226     0.0004656498     0.0034429403     0.0003047301
  214  H 16  S      0.0000820561    -0.0024735120     0.0014173595    -0.0058669891    -0.0030546921
  215  H 17  S      0.0000065556     0.0003311167    -0.0009119790    -0.0000095002     0.0003588754
  216  H 17  S      0.0002023955     0.0009636599    -0.0026610533     0.0000829731     0.0010630770
  217  H 18  S      0.0000367702     0.0002124827    -0.0001553731    -0.0002175633    -0.0000027925
  218  H 18  S      0.0001072066     0.0011635020    -0.0010507449    -0.0009535359     0.0002259004
  219  H 19  S      0.0000242328    -0.0005643790    -0.0004571781    -0.0000542302    -0.0003926629
  220  H 19  S     -0.0002838776    -0.0008154612    -0.0008768554    -0.0004130084    -0.0001469432
  221  H 20  S      0.0000898944     0.0001388933     0.0001456358     0.0004667181    -0.0002625937
  222  H 20  S      0.0001164236     0.0008342002     0.0007122207     0.0002355466     0.0002797267
  223  H 21  S      0.0000800725    -0.0000955172    -0.0003552535    -0.0000538612     0.0001015908
  224  H 21  S      0.0000597100    -0.0000259963    -0.0000586872    -0.0000619190    -0.0000058243
  225  H 22  S      0.0000129994    -0.0000022508     0.0000294161    -0.0000147691    -0.0000013861
  226  H 22  S      0.0000971528    -0.0000883418    -0.0002206475    -0.0000759433     0.0000725558
  227  H 23  S      0.0000103300    -0.0000168885    -0.0000466839    -0.0000083157     0.0000135240
  228  H 23  S      0.0000306396    -0.0000308616    -0.0001140366    -0.0000194578     0.0000254176
  229  H 24  S      0.0000203986     0.0000406940     0.0000127124     0.0000087436    -0.0000042026
  230  H 24  S      0.0001553370     0.0000071092    -0.0002411671    -0.0000413194     0.0000601591
  231  H 25  S      0.0001189981    -0.0001499860    -0.0003263619    -0.0000871588     0.0000944537
  232  H 25  S     -0.0002562465    -0.0002079036    -0.0001313463    -0.0000191734     0.0000443228
  233  C 26  S     -0.0000175849     0.0004024504     0.0051228883    -0.0007490460     0.0005512957
  234  C 26  S      0.0002583661     0.0000718425    -0.0000731508    -0.0010026986     0.0005071740
  235  C 26  S     -0.0029964157     0.0039219863     0.0554646813    -0.0086145337     0.0063653669
  236  C 26  X      0.0000691882    -0.0000575870     0.0007730671     0.0001887762     0.0000166435
  237  C 26  Y     -0.0001127489     0.0001697229     0.0000354788     0.0001284076     0.0000586616
  238  C 26  Z      0.0000601229    -0.0000779115    -0.0004089309    -0.0000471623     0.0000525855
  239  C 26  X     -0.0108286771     0.0178386718     0.0357644170     0.0090600532    -0.0137707306
  240  C 26  Y      0.0009273958    -0.0005670303    -0.0010117334    -0.0006425825     0.0000969431
  241  C 26  Z      0.0039245949    -0.0069667362    -0.0160381301    -0.0037902213     0.0062038343
  242  C 26 XX     -0.0000117353    -0.0000483404    -0.0030215282    -0.0000143173     0.0000151009
  243  C 26 YY      0.0000424692     0.0000123454    -0.0000040591    -0.0001796085     0.0001002700
  244  C 26 ZZ      0.0000379364    -0.0000676203    -0.0006887002    -0.0001705018     0.0000962040
  245  C 26 XY     -0.0000016046    -0.0001566873     0.0000578495    -0.0000512289    -0.0000122599
  246  C 26 XZ      0.0000440150     0.0000430650     0.0016778151    -0.0000702738    -0.0000658463
  247  C 26 YZ      0.0000127001    -0.0000815571     0.0001083833     0.0000074853     0.0000327283
  248  C 27  S     -0.0000116610    -0.0004435990    -0.0007809966    -0.0003898952     0.0007855336
  249  C 27  S      0.0007131852    -0.0010568733    -0.0007246428    -0.0007196737     0.0010548804
  250  C 27  S      0.0080636004    -0.0152688147    -0.0485338826    -0.0027336806     0.0075927268
  251  C 27  X      0.0000097514     0.0000089255    -0.0013743356     0.0000283897    -0.0000486671
  252  C 27  Y     -0.0000006725    -0.0000324255     0.0000565312    -0.0000447370     0.0000083512
  253  C 27  Z      0.0000029286     0.0000307095     0.0004954448     0.0000036211     0.0000170487
  254  C 27  X     -0.0072098604     0.0099856012     0.0371865048     0.0029747524    -0.0054306988
  255  C 27  Y     -0.0001903361     0.0002347572    -0.0009504442     0.0004790020     0.0002131366
  256  C 27  Z      0.0032594777    -0.0046604168    -0.0146216096    -0.0013729807     0.0021058920
  257  C 27 XX      0.0000053041    -0.0000656673     0.0009447626     0.0000014484     0.0000115155
  258  C 27 YY      0.0001227266    -0.0001826086    -0.0003693779    -0.0001216757     0.0001917382
  259  C 27 ZZ      0.0001115161    -0.0001716103    -0.0001520827    -0.0000919339     0.0001656384
  260  C 27 XY      0.0000224376    -0.0000225866    -0.0000615699    -0.0000215513    -0.0000109393
  261  C 27 XZ      0.0000350513    -0.0000288250    -0.0005906270    -0.0000624879     0.0000784849
  262  C 27 YZ     -0.0000206897     0.0000342333     0.0000624453     0.0000188975    -0.0000090548
  263  C 28  S      0.0000173047     0.9870876274    -0.0721659399     0.0096927241    -0.0056860141
  264  C 28  S      0.0012008456     0.0444558960    -0.0029667273    -0.0021548823     0.0011052169
  265  C 28  S      0.0240243050    -0.0522456024     0.0367283944    -0.0354949679     0.0140242373
  266  C 28  X      0.0000536157    -0.0011999245    -0.0002278721     0.0000597927    -0.0001462694
  267  C 28  Y     -0.0000974613    -0.0001633169    -0.0001059081    -0.0009724428    -0.0002045097
  268  C 28  Z      0.0000980212    -0.0002053956     0.0004586962    -0.0000583247    -0.0007672778
  269  C 28  X      0.0098281141     0.0127932518     0.0036378351    -0.0148224961     0.0106386921
  270  C 28  Y     -0.0162165807    -0.0094205046    -0.0014217497     0.0284705548    -0.0079465636
  271  C 28  Z      0.0101911969     0.0092400243    -0.0022230068    -0.0106352700     0.0144259227
  272  C 28 XX      0.0003624283     0.0018544336    -0.0005847371     0.0018450132    -0.0008952274
  273  C 28 YY      0.0004364652     0.0019331142    -0.0009236943    -0.0003134260    -0.0001115660
  274  C 28 ZZ      0.0002438258     0.0012616889    -0.0013376221     0.0004952907    -0.0001809387
  275  C 28 XY     -0.0002414945    -0.0014581253    -0.0004562584     0.0000772409     0.0006683891
  276  C 28 XZ      0.0001819463     0.0008503420     0.0005173817     0.0004862950     0.0009493820
  277  C 28 YZ     -0.0001836924    -0.0010194611     0.0010426784     0.0002900147    -0.0004131576

                          6                7                8                9               10
                  -10.6179970931   -10.6161029610   -10.6147495924   -10.6012655455   -10.5980833026
    1  C  1  S     -0.0018028710     0.0005058689     0.0002796859     0.0082922059     0.0005343991
    2  C  1  S      0.0003603562    -0.0012416842    -0.0012236598    -0.0005976803    -0.0015457193
    3  C  1  S      0.0069024614    -0.0143939307    -0.0077833699    -0.0068908671     0.0006274411
    4  C  1  X      0.0003853300    -0.0001467230    -0.0002257331     0.0000146667    -0.0002825598
    5  C  1  Y     -0.0006658594     0.0002799017     0.0001821105     0.0010194275     0.0001281354
    6  C  1  Z      0.0001453188     0.0002465859     0.0000551378    -0.0001134245     0.0003584678
    7  C  1  X      0.0016746716    -0.0007301335    -0.0011393486     0.0015556006    -0.0006575080
    8  C  1  Y     -0.0002272074    -0.0003405628    -0.0024502425    -0.0042427004     0.0003203765
    9  C  1  Z     -0.0013189250     0.0034277625     0.0014646312    -0.0022627924     0.0002813710
   10  C  1 XX      0.0001481054    -0.0001947226    -0.0000898230     0.0000039057    -0.0002926956
   11  C  1 YY      0.0003178227    -0.0001934205    -0.0001520514     0.0020352324    -0.0001346570
   12  C  1 ZZ     -0.0001067145     0.0002659028     0.0001277608     0.0001440352    -0.0001832844
   13  C  1 XY      0.0000621853     0.0000271624     0.0000751141     0.0000396084    -0.0000679469
   14  C  1 XZ      0.0002315305    -0.0001345497    -0.0000264941    -0.0000471257     0.0000606214
   15  C  1 YZ      0.0000040283    -0.0001198578    -0.0002605157    -0.0004313103    -0.0000792283
   16  C  2  S     -0.0028856218    -0.0219222238     0.0023443729    -0.0002414698     0.0001476910
   17  C  2  S      0.0006457019    -0.0022671960    -0.0013286826     0.0008669965    -0.0012379623
   18  C  2  S      0.0025859612     0.0337035945    -0.0083351657    -0.0026599574     0.0001270668
   19  C  2  X      0.0003956567    -0.0004906944    -0.0003120613     0.0001222059    -0.0001581578
   20  C  2  Y     -0.0003640509    -0.0004797121     0.0001874371     0.0000564383    -0.0000948559
   21  C  2  Z      0.0003859769     0.0002389467    -0.0002110465    -0.0001691693    -0.0003259962
   22  C  2  X      0.0007866826     0.0067759391    -0.0009333273    -0.0012329909     0.0004973035
   23  C  2  Y     -0.0037932019     0.0096761149    -0.0006000046    -0.0024407554    -0.0002836666
   24  C  2  Z      0.0004968855    -0.0034300449     0.0007183708    -0.0009911334    -0.0007161640
   25  C  2 XX      0.0000869273    -0.0005317221    -0.0000822280     0.0002419359    -0.0000941859
   26  C  2 YY      0.0000884369    -0.0008929048     0.0003749925    -0.0001475808    -0.0001253308
   27  C  2 ZZ      0.0002238300    -0.0014201486    -0.0000236815     0.0000578979    -0.0001707662
   28  C  2 XY     -0.0003422671    -0.0003517432     0.0001856370    -0.0000144310     0.0000412946
   29  C  2 XZ     -0.0001319666     0.0003508117    -0.0001901719    -0.0000786997    -0.0000924224
   30  C  2 YZ     -0.0001470992     0.0009516921    -0.0001093732    -0.0001411920    -0.0000600032
   31  C  3  S     -0.0071126586     0.9785250462    -0.1467863284    -0.0004721968    -0.0011233652
   32  C  3  S     -0.0009998776     0.0461256366    -0.0047827336     0.0010942755     0.0023594333
   33  C  3  S      0.0033159631    -0.0724539906     0.0324740871    -0.0031887711    -0.0073646205
   34  C  3  X     -0.0002814323     0.0018106063     0.0000919504     0.0000346818     0.0003525909
   35  C  3  Y      0.0002297297     0.0003831742    -0.0008167260    -0.0001617406     0.0000011204
   36  C  3  Z     -0.0001058787     0.0023805708    -0.0004029570     0.0001535618     0.0002703895
   37  C  3  X     -0.0008618911    -0.0074667859     0.0021618108    -0.0005288820    -0.0024781232
   38  C  3  Y      0.0004107650    -0.0006741473     0.0056353329    -0.0009741535    -0.0000561230
   39  C  3  Z      0.0025604391    -0.0201632468     0.0061697274    -0.0027889124    -0.0004254099
   40  C  3 XX     -0.0002279102     0.0009145652    -0.0000013143     0.0001750754     0.0000393369
   41  C  3 YY     -0.0000364717     0.0007431756    -0.0014609584     0.0000814746     0.0003056669
   42  C  3 ZZ     -0.0000906534     0.0019300819    -0.0003514206    -0.0000266195     0.0002687389
   43  C  3 XY     -0.0000839290     0.0002266086    -0.0006182949    -0.0000458752     0.0000159128
   44  C  3 XZ      0.0000410295     0.0005680654    -0.0003566842     0.0000911388    -0.0000053736
   45  C  3 YZ     -0.0000526975     0.0000809604    -0.0007979338    -0.0002280658    -0.0000021839
   46  C  4  S     -0.0010761604     0.1465253792     0.9787515983     0.0114315917    -0.0009776666
   47  C  4  S      0.0005846985     0.0082105520     0.0448388260    -0.0002818697     0.0015218860
   48  C  4  S     -0.0140837877     0.0206991387    -0.0636229794    -0.0058602976     0.0046083634
   49  C  4  X     -0.0001787212     0.0008061935     0.0003331056    -0.0004124460     0.0001803701
   50  C  4  Y      0.0001177492    -0.0002216318    -0.0027877017     0.0000939703    -0.0004597709
   51  C  4  Z     -0.0000207111     0.0003953762     0.0002264628     0.0009204638     0.0001563660
   52  C  4  X     -0.0008143175    -0.0037257494     0.0026519866     0.0019241242    -0.0027219118
   53  C  4  Y      0.0050373681    -0.0089207639     0.0127374499    -0.0042678005    -0.0029583778
   54  C  4  Z     -0.0032418144    -0.0002956387    -0.0046254382    -0.0027493356     0.0019490908
   55  C  4 XX      0.0001064920    -0.0000418680     0.0006305509     0.0004429521    -0.0000641495
   56  C  4 YY     -0.0000418730    -0.0008002893     0.0019288966     0.0001438700     0.0002482856
   57  C  4 ZZ     -0.0000078645    -0.0000873913     0.0011927248     0.0016731081     0.0002586987
   58  C  4 XY      0.0001301521    -0.0005588925    -0.0000301424    -0.0001066524     0.0000740176
   59  C  4 XZ      0.0000161158    -0.0003726566    -0.0002623158    -0.0009825348     0.0000832496
   60  C  4 YZ      0.0000936189    -0.0010606569     0.0000834272     0.0001865125    -0.0000865355
   61  C  5  S      0.0006450159    -0.0077134115    -0.0055476672    -0.0000115439    -0.0015159449
   62  C  5  S     -0.0012709544     0.0022259055     0.0014564789     0.0008211935     0.0027304645
   63  C  5  S      0.0283997857     0.0308155977     0.0144857213    -0.0060714197     0.0420340581
   64  C  5  X      0.0003481330    -0.0002280286    -0.0004277296    -0.0001073097     0.0003582257
   65  C  5  Y     -0.0002107365     0.0004677673    -0.0005657338     0.0000198377     0.0000993181
   66  C  5  Z      0.0001560851     0.0007060982    -0.0002429506     0.0000239906    -0.0001474004
   67  C  5  X     -0.0003843390     0.0202423459     0.0208072258     0.0004427145     0.0348550716
   68  C  5  Y     -0.0010311107    -0.0063025664     0.0051587065    -0.0025348275     0.0015562696
   69  C  5  Z      0.0025776177    -0.0148540285    -0.0030045644    -0.0006048128    -0.0195824582
   70  C  5 XX     -0.0001748417    -0.0014364068    -0.0003797452     0.0000308177     0.0011291213
   71  C  5 YY      0.0000793189    -0.0002919121    -0.0011105579     0.0000721688     0.0004507596
   72  C  5 ZZ     -0.0001934595    -0.0001454747     0.0001836174    -0.0000088984     0.0005601456
   73  C  5 XY     -0.0001128647     0.0000627684     0.0010671799     0.0002566361    -0.0000930172
   74  C  5 XZ      0.0001522648    -0.0010390832    -0.0000627535     0.0001896085    -0.0001907484
   75  C  5 YZ      0.0000534273     0.0000402380     0.0001036285    -0.0000952983     0.0000089546
   76  C  6  S     -0.0008297744     0.0011826376     0.0111128548    -0.9895591971    -0.0007713861
   77  C  6  S     -0.0006957991    -0.0010113256     0.0004712954    -0.0435165989     0.0001530886
   78  C  6  S      0.0055027309     0.0033318114     0.0226543698     0.0481230505    -0.0036815105
   79  C  6  X     -0.0001823210    -0.0000945192    -0.0004947343    -0.0004008406    -0.0000051911
   80  C  6  Y      0.0003454473     0.0000212150     0.0000708879     0.0010046028    -0.0000652508
   81  C  6  Z     -0.0002015978     0.0004645386     0.0009950370     0.0006484675    -0.0000165655
   82  C  6  X      0.0029944403    -0.0009297561     0.0035479915     0.0008471666     0.0001394750
   83  C  6  Y     -0.0013773748    -0.0027020219    -0.0046260891    -0.0024416076     0.0014808497
   84  C  6  Z     -0.0014927029    -0.0001365184    -0.0063944743    -0.0016120380     0.0013423466
   85  C  6 XX     -0.0001592417    -0.0002647574    -0.0003194120    -0.0004326956     0.0000780214
   86  C  6 YY     -0.0002033505     0.0000978052    -0.0000972923    -0.0006740671    -0.0000338652
   87  C  6 ZZ     -0.0000424233    -0.0004499528    -0.0017041592    -0.0005554839    -0.0000656540
   88  C  6 XY      0.0000047190    -0.0000033836    -0.0000385938     0.0000988706     0.0000521848
   89  C  6 XZ     -0.0000290529     0.0000505700     0.0009082487     0.0001258760    -0.0000486234
   90  C  6 YZ      0.0001477487     0.0002420789     0.0001055832    -0.0001136298     0.0000020658
   91  C  7  S     -0.9894270036    -0.0071485713    -0.0000481053     0.0007987529     0.0001821190
   92  C  7  S     -0.0484999936     0.0002241041    -0.0004058869    -0.0007077534    -0.0009493353
   93  C  7  S      0.0290417396     0.0099797420     0.0156189666     0.0043093133     0.0160370639
   94  C  7  X     -0.0000698806    -0.0001462601    -0.0001105772    -0.0000126282    -0.0000916600
   95  C  7  Y      0.0000222365     0.0001103880     0.0002177877    -0.0000797852     0.0002435572
   96  C  7  Z      0.0000090538    -0.0002180203    -0.0000532697    -0.0000487904    -0.0002412627
   97  C  7  X     -0.0399151414    -0.0047481065    -0.0098082881    -0.0042104718    -0.0149889708
   98  C  7  Y      0.0540510047     0.0065481465     0.0139357489     0.0062564692     0.0188964698
   99  C  7  Z     -0.0350153715    -0.0040881250    -0.0088358213    -0.0028511494    -0.0115347157
  100  C  7 XX     -0.0009688301     0.0000375978    -0.0001025576    -0.0001046607    -0.0000618584
  101  C  7 YY     -0.0025236030    -0.0000069871     0.0000717452    -0.0000777488    -0.0000127807
  102  C  7 ZZ     -0.0005079830     0.0001425752    -0.0000268847    -0.0001273359    -0.0000747055
  103  C  7 XY      0.0027841972     0.0001332408    -0.0000647335    -0.0000553832    -0.0000937501
  104  C  7 XZ     -0.0017458375    -0.0000440808    -0.0000005973     0.0000591515     0.0001010522
  105  C  7 YZ      0.0024846239     0.0000738431    -0.0000238205    -0.0000240539    -0.0000470891
  106  C  8  S     -0.0000903892    -0.0009978082    -0.0006161246     0.0005948468    -0.9784548111
  107  C  8  S     -0.0001565529    -0.0006504148    -0.0003702360     0.0001325248    -0.0431447919
  108  C  8  S      0.0003906319    -0.0029198139    -0.0012761479    -0.0002669716     0.0006904511
  109  C  8  X     -0.0000067379     0.0000522407     0.0000392037    -0.0000088616     0.0002222046
  110  C  8  Y     -0.0000672588    -0.0000832863    -0.0000830216    -0.0000462134     0.0000223916
  111  C  8  Z      0.0000636926     0.0000739500     0.0000676598    -0.0000050565    -0.0001291191
  112  C  8  X     -0.0005545111     0.0041193029     0.0020020290     0.0000292367     0.0211840683
  113  C  8  Y      0.0014781814     0.0017502697     0.0015608621     0.0007868545    -0.0013800265
  114  C  8  Z     -0.0010739652    -0.0032783672    -0.0025818950    -0.0001424111    -0.0078791681
  115  C  8 XX      0.0000231829    -0.0001882987    -0.0001008996    -0.0000272252    -0.0020107482
  116  C  8 YY     -0.0000280947    -0.0000845119    -0.0000505451     0.0000233134    -0.0011693956
  117  C  8 ZZ     -0.0000048755    -0.0000772915    -0.0000578954     0.0000365462    -0.0007814727
  118  C  8 XY      0.0000269048     0.0000245790     0.0000486589    -0.0000078470     0.0005909181
  119  C  8 XZ     -0.0000416665     0.0000166727     0.0000246355    -0.0000082249     0.0007645803
  120  C  8 YZ     -0.0000088671    -0.0000090995    -0.0000213965     0.0000037467     0.0014143479
  121  N  9  S     -0.0005522211    -0.0000059019     0.0000053754     0.0000057216     0.0000187826
  122  N  9  S     -0.0004090675    -0.0000268527    -0.0003622762    -0.0002466199    -0.0008568120
  123  N  9  S      0.0648354635     0.0040755899     0.0107501262     0.0054399262     0.0179891921
  124  N  9  X      0.0009297830     0.0000120004    -0.0000397607    -0.0000078088    -0.0000355423
  125  N  9  Y     -0.0012404523    -0.0000271157     0.0000323708    -0.0000270259     0.0001022339
  126  N  9  Z      0.0008170813    -0.0000088622    -0.0000226185    -0.0000608684    -0.0000890551
  127  N  9  X     -0.0115841438    -0.0005149115    -0.0014824108    -0.0007531336    -0.0022085229
  128  N  9  Y      0.0159206098     0.0006557551     0.0018707685     0.0007704339     0.0035469129
  129  N  9  Z     -0.0098938180    -0.0005599028    -0.0011766509    -0.0010057332    -0.0024619054
  130  N  9 XX     -0.0007863012    -0.0000095458    -0.0000677937    -0.0000439464    -0.0002346552
  131  N  9 YY     -0.0005042379    -0.0000076534    -0.0000515016    -0.0000745803    -0.0001614242
  132  N  9 ZZ     -0.0008895130     0.0000163888    -0.0000790594    -0.0000202789    -0.0001870689
  133  N  9 XY     -0.0005203497    -0.0000028160    -0.0000124526    -0.0000067767    -0.0000376687
  134  N  9 XZ      0.0003188660     0.0000172277     0.0000002867     0.0000336908     0.0000391527
  135  N  9 YZ     -0.0004365638    -0.0000271711    -0.0000095826    -0.0000323494    -0.0000733860
  136  C 10  S     -0.0000737428    -0.0002116174    -0.0001652876    -0.0000249997    -0.0155577845
  137  C 10  S     -0.0000511475    -0.0001767720    -0.0001247266    -0.0000144916    -0.0000674329
  138  C 10  S     -0.0019433886    -0.0039575870    -0.0032271172    -0.0004395551    -0.0115044645
  139  C 10  X      0.0000589335     0.0000842776     0.0000794432     0.0000109280    -0.0005153998
  140  C 10  Y      0.0000190195     0.0000448876     0.0000300705     0.0000000274    -0.0011838006
  141  C 10  Z     -0.0000415507    -0.0000738743    -0.0000564475    -0.0000094144     0.0012248822
  142  C 10  X     -0.0002824126    -0.0012922039    -0.0008760160    -0.0000255104    -0.0023366313
  143  C 10  Y      0.0004774164     0.0014972928     0.0011898214     0.0001287943     0.0012412766
  144  C 10  Z     -0.0002652536    -0.0006959111    -0.0005392047    -0.0002308912    -0.0000739751
  145  C 10 XX     -0.0000378229    -0.0000567379    -0.0000492996    -0.0000098346     0.0003038155
  146  C 10 YY     -0.0000019497    -0.0000080100    -0.0000160289     0.0000077598     0.0009971886
  147  C 10 ZZ     -0.0000116133    -0.0000027353    -0.0000042650    -0.0000229305     0.0011046883
  148  C 10 XY     -0.0000085371     0.0000136793     0.0000012520    -0.0000013667     0.0005287508
  149  C 10 XZ      0.0000253672     0.0000218710     0.0000302302    -0.0000000183    -0.0005883108
  150  C 10 YZ      0.0000000464     0.0000118066     0.0000055017     0.0000110953    -0.0011724214
  151  C 11  S      0.0000080082     0.0000013586     0.0000036442    -0.0000071324    -0.0008907937
  152  C 11  S     -0.0000291475     0.0000092530    -0.0000113994    -0.0000111949     0.0006332451
  153  C 11  S      0.0009768741     0.0023681246     0.0018536853     0.0000842786     0.0021343677
  154  C 11  X     -0.0000278448    -0.0000685297    -0.0000516009    -0.0000020994     0.0001122484
  155  C 11  Y      0.0000062383     0.0000023355     0.0000048441     0.0000060058    -0.0000983760
  156  C 11  Z      0.0000061117     0.0000252798     0.0000146283     0.0000033320     0.0000366349
  157  C 11  X     -0.0002059078    -0.0003231025    -0.0002869375    -0.0000071498    -0.0015751692
  158  C 11  Y     -0.0002328852    -0.0004680514    -0.0004195631    -0.0000491662     0.0026240928
  159  C 11  Z      0.0002848091     0.0005308776     0.0004756570     0.0000633472    -0.0015314730
  160  C 11 XX      0.0000201120     0.0000399531     0.0000327975     0.0000012714    -0.0002008702
  161  C 11 YY     -0.0000055951     0.0000085644    -0.0000008228    -0.0000000585    -0.0000168916
  162  C 11 ZZ     -0.0000021434     0.0000126282     0.0000066533    -0.0000023694    -0.0000117065
  163  C 11 XY     -0.0000022244    -0.0000047051    -0.0000033736    -0.0000000632     0.0000310758
  164  C 11 XZ     -0.0000122983    -0.0000036708    -0.0000078224    -0.0000048511     0.0001774994
  165  C 11 YZ     -0.0000026465     0.0000173395     0.0000072989     0.0000010096     0.0002062552
  166  C 12  S      0.0000059164    -0.0000019590     0.0000001893    -0.0000015371     0.0002773754
  167  C 12  S      0.0000144107     0.0000446551     0.0000277138    -0.0000038377     0.0005528261
  168  C 12  S     -0.0000630606    -0.0010667317    -0.0006948617     0.0001425065     0.0033098946
  169  C 12  X      0.0000000172    -0.0000188235    -0.0000095612     0.0000023565    -0.0002519589
  170  C 12  Y     -0.0000135257    -0.0000152850    -0.0000170449    -0.0000015603     0.0000150406
  171  C 12  Z      0.0000105793     0.0000201420     0.0000141806     0.0000075835     0.0000989701
  172  C 12  X      0.0000734081     0.0004267030     0.0002960576    -0.0000490020     0.0001647002
  173  C 12  Y     -0.0001176980    -0.0001099252    -0.0001176251    -0.0000545657     0.0000065720
  174  C 12  Z      0.0000712105    -0.0000870921    -0.0000158211     0.0000423684    -0.0000841051
  175  C 12 XX      0.0000009183     0.0000096330     0.0000043682    -0.0000005125     0.0000883093
  176  C 12 YY      0.0000001422     0.0000045866     0.0000021731     0.0000004998     0.0001955699
  177  C 12 ZZ      0.0000043333     0.0000173026     0.0000112555     0.0000003247     0.0001928667
  178  C 12 XY      0.0000055378     0.0000140370     0.0000098139     0.0000022919     0.0000202739
  179  C 12 XZ     -0.0000036499    -0.0000001257    -0.0000025643     0.0000000578     0.0000625123
  180  C 12 YZ      0.0000009981     0.0000217611     0.0000120328    -0.0000020393     0.0000399003
  181  C 13  S      0.0000055884     0.0000059761     0.0000066007    -0.0000064751    -0.0007919440
  182  C 13  S      0.0000344104     0.0000983283     0.0000727505     0.0000122813     0.0006004866
  183  C 13  S     -0.0005262106     0.0004803200     0.0000321133    -0.0004607092     0.0028644381
  184  C 13  X      0.0000092865    -0.0000270235    -0.0000091275     0.0000116794     0.0000481987
  185  C 13  Y      0.0000095161     0.0000173201     0.0000123414     0.0000064107     0.0000889085
  186  C 13  Z     -0.0000128945    -0.0000051706    -0.0000106373    -0.0000029345    -0.0000937757
  187  C 13  X      0.0002326054     0.0001642507     0.0001865068     0.0001613209    -0.0005162887
  188  C 13  Y     -0.0003008440    -0.0000641864    -0.0001415166    -0.0001338840    -0.0024098829
  189  C 13  Z      0.0001520287    -0.0000271769     0.0000360145     0.0000613648     0.0022696251
  190  C 13 XX     -0.0000149005    -0.0000094194    -0.0000125600    -0.0000096955    -0.0002355495
  191  C 13 YY      0.0000079447     0.0000268851     0.0000206100    -0.0000000480    -0.0000336165
  192  C 13 ZZ      0.0000060593     0.0000340333     0.0000194616     0.0000040161     0.0000400195
  193  C 13 XY      0.0000045810     0.0000189982     0.0000124521    -0.0000000839     0.0001389829
  194  C 13 XZ      0.0000086701     0.0000143841     0.0000121187     0.0000058127     0.0000991278
  195  C 13 YZ      0.0000002320     0.0000137840     0.0000084705     0.0000015195     0.0001637715
  196  C 14  S      0.0000816471    -0.0000325165     0.0000208960     0.0000683680    -0.0144580493
  197  C 14  S      0.0000647403    -0.0000502588    -0.0000009464     0.0000284901    -0.0000721681
  198  C 14  S      0.0013390135     0.0004819513     0.0009547016     0.0007613409    -0.0133170194
  199  C 14  X     -0.0000483791    -0.0000402466    -0.0000467391    -0.0000300204    -0.0010838795
  200  C 14  Y     -0.0000078177    -0.0000035632     0.0000048859     0.0000008120     0.0012020798
  201  C 14  Z      0.0000280699     0.0000193984     0.0000211581     0.0000075290    -0.0005489660
  202  C 14  X     -0.0001878435    -0.0006861175    -0.0004606541     0.0000110067    -0.0016891488
  203  C 14  Y      0.0006778737    -0.0002445918     0.0001390371     0.0001575175    -0.0014807243
  204  C 14  Z     -0.0004774014     0.0005200912     0.0001645477    -0.0002696197     0.0019497384
  205  C 14 XX      0.0000491894     0.0000647572     0.0000582607     0.0000232297     0.0010328020
  206  C 14 YY      0.0000236973     0.0000141055     0.0000227369    -0.0000161543     0.0010804640
  207  C 14 ZZ      0.0000135932     0.0000041867    -0.0000019702     0.0000158814     0.0002279709
  208  C 14 XY     -0.0000172632    -0.0000300389    -0.0000216811    -0.0000041591    -0.0011780059
  209  C 14 XZ     -0.0000032657     0.0000060412    -0.0000033919    -0.0000009308     0.0004891956
  210  C 14 YZ      0.0000006048     0.0000307211     0.0000191969     0.0000013637    -0.0005340029
  211  H 15  S      0.0004798216     0.0001709559    -0.0000228864     0.0004936078    -0.0000125610
  212  H 15  S     -0.0004403398     0.0008117629     0.0001438361     0.0015316222    -0.0002068549
  213  H 16  S     -0.0001820903     0.0001098700     0.0002868280    -0.0003475139    -0.0000251139
  214  H 16  S     -0.0014241133    -0.0005781402     0.0009174223    -0.0006351548     0.0000505080
  215  H 17  S      0.0002475844    -0.0034971382     0.0000014411    -0.0003419705     0.0003662171
  216  H 17  S      0.0002039360     0.0059115480    -0.0026653100    -0.0006044971     0.0002479862
  217  H 18  S     -0.0001462027    -0.0002233468    -0.0025268137     0.0005021054     0.0003517496
  218  H 18  S     -0.0003983831     0.0009736124     0.0072108086     0.0015716823     0.0002240927
  219  H 19  S     -0.0005646726     0.0000719804    -0.0004132947     0.0009034612     0.0000118150
  220  H 19  S     -0.0003297643     0.0004749184    -0.0000273852    -0.0089093440    -0.0005285768
  221  H 20  S      0.0002885482    -0.0004548275    -0.0003481087     0.0009562425     0.0001384210
  222  H 20  S      0.0006697264    -0.0002835500     0.0002249365    -0.0089501969     0.0001227677
  223  H 21  S     -0.0000740882    -0.0002448975    -0.0001720688    -0.0000051558    -0.0000647728
  224  H 21  S      0.0001734205    -0.0000158098    -0.0000184606    -0.0000667408     0.0015529532
  225  H 22  S      0.0000265232     0.0000338117     0.0000368721     0.0000067711    -0.0004835730
  226  H 22  S      0.0000115406    -0.0000897902    -0.0000208327     0.0000220391    -0.0013757787
  227  H 23  S     -0.0000058646    -0.0000226357    -0.0000152956     0.0000033399    -0.0002094025
  228  H 23  S     -0.0000029801    -0.0000513494    -0.0000301013     0.0000012214    -0.0005499397
  229  H 24  S     -0.0000347150    -0.0000300413    -0.0000297830    -0.0000155947    -0.0004666210
  230  H 24  S     -0.0001098668    -0.0001732379    -0.0001234619    -0.0000204881    -0.0013756502
  231  H 25  S      0.0000209862    -0.0001215848    -0.0000521624     0.0000295155    -0.0001148517
  232  H 25  S      0.0003319509    -0.0001819976    -0.0000753425    -0.0000228799     0.0017661128
  233  C 26  S      0.0007933002    -0.0013830179    -0.0008881381    -0.0005436318    -0.0270709733
  234  C 26  S      0.0005611483    -0.0008871134    -0.0007260612    -0.0002690046     0.0017706489
  235  C 26  S     -0.0042434741    -0.0079610119    -0.0079622531    -0.0006581651     0.0615194584
  236  C 26  X     -0.0001850508     0.0002522040     0.0000967034     0.0000901971    -0.0009411904
  237  C 26  Y     -0.0002771115     0.0000088402    -0.0002443720    -0.0001147067     0.0000642391
  238  C 26  Z      0.0003187676     0.0002469761     0.0000212391    -0.0001305441     0.0003719179
  239  C 26  X      0.0078653226     0.0237207614     0.0147512861    -0.0033468464     0.0827908587
  240  C 26  Y      0.0011898894     0.0019837992     0.0004714423     0.0014018718    -0.0018758504
  241  C 26  Z     -0.0047153791    -0.0109977280    -0.0088760906     0.0019924903    -0.0335039753
  242  C 26 XX      0.0003014217    -0.0002970702    -0.0001447475    -0.0000777611    -0.0005876887
  243  C 26 YY      0.0002140642    -0.0003326685     0.0000477054    -0.0000758822     0.0006083556
  244  C 26 ZZ      0.0001992946     0.0000282787    -0.0003951684    -0.0000546019     0.0004512661
  245  C 26 XY      0.0000446863    -0.0001586542     0.0000590019    -0.0000068292    -0.0000143693
  246  C 26 XZ     -0.0000919796    -0.0000331516     0.0000735918     0.0000195675     0.0005502603
  247  C 26 YZ     -0.0000052822     0.0001033369    -0.0001136383     0.0000297908    -0.0000184590
  248  C 27  S     -0.0007443187    -0.0013832346    -0.0010187988     0.0012408521    -0.1447062369
  249  C 27  S     -0.0008127216    -0.0016594199    -0.0011163152     0.0003385023    -0.0086318610
  250  C 27  S     -0.0054755544    -0.0138243223    -0.0082993805     0.0034974014    -0.0849278145
  251  C 27  X      0.0002191632    -0.0000694756    -0.0000577832    -0.0000730385     0.0006505289
  252  C 27  Y      0.0000492975     0.0000828984     0.0000618790     0.0000557919    -0.0000505158
  253  C 27  Z     -0.0001420946    -0.0000350529    -0.0000684946     0.0000494658    -0.0002207475
  254  C 27  X      0.0018722702     0.0117995060     0.0068461646    -0.0013292170     0.0700288989
  255  C 27  Y     -0.0011452575    -0.0018987153    -0.0011680710    -0.0008691956    -0.0014554872
  256  C 27  Z      0.0002972312    -0.0036646940    -0.0010861717     0.0002532716    -0.0295728584
  257  C 27 XX     -0.0002125158    -0.0000029237     0.0000374221     0.0000911196     0.0018074072
  258  C 27 YY     -0.0001405636    -0.0002805317    -0.0002116338     0.0000496211    -0.0002920309
  259  C 27 ZZ     -0.0001282454    -0.0001952370    -0.0001284626     0.0000321140     0.0000061248
  260  C 27 XY      0.0000301043    -0.0000018307     0.0000212863     0.0000312643    -0.0001275185
  261  C 27 XZ      0.0000076390    -0.0001962443    -0.0001312123     0.0000139822    -0.0009888301
  262  C 27 YZ     -0.0000090208     0.0000199394     0.0000110030    -0.0000169422    -0.0000464428
  263  C 28  S      0.0106561859    -0.0003155751    -0.0005513015    -0.0000324460    -0.0003608697
  264  C 28  S      0.0019452627    -0.0006206105    -0.0007819241     0.0008295571     0.0000216812
  265  C 28  S     -0.0863354778    -0.0068009838    -0.0086927114    -0.0094694210    -0.0160411532
  266  C 28  X      0.0006565587     0.0004691531     0.0004838617     0.0000018880     0.0005386648
  267  C 28  Y     -0.0015019591     0.0000118529    -0.0001054779    -0.0000097636    -0.0003114810
  268  C 28  Z      0.0009741196    -0.0002716398     0.0002693489    -0.0000413532     0.0000156842
  269  C 28  X     -0.0126363052    -0.0088404383    -0.0146563393    -0.0018283235    -0.0143563009
  270  C 28  Y      0.0173049787     0.0128784555     0.0162686957     0.0022475667     0.0206220992
  271  C 28  Z     -0.0096190221    -0.0046828258    -0.0116377080    -0.0036160579    -0.0133153032
  272  C 28 XX      0.0011219314    -0.0000941387    -0.0001188792     0.0000302214    -0.0000253321
  273  C 28 YY      0.0021265480     0.0003491546     0.0002403598    -0.0002274758    -0.0000700005
  274  C 28 ZZ      0.0011446288     0.0005195714     0.0000647309     0.0002546071     0.0000370343
  275  C 28 XY     -0.0013413970    -0.0002914895    -0.0001156350     0.0002150480     0.0000936953
  276  C 28 XZ      0.0009712619     0.0003421785     0.0000343971     0.0000991641    -0.0000136355
  277  C 28 YZ     -0.0009902292    -0.0002961050    -0.0000607053    -0.0000131247     0.0000190561

                         11               12               13               14               15
                  -10.5963625485   -10.5925216176   -10.5787917615   -10.5776448421   -10.5771956067
    1  C  1  S      0.0009790502     0.0003349586    -0.0000388950    -0.0000196314     0.0000539767
    2  C  1  S     -0.0028717157    -0.0004250441     0.0002483921     0.0001277197    -0.0002071958
    3  C  1  S     -0.0044135853    -0.0128434111    -0.0009856542    -0.0003093160    -0.0008469585
    4  C  1  X     -0.0006608153    -0.0003905038     0.0000260295     0.0000168296    -0.0000640233
    5  C  1  Y      0.0002802374     0.0001822279     0.0000048146    -0.0000022831     0.0000535050
    6  C  1  Z      0.0006793639     0.0002145023    -0.0000476025    -0.0000248731     0.0000602470
    7  C  1  X     -0.0025258057    -0.0042273392    -0.0001527321    -0.0000393891    -0.0004644499
    8  C  1  Y      0.0006144132    -0.0003886349    -0.0003925009    -0.0001568992    -0.0002563114
    9  C  1  Z      0.0020495429     0.0038905085     0.0002155601     0.0000592789     0.0003262931
   10  C  1 XX     -0.0005251529    -0.0001958886     0.0000342581     0.0000177934    -0.0000629861
   11  C  1 YY     -0.0002921535    -0.0001116955     0.0000110903     0.0000088270    -0.0000291402
   12  C  1 ZZ     -0.0003500160    -0.0000528876     0.0000381425     0.0000178593    -0.0000175547
   13  C  1 XY     -0.0001020707    -0.0000077048     0.0000114087     0.0000035761    -0.0000095277
   14  C  1 XZ      0.0001318509     0.0001563695     0.0000033250     0.0000013143     0.0000298412
   15  C  1 YZ     -0.0001197705    -0.0000254238     0.0000079040     0.0000043953    -0.0000167547
   16  C  2  S      0.0004000579     0.0004956712     0.0000085791     0.0000019649     0.0000370693
   17  C  2  S     -0.0025336040    -0.0012894642     0.0001400788     0.0000806882    -0.0002270406
   18  C  2  S     -0.0032913299    -0.0005267429    -0.0009373985    -0.0002688171    -0.0007769784
   19  C  2  X     -0.0003945374    -0.0004042432    -0.0000222187    -0.0000049857    -0.0000830780
   20  C  2  Y     -0.0001707752     0.0000315459     0.0000140026     0.0000068919    -0.0000137423
   21  C  2  Z     -0.0006319593    -0.0001505350     0.0000433374     0.0000248983    -0.0000560287
   22  C  2  X     -0.0008149493    -0.0006909430    -0.0003021982    -0.0000903257    -0.0000935825
   23  C  2  Y     -0.0006225163     0.0017632394     0.0001024374     0.0000527560     0.0001022147
   24  C  2  Z     -0.0011365262    -0.0005854564     0.0001641574     0.0000678265    -0.0001118550
   25  C  2 XX     -0.0002090810    -0.0001188257    -0.0000066311    -0.0000001573    -0.0000461884
   26  C  2 YY     -0.0002482641    -0.0001769656     0.0000187072     0.0000085943    -0.0000282041
   27  C  2 ZZ     -0.0003539585    -0.0002270244     0.0000241846     0.0000122446    -0.0000303975
   28  C  2 XY      0.0000673201     0.0000844469    -0.0000057073    -0.0000030619     0.0000052488
   29  C  2 XZ     -0.0002089895    -0.0001889950     0.0000086757     0.0000058719    -0.0000228910
   30  C  2 YZ     -0.0000888769     0.0000181936     0.0000087597     0.0000042861    -0.0000069279
   31  C  3  S     -0.0014233980    -0.0006295179     0.0001760198     0.0000590106    -0.0000343270
   32  C  3  S      0.0039518366     0.0016360337    -0.0004732576    -0.0002003124     0.0002949419
   33  C  3  S     -0.0036566905     0.0038457189     0.0016920330     0.0006346594    -0.0013552331
   34  C  3  X      0.0006771937     0.0007479930    -0.0001192649    -0.0000382016     0.0000097147
   35  C  3  Y      0.0000829533     0.0000871002     0.0000053469     0.0000009751    -0.0000098287
   36  C  3  Z      0.0006474600     0.0001197130    -0.0000381620    -0.0000248917     0.0000296419
   37  C  3  X     -0.0005565371     0.0027930369     0.0002960120     0.0001114508    -0.0007335480
   38  C  3  Y     -0.0004849382    -0.0009745803    -0.0000954604    -0.0000360603    -0.0001477084
   39  C  3  Z      0.0013254983    -0.0011203471     0.0004160496     0.0000839580     0.0000669431
   40  C  3 XX      0.0002192885     0.0003329019    -0.0000589516    -0.0000200401    -0.0000510386
   41  C  3 YY      0.0004911060     0.0003080948    -0.0000474396    -0.0000200196     0.0000542537
   42  C  3 ZZ      0.0005513385     0.0000726876    -0.0000579461    -0.0000288634     0.0000264825
   43  C  3 XY      0.0000587889    -0.0000386582    -0.0000427574    -0.0000146802    -0.0000390092
   44  C  3 XZ      0.0002314728    -0.0000930624     0.0000177701    -0.0000028830     0.0000105669
   45  C  3 YZ     -0.0000270038    -0.0000930942     0.0000068975     0.0000013957     0.0000021620
   46  C  4  S     -0.0013886780    -0.0004874327     0.0001881781     0.0000669526     0.0000193215
   47  C  4  S      0.0027765629     0.0010595222    -0.0002662645    -0.0001220161     0.0001829140
   48  C  4  S      0.0128997681     0.0113850840    -0.0025913803    -0.0009105600    -0.0010063182
   49  C  4  X      0.0003145516     0.0006241048    -0.0001227321    -0.0000334429    -0.0000447252
   50  C  4  Y     -0.0009902603    -0.0005168331     0.0000873537     0.0000387906    -0.0000359365
   51  C  4  Z      0.0002617498    -0.0002201553     0.0000090546    -0.0000048997     0.0000509616
   52  C  4  X     -0.0022926306     0.0007179149     0.0000811412     0.0000536689    -0.0009685082
   53  C  4  Y     -0.0077765879    -0.0046400576     0.0011097188     0.0004799160     0.0001169145
   54  C  4  Z      0.0042682065     0.0020068625    -0.0001890413    -0.0001163981     0.0004355543
   55  C  4 XX     -0.0001363800     0.0001527569    -0.0000289605    -0.0000051445    -0.0000577731
   56  C  4 YY      0.0006731296     0.0000991831    -0.0000432418    -0.0000296012     0.0000284801
   57  C  4 ZZ      0.0004874885     0.0003807598    -0.0000512974    -0.0000197494     0.0000248554
   58  C  4 XY     -0.0000609716    -0.0000793214     0.0000140442     0.0000066895     0.0000420814
   59  C  4 XZ      0.0002130533     0.0000492636     0.0000301038     0.0000053299     0.0000569821
   60  C  4 YZ     -0.0002375375     0.0000231480    -0.0000075948     0.0000035767    -0.0000283078
   61  C  5  S      0.0016422859     0.0054026385     0.0001997991     0.0000671851    -0.0001805324
   62  C  5  S      0.0016119296     0.0012185567    -0.0005777325    -0.0001375294     0.0005951843
   63  C  5  S      0.0526257698    -0.0509738489    -0.0066577407    -0.0038513680     0.0052217700
   64  C  5  X     -0.0002983197     0.0009291516     0.0000370604     0.0000303776     0.0000789354
   65  C  5  Y      0.0002689205     0.0002505981    -0.0001555333    -0.0000527009    -0.0001297976
   66  C  5  Z     -0.0000431261    -0.0007942622     0.0001029439     0.0000248273     0.0001008763
   67  C  5  X      0.0714680637     0.0100202052    -0.0053898630    -0.0030673864     0.0040806237
   68  C  5  Y      0.0005626789     0.0001049427     0.0024379957     0.0007816112     0.0030680790
   69  C  5  Z     -0.0342152062    -0.0032630694     0.0009982926     0.0009475386    -0.0048920546
   70  C  5 XX      0.0020949172     0.0030513263    -0.0000709715    -0.0000338167     0.0000663602
   71  C  5 YY      0.0000395170     0.0001775989    -0.0000781321    -0.0000072117     0.0001021677
   72  C  5 ZZ      0.0004463484     0.0007779458    -0.0000968081    -0.0000219007     0.0000678595
   73  C  5 XY     -0.0001636041     0.0000459943     0.0000024608    -0.0000010385    -0.0000255050
   74  C  5 XZ     -0.0009055954    -0.0015244926    -0.0000200439     0.0000106862     0.0000603183
   75  C  5 YZ      0.0000381659     0.0001950185     0.0000351824     0.0000171549     0.0000420349
   76  C  6  S     -0.0008544924     0.0009463670    -0.0000332577    -0.0000009814    -0.0000546068
   77  C  6  S      0.0001119401    -0.0003983481    -0.0000350588    -0.0000155651     0.0000325756
   78  C  6  S     -0.0052392312     0.0020484401     0.0012642559     0.0004929166    -0.0000324496
   79  C  6  X     -0.0000247620    -0.0002915379     0.0000168399     0.0000013542     0.0000066137
   80  C  6  Y     -0.0000696578    -0.0000339881     0.0000016456     0.0000006193    -0.0000296802
   81  C  6  Z      0.0000402868     0.0002087486    -0.0000121288    -0.0000023740    -0.0000145485
   82  C  6  X      0.0001392347     0.0015725511    -0.0000226158     0.0000096500     0.0000738889
   83  C  6  Y      0.0017151116    -0.0015488589    -0.0005783826    -0.0002271677    -0.0000235767
   84  C  6  Z      0.0019354088     0.0007989510    -0.0002528892    -0.0000888593     0.0002546671
   85  C  6 XX      0.0000861809    -0.0001430040    -0.0000087197    -0.0000053850     0.0000185719
   86  C  6 YY     -0.0000195382     0.0000127595     0.0000213691     0.0000067912     0.0000079121
   87  C  6 ZZ     -0.0001082316    -0.0001843634     0.0000253134     0.0000070019     0.0000033792
   88  C  6 XY      0.0000473154     0.0000073003    -0.0000080442    -0.0000025017     0.0000156424
   89  C  6 XZ     -0.0000928504     0.0000342211    -0.0000007455     0.0000025808    -0.0000118467
   90  C  6 YZ     -0.0000112498     0.0000482209     0.0000087875     0.0000038784     0.0000057781
   91  C  7  S      0.0003768422    -0.0009795169    -0.0000654166    -0.0000316371    -0.0000840505
   92  C  7  S     -0.0015324118     0.0005241614     0.0002200598     0.0000975845     0.0000531848
   93  C  7  S      0.0351711381     0.0060902226    -0.0026560088    -0.0015315938     0.0016084823
   94  C  7  X     -0.0002954038     0.0000073679     0.0000125478     0.0000119901    -0.0000164609
   95  C  7  Y      0.0003723469     0.0002564124    -0.0000268252    -0.0000100827     0.0000552478
   96  C  7  Z     -0.0002824453    -0.0002752734     0.0000326012     0.0000091982    -0.0000485811
   97  C  7  X     -0.0255561183    -0.0035591544     0.0023586880     0.0011115723    -0.0016871780
   98  C  7  Y      0.0345595022     0.0042563921    -0.0031439803    -0.0015562643     0.0017455821
   99  C  7  Z     -0.0219085261    -0.0024891966     0.0020696479     0.0010363335    -0.0008410683
  100  C  7 XX     -0.0001061866     0.0001524317     0.0000364250     0.0000148912     0.0000298463
  101  C  7 YY      0.0000206975     0.0002503587     0.0000198810     0.0000071116     0.0000412830
  102  C  7 ZZ     -0.0001072625     0.0002573359     0.0000209722     0.0000099721     0.0000267464
  103  C  7 XY     -0.0002038856    -0.0000352294     0.0000081979     0.0000065911    -0.0000131040
  104  C  7 XZ      0.0001547415     0.0000135109    -0.0000256941    -0.0000110172     0.0000082136
  105  C  7 YZ     -0.0001968170    -0.0000871595     0.0000043946     0.0000060297    -0.0000084526
  106  C  8  S      0.1440229287    -0.0322175222    -0.0151506882    -0.0049351570     0.0143882340
  107  C  8  S      0.0051679541     0.0004212009    -0.0012474993    -0.0000048965     0.0010991407
  108  C  8  S     -0.0119751482     0.0499648061     0.0243721759     0.0108139421    -0.0257927286
  109  C  8  X     -0.0013796780     0.0004816918    -0.0004289724    -0.0000689479     0.0008903222
  110  C  8  Y      0.0000424845    -0.0000168919    -0.0007687425    -0.0005612565    -0.0008679248
  111  C  8  Z      0.0005571972    -0.0001872722     0.0008396187     0.0005049568     0.0003451932
  112  C  8  X     -0.0238659731    -0.0182176193    -0.0078978502    -0.0033056002     0.0131040046
  113  C  8  Y      0.0007976237     0.0006878660    -0.0087707541     0.0018284619    -0.0094893271
  114  C  8  Z      0.0098267053     0.0072405080     0.0108285031    -0.0001177910     0.0023680140
  115  C  8 XX      0.0034076667    -0.0006825510    -0.0001379941    -0.0003562820     0.0008621135
  116  C  8 YY      0.0000665312     0.0001516761    -0.0010045212    -0.0005569907     0.0011247415
  117  C  8 ZZ      0.0005287849    -0.0000019300    -0.0010062019    -0.0005206499     0.0002320965
  118  C  8 XY     -0.0002348018     0.0000210905    -0.0004090565    -0.0000892445    -0.0011530497
  119  C  8 XZ     -0.0016479378     0.0003973418     0.0004335280     0.0002784770     0.0005167995
  120  C  8 YZ     -0.0002000153    -0.0000360556     0.0011881493     0.0006272350    -0.0006445766
  121  N  9  S      0.0000234543     0.0000030219    -0.0000031099    -0.0000010594     0.0000016561
  122  N  9  S     -0.0011932499    -0.0001421177     0.0001440690     0.0000549538    -0.0000914561
  123  N  9  S      0.0291933889     0.0030880158    -0.0030085291    -0.0013398664     0.0016969923
  124  N  9  X     -0.0000974431    -0.0000230324     0.0000047884     0.0000045817     0.0000148500
  125  N  9  Y      0.0001564636     0.0000963942    -0.0000128014    -0.0000046711     0.0000189350
  126  N  9  Z     -0.0001164753    -0.0000881182     0.0000065537     0.0000012229    -0.0000317812
  127  N  9  X     -0.0038485741    -0.0001869584     0.0004071575     0.0001917621    -0.0000710643
  128  N  9  Y      0.0053823034     0.0006281358    -0.0005925196    -0.0002470902     0.0003420249
  129  N  9  Z     -0.0035133986    -0.0005499929     0.0003617421     0.0001431122    -0.0003383346
  130  N  9 XX     -0.0002703260    -0.0000797441     0.0000360730     0.0000106813    -0.0000421711
  131  N  9 YY     -0.0002351138    -0.0000566731     0.0000266277     0.0000100672    -0.0000228317
  132  N  9 ZZ     -0.0002530562    -0.0000266439     0.0000352587     0.0000126043    -0.0000156192
  133  N  9 XY     -0.0000377747     0.0000471836     0.0000118363     0.0000039996     0.0000103797
  134  N  9 XZ      0.0000310336    -0.0000204530    -0.0000076150    -0.0000020919    -0.0000000002
  135  N  9 YZ     -0.0000553959    -0.0000036829     0.0000125203     0.0000025358    -0.0000109128
  136  C 10  S      0.0018509174     0.0014219006     0.9316639537     0.3334889141     0.0056421845
  137  C 10  S      0.0001249656     0.0007203229     0.0380410033     0.0151551996     0.0006352810
  138  C 10  S      0.0207290167    -0.0129301640    -0.0169623418    -0.0241738662     0.0108465798
  139  C 10  X     -0.0000382822     0.0002783081    -0.0002112934     0.0018254748     0.0000717152
  140  C 10  Y      0.0001662800    -0.0001656720    -0.0009810988    -0.0004550052     0.0000703904
  141  C 10  Z     -0.0001246050     0.0000207720     0.0009292758    -0.0004084137    -0.0000914333
  142  C 10  X      0.0092362105    -0.0034789591    -0.0013599863    -0.0000026545    -0.0058358511
  143  C 10  Y     -0.0077729794     0.0014521161    -0.0019663843     0.0016303264    -0.0008303449
  144  C 10  Z      0.0025275305     0.0003109284     0.0022615159    -0.0013804179     0.0032352903
  145  C 10 XX     -0.0002171209     0.0000217921     0.0004534588     0.0020173575     0.0000375287
  146  C 10 YY     -0.0001856057     0.0001527955     0.0001094977     0.0001808234    -0.0002089674
  147  C 10 ZZ     -0.0002782159    -0.0000103641     0.0000079770     0.0004194291    -0.0000384300
  148  C 10 XY     -0.0001479834    -0.0001811367    -0.0000759086    -0.0000814352     0.0001562998
  149  C 10 XZ      0.0002080519     0.0000728738    -0.0007459739    -0.0011745023    -0.0001163791
  150  C 10 YZ      0.0002016377    -0.0002122058    -0.0012066747    -0.0005844287     0.0002068872
  151  C 11  S     -0.0000352767     0.0007604955     0.3332444137    -0.9306857475    -0.0196261757
  152  C 11  S     -0.0003352466    -0.0001953916     0.0122676565    -0.0385655272     0.0001568042
  153  C 11  S     -0.0153368499     0.0115713733     0.0004899367     0.0353494513     0.0026866735
  154  C 11  X      0.0001095598     0.0000218444     0.0017355026     0.0008389900    -0.0000881579
  155  C 11  Y      0.0000669419     0.0000312488    -0.0002916819     0.0007254452    -0.0001424934
  156  C 11  Z     -0.0001028055    -0.0000378740    -0.0005095511    -0.0009823004     0.0001596932
  157  C 11  X      0.0032421307    -0.0035097445     0.0002601134    -0.0004434901     0.0009617221
  158  C 11  Y      0.0022161254    -0.0027012042     0.0005359159    -0.0028682384     0.0013362415
  159  C 11  Z     -0.0032902814     0.0038189422    -0.0005678026     0.0026304958    -0.0015485618
  160  C 11 XX     -0.0000162531     0.0000331550    -0.0013433862    -0.0019014999     0.0000721326
  161  C 11 YY     -0.0000292169    -0.0000987958    -0.0001201101    -0.0001871980     0.0001505358
  162  C 11 ZZ     -0.0000505770    -0.0000947671    -0.0004246774     0.0001899246     0.0001585212
  163  C 11 XY     -0.0000211174    -0.0000143309    -0.0000728946     0.0009145966     0.0000144692
  164  C 11 XZ     -0.0000390210    -0.0001231797     0.0005393163     0.0007346728     0.0001020906
  165  C 11 YZ     -0.0000863390    -0.0001297307    -0.0002395868     0.0008627724     0.0001408238
  166  C 12  S     -0.0002365307     0.0003682407     0.0134363424    -0.0404360206    -0.0129253789
  167  C 12  S     -0.0004132357     0.0001324845    -0.0003957743    -0.0004684015     0.0003200686
  168  C 12  S      0.0093402697    -0.0077569598     0.0011784838    -0.0147833966     0.0001383036
  169  C 12  X      0.0001528348     0.0000953230     0.0003717852    -0.0012323746    -0.0002369016
  170  C 12  Y     -0.0000053929    -0.0000052935    -0.0002158855     0.0013541891    -0.0000228932
  171  C 12  Z     -0.0000602968    -0.0000387217     0.0000206197    -0.0006129002     0.0001226743
  172  C 12  X     -0.0042743134     0.0033682366    -0.0005475331     0.0008528626     0.0014924267
  173  C 12  Y      0.0001484955    -0.0001365852    -0.0019289262    -0.0002407438    -0.0019998346
  174  C 12  Z      0.0017277070    -0.0013452280     0.0018769228    -0.0001675263     0.0010469809
  175  C 12 XX     -0.0001023142     0.0000133211    -0.0000954744     0.0009340669    -0.0000455806
  176  C 12 YY     -0.0000675934    -0.0000450322    -0.0002191338     0.0011343471     0.0001187828
  177  C 12 ZZ     -0.0001025204    -0.0000562261    -0.0000708819     0.0003570972     0.0001182143
  178  C 12 XY     -0.0000299827    -0.0000257636     0.0001754637    -0.0009932855     0.0000513963
  179  C 12 XZ     -0.0000039409    -0.0000425225    -0.0001430732     0.0003655719     0.0000243670
  180  C 12 YZ     -0.0000787628    -0.0000569125     0.0000569662    -0.0006938051    -0.0000505667
  181  C 13  S     -0.0000447164     0.0006710214    -0.0025537862    -0.0092286517    -0.2346936989
  182  C 13  S     -0.0003408061    -0.0001851128    -0.0010868339    -0.0001448163    -0.0081891353
  183  C 13  S     -0.0154042239     0.0115035030    -0.0022843948     0.0025302658    -0.0040702590
  184  C 13  X      0.0001475033     0.0000418211     0.0001979902    -0.0000187033    -0.0017402838
  185  C 13  Y     -0.0000738475    -0.0000328149    -0.0001511669    -0.0001456769    -0.0000931895
  186  C 13  Z      0.0000002204     0.0000084744     0.0000416624     0.0001315006     0.0008349809
  187  C 13  X      0.0045281828    -0.0049988262    -0.0019623141     0.0027123969    -0.0002824703
  188  C 13  Y     -0.0025109514     0.0029366077     0.0013594283     0.0008360590     0.0002813178
  189  C 13  Z      0.0001686387    -0.0003242359    -0.0002987711    -0.0018874175    -0.0001146877
  190  C 13 XX     -0.0000055439     0.0000651301    -0.0000448699    -0.0002498392     0.0015256145
  191  C 13 YY     -0.0000298768    -0.0000905057    -0.0001232536    -0.0001902649     0.0001341522
  192  C 13 ZZ     -0.0000631005    -0.0001346916    -0.0001815216    -0.0001869557     0.0004155436
  193  C 13 XY     -0.0000463703    -0.0000930985    -0.0000934932     0.0000008802     0.0000095651
  194  C 13 XZ     -0.0000228167    -0.0000707073    -0.0000317514     0.0001056312    -0.0006318146
  195  C 13 YZ     -0.0000765228    -0.0000993499    -0.0000984999     0.0001494008     0.0001382294
  196  C 14  S      0.0017010600     0.0013231002    -0.0010816831     0.0236988162    -0.9610483354
  197  C 14  S      0.0001211396     0.0007097811    -0.0004562673     0.0013285756    -0.0394081239
  198  C 14  S      0.0205738231    -0.0126156805    -0.0110857856     0.0007459933     0.0191803646
  199  C 14  X      0.0000463552     0.0001878604    -0.0000777815    -0.0000298747     0.0005744694
  200  C 14  Y     -0.0001775414     0.0001504714     0.0000709337     0.0001935933    -0.0010649878
  201  C 14  Z      0.0001291073    -0.0002081477    -0.0000261269    -0.0001512915     0.0006579950
  202  C 14  X      0.0054236709    -0.0029185655     0.0061891505     0.0015631269     0.0023810443
  203  C 14  Y      0.0072794094    -0.0011161113    -0.0011711438    -0.0003474677    -0.0019704068
  204  C 14  Z     -0.0085506710     0.0022369360    -0.0016903849    -0.0003817387     0.0006268060
  205  C 14 XX     -0.0004025749    -0.0000427107    -0.0000711143     0.0002644777    -0.0010312943
  206  C 14 YY     -0.0002152148     0.0001433012     0.0001939465     0.0001685069    -0.0001711833
  207  C 14 ZZ     -0.0000653608     0.0000729347     0.0001054469     0.0001044526     0.0003603129
  208  C 14 XY      0.0002585481    -0.0000065260    -0.0000167351    -0.0001105485     0.0008837364
  209  C 14 XZ     -0.0000416836    -0.0000461635     0.0000068368    -0.0000122654     0.0003725811
  210  C 14 YZ      0.0000428935    -0.0002739113    -0.0002645699    -0.0000648775     0.0009572581
  211  H 15  S     -0.0000321568    -0.0001020972    -0.0000217140    -0.0000080289    -0.0000329645
  212  H 15  S     -0.0003305534    -0.0003066715    -0.0000155293    -0.0000075422    -0.0001045259
  213  H 16  S     -0.0000250184     0.0001735749     0.0000525006     0.0000194561     0.0000552666
  214  H 16  S      0.0000903493     0.0002974464     0.0000814338     0.0000286956     0.0001149951
  215  H 17  S      0.0003146168    -0.0000987640    -0.0000704661    -0.0000250070     0.0000844296
  216  H 17  S      0.0010217626    -0.0006602768     0.0000711646    -0.0000238374     0.0000624439
  217  H 18  S      0.0004491955     0.0005041155    -0.0000882956    -0.0000253439     0.0000568653
  218  H 18  S      0.0018630698     0.0003532955     0.0001443085    -0.0000350558     0.0001491237
  219  H 19  S     -0.0000243029    -0.0004225023    -0.0000024971    -0.0000053539    -0.0000048312
  220  H 19  S     -0.0005597037    -0.0003337123     0.0001192409     0.0000389716    -0.0000977005
  221  H 20  S      0.0002155995     0.0002750726    -0.0000319516    -0.0000093701     0.0000243086
  222  H 20  S      0.0002628675     0.0006195378    -0.0000609032    -0.0000139482    -0.0000108022
  223  H 21  S      0.0011347733    -0.0002272233    -0.0023374699    -0.0006169495    -0.0006841279
  224  H 21  S      0.0023291115     0.0005621941     0.0061008771     0.0040964443    -0.0024540526
  225  H 22  S     -0.0000416108     0.0003063959    -0.0011809080     0.0025976399    -0.0004482701
  226  H 22  S      0.0002810794     0.0008768478     0.0008998839    -0.0069086299    -0.0011750669
  227  H 23  S      0.0003441510    -0.0002513209     0.0002372640     0.0004682070    -0.0002656357
  228  H 23  S      0.0005475593    -0.0000549771     0.0002744923     0.0016663283    -0.0004279116
  229  H 24  S     -0.0000456699     0.0002998876     0.0005343403    -0.0002413727     0.0008978312
  230  H 24  S      0.0002598394     0.0008649347     0.0010553901    -0.0005291220    -0.0001976217
  231  H 25  S      0.0011452381    -0.0002258226     0.0006827484    -0.0000683534     0.0023765572
  232  H 25  S      0.0024625542     0.0005377316     0.0024988419     0.0002839558    -0.0064336970
  233  C 26  S     -0.3866794425    -0.9105393751     0.0018165942    -0.0000816271    -0.0016655013
  234  C 26  S     -0.0122970952    -0.0442594510    -0.0012002568    -0.0001637678     0.0012238562
  235  C 26  S     -0.0353578041    -0.0390858912    -0.0142568458    -0.0018224263     0.0170752746
  236  C 26  X      0.0022963415    -0.0018014089    -0.0001915318     0.0000263826     0.0001101351
  237  C 26  Y     -0.0000219726     0.0001347470     0.0001383713     0.0000434059     0.0001565639
  238  C 26  Z     -0.0009279075     0.0006909441    -0.0000397596    -0.0000513304    -0.0001802555
  239  C 26  X      0.0778818743    -0.0437245253    -0.0130267482    -0.0053188066     0.0154702551
  240  C 26  Y     -0.0009492673     0.0005071203    -0.0019376847    -0.0005103922    -0.0026753944
  241  C 26  Z     -0.0324385329     0.0180578837     0.0071097259     0.0026762361    -0.0042815003
  242  C 26 XX     -0.0009989549    -0.0054356105    -0.0002547547    -0.0000449012     0.0002981250
  243  C 26 YY      0.0002981816     0.0009018210    -0.0001826144    -0.0000010648     0.0001908030
  244  C 26 ZZ      0.0001144789    -0.0002681643    -0.0002064542    -0.0000180297     0.0002114070
  245  C 26 XY     -0.0000345611     0.0001071225     0.0000164822    -0.0000008158    -0.0000077409
  246  C 26 XZ      0.0006294893     0.0031177526     0.0000400904     0.0000319062    -0.0000684150
  247  C 26 YZ      0.0000070402    -0.0000104898     0.0000145354     0.0000123550    -0.0000156966
  248  C 27  S     -0.8994415202     0.3867132508    -0.0012249210     0.0000633046     0.0011420450
  249  C 27  S     -0.0411366851     0.0240137839     0.0002469447    -0.0001911151    -0.0002440681
  250  C 27  S     -0.0531060932     0.0201051575     0.0045702272     0.0021631462    -0.0064326644
  251  C 27  X      0.0000366567    -0.0031158961     0.0002192723    -0.0000885473    -0.0002729732
  252  C 27  Y     -0.0000033885     0.0000671405     0.0000739659    -0.0001054189     0.0000723895
  253  C 27  Z      0.0000067660     0.0012753565    -0.0001622665     0.0001265101     0.0000620698
  254  C 27  X      0.0085675294    -0.0602210437    -0.0207056583    -0.0045591068     0.0207425499
  255  C 27  Y     -0.0003487294     0.0018019495     0.0036239813     0.0006676336     0.0026985779
  256  C 27  Z     -0.0036767250     0.0248827584     0.0060140718     0.0014426511    -0.0113790433
  257  C 27 XX     -0.0047708833     0.0033278718     0.0003275699     0.0001579709    -0.0006096779
  258  C 27 YY      0.0002568006    -0.0002829687     0.0001366259    -0.0000028334    -0.0001647283
  259  C 27 ZZ     -0.0005979704     0.0003220451     0.0002949499    -0.0000179014    -0.0000222648
  260  C 27 XY      0.0001529697    -0.0001254231     0.0002082654    -0.0000541419     0.0003306662
  261  C 27 XZ      0.0023889510    -0.0017049855    -0.0003434351    -0.0000992491     0.0000355040
  262  C 27 YZ     -0.0000840929     0.0000629352    -0.0002261872    -0.0001000759     0.0000306186
  263  C 28  S     -0.0003575139     0.0001702093     0.0000209017     0.0000135199    -0.0000898392
  264  C 28  S     -0.0004667671    -0.0012800422    -0.0001598793    -0.0000687534    -0.0001633701
  265  C 28  S     -0.0211607536     0.0194531978     0.0061213627     0.0025702309     0.0025409660
  266  C 28  X      0.0010538384     0.0007100659    -0.0000127783    -0.0000186271     0.0001751498
  267  C 28  Y     -0.0005626540    -0.0001724530     0.0000610772     0.0000264864    -0.0000464502
  268  C 28  Z      0.0000037454    -0.0000666472    -0.0000099583    -0.0000009929    -0.0000025874
  269  C 28  X     -0.0313282855    -0.0098337064     0.0023107925     0.0012763574    -0.0017134694
  270  C 28  Y      0.0415134287     0.0138754469    -0.0023657053    -0.0013600057     0.0035228747
  271  C 28  Z     -0.0263938045    -0.0086140277     0.0008755527     0.0006214871    -0.0028975761
  272  C 28 XX     -0.0002254522    -0.0000967968     0.0000284425     0.0000114621     0.0000345197
  273  C 28 YY     -0.0000573512    -0.0001471579    -0.0000138038    -0.0000084341    -0.0000390383
  274  C 28 ZZ      0.0001301588    -0.0000010513     0.0000013731    -0.0000046347     0.0000099778
  275  C 28 XY      0.0001420252    -0.0000047120     0.0000039794    -0.0000008600     0.0000272130
  276  C 28 XZ      0.0000735338    -0.0000235999    -0.0000424331    -0.0000167508    -0.0000491741
  277  C 28 YZ     -0.0000407276     0.0001024168    -0.0000240235    -0.0000080992    -0.0000237986

                         16               17               18               19               20
                  -10.5756150625   -10.5699093002    -1.0776830460    -0.9895654503    -0.9394496961
    1  C  1  S      0.0000148792     0.0000012591    -0.0948103356     0.0021608221    -0.0084340320
    2  C  1  S     -0.0000767248    -0.0000005556     0.1739554600     0.0004894976     0.0151256772
    3  C  1  S     -0.0001467344     0.0000003291     0.0504630377     0.0196800551     0.0066366482
    4  C  1  X     -0.0000185349    -0.0000005951     0.0381165831     0.0040633579     0.0019045577
    5  C  1  Y      0.0000157475     0.0000019742    -0.0177267045    -0.0092221131    -0.0029560028
    6  C  1  Z      0.0000182055     0.0000002618    -0.0694004752     0.0057428093    -0.0039581436
    7  C  1  X     -0.0000976124    -0.0000133513     0.0100383249     0.0051646600     0.0002091874
    8  C  1  Y     -0.0000312515     0.0000046668     0.0031398878     0.0038161393     0.0012297147
    9  C  1  Z      0.0000414778     0.0000043413    -0.0195103715    -0.0156174875    -0.0016212700
   10  C  1 XX     -0.0000182745    -0.0000018023     0.0058714875     0.0008717860     0.0004691529
   11  C  1 YY     -0.0000111872    -0.0000002522     0.0093688201    -0.0000918000     0.0009901896
   12  C  1 ZZ     -0.0000060845     0.0000000197     0.0151713678    -0.0005015005     0.0010634137
   13  C  1 XY     -0.0000010227    -0.0000000244    -0.0012291869    -0.0004435582    -0.0001929983
   14  C  1 XZ      0.0000040818     0.0000008863    -0.0075107971    -0.0003341406    -0.0003820622
   15  C  1 YZ     -0.0000046915    -0.0000005720     0.0008757589     0.0006061458     0.0002157241
   16  C  2  S      0.0000061731     0.0000001577    -0.1061641931     0.0052359087    -0.0068362956
   17  C  2  S     -0.0000635231    -0.0000006002     0.1988359100    -0.0023115662     0.0126476046
   18  C  2  S     -0.0002651328     0.0000486023     0.0269574849    -0.0206516160     0.0009102135
   19  C  2  X     -0.0000181713    -0.0000010825     0.0702584702     0.0004431924     0.0027020473
   20  C  2  Y     -0.0000035554     0.0000006625     0.0578367937    -0.0104000713     0.0018909227
   21  C  2  Z     -0.0000205511    -0.0000012068     0.0274861135     0.0073789540     0.0053067468
   22  C  2  X     -0.0000398776     0.0000192351     0.0077238667    -0.0028289766     0.0001478297
   23  C  2  Y      0.0000103437     0.0000186224     0.0042597241     0.0022543028    -0.0010482706
   24  C  2  Z     -0.0000427447    -0.0000100643     0.0004339909    -0.0013303007     0.0004633425
   25  C  2 XX     -0.0000108878    -0.0000010162     0.0129039540     0.0005027352     0.0006598601
   26  C  2 YY     -0.0000063069    -0.0000007276     0.0122399794    -0.0008827449     0.0006320961
   27  C  2 ZZ     -0.0000089020    -0.0000007507     0.0099348446     0.0002151799     0.0008476169
   28  C  2 XY      0.0000032879     0.0000004521     0.0097399642    -0.0007938710     0.0003595131
   29  C  2 XZ     -0.0000068456    -0.0000008503     0.0030159221     0.0008150093     0.0004198263
   30  C  2 YZ     -0.0000020278     0.0000001622     0.0012031216     0.0003970842     0.0003238856
   31  C  3  S     -0.0000071748    -0.0000068253    -0.1030845854     0.0224913429     0.0027066565
   32  C  3  S      0.0000944506     0.0000179447     0.1934735977    -0.0470928179    -0.0038499783
   33  C  3  S     -0.0003344745    -0.0001968758     0.0241079920    -0.0121753781    -0.0063695449
   34  C  3  X     -0.0000026129     0.0000036754     0.0437408331    -0.0111939943    -0.0045558986
   35  C  3  Y     -0.0000009620    -0.0000023962     0.0103901593    -0.0094555364    -0.0031124380
   36  C  3  Z      0.0000165703    -0.0000017390     0.0813382499    -0.0135773323     0.0012100328
   37  C  3  X     -0.0001671165    -0.0000642648     0.0040499315    -0.0012850190    -0.0026573464
   38  C  3  Y     -0.0000258681    -0.0000064545    -0.0018232483    -0.0040270490    -0.0007450005
   39  C  3  Z      0.0000689117    -0.0000549663     0.0073611046    -0.0015954454     0.0021475105
   40  C  3 XX     -0.0000133027    -0.0000012805     0.0081572000    -0.0025312482    -0.0007468043
   41  C  3 YY      0.0000152279     0.0000025295     0.0072826776    -0.0022547398    -0.0001150318
   42  C  3 ZZ      0.0000144287     0.0000002649     0.0189021536    -0.0035361854     0.0002735990
   43  C  3 XY     -0.0000078535    -0.0000005444     0.0033277406    -0.0012531467    -0.0001791926
   44  C  3 XZ      0.0000093354    -0.0000037431     0.0063213670    -0.0011854346    -0.0001925294
   45  C  3 YZ      0.0000006083    -0.0000005023    -0.0000976374    -0.0011104498    -0.0003029296
   46  C  4  S      0.0000018490    -0.0000042033    -0.0915290001     0.0240774808     0.0038479524
   47  C  4  S      0.0000667888     0.0000017145     0.1677120697    -0.0518287330    -0.0067586855
   48  C  4  S     -0.0002169759     0.0000397479     0.0534990899    -0.0044945317     0.0022616180
   49  C  4  X     -0.0000181430     0.0000036449     0.0035592393    -0.0014521905    -0.0033934448
   50  C  4  Y     -0.0000146811     0.0000021051    -0.0783245722     0.0187063761     0.0024503438
   51  C  4  Z      0.0000174227    -0.0000009520     0.0073271844     0.0010693874     0.0032526442
   52  C  4  X     -0.0002457671    -0.0000449299    -0.0027551145    -0.0009313687    -0.0032525257
   53  C  4  Y     -0.0000344903    -0.0000250812    -0.0224533844     0.0026011077    -0.0031704907
   54  C  4  Z      0.0001491959     0.0000058030     0.0095805666     0.0007201087     0.0029848912
   55  C  4 XX     -0.0000176272    -0.0000008965     0.0037362698    -0.0019146867    -0.0005922770
   56  C  4 YY      0.0000164786    -0.0000016056     0.0180040399    -0.0049775151    -0.0003875076
   57  C  4 ZZ      0.0000089532     0.0000004756     0.0078732946    -0.0028650890    -0.0001130390
   58  C  4 XY      0.0000097100     0.0000026224    -0.0003638858     0.0001757044     0.0003773497
   59  C  4 XZ      0.0000161046    -0.0000004428    -0.0031417511     0.0005703848     0.0001074037
   60  C  4 YZ     -0.0000118796     0.0000011472    -0.0021377343    -0.0001248828    -0.0003611283
   61  C  5  S     -0.0000370027    -0.0000206166    -0.1086303881     0.0176157105     0.0102530085
   62  C  5  S      0.0000597116     0.0000790508     0.2078070535    -0.0353472322    -0.0194846302
   63  C  5  S      0.0025289527     0.0001529059     0.0203016826    -0.0480958309     0.0525828405
   64  C  5  X      0.0000052172     0.0000128460    -0.0849570705     0.0191933168    -0.0056911453
   65  C  5  Y     -0.0000341431    -0.0000002098     0.0008043397    -0.0117149811    -0.0026377303
   66  C  5  Z      0.0000342448    -0.0000038189     0.0134471399     0.0070739134     0.0058278796
   67  C  5  X      0.0018283962    -0.0000686342    -0.0082952042    -0.0794271769     0.0344294399
   68  C  5  Y      0.0006656438     0.0000209549    -0.0055331326    -0.0030519510    -0.0009579161
   69  C  5  Z     -0.0014900572    -0.0000572097     0.0026884873     0.0383349844    -0.0164335636
   70  C  5 XX      0.0000308167    -0.0000032026     0.0211479503    -0.0040950739    -0.0009998106
   71  C  5 YY      0.0000026045     0.0000155021     0.0075117411    -0.0013187870    -0.0007543010
   72  C  5 ZZ     -0.0000021545     0.0000116080     0.0075962402    -0.0007070897    -0.0006126393
   73  C  5 XY     -0.0000140053     0.0000001344    -0.0007014169     0.0012662715     0.0003389013
   74  C  5 XZ      0.0000006562     0.0000126972    -0.0040686841    -0.0001959807    -0.0001769237
   75  C  5 YZ      0.0000086792     0.0000001272    -0.0033496478    -0.0003391193     0.0000438163
   76  C  6  S     -0.0000219244     0.0000010324    -0.0542892779     0.0112820928    -0.0025703551
   77  C  6  S      0.0000131545     0.0000018078     0.0976957867    -0.0203893763     0.0051696425
   78  C  6  S     -0.0000975007    -0.0000301884    -0.0009757360    -0.0178716675    -0.0050188646
   79  C  6  X      0.0000061309    -0.0000011249     0.0135790538    -0.0026974609    -0.0004972901
   80  C  6  Y     -0.0000068683    -0.0000021125    -0.0369081560     0.0039990087    -0.0026209365
   81  C  6  Z     -0.0000051271     0.0000005165    -0.0237549227     0.0070118690     0.0008329149
   82  C  6  X     -0.0000035448     0.0000060343     0.0011193246    -0.0014922565    -0.0004406388
   83  C  6  Y      0.0000261790     0.0000203684    -0.0015258725     0.0061160179     0.0015926761
   84  C  6  Z      0.0000706557     0.0000171390    -0.0004694091     0.0062575212     0.0018086449
   85  C  6 XX      0.0000062659     0.0000005223     0.0040037788    -0.0010572630     0.0002676543
   86  C  6 YY      0.0000029174    -0.0000006017     0.0083487114    -0.0012025063     0.0005853114
   87  C  6 ZZ      0.0000019695    -0.0000008579     0.0058057482    -0.0015638055     0.0001257613
   88  C  6 XY      0.0000026676     0.0000012084    -0.0017547912    -0.0000014604     0.0000039712
   89  C  6 XZ     -0.0000046551     0.0000003949    -0.0016504130     0.0004800523     0.0000626148
   90  C  6 YZ      0.0000005138    -0.0000003936     0.0028724879    -0.0008068261    -0.0000040552
   91  C  7  S     -0.0000134432    -0.0000054616    -0.0315110218    -0.1898772204     0.0003073076
   92  C  7  S      0.0000144741     0.0000160184     0.0567162703     0.3697227879    -0.0013640885
   93  C  7  S      0.0007520492    -0.0000497058     0.0272411618    -0.0124702252     0.0143391664
   94  C  7  X     -0.0000131414    -0.0000004433    -0.0085904094     0.1030588632    -0.0027964261
   95  C  7  Y      0.0000104242     0.0000010045     0.0091344210    -0.1416194878     0.0026152965
   96  C  7  Z     -0.0000041626    -0.0000011915    -0.0065426082     0.0902873100    -0.0013858961
   97  C  7  X     -0.0004086962     0.0000418373    -0.0093518082     0.1483425858    -0.0106711435
   98  C  7  Y      0.0005216587    -0.0000833216     0.0093175814    -0.1984525689     0.0146846634
   99  C  7  Z     -0.0002979148     0.0000609684    -0.0047748807     0.1276230417    -0.0094957482
  100  C  7 XX      0.0000054101     0.0000025571     0.0020479242     0.0149223352     0.0000023267
  101  C  7 YY      0.0000109947     0.0000037268     0.0024900081     0.0236035674    -0.0000942135
  102  C  7 ZZ      0.0000060409     0.0000036540     0.0012591530     0.0121186517    -0.0001264948
  103  C  7 XY     -0.0000045091     0.0000000986    -0.0022778951    -0.0159751657    -0.0000983299
  104  C  7 XZ      0.0000021062     0.0000010778     0.0014615817     0.0099140880     0.0000702258
  105  C  7 YZ     -0.0000072555     0.0000003818    -0.0018946592    -0.0142044373     0.0000427926
  106  C  8  S      0.0027225597    -0.0003289027    -0.0006848532     0.0002043256     0.1364355379
  107  C  8  S     -0.0001820019     0.0003263942     0.0000022213     0.0019717135    -0.2601020760
  108  C  8  S     -0.0073306871    -0.0004106248    -0.0141776228     0.0143888192    -0.0036105134
  109  C  8  X      0.0002666231     0.0001886229    -0.0000852975    -0.0000189080    -0.0386278025
  110  C  8  Y     -0.0005213537    -0.0000112323    -0.0000305162    -0.0000273468     0.0010133873
  111  C  8  Z      0.0003239093    -0.0000728769     0.0002258932    -0.0000102995     0.0159218524
  112  C  8  X      0.0008118463     0.0005253539     0.0101649642    -0.0156005916    -0.0227539705
  113  C  8  Y      0.0024209586     0.0000376690     0.0020679167    -0.0000200248     0.0006772767
  114  C  8  Z     -0.0023902711    -0.0002562334    -0.0061112578     0.0069552175     0.0094985428
  115  C  8 XX      0.0005211466     0.0000576172    -0.0004689019     0.0003882279    -0.0174389015
  116  C  8 YY      0.0004308955     0.0001776971    -0.0000798780     0.0002147465    -0.0137173245
  117  C  8 ZZ      0.0001480136     0.0001363026    -0.0001360845     0.0002373618    -0.0113310445
  118  C  8 XY     -0.0004011546    -0.0000192349     0.0000385843    -0.0000252414     0.0033940973
  119  C  8 XZ      0.0000550994     0.0000426703     0.0001695041    -0.0000761002     0.0038583915
  120  C  8 YZ     -0.0002907211    -0.0000564273    -0.0000219792     0.0000082032     0.0080068593
  121  N  9  S     -0.0000000557    -0.0000001170     0.0147175493     0.2239387207    -0.0020437759
  122  N  9  S     -0.0000110130     0.0000031213     0.0285319993     0.4420412316    -0.0044168422
  123  N  9  S      0.0003390874    -0.0000785596     0.0106101765    -0.0667054708     0.0105450824
  124  N  9  X      0.0000055222     0.0000020167     0.0080512382     0.1052668709    -0.0007672328
  125  N  9  Y      0.0000031396     0.0000001788    -0.0102771000    -0.1430111462     0.0013147300
  126  N  9  Z     -0.0000074214    -0.0000011996     0.0065726755     0.0908508531    -0.0009037870
  127  N  9  X     -0.0000100023     0.0000219160     0.0001295450     0.0215607653    -0.0015877288
  128  N  9  Y      0.0000501043    -0.0000154781     0.0011010261    -0.0314857970     0.0020200286
  129  N  9  Z     -0.0000544838     0.0000047795    -0.0011508408     0.0197341312    -0.0012219976
  130  N  9 XX     -0.0000058060    -0.0000005114     0.0010455931     0.0126595831    -0.0001239557
  131  N  9 YY     -0.0000044660     0.0000000472     0.0015842746     0.0193187901    -0.0002252122
  132  N  9 ZZ     -0.0000012802     0.0000010472     0.0008618142     0.0104804063    -0.0001557819
  133  N  9 XY      0.0000039498     0.0000015012    -0.0011463421    -0.0126381832     0.0000841568
  134  N  9 XZ     -0.0000016208    -0.0000006678     0.0007587098     0.0079944804    -0.0000591842
  135  N  9 YZ     -0.0000000753     0.0000002368    -0.0010080114    -0.0109191064     0.0001120687
  136  C 10  S      0.0070779895    -0.0007290096    -0.0001912196     0.0000971576     0.1133445165
  137  C 10  S     -0.0000671359     0.0002812672     0.0000451230     0.0000722817    -0.2080118579
  138  C 10  S     -0.0030932660     0.0057752131    -0.0035725288     0.0056996301    -0.0664086549
  139  C 10  X     -0.0000160890    -0.0003325621    -0.0000040981    -0.0000992004    -0.0271969813
  140  C 10  Y      0.0001501030    -0.0000510433    -0.0000690334     0.0000000032     0.0471910978
  141  C 10  Z     -0.0001204704     0.0001883842     0.0000713170     0.0000406798    -0.0281323512
  142  C 10  X     -0.0008854701     0.0022445125    -0.0016757489     0.0036824330    -0.0091699614
  143  C 10  Y     -0.0001906472     0.0015775281     0.0020741370    -0.0028736075     0.0124263245
  144  C 10  Z      0.0005455922    -0.0023168307    -0.0010117317     0.0007801889    -0.0065784871
  145  C 10 XX     -0.0001183557    -0.0003895632    -0.0000428482     0.0000218925    -0.0148616988
  146  C 10 YY     -0.0001270005    -0.0001223215     0.0000051653    -0.0000035030    -0.0114057609
  147  C 10 ZZ     -0.0001558247    -0.0001177467     0.0000294144    -0.0000539700    -0.0092141988
  148  C 10 XY     -0.0000504752     0.0000670328     0.0000312703    -0.0000686618     0.0031442121
  149  C 10 XZ      0.0000516037     0.0001476974    -0.0000038728     0.0000234175     0.0036683994
  150  C 10 YZ      0.0000473872     0.0001084254    -0.0000130912    -0.0000098549     0.0075672431
  151  C 11  S     -0.0153070900     0.0421789283    -0.0000564665     0.0000699078     0.1018020006
  152  C 11  S     -0.0010270263     0.0032053336     0.0001942445    -0.0003554045    -0.1869448639
  153  C 11  S     -0.0012888987    -0.0185594150     0.0021183164    -0.0048385546    -0.0304831504
  154  C 11  X      0.0001550012     0.0012261585    -0.0001227872     0.0001557406     0.0171482011
  155  C 11  Y     -0.0000948318    -0.0014529416    -0.0000509765     0.0000609982     0.0379904104
  156  C 11  Z      0.0000129509     0.0006993969     0.0000425068    -0.0001081308    -0.0397127401
  157  C 11  X     -0.0033585662     0.0014050568    -0.0000774101     0.0004421251     0.0006635393
  158  C 11  Y      0.0008050326     0.0010676950    -0.0003756282     0.0005604177     0.0044229160
  159  C 11  Z      0.0007806887    -0.0015203325     0.0002894034    -0.0006472273    -0.0040269708
  160  C 11 XX      0.0001800098     0.0011916298     0.0000478484    -0.0000618906    -0.0129958869
  161  C 11 YY      0.0001585044     0.0010438917     0.0000219560    -0.0000473758    -0.0101546584
  162  C 11 ZZ      0.0001093201     0.0002479700     0.0000268376    -0.0000495687    -0.0084655883
  163  C 11 XY     -0.0000666817    -0.0011287614    -0.0000020842     0.0000032877     0.0023631388
  164  C 11 XZ     -0.0000147463     0.0003186492    -0.0000016432    -0.0000058494     0.0033979584
  165  C 11 YZ     -0.0000883988    -0.0006094548     0.0000182698    -0.0000197254     0.0067091996
  166  C 12  S      0.0554814270    -0.9871018367    -0.0000406207     0.0000605123     0.0994897997
  167  C 12  S      0.0010183829    -0.0409934742     0.0001659626    -0.0003321007    -0.1820754933
  168  C 12  S      0.0137921275     0.0364623124    -0.0006908538     0.0023670584    -0.0505109891
  169  C 12  X      0.0005116156     0.0012416402    -0.0000847074     0.0001263706     0.0532317413
  170  C 12  Y      0.0013503525    -0.0000289145    -0.0000228576     0.0000074700    -0.0022535464
  171  C 12  Z     -0.0013682824    -0.0005157937     0.0000328281    -0.0000538993    -0.0212463542
  172  C 12  X     -0.0008062623    -0.0042473882     0.0003451186    -0.0010942868     0.0144708017
  173  C 12  Y     -0.0000198845     0.0001587548    -0.0001869069     0.0002713705    -0.0007295907
  174  C 12  Z      0.0003669038     0.0017142212     0.0000307868     0.0002334948    -0.0056794018
  175  C 12 XX     -0.0003238012    -0.0004527917     0.0000268764    -0.0000493694    -0.0139577140
  176  C 12 YY     -0.0010328495    -0.0006869097     0.0000102340    -0.0000152644    -0.0097602299
  177  C 12 ZZ     -0.0010114313    -0.0000525345     0.0000243032    -0.0000397709    -0.0080511757
  178  C 12 XY     -0.0003211332     0.0006451838     0.0000151160    -0.0000211334     0.0028176412
  179  C 12 XZ      0.0004275879     0.0003147701    -0.0000049674     0.0000093031     0.0035847794
  180  C 12 YZ      0.0011374278     0.0016299529     0.0000211017    -0.0000407174     0.0063129700
  181  C 13  S      0.9597631441     0.0574824239    -0.0000574777     0.0000606555     0.1004565660
  182  C 13  S      0.0395819796     0.0038452580     0.0003111239    -0.0003588404    -0.1843127720
  183  C 13  S     -0.0347526264    -0.0190365739     0.0000285713    -0.0038573694    -0.0295862063
  184  C 13  X     -0.0010740911     0.0004639920    -0.0001095364     0.0001637626     0.0371128034
  185  C 13  Y      0.0007925347     0.0014036490     0.0000330723    -0.0000804159    -0.0398823023
  186  C 13  Z     -0.0002069296    -0.0013929981    -0.0000338276     0.0000086120     0.0177321550
  187  C 13  X      0.0020248471     0.0020825380     0.0004537579     0.0005041582     0.0026896540
  188  C 13  Y     -0.0029051582    -0.0012255541    -0.0003926496     0.0001524037    -0.0047518600
  189  C 13  Z      0.0015874965     0.0001359702     0.0000732414    -0.0003271652     0.0028723815
  190  C 13 XX      0.0013566692     0.0005130674     0.0000095663    -0.0000343613    -0.0132004671
  191  C 13 YY      0.0000990003     0.0009482839     0.0000387009    -0.0000460835    -0.0100885979
  192  C 13 ZZ      0.0001734953     0.0010300678     0.0000471750    -0.0000623308    -0.0078767912
  193  C 13 XY     -0.0000763644     0.0004054050     0.0000189770    -0.0000259279     0.0032509770
  194  C 13 XZ     -0.0011893008    -0.0006506187     0.0000120204     0.0000011527     0.0027609370
  195  C 13 YZ     -0.0011844166    -0.0012011202     0.0000166939    -0.0000164449     0.0063195428
  196  C 14  S     -0.2348384354    -0.0016734697    -0.0002044662     0.0000786492     0.1118942001
  197  C 14  S     -0.0111226982     0.0002251655     0.0001929873     0.0000391570    -0.2053567498
  198  C 14  S      0.0219047752     0.0061170738     0.0018836565     0.0047055211    -0.0659780208
  199  C 14  X     -0.0016815885    -0.0003921352    -0.0001923869    -0.0000663108    -0.0022790422
  200  C 14  Y     -0.0002268537     0.0000767517     0.0001262877     0.0000684603    -0.0463050724
  201  C 14  Z      0.0009230233     0.0001048213    -0.0000124840    -0.0000319121     0.0402268297
  202  C 14  X     -0.0009732200     0.0030988558    -0.0012106846     0.0023857135    -0.0030236794
  203  C 14  Y      0.0018352993    -0.0017324594    -0.0004629692     0.0013683422    -0.0120511204
  204  C 14  Z     -0.0011349832     0.0001236820     0.0009339508    -0.0022427476     0.0115319473
  205  C 14 XX     -0.0021112650    -0.0004078117     0.0000806135    -0.0000613997    -0.0147618238
  206  C 14 YY     -0.0001770169    -0.0001224220     0.0000302300    -0.0000253319    -0.0112943247
  207  C 14 ZZ     -0.0002274783    -0.0001302776    -0.0000105337     0.0000083342    -0.0089769174
  208  C 14 XY      0.0004170229     0.0000516312    -0.0000700782     0.0000592199     0.0033286278
  209  C 14 XZ      0.0008707706     0.0001714115     0.0000160205    -0.0000387315     0.0034810577
  210  C 14 YZ      0.0003152517     0.0001178528     0.0000177074    -0.0000497822     0.0074525229
  211  H 15  S     -0.0000047295    -0.0000016262     0.0233556563     0.0027259826     0.0035874829
  212  H 15  S     -0.0000121320    -0.0000045236     0.0057211798     0.0031769281     0.0004071108
  213  H 16  S      0.0000129965     0.0000014128     0.0216419588     0.0009598370     0.0023938214
  214  H 16  S      0.0000305468     0.0000029372     0.0026734125     0.0025104743     0.0000776789
  215  H 17  S      0.0000176049     0.0000070190     0.0206703168    -0.0063990640    -0.0010648423
  216  H 17  S      0.0000611885    -0.0000161403     0.0028557548     0.0005358686     0.0014553990
  217  H 18  S      0.0000092574     0.0000061537     0.0223028197    -0.0079296851    -0.0020627542
  218  H 18  S      0.0000993641    -0.0000096632     0.0059845425    -0.0005929206     0.0015284345
  219  H 19  S      0.0000034425    -0.0000004223     0.0162212298    -0.0037393754     0.0010966507
  220  H 19  S     -0.0000188592    -0.0000111846     0.0015943933    -0.0023878799    -0.0001917595
  221  H 20  S      0.0000050581     0.0000015313     0.0163076007    -0.0041581814     0.0013050877
  222  H 20  S     -0.0000078777     0.0000000652     0.0025609211    -0.0001009173     0.0001908398
  223  H 21  S      0.0000754181    -0.0003690032    -0.0001963053     0.0005088209    -0.0408632310
  224  H 21  S      0.0002500971    -0.0008772490    -0.0004597096     0.0001283549    -0.0025193590
  225  H 22  S      0.0003565005     0.0000826891     0.0000111674    -0.0000004644    -0.0342508730
  226  H 22  S      0.0004001923     0.0020090527    -0.0002207692     0.0005159331    -0.0045759959
  227  H 23  S     -0.0004651617     0.0028216814    -0.0000115731     0.0000548395    -0.0336164590
  228  H 23  S     -0.0014665976    -0.0069878866    -0.0001079146     0.0001916470    -0.0052820040
  229  H 24  S     -0.0027020153     0.0000326438    -0.0000566570     0.0000701108    -0.0334951495
  230  H 24  S      0.0069412973     0.0021038268    -0.0003368773     0.0007887189    -0.0045696490
  231  H 25  S      0.0003845154    -0.0003712159    -0.0000834339     0.0004841635    -0.0397928643
  232  H 25  S     -0.0033662190    -0.0009222541    -0.0007288748    -0.0008765276    -0.0021227920
  233  C 26  S      0.0002540183    -0.0002217615    -0.0213290543     0.0037105651     0.0311968222
  234  C 26  S      0.0000007790     0.0001851390     0.0382489993    -0.0057060066    -0.0572878732
  235  C 26  S      0.0005009634     0.0026991666     0.0518657983     0.0004780112    -0.0173899635
  236  C 26  X     -0.0000676770     0.0000458341    -0.0190611447     0.0039905168    -0.0208101990
  237  C 26  Y      0.0000371219     0.0000003884    -0.0002308597    -0.0013069793     0.0004407734
  238  C 26  Z     -0.0000014898    -0.0000202202     0.0071081282    -0.0002449605     0.0087954146
  239  C 26  X      0.0037443099     0.0011730651     0.0102567153    -0.0866180925     0.0649834425
  240  C 26  Y     -0.0005070050    -0.0000314301     0.0021024120     0.0016861235    -0.0008086325
  241  C 26  Z     -0.0011546240    -0.0004612127    -0.0061048211     0.0365064919    -0.0267867650
  242  C 26 XX      0.0000273961     0.0000571531     0.0025968348    -0.0005469815    -0.0061856476
  243  C 26 YY     -0.0000214730     0.0000301188     0.0003330339     0.0000012477    -0.0017137322
  244  C 26 ZZ     -0.0000207459     0.0000361408     0.0005564069     0.0000701453    -0.0024384656
  245  C 26 XY     -0.0000157068    -0.0000007219    -0.0000785880     0.0001675726     0.0001319240
  246  C 26 XZ     -0.0000186698    -0.0000139976    -0.0007955965     0.0000824934     0.0021408383
  247  C 26 YZ     -0.0000022236    -0.0000002266    -0.0000960377    -0.0001082164     0.0000532257
  248  C 27  S     -0.0001930414     0.0002777607    -0.0044179615     0.0008399168     0.0641204923
  249  C 27  S      0.0002370738    -0.0002052665     0.0083534915     0.0041143631    -0.1192972257
  250  C 27  S     -0.0018542026    -0.0009850101    -0.0194481186     0.0616010072    -0.1257891417
  251  C 27  X      0.0001759182    -0.0000895076    -0.0054749520     0.0009044305    -0.0250720883
  252  C 27  Y     -0.0001243347     0.0000004085     0.0001618758    -0.0003138286     0.0008537859
  253  C 27  Z      0.0000304556     0.0000391595     0.0019961405    -0.0000193879     0.0102684979
  254  C 27  X      0.0018072605     0.0026046677     0.0292506443    -0.0475255976    -0.0083929458
  255  C 27  Y      0.0002918456    -0.0000709365    -0.0025298179     0.0012419203     0.0001141235
  256  C 27  Z     -0.0010554851    -0.0010819747    -0.0105481055     0.0193167783     0.0032712497
  257  C 27 XX     -0.0000856303    -0.0000754120     0.0018331923    -0.0001029987    -0.0130198456
  258  C 27 YY      0.0000269615    -0.0000302901     0.0002432341     0.0006527972    -0.0023496533
  259  C 27 ZZ      0.0000258466    -0.0000533841     0.0004542157     0.0005692989    -0.0039790798
  260  C 27 XY      0.0000169351    -0.0000158269    -0.0000247214     0.0000850844     0.0005159750
  261  C 27 XZ      0.0000949589     0.0000141985    -0.0006939580     0.0002805912     0.0051677284
  262  C 27 YZ      0.0000942359    -0.0000361160    -0.0000165907    -0.0000640115     0.0002464115
  263  C 28  S     -0.0000256383    -0.0000052810    -0.1141117796    -0.0246651347    -0.0053423229
  264  C 28  S     -0.0000258664     0.0000029065     0.2170047382     0.0512422275     0.0111513233
  265  C 28  S      0.0003968961     0.0001065932     0.0177121823     0.2076438925    -0.0158069833
  266  C 28  X      0.0000472036     0.0000047267    -0.0635189502     0.0184978546    -0.0075483015
  267  C 28  Y     -0.0000125849    -0.0000027360     0.0418348045    -0.0309890710    -0.0001299292
  268  C 28  Z     -0.0000025663     0.0000005878    -0.0378264381     0.0229439360     0.0022334761
  269  C 28  X     -0.0006571377     0.0000275972    -0.0097458036     0.0892447792    -0.0138808928
  270  C 28  Y      0.0010181967    -0.0000181756     0.0116072369    -0.1370068846     0.0136803275
  271  C 28  Z     -0.0007726807     0.0000201123    -0.0122540400     0.0855133921    -0.0070415270
  272  C 28 XX      0.0000062615     0.0000031179     0.0158077514     0.0033647844     0.0010651839
  273  C 28 YY     -0.0000043217    -0.0000017218     0.0112977056     0.0035280550     0.0004301377
  274  C 28 ZZ      0.0000062018    -0.0000011143     0.0110439446     0.0015401132     0.0002883910
  275  C 28 XY      0.0000064180    -0.0000001805    -0.0064531980    -0.0024205906    -0.0003731139
  276  C 28 XZ     -0.0000082120    -0.0000010495     0.0033073358     0.0011721274     0.0002300957
  277  C 28 YZ     -0.0000091601     0.0000009780    -0.0070707742    -0.0017909101     0.0001146432

                         21               22               23               24               25
                   -0.9105263700    -0.8649055277    -0.8418766642    -0.8127656121    -0.8115267006
    1  C  1  S      0.1188516421    -0.0004694810     0.0772719297     0.0027018728    -0.0401301031
    2  C  1  S     -0.2405676895     0.0115060363    -0.1485681744    -0.0053548451     0.0812645891
    3  C  1  S     -0.0771399787    -0.0155496099    -0.1146958437    -0.0065687213     0.0632730085
    4  C  1  X     -0.0327573756     0.0144717606     0.0127475218    -0.0005539024     0.0085564376
    5  C  1  Y      0.0664949258    -0.0514276458    -0.0986874361    -0.0025461524     0.0339256895
    6  C  1  Z      0.0502119379    -0.0035925237    -0.0030409870    -0.0012067425     0.0174805689
    7  C  1  X     -0.0116959254     0.0064292516    -0.0064589673    -0.0014770625     0.0112223966
    8  C  1  Y      0.0033403171    -0.0239618586    -0.0554546153    -0.0027378678     0.0195944705
    9  C  1  Z      0.0207242361     0.0019434960     0.0210841031     0.0012212229    -0.0064317547
   10  C  1 XX     -0.0108760484     0.0026714623    -0.0042806078    -0.0003257393     0.0047240483
   11  C  1 YY     -0.0155440852    -0.0013293710    -0.0165903834    -0.0005891934     0.0085932425
   12  C  1 ZZ     -0.0163821776     0.0004306710    -0.0090775577    -0.0001791140     0.0030333528
   13  C  1 XY      0.0034248086    -0.0019712714    -0.0029653250    -0.0000325696     0.0001639536
   14  C  1 XZ      0.0056632193    -0.0008235065     0.0020088450     0.0001506910    -0.0017825305
   15  C  1 YZ     -0.0055509831     0.0037206850     0.0062921678     0.0001693430    -0.0023533438
   16  C  2  S      0.0903576864    -0.0202957596    -0.0390483608    -0.0028948665     0.0405761571
   17  C  2  S     -0.1871171984     0.0491551778     0.0791379593     0.0054857399    -0.0775318262
   18  C  2  S     -0.0247251697     0.0136509510     0.0236698162    -0.0005318947    -0.0248068414
   19  C  2  X     -0.0377158725     0.0221590411     0.0479058137     0.0009659828    -0.0146955251
   20  C  2  Y     -0.0076841539    -0.0152514685    -0.0175253344     0.0007717679    -0.0123506958
   21  C  2  Z     -0.0998596888     0.0243129882    -0.0273110395    -0.0024427442     0.0378835521
   22  C  2  X      0.0016745656     0.0027432197     0.0111156702    -0.0000811607    -0.0061667483
   23  C  2  Y      0.0124090471    -0.0040751569    -0.0000977967     0.0007532358    -0.0090181293
   24  C  2  Z     -0.0239162224     0.0086305844    -0.0098622567    -0.0006913162     0.0131359777
   25  C  2 XX     -0.0106286636     0.0054527114     0.0107165745     0.0003471195    -0.0053968491
   26  C  2 YY     -0.0077874051     0.0003122243     0.0016791906     0.0003961054    -0.0056517661
   27  C  2 ZZ     -0.0141810726     0.0035977606     0.0032972281     0.0002908704    -0.0039081531
   28  C  2 XY     -0.0027749924     0.0002374926     0.0034595760     0.0002879889    -0.0041925754
   29  C  2 XZ     -0.0085746552     0.0026885352     0.0001221076    -0.0000838635     0.0013924448
   30  C  2 YZ     -0.0066262496     0.0010433273    -0.0037811744    -0.0001987893     0.0030090864
   31  C  3  S     -0.0855974100     0.0293552675    -0.0447360704    -0.0046790448     0.0693939880
   32  C  3  S      0.1778866037    -0.0658154935     0.0964092117     0.0094429742    -0.1433506241
   33  C  3  S      0.0248593882    -0.0010307060     0.0135953845     0.0032160168    -0.0418830974
   34  C  3  X      0.0767405553    -0.0029658925     0.0358112544     0.0002789478    -0.0050580656
   35  C  3  Y      0.0708704387    -0.0371126130    -0.0402317102    -0.0003942977     0.0048066466
   36  C  3  Z      0.0146429339    -0.0149498356     0.0110002973     0.0017297223    -0.0262506861
   37  C  3  X      0.0149140552     0.0005427042     0.0015625123    -0.0006228965    -0.0028798809
   38  C  3  Y      0.0181560321    -0.0091408898    -0.0097575620    -0.0004464152     0.0012438442
   39  C  3  Z     -0.0151660251    -0.0038470942     0.0047880770     0.0014216350    -0.0125728084
   40  C  3 XX      0.0132487304    -0.0014532749     0.0079564612     0.0003227354    -0.0061490685
   41  C  3 YY      0.0096769989    -0.0048331701     0.0034391292     0.0005507495    -0.0079117008
   42  C  3 ZZ      0.0081391964    -0.0053217814     0.0076820721     0.0008733546    -0.0132295722
   43  C  3 XY      0.0056006887    -0.0026106342     0.0002013200     0.0001174614    -0.0027896283
   44  C  3 XZ      0.0067823129    -0.0014148755     0.0047054294     0.0002481892    -0.0034422204
   45  C  3 YZ      0.0067903136    -0.0037763838    -0.0048806381    -0.0000752421     0.0009669431
   46  C  4  S     -0.1105226043     0.0654249016     0.0669323165     0.0000391398     0.0022673931
   47  C  4  S      0.2251681031    -0.1334658869    -0.1229511166     0.0003699951    -0.0108737707
   48  C  4  S      0.0657704618    -0.0814683465    -0.0984943410    -0.0077781458     0.0152180464
   49  C  4  X      0.0340996549     0.0202538401     0.0475568729    -0.0002864624     0.0038222680
   50  C  4  Y     -0.0723158897     0.0187958534    -0.0391268779    -0.0027129936     0.0410875646
   51  C  4  Z     -0.0437521256    -0.0148870229    -0.0826682085    -0.0032839863     0.0462414007
   52  C  4  X      0.0047962460     0.0181716438     0.0232091627    -0.0015044001    -0.0016513137
   53  C  4  Y     -0.0190273082     0.0244781374    -0.0031730730     0.0009552435     0.0148122220
   54  C  4  Z     -0.0015997702    -0.0264835868    -0.0493108021    -0.0007760571     0.0191108450
   55  C  4 XX      0.0091879537    -0.0037681915    -0.0056421171    -0.0001953519     0.0018060706
   56  C  4 YY      0.0201978843    -0.0113091135    -0.0042948620     0.0003420220    -0.0054364992
   57  C  4 ZZ      0.0106052234    -0.0102137547    -0.0149603558    -0.0001965400     0.0025819426
   58  C  4 XY     -0.0037732086    -0.0011307752    -0.0022657634     0.0001573592    -0.0014163332
   59  C  4 XZ     -0.0019282982     0.0025778216     0.0066832878     0.0002585346    -0.0024902858
   60  C  4 YZ      0.0037742222     0.0004018025     0.0032279399     0.0001199932    -0.0022257965
   61  C  5  S     -0.1104902535    -0.0316191928    -0.0644208232     0.0018183702    -0.0273142233
   62  C  5  S      0.2283697937     0.0588996091     0.1358940810    -0.0035091146     0.0530874241
   63  C  5  S      0.0426019360    -0.1237358249     0.1167999003    -0.0002379315    -0.0319223580
   64  C  5  X     -0.0405244655     0.0756696371    -0.0137276866    -0.0070462619     0.1064441661
   65  C  5  Y      0.0636918913    -0.0398400322    -0.0490078407    -0.0002356789     0.0008649672
   66  C  5  Z     -0.0604825359    -0.0042829203    -0.0115826376    -0.0000277864     0.0006288849
   67  C  5  X      0.1041815818    -0.1581376652     0.0592472438     0.0018056990    -0.0652964943
   68  C  5  Y      0.0255198351    -0.0118791624    -0.0123412173     0.0083659119     0.0026018601
   69  C  5  Z     -0.0716443355     0.0820431892    -0.0341429843    -0.0082233997     0.0358144544
   70  C  5 XX      0.0201213178     0.0023657396     0.0134499144    -0.0000632104     0.0003901954
   71  C  5 YY      0.0100849304     0.0019718610     0.0058195299    -0.0001492950     0.0025883523
   72  C  5 ZZ      0.0072391577     0.0036925783     0.0067832546    -0.0002419699     0.0036901338
   73  C  5 XY     -0.0078736369     0.0036807970     0.0040076640     0.0001204102    -0.0010161085
   74  C  5 XZ      0.0034154291    -0.0025763336     0.0002953124     0.0002869712    -0.0041826972
   75  C  5 YZ     -0.0002005107    -0.0019347707    -0.0038737342     0.0000633935    -0.0002416635
   76  C  6  S      0.0054729613     0.0617822180     0.1711611726     0.0048379378    -0.0664657613
   77  C  6  S     -0.0107143295    -0.1228942966    -0.3409505965    -0.0097456025     0.1333640280
   78  C  6  S      0.0037493726     0.0244606102     0.0207270975     0.0022701235    -0.0015300586
   79  C  6  X      0.0153100273    -0.0075381473    -0.0068282017    -0.0002237939     0.0031934851
   80  C  6  Y      0.0312141234     0.0058901464     0.0302209229     0.0006537694    -0.0098048317
   81  C  6  Z     -0.0335835559     0.0235410817     0.0173415420    -0.0007127215     0.0114451590
   82  C  6  X      0.0046178219     0.0020415173     0.0109383283     0.0005478298    -0.0057860921
   83  C  6  Y      0.0068983496    -0.0159755744    -0.0229679111    -0.0016379706     0.0075390093
   84  C  6  Z     -0.0110334523    -0.0054139054    -0.0155293222    -0.0006625590     0.0097486286
   85  C  6 XX      0.0004402193    -0.0082509406    -0.0232948995    -0.0007318643     0.0100756476
   86  C  6 YY     -0.0054001868    -0.0066874207    -0.0222944505    -0.0006409937     0.0092373297
   87  C  6 ZZ      0.0028406575    -0.0089815487    -0.0216880540    -0.0005421955     0.0074361211
   88  C  6 XY     -0.0002262839     0.0001760124     0.0004080327     0.0000312925    -0.0003526101
   89  C  6 XZ     -0.0022646867     0.0004999377    -0.0013996557    -0.0000914500     0.0011344965
   90  C  6 YZ      0.0014054719    -0.0014062987    -0.0014667566     0.0000388906    -0.0004349478
   91  C  7  S      0.0033107214    -0.0104818498    -0.0158350883     0.0004984051    -0.0082962393
   92  C  7  S     -0.0082955150     0.0244676044     0.0309851496    -0.0009760917     0.0180348553
   93  C  7  S      0.0785832717    -0.0892150885     0.0317839378     0.0008054403    -0.0455478277
   94  C  7  X      0.0514115473    -0.0296767362    -0.0332319863     0.0008112938    -0.0128559191
   95  C  7  Y     -0.0555858879     0.0401012109     0.0442645309    -0.0015801945     0.0245601882
   96  C  7  Z      0.0320868279    -0.0276120992    -0.0362872052     0.0007503292    -0.0120161543
   97  C  7  X     -0.0453519200     0.0565741681    -0.0272934410    -0.0022793487     0.0224424318
   98  C  7  Y      0.0602708105    -0.0771554116     0.0376557269     0.0019815762    -0.0343979264
   99  C  7  Z     -0.0368885961     0.0495497599    -0.0229424157    -0.0006047727     0.0231692948
  100  C  7 XX     -0.0019375727     0.0016611582     0.0015481357    -0.0000229238     0.0010459223
  101  C  7 YY     -0.0000732092     0.0014160807     0.0015223177    -0.0001286701     0.0021129313
  102  C  7 ZZ      0.0000413987     0.0014647278     0.0022023159    -0.0000435915     0.0007314504
  103  C  7 XY      0.0009224103    -0.0004438583    -0.0006184240     0.0000544880    -0.0008710981
  104  C  7 XZ     -0.0002933814     0.0003352115     0.0013368520    -0.0000113605    -0.0001028036
  105  C  7 YZ     -0.0007695174    -0.0005654259    -0.0015273437     0.0000547238    -0.0005995636
  106  C  8  S      0.0025644338    -0.0771371003     0.0684240630    -0.0074909418     0.1109772400
  107  C  8  S     -0.0082476036     0.1544212017    -0.1377752345     0.0147943037    -0.2209323242
  108  C  8  S     -0.0414715613    -0.0169862329    -0.0440779558     0.0090482743    -0.1447059836
  109  C  8  X     -0.0133880453    -0.0539182780     0.0185908390    -0.0234199854    -0.0322370015
  110  C  8  Y      0.0004850359     0.0013185718    -0.0004942199     0.0964301577     0.0076889789
  111  C  8  Z      0.0055847170     0.0222989496    -0.0076090656    -0.0715253517     0.0074428257
  112  C  8  X      0.0330442220    -0.0093738747     0.0395968760    -0.0114084648     0.0897214943
  113  C  8  Y     -0.0002011554    -0.0021917828    -0.0022372098     0.0180957329    -0.0050187711
  114  C  8  Z     -0.0145185262     0.0060591253    -0.0140742196    -0.0104121493    -0.0349891731
  115  C  8 XX     -0.0012155596     0.0094925273    -0.0089669463    -0.0019148447    -0.0141916265
  116  C  8 YY     -0.0008401857     0.0074157838    -0.0074126837     0.0005398210    -0.0134359442
  117  C  8 ZZ     -0.0007217096     0.0067866707    -0.0064892427     0.0039218852    -0.0107469968
  118  C  8 XY      0.0002345179    -0.0011347854     0.0013392973     0.0060633512     0.0032019331
  119  C  8 XZ      0.0003393434    -0.0016350701     0.0015402846    -0.0039928223     0.0017381528
  120  C  8 YZ      0.0005228120    -0.0025350637     0.0031145284    -0.0028163106     0.0065812690
  121  N  9  S      0.0376963770    -0.0211698856    -0.0211282223     0.0006320738    -0.0093371413
  122  N  9  S      0.0719230740    -0.0397533954    -0.0434004039     0.0011199517    -0.0184033270
  123  N  9  S      0.0775004536    -0.0795203203     0.0129486061     0.0030521353    -0.0319509441
  124  N  9  X      0.0141186299    -0.0084888954    -0.0085376789     0.0003234873    -0.0040540867
  125  N  9  Y     -0.0224116565     0.0114582130     0.0115702637    -0.0002492506     0.0039835509
  126  N  9  Z      0.0149232043    -0.0068271093    -0.0057478186     0.0001742039    -0.0032883691
  127  N  9  X     -0.0068985229     0.0088676569    -0.0036739598    -0.0002162290     0.0043490730
  128  N  9  Y      0.0105850924    -0.0118486708     0.0044834176     0.0005546570    -0.0034729132
  129  N  9  Z     -0.0074815816     0.0071516300    -0.0041537806    -0.0005979401     0.0021880498
  130  N  9 XX      0.0010562846    -0.0006930825    -0.0012311314     0.0000067286    -0.0006137922
  131  N  9 YY      0.0028059068    -0.0014018000    -0.0019518132     0.0000213293    -0.0005374152
  132  N  9 ZZ      0.0013478096    -0.0004405126    -0.0007293466     0.0000122901    -0.0004369181
  133  N  9 XY     -0.0019134557     0.0012215311     0.0011493635    -0.0000443055     0.0005908679
  134  N  9 XZ      0.0013175356    -0.0007289452    -0.0004948806     0.0000414613    -0.0004808338
  135  N  9 YZ     -0.0021304869     0.0009900799     0.0007121830    -0.0000477272     0.0004513403
  136  C 10  S      0.0106851890    -0.0027595911     0.0183240852    -0.1427198407     0.0481638156
  137  C 10  S     -0.0202610947     0.0060437380    -0.0358359695     0.2740641399    -0.0942048115
  138  C 10  S     -0.0136745592     0.0228440425    -0.0201016962     0.0852198823    -0.0289705789
  139  C 10  X     -0.0077970627    -0.0477394452     0.0326016392     0.0455729853     0.0442006462
  140  C 10  Y      0.0035401134    -0.0107929214     0.0148118558    -0.0003158549     0.0333825713
  141  C 10  Z      0.0004089484     0.0299119362    -0.0267195773    -0.0195751820    -0.0475227461
  142  C 10  X     -0.0082322703    -0.0074468844     0.0025605793     0.0094333343     0.0044910668
  143  C 10  Y      0.0062194609    -0.0084733253     0.0106290447     0.0003978372     0.0223851765
  144  C 10  Z     -0.0015658862     0.0103855248    -0.0104129682    -0.0044429004    -0.0208750000
  145  C 10 XX     -0.0016048123    -0.0017189843    -0.0003981022     0.0226106514    -0.0019457244
  146  C 10 YY     -0.0010680244     0.0013094442    -0.0030242177     0.0133978111    -0.0077960921
  147  C 10 ZZ     -0.0006114132     0.0019135754    -0.0028421703     0.0123320128    -0.0061951443
  148  C 10 XY      0.0007052563     0.0020206025    -0.0008168671    -0.0034265257    -0.0001232716
  149  C 10 XZ      0.0001277856    -0.0007912568     0.0006038028    -0.0050795752     0.0003075977
  150  C 10 YZ      0.0005752608    -0.0020359792     0.0027695196    -0.0050021386     0.0061521332
  151  C 11  S      0.0159290761     0.0650181083    -0.0416117499    -0.1316368584    -0.0643186240
  152  C 11  S     -0.0290008504    -0.1222756639     0.0796158605     0.2522720443     0.1253511102
  153  C 11  S     -0.0001224408    -0.0465275299     0.0293544499     0.0583420606     0.0357425607
  154  C 11  X      0.0000217932    -0.0215552817     0.0248638098    -0.0589589434     0.0581453193
  155  C 11  Y      0.0061729143     0.0295942838    -0.0215885836     0.0105592900    -0.0355331378
  156  C 11  Z     -0.0053081651    -0.0157362889     0.0074263679     0.0167820374     0.0048956035
  157  C 11  X     -0.0006382095    -0.0059965198     0.0087535859    -0.0181152734     0.0231733494
  158  C 11  Y      0.0009736503     0.0121915450    -0.0076466996     0.0113281126    -0.0089597611
  159  C 11  Z     -0.0006287110    -0.0077297355     0.0026504683    -0.0017198901    -0.0024567032
  160  C 11 XX     -0.0019189830    -0.0077716086     0.0047231112     0.0201136962     0.0069765727
  161  C 11 YY     -0.0016283345    -0.0080355291     0.0057012202     0.0115829144     0.0095586649
  162  C 11 ZZ     -0.0012382646    -0.0054582153     0.0036025118     0.0120801270     0.0057310125
  163  C 11 XY      0.0005017823     0.0031006854    -0.0024195569    -0.0010045589    -0.0043183286
  164  C 11 XZ      0.0004154335     0.0002519591     0.0005070204    -0.0061008895     0.0017790402
  165  C 11 YZ      0.0011300491     0.0045205191    -0.0029032721    -0.0047388084    -0.0043254806
  166  C 12  S      0.0173906084     0.0885662131    -0.0658172759     0.0098086713    -0.1110571012
  167  C 12  S     -0.0318081448    -0.1669607673     0.1253171733    -0.0188071819     0.2136502723
  168  C 12  S     -0.0108088319    -0.0237973248     0.0198711108    -0.0036581463     0.0451509020
  169  C 12  X      0.0079204125     0.0301289985    -0.0177316586    -0.0217415231    -0.0197415031
  170  C 12  Y     -0.0003706034    -0.0015644054     0.0009554430     0.0898800177     0.0077135512
  171  C 12  Z     -0.0031636689    -0.0117710528     0.0068699884    -0.0667675001     0.0021041958
  172  C 12  X      0.0028905846    -0.0025831156     0.0027034552    -0.0083932593     0.0032446056
  173  C 12  Y     -0.0002532247     0.0000648941     0.0001495191     0.0312067520     0.0025657031
  174  C 12  Z     -0.0010047039     0.0010747911    -0.0013511174    -0.0228079155    -0.0035665336
  175  C 12 XX     -0.0022925332    -0.0117169389     0.0086936941     0.0017039368     0.0148629585
  176  C 12 YY     -0.0017523339    -0.0095664356     0.0073283169    -0.0006962343     0.0128075269
  177  C 12 ZZ     -0.0014032217    -0.0079743070     0.0061612830    -0.0043588871     0.0105829234
  178  C 12 XY      0.0005078185     0.0022388797    -0.0015909290    -0.0064755387    -0.0030544137
  179  C 12 XZ      0.0005473351     0.0023145832    -0.0015694200     0.0043959485    -0.0020986118
  180  C 12 YZ      0.0011537002     0.0051364016    -0.0036711497     0.0030361027    -0.0057986376
  181  C 13  S      0.0157035306     0.0635011517    -0.0407753968     0.1409628882    -0.0436400580
  182  C 13  S     -0.0284909303    -0.1194618804     0.0778942734    -0.2702028193     0.0854574487
  183  C 13  S     -0.0008018730    -0.0437855633     0.0303052564    -0.0638402862     0.0294623314
  184  C 13  X      0.0032609192    -0.0066013184     0.0138616545     0.0478406174     0.0472314850
  185  C 13  Y     -0.0063269664    -0.0286292909     0.0201370046     0.0000008621     0.0325279456
  186  C 13  Z      0.0038967728     0.0271693584    -0.0231868998    -0.0207200818    -0.0480754570
  187  C 13  X      0.0000329814    -0.0004909096     0.0044693030     0.0094888310     0.0192609573
  188  C 13  Y     -0.0014268133    -0.0112986582     0.0075995986     0.0081195764     0.0097369238
  189  C 13  Z      0.0011150792     0.0098264819    -0.0084265269    -0.0109981894    -0.0166012876
  190  C 13 XX     -0.0018760352    -0.0065143506     0.0036120818    -0.0217711396     0.0016688137
  191  C 13 YY     -0.0015953053    -0.0077753978     0.0054652267    -0.0131159830     0.0073369128
  192  C 13 ZZ     -0.0012333204    -0.0064773139     0.0046690166    -0.0120584413     0.0063640371
  193  C 13 XY      0.0004562019     0.0008328661    -0.0001542581     0.0032950763     0.0008905949
  194  C 13 XZ      0.0004411808     0.0015573499    -0.0008792726     0.0047536552    -0.0004878694
  195  C 13 YZ      0.0011407069     0.0052978166    -0.0037161817     0.0048403347    -0.0054190334
  196  C 14  S      0.0105040692    -0.0040360875     0.0186435049     0.1344644651     0.0677378401
  197  C 14  S     -0.0199172092     0.0083660506    -0.0365084897    -0.2579781283    -0.1319135822
  198  C 14  S     -0.0110053410     0.0175908737    -0.0236799351    -0.0790726045    -0.0480604199
  199  C 14  X     -0.0059988477    -0.0536878245     0.0406155046    -0.0548232545     0.0545903482
  200  C 14  Y     -0.0030540222     0.0143006606    -0.0173684922     0.0067237159    -0.0364427705
  201  C 14  Z      0.0052093586     0.0112093063    -0.0029273806     0.0181396202     0.0071142334
  202  C 14  X     -0.0057469198    -0.0110357607     0.0085474874    -0.0123885533     0.0151760805
  203  C 14  Y     -0.0049421618     0.0073302366    -0.0120193759     0.0045680419    -0.0243788709
  204  C 14  Z      0.0068064464    -0.0014812325     0.0061904503     0.0016032905     0.0141102443
  205  C 14 XX     -0.0011917259     0.0005602993    -0.0019673913    -0.0211194069    -0.0070182275
  206  C 14 YY     -0.0009942140     0.0017051169    -0.0032646472    -0.0119688922    -0.0098114098
  207  C 14 ZZ     -0.0010296776    -0.0004084852    -0.0011979811    -0.0124508112    -0.0058580193
  208  C 14 XY     -0.0001000620    -0.0027503257     0.0024259040     0.0011335603     0.0042947056
  209  C 14 XZ      0.0005920174     0.0021502194    -0.0013598351     0.0064176021    -0.0013608889
  210  C 14 YZ      0.0008751711    -0.0002945917     0.0015608297     0.0049412658     0.0053170801
  211  H 15  S     -0.0582220170     0.0038505352    -0.0419663101    -0.0019947758     0.0288213917
  212  H 15  S     -0.0063809762    -0.0007069707    -0.0082812346    -0.0004903708     0.0034527273
  213  H 16  S     -0.0377368820     0.0117353543     0.0218976036     0.0017586198    -0.0229238517
  214  H 16  S      0.0007320523    -0.0006168077     0.0034109230     0.0006929934    -0.0061166174
  215  H 17  S      0.0356959880    -0.0122569566     0.0245830929     0.0025689782    -0.0379322273
  216  H 17  S     -0.0025869509    -0.0046169049     0.0045791866     0.0008292047    -0.0096417614
  217  H 18  S      0.0548347949    -0.0316473165    -0.0353417978    -0.0002838656     0.0032792431
  218  H 18  S      0.0031923641    -0.0104788914    -0.0058118022     0.0012189710    -0.0043748445
  219  H 19  S     -0.0024426573    -0.0328476746    -0.1018050509    -0.0034733902     0.0478929853
  220  H 19  S     -0.0003053402    -0.0043380645    -0.0159807991    -0.0004213602     0.0062221992
  221  H 20  S     -0.0029590139    -0.0359960894    -0.1038515629    -0.0030477909     0.0417257212
  222  H 20  S     -0.0004543718    -0.0049626278    -0.0144944577    -0.0006102004     0.0068910998
  223  H 21  S     -0.0041006717     0.0084445843    -0.0134979813     0.0834223444    -0.0284662672
  224  H 21  S     -0.0017772905    -0.0037611027    -0.0014895185     0.0053426695    -0.0104020046
  225  H 22  S     -0.0061207555    -0.0299279444     0.0209740537     0.0763331409     0.0372425780
  226  H 22  S     -0.0019041301    -0.0035790957     0.0012175213     0.0054919944     0.0005178433
  227  H 23  S     -0.0066268242    -0.0399283805     0.0328730551    -0.0055183022     0.0639489387
  228  H 23  S     -0.0011339964    -0.0029140711     0.0019105269    -0.0004375613     0.0037414653
  229  H 24  S     -0.0060167304    -0.0288860051     0.0203969274    -0.0807726960     0.0250586239
  230  H 24  S     -0.0019465165    -0.0033052773     0.0011556161    -0.0055296403    -0.0003588325
  231  H 25  S     -0.0039576655     0.0089693765    -0.0135215852    -0.0769393014    -0.0393480773
  232  H 25  S     -0.0020232641    -0.0036049563    -0.0010084610    -0.0027943081    -0.0100514981
  233  C 26  S     -0.0709048949    -0.1460606698    -0.0032343714     0.0093216988    -0.1397088570
  234  C 26  S      0.1286365281     0.2664465552     0.0124539866    -0.0179077166     0.2673353046
  235  C 26  S      0.0639575467     0.1489495865     0.0441536689    -0.0139221692     0.2594182100
  236  C 26  X     -0.0224862010     0.0806513471    -0.0593334480    -0.0045291694     0.0541290628
  237  C 26  Y      0.0048429932    -0.0067159066    -0.0052859787     0.0031980904    -0.0014047818
  238  C 26  Z      0.0036256243    -0.0303177734     0.0231949188    -0.0011289582    -0.0165316637
  239  C 26  X      0.1024420330    -0.1996595905     0.1129054013     0.0041106961    -0.0262490046
  240  C 26  Y     -0.0024243271     0.0016418840    -0.0019045208    -0.0057437941    -0.0022652609
  241  C 26  Z     -0.0437809987     0.0849456502    -0.0446754400     0.0030276484     0.0138692520
  242  C 26 XX      0.0137979689     0.0281260332     0.0005699426    -0.0020598441     0.0278417594
  243  C 26 YY      0.0024002277     0.0065127161     0.0000574929    -0.0004989570     0.0070684859
  244  C 26 ZZ      0.0035984537     0.0106293846     0.0001155578    -0.0005130949     0.0113548628
  245  C 26 XY     -0.0010585692     0.0001368003     0.0010178494     0.0005330265    -0.0005701684
  246  C 26 XZ     -0.0045507432    -0.0109176356     0.0002767723     0.0004287451    -0.0111793431
  247  C 26 YZ      0.0003553928    -0.0006090209    -0.0003672701    -0.0001798761    -0.0002450877
  248  C 27  S     -0.0342346175    -0.1606530313     0.0553914069     0.0042166817    -0.0629148795
  249  C 27  S      0.0542291899     0.3041796882    -0.1094318809    -0.0075976108     0.1134986601
  250  C 27  S     -0.0568469973     0.2523014187    -0.1291056763    -0.0077863077     0.0752246901
  251  C 27  X     -0.0311211074    -0.0595325845    -0.0230183993     0.0073866955    -0.1589531920
  252  C 27  Y      0.0016484843     0.0001256410    -0.0004782001     0.0114739934     0.0046915585
  253  C 27  Z      0.0116643120     0.0254745720     0.0093873302    -0.0129721977     0.0660657278
  254  C 27  X      0.0853647907    -0.0348294140     0.0735571622    -0.0088404911     0.1079241972
  255  C 27  Y     -0.0020598518     0.0022422608    -0.0023654203     0.0100707651    -0.0002766526
  256  C 27  Z     -0.0346167279     0.0129168481    -0.0322459481    -0.0046831040    -0.0463064330
  257  C 27 XX      0.0067775949     0.0313252152    -0.0108836372    -0.0016676503     0.0103622690
  258  C 27 YY      0.0006794432     0.0078955384    -0.0028298577    -0.0003383710     0.0034852156
  259  C 27 ZZ      0.0014610841     0.0117039343    -0.0042169247     0.0007359500     0.0048613003
  260  C 27 XY     -0.0004748338    -0.0007200539     0.0006418786     0.0020675945    -0.0001258581
  261  C 27 XZ     -0.0026420067    -0.0114000904     0.0040101148    -0.0010033237    -0.0037030207
  262  C 27 YZ      0.0000547750    -0.0002907011    -0.0000971365    -0.0007742255    -0.0001151201
  263  C 28  S      0.0950052211    -0.0541258715    -0.0652093999     0.0009290792    -0.0157779795
  264  C 28  S     -0.1950607195     0.1109147386     0.1340323140    -0.0023585561     0.0310777718
  265  C 28  S     -0.0560749664     0.0924396580     0.0200481443     0.0085166446     0.0355983344
  266  C 28  X      0.1032302941    -0.0044265079     0.0150416291    -0.0017255221     0.0244778109
  267  C 28  Y      0.0114972762    -0.0142760774    -0.0279690850    -0.0003327077     0.0040286597
  268  C 28  Z     -0.0401843842    -0.0028876183    -0.0472660900    -0.0020752032     0.0316481147
  269  C 28  X     -0.0409139990     0.0773373295    -0.0203788506    -0.0016016900     0.0471875209
  270  C 28  Y      0.1071818482    -0.1044892780     0.0276724897     0.0052984145    -0.0468493153
  271  C 28  Z     -0.0850182931     0.0626247140    -0.0346908929    -0.0061716388     0.0358271519
  272  C 28 XX     -0.0204252037     0.0096669426     0.0088611558    -0.0001111855     0.0023444195
  273  C 28 YY     -0.0070353842     0.0044521722     0.0053174649    -0.0002456162     0.0027214953
  274  C 28 ZZ     -0.0048236716     0.0055560534     0.0108609484     0.0000325406    -0.0004005748
  275  C 28 XY      0.0053734292    -0.0007346170     0.0007282935     0.0000794495    -0.0007395295
  276  C 28 XZ     -0.0006895575    -0.0003099386     0.0038597266     0.0002041081    -0.0042760926
  277  C 28 YZ     -0.0019380392    -0.0016787433    -0.0055783923    -0.0001171222     0.0006998617

                         26               27               28               29               30
                   -0.7637277212    -0.6949632272    -0.6709713431    -0.6637773737    -0.6623185618
    1  C  1  S     -0.0212948007     0.0678652995     0.0701917812     0.0234261924    -0.0603698400
    2  C  1  S      0.0500488758    -0.1417649106    -0.1449370445    -0.0495797862     0.1273280006
    3  C  1  S      0.0046227272    -0.0935226637    -0.0564615684    -0.0012350240     0.0125889256
    4  C  1  X     -0.0548093913     0.0276825863    -0.0341055098     0.0006697730    -0.0008459777
    5  C  1  Y     -0.0292030340    -0.0030556829     0.0441627700     0.0490923437    -0.1239832759
    6  C  1  Z     -0.0550306074     0.0013824793     0.0030873182    -0.0155945710     0.0377007882
    7  C  1  X     -0.0188976482    -0.0071579934    -0.0222972789     0.0030946040    -0.0043995539
    8  C  1  Y     -0.0107056469    -0.0037057286     0.0181527863     0.0220287559    -0.0509299355
    9  C  1  Z     -0.0222427348     0.0237540884     0.0109828902    -0.0055882680     0.0105421794
   10  C  1 XX     -0.0028100300    -0.0057633251    -0.0091362289    -0.0030944839     0.0079895343
   11  C  1 YY      0.0017787484    -0.0090553347    -0.0051043392    -0.0023810052     0.0059503960
   12  C  1 ZZ      0.0104900883    -0.0129461704    -0.0129424578    -0.0045618654     0.0118076743
   13  C  1 XY      0.0025603591    -0.0026613537     0.0000639604     0.0006108507    -0.0014146274
   14  C  1 XZ      0.0013946397     0.0039876081     0.0077962199     0.0011135937    -0.0031469926
   15  C  1 YZ      0.0039635554    -0.0009245331     0.0002868724    -0.0000074084    -0.0000261772
   16  C  2  S     -0.1160089824     0.0127091482    -0.0568546419    -0.0073171565     0.0201043232
   17  C  2  S      0.2372730276    -0.0339579271     0.1100227281     0.0135750835    -0.0373444590
   18  C  2  S      0.0857490517     0.0071632553     0.0820247135     0.0101258851    -0.0191288737
   19  C  2  X     -0.0258663096     0.0153553620    -0.0348604765     0.0160626770    -0.0386766938
   20  C  2  Y      0.0386404137    -0.0233881689    -0.0604754662     0.0072851260    -0.0143731212
   21  C  2  Z     -0.0265392613    -0.0449124911    -0.1074401736    -0.0453181502     0.1161560785
   22  C  2  X      0.0033938177     0.0095841756     0.0068779080     0.0072757637    -0.0162138662
   23  C  2  Y      0.0225030631     0.0037241115     0.0038395647     0.0021472447    -0.0053255758
   24  C  2  Z     -0.0055087323    -0.0215398882    -0.0329751693    -0.0098775837     0.0251350317
   25  C  2 XX      0.0095136870    -0.0012498176     0.0073417561     0.0030392196    -0.0077546772
   26  C  2 YY      0.0190754087    -0.0016909040     0.0103877355     0.0012051668    -0.0032973908
   27  C  2 ZZ      0.0173357928    -0.0042509578     0.0055988988    -0.0014028137     0.0032688276
   28  C  2 XY      0.0090216177    -0.0025856210     0.0013563835     0.0014760052    -0.0036659222
   29  C  2 XZ     -0.0009016733     0.0008045189    -0.0022712526    -0.0020101043     0.0050406521
   30  C  2 YZ      0.0001907741    -0.0052361214    -0.0061182706    -0.0014629153     0.0038293363
   31  C  3  S     -0.0857118570    -0.0404934080    -0.0631649081    -0.0045403091     0.0126263598
   32  C  3  S      0.1630902505     0.0873814356     0.1260498793     0.0074638388    -0.0205578087
   33  C  3  S      0.0773606744     0.0355347802     0.0630325185     0.0078448596    -0.0220187650
   34  C  3  X     -0.0564952088    -0.0269012573    -0.0773798891    -0.0044595504     0.0125124277
   35  C  3  Y     -0.0377846400     0.0384605557    -0.0644756666    -0.0532060400     0.1359386671
   36  C  3  Z      0.0200610064    -0.0061172325    -0.0541465237     0.0154338299    -0.0351827894
   37  C  3  X     -0.0106259908     0.0015231395    -0.0173792994     0.0017381950    -0.0008743598
   38  C  3  Y     -0.0149089030     0.0190627234    -0.0144866352    -0.0149937693     0.0394821753
   39  C  3  Z      0.0220164083    -0.0071101063    -0.0058001206     0.0084032667    -0.0225387479
   40  C  3 XX      0.0047361931     0.0007782552     0.0043503351     0.0009916696    -0.0024179930
   41  C  3 YY      0.0090756708     0.0094459377     0.0100778053    -0.0018004394     0.0042458417
   42  C  3 ZZ      0.0176833774     0.0080383439     0.0128939403     0.0022203943    -0.0056987068
   43  C  3 XY      0.0033827131     0.0017852538    -0.0001885314    -0.0020456630     0.0053029037
   44  C  3 XZ     -0.0022919325     0.0016242034    -0.0027224363     0.0003916607    -0.0009356459
   45  C  3 YZ     -0.0030131509     0.0025425823    -0.0036074458    -0.0029666833     0.0075894008
   46  C  4  S      0.0232059852    -0.0644722698     0.0098551547     0.0409003429    -0.1039399149
   47  C  4  S     -0.0505340159     0.1352143698    -0.0215542735    -0.0850804942     0.2159754485
   48  C  4  S     -0.0527403333     0.0806254493     0.0168496982    -0.0166760337     0.0677868876
   49  C  4  X     -0.0453621244    -0.0456871395    -0.0727565492    -0.0157740287     0.0399207067
   50  C  4  Y     -0.0195646978     0.0212411512     0.0647289617    -0.0123176957     0.0285169424
   51  C  4  Z     -0.0334246506    -0.0161671496     0.0188461680     0.0452514563    -0.1132997800
   52  C  4  X     -0.0144017778    -0.0107867209    -0.0300971319    -0.0030938047     0.0145468642
   53  C  4  Y      0.0099152135    -0.0126659934     0.0174153935    -0.0005492354    -0.0064123244
   54  C  4  Z     -0.0236800320     0.0006893729     0.0087395179     0.0168437196    -0.0447816873
   55  C  4 XX     -0.0032188309     0.0039658557    -0.0003170807    -0.0039801178     0.0101598663
   56  C  4 YY     -0.0022625586     0.0123247284    -0.0055048215    -0.0080552001     0.0205803986
   57  C  4 ZZ     -0.0046924630     0.0108650057     0.0033137465    -0.0051152853     0.0127952230
   58  C  4 XY      0.0059208951     0.0035355874     0.0044207906    -0.0008556411     0.0019830697
   59  C  4 XZ      0.0009420585    -0.0007998335    -0.0011368080     0.0005022889    -0.0014468954
   60  C  4 YZ      0.0029312292     0.0004650796     0.0034354589     0.0010571842    -0.0027429447
   61  C  5  S      0.0815161809     0.0906117706     0.0490886713    -0.0200011527     0.0493923435
   62  C  5  S     -0.1671107519    -0.1825614233    -0.1013984295     0.0395212197    -0.0977376645
   63  C  5  S     -0.1531599384    -0.1635919453    -0.0210786471     0.0210847505    -0.0487980800
   64  C  5  X     -0.0483341237    -0.1255908791     0.0407233982     0.0101530765    -0.0279232306
   65  C  5  Y      0.0089020264     0.0066143341    -0.0585320089    -0.0540187713     0.1342092374
   66  C  5  Z     -0.0546205410     0.0468232177    -0.0243530663     0.0176674268    -0.0399867539
   67  C  5  X     -0.1191850297     0.0317508685     0.0451422361    -0.0005335159     0.0074936488
   68  C  5  Y      0.0099860798    -0.0068324099    -0.0124157095    -0.0276618805     0.0378886935
   69  C  5  Z      0.0339945272    -0.0008584640    -0.0224884939     0.0154839687    -0.0151502877
   70  C  5 XX     -0.0082414604    -0.0173904269    -0.0097183908     0.0042326901    -0.0099738683
   71  C  5 YY     -0.0111598609    -0.0053817478    -0.0047194594     0.0008253978    -0.0021217086
   72  C  5 ZZ     -0.0111426711    -0.0091979694    -0.0047646383     0.0025564090    -0.0066677218
   73  C  5 XY      0.0038803278    -0.0018873845     0.0041699710     0.0032243342    -0.0088280681
   74  C  5 XZ      0.0045347124     0.0071226255     0.0039536625    -0.0017917718     0.0045913907
   75  C  5 YZ      0.0050206213    -0.0003158573     0.0013674392    -0.0002138120     0.0005330122
   76  C  6  S      0.0294607132    -0.0067925650    -0.0682718629    -0.0326377535     0.0841445377
   77  C  6  S     -0.0601161294     0.0135079164     0.1406573503     0.0684421664    -0.1762253746
   78  C  6  S      0.0066996106     0.0123551998     0.0315793412    -0.0063922183     0.0062292345
   79  C  6  X     -0.0286157827     0.0159714141    -0.0319463891    -0.0095483653     0.0253314313
   80  C  6  Y     -0.0179648991     0.0481415210     0.0785199069     0.0099289423    -0.0282083688
   81  C  6  Z     -0.0048921768    -0.0524216877    -0.0021887460     0.0204159903    -0.0533870026
   82  C  6  X      0.0015478359     0.0077312911    -0.0042446983    -0.0064786064     0.0158964596
   83  C  6  Y     -0.0126177998     0.0146096112     0.0302820321     0.0091682078    -0.0202249413
   84  C  6  Z     -0.0019190460    -0.0208999413     0.0031505552     0.0098971689    -0.0257442560
   85  C  6 XX     -0.0063442349     0.0013783123     0.0140157084     0.0063304207    -0.0164419263
   86  C  6 YY     -0.0021033795    -0.0033491962     0.0057569038     0.0048340069    -0.0124391739
   87  C  6 ZZ     -0.0039990967     0.0049146973     0.0110469102     0.0033115173    -0.0086144967
   88  C  6 XY      0.0016567458    -0.0007225485     0.0001191633    -0.0006786866     0.0016756871
   89  C  6 XZ      0.0004838444    -0.0008646691     0.0035575258     0.0018387393    -0.0047701689
   90  C  6 YZ      0.0007771519     0.0012010827     0.0021830708     0.0017931813    -0.0045970559
   91  C  7  S      0.0653500462    -0.0711161789    -0.0512435051     0.0083844726    -0.0180154173
   92  C  7  S     -0.1318429622     0.1515263331     0.1141181407    -0.0185538110     0.0393863080
   93  C  7  S     -0.1122857030     0.0848569496    -0.0137768988     0.0105752865    -0.0173994859
   94  C  7  X      0.0896248358    -0.0961230848    -0.0625564415     0.0188882610    -0.0431920374
   95  C  7  Y     -0.1424196077     0.1230717550     0.0802618470    -0.0134407505     0.0293405290
   96  C  7  Z      0.0875404747    -0.0807411010    -0.0682853129    -0.0003401888     0.0039218746
   97  C  7  X      0.0686742971    -0.0300540825     0.0314326283    -0.0059762249     0.0165191762
   98  C  7  Y     -0.0974298896     0.0438230866    -0.0449406856     0.0107489420    -0.0234047654
   99  C  7  Z      0.0610795854    -0.0297188556     0.0237313134    -0.0098077689     0.0196015567
  100  C  7 XX     -0.0065229951     0.0090644253     0.0070012038    -0.0018377830     0.0040560849
  101  C  7 YY     -0.0120241997     0.0120735317     0.0086088860    -0.0015390265     0.0033174039
  102  C  7 ZZ     -0.0066711530     0.0082023909     0.0074776039    -0.0003116906     0.0004075814
  103  C  7 XY      0.0056776246    -0.0059170671    -0.0035335905     0.0012791846    -0.0029483642
  104  C  7 XZ     -0.0030027070     0.0041789714     0.0035586793    -0.0002081316     0.0003755112
  105  C  7 YZ      0.0058587651    -0.0053563101    -0.0044200097    -0.0000292380     0.0002239120
  106  C  8  S      0.0211447620    -0.0419908333     0.0680148777    -0.0167210138     0.0416118229
  107  C  8  S     -0.0397229806     0.0883068031    -0.1416458851     0.0347264665    -0.0858235509
  108  C  8  S     -0.0426082969     0.0438885578    -0.0836197336     0.0236262162    -0.0470894393
  109  C  8  X     -0.0469349345    -0.1087436556     0.0757786005     0.0305853749     0.0476663692
  110  C  8  Y      0.0016216937     0.0028745551    -0.0040019875    -0.1618199321    -0.0652670035
  111  C  8  Z      0.0188803521     0.0448502342    -0.0299504704     0.1237305080     0.0347519044
  112  C  8  X      0.0179102147    -0.0257677913     0.0539627889    -0.0013369090     0.0342262133
  113  C  8  Y     -0.0005160981     0.0026354392    -0.0029786184    -0.0384467280    -0.0173074632
  114  C  8  Z     -0.0077542962     0.0082944151    -0.0220022815     0.0330211617     0.0003115543
  115  C  8 XX     -0.0019383295     0.0075859215    -0.0108799000     0.0044177364    -0.0056728289
  116  C  8 YY     -0.0034278832     0.0024622615    -0.0063336582     0.0018999910    -0.0040381057
  117  C  8 ZZ     -0.0023608501     0.0034806268    -0.0065811508    -0.0003294093    -0.0049406575
  118  C  8 XY      0.0009025161     0.0000174565     0.0008251740    -0.0040902999    -0.0012460428
  119  C  8 XZ     -0.0000318541    -0.0022596223     0.0025756507     0.0018281910     0.0024437676
  120  C  8 YZ      0.0023361701     0.0005746437     0.0013486051     0.0009876611     0.0018519530
  121  N  9  S      0.0493942484    -0.0418959640    -0.0294075856     0.0047330418    -0.0104145566
  122  N  9  S      0.1029573709    -0.0866328919    -0.0591582625     0.0096137054    -0.0208085878
  123  N  9  S     -0.0181947601    -0.0333680110    -0.0853078272     0.0153130539    -0.0371195857
  124  N  9  X      0.0186283136    -0.0083964942    -0.0060558021    -0.0023892001     0.0056667551
  125  N  9  Y     -0.0197420448     0.0137685024     0.0096547221    -0.0013024116     0.0027110985
  126  N  9  Z      0.0132383799    -0.0080416026    -0.0003817981     0.0039755543    -0.0095186892
  127  N  9  X      0.0068579011    -0.0024999290     0.0072836250     0.0002149526    -0.0009248535
  128  N  9  Y     -0.0107820220     0.0010866445    -0.0095743233     0.0018082698    -0.0050926111
  129  N  9  Z      0.0067534927    -0.0004666123     0.0043680030    -0.0020382403     0.0062994088
  130  N  9 XX      0.0033269083    -0.0020791801    -0.0014967995    -0.0001736596     0.0005748031
  131  N  9 YY      0.0039165999    -0.0036556791    -0.0027335464     0.0004070386    -0.0008405699
  132  N  9 ZZ      0.0023992659    -0.0018525018    -0.0005760890     0.0005830320    -0.0013570959
  133  N  9 XY     -0.0028886163     0.0022337130     0.0019731073     0.0000537992    -0.0001892651
  134  N  9 XZ      0.0019162485    -0.0013508587    -0.0007873170     0.0002082498    -0.0005207805
  135  N  9 YZ     -0.0021728944     0.0020414273     0.0011562476    -0.0005760485     0.0014045352
  136  C 10  S      0.0301945763     0.0543909377    -0.0465930565     0.1056112023     0.0147668400
  137  C 10  S     -0.0590767074    -0.1073794220     0.0918843205    -0.2117284497    -0.0304588588
  138  C 10  S     -0.0151846715    -0.0409326578     0.0226942193    -0.0531854024    -0.0095719806
  139  C 10  X      0.0014702166    -0.0424542573     0.0582589748     0.0952024056     0.0766177345
  140  C 10  Y      0.0109045331    -0.0130692680     0.0369365638    -0.0081485420     0.0268557874
  141  C 10  Z     -0.0098837228     0.0295568914    -0.0567033004    -0.0345749046    -0.0560339659
  142  C 10  X      0.0003176227    -0.0162095839     0.0145276969     0.0329614142     0.0225853162
  143  C 10  Y      0.0073711309     0.0015564490     0.0135075952     0.0072431781     0.0137626687
  144  C 10  Z     -0.0062504694     0.0059391286    -0.0175190422    -0.0204052552    -0.0216139302
  145  C 10 XX     -0.0025643328    -0.0075496897     0.0083803449    -0.0135035365     0.0001478951
  146  C 10 YY     -0.0043282854    -0.0067330835     0.0048284864    -0.0144424892    -0.0031750385
  147  C 10 ZZ     -0.0031823766    -0.0047061487     0.0035309739    -0.0112133770    -0.0025163413
  148  C 10 XY      0.0008268020     0.0028873354    -0.0028572359     0.0035291225    -0.0003368676
  149  C 10 XZ     -0.0000727770    -0.0002883652    -0.0001625018     0.0008220566     0.0000317450
  150  C 10 YZ      0.0025754040     0.0021220580    -0.0003139560     0.0067545938     0.0028977837
  151  C 11  S     -0.0102047690     0.0135525925    -0.0293125340    -0.0947440710    -0.0595826692
  152  C 11  S      0.0206393490    -0.0262456721     0.0583892714     0.1892878128     0.1191003445
  153  C 11  S      0.0047674959     0.0069673013     0.0143876547     0.0394971512     0.0288712575
  154  C 11  X      0.0345640260     0.0902881742    -0.0954633056     0.1156603996    -0.0145929599
  155  C 11  Y     -0.0142973897    -0.0389779507     0.0507030679    -0.0167309948     0.0293391841
  156  C 11  Z     -0.0029488819    -0.0062661196    -0.0014183795    -0.0362240351    -0.0184030519
  157  C 11  X      0.0127311834     0.0266567197    -0.0301169353     0.0418098952    -0.0029662631
  158  C 11  Y     -0.0035360380    -0.0132780464     0.0149315982    -0.0143347089     0.0048401605
  159  C 11  Z     -0.0025916854    -0.0003634527     0.0004017174    -0.0061493962    -0.0027100417
  160  C 11 XX      0.0005677340    -0.0029989588     0.0049356132     0.0105944407     0.0077034684
  161  C 11 YY      0.0023551212     0.0005498785     0.0016574588     0.0133729582     0.0068825126
  162  C 11 ZZ      0.0008540300    -0.0019067017     0.0038063744     0.0105107026     0.0070237105
  163  C 11 XY     -0.0015730387    -0.0025851836     0.0023357709    -0.0024765906     0.0004340265
  164  C 11 XZ      0.0013889713     0.0032910171    -0.0034410371    -0.0005976727    -0.0024203798
  165  C 11 YZ     -0.0009633657    -0.0002254589    -0.0006437482    -0.0069052931    -0.0033669997
  166  C 12  S     -0.0413496985    -0.0770101949     0.0778827442    -0.0152925958     0.0436652405
  167  C 12  S      0.0805731805     0.1524262519    -0.1544159205     0.0303000905    -0.0866718563
  168  C 12  S      0.0209908609     0.0332405471    -0.0414255270     0.0073200479    -0.0246679473
  169  C 12  X      0.0014947711     0.0278123944    -0.0356657808    -0.0316418023    -0.0363009298
  170  C 12  Y      0.0002160635     0.0006101429     0.0009586980     0.1490183952     0.0600430723
  171  C 12  Z     -0.0008721973    -0.0126381247     0.0146739742    -0.1127403812    -0.0351023061
  172  C 12  X      0.0020854682     0.0106040578    -0.0071726263    -0.0101250878    -0.0076447198
  173  C 12  Y     -0.0000532457     0.0000422460     0.0003167082     0.0441333238     0.0178469661
  174  C 12  Z     -0.0008647791    -0.0046568349     0.0028971358    -0.0330619972    -0.0118551454
  175  C 12 XX      0.0055167338     0.0112565021    -0.0120643878     0.0046974054    -0.0060645870
  176  C 12 YY      0.0048966018     0.0087848142    -0.0083780178     0.0019234140    -0.0044227480
  177  C 12 ZZ      0.0041991606     0.0079111415    -0.0078616314    -0.0010718747    -0.0053833220
  178  C 12 XY     -0.0009082572    -0.0015262912     0.0013853195    -0.0053525255    -0.0012668058
  179  C 12 XZ     -0.0008287471    -0.0019682546     0.0024903175     0.0026482821     0.0027775437
  180  C 12 YZ     -0.0021181146    -0.0032785054     0.0029362930     0.0013420226     0.0022698876
  181  C 13  S     -0.0096994091     0.0159661850    -0.0294262276     0.1090923358     0.0206135308
  182  C 13  S      0.0196598603    -0.0309212387     0.0585716271    -0.2179064629    -0.0411922317
  183  C 13  S      0.0045678027     0.0039762879     0.0150405332    -0.0466900817    -0.0041711650
  184  C 13  X      0.0274205330     0.0699396839    -0.0704056348    -0.0804051668    -0.0760283397
  185  C 13  Y      0.0120536263     0.0330614782    -0.0443426993     0.0108299282    -0.0277097932
  186  C 13  Z     -0.0221694351    -0.0584122558     0.0681628131     0.0257173461     0.0566293398
  187  C 13  X      0.0108993567     0.0203382918    -0.0226897812    -0.0260473258    -0.0252409494
  188  C 13  Y      0.0025093121     0.0108993856    -0.0125727736    -0.0052846310    -0.0106221987
  189  C 13  Z     -0.0069047949    -0.0180949389     0.0204745759     0.0157869747     0.0201095367
  190  C 13 XX     -0.0005038837    -0.0054723644     0.0071642535    -0.0139247709    -0.0004564039
  191  C 13 YY      0.0021621995    -0.0000106259     0.0019413645    -0.0145156762    -0.0039748109
  192  C 13 ZZ      0.0019478106     0.0002681278     0.0013240049    -0.0112063417    -0.0031513995
  193  C 13 XY      0.0006680251     0.0021782482    -0.0025100680     0.0038178613    -0.0001917384
  194  C 13 XZ      0.0000116621     0.0004213206    -0.0004294055     0.0006185639    -0.0000504593
  195  C 13 YZ     -0.0017749195    -0.0018607184     0.0011880498     0.0064467619     0.0031156498
  196  C 14  S      0.0302414499     0.0536776681    -0.0476210226    -0.0871957037    -0.0632546220
  197  C 14  S     -0.0591822641    -0.1058328662     0.0939729858     0.1755408467     0.1262006690
  198  C 14  S     -0.0146805247    -0.0356835933     0.0226368030     0.0425539141     0.0287926114
  199  C 14  X      0.0070677446    -0.0519568415     0.0775776083    -0.1289865264     0.0050974598
  200  C 14  Y     -0.0112928595     0.0161301058    -0.0408625304     0.0217326991    -0.0246444915
  201  C 14  Z      0.0064730726     0.0089254233     0.0008152169     0.0376346054     0.0187177010
  202  C 14  X      0.0036465893    -0.0166193869     0.0216351360    -0.0466679235    -0.0028631289
  203  C 14  Y     -0.0071966018     0.0009018771    -0.0147040817     0.0165773229    -0.0064877973
  204  C 14  Z      0.0046315788     0.0066642231     0.0032505482     0.0062006502     0.0065451693
  205  C 14 XX     -0.0027032862    -0.0058478073     0.0065022145     0.0101493099     0.0083265118
  206  C 14 YY     -0.0043376138    -0.0063533172     0.0046762780     0.0127174358     0.0075086260
  207  C 14 ZZ     -0.0030644992    -0.0064013577     0.0059247429     0.0095143306     0.0073939392
  208  C 14 XY      0.0010804670    -0.0006697989     0.0016438720    -0.0030503376     0.0001034284
  209  C 14 XZ     -0.0002275366     0.0018831353    -0.0030010300    -0.0001925144    -0.0022921144
  210  C 14 YZ      0.0024819944     0.0033658872    -0.0020485926    -0.0066206687    -0.0035689116
  211  H 15  S      0.0091930765    -0.0643618542    -0.0637208255    -0.0386854534     0.0983806224
  212  H 15  S      0.0058532672    -0.0162524112    -0.0174066950    -0.0067982638     0.0185851274
  213  H 16  S      0.0845562710    -0.0035033062     0.0975631111     0.0013253153    -0.0076741661
  214  H 16  S      0.0187098693    -0.0007479941     0.0203537702     0.0014384659    -0.0052715026
  215  H 17  S      0.0639749283     0.0395290623     0.0988668194    -0.0006766113    -0.0016654357
  216  H 17  S      0.0135341008     0.0060592465     0.0182696715     0.0017186157    -0.0057172968
  217  H 18  S     -0.0222449026     0.0643752343     0.0063113877    -0.0590811621     0.1483742023
  218  H 18  S     -0.0046334541     0.0139811585    -0.0023686861    -0.0130627979     0.0290426477
  219  H 19  S     -0.0368568006     0.0044074538     0.0698319230     0.0364982698    -0.0950205503
  220  H 19  S     -0.0031658359     0.0016639579     0.0128510027     0.0087077080    -0.0225290934
  221  H 20  S     -0.0118562366     0.0101572345     0.0956825182     0.0356398387    -0.0931548141
  222  H 20  S     -0.0042444719     0.0012186294     0.0177334349     0.0082394363    -0.0210603843
  223  H 21  S     -0.0167099426    -0.0393192389     0.0423997191    -0.1220401668    -0.0200519065
  224  H 21  S     -0.0066630723    -0.0104775587     0.0079341004    -0.0245113111    -0.0047572671
  225  H 22  S      0.0080535563    -0.0091396577     0.0291495440     0.1071049886     0.0668691178
  226  H 22  S     -0.0003228459    -0.0030682904     0.0057675941     0.0238707626     0.0141059350
  227  H 23  S      0.0299466776     0.0771123706    -0.0860708423     0.0175000992    -0.0495663542
  228  H 23  S      0.0025322847     0.0119585055    -0.0168684091     0.0036812029    -0.0105172796
  229  H 24  S      0.0076079230    -0.0113269991     0.0288293648    -0.1212430274    -0.0240268545
  230  H 24  S     -0.0004214742    -0.0034911194     0.0056818331    -0.0258293959    -0.0056162349
  231  H 25  S     -0.0165211709    -0.0375157988     0.0425640997     0.1007488087     0.0689205751
  232  H 25  S     -0.0066437995    -0.0102968124     0.0072858618     0.0193268426     0.0111959555
  233  C 26  S     -0.0317102985     0.0668760484    -0.0423769128     0.0057368220    -0.0131810268
  234  C 26  S      0.0542165485    -0.1461869716     0.0808614131    -0.0088242492     0.0198025514
  235  C 26  S      0.0770955496    -0.1396007296     0.0685927691    -0.0132883977     0.0167465245
  236  C 26  X      0.1367072651     0.1530958553     0.0664892260    -0.0294645817     0.0842149935
  237  C 26  Y      0.0004232714    -0.0017604242    -0.0127517784    -0.0204846077     0.0202943898
  238  C 26  Z     -0.0697086222    -0.0650543886    -0.0286339113     0.0257553955    -0.0422463416
  239  C 26  X     -0.1105001080    -0.0217539422     0.0576392885    -0.0092648836     0.0114919187
  240  C 26  Y      0.0005442405     0.0027143286    -0.0041859852     0.0023070196     0.0069384448
  241  C 26  Z      0.0441728009     0.0044768150    -0.0268933572     0.0006193803    -0.0069276504
  242  C 26 XX      0.0064124312    -0.0156995752     0.0092972334    -0.0005316575     0.0028411092
  243  C 26 YY      0.0017911449    -0.0039254600     0.0022532875    -0.0002095246     0.0006305393
  244  C 26 ZZ      0.0016074565    -0.0065264616     0.0034195761    -0.0007601784    -0.0002976855
  245  C 26 XY     -0.0000401871    -0.0002666987     0.0010754345    -0.0002833518    -0.0033971960
  246  C 26 XZ     -0.0007068526     0.0059709424    -0.0031154394     0.0010658544    -0.0000535110
  247  C 26 YZ      0.0000929292    -0.0002034790    -0.0006179863     0.0001987812     0.0011437573
  248  C 27  S     -0.0822829619    -0.0864370657     0.0118852693     0.0038934444    -0.0098984492
  249  C 27  S      0.1609678378     0.1745337405    -0.0362486097    -0.0050518108     0.0134211010
  250  C 27  S      0.1703473989     0.1391573172    -0.0325180520    -0.0058330182     0.0270240599
  251  C 27  X     -0.0729824790     0.0586012746    -0.1413677471     0.0456208091    -0.0880945458
  252  C 27  Y      0.0028300535    -0.0015682375     0.0002325018    -0.0364922422    -0.0028460649
  253  C 27  Z      0.0270824300    -0.0243228608     0.0583219159     0.0098293285     0.0437877838
  254  C 27  X     -0.0108430994    -0.0340747073     0.0464671054    -0.0040062408     0.0127726866
  255  C 27  Y      0.0012255209    -0.0002807830    -0.0019187649    -0.0170911874    -0.0043080634
  256  C 27  Z      0.0039401054     0.0162717086    -0.0174630484     0.0162285298    -0.0021283854
  257  C 27 XX      0.0162294277     0.0185811469    -0.0041914029     0.0010979025     0.0021560289
  258  C 27 YY      0.0045422719     0.0043199340    -0.0014758511     0.0001475812     0.0002241428
  259  C 27 ZZ      0.0060701378     0.0068027938    -0.0020992356    -0.0017812775    -0.0008388718
  260  C 27 XY     -0.0005158661    -0.0003862656     0.0003857266    -0.0030527544    -0.0027473993
  261  C 27 XZ     -0.0050711739    -0.0067015704     0.0011902019     0.0022778944     0.0006298880
  262  C 27 YZ      0.0000936153     0.0004929581    -0.0006773754     0.0012794206     0.0007527701
  263  C 28  S      0.1173773664    -0.0675252405    -0.0181193645    -0.0001521195     0.0021211822
  264  C 28  S     -0.2341673260     0.1323710957     0.0325480468     0.0003537713    -0.0022690918
  265  C 28  S     -0.0374907982     0.0986995284     0.1216461367    -0.0403063902     0.0538613536
  266  C 28  X     -0.1385762522     0.0776848834     0.0885584775     0.0239021984    -0.0627779482
  267  C 28  Y      0.0403773913    -0.1254026152    -0.1399146694     0.0218420675    -0.0477120043
  268  C 28  Z     -0.0495712152     0.0665836240     0.0096998190    -0.0572175516     0.1405325828
  269  C 28  X      0.0328747974    -0.0330872529     0.0435581724     0.0023214669    -0.0134255373
  270  C 28  Y     -0.0802719930     0.0183253752    -0.0770642002     0.0147612281    -0.0410421438
  271  C 28  Z      0.0489231058    -0.0108655093     0.0286431705    -0.0216133958     0.0661242825
  272  C 28 XX     -0.0097219793     0.0048035533    -0.0007188937    -0.0017782563     0.0043220552
  273  C 28 YY     -0.0179850479     0.0109203885     0.0027202067     0.0001328194    -0.0003182916
  274  C 28 ZZ     -0.0130294340     0.0068690645     0.0028112037     0.0021513463    -0.0055020112
  275  C 28 XY      0.0037755536    -0.0046305503     0.0009294277     0.0010952340    -0.0028185326
  276  C 28 XZ      0.0033322025     0.0062985747     0.0064503508     0.0013779829    -0.0034272012
  277  C 28 YZ      0.0076551210    -0.0045917559    -0.0012393293    -0.0010294259     0.0028334147

                         31               32               33               34               35
                   -0.6442965920    -0.6311591645    -0.5839659079    -0.5430135442    -0.5320568457
    1  C  1  S      0.0638670472    -0.0734298018    -0.0024732789     0.0064897089    -0.0150543106
    2  C  1  S     -0.1306273967     0.1452464923     0.0052949859     0.0056677417     0.0270444287
    3  C  1  S     -0.0804230742     0.1098184647    -0.0023548342     0.0434609278     0.0800590404
    4  C  1  X      0.0968483689     0.0130206065    -0.0237917754     0.1418316271    -0.0493193225
    5  C  1  Y      0.0232586083     0.0818930443    -0.0060244253    -0.0813755817     0.0944067351
    6  C  1  Z     -0.1343452698     0.1043008144     0.0318010358    -0.1332649400    -0.1374415489
    7  C  1  X      0.0311268121     0.0158909770    -0.0083745069     0.0484790486     0.0017741701
    8  C  1  Y      0.0099631685     0.0297630064    -0.0023553299    -0.0229570668     0.0212858350
    9  C  1  Z     -0.0160867326    -0.0014770221     0.0113873095    -0.0523175364    -0.0842026224
   10  C  1 XX     -0.0058305527     0.0093089251     0.0003385163     0.0027364611    -0.0014460171
   11  C  1 YY     -0.0131551597     0.0085284205     0.0013902252    -0.0019940984    -0.0011242347
   12  C  1 ZZ     -0.0107203395     0.0116194540     0.0003041606    -0.0024227245     0.0060350445
   13  C  1 XY     -0.0023642162    -0.0012480805     0.0015558831    -0.0087120162    -0.0001183575
   14  C  1 XZ     -0.0014962857    -0.0053978998     0.0001206261    -0.0039642913     0.0058018292
   15  C  1 YZ      0.0030497551    -0.0089156527     0.0001155180     0.0098596489    -0.0065829572
   16  C  2  S      0.0197932136     0.1145293948    -0.0130278045     0.0351561350    -0.0041446539
   17  C  2  S     -0.0436157333    -0.2310077942     0.0263804429    -0.0448796325     0.0036034490
   18  C  2  S     -0.0064616489    -0.2200297531     0.0329524612    -0.1822697156     0.0113269590
   19  C  2  X      0.1131353176     0.0487249135    -0.0269729572     0.1715417139    -0.0916118845
   20  C  2  Y      0.0798444208     0.1226118524    -0.0447823953     0.1239410585     0.1281903277
   21  C  2  Z      0.0087748323    -0.0440109224    -0.0024495398     0.0880107168    -0.0136784315
   22  C  2  X      0.0393491453    -0.0322377364    -0.0034571933     0.0077958814    -0.0144982365
   23  C  2  Y      0.0263171317    -0.0223639333    -0.0048608175    -0.0269570204     0.0528094761
   24  C  2  Z      0.0055511310    -0.0240740644     0.0038173877    -0.0017357200    -0.0055307007
   25  C  2 XX      0.0017426701    -0.0175271922     0.0029479502    -0.0029598061    -0.0105904272
   26  C  2 YY     -0.0039917921    -0.0194974006     0.0023777177    -0.0160576406     0.0099992094
   27  C  2 ZZ     -0.0101103631    -0.0103137647     0.0013862243     0.0050877102     0.0001019067
   28  C  2 XY      0.0025358339    -0.0087622358     0.0015512647    -0.0075736885    -0.0025616349
   29  C  2 XZ      0.0032967720    -0.0059201413    -0.0010224061     0.0101708485    -0.0014053202
   30  C  2 YZ      0.0003180922    -0.0031097703     0.0003723969     0.0023399729     0.0020092890
   31  C  3  S      0.0591917830    -0.1055634550     0.0115251110    -0.0357871978    -0.0034844297
   32  C  3  S     -0.1205259515     0.2110045993    -0.0225274260     0.0484362228    -0.0003923491
   33  C  3  S     -0.0802028269     0.2133634473    -0.0296776891     0.1749709198     0.0216904733
   34  C  3  X      0.0179554809     0.0340827552     0.0199356130    -0.0967823348    -0.1342868368
   35  C  3  Y      0.0006702343     0.0193010969    -0.0102783524    -0.0572852246     0.0479176424
   36  C  3  Z      0.1552792662    -0.0659532064    -0.0045511200    -0.2157801675     0.0543353116
   37  C  3  X      0.0110778542     0.0338718968     0.0010318878    -0.0098657562    -0.0339804741
   38  C  3  Y      0.0042057501     0.0133894901    -0.0069864458     0.0070366045     0.0134288161
   39  C  3  Z      0.0181681972     0.0515581975    -0.0140875507     0.0048202904     0.0416250930
   40  C  3 XX     -0.0098921982     0.0124869628     0.0008537477    -0.0045069823    -0.0056603038
   41  C  3 YY     -0.0083036816     0.0054179722    -0.0012255913     0.0015818553     0.0005240194
   42  C  3 ZZ     -0.0082392300     0.0241327356    -0.0043190449     0.0181113176     0.0042270170
   43  C  3 XY     -0.0034330741     0.0010976852     0.0003827399    -0.0072440481    -0.0000387458
   44  C  3 XZ      0.0021183154     0.0073300859     0.0002344250    -0.0010948229    -0.0096626409
   45  C  3 YZ     -0.0005821744     0.0038904885    -0.0008619966    -0.0052986782     0.0056714992
   46  C  4  S     -0.0198510723     0.0821563342     0.0031535628    -0.0012563565    -0.0136452850
   47  C  4  S      0.0377009680    -0.1636968502    -0.0059090055    -0.0149524861     0.0221801448
   48  C  4  S      0.0500584336    -0.1128146830    -0.0102438152    -0.0641062354     0.0725430101
   49  C  4  X     -0.0173909038    -0.0382016797     0.0304154218    -0.0423495298    -0.1368715699
   50  C  4  Y     -0.0449507933    -0.1523615679     0.0086479248     0.2165389066    -0.0533974900
   51  C  4  Z      0.0922436618    -0.0371116675    -0.0069184856    -0.0245476767     0.0662199639
   52  C  4  X      0.0044278885     0.0045272316     0.0090501611    -0.0126620337    -0.0439081029
   53  C  4  Y     -0.0311921018    -0.0122776456     0.0082081860     0.0881697738    -0.0614183228
   54  C  4  Z      0.0420365393    -0.0226290672    -0.0046041897    -0.0131019218     0.0233422212
   55  C  4 XX     -0.0010018993    -0.0114089696     0.0003541183    -0.0011797766     0.0061355712
   56  C  4 YY      0.0061459606    -0.0111047689    -0.0005608629    -0.0063833616    -0.0025864178
   57  C  4 ZZ      0.0001268255    -0.0119273556    -0.0008010513     0.0081004714    -0.0006678767
   58  C  4 XY     -0.0006442554     0.0001161726    -0.0020885513     0.0066534208     0.0083127169
   59  C  4 XZ     -0.0003743760     0.0056948425    -0.0001158938    -0.0004907236    -0.0026729849
   60  C  4 YZ     -0.0051410905     0.0083266928     0.0002480555    -0.0055282890    -0.0037597474
   61  C  5  S      0.0289818844     0.0204860891    -0.0266583911     0.0281760660     0.0152102367
   62  C  5  S     -0.0597526229    -0.0434103171     0.0544612947    -0.0801773601    -0.0338828785
   63  C  5  S     -0.2749632706    -0.0839943706     0.0651597478     0.0516874438    -0.0966811331
   64  C  5  X     -0.1512107068    -0.1254347579     0.0163987888     0.1555015960     0.1519280240
   65  C  5  Y     -0.0231280866    -0.0451062221     0.0046739417    -0.0801843720     0.0062395459
   66  C  5  Z      0.1412525614    -0.0129274214    -0.0106174465    -0.0133843144     0.0101870636
   67  C  5  X     -0.1297909709    -0.0185630808    -0.0095766512     0.0461687516     0.0810697115
   68  C  5  Y     -0.0178952707    -0.0439449992     0.0057624994    -0.0200312720    -0.0156950460
   69  C  5  Z      0.0957141285     0.0155682418    -0.0019516390    -0.0004980884     0.0145719440
   70  C  5 XX     -0.0042540622    -0.0022688065     0.0044641783    -0.0107610573    -0.0011389762
   71  C  5 YY     -0.0010324854    -0.0089253727     0.0038547006    -0.0055051253    -0.0069478946
   72  C  5 ZZ     -0.0049828416     0.0017591840     0.0029682252     0.0004094538    -0.0030431221
   73  C  5 XY      0.0015470651    -0.0000850870    -0.0002242563     0.0088840048    -0.0034427190
   74  C  5 XZ     -0.0037879754     0.0075355294    -0.0004806502    -0.0048490221    -0.0053955901
   75  C  5 YZ     -0.0008850950    -0.0002495966    -0.0005678983     0.0002334528     0.0012594401
   76  C  6  S      0.0103121762     0.0036124236    -0.0040045971    -0.0039571177     0.0194037833
   77  C  6  S     -0.0186925883    -0.0068699532     0.0075832689     0.0076840738    -0.0372525223
   78  C  6  S     -0.0451487832    -0.0091267640     0.0132420780     0.0088093225    -0.0544249963
   79  C  6  X      0.0594515281    -0.0394126915    -0.0028299430     0.0321919452    -0.0848688523
   80  C  6  Y     -0.0115044628    -0.0998680749     0.0174417182     0.0740087164    -0.1837917864
   81  C  6  Z     -0.0752878650     0.0944895108     0.0250669258    -0.0279792026    -0.1918330985
   82  C  6  X      0.0075951523    -0.0182930000     0.0003753658     0.0201527513    -0.0418734591
   83  C  6  Y      0.0021635670    -0.0367815860     0.0033363150     0.0387752414    -0.0640867041
   84  C  6  Z     -0.0301002932     0.0343484546     0.0093098212    -0.0237373794    -0.0744511182
   85  C  6 XX     -0.0038855915    -0.0035268079     0.0020624425     0.0011084087    -0.0101508272
   86  C  6 YY     -0.0023693155     0.0061120865     0.0002311412    -0.0009643611     0.0006525112
   87  C  6 ZZ      0.0002271724    -0.0045455497     0.0000997594     0.0023537923    -0.0036673093
   88  C  6 XY     -0.0026709547    -0.0008382189     0.0006000079    -0.0008709751    -0.0030141223
   89  C  6 XZ     -0.0033634976     0.0032763447     0.0006707463     0.0018362695    -0.0084232318
   90  C  6 YZ      0.0044386483    -0.0016089872    -0.0004936984     0.0000511277    -0.0021116193
   91  C  7  S      0.0277300909    -0.0193692688     0.0040202625     0.0410464543    -0.0389935178
   92  C  7  S     -0.0650275162     0.0378665610    -0.0065975525    -0.0890501735     0.0794926128
   93  C  7  S      0.0864609983     0.0715677154    -0.0311908422    -0.0482431214     0.0592291395
   94  C  7  X      0.0408222383    -0.0142553508     0.0052856441     0.0266939886    -0.0120497613
   95  C  7  Y     -0.0438057771     0.0454943418    -0.0074710298    -0.0558509672     0.0674118568
   96  C  7  Z      0.0218316933    -0.0062574477     0.0005000258     0.0481020692    -0.0324057993
   97  C  7  X     -0.0756823019    -0.0397135361     0.0303746083     0.0144719869    -0.0313169499
   98  C  7  Y      0.1025970399     0.0654116921    -0.0385988014    -0.0184909363     0.0538550455
   99  C  7  Z     -0.0658581845    -0.0369081395     0.0226597541     0.0144130983    -0.0321925465
  100  C  7 XX     -0.0047931700     0.0007730609    -0.0004106690    -0.0043703532     0.0041088301
  101  C  7 YY     -0.0055983283     0.0041488333    -0.0004845808    -0.0081082720     0.0070826654
  102  C  7 ZZ     -0.0036906522     0.0014421869    -0.0000396256    -0.0061052660     0.0034945859
  103  C  7 XY      0.0027684019    -0.0016719866     0.0004079454     0.0024908415    -0.0027814317
  104  C  7 XZ     -0.0012157800    -0.0003343746    -0.0000991260    -0.0021386022     0.0011143703
  105  C  7 YZ      0.0018890110    -0.0011468064    -0.0000244975     0.0041452463    -0.0025216696
  106  C  8  S      0.0483573846     0.0215937169     0.0119673664    -0.0031094647     0.0021732900
  107  C  8  S     -0.0959781928    -0.0440392008    -0.0234812317     0.0064057818    -0.0013771630
  108  C  8  S     -0.0278024940    -0.0100190971     0.1414275856    -0.0167096632    -0.0761893686
  109  C  8  X     -0.0026789904    -0.0158864370    -0.2281335766     0.0084622898     0.0597612619
  110  C  8  Y      0.0012941537     0.0001077081     0.0064579209    -0.0019357988    -0.0047399677
  111  C  8  Z      0.0007463468     0.0058582061     0.0938152836    -0.0033783219    -0.0190616434
  112  C  8  X     -0.0003589351     0.0005655687    -0.1785240399    -0.0250920889    -0.0586957525
  113  C  8  Y      0.0007486074     0.0022185245     0.0071394429     0.0010666727     0.0047811465
  114  C  8  Z     -0.0000517684    -0.0029736642     0.0717628149     0.0096409528     0.0215894438
  115  C  8 XX     -0.0068229689    -0.0027604119     0.0005515878    -0.0008145136    -0.0051133333
  116  C  8 YY     -0.0052478256    -0.0027060201    -0.0019024976     0.0018018217     0.0042200771
  117  C  8 ZZ     -0.0046485419    -0.0023699168    -0.0010832001     0.0009276054     0.0017073297
  118  C  8 XY      0.0009401039     0.0005697308     0.0003131522    -0.0002862779    -0.0008321103
  119  C  8 XZ      0.0011457552     0.0004299156    -0.0007649028     0.0009031903     0.0032878100
  120  C  8 YZ      0.0020043691     0.0010610111     0.0012984776    -0.0013051425    -0.0033265358
  121  N  9  S      0.0164714151    -0.0100959819     0.0018022514     0.0227961220    -0.0210468129
  122  N  9  S      0.0309737091    -0.0225422636     0.0055409180     0.0489966464    -0.0468789195
  123  N  9  S      0.1147566774     0.0316055818    -0.0336264013     0.0319566610     0.0039636817
  124  N  9  X     -0.0008458773    -0.0038721437    -0.0005116763     0.0007916757    -0.0075169581
  125  N  9  Y     -0.0034328717    -0.0042095095     0.0007214997     0.0067610087    -0.0167977873
  126  N  9  Z      0.0044435479    -0.0058519470     0.0013904876    -0.0098664437     0.0061484841
  127  N  9  X     -0.0103700692    -0.0057250438     0.0048521184     0.0002523550    -0.0014476658
  128  N  9  Y      0.0172200918     0.0101315475    -0.0077846881    -0.0058058324     0.0176908990
  129  N  9  Z     -0.0121700872    -0.0029493512     0.0044294008     0.0067439832    -0.0087602851
  130  N  9 XX      0.0001408491    -0.0010923505     0.0003165932     0.0022860706    -0.0028914170
  131  N  9 YY      0.0012086526     0.0000683713     0.0001932538     0.0017139741    -0.0002987873
  132  N  9 ZZ      0.0006339820    -0.0011803145     0.0004921840     0.0007393420    -0.0014806462
  133  N  9 XY     -0.0008670174     0.0001922517     0.0001553313    -0.0012574335     0.0007022769
  134  N  9 XZ      0.0007348168    -0.0007456542     0.0000223622     0.0003886183    -0.0007934927
  135  N  9 YZ     -0.0012680769     0.0004107909    -0.0000044900     0.0000226842    -0.0003476875
  136  C 10  S     -0.0202183853    -0.0066706775    -0.0042061344    -0.0082868486    -0.0267967075
  137  C 10  S      0.0401010469     0.0130304697     0.0079316821     0.0168023117     0.0543548881
  138  C 10  S      0.0120894730    -0.0045698937     0.0135615613     0.0425206800     0.1348071834
  139  C 10  X      0.0347162146     0.0141084993    -0.0677089548    -0.0309383450    -0.0702548468
  140  C 10  Y      0.0417139738     0.0239448222     0.1482858546     0.0151450753     0.0325621165
  141  C 10  Z     -0.0502829303    -0.0266161561    -0.0960438320     0.0002938103     0.0039081236
  142  C 10  X      0.0124500007     0.0020905284    -0.0161288274     0.0016082717     0.0151368275
  143  C 10  Y      0.0129433370     0.0103536314     0.0394583703    -0.0064080406    -0.0238499661
  144  C 10  Z     -0.0163738899    -0.0095639114    -0.0264113244     0.0044912985     0.0142108799
  145  C 10 XX      0.0053146306     0.0023083719     0.0053152368     0.0005766940     0.0020910991
  146  C 10 YY      0.0012950343     0.0001421335    -0.0006531167     0.0021307068     0.0063455511
  147  C 10 ZZ      0.0011441754     0.0002633366     0.0008179505     0.0011393347     0.0032015142
  148  C 10 XY     -0.0015002124    -0.0005003150     0.0003133113    -0.0007668091    -0.0032124923
  149  C 10 XZ     -0.0006035411    -0.0004155722    -0.0024436527     0.0006733814     0.0025388950
  150  C 10 YZ      0.0009542552     0.0006991211     0.0015048695    -0.0011326358    -0.0031078229
  151  C 11  S     -0.0252391821    -0.0133344709    -0.0390024540     0.0086042310     0.0288150512
  152  C 11  S      0.0503531355     0.0267043213     0.0764068260    -0.0178576328    -0.0592154562
  153  C 11  S      0.0156239277     0.0165709750     0.0721152426    -0.0330981668    -0.1198771403
  154  C 11  X     -0.0529910402    -0.0211350268     0.0209271457     0.0111204326     0.0162067614
  155  C 11  Y      0.0409126584     0.0218065960     0.1388949084     0.0124588859     0.0131080111
  156  C 11  Z     -0.0115877847    -0.0094376958    -0.1268449579    -0.0154117904    -0.0179396005
  157  C 11  X     -0.0176586940    -0.0085428078     0.0009600824     0.0098705101     0.0252364678
  158  C 11  Y      0.0111889168     0.0045585004     0.0357246867     0.0125504385     0.0331408423
  159  C 11  Z     -0.0018138181    -0.0002720339    -0.0307063708    -0.0148549846    -0.0391054689
  160  C 11 XX      0.0037402381     0.0019561105     0.0069240502    -0.0000274116    -0.0006041037
  161  C 11 YY      0.0022680983     0.0013988085     0.0056649750    -0.0013050476    -0.0047025693
  162  C 11 ZZ      0.0032096694     0.0017152644     0.0054928167    -0.0012886817    -0.0046386221
  163  C 11 XY      0.0010965734     0.0004057884    -0.0002624386    -0.0004524435    -0.0015697618
  164  C 11 XZ     -0.0019247311    -0.0008393008    -0.0017269026     0.0001593601     0.0007331285
  165  C 11 YZ     -0.0009536482    -0.0005960301    -0.0024382115     0.0009910496     0.0035632439
  166  C 12  S      0.0426684741     0.0179739504     0.0172630211    -0.0096886325    -0.0283805381
  167  C 12  S     -0.0851193316    -0.0357829543    -0.0357277929     0.0186062108     0.0546405010
  168  C 12  S     -0.0229673074    -0.0141032995    -0.0172359144     0.0362745958     0.1212345159
  169  C 12  X     -0.0191398032    -0.0065083716     0.1120073378     0.0473714820     0.1148682414
  170  C 12  Y     -0.0015419207    -0.0006017243    -0.0051204097    -0.0023205571    -0.0069866624
  171  C 12  Z      0.0096368789     0.0031931202    -0.0443649238    -0.0185963747    -0.0439257972
  172  C 12  X     -0.0009779636     0.0027404968     0.0580878300     0.0038628488    -0.0040685738
  173  C 12  Y     -0.0006222618    -0.0004248821    -0.0019003099    -0.0001347075    -0.0009611897
  174  C 12  Z      0.0009614360    -0.0008509852    -0.0236470489    -0.0015830963     0.0026977001
  175  C 12 XX     -0.0073877020    -0.0032916109    -0.0048654974     0.0027324080     0.0085468082
  176  C 12 YY     -0.0040436921    -0.0015185581     0.0016876884     0.0007891168     0.0015137149
  177  C 12 ZZ     -0.0041074388    -0.0016480642     0.0000757980     0.0010960365     0.0028373557
  178  C 12 XY      0.0006885300     0.0002626431    -0.0002973023    -0.0000790516    -0.0000722479
  179  C 12 XZ      0.0018060730     0.0009094156     0.0025624472    -0.0009521030    -0.0032995194
  180  C 12 YZ      0.0010891056     0.0003436051    -0.0017786014    -0.0000521397     0.0003931256
  181  C 13  S     -0.0277254175    -0.0140869195    -0.0401235295     0.0083911169     0.0282729107
  182  C 13  S      0.0553237137     0.0283184013     0.0789150747    -0.0173349233    -0.0578459561
  183  C 13  S      0.0162945412     0.0146638668     0.0732857405    -0.0336456905    -0.1220031417
  184  C 13  X     -0.0295826315    -0.0090898773     0.0927628051     0.0187206580     0.0288664067
  185  C 13  Y     -0.0373012205    -0.0204826490    -0.1400135533    -0.0126692935    -0.0116659741
  186  C 13  Z      0.0444749622     0.0211536264     0.0784076068     0.0025991173    -0.0024269024
  187  C 13  X     -0.0107631961    -0.0049875258     0.0201495044     0.0175338947     0.0459179208
  188  C 13  Y     -0.0099318040    -0.0046206587    -0.0352798267    -0.0130146315    -0.0359155869
  189  C 13  Z      0.0130989494     0.0059258930     0.0211633378     0.0035067563     0.0105062149
  190  C 13 XX      0.0052668803     0.0025474365     0.0077408338    -0.0006665760    -0.0029360172
  191  C 13 YY      0.0027714564     0.0015783796     0.0057984181    -0.0013469284    -0.0048075002
  192  C 13 ZZ      0.0020649617     0.0012036933     0.0048835285    -0.0005348121    -0.0020026965
  193  C 13 XY     -0.0017189104    -0.0007916077    -0.0016200241     0.0009548576     0.0033813345
  194  C 13 XZ     -0.0002179554    -0.0000776476    -0.0009216975    -0.0007005519    -0.0022702228
  195  C 13 YZ     -0.0000767852    -0.0001940789    -0.0018657219     0.0004454700     0.0015945399
  196  C 14  S     -0.0183121482    -0.0062214911    -0.0052833101    -0.0081079227    -0.0257938917
  197  C 14  S      0.0363872533     0.0123394772     0.0102828845     0.0165028328     0.0526516661
  198  C 14  S      0.0115089219     0.0010469689     0.0191730092     0.0446962426     0.1413699583
  199  C 14  X      0.0587125184     0.0271151243     0.0099441637    -0.0246062009    -0.0610487328
  200  C 14  Y     -0.0440779658    -0.0250734697    -0.1429230922    -0.0120308342    -0.0224146282
  201  C 14  Z      0.0119489614     0.0092498312     0.1167547127     0.0205079633     0.0463666374
  202  C 14  X      0.0204578594     0.0074271152     0.0033970471    -0.0016363953    -0.0002857846
  203  C 14  Y     -0.0134879203    -0.0089046347    -0.0378654633     0.0065394993     0.0279115462
  204  C 14  Z      0.0024690549     0.0044763223     0.0305089206    -0.0050614765    -0.0228827639
  205  C 14 XX      0.0038167286     0.0018310291     0.0056582712     0.0003415593     0.0005565826
  206  C 14 YY      0.0008542060     0.0000001524    -0.0006539975     0.0020119544     0.0061686434
  207  C 14 ZZ      0.0024307231     0.0008393866     0.0008488894     0.0014730836     0.0047595206
  208  C 14 XY      0.0015138105     0.0006883767     0.0002670370    -0.0001700294     0.0002186762
  209  C 14 XZ     -0.0024557542    -0.0011847635    -0.0025147547     0.0003016911     0.0003280780
  210  C 14 YZ      0.0000038942     0.0003030307     0.0016083952    -0.0013640003    -0.0043707350
  211  H 15  S     -0.1570647042     0.1092927952     0.0283178574    -0.1134261596    -0.0752941931
  212  H 15  S     -0.0295964146     0.0295830676     0.0058796995    -0.0340323807    -0.0107716118
  213  H 16  S     -0.0941720953    -0.1911876573     0.0492265790    -0.1972337098    -0.0294091002
  214  H 16  S     -0.0123625576    -0.0518339363     0.0123505849    -0.0676975715     0.0004114581
  215  H 17  S     -0.1468081817     0.1418662303    -0.0134254340     0.2147140928    -0.0152979975
  216  H 17  S     -0.0286247270     0.0436791867    -0.0063651416     0.0699603573     0.0057603113
  217  H 18  S     -0.0322057234    -0.1512977695     0.0069266387     0.1334190384    -0.0606393426
  218  H 18  S      0.0018002785    -0.0376668813     0.0012660089     0.0371072565    -0.0057796078
  219  H 19  S     -0.0216832575    -0.0086963697     0.0196895529     0.0302982947    -0.2160353949
  220  H 19  S      0.0040607953     0.0007528749     0.0027145645     0.0060189146    -0.0483958424
  221  H 20  S     -0.0437286380    -0.0104862549     0.0101527225     0.0070702671    -0.0168859995
  222  H 20  S     -0.0070630447    -0.0022868620     0.0028031284     0.0029519084    -0.0113048261
  223  H 21  S      0.0315761296     0.0154223313     0.1166888481     0.0303921989     0.0791877413
  224  H 21  S      0.0030885209     0.0015484785     0.0244318843     0.0108061629     0.0276956343
  225  H 22  S      0.0339407487     0.0209832740     0.1566916278     0.0050700363    -0.0165269144
  226  H 22  S      0.0072791389     0.0042601420     0.0317230700    -0.0016918871    -0.0123450621
  227  H 23  S     -0.0500879243    -0.0208119490     0.0561267931     0.0460934462     0.1204817547
  228  H 23  S     -0.0124794094    -0.0061720778    -0.0008373397     0.0127992685     0.0374432998
  229  H 24  S      0.0363893172     0.0215325917     0.1543485654     0.0049836325    -0.0158064776
  230  H 24  S      0.0075859451     0.0042028816     0.0304790036    -0.0016607764    -0.0123771794
  231  H 25  S      0.0286038965     0.0145488690     0.1130965636     0.0290393327     0.0756793779
  232  H 25  S      0.0028400314     0.0010119254     0.0206021499     0.0091924904     0.0260961174
  233  C 26  S      0.0158021733     0.0183764445     0.0380092626    -0.0239856663    -0.0412655684
  234  C 26  S     -0.0441921056    -0.0439673421    -0.0809026167     0.0535413565     0.0856619064
  235  C 26  S      0.0152397723    -0.0297469289    -0.1497823743     0.0253426694     0.0149237161
  236  C 26  X      0.1948615114     0.1019077097    -0.0927143742    -0.0771733574    -0.0681991092
  237  C 26  Y     -0.0059511507    -0.0143031939     0.0025561818    -0.0116343000    -0.0045898125
  238  C 26  Z     -0.0669851195    -0.0565726222     0.0386925827     0.0344680309     0.0561331423
  239  C 26  X     -0.1605916148    -0.0174756175    -0.0528896759     0.0192573409    -0.0424532795
  240  C 26  Y      0.0036356079     0.0016036031     0.0006990768    -0.0013697663     0.0015534823
  241  C 26  Z      0.0692957815    -0.0018097906     0.0227684986    -0.0100353087     0.0203385184
  242  C 26 XX     -0.0074541449    -0.0037742878    -0.0076969801     0.0071296386     0.0087938170
  243  C 26 YY     -0.0014692259    -0.0018553452    -0.0028151082     0.0018668831     0.0025543478
  244  C 26 ZZ     -0.0019252376    -0.0027639789    -0.0037567888     0.0035928202     0.0049134548
  245  C 26 XY      0.0001738700     0.0006926717     0.0000806360     0.0015507512    -0.0004924530
  246  C 26 XZ      0.0015092065     0.0029977279     0.0023651171    -0.0033959917    -0.0043856979
  247  C 26 YZ     -0.0001910526    -0.0003348398     0.0000210799    -0.0006569890     0.0000667412
  248  C 27  S     -0.0457269032    -0.0293477419    -0.0338625540     0.0221814857     0.0408867520
  249  C 27  S      0.0971338008     0.0574939514     0.0765417353    -0.0494964744    -0.0895478454
  250  C 27  S      0.1934488673     0.0619667303    -0.0074480494    -0.0678655071    -0.0409445968
  251  C 27  X     -0.1051877726    -0.0436337540     0.1891394417     0.0158946447    -0.0288934589
  252  C 27  Y      0.0021843606    -0.0027440447    -0.0047807520    -0.0048615877    -0.0031549255
  253  C 27  Z      0.0473879515     0.0138898311    -0.0778948626    -0.0062979522     0.0243024287
  254  C 27  X     -0.0757532876    -0.0165559270    -0.1135126024     0.0062556369    -0.0431684738
  255  C 27  Y      0.0010230151    -0.0028694054     0.0032908737    -0.0028012419    -0.0029860512
  256  C 27  Z      0.0328887499     0.0087232280     0.0464729922    -0.0020812510     0.0268876775
  257  C 27 XX      0.0098224395     0.0062865022     0.0071387991    -0.0060850189    -0.0098866728
  258  C 27 YY      0.0032108827     0.0014230050     0.0031338119    -0.0014919624    -0.0027988876
  259  C 27 ZZ      0.0046077733     0.0018576622     0.0036891232    -0.0021347719    -0.0033705177
  260  C 27 XY     -0.0001610644     0.0003169645    -0.0002947197     0.0006962340     0.0001561897
  261  C 27 XZ     -0.0038139421    -0.0017889356    -0.0019692475     0.0019330296     0.0020630726
  262  C 27 YZ     -0.0002440396    -0.0002754995    -0.0002092302    -0.0004918335    -0.0007904827
  263  C 28  S     -0.0334990634    -0.0120153700     0.0072810076    -0.0388842416     0.0182364659
  264  C 28  S      0.0684711633     0.0257035794    -0.0162852460     0.1034035752    -0.0369275820
  265  C 28  S     -0.1246425804    -0.0498308125     0.0340610500     0.0278476317    -0.1426950457
  266  C 28  X     -0.0500929879     0.0641961356     0.0112048813    -0.1697673245     0.1067790076
  267  C 28  Y      0.1045405122     0.0318524199    -0.0032227017     0.0888507518    -0.0326686710
  268  C 28  Z     -0.0940151691     0.0609697759    -0.0148407306    -0.0107184993     0.0714503717
  269  C 28  X     -0.0674577670    -0.0392858217     0.0263057709    -0.0515024424     0.0609304431
  270  C 28  Y      0.1324047065     0.0586785167    -0.0341803919     0.0062580738    -0.0020848522
  271  C 28  Z     -0.1030554314     0.0022681093     0.0165007685     0.0060978912     0.0122946340
  272  C 28 XX      0.0042474080    -0.0044586605    -0.0014340334     0.0177057309    -0.0033850240
  273  C 28 YY      0.0053952207     0.0028959594    -0.0010269077     0.0005052388     0.0005810790
  274  C 28 ZZ      0.0032570156     0.0075766940    -0.0002405991     0.0031291971    -0.0086381975
  275  C 28 XY     -0.0027953566    -0.0079761996     0.0024377332    -0.0032399091    -0.0053376918
  276  C 28 XZ      0.0040404378    -0.0024102774    -0.0008977516    -0.0021784425     0.0003578386
  277  C 28 YZ     -0.0039417478    -0.0019550570     0.0002941822     0.0039937424    -0.0019114597

                         36               37               38               39               40
                   -0.5218753574    -0.5135465454    -0.5025588013    -0.4895117222    -0.4792833481
    1  C  1  S     -0.0107760419     0.0120201775    -0.0045976351     0.0312829224    -0.0027777698
    2  C  1  S      0.0217938216    -0.0198893408     0.0089196472    -0.0612553405     0.0039485258
    3  C  1  S      0.0542523694    -0.0389408505     0.0056578612    -0.0451958232    -0.0022448950
    4  C  1  X     -0.0096342330    -0.1100525118    -0.0240409846     0.1237543559    -0.0143315337
    5  C  1  Y      0.0381400258    -0.0940426503    -0.0088445511    -0.0167879627    -0.0004031894
    6  C  1  Z     -0.0743039902    -0.0426523051     0.0349985763    -0.1859028968     0.0435014496
    7  C  1  X      0.0042119186    -0.0567114985    -0.0104076080     0.0554270150    -0.0069008686
    8  C  1  Y      0.0068126038    -0.0110736278    -0.0016908396    -0.0029708644     0.0006241515
    9  C  1  Z     -0.0454034055    -0.0097390624     0.0144689532    -0.0811288862     0.0220295194
   10  C  1 XX      0.0006183501    -0.0084721578     0.0003899945    -0.0037951399     0.0002113955
   11  C  1 YY     -0.0004419468     0.0006183498    -0.0003158697     0.0029547242    -0.0007972183
   12  C  1 ZZ      0.0030145237     0.0035267448     0.0023132193    -0.0140763584     0.0018645244
   13  C  1 XY     -0.0003174694    -0.0100656428     0.0006408589    -0.0051653809     0.0010832346
   14  C  1 XZ      0.0021059371     0.0014351883    -0.0010537726     0.0054990333    -0.0011805847
   15  C  1 YZ     -0.0022515815     0.0048646975    -0.0013979556     0.0114135256    -0.0019325663
   16  C  2  S      0.0002455840     0.0128250365     0.0023196088    -0.0090998912     0.0009451510
   17  C  2  S      0.0002006443    -0.0209518727    -0.0050171506     0.0207027808    -0.0033622167
   18  C  2  S     -0.0215581208     0.0032166052     0.0039462967    -0.0050584536     0.0051401750
   19  C  2  X     -0.0365832435     0.1264669581     0.0056543618    -0.0173444929     0.0116751303
   20  C  2  Y      0.0645488773     0.0837511888    -0.0006601780    -0.0306241165     0.0037215148
   21  C  2  Z      0.0009305316     0.1152786317    -0.0104033650     0.1248409639    -0.0304115923
   22  C  2  X     -0.0140449886     0.0630124736     0.0035403358    -0.0079121982     0.0055181186
   23  C  2  Y      0.0146911164     0.0479544262     0.0012251153    -0.0145575277     0.0032331009
   24  C  2  Z     -0.0059816795     0.0568304214    -0.0016274059     0.0385288325    -0.0092846872
   25  C  2 XX     -0.0049464632     0.0035763688     0.0010448620    -0.0043747791     0.0009447990
   26  C  2 YY      0.0029681814    -0.0078666130    -0.0011498080     0.0040663911    -0.0008372318
   27  C  2 ZZ      0.0012639602    -0.0006171223    -0.0003675652     0.0017911950    -0.0004824904
   28  C  2 XY     -0.0018279923    -0.0055271409    -0.0000054531    -0.0000529895     0.0002141442
   29  C  2 XZ      0.0000802755     0.0008496423    -0.0016278713     0.0110958131    -0.0019251231
   30  C  2 YZ      0.0017411218     0.0015933773    -0.0004951696     0.0038050522    -0.0015703758
   31  C  3  S     -0.0028660723     0.0124737310     0.0014333786    -0.0086577852    -0.0008419458
   32  C  3  S     -0.0003388471    -0.0214890074    -0.0025629034     0.0220818405     0.0032325584
   33  C  3  S      0.0271235211     0.0006677286     0.0010009417    -0.0136816424     0.0022123086
   34  C  3  X     -0.0869028926     0.1186202216     0.0013656630     0.0631826149    -0.0033370621
   35  C  3  Y     -0.0002214338     0.0706983728    -0.0071734301     0.1054057112    -0.0177710565
   36  C  3  Z     -0.0306336161     0.1176580257     0.0089687866    -0.0398867665     0.0257885371
   37  C  3  X     -0.0243442031     0.0553945306     0.0019932687     0.0174164768    -0.0008511910
   38  C  3  Y      0.0008220274     0.0367346131    -0.0006195145     0.0301066235    -0.0051969282
   39  C  3  Z      0.0114135955     0.0637149113     0.0022698558    -0.0202449489     0.0084187406
   40  C  3 XX     -0.0037020445     0.0034435012    -0.0003666346     0.0049243483    -0.0002478804
   41  C  3 YY     -0.0000180856     0.0003108108     0.0008991903    -0.0040959830     0.0013147720
   42  C  3 ZZ      0.0045418683    -0.0087847790    -0.0006673705     0.0007453631    -0.0002225295
   43  C  3 XY     -0.0015494728    -0.0026741516    -0.0010172906     0.0068596205    -0.0005901696
   44  C  3 XZ     -0.0049170776     0.0023128241     0.0005693979    -0.0000280417     0.0003758493
   45  C  3 YZ      0.0011225158    -0.0002099218    -0.0011856112     0.0095348843    -0.0016198430
   46  C  4  S     -0.0069833589     0.0132213319    -0.0066608583     0.0333439408    -0.0058441949
   47  C  4  S      0.0093931717    -0.0235804272     0.0139062053    -0.0643864691     0.0128506417
   48  C  4  S      0.0320045293    -0.0463515686     0.0123627017    -0.0386956572     0.0093243850
   49  C  4  X     -0.0586092990    -0.0656020942    -0.0044387349     0.0244634629    -0.0015470491
   50  C  4  Y      0.0310279809    -0.0167746601     0.0298006011    -0.2159891114     0.0233416742
   51  C  4  Z      0.0312654481    -0.1299071511    -0.0165975648     0.0476399375    -0.0060448830
   52  C  4  X     -0.0210348952    -0.0433821477    -0.0011655295     0.0094875209    -0.0003061717
   53  C  4  Y     -0.0116653453     0.0151146898     0.0142059679    -0.0964695669     0.0125452745
   54  C  4  Z      0.0112002572    -0.0365027357    -0.0079030175     0.0259990435    -0.0016050907
   55  C  4 XX      0.0031866649     0.0005055730     0.0002845924    -0.0026256296    -0.0002102035
   56  C  4 YY     -0.0026830943     0.0037318133     0.0021674563    -0.0089905799     0.0023166645
   57  C  4 ZZ      0.0016472135    -0.0092949889     0.0006459600    -0.0039730557     0.0007347215
   58  C  4 XY      0.0045873082     0.0005881392     0.0008997678    -0.0070996095     0.0010034527
   59  C  4 XZ     -0.0010901940    -0.0066348165    -0.0001586322     0.0008364846     0.0001962909
   60  C  4 YZ     -0.0043772747     0.0080704585    -0.0014425710     0.0143855429    -0.0015347100
   61  C  5  S     -0.0040245035    -0.0047514902    -0.0013415299     0.0048381257     0.0071196923
   62  C  5  S      0.0049400797     0.0174919797     0.0032581004    -0.0079300665    -0.0149854799
   63  C  5  S      0.0442954521     0.0614755087     0.0014757372     0.0265111082    -0.0213567062
   64  C  5  X      0.1214100873    -0.0420712812    -0.0111057695     0.0165410243    -0.0245533622
   65  C  5  Y     -0.0180643128    -0.0524512173    -0.0347618922     0.1903395400    -0.0238813560
   66  C  5  Z      0.0178328567    -0.1382457225     0.0242416268    -0.1705967663     0.0218451265
   67  C  5  X      0.0996470639     0.0271524158    -0.0067313578     0.0341779837    -0.0085436352
   68  C  5  Y     -0.0108360446    -0.0133388336    -0.0219215652     0.0792607014    -0.0114156772
   69  C  5  Z     -0.0122361125    -0.0735607138     0.0179225189    -0.0854346972     0.0096267171
   70  C  5 XX      0.0002056596     0.0084951200     0.0002299683     0.0050675894    -0.0016904399
   71  C  5 YY     -0.0014549136    -0.0016906428     0.0013886891    -0.0086297705     0.0003149900
   72  C  5 ZZ      0.0015931113    -0.0043028903    -0.0002218069    -0.0022342217    -0.0014046198
   73  C  5 XY     -0.0000568475     0.0029522346     0.0001743110    -0.0085270970     0.0012592647
   74  C  5 XZ     -0.0047370818     0.0036911983     0.0007648664     0.0017001227     0.0005418889
   75  C  5 YZ      0.0000942531    -0.0032300755    -0.0008762226     0.0065912255    -0.0005062055
   76  C  6  S      0.0101312510    -0.0157915840     0.0050971594    -0.0337328594     0.0047222589
   77  C  6  S     -0.0198371104     0.0318569791    -0.0110315132     0.0717312411    -0.0099013963
   78  C  6  S     -0.0261419668     0.0020762135    -0.0047410282     0.0267988356    -0.0057160089
   79  C  6  X     -0.0316394243    -0.2957106677    -0.0175385154     0.0690671773     0.0095611090
   80  C  6  Y     -0.0832379775     0.1246852722     0.0098401011     0.0199508807     0.0048861225
   81  C  6  Z     -0.0954884329    -0.0260978555    -0.0040345608     0.0554442421     0.0041478174
   82  C  6  X     -0.0133252821    -0.1231520922    -0.0064590711     0.0251709837     0.0034999844
   83  C  6  Y     -0.0274048032     0.0572104634     0.0042502494     0.0117417512     0.0015211717
   84  C  6  Z     -0.0384547160    -0.0065677366    -0.0012430602     0.0249465150     0.0023242454
   85  C  6 XX     -0.0048800485     0.0137620228    -0.0002377095     0.0055931690    -0.0011169104
   86  C  6 YY      0.0001045767    -0.0007375340    -0.0013400710     0.0060539142    -0.0010983198
   87  C  6 ZZ     -0.0018607190    -0.0027507940    -0.0003498301     0.0027075970     0.0004007306
   88  C  6 XY     -0.0012016562    -0.0067921148     0.0001852062    -0.0018725765     0.0009837297
   89  C  6 XZ     -0.0042866033     0.0028772862    -0.0004084282     0.0052349583    -0.0002090117
   90  C  6 YZ     -0.0020529143    -0.0004120774    -0.0016873023     0.0118164373    -0.0012314164
   91  C  7  S     -0.0073243222    -0.0081461917     0.0062997873    -0.0292798583     0.0026870556
   92  C  7  S      0.0127887004     0.0212061236    -0.0135232406     0.0646271316    -0.0062814468
   93  C  7  S      0.0298536606    -0.0487946311    -0.0079750056     0.0284782294     0.0058762223
   94  C  7  X      0.0112240100    -0.0386951116     0.0152838004    -0.1013534122     0.0092211352
   95  C  7  Y      0.0214771226    -0.0312321895    -0.0060351101     0.0099819670    -0.0020700428
   96  C  7  Z     -0.0064765786    -0.0328237268    -0.0053186225     0.0384519870    -0.0053542385
   97  C  7  X     -0.0203877371     0.0289942566     0.0113708365    -0.0345724489    -0.0045738826
   98  C  7  Y      0.0374151611    -0.0661756675    -0.0078141234    -0.0000386539     0.0095622872
   99  C  7  Z     -0.0217588893     0.0249330134     0.0017074045     0.0102918540    -0.0071808397
  100  C  7 XX      0.0003266608     0.0024323897    -0.0010789767     0.0059960005    -0.0006426987
  101  C  7 YY      0.0016303537    -0.0018697962    -0.0011236740     0.0046897184    -0.0005107187
  102  C  7 ZZ      0.0002176334     0.0023013000    -0.0002992396     0.0014157670     0.0000288253
  103  C  7 XY     -0.0005683110     0.0001822586     0.0007121737    -0.0033332744     0.0003460985
  104  C  7 XZ     -0.0000435963     0.0014028715    -0.0003394612     0.0016113600    -0.0001010488
  105  C  7 YZ     -0.0005444254    -0.0002275699     0.0000503559     0.0000792003    -0.0000772529
  106  C  8  S     -0.0283442418    -0.0032882758     0.0026973375    -0.0130231809    -0.0631367247
  107  C  8  S      0.0553875377     0.0054979930    -0.0053971994     0.0270395012     0.1403305474
  108  C  8  S      0.2446649432     0.0168154839    -0.0097767374     0.0490478736     0.2124647150
  109  C  8  X     -0.1503476982    -0.0137268555     0.0576249478     0.0211522193     0.2061052671
  110  C  8  Y      0.0026183783     0.0025368245    -0.2156672315    -0.0412226454    -0.0037618443
  111  C  8  Z      0.0653059928    -0.0062158426     0.1572213295     0.0236559141    -0.0867919020
  112  C  8  X      0.0806736506     0.0091976450     0.0116196392     0.0286853804     0.1539841251
  113  C  8  Y      0.0001458093     0.0002986969    -0.0620744579    -0.0218507599    -0.0035651594
  114  C  8  Z     -0.0346833219    -0.0076301459     0.0476773830     0.0030770335    -0.0638309893
  115  C  8 XX      0.0146640276     0.0012769319    -0.0000115531     0.0031381481     0.0069803793
  116  C  8 YY     -0.0053373507    -0.0002639807    -0.0000505424     0.0012941725     0.0090487400
  117  C  8 ZZ      0.0002588083    -0.0002388145    -0.0009160200     0.0005920997     0.0079858225
  118  C  8 XY      0.0016715487     0.0002391368    -0.0013342478    -0.0014610811    -0.0005965847
  119  C  8 XZ     -0.0082941093    -0.0001638447     0.0010516822     0.0002918991     0.0000811334
  120  C  8 YZ      0.0057392842     0.0002133695     0.0004483897     0.0003401544    -0.0026112667
  121  N  9  S     -0.0039000519    -0.0042027505     0.0032345084    -0.0168357104     0.0015185757
  122  N  9  S     -0.0097313115    -0.0070824412     0.0073371506    -0.0362005778     0.0029056544
  123  N  9  S      0.0237585266    -0.0530740409    -0.0019861307    -0.0306446690     0.0116184014
  124  N  9  X     -0.0083403128     0.0190242893    -0.0074612927     0.0558201499    -0.0049599170
  125  N  9  Y     -0.0084923175     0.0190068275     0.0013513485    -0.0000164766     0.0006958090
  126  N  9  Z      0.0020086051     0.0156123910     0.0042351150    -0.0251365591     0.0032196988
  127  N  9  X      0.0002482910    -0.0039197840     0.0047993431    -0.0295956062     0.0014320714
  128  N  9  Y      0.0105317871    -0.0176618234    -0.0026038441     0.0015271702     0.0011428074
  129  N  9  Z     -0.0049241497    -0.0028327045    -0.0010533035     0.0141802913    -0.0030518759
  130  N  9 XX     -0.0014038682     0.0018335069    -0.0003042043     0.0034448073    -0.0003733350
  131  N  9 YY      0.0005578703    -0.0029792068     0.0003135499    -0.0025399679     0.0000962238
  132  N  9 ZZ     -0.0004101313     0.0013577354     0.0007452742    -0.0039739171     0.0004106239
  133  N  9 XY      0.0003038778    -0.0001527416     0.0004288716    -0.0029272193     0.0002873756
  134  N  9 XZ     -0.0004278152     0.0017907077     0.0000183978     0.0003719928     0.0000478464
  135  N  9 YZ     -0.0004252943    -0.0001142937    -0.0004592192     0.0031312426    -0.0003553643
  136  C 10  S      0.0578897175     0.0048867303    -0.0139218136     0.0071317605     0.0171148867
  137  C 10  S     -0.1170979976    -0.0099134162     0.0270660548    -0.0139542205    -0.0272838096
  138  C 10  S     -0.3051913631    -0.0256355563     0.0201375997    -0.0341929804    -0.1292348838
  139  C 10  X      0.1292561084     0.0004877879     0.1810488061     0.0393557674     0.0354027135
  140  C 10  Y     -0.0562945203    -0.0087796288     0.1026733148    -0.0015194622    -0.1521251633
  141  C 10  Z     -0.0080669488     0.0040780987    -0.1658202341    -0.0166332700     0.1130659364
  142  C 10  X     -0.0376393856    -0.0074702733     0.0688562278     0.0060690904    -0.0011097228
  143  C 10  Y      0.0625801203     0.0036383309     0.0319054784     0.0124807691     0.0155535735
  144  C 10  Z     -0.0361970859    -0.0015330063    -0.0570759366    -0.0131021385    -0.0128838536
  145  C 10 XX     -0.0055776509    -0.0007235109     0.0059229876    -0.0013950956    -0.0126654287
  146  C 10 YY     -0.0135369460    -0.0007158747    -0.0003459482    -0.0013681672    -0.0004928633
  147  C 10 ZZ     -0.0058660480    -0.0005373251    -0.0013265541    -0.0001970437     0.0046548152
  148  C 10 XY      0.0080704425     0.0009231170    -0.0036738037     0.0017624028     0.0116274153
  149  C 10 XZ     -0.0059341916    -0.0004768420     0.0011249144    -0.0008947261    -0.0036189515
  150  C 10 YZ      0.0059764840     0.0002018878     0.0038613114     0.0003452209    -0.0048615146
  151  C 11  S     -0.0633450232    -0.0045359087     0.0051301159    -0.0060242842    -0.0135363159
  152  C 11  S      0.1284477884     0.0092130693    -0.0117391884     0.0110811303     0.0209484767
  153  C 11  S      0.2868936270     0.0240587486    -0.0126164111     0.0385847847     0.1349038070
  154  C 11  X     -0.0225788987     0.0083959427    -0.2503574882    -0.0357745048     0.0293720311
  155  C 11  Y      0.0173828922     0.0001808958     0.1010053783     0.0471625262     0.1586578232
  156  C 11  Z     -0.0047767299    -0.0044396440     0.0234286721    -0.0245044045    -0.1475174537
  157  C 11  X     -0.0482904631    -0.0005673974    -0.0750003606    -0.0110711380     0.0369292110
  158  C 11  Y     -0.0667330795    -0.0053999204     0.0326492495     0.0025343771    -0.0088142478
  159  C 11  Z      0.0775772612     0.0050078099     0.0050329906     0.0026733566    -0.0087070049
  160  C 11 XX      0.0016820242     0.0001158732     0.0019259605     0.0004299575     0.0010764001
  161  C 11 YY      0.0104941744     0.0009061997    -0.0038647865     0.0005641490     0.0006963318
  162  C 11 ZZ      0.0110228951     0.0008052046    -0.0006529609     0.0019183379     0.0072571045
  163  C 11 XY      0.0043566652     0.0003180394     0.0027339271     0.0022287402     0.0102453423
  164  C 11 XZ     -0.0026429778    -0.0001063219    -0.0032673570    -0.0018871716    -0.0091055977
  165  C 11 YZ     -0.0084529903    -0.0007446242     0.0026682109    -0.0011530278    -0.0049422986
  166  C 12  S      0.0605612477     0.0041551590    -0.0031447489     0.0088206637     0.0452907080
  167  C 12  S     -0.1176516969    -0.0080710928     0.0063815250    -0.0186645555    -0.1013842437
  168  C 12  S     -0.2822908963    -0.0226995557     0.0158776926    -0.0497861233    -0.2223419177
  169  C 12  X     -0.1948472978    -0.0117318516     0.0570231546     0.0250309299     0.1994854232
  170  C 12  Y     -0.0002647695     0.0067319282    -0.2105415104    -0.0406299244    -0.0089273415
  171  C 12  Z      0.0850696134    -0.0008531934     0.1537851996     0.0235814501    -0.0792558581
  172  C 12  X      0.0364289711     0.0042411090     0.0154868331     0.0243839301     0.1291965858
  173  C 12  Y     -0.0048572101     0.0020950551    -0.0770832576    -0.0138722047    -0.0054497997
  174  C 12  Z     -0.0115978948    -0.0039241105     0.0585650095     0.0012224362    -0.0515914686
  175  C 12 XX     -0.0191672504    -0.0012322564    -0.0009853240    -0.0024597400    -0.0057029248
  176  C 12 YY     -0.0020228323    -0.0000806895    -0.0001943012    -0.0003558025    -0.0034807560
  177  C 12 ZZ     -0.0053509728    -0.0004093616     0.0023866848    -0.0002104330    -0.0039717512
  178  C 12 XY      0.0001190638    -0.0001094751     0.0042116250     0.0008968148    -0.0000417862
  179  C 12 XZ      0.0075509613     0.0006249106    -0.0029703672     0.0001524111     0.0009236535
  180  C 12 YZ     -0.0019101937    -0.0001160597    -0.0014237021    -0.0006793906    -0.0004325680
  181  C 13  S     -0.0644771037    -0.0040774803    -0.0000169896    -0.0055473481    -0.0140244037
  182  C 13  S      0.1308180028     0.0082328751     0.0015819341     0.0106405210     0.0219915287
  183  C 13  S      0.2841556117     0.0235626231    -0.0158910361     0.0422132511     0.1341487623
  184  C 13  X      0.0019653622    -0.0042487005     0.1918957281     0.0519071111     0.1182891381
  185  C 13  Y     -0.0125272550    -0.0061922498     0.0958362810    -0.0031968139    -0.1633987223
  186  C 13  Z      0.0099660025     0.0064577564    -0.1646386299    -0.0198905220     0.0872199890
  187  C 13  X     -0.0794132041    -0.0072209556     0.0616705822     0.0094909870     0.0350555039
  188  C 13  Y      0.0705700252     0.0043744622     0.0231583274     0.0136618069     0.0057916311
  189  C 13  Z     -0.0254460270    -0.0003910730    -0.0463620934    -0.0157357822    -0.0201860681
  190  C 13 XX      0.0073424547     0.0007588566    -0.0044771419     0.0010570878     0.0106873641
  191  C 13 YY      0.0117106152     0.0006601026     0.0026598676     0.0014157870     0.0021132484
  192  C 13 ZZ      0.0046717472     0.0001911703     0.0021897079     0.0002272052    -0.0035355084
  193  C 13 XY     -0.0086154574    -0.0006497685     0.0017795545    -0.0015602122    -0.0111321272
  194  C 13 XZ      0.0055445203     0.0004046519     0.0005293098     0.0009085838     0.0041863616
  195  C 13 YZ     -0.0039424019    -0.0001300891    -0.0037579699    -0.0005451165     0.0029964008
  196  C 14  S      0.0613510003     0.0033323828     0.0098540612     0.0058110992     0.0190998660
  197  C 14  S     -0.1241837872    -0.0068053767    -0.0190325416    -0.0108255107    -0.0316960802
  198  C 14  S     -0.3023910740    -0.0227813039     0.0024569736    -0.0434116691    -0.1311102923
  199  C 14  X      0.0890481518     0.0111069369    -0.2390778195    -0.0482090801    -0.0437669716
  200  C 14  Y      0.0512765336    -0.0010371717     0.1096600982     0.0422049736     0.1450783793
  201  C 14  Z     -0.0814311173    -0.0070997891     0.0109197562    -0.0155035915    -0.1038582136
  202  C 14  X     -0.0114521687    -0.0003988975    -0.0834408300    -0.0165508247     0.0079607662
  203  C 14  Y     -0.0563015692    -0.0071737960     0.0412938062    -0.0032977330    -0.0166209371
  204  C 14  Z      0.0531555495     0.0045069434     0.0011482725     0.0102215862     0.0106538523
  205  C 14 XX     -0.0012828020     0.0000852807    -0.0018642682    -0.0007187665    -0.0028472379
  206  C 14 YY     -0.0129703785    -0.0009911529     0.0015322205    -0.0001962369     0.0008063081
  207  C 14 ZZ     -0.0116834924    -0.0005891640    -0.0022122577    -0.0017968335    -0.0070146081
  208  C 14 XY     -0.0027070634    -0.0001090757    -0.0044050405    -0.0023489150    -0.0110364878
  209  C 14 XZ      0.0008205913     0.0002088871     0.0038315151     0.0021802696     0.0105578827
  210  C 14 YZ      0.0099063205     0.0005949077    -0.0012982893     0.0007654372     0.0035105125
  211  H 15  S     -0.0411274997     0.0127980500     0.0393699281    -0.2060703819     0.0397101703
  212  H 15  S     -0.0083858653     0.0030842104     0.0111497618    -0.0593763744     0.0118109331
  213  H 16  S     -0.0239040285    -0.1325618726    -0.0041851842     0.0287221527    -0.0066243190
  214  H 16  S     -0.0058801175    -0.0290616966    -0.0012173917     0.0087565199    -0.0019792879
  215  H 17  S      0.0409873221    -0.1252656496    -0.0085372136     0.0241756671    -0.0174499082
  216  H 17  S      0.0179081383    -0.0273828909    -0.0033848831     0.0067346630    -0.0060631627
  217  H 18  S      0.0076878895     0.0131340503     0.0328694084    -0.2029740157     0.0262200200
  218  H 18  S      0.0079598796     0.0024195723     0.0065511940    -0.0592163649     0.0067146727
  219  H 19  S     -0.1028689853    -0.0731983112    -0.0117747875     0.1081070969     0.0030195238
  220  H 19  S     -0.0261814119    -0.0143086366    -0.0038368229     0.0339865544     0.0010120399
  221  H 20  S     -0.0131646276     0.2646851273     0.0101749282    -0.0066340483    -0.0112923773
  222  H 20  S     -0.0057027399     0.0695850825     0.0029664989    -0.0011774520    -0.0037098046
  223  H 21  S     -0.1591436931    -0.0119533669     0.0214301788    -0.0259397373    -0.1582022589
  224  H 21  S     -0.0598135567    -0.0040216178     0.0090411769    -0.0102579258    -0.0668166095
  225  H 22  S      0.0844142419     0.0098247939    -0.0208385309     0.0381987471     0.1934312253
  226  H 22  S      0.0412960010     0.0038432946    -0.0069228540     0.0142937175     0.0729946187
  227  H 23  S     -0.2274781777    -0.0131534031     0.0054175367     0.0006660201     0.1125817149
  228  H 23  S     -0.0773302466    -0.0049380662     0.0023426441    -0.0016511500     0.0324072896
  229  H 24  S      0.0884652948     0.0078489322     0.0026055710     0.0304021302     0.1940845393
  230  H 24  S      0.0417129705     0.0032683309     0.0001585251     0.0120921140     0.0716515868
  231  H 25  S     -0.1572118053    -0.0100259022    -0.0081115769    -0.0283281452    -0.1507861691
  232  H 25  S     -0.0553823872    -0.0039767076    -0.0034100209    -0.0143451705    -0.0597997988
  233  C 26  S      0.0118516137    -0.0047732073     0.0043069188    -0.0221764031    -0.0171239525
  234  C 26  S     -0.0171899287     0.0113745825    -0.0096988942     0.0504990543     0.0349563429
  235  C 26  S     -0.0363730405    -0.0064556865    -0.0089654855     0.0277677041     0.0312143420
  236  C 26  X     -0.1165625906    -0.0417276352     0.0273478768    -0.0817336519     0.0616725386
  237  C 26  Y     -0.0055114688    -0.0146989766    -0.0444120901     0.0546490729    -0.0084323922
  238  C 26  Z      0.0703610531    -0.0289421125     0.0235076475    -0.0160481118    -0.0216182878
  239  C 26  X      0.0383543935     0.0491991757    -0.0014980403     0.0280391360     0.0109321354
  240  C 26  Y     -0.0014491942    -0.0047544155    -0.0109778963     0.0099779084    -0.0014107165
  241  C 26  Z     -0.0116951165    -0.0337979158     0.0102446138    -0.0275004578    -0.0031614454
  242  C 26 XX     -0.0025577541     0.0023734063     0.0001487712     0.0079230165     0.0032038395
  243  C 26 YY      0.0001173798     0.0005419470    -0.0001583124     0.0014448237     0.0010403847
  244  C 26 ZZ      0.0007553129    -0.0016712930    -0.0020887536     0.0008935933     0.0014668496
  245  C 26 XY      0.0002723183     0.0016111239    -0.0026516224    -0.0038563284     0.0004038183
  246  C 26 XZ      0.0000012308     0.0022199725     0.0021771224     0.0003305222    -0.0012431492
  247  C 26 YZ     -0.0000957346    -0.0008368204     0.0009533540     0.0021835447    -0.0001199467
  248  C 27  S     -0.0347398278     0.0007370542    -0.0019782765     0.0118442860     0.0306290714
  249  C 27  S      0.0872785709    -0.0036268272     0.0040772534    -0.0257008040    -0.0653368009
  250  C 27  S      0.0325529602    -0.0424575930     0.0084449370    -0.0517625531    -0.0160558881
  251  C 27  X      0.1929292137     0.0096102377     0.0131006595     0.0138251936    -0.1207968070
  252  C 27  Y     -0.0091707653    -0.0049350405    -0.0754593537     0.0128959573     0.0001252420
  253  C 27  Z     -0.0697648633    -0.0255108910     0.0571924171    -0.0207641072     0.0515685618
  254  C 27  X      0.0701906008     0.0237047282     0.0021588003     0.0240999579    -0.0031364207
  255  C 27  Y     -0.0048567723    -0.0032656420    -0.0337860909     0.0115043269    -0.0024373738
  256  C 27  Z     -0.0233759519    -0.0196623664     0.0266119320    -0.0186517306     0.0025276364
  257  C 27 XX      0.0073797151     0.0011030297     0.0022989106    -0.0012920281    -0.0062575625
  258  C 27 YY      0.0036620187    -0.0003414940     0.0002957731    -0.0006294806    -0.0029715913
  259  C 27 ZZ      0.0054928181    -0.0013087400    -0.0018390138    -0.0030617449    -0.0032483177
  260  C 27 XY      0.0007745524     0.0007203917    -0.0037288993    -0.0036758002     0.0006350745
  261  C 27 XZ     -0.0023667188     0.0011072786     0.0021413819     0.0034930687     0.0013997269
  262  C 27 YZ      0.0012513036    -0.0002363332     0.0013928753     0.0015919691     0.0000562729
  263  C 28  S      0.0032390317    -0.0011925301    -0.0014813819     0.0151248760    -0.0012672163
  264  C 28  S     -0.0026623571     0.0105827675     0.0036882277    -0.0315900822     0.0011501146
  265  C 28  S     -0.0708510504     0.0569919808     0.0003293412    -0.0259794613    -0.0029703808
  266  C 28  X      0.0434116051    -0.0850954116     0.0166398806    -0.1472971937     0.0160445635
  267  C 28  Y      0.0166865611    -0.1212617105     0.0120506551    -0.0965183831     0.0057645335
  268  C 28  Z      0.0197374726    -0.0658911203    -0.0331071910     0.1869643119    -0.0244016639
  269  C 28  X      0.0160488914     0.0053813889     0.0081806970    -0.0644072397    -0.0030806433
  270  C 28  Y      0.0255789853    -0.1044530437    -0.0029991242    -0.0388873364     0.0133378318
  271  C 28  Z     -0.0108647160     0.0165405022    -0.0054288681     0.0791887244    -0.0164614111
  272  C 28 XX      0.0007844060     0.0055444208    -0.0000626728     0.0019275756    -0.0011308075
  273  C 28 YY      0.0004857414    -0.0060617656    -0.0005143972     0.0006804165    -0.0003406848
  274  C 28 ZZ     -0.0033010486     0.0015251345     0.0021587662    -0.0129214192     0.0024537044
  275  C 28 XY     -0.0017513696    -0.0007047804     0.0010377509    -0.0041600575     0.0004164725
  276  C 28 XZ     -0.0015116737     0.0049027395    -0.0007188914     0.0035010067     0.0001907091
  277  C 28 YZ     -0.0002133807    -0.0034238068    -0.0005495758     0.0032622699    -0.0004039888

                         41               42               43               44               45
                   -0.4652659820    -0.4430044590    -0.4309555578    -0.4219139380    -0.4106876912
    1  C  1  S     -0.0007180111    -0.0116139191    -0.0264459828     0.0180075172    -0.0033932008
    2  C  1  S      0.0014361060     0.0225558979     0.0714964820    -0.0484186329     0.0101888940
    3  C  1  S      0.0011613369     0.0167925179    -0.0128967691     0.0938123520    -0.0037532523
    4  C  1  X     -0.0022670724    -0.0413124816     0.0341463877     0.0263173233    -0.0484817894
    5  C  1  Y      0.0029916575     0.0401179288     0.2752334342    -0.1231160510    -0.0452854350
    6  C  1  Z      0.0037376753     0.0481159553    -0.1755148314    -0.0015305258    -0.0156664040
    7  C  1  X     -0.0009138492     0.0026367027    -0.0051248890     0.0334821217    -0.0302737653
    8  C  1  Y      0.0012264846     0.0282240929     0.1357055464    -0.0440073452    -0.0249240437
    9  C  1  Z      0.0022240164     0.0335978243    -0.0421139994    -0.0331638647    -0.0058026334
   10  C  1 XX      0.0000714508    -0.0058362220     0.0023169797     0.0041150032    -0.0015625508
   11  C  1 YY     -0.0000625976    -0.0002713835     0.0131243070    -0.0116523904     0.0008439641
   12  C  1 ZZ      0.0003089574     0.0101038053    -0.0062158919     0.0004972194     0.0029766031
   13  C  1 XY      0.0000957826     0.0039042583    -0.0019946779    -0.0050566637     0.0027116060
   14  C  1 XZ     -0.0000958685     0.0001368648     0.0069231824     0.0031250121    -0.0020789071
   15  C  1 YZ     -0.0003192943    -0.0028064484     0.0090574344     0.0053146130     0.0012660791
   16  C  2  S     -0.0001116684    -0.0229105405    -0.0192291541    -0.0255610896     0.0070957681
   17  C  2  S      0.0001950119     0.0534348620     0.0400090125     0.0673195659    -0.0146623980
   18  C  2  S      0.0016985410     0.0764268952     0.1024533065    -0.0059624935    -0.0229329781
   19  C  2  X      0.0017152493     0.1261641207    -0.0250482667    -0.0588770487     0.0070562783
   20  C  2  Y      0.0028790599     0.2108067197     0.0054743915     0.1654828374    -0.0306807949
   21  C  2  Z     -0.0056990113    -0.1529920731     0.0072247138    -0.0800537360     0.0858597675
   22  C  2  X      0.0009717076     0.0685087483     0.0010595022    -0.0435376938    -0.0011446361
   23  C  2  Y      0.0012845701     0.1026280070     0.0232105377     0.0647313383    -0.0290050544
   24  C  2  Z     -0.0019902333    -0.0477176117    -0.0005105618    -0.0522933590     0.0451471155
   25  C  2 XX      0.0001196800     0.0000991138     0.0037704804    -0.0049311964     0.0016990038
   26  C  2 YY     -0.0000366187     0.0012160855     0.0085619774     0.0058877055    -0.0038084011
   27  C  2 ZZ      0.0000021204     0.0079652168    -0.0048279738     0.0104241995     0.0001586720
   28  C  2 XY     -0.0000273324    -0.0049112284     0.0023459424     0.0049852266    -0.0012658045
   29  C  2 XZ     -0.0003092046    -0.0062565705     0.0007068069    -0.0020836791     0.0008971378
   30  C  2 YZ     -0.0001874720    -0.0093132095     0.0069580267    -0.0044318901     0.0041343304
   31  C  3  S      0.0002312191    -0.0184135058     0.0219482864    -0.0207638121     0.0070573927
   32  C  3  S     -0.0005291953     0.0426596834    -0.0464660556     0.0547396962    -0.0213906576
   33  C  3  S     -0.0001187922     0.0606455988    -0.1012592125     0.0206624969     0.0108268951
   34  C  3  X     -0.0025973037    -0.0541575211     0.0401387325    -0.1237719473     0.0255152592
   35  C  3  Y     -0.0054492646    -0.1420105617     0.0080344138    -0.0114058749     0.0058269932
   36  C  3  Z      0.0027841409     0.2360465803    -0.0245910177     0.1357827901    -0.1005791122
   37  C  3  X     -0.0006494800    -0.0097333174     0.0183461599    -0.0632384760     0.0104089611
   38  C  3  Y     -0.0018401748    -0.0460419786     0.0068855795    -0.0117676307     0.0007575026
   39  C  3  Z      0.0012416719     0.1165804787    -0.0378854817     0.0560101880    -0.0363043175
   40  C  3 XX     -0.0000893474     0.0027670797     0.0001961862    -0.0005138407    -0.0021117958
   41  C  3 YY      0.0000627527     0.0054286611     0.0000048170     0.0052177754    -0.0053396138
   42  C  3 ZZ     -0.0000151947    -0.0011173612    -0.0088199208     0.0046942809     0.0033441363
   43  C  3 XY     -0.0001216159     0.0006672004     0.0045114079     0.0074165529    -0.0022623873
   44  C  3 XZ     -0.0001243531    -0.0091949447    -0.0010402853    -0.0052618403     0.0041171121
   45  C  3 YZ     -0.0003967171    -0.0100398735    -0.0054802502    -0.0039745899     0.0019490758
   46  C  4  S     -0.0002905414    -0.0076591576     0.0241139331     0.0187905223    -0.0011746701
   47  C  4  S      0.0004111119     0.0128181255    -0.0640049196    -0.0490760744     0.0046578389
   48  C  4  S      0.0010762398     0.0063861184     0.0021322017     0.0617578566    -0.0330084802
   49  C  4  X      0.0006467207     0.0014791925     0.1615746255     0.0627653897     0.0176774204
   50  C  4  Y      0.0062038798     0.0870311243     0.0884721715    -0.0201640421    -0.0066233748
   51  C  4  Z     -0.0004808863     0.0055851046    -0.2766745296    -0.1100484436     0.0620223255
   52  C  4  X      0.0006988950     0.0174859183     0.0739664232     0.0227326216     0.0093732130
   53  C  4  Y      0.0014998076     0.0424850940     0.0040398554    -0.0328248509     0.0117080601
   54  C  4  Z      0.0000047347     0.0207895064    -0.1246012838    -0.0262375763     0.0208479302
   55  C  4 XX      0.0000726491    -0.0023369142    -0.0053848209     0.0022789717     0.0007819388
   56  C  4 YY      0.0001261246     0.0039159900     0.0043264936     0.0022279598    -0.0024393777
   57  C  4 ZZ     -0.0000064699     0.0008735394    -0.0067461997    -0.0119434745     0.0021098875
   58  C  4 XY      0.0001803743     0.0085504151     0.0038512985    -0.0003459300    -0.0040734248
   59  C  4 XZ     -0.0000852307    -0.0020742590     0.0005960518     0.0054157692     0.0002869053
   60  C  4 YZ     -0.0004790860    -0.0039478732    -0.0129784084     0.0016425109     0.0006857656
   61  C  5  S      0.0002395829     0.0304077027     0.0096746055    -0.0032697808    -0.0129982113
   62  C  5  S     -0.0005617729    -0.0700945788    -0.0216830034     0.0129194693     0.0261099954
   63  C  5  S     -0.0016233243    -0.0533305018    -0.0776582374    -0.0187951025     0.0382782523
   64  C  5  X      0.0001814284     0.0768555799    -0.0331207714     0.0411559541    -0.0267725482
   65  C  5  Y     -0.0027418854     0.0034912250     0.0246772830     0.0978240675    -0.0008843752
   66  C  5  Z      0.0023613969    -0.1659325088    -0.0162071059     0.0936556791     0.0564560386
   67  C  5  X      0.0011474011     0.0484514852     0.0065070443     0.0451346874    -0.0340377039
   68  C  5  Y     -0.0022776005    -0.0034541705     0.0306743310     0.0427060829     0.0040783212
   69  C  5  Z      0.0012927637    -0.0810602231    -0.0440689448     0.0444435135     0.0382264752
   70  C  5 XX     -0.0002414009     0.0029860960    -0.0074214167     0.0057470717     0.0003318334
   71  C  5 YY      0.0001945533    -0.0042199575     0.0043827995    -0.0008655028     0.0040803586
   72  C  5 ZZ      0.0000418234    -0.0140438579     0.0004966849    -0.0022106243     0.0021702209
   73  C  5 XY      0.0004881104     0.0071146208     0.0010228552     0.0011416766     0.0001452885
   74  C  5 XZ     -0.0001887599    -0.0019210107     0.0046913614    -0.0009416980     0.0004520653
   75  C  5 YZ     -0.0001583248     0.0061923354    -0.0071358917    -0.0043764177    -0.0001154419
   76  C  6  S      0.0006706711     0.0056191894     0.0005464247     0.0212181631    -0.0019334249
   77  C  6  S     -0.0014060449    -0.0092376882    -0.0014285860    -0.0518899077     0.0040788792
   78  C  6  S     -0.0009338025    -0.0281543965     0.0036655629    -0.1177875699     0.0241964408
   79  C  6  X     -0.0007421346     0.1915078454    -0.1148977467    -0.0837721120     0.0063510235
   80  C  6  Y     -0.0025147640    -0.0280938948    -0.2120869223     0.1859611119     0.0216889324
   81  C  6  Z     -0.0005537264     0.0748772351     0.2606993110     0.1197999177    -0.0469008166
   82  C  6  X     -0.0004647795     0.0669307330    -0.0454767446    -0.0545306185     0.0106786867
   83  C  6  Y     -0.0009277637    -0.0060015109    -0.0892748090     0.1107101864     0.0037942063
   84  C  6  Z     -0.0005044254     0.0292759335     0.1079252905     0.0668462897    -0.0234405991
   85  C  6 XX     -0.0001975649    -0.0099784343    -0.0025565377     0.0058521928     0.0020105016
   86  C  6 YY     -0.0000259858     0.0013455355     0.0167460001    -0.0065521064    -0.0016799168
   87  C  6 ZZ     -0.0000912990     0.0064712770    -0.0144364155    -0.0063930025     0.0003180108
   88  C  6 XY      0.0001062026     0.0129079338     0.0024251166    -0.0021932338    -0.0002017471
   89  C  6 XZ     -0.0001323512     0.0028526289     0.0070165476     0.0080054531    -0.0028816210
   90  C  6 YZ     -0.0003210216     0.0014567681    -0.0048618092     0.0045304402     0.0007718942
   91  C  7  S     -0.0001388778    -0.0531222820    -0.0202726495    -0.0117774413    -0.0735679266
   92  C  7  S      0.0000328077     0.1151116938     0.0456415410     0.0254504582     0.1546653012
   93  C  7  S      0.0003158878     0.0679925309     0.0348222701     0.0048842780     0.0615653045
   94  C  7  X      0.0012361311    -0.0718713568     0.0515106564     0.0716407622     0.1308077591
   95  C  7  Y      0.0000972967    -0.0314151272     0.0079387252     0.1425101875    -0.1965873607
   96  C  7  Z     -0.0007587832    -0.0234313339    -0.0532884127     0.1618616835     0.0206533825
   97  C  7  X     -0.0030572598    -0.0495639871     0.0025163257     0.0316177749    -0.0284118469
   98  C  7  Y      0.0037352798     0.0092367602     0.0260858080     0.0785738060     0.0266380484
   99  C  7  Z     -0.0021581617    -0.0206867634    -0.0414716713     0.0822531144    -0.0717902826
  100  C  7 XX     -0.0001061485     0.0059441868     0.0029352009     0.0020905221     0.0031021029
  101  C  7 YY     -0.0000199159     0.0060937339     0.0023220833    -0.0035852020     0.0029100504
  102  C  7 ZZ      0.0000408136     0.0059607199     0.0005166757     0.0030543935     0.0007540741
  103  C  7 XY      0.0000503702    -0.0023672341    -0.0013088677     0.0008193584     0.0011360569
  104  C  7 XZ      0.0000134978     0.0016780265     0.0007456038     0.0018052950    -0.0022724426
  105  C  7 YZ     -0.0000244249    -0.0016744203     0.0009216151    -0.0006055121     0.0024733021
  106  C  8  S     -0.0010956077    -0.0017070181     0.0009863233    -0.0003190446     0.0013047918
  107  C  8  S      0.0023281833     0.0029157853    -0.0016366943     0.0004900283    -0.0029723208
  108  C  8  S      0.0031225027     0.0034984815    -0.0065719633    -0.0005984097    -0.0008018197
  109  C  8  X      0.0224036502    -0.0243281167     0.0070996825     0.0326161139     0.0264955737
  110  C  8  Y     -0.0720368801    -0.0121183636    -0.0010128222     0.0652062081     0.0478135432
  111  C  8  Z      0.0516943927    -0.0010261056    -0.0000848305     0.0781819209     0.0584453465
  112  C  8  X     -0.0048980815    -0.0100681295     0.0077204996     0.0185389124     0.0223738640
  113  C  8  Y      0.0360791289    -0.0044291100    -0.0061095159     0.0360569480     0.0241315514
  114  C  8  Z     -0.0281803311    -0.0015093315     0.0039452589     0.0381798681     0.0265367998
  115  C  8 XX      0.0046248271     0.0011918047    -0.0000086616    -0.0007749524     0.0000573822
  116  C  8 YY      0.0007301322     0.0001444530    -0.0000935291     0.0001234963    -0.0004172754
  117  C  8 ZZ     -0.0049821388    -0.0002173425    -0.0003427449     0.0005935109    -0.0003262222
  118  C  8 XY     -0.0100022730    -0.0001758973    -0.0005012523    -0.0008585248     0.0004110838
  119  C  8 XZ      0.0061882242     0.0002023146     0.0003640572    -0.0006242343    -0.0000892308
  120  C  8 YZ      0.0037291088    -0.0000338893     0.0003133396     0.0003393643     0.0001067224
  121  N  9  S     -0.0000317418    -0.0449172023    -0.0174246786    -0.0135651481    -0.1310295737
  122  N  9  S     -0.0002776761    -0.0963039543    -0.0374311273    -0.0285984735    -0.2783562528
  123  N  9  S      0.0043704442    -0.0868971706    -0.0228269383    -0.0321246387    -0.2951121873
  124  N  9  X     -0.0001561401     0.0905020457    -0.0186121665    -0.0343172159     0.2168689141
  125  N  9  Y     -0.0004542691    -0.0316697557    -0.0358827782    -0.1506064926    -0.2798313487
  126  N  9  Z      0.0005097932     0.0510243283     0.0619621361    -0.1121181392     0.2688738181
  127  N  9  X     -0.0006638529    -0.0485370082     0.0096336656     0.0190999757    -0.1193602281
  128  N  9  Y      0.0012279481     0.0185309773     0.0232107583     0.0806934120     0.1557754847
  129  N  9  Z     -0.0009152428    -0.0297434023    -0.0355746299     0.0591409782    -0.1488423163
  130  N  9 XX     -0.0000886164     0.0009056128    -0.0043429806    -0.0048950918    -0.0080473168
  131  N  9 YY      0.0000206162    -0.0053501693     0.0004224400     0.0130566291    -0.0018466974
  132  N  9 ZZ      0.0000045865    -0.0023212111     0.0016178812    -0.0094902765    -0.0050833410
  133  N  9 XY     -0.0000140812    -0.0036667111     0.0009322271    -0.0036536859    -0.0136527182
  134  N  9 XZ      0.0000378653     0.0038841985     0.0012313215    -0.0069663399     0.0126494959
  135  N  9 YZ     -0.0000774681    -0.0013565716    -0.0039994578     0.0018341024    -0.0165171799
  136  C 10  S      0.0244607081     0.0026100551     0.0002371329     0.0004390340    -0.0014433253
  137  C 10  S     -0.0606249386    -0.0058542685    -0.0000853009    -0.0010323793     0.0030213822
  138  C 10  S     -0.0799291941    -0.0106506740     0.0051415991    -0.0051916873     0.0006725893
  139  C 10  X     -0.1964933852    -0.0023534281     0.0113184450     0.0216607938     0.0237851966
  140  C 10  Y      0.1705897619     0.0020765174    -0.0032166325     0.0421001337     0.0378662195
  141  C 10  Z     -0.0585770990    -0.0115527101    -0.0008959623     0.0491293671     0.0415808185
  142  C 10  X     -0.0449994507    -0.0054084347     0.0043242873     0.0103252903     0.0127791371
  143  C 10  Y      0.0757248328    -0.0004468633    -0.0035548421     0.0235580058     0.0227032651
  144  C 10  Z     -0.0444046878    -0.0031224519     0.0016012968     0.0262807542     0.0219180013
  145  C 10 XX     -0.0058854619     0.0002197294     0.0000262836     0.0003852414     0.0009831098
  146  C 10 YY      0.0029336298    -0.0002049411    -0.0002382061    -0.0031493322    -0.0023264655
  147  C 10 ZZ     -0.0018900796    -0.0009631435     0.0001497221     0.0025546392     0.0017959803
  148  C 10 XY     -0.0040753828     0.0000427447     0.0004031992    -0.0003654201    -0.0001042054
  149  C 10 XZ      0.0048415625    -0.0002351794    -0.0003322870     0.0012405094     0.0014294663
  150  C 10 YZ     -0.0041074777     0.0005177916     0.0000326261    -0.0007820340    -0.0007021655
  151  C 11  S      0.0223707528    -0.0023511482     0.0000426928    -0.0003022026     0.0008250409
  152  C 11  S     -0.0565053745     0.0050518939     0.0000264528     0.0005897708    -0.0015558623
  153  C 11  S     -0.0530119186     0.0119104486    -0.0034528033     0.0037365155    -0.0035536627
  154  C 11  X      0.1123521615    -0.0009356520    -0.0105069739     0.0154758892     0.0109271331
  155  C 11  Y      0.1612028885    -0.0069395907     0.0064959133     0.0302236942     0.0286950128
  156  C 11  Z     -0.1855210558     0.0004773355    -0.0000917964     0.0350281685     0.0402705383
  157  C 11  X      0.0154938242    -0.0046231090    -0.0027407515     0.0071362588     0.0081780828
  158  C 11  Y      0.0626264112    -0.0034477071     0.0039522396     0.0151466171     0.0165592255
  159  C 11  Z     -0.0598578128     0.0024393739    -0.0016972734     0.0191945353     0.0207069786
  160  C 11 XX     -0.0082322054    -0.0000669435     0.0001639630    -0.0009528826    -0.0003052909
  161  C 11 YY      0.0034413598     0.0008003934    -0.0002725955    -0.0013532667    -0.0019963480
  162  C 11 ZZ      0.0011503321     0.0000698098     0.0001256600     0.0024459399     0.0018791929
  163  C 11 XY      0.0008122056    -0.0000867988     0.0003522908    -0.0014367765    -0.0014951158
  164  C 11 XZ      0.0018857083     0.0004890137    -0.0003958441    -0.0006172122    -0.0005031277
  165  C 11 YZ     -0.0067541385    -0.0003983234     0.0001403122     0.0000844215     0.0006060423
  166  C 12  S      0.0005055901    -0.0010453078     0.0003344870    -0.0000841879     0.0002572273
  167  C 12  S     -0.0008872784     0.0031890018    -0.0010373902     0.0003312963    -0.0011179949
  168  C 12  S     -0.0043694121    -0.0028652653     0.0027621022    -0.0014092789    -0.0013252128
  169  C 12  X      0.0147598244    -0.0214067503     0.0105555591     0.0101541614     0.0231715393
  170  C 12  Y     -0.0698270580    -0.0060634824    -0.0062838575     0.0228631130     0.0306553493
  171  C 12  Z      0.0528660415     0.0102073962     0.0013376461     0.0303508590     0.0224960160
  172  C 12  X     -0.0046040318    -0.0047106159     0.0022161414     0.0059274241     0.0092762631
  173  C 12  Y      0.0189597515    -0.0028836531    -0.0020829840     0.0109549999     0.0150638861
  174  C 12  Z     -0.0140307639     0.0023295088     0.0010045216     0.0141142996     0.0116406735
  175  C 12 XX     -0.0049197806    -0.0008225293     0.0004051428    -0.0014076944    -0.0004298119
  176  C 12 YY     -0.0005425023     0.0006371189    -0.0003060903     0.0002000364    -0.0003845891
  177  C 12 ZZ      0.0052051708     0.0001584578    -0.0000225254     0.0011988539     0.0009082713
  178  C 12 XY      0.0102227572     0.0000570770     0.0001560058    -0.0013668446    -0.0014765749
  179  C 12 XZ     -0.0062148831     0.0007430715    -0.0004065707    -0.0012912818    -0.0017847600
  180  C 12 YZ     -0.0039411986    -0.0004733786     0.0001750477     0.0005575155     0.0010868947
  181  C 13  S     -0.0228752859    -0.0009630142     0.0012475961    -0.0000263857     0.0003110392
  182  C 13  S      0.0572927017     0.0022062843    -0.0026347213     0.0001591669    -0.0006543605
  183  C 13  S      0.0610267902     0.0062901474    -0.0034109170     0.0008212855     0.0026485315
  184  C 13  X     -0.1951864510     0.0085765327     0.0015101406     0.0173487749     0.0063759532
  185  C 13  Y      0.1722490758     0.0052580360     0.0021093362     0.0307011982     0.0253979121
  186  C 13  Z     -0.0612544695    -0.0139684740    -0.0016216496     0.0329058245     0.0439738985
  187  C 13  X     -0.0504008452    -0.0006668081     0.0017905775     0.0083709257     0.0045560739
  188  C 13  Y      0.0673408322     0.0026759532     0.0001764338     0.0159922406     0.0173632389
  189  C 13  Z     -0.0352661984    -0.0043861467    -0.0004490743     0.0174305743     0.0210172572
  190  C 13 XX      0.0057903189    -0.0006480324    -0.0000072370    -0.0014337435    -0.0006133308
  191  C 13 YY     -0.0034291242     0.0005228626    -0.0003548191     0.0017022584     0.0013003122
  192  C 13 ZZ      0.0015091720     0.0004826010    -0.0001127620    -0.0002283761    -0.0007475461
  193  C 13 XY      0.0040689206     0.0003625491     0.0002360498    -0.0009644379    -0.0009801437
  194  C 13 XZ     -0.0048227180     0.0004226903    -0.0003043278    -0.0017840276    -0.0018150072
  195  C 13 YZ      0.0045741529    -0.0007954842     0.0001610755     0.0008521046     0.0012904471
  196  C 14  S     -0.0220569224     0.0010970024    -0.0017565361    -0.0000169649    -0.0003111472
  197  C 14  S      0.0557270082    -0.0029605792     0.0037012631    -0.0000444321     0.0005013637
  198  C 14  S      0.0651043401    -0.0012756225    -0.0019651197     0.0019149848    -0.0022052903
  199  C 14  X      0.1067535469    -0.0135564452    -0.0031042533     0.0185995130     0.0285574215
  200  C 14  Y      0.1662614269    -0.0125330861     0.0021737046     0.0405396053     0.0401091506
  201  C 14  Z     -0.1870501874     0.0057631306     0.0008051104     0.0505267446     0.0362544347
  202  C 14  X      0.0035598368    -0.0084230254     0.0007092319     0.0093393591     0.0127890419
  203  C 14  Y      0.0746344303    -0.0062058573    -0.0004643853     0.0214676560     0.0152565250
  204  C 14  Z     -0.0646174538     0.0029803708     0.0004903120     0.0272698947     0.0268331722
  205  C 14 XX      0.0075603803    -0.0000671112    -0.0001288186    -0.0004250212     0.0003641053
  206  C 14 YY     -0.0027904353    -0.0006149224     0.0004226475     0.0031259340     0.0021285210
  207  C 14 ZZ     -0.0009754381     0.0004100619     0.0002885746    -0.0026479462    -0.0027358830
  208  C 14 XY     -0.0010777874     0.0004282550     0.0000752739     0.0005236456     0.0005061955
  209  C 14 XZ     -0.0014681281    -0.0000824832     0.0000795336    -0.0012009354    -0.0005166163
  210  C 14 YZ      0.0059902869    -0.0003406102    -0.0002268784     0.0006948178     0.0008570674
  211  H 15  S      0.0036878016     0.0596980833    -0.2058562578     0.0006106814     0.0255036753
  212  H 15  S      0.0010358154     0.0232654282    -0.0863877918     0.0004869282     0.0088285500
  213  H 16  S     -0.0021500978    -0.1708250718     0.0406374168    -0.0452600459    -0.0006982444
  214  H 16  S     -0.0007617822    -0.0569392161     0.0147099655    -0.0193377923    -0.0033460587
  215  H 17  S     -0.0017115820    -0.1587954745    -0.0224496509    -0.0663481712     0.0794119733
  216  H 17  S     -0.0003087700    -0.0526231802    -0.0100735894    -0.0269027511     0.0308757516
  217  H 18  S      0.0053519400     0.0758638186     0.2053670494     0.0238982077    -0.0330321525
  218  H 18  S      0.0028625884     0.0298324998     0.0843491776     0.0099627024    -0.0153454793
  219  H 19  S     -0.0025303805     0.1218338515     0.0013459861     0.0937825106    -0.0148695634
  220  H 19  S     -0.0007988792     0.0508420098    -0.0000083150     0.0487820127    -0.0087665125
  221  H 20  S     -0.0011696340    -0.1800948021     0.0011613233     0.1148810590     0.0081567847
  222  H 20  S     -0.0004758874    -0.0750142412     0.0009267968     0.0502559834     0.0048636181
  223  H 21  S      0.1876184794     0.0022885019    -0.0079616790    -0.0004529875     0.0001573070
  224  H 21  S      0.0704913388     0.0023147551    -0.0013662577     0.0003140015    -0.0010442326
  225  H 22  S      0.1940708807    -0.0012333265     0.0011101678     0.0008840167    -0.0065606402
  226  H 22  S      0.0733293018    -0.0003511366    -0.0002097020     0.0003704619    -0.0030508683
  227  H 23  S     -0.0039383368    -0.0193581998     0.0082146171    -0.0024485516     0.0112162634
  228  H 23  S     -0.0016010686    -0.0082184914     0.0036059090    -0.0011605846     0.0053572585
  229  H 24  S     -0.1898987749    -0.0008031485    -0.0027236839     0.0000538656    -0.0001360628
  230  H 24  S     -0.0700715033     0.0003594765    -0.0014706992     0.0001223670     0.0008864567
  231  H 25  S     -0.1923143826     0.0116653573     0.0019169205     0.0020556753    -0.0085180269
  232  H 25  S     -0.0667659939     0.0008332542     0.0017076871    -0.0005808003    -0.0100292622
  233  C 26  S     -0.0001236039    -0.0264027703     0.0139389140    -0.0034354524     0.0098474269
  234  C 26  S      0.0002396173     0.0596949301    -0.0336727826     0.0075014364    -0.0211786678
  235  C 26  S      0.0018326147     0.0380947264    -0.0298085627     0.0027158476     0.0066889446
  236  C 26  X     -0.0003479621    -0.1075051592     0.0321165219     0.0286640332     0.0459130122
  237  C 26  Y      0.0060367613     0.0062327870     0.0284392408     0.0843337075     0.0154119937
  238  C 26  Z     -0.0047874916    -0.0090000287    -0.0356647974     0.0917041154     0.0341559750
  239  C 26  X     -0.0002034337    -0.0084718046     0.0098809205     0.0249894703     0.0087988137
  240  C 26  Y      0.0051997826     0.0075347987     0.0089572215     0.0418956637     0.0046562608
  241  C 26  Z     -0.0041396202    -0.0161396310    -0.0069165315     0.0359101686     0.0220115966
  242  C 26 XX     -0.0001286835     0.0079790995    -0.0028299555    -0.0000123209    -0.0012946575
  243  C 26 YY      0.0000069917     0.0029457677    -0.0010580908     0.0000556416    -0.0008244452
  244  C 26 ZZ      0.0001455169     0.0015439826    -0.0018919003     0.0000510481    -0.0019702049
  245  C 26 XY      0.0002851776     0.0001654620    -0.0001986562    -0.0000974588     0.0013186464
  246  C 26 XZ     -0.0001697188    -0.0006919086     0.0007545093     0.0008268682     0.0017128736
  247  C 26 YZ     -0.0001212168     0.0002730878    -0.0005674751    -0.0002669974    -0.0005980514
  248  C 27  S      0.0004011067     0.0115586890    -0.0048415987     0.0013767958    -0.0049777574
  249  C 27  S     -0.0007158617    -0.0242846885     0.0086109198    -0.0029485335     0.0114835368
  250  C 27  S     -0.0003066167    -0.0327710235     0.0171429697    -0.0088869282     0.0104917471
  251  C 27  X     -0.0033463890     0.0271300441    -0.0169373866     0.0383373549     0.0149332092
  252  C 27  Y      0.0056603768    -0.0017185704     0.0176290442     0.0748980236     0.0296481953
  253  C 27  Z     -0.0030636520    -0.0429165042    -0.0048692479     0.0802453027     0.0550273650
  254  C 27  X      0.0012722158     0.0104985636    -0.0074842881     0.0227168618     0.0157378627
  255  C 27  Y      0.0010502031    -0.0036208890     0.0114125755     0.0324812682     0.0148845525
  256  C 27  Z     -0.0013690911    -0.0192006789    -0.0070944471     0.0364709121     0.0218708594
  257  C 27 XX      0.0007586368    -0.0017386604     0.0016717431    -0.0007260643     0.0011594244
  258  C 27 YY      0.0000515175    -0.0003942038     0.0001527775    -0.0000811886     0.0003350409
  259  C 27 ZZ     -0.0009038437    -0.0022858998    -0.0005756496     0.0007440662     0.0006073010
  260  C 27 XY     -0.0016828244    -0.0005966489    -0.0014981836    -0.0015119089     0.0009677665
  261  C 27 XZ      0.0010554232     0.0027635386     0.0004313861    -0.0011222771    -0.0004920417
  262  C 27 YZ      0.0006776222     0.0001930158     0.0004831210     0.0006231043    -0.0003562975
  263  C 28  S     -0.0003364489     0.0441386967    -0.0090157812    -0.0008307201     0.0177076546
  264  C 28  S      0.0006246673    -0.0988822485     0.0203914140     0.0076404989    -0.0407173674
  265  C 28  S     -0.0037506527    -0.1332770598     0.0557123020    -0.0299589827    -0.1205030355
  266  C 28  X      0.0035071782    -0.0372704323     0.0353636811     0.0480395342    -0.0300349217
  267  C 28  Y      0.0010581918    -0.1674224534     0.0128904551     0.1302489253     0.0327263392
  268  C 28  Z     -0.0035998969     0.0266608728    -0.0296920703     0.1317255027    -0.0970630594
  269  C 28  X      0.0007786728    -0.0111050314     0.0155649414     0.0429612662    -0.0261681872
  270  C 28  Y      0.0026120293    -0.0720280977     0.0524923881     0.0482819656     0.0370850481
  271  C 28  Z     -0.0031127209     0.0043499792    -0.0482967015     0.0599354985    -0.0587023889
  272  C 28 XX     -0.0001969044    -0.0107365542     0.0010698341     0.0032612113     0.0011438625
  273  C 28 YY      0.0000343132    -0.0090400444     0.0061539142    -0.0064608168    -0.0001045173
  274  C 28 ZZ      0.0003299120    -0.0012481361    -0.0043014641     0.0048502060    -0.0062563483
  275  C 28 XY     -0.0000293049    -0.0065413330    -0.0063632337    -0.0032147570     0.0024581873
  276  C 28 XZ      0.0001128078     0.0095283676     0.0054022850     0.0021979630    -0.0024015250
  277  C 28 YZ     -0.0000735939     0.0010900413     0.0020253012    -0.0059568405    -0.0001447789

                         46               47               48               49               50
                   -0.4096998829    -0.3969898058    -0.3964022529    -0.3897033409    -0.3800568434
    1  C  1  S     -0.0031849021     0.0007555472     0.0009232780    -0.0003479649     0.0087842414
    2  C  1  S      0.0098664345    -0.0023522408    -0.0015979681     0.0010034468    -0.0230297934
    3  C  1  S     -0.0502566388    -0.0390893069    -0.0446644764    -0.0115663953    -0.0079383986
    4  C  1  X     -0.0362959880     0.0879900447     0.0945599019     0.0412030874    -0.0425061454
    5  C  1  Y      0.0521388771     0.0865114886     0.0874814324     0.0365466507    -0.0120522096
    6  C  1  Z      0.0135157304     0.0683481890     0.0702061047     0.0115046189     0.0248117782
    7  C  1  X     -0.0268061979     0.0313223466     0.0340149632     0.0216937387    -0.0310990926
    8  C  1  Y      0.0286700602     0.0321195627     0.0334890615     0.0144929173     0.0032154760
    9  C  1  Z      0.0201930041     0.0422575587     0.0458198878     0.0104056920     0.0008165897
   10  C  1 XX     -0.0042812450     0.0037393193     0.0041133670     0.0012451341    -0.0019347510
   11  C  1 YY      0.0039743595     0.0011381754     0.0015070681     0.0015653267    -0.0039161941
   12  C  1 ZZ      0.0008389340    -0.0054470694    -0.0060392425    -0.0027506361     0.0011441299
   13  C  1 XY      0.0012703190    -0.0063895522    -0.0060884743    -0.0016529258    -0.0026032152
   14  C  1 XZ     -0.0008857067    -0.0030801330    -0.0034464828    -0.0003223658    -0.0010248431
   15  C  1 YZ     -0.0017204023    -0.0076448197    -0.0071199646    -0.0010492629    -0.0007046601
   16  C  2  S      0.0048458684     0.0081306430     0.0099943763     0.0028292948    -0.0044822788
   17  C  2  S     -0.0134426698    -0.0206523279    -0.0253138271    -0.0088367671     0.0146716508
   18  C  2  S      0.0220684254    -0.0401148996    -0.0337772222     0.0059852144    -0.0193101484
   19  C  2  X      0.0603851189     0.0530702292     0.0488663059     0.0058275743     0.0319739662
   20  C  2  Y     -0.0139774151    -0.0762728316    -0.0961726247    -0.0363308280     0.0732871880
   21  C  2  Z      0.0001761545    -0.1228059378    -0.1103008893    -0.0229674914    -0.0602016084
   22  C  2  X      0.0401413002     0.0223483179     0.0223649145     0.0085966165     0.0088960889
   23  C  2  Y      0.0005744881    -0.0352930953    -0.0426647097    -0.0111691346     0.0239674368
   24  C  2  Z      0.0117391922    -0.0707127919    -0.0640873107    -0.0124643387    -0.0334147288
   25  C  2 XX      0.0020382695     0.0022185641     0.0026430772     0.0005360574    -0.0005318544
   26  C  2 YY     -0.0021277723    -0.0025409012    -0.0024508551     0.0003816611    -0.0008878019
   27  C  2 ZZ     -0.0018608526    -0.0036441847    -0.0050434301    -0.0027348049     0.0050528069
   28  C  2 XY     -0.0047651026     0.0023251232     0.0030161672     0.0015532121    -0.0041820057
   29  C  2 XZ      0.0008516761    -0.0005642502     0.0000546144     0.0006027649     0.0010838023
   30  C  2 YZ     -0.0012882802    -0.0040508044    -0.0034934532    -0.0007997496    -0.0041206055
   31  C  3  S     -0.0014359263     0.0077394259     0.0076794143    -0.0003091153    -0.0005476212
   32  C  3  S      0.0023451558    -0.0154106223    -0.0158742458     0.0023979611     0.0039027417
   33  C  3  S      0.0002923316    -0.0465432997    -0.0512562761    -0.0095585233    -0.0545778822
   34  C  3  X     -0.0069519238     0.0347850995     0.0431685734     0.0257613909    -0.1472856815
   35  C  3  Y     -0.0039477708    -0.1272154545    -0.1005860635     0.0063445695    -0.0663172305
   36  C  3  Z     -0.0170985072    -0.0025955190    -0.0076220565     0.0163704219    -0.0231549253
   37  C  3  X     -0.0039916853     0.0081318752     0.0121415893     0.0121994189    -0.1007098423
   38  C  3  Y     -0.0025411778    -0.0645820755    -0.0510527953     0.0052753050    -0.0514792078
   39  C  3  Z     -0.0067067944    -0.0079922055    -0.0150606542     0.0017182272    -0.0202383529
   40  C  3 XX     -0.0021701389     0.0016479230     0.0012626306     0.0011436730    -0.0076731642
   41  C  3 YY      0.0006371376    -0.0010428859    -0.0002826131     0.0022324792    -0.0024124555
   42  C  3 ZZ      0.0014769383    -0.0032488270    -0.0036351553    -0.0027306315     0.0089791294
   43  C  3 XY     -0.0002568610    -0.0011018136    -0.0012800152    -0.0007432880     0.0065162702
   44  C  3 XZ      0.0005924425     0.0007149798     0.0016518705     0.0001101298    -0.0004087040
   45  C  3 YZ      0.0000433183    -0.0048645273    -0.0038663073    -0.0000921440    -0.0031118960
   46  C  4  S     -0.0032639834     0.0004826007    -0.0008003490    -0.0018691712     0.0057700130
   47  C  4  S      0.0081986713     0.0011202374     0.0037097148     0.0057239414    -0.0194321591
   48  C  4  S      0.0052013882    -0.0513369816    -0.0500462777    -0.0120479316     0.0754818264
   49  C  4  X      0.0102210088     0.0356992989     0.0228923366    -0.0259242180     0.1725389259
   50  C  4  Y     -0.0161070207     0.0652374662     0.0554180782     0.0103906652    -0.0398835146
   51  C  4  Z      0.0206181583     0.0528569789     0.0356910397    -0.0250195328     0.0257174749
   52  C  4  X      0.0116599841     0.0060091923     0.0001318472    -0.0181944901     0.0914395983
   53  C  4  Y     -0.0092941067     0.0469069927     0.0428920952     0.0104209759    -0.0478479249
   54  C  4  Z      0.0041497819     0.0147710521     0.0042012634    -0.0135921800     0.0158672263
   55  C  4 XX      0.0017517727     0.0023936107     0.0015278587    -0.0015993899     0.0099537170
   56  C  4 YY     -0.0009549882    -0.0011568026    -0.0002980390     0.0013603916    -0.0023182286
   57  C  4 ZZ      0.0011012282    -0.0013123384    -0.0007976296     0.0009986104    -0.0087915834
   58  C  4 XY     -0.0001778275    -0.0028570840    -0.0022524628     0.0019923872    -0.0077060365
   59  C  4 XZ     -0.0001337211    -0.0057322882    -0.0050305148    -0.0007996612     0.0042709585
   60  C  4 YZ     -0.0006565788    -0.0067141750    -0.0059719372    -0.0005305374    -0.0051946073
   61  C  5  S      0.0057563184    -0.0097805187    -0.0025479146     0.0016044526    -0.0139031608
   62  C  5  S     -0.0129643363     0.0157196690     0.0003126973    -0.0036084501     0.0309185207
   63  C  5  S     -0.0172992635     0.0970217756     0.0590146514     0.0131313585     0.0145746775
   64  C  5  X      0.0177473486    -0.0159784845    -0.0364598042    -0.0001754183     0.0314720481
   65  C  5  Y      0.0400755809     0.0091500136    -0.0043733939    -0.0365854727     0.2053281829
   66  C  5  Z      0.0010260838    -0.0377259876    -0.0249529251    -0.0309468756     0.1811291112
   67  C  5  X      0.0144871262    -0.0243896053    -0.0556972899    -0.0023518539     0.0168635406
   68  C  5  Y      0.0179325070     0.0277198306     0.0171174705    -0.0129948606     0.1135890254
   69  C  5  Z      0.0009023198    -0.0386264716    -0.0194521104    -0.0220123447     0.0897977709
   70  C  5 XX      0.0009171495     0.0007983188    -0.0011981455     0.0018824639     0.0005656124
   71  C  5 YY      0.0020337683     0.0015227174     0.0002891168    -0.0023076881     0.0114298538
   72  C  5 ZZ     -0.0059736776     0.0020896115     0.0014830795    -0.0007266588    -0.0044917436
   73  C  5 XY      0.0028546075     0.0056394873     0.0047765129    -0.0013537233     0.0016099617
   74  C  5 XZ      0.0019387924    -0.0017312038    -0.0005047617     0.0015889899    -0.0042278998
   75  C  5 YZ     -0.0000948291     0.0038416762     0.0029943740     0.0013813919    -0.0017206593
   76  C  6  S     -0.0054305076    -0.0063435870    -0.0060910129    -0.0026614280     0.0123068000
   77  C  6  S      0.0135837007     0.0163907088     0.0156838679     0.0065491044    -0.0295862688
   78  C  6  S      0.0266393329     0.0371265489     0.0400150036     0.0125954868    -0.0532277139
   79  C  6  X      0.0177598455    -0.0889731040    -0.0881389447    -0.0067242432    -0.1012254074
   80  C  6  Y     -0.0601463754    -0.0833682668    -0.0825212069    -0.0326581778     0.0353269728
   81  C  6  Z     -0.0016958247    -0.0819073730    -0.0713209380     0.0035428576     0.0360869665
   82  C  6  X      0.0082712685    -0.0408213285    -0.0393612063    -0.0025981880    -0.0569910726
   83  C  6  Y     -0.0348015019    -0.0498459584    -0.0499662084    -0.0184737441     0.0218234780
   84  C  6  Z     -0.0030309568    -0.0464566403    -0.0416606065     0.0005315276     0.0264989063
   85  C  6 XX     -0.0013421159     0.0027328318     0.0023442620    -0.0011754019     0.0069940211
   86  C  6 YY      0.0023492344     0.0022899551     0.0024159073     0.0017482249    -0.0031688843
   87  C  6 ZZ      0.0011153732    -0.0024115088    -0.0022025687     0.0005408897    -0.0089379970
   88  C  6 XY      0.0018917736    -0.0075684664    -0.0076819520    -0.0010107968    -0.0039053616
   89  C  6 XZ     -0.0016423539    -0.0063172652    -0.0055471091     0.0003713200    -0.0025092409
   90  C  6 YZ     -0.0008632554    -0.0084985837    -0.0082488090    -0.0016305459    -0.0005582570
   91  C  7  S      0.0283964784    -0.0017601008    -0.0021637169     0.0012093202    -0.0016190389
   92  C  7  S     -0.0595758139     0.0020425430     0.0031427938    -0.0030047720     0.0022722146
   93  C  7  S     -0.0212162740     0.0171230192     0.0106342591    -0.0004173132     0.0149048375
   94  C  7  X     -0.1101019505    -0.1188189992    -0.0933220298    -0.0440978460    -0.1412182236
   95  C  7  Y     -0.0433580609    -0.0215309401    -0.0280508178    -0.0047993321    -0.1398669135
   96  C  7  Z     -0.1450449454     0.1694162230     0.1624747828     0.0688811144    -0.0803378227
   97  C  7  X     -0.0167972762    -0.0871235950    -0.0696536246    -0.0260438386    -0.0930586857
   98  C  7  Y     -0.0746237135     0.0193838463     0.0121967778    -0.0008810357    -0.0652811540
   99  C  7  Z     -0.0417085609     0.0729638422     0.0704890443     0.0365814196    -0.0522976509
  100  C  7 XX     -0.0023345426    -0.0064645269    -0.0060063539    -0.0025003682    -0.0074999838
  101  C  7 YY      0.0039710314    -0.0004024973    -0.0010275146    -0.0006616755     0.0112730186
  102  C  7 ZZ     -0.0033240472     0.0052665787     0.0045813464     0.0022366743    -0.0036221528
  103  C  7 XY     -0.0011613783     0.0046364907     0.0044940666     0.0020445805     0.0017454022
  104  C  7 XZ     -0.0014646440     0.0007050563     0.0005091848     0.0002108558    -0.0058164914
  105  C  7 YZ     -0.0001657394    -0.0046136912    -0.0038598432    -0.0019040239    -0.0012466378
  106  C  8  S     -0.0003221833     0.0123442502    -0.0126134677    -0.0005095874     0.0000630288
  107  C  8  S      0.0008638287    -0.0294732728     0.0284513591     0.0007799608    -0.0002304616
  108  C  8  S     -0.0008505904     0.0103966239    -0.0113765908     0.0080042743    -0.0009551035
  109  C  8  X      0.0704054137    -0.0854039907     0.0957229397     0.0483825275     0.0017626076
  110  C  8  Y      0.1381531488     0.0352818857     0.0231392445    -0.1715491103    -0.0614159651
  111  C  8  Z      0.1618507485     0.0314302314    -0.0337316272     0.1439480665    -0.0112827397
  112  C  8  X      0.0331431838     0.0094235238     0.0133671155     0.0299226995     0.0051233049
  113  C  8  Y      0.0707857840     0.0078640111     0.0025622594    -0.0861054457    -0.0336942972
  114  C  8  Z      0.0854591770     0.0024646054     0.0068274148     0.0696268851    -0.0003864653
  115  C  8 XX      0.0007180561     0.0075737683    -0.0074312897     0.0035759502    -0.0036978158
  116  C  8 YY      0.0001409755    -0.0084232064     0.0089338868    -0.0000434387     0.0006175833
  117  C  8 ZZ     -0.0006340199    -0.0042524446     0.0032867571    -0.0033167011     0.0027633595
  118  C  8 XY      0.0004560538     0.0016746791    -0.0017362114    -0.0046616425    -0.0066477967
  119  C  8 XZ      0.0007818108    -0.0051635897     0.0068560912     0.0035075409    -0.0026622477
  120  C  8 YZ     -0.0002664162     0.0060239149    -0.0067114444     0.0020430877     0.0025263920
  121  N  9  S      0.0527354136    -0.0101011143    -0.0147877782    -0.0025484472     0.0016561636
  122  N  9  S      0.1119159889    -0.0217779433    -0.0311565026    -0.0052245389     0.0027731128
  123  N  9  S      0.1192547318    -0.0111986067    -0.0331148211    -0.0099710615     0.0222565123
  124  N  9  X     -0.0412934117     0.1460026641     0.1397107122     0.0537155108     0.1335657684
  125  N  9  Y      0.2243342228    -0.0301667625    -0.0477791991    -0.0119195099     0.1567080512
  126  N  9  Z      0.0078549421    -0.1262747124    -0.1046483095    -0.0555994100     0.0724692265
  127  N  9  X      0.0224886776    -0.0840865972    -0.0789118519    -0.0298435104    -0.0792883916
  128  N  9  Y     -0.1243761893     0.0186772803     0.0263874023     0.0060742327    -0.0866002584
  129  N  9  Z     -0.0037687045     0.0695799594     0.0590062328     0.0318923662    -0.0440591846
  130  N  9 XX      0.0068085342     0.0084898340     0.0071362739     0.0033088202     0.0095808784
  131  N  9 YY     -0.0105663475     0.0002852683     0.0008912018     0.0004599065    -0.0141796111
  132  N  9 ZZ      0.0096087744    -0.0098788692    -0.0093626655    -0.0039326207     0.0046028501
  133  N  9 XY      0.0076447948    -0.0086932129    -0.0086385742    -0.0032705526    -0.0012098108
  134  N  9 XZ      0.0016796872    -0.0005460695    -0.0001563207    -0.0005360590     0.0076730979
  135  N  9 YZ      0.0039999535     0.0068834660     0.0053929612     0.0028868162     0.0012088069
  136  C 10  S      0.0007211780    -0.0072885898     0.0117436461    -0.0035933075     0.0017878881
  137  C 10  S     -0.0014633199     0.0186152185    -0.0262347476     0.0000993183    -0.0051047398
  138  C 10  S      0.0002928164    -0.0032436297    -0.0151249892     0.0750064750     0.0091286105
  139  C 10  X      0.0557039481     0.1821095551    -0.1549315080    -0.0405503126    -0.0369000201
  140  C 10  Y      0.1052923807    -0.0210427605     0.0070395234     0.1754066494    -0.0336684372
  141  C 10  Z      0.1264659765    -0.0370650864     0.0900142654    -0.1043098007    -0.0912718497
  142  C 10  X      0.0307251141     0.0701543311    -0.0688977068     0.0062258775    -0.0201734380
  143  C 10  Y      0.0578746812     0.0056806446    -0.0039055761     0.0456836380    -0.0319192266
  144  C 10  Z      0.0711664577    -0.0214570915     0.0495713047    -0.0257855523    -0.0468333416
  145  C 10 XX      0.0019540985     0.0043484058    -0.0052092559     0.0059058779    -0.0022477481
  146  C 10 YY     -0.0070189520    -0.0055091653     0.0026218815     0.0042192182     0.0028652457
  147  C 10 ZZ      0.0048054032     0.0010964349     0.0006568970    -0.0058422897    -0.0006661589
  148  C 10 XY      0.0004781029     0.0055932084    -0.0010771649    -0.0159658099    -0.0049726466
  149  C 10 XZ      0.0038047299    -0.0054886059     0.0036516117     0.0116305036    -0.0018993984
  150  C 10 YZ     -0.0023535082     0.0034035150    -0.0045732245     0.0021018455     0.0021371965
  151  C 11  S     -0.0003617195     0.0036554793    -0.0051185262    -0.0014079392    -0.0012262084
  152  C 11  S      0.0006957736    -0.0069282416     0.0083090182     0.0111382656     0.0038856718
  153  C 11  S      0.0008709969    -0.0434578983     0.0669803479    -0.0591835787    -0.0045083725
  154  C 11  X      0.0451225659    -0.1801661763     0.1736141590     0.0760199657    -0.0273603802
  155  C 11  Y      0.0915847102     0.0615547174     0.0088731138    -0.1689052312    -0.1006995530
  156  C 11  Z      0.1033805788     0.0500282552    -0.0552474879     0.1389132151    -0.0712457608
  157  C 11  X      0.0248167351    -0.0592181056     0.0533238195     0.0407840498    -0.0192298854
  158  C 11  Y      0.0504224156     0.0352615059    -0.0088546699    -0.0396768290    -0.0522500693
  159  C 11  Z      0.0578243493     0.0096790659     0.0005326418     0.0330815260    -0.0505817368
  160  C 11 XX     -0.0022921359     0.0063797302    -0.0091266634     0.0082830001     0.0019038753
  161  C 11 YY     -0.0042431048    -0.0073163120     0.0072890963    -0.0029686701     0.0038795390
  162  C 11 ZZ      0.0067205580    -0.0015071927     0.0057335485    -0.0080260860    -0.0057333567
  163  C 11 XY     -0.0035200193     0.0017825044     0.0009715329    -0.0142888855    -0.0000030833
  164  C 11 XZ     -0.0012604933    -0.0051223628     0.0031130124     0.0079149300     0.0011118872
  165  C 11 YZ      0.0000104067     0.0058733729    -0.0085494576     0.0091569912     0.0014870452
  166  C 12  S     -0.0000587458     0.0032002543    -0.0038964922     0.0010035810    -0.0000149799
  167  C 12  S      0.0002812481    -0.0157135458     0.0177490467    -0.0026011919     0.0002743519
  168  C 12  S      0.0013340495     0.0526559835    -0.0639274129    -0.0063296551    -0.0045331486
  169  C 12  X      0.0369931782     0.1912454964    -0.1786954886    -0.0393292837    -0.0490070725
  170  C 12  Y      0.0719741220    -0.0312470514    -0.0070263025     0.2180911165    -0.0443534102
  171  C 12  Z      0.0929914140    -0.0355366173     0.1086710629    -0.1416462563    -0.1016210490
  172  C 12  X      0.0181237173     0.0404942212    -0.0305931294    -0.0153841822    -0.0223810497
  173  C 12  Y      0.0350419373    -0.0083823214    -0.0022913881     0.0926602462    -0.0240031164
  174  C 12  Z      0.0450519768    -0.0000228656     0.0276377431    -0.0587896592    -0.0521568140
  175  C 12 XX     -0.0039117258     0.0130294993    -0.0159722247     0.0040324265     0.0030838704
  176  C 12 YY      0.0004333723    -0.0090893748     0.0097375960     0.0001287624     0.0001386850
  177  C 12 ZZ      0.0034594604    -0.0017115316     0.0039438918    -0.0044085611    -0.0033389687
  178  C 12 XY     -0.0039437495     0.0026992088    -0.0016229626    -0.0096153181     0.0018295871
  179  C 12 XZ     -0.0039764913    -0.0104842747     0.0087549514     0.0047693128     0.0044700607
  180  C 12 YZ      0.0017130475     0.0066815997    -0.0075512755     0.0039835470    -0.0012470885
  181  C 13  S      0.0000903651     0.0050550065    -0.0034104774     0.0006318761     0.0013362212
  182  C 13  S     -0.0001499783    -0.0076756453     0.0058141217    -0.0095170735    -0.0043007844
  183  C 13  S     -0.0023889415    -0.0590109958     0.0526528792     0.0665643475     0.0099853519
  184  C 13  X      0.0483353144    -0.1543648454     0.1838790640     0.0195107691    -0.0221326292
  185  C 13  Y      0.0908082830     0.0302370472     0.0419044561    -0.1716038797    -0.0994362182
  186  C 13  Z      0.0995643724     0.0646682266    -0.0878996123     0.1653233780    -0.0716174642
  187  C 13  X      0.0268000264    -0.0375749530     0.0540913501    -0.0128707733    -0.0200056369
  188  C 13  Y      0.0485554202     0.0011995073     0.0341754474    -0.0358008161    -0.0484446329
  189  C 13  Z      0.0568518140     0.0288140094    -0.0364441934     0.0527523047    -0.0512760118
  190  C 13 XX     -0.0035497615     0.0046390969    -0.0076082628     0.0056812988     0.0022076706
  191  C 13 YY      0.0048342366    -0.0074805660     0.0081697743     0.0043211666    -0.0033340625
  192  C 13 ZZ     -0.0013634268    -0.0010308387     0.0021449193    -0.0070262499     0.0012117034
  193  C 13 XY     -0.0021483144     0.0061226741    -0.0027260886    -0.0164518729    -0.0018105307
  194  C 13 XZ     -0.0048250915    -0.0082591248     0.0049884449     0.0097932682     0.0048441146
  195  C 13 YZ      0.0023996181     0.0056125184    -0.0062216231     0.0030279479    -0.0015336340
  196  C 14  S     -0.0003032922    -0.0124019561     0.0081900997     0.0044115519    -0.0015065395
  197  C 14  S      0.0007950461     0.0267189890    -0.0211587655    -0.0014742899     0.0041408693
  198  C 14  S      0.0012501052     0.0166418587    -0.0039722893    -0.0878174381    -0.0105747976
  199  C 14  X      0.0496688660     0.1622199251    -0.1720828744    -0.0173264226    -0.0515885691
  200  C 14  Y      0.1031376524    -0.0121115945    -0.0031860142     0.1786833912    -0.0301229366
  201  C 14  Z      0.1270078514    -0.0362735990     0.1053969792    -0.1180235795    -0.0845264787
  202  C 14  X      0.0289082126     0.0757711065    -0.0701985143    -0.0118059458    -0.0247850131
  203  C 14  Y      0.0594630703    -0.0176936604     0.0028928982     0.0418276713    -0.0331404695
  204  C 14  Z      0.0666250554    -0.0045173264     0.0437243522    -0.0152027235    -0.0412594004
  205  C 14 XX      0.0000523039     0.0048949534    -0.0074695787     0.0088225444    -0.0012710921
  206  C 14 YY      0.0069759859    -0.0022748099     0.0052438432    -0.0030109092    -0.0018573797
  207  C 14 ZZ     -0.0067549999    -0.0003573319     0.0018925160    -0.0108409635     0.0031615806
  208  C 14 XY      0.0023999337     0.0024663702     0.0020283644    -0.0138803578    -0.0052388875
  209  C 14 XZ     -0.0015317443    -0.0033706837     0.0018082622     0.0080606264    -0.0003768330
  210  C 14 YZ      0.0009667080     0.0034694272    -0.0065594951     0.0096320418     0.0016200068
  211  H 15  S      0.0127522381    -0.0015053848    -0.0036176402    -0.0173399130     0.0314176032
  212  H 15  S      0.0053885087     0.0034607787     0.0018307202    -0.0058451586     0.0181716927
  213  H 16  S     -0.0318149039     0.0321549510     0.0468579540     0.0255878812    -0.0673571299
  214  H 16  S     -0.0104167100     0.0173262431     0.0231433670     0.0131413246    -0.0278087274
  215  H 17  S      0.0194075436    -0.0074534083    -0.0066180301    -0.0234886137     0.0669306597
  216  H 17  S      0.0058041743    -0.0021102034    -0.0027483767    -0.0119856300     0.0324173575
  217  H 18  S     -0.0151285690     0.0356779071     0.0355796750     0.0186697469    -0.0171432994
  218  H 18  S     -0.0051972631     0.0165245534     0.0166501920     0.0075092785    -0.0082469677
  219  H 19  S     -0.0133519499    -0.1379214258    -0.1307855106    -0.0145558864    -0.0330527454
  220  H 19  S     -0.0064463675    -0.0616467616    -0.0589221752    -0.0072231216    -0.0125132260
  221  H 20  S     -0.0341283984     0.0587631531     0.0575035544    -0.0046945324     0.0955033988
  222  H 20  S     -0.0175080004     0.0247254242     0.0243711237    -0.0032422490     0.0508549489
  223  H 21  S     -0.0022809732    -0.1070889127     0.0587761510     0.1894963044     0.0285511516
  224  H 21  S     -0.0004155165    -0.0508488324     0.0303446937     0.0910391399     0.0162645032
  225  H 22  S      0.0031096195    -0.0504003504     0.1019179879    -0.1900127421    -0.0253645651
  226  H 22  S      0.0013830428    -0.0251864065     0.0500088621    -0.0961905090    -0.0136501025
  227  H 23  S     -0.0027801035     0.1875040189    -0.2014422801     0.0082417952    -0.0061183386
  228  H 23  S     -0.0013258847     0.0935724837    -0.1006664043     0.0042133816    -0.0031986736
  229  H 24  S     -0.0013612182    -0.1072350344     0.0665429616     0.1874505075     0.0323583642
  230  H 24  S     -0.0010235033    -0.0505603031     0.0341864651     0.0939473842     0.0175328077
  231  H 25  S      0.0044690598    -0.0443195253     0.1070655433    -0.2010166810    -0.0231015740
  232  H 25  S      0.0046687986    -0.0312441428     0.0392304436    -0.0945535123    -0.0168708453
  233  C 26  S     -0.0022260187     0.0112353929    -0.0115299517    -0.0026277023     0.0065686230
  234  C 26  S      0.0047648122    -0.0204571684     0.0233975632     0.0068409445    -0.0149347802
  235  C 26  S     -0.0028953546    -0.0049144049     0.0413905255     0.0062128435    -0.0023815092
  236  C 26  X      0.0283696701    -0.0419689700     0.0203277215     0.0008642627     0.0648433427
  237  C 26  Y      0.0860732254     0.0442671243     0.0293821117    -0.0685812149     0.1443721819
  238  C 26  Z      0.0806328649    -0.0308741201    -0.0487586993     0.0298580885     0.0836151957
  239  C 26  X      0.0157053955     0.0150294398     0.0054918660     0.0134987069     0.0227951329
  240  C 26  Y      0.0420162788     0.0191097506     0.0128646464    -0.0380572040     0.0653956884
  241  C 26  Z      0.0389964422    -0.0245501358    -0.0168417674     0.0158537504     0.0381206661
  242  C 26 XX      0.0043776186    -0.0019251453     0.0031025129     0.0031883591    -0.0044061264
  243  C 26 YY      0.0002068405    -0.0006865548     0.0002801643     0.0003300835    -0.0003186500
  244  C 26 ZZ     -0.0033284382    -0.0007643439     0.0006405121    -0.0021369263     0.0009057638
  245  C 26 XY      0.0037430528     0.0019547276     0.0016003059    -0.0029391520    -0.0032985095
  246  C 26 XZ      0.0035549938     0.0006204705    -0.0010070900     0.0026816446    -0.0020926528
  247  C 26 YZ     -0.0015776935    -0.0000667268    -0.0002353566     0.0013083017     0.0015850287
  248  C 27  S      0.0010731170    -0.0299451054     0.0302690245    -0.0005273486    -0.0021097709
  249  C 27  S     -0.0025722812     0.0700311207    -0.0712030268     0.0017977402     0.0049180673
  250  C 27  S     -0.0012027266     0.0391086649    -0.0781942998    -0.0087349282     0.0006844489
  251  C 27  X      0.0523026286     0.0700102669    -0.0981073760     0.0261877159     0.0108462070
  252  C 27  Y      0.1114446971     0.0395170166     0.0324100225    -0.0856673751     0.0778317897
  253  C 27  Z      0.1153252538    -0.0597098842     0.0187080866     0.0525539680     0.0568630361
  254  C 27  X      0.0209116005     0.0456792489    -0.0270940704     0.0144110680     0.0130523196
  255  C 27  Y      0.0524067840     0.0223017663     0.0185633314    -0.0299194058     0.0448486926
  256  C 27  Z      0.0551514099    -0.0385406820    -0.0039730011     0.0137350424     0.0252259877
  257  C 27 XX      0.0011205502     0.0074268254    -0.0048904881     0.0013275864    -0.0026754527
  258  C 27 YY     -0.0000728246     0.0029138871    -0.0028293162     0.0001527304     0.0005426614
  259  C 27 ZZ     -0.0016426926     0.0022089748    -0.0052578539    -0.0012560204     0.0033143955
  260  C 27 XY      0.0007398041    -0.0010674667    -0.0011833620    -0.0004087864    -0.0083720747
  261  C 27 XZ      0.0018213217     0.0005847939     0.0030626884     0.0017149599    -0.0039631527
  262  C 27 YZ     -0.0003882400     0.0015795070    -0.0007070295     0.0002507151     0.0035693989
  263  C 28  S     -0.0034518654    -0.0044954295    -0.0072275125     0.0005898601    -0.0053717661
  264  C 28  S      0.0070467142     0.0018890572     0.0078048047    -0.0032685494     0.0110894996
  265  C 28  S      0.0514036397     0.0442666009     0.0510184787     0.0059459801     0.0263437633
  266  C 28  X     -0.0195982216    -0.0548497557    -0.0547475975    -0.0224925604    -0.0028911293
  267  C 28  Y     -0.1107770871     0.0244706849     0.0370126420     0.0076370060    -0.0149718805
  268  C 28  Z     -0.0529898370     0.0473624706     0.0361789622     0.0214636664    -0.0254680153
  269  C 28  X     -0.0121999094    -0.0690631696    -0.0633849871    -0.0127045948    -0.0195728209
  270  C 28  Y     -0.0575717003     0.0400637971     0.0378376018     0.0056688435     0.0126141348
  271  C 28  Z     -0.0159112498     0.0084618637     0.0106774846     0.0097773411    -0.0240380970
  272  C 28 XX     -0.0015525868    -0.0090828039    -0.0078650648    -0.0027911514    -0.0037587649
  273  C 28 YY      0.0055327973     0.0015235715     0.0019729545    -0.0004846926     0.0116643742
  274  C 28 ZZ     -0.0039504970     0.0099513284     0.0099403571     0.0034535991    -0.0056098391
  275  C 28 XY      0.0014996631     0.0028368089     0.0028133223     0.0009827125     0.0032198576
  276  C 28 XZ      0.0010492450     0.0020920040     0.0015769533    -0.0002396460    -0.0006040670
  277  C 28 YZ      0.0016846305     0.0000366503     0.0005515208     0.0002761654    -0.0039439686

                         51               52               53               54               55
                   -0.3648671069    -0.3436555940    -0.3308828740    -0.3060917292    -0.2897211583
    1  C  1  S     -0.0089951561    -0.0051502512    -0.0005298524    -0.0075679347     0.0231272689
    2  C  1  S      0.0252256137     0.0091346427    -0.0063634648     0.0180113787    -0.0471397335
    3  C  1  S     -0.0059398864     0.0746896511     0.0849647378     0.0360302348    -0.1710206115
    4  C  1  X     -0.0787885009    -0.2764020881     0.0909389851     0.0698938473    -0.0894812169
    5  C  1  Y     -0.0255697222    -0.0321865758    -0.0722537694    -0.0068791629     0.0771222666
    6  C  1  Z     -0.0409116034    -0.1800721156     0.0095582430    -0.0069729913     0.0773827472
    7  C  1  X     -0.0703963200    -0.1444539465     0.0584670899     0.0305792896    -0.0698504469
    8  C  1  Y     -0.0164890213    -0.0370457742    -0.0429067323    -0.0019876060     0.0786114831
    9  C  1  Z     -0.0182853718    -0.1232473517    -0.0193630853    -0.0206964975     0.0664879250
   10  C  1 XX     -0.0022436622    -0.0066635874     0.0097456305     0.0025138716    -0.0150181945
   11  C  1 YY      0.0010475317    -0.0001285272    -0.0084760355     0.0024331329     0.0040416931
   12  C  1 ZZ      0.0056478695     0.0096061801    -0.0005568021    -0.0015294670    -0.0020723801
   13  C  1 XY      0.0002495155     0.0108500668    -0.0031602182    -0.0061540224    -0.0004771507
   14  C  1 XZ      0.0008004144     0.0098578729     0.0010197425     0.0003240141    -0.0068942434
   15  C  1 YZ     -0.0019497647     0.0067140637    -0.0007289871    -0.0005448291     0.0003430104
   16  C  2  S     -0.0105494177    -0.0087565239     0.0016351464    -0.0064515693    -0.0139807137
   17  C  2  S      0.0335858709     0.0214882227    -0.0009812508     0.0233264966     0.0324274851
   18  C  2  S     -0.0852990437    -0.0234941501    -0.0225524023    -0.0587391651     0.0865351618
   19  C  2  X      0.0473230856    -0.1322224155    -0.1191453257     0.0242142788     0.2305475158
   20  C  2  Y      0.0583983833     0.1597077700     0.0796019247     0.0229491962    -0.0924153123
   21  C  2  Z      0.0044020182     0.1719633713    -0.0785026114    -0.0600887444     0.0031609080
   22  C  2  X     -0.0148969147    -0.0900424309    -0.0725758232    -0.0014028403     0.1520157369
   23  C  2  Y      0.0043527099     0.0674201181     0.0415689783     0.0011758810    -0.0566628006
   24  C  2  Z     -0.0076448912     0.1149830669    -0.0676459899    -0.0595168935     0.0206923324
   25  C  2 XX      0.0005692371    -0.0021714032    -0.0077224208    -0.0032275906     0.0111596400
   26  C  2 YY     -0.0045834893     0.0007226420     0.0026590454    -0.0010343126    -0.0000659563
   27  C  2 ZZ      0.0100048684     0.0075478270     0.0040810010     0.0076119380    -0.0030582765
   28  C  2 XY     -0.0037866117    -0.0052117934     0.0054558594     0.0004299442    -0.0110676945
   29  C  2 XZ     -0.0054646479    -0.0105452930    -0.0003169891     0.0003429332     0.0094623730
   30  C  2 YZ      0.0030448094     0.0113908248    -0.0019026152    -0.0017564920    -0.0066544274
   31  C  3  S      0.0127729440     0.0143060867     0.0000028356    -0.0058180211     0.0129076340
   32  C  3  S     -0.0351549150    -0.0419923879     0.0064458325     0.0212245267    -0.0292268423
   33  C  3  S      0.0225675443     0.0900411126    -0.0970680060    -0.0393620970    -0.0898769344
   34  C  3  X      0.0854787899     0.0641511404    -0.0864351771     0.0501611353    -0.1955872974
   35  C  3  Y     -0.2357656855    -0.0644635177    -0.0387032530    -0.1417653614     0.1136999057
   36  C  3  Z     -0.0791006763    -0.0995304122     0.0370158359     0.0038937891    -0.0287536427
   37  C  3  X      0.0497568674     0.0582197436    -0.0673471535     0.0086542611    -0.1411021864
   38  C  3  Y     -0.1344433256    -0.0341829980    -0.0324753414    -0.1058075706     0.0604052949
   39  C  3  Z     -0.0086533083    -0.0129198990    -0.0139176282    -0.0122989034    -0.0257182654
   40  C  3 XX      0.0051502328     0.0038459737     0.0017035961     0.0050168802    -0.0198029211
   41  C  3 YY     -0.0153833197    -0.0163421815    -0.0018050888    -0.0036931108     0.0071167910
   42  C  3 ZZ      0.0024979694     0.0044851485     0.0013421110     0.0007455433     0.0052774400
   43  C  3 XY      0.0015146231    -0.0016064861     0.0049533235     0.0069890356     0.0023611330
   44  C  3 XZ      0.0013594218     0.0023799209    -0.0040927681    -0.0003248400     0.0026804229
   45  C  3 YZ     -0.0057720174    -0.0005224153    -0.0008832506    -0.0025318615     0.0009103451
   46  C  4  S      0.0054678121     0.0084101566     0.0079819512    -0.0072548027    -0.0237833056
   47  C  4  S     -0.0098654247    -0.0189870782    -0.0265483113     0.0196543785     0.0497763830
   48  C  4  S     -0.1032994976    -0.0478692571     0.0704109599     0.0158295900     0.1622051122
   49  C  4  X      0.1908759826     0.1311501296     0.0593088687     0.1788343960     0.0522645218
   50  C  4  Y      0.0651158568     0.0578025282     0.0041876815    -0.0001329077    -0.1211245482
   51  C  4  Z      0.1963028036     0.0631372554    -0.0067576574     0.0590253936    -0.0183543905
   52  C  4  X      0.1064374148     0.0887714965     0.0189682279     0.0921261409     0.0441342117
   53  C  4  Y      0.0603934474     0.0459272578    -0.0340728231     0.0145982249    -0.1043436408
   54  C  4  Z      0.0967098089     0.0518545838     0.0113731678     0.0398148423    -0.0261121640
   55  C  4 XX      0.0044937139    -0.0034955317     0.0020025313     0.0035839745     0.0128474208
   56  C  4 YY     -0.0054471375    -0.0007744259    -0.0001873432     0.0022720875    -0.0007038637
   57  C  4 ZZ     -0.0022153029     0.0002668657    -0.0064600889    -0.0030866533     0.0011142667
   58  C  4 XY     -0.0132937405    -0.0054433636    -0.0027173716    -0.0081743241     0.0003761366
   59  C  4 XZ     -0.0096782200    -0.0002089032     0.0018063860    -0.0046802117     0.0083347277
   60  C  4 YZ     -0.0047935012    -0.0042463756    -0.0023422647    -0.0030509549    -0.0009773647
   61  C  5  S     -0.0059494322    -0.0334647326    -0.0101512284    -0.0002770632     0.0144191761
   62  C  5  S      0.0052826467     0.0808409805     0.0209308005    -0.0042058791    -0.0321383401
   63  C  5  S      0.0343863426    -0.0236784308     0.0555423125     0.0813423395    -0.0834853463
   64  C  5  X     -0.0890368846    -0.0902868998    -0.0033606341    -0.0328086478     0.1129920425
   65  C  5  Y      0.1394068519    -0.0475091545     0.0486097851     0.1318532479     0.1727726135
   66  C  5  Z     -0.0864029074     0.0657759876     0.0576380536    -0.0618521822     0.1594916334
   67  C  5  X     -0.0749325291    -0.0246662154    -0.0160754634    -0.0596375517     0.0738605661
   68  C  5  Y      0.1142354455    -0.0060664652     0.0126905042     0.0859699749     0.0970596117
   69  C  5  Z     -0.0625872258     0.0251119130     0.0104354343    -0.0370357283     0.1214390313
   70  C  5 XX     -0.0058195936    -0.0014927844    -0.0054753833     0.0070810271    -0.0039070629
   71  C  5 YY      0.0088634951     0.0124331771     0.0002917886     0.0031471431     0.0094213019
   72  C  5 ZZ      0.0018930794     0.0083077995     0.0101544525    -0.0093261691    -0.0138037562
   73  C  5 XY      0.0064174331    -0.0034825800    -0.0041400978    -0.0127192206    -0.0045312604
   74  C  5 XZ      0.0007360307     0.0038068639    -0.0085722893     0.0084883848    -0.0103152796
   75  C  5 YZ      0.0071436547     0.0013215058    -0.0001003944     0.0133408212    -0.0031849799
   76  C  6  S     -0.0096822088     0.0019989411     0.0176761287    -0.0010366250    -0.0016906393
   77  C  6  S      0.0237852885    -0.0054620276    -0.0432845396     0.0036443232     0.0035378510
   78  C  6  S      0.0495960861    -0.0054100077    -0.0868049392    -0.0134442230     0.0037883929
   79  C  6  X     -0.0227640256     0.0587150255    -0.0577882549    -0.0603587625    -0.0258801850
   80  C  6  Y     -0.0094994605     0.0192325718     0.0885604255    -0.0074325273    -0.0639448137
   81  C  6  Z     -0.1211121050     0.0207464066     0.0075229364    -0.0176907566     0.0670697774
   82  C  6  X     -0.0081548411     0.0331728456    -0.0352523400    -0.0368138162    -0.0193911956
   83  C  6  Y     -0.0111477535     0.0111408686     0.0624452242     0.0012617450    -0.0481936331
   84  C  6  Z     -0.0739423132     0.0122761042     0.0127276476    -0.0042596344     0.0519615917
   85  C  6 XX      0.0077778484     0.0014628916     0.0031038012     0.0067484107     0.0008924165
   86  C  6 YY      0.0002142784     0.0010943524    -0.0049229224     0.0005696305    -0.0004509103
   87  C  6 ZZ     -0.0035616825    -0.0037221858    -0.0065829220    -0.0067103542     0.0001283477
   88  C  6 XY     -0.0012993928     0.0124311736    -0.0063680393    -0.0059480308     0.0016227802
   89  C  6 XZ     -0.0104763302    -0.0022218466     0.0011581000    -0.0047962545    -0.0015933262
   90  C  6 YZ     -0.0028599905     0.0056437433     0.0000826531    -0.0026576845     0.0007267937
   91  C  7  S     -0.0139405150    -0.0174247134     0.0009918509    -0.0077602999     0.0078284925
   92  C  7  S      0.0343794848     0.0402711787    -0.0046370998     0.0184872865    -0.0168819067
   93  C  7  S      0.0155764895     0.0461515743     0.0144699411     0.0121853670    -0.0380867474
   94  C  7  X      0.1468992456    -0.1743671730    -0.0327229875     0.0061232801     0.0391901013
   95  C  7  Y      0.1588846845     0.0420219934    -0.0969988385     0.0178152893     0.0362467738
   96  C  7  Z     -0.0742342663     0.1107991978    -0.1003921203    -0.0475858555     0.0650366279
   97  C  7  X      0.1049177264    -0.1156119705    -0.0536507088     0.0604667955     0.0499360020
   98  C  7  Y      0.0816664730     0.0100781805    -0.0376229515    -0.0340884632     0.0203965146
   99  C  7  Z     -0.0320476947     0.0910720998    -0.0945494487    -0.0150227831     0.0656007047
  100  C  7 XX      0.0155663287    -0.0096108016    -0.0062779170     0.0079344495     0.0055459270
  101  C  7 YY     -0.0066711832     0.0048297836     0.0164226793     0.0025951128    -0.0206105912
  102  C  7 ZZ      0.0007819368     0.0154781313    -0.0123798713    -0.0049358173     0.0110041664
  103  C  7 XY     -0.0074750157     0.0091499760    -0.0032809803    -0.0054571583     0.0043389042
  104  C  7 XZ      0.0068073093     0.0023049779    -0.0110549234    -0.0018204263     0.0122239698
  105  C  7 YZ      0.0046014557    -0.0139513177     0.0048333353     0.0053150661    -0.0038858172
  106  C  8  S      0.0004781694     0.0016788536     0.0001624094     0.0003536814    -0.0006115992
  107  C  8  S     -0.0007934305    -0.0036295855    -0.0004885166    -0.0011003822     0.0017405647
  108  C  8  S     -0.0158766815     0.0046468224    -0.0039350483    -0.0003005597     0.0045962247
  109  C  8  X      0.0233282699     0.0019011061    -0.0317404779    -0.0243624800    -0.0498950743
  110  C  8  Y     -0.0568674506    -0.0008219827    -0.0926291060     0.0520880856    -0.0854732150
  111  C  8  Z      0.0381228797    -0.0309548595    -0.0754047459    -0.0653079035    -0.1060853218
  112  C  8  X      0.0141282699     0.0038647931    -0.0185246549    -0.0191643225    -0.0371213398
  113  C  8  Y     -0.0380538780    -0.0063830913    -0.0614738031     0.0412658929    -0.0538540769
  114  C  8  Z      0.0258448501    -0.0180903367    -0.0482888380    -0.0467470904    -0.0722234444
  115  C  8 XX      0.0021281251    -0.0001540584     0.0077859850    -0.0054593286     0.0039301350
  116  C  8 YY      0.0005048998    -0.0000422171    -0.0001904854    -0.0008953919    -0.0002317137
  117  C  8 ZZ     -0.0030856662    -0.0009322074    -0.0078864640     0.0061036166    -0.0031185873
  118  C  8 XY     -0.0053873421     0.0035973477     0.0044856567     0.0142831235     0.0051512342
  119  C  8 XZ      0.0041010121     0.0013429720     0.0092561815    -0.0075260811     0.0036124402
  120  C  8 YZ      0.0018872494    -0.0018444240    -0.0022544793    -0.0054716784    -0.0022321086
  121  N  9  S      0.0080827223     0.0030408594    -0.0000201566    -0.0008061135     0.0003387822
  122  N  9  S      0.0160392016     0.0046857031    -0.0011302226    -0.0005561469     0.0021284773
  123  N  9  S      0.0358906656     0.0241026878     0.0315001666    -0.0429803822    -0.0243005638
  124  N  9  X     -0.2320682954     0.1520947819     0.0596479342    -0.0621540772    -0.0545402577
  125  N  9  Y     -0.0830355429     0.0429901417     0.1365145235     0.0219205445    -0.1352780828
  126  N  9  Z      0.0179476612    -0.2095673392     0.1585254958     0.0609829225    -0.1241772732
  127  N  9  X      0.1322632049    -0.0917342429    -0.0410489248     0.0445940489     0.0389104236
  128  N  9  Y      0.0514454394    -0.0216146256    -0.0784051572    -0.0230092963     0.0855292393
  129  N  9  Z     -0.0123643146     0.1229976740    -0.1021257807    -0.0337389816     0.0873737842
  130  N  9 XX     -0.0132408400     0.0106591984     0.0030427154    -0.0023275483    -0.0026890296
  131  N  9 YY      0.0098237620    -0.0021628950    -0.0106136825    -0.0011379351     0.0087103374
  132  N  9 ZZ      0.0032402233    -0.0096060891     0.0074540609     0.0032601780    -0.0051864908
  133  N  9 XY      0.0082738679    -0.0059248408     0.0016682627     0.0033117580    -0.0017663040
  134  N  9 XZ     -0.0064036067    -0.0026220850     0.0069835322    -0.0000194172    -0.0046480305
  135  N  9 YZ     -0.0041908359     0.0110234672    -0.0033436485    -0.0015925719     0.0013465866
  136  C 10  S      0.0068452454    -0.0028896771     0.0041710314    -0.0197021581    -0.0010707819
  137  C 10  S     -0.0166713791     0.0068007861    -0.0097765630     0.0459789685     0.0024714012
  138  C 10  S      0.0108587559     0.0029894713    -0.0056009581     0.0418488854     0.0008571255
  139  C 10  X      0.0115025019    -0.0062611480     0.0227871463    -0.0452906564    -0.0042983739
  140  C 10  Y      0.0434795228    -0.0013913515     0.0383500078    -0.0472178699    -0.0067691708
  141  C 10  Z     -0.0369739372     0.0253626937     0.0155986702     0.0606201655    -0.0029435741
  142  C 10  X      0.0058442813    -0.0013051721     0.0113539205    -0.0035080283     0.0009593931
  143  C 10  Y      0.0060410110     0.0047941000     0.0209330497    -0.0038238656     0.0003115079
  144  C 10  Z     -0.0045429424     0.0119098931     0.0213833766     0.0062929221    -0.0006580502
  145  C 10 XX      0.0009245540     0.0007739042     0.0044945537     0.0004033373     0.0033360544
  146  C 10 YY     -0.0003354711     0.0008886472     0.0011735383     0.0038152869     0.0031188911
  147  C 10 ZZ     -0.0022526288    -0.0005654182    -0.0070506696     0.0027982248    -0.0061424313
  148  C 10 XY     -0.0030956227     0.0016973585     0.0047744134     0.0027270059     0.0047258475
  149  C 10 XZ      0.0020540604     0.0011074284     0.0045259100     0.0002822453     0.0027857207
  150  C 10 YZ      0.0007793534    -0.0010432138    -0.0014384670    -0.0018078724    -0.0010658273
  151  C 11  S     -0.0035528235     0.0016529155    -0.0018812046     0.0087222855     0.0003949832
  152  C 11  S      0.0097871189    -0.0040725836     0.0046992318    -0.0210684008    -0.0010743923
  153  C 11  S     -0.0065862077    -0.0000781586     0.0034632769    -0.0256379573    -0.0016244130
  154  C 11  X      0.0015797211     0.0200696959     0.0381147545     0.0326706792     0.0297616206
  155  C 11  Y     -0.0282606788     0.0276669080     0.0780951765     0.0282053937     0.0571483880
  156  C 11  Z      0.0300351047     0.0181929501     0.1067962807    -0.0146309368     0.0654903773
  157  C 11  X      0.0008868474     0.0116444102     0.0246933188     0.0307394543     0.0217682891
  158  C 11  Y     -0.0029941721     0.0149528731     0.0569143469     0.0043723835     0.0395335432
  159  C 11  Z      0.0063305916     0.0154991210     0.0689847899    -0.0006179045     0.0471082886
  160  C 11 XX      0.0020976263    -0.0007458774     0.0015577081    -0.0028098622     0.0014463093
  161  C 11 YY     -0.0001732392    -0.0011779971    -0.0048466445    -0.0011412360    -0.0038067622
  162  C 11 ZZ     -0.0011380112     0.0014603653     0.0038909848     0.0010082461     0.0021879799
  163  C 11 XY     -0.0028297003     0.0003910186    -0.0012494448     0.0025389092     0.0007486647
  164  C 11 XZ      0.0015784580     0.0001965841     0.0024523234    -0.0007143681     0.0025623004
  165  C 11 YZ      0.0017603109    -0.0008816499    -0.0008550926    -0.0019395608    -0.0015410416
  166  C 12  S      0.0001733039    -0.0000700417     0.0000153832     0.0000251869    -0.0000295505
  167  C 12  S     -0.0000383190     0.0001683281     0.0000440213    -0.0001026775     0.0000070139
  168  C 12  S      0.0027542524    -0.0065793597     0.0001261840     0.0010503297     0.0008041573
  169  C 12  X     -0.0093531284     0.0107195632     0.0474338580     0.0104825072     0.0388867901
  170  C 12  Y      0.0337133200     0.0195290666     0.1008023942     0.0003085840     0.0745983623
  171  C 12  Z     -0.0178855568     0.0335431863     0.1092915895     0.0249803058     0.0888345615
  172  C 12  X     -0.0043951250     0.0077277129     0.0266887625     0.0070567688     0.0236712508
  173  C 12  Y      0.0155082604     0.0122824584     0.0574670300    -0.0051495729     0.0453702670
  174  C 12  Z     -0.0077232421     0.0164450215     0.0611776231     0.0191106142     0.0551441075
  175  C 12 XX      0.0004059758    -0.0013950934    -0.0030115863    -0.0011119381    -0.0020506994
  176  C 12 YY      0.0003391019     0.0002819428     0.0003586985    -0.0000976123     0.0001342520
  177  C 12 ZZ     -0.0007880066     0.0010151235     0.0026609275     0.0012026907     0.0019176652
  178  C 12 XY     -0.0020654465    -0.0006443716    -0.0039952073     0.0012733535    -0.0021599319
  179  C 12 XZ      0.0012571145    -0.0009285122    -0.0031807544    -0.0015065289    -0.0023346590
  180  C 12 YZ      0.0005930538     0.0001107000     0.0017791157    -0.0004181598     0.0010230838
  181  C 13  S      0.0038530041    -0.0006490985     0.0020035146    -0.0087502218    -0.0006704600
  182  C 13  S     -0.0103456382     0.0016860864    -0.0048702406     0.0211207491     0.0016274443
  183  C 13  S      0.0028745422     0.0046184693    -0.0033299770     0.0216619682    -0.0002000411
  184  C 13  X      0.0279812385     0.0110247321     0.0523705535    -0.0330570319     0.0255936533
  185  C 13  Y     -0.0299141046     0.0273746689     0.0758662650     0.0303988671     0.0568876494
  186  C 13  Z      0.0199169698     0.0213710261     0.0988270590     0.0117070197     0.0663241350
  187  C 13  X      0.0098814913     0.0065741009     0.0338849977    -0.0213704475     0.0186691389
  188  C 13  Y     -0.0077065405     0.0200434473     0.0546818740     0.0055086231     0.0388977826
  189  C 13  Z      0.0062824730     0.0126049413     0.0638231864     0.0207829578     0.0475462579
  190  C 13 XX      0.0002719190    -0.0003795030    -0.0005584162     0.0006565750     0.0006204462
  191  C 13 YY      0.0008502600     0.0013347744     0.0049766417     0.0007766936     0.0036370649
  192  C 13 ZZ     -0.0018472750    -0.0007345980    -0.0050034988     0.0014604773    -0.0040453617
  193  C 13 XY     -0.0035434475     0.0006039329     0.0000522111     0.0031659625     0.0019024073
  194  C 13 XZ      0.0024135605    -0.0008576199    -0.0010938764    -0.0023166651    -0.0004245552
  195  C 13 YZ      0.0003469716     0.0001633640     0.0012410757    -0.0001940974     0.0003976205
  196  C 14  S     -0.0066526525     0.0018940493    -0.0042294172     0.0196641565     0.0013223966
  197  C 14  S      0.0167806840    -0.0052436954     0.0099226751    -0.0456740682    -0.0030142507
  198  C 14  S     -0.0092548228    -0.0032846794     0.0048641519    -0.0396358798     0.0014972376
  199  C 14  X     -0.0411823597     0.0091962887    -0.0054919580     0.0725505406     0.0025213562
  200  C 14  Y      0.0481502956     0.0004735265     0.0383217050    -0.0513300219    -0.0081555739
  201  C 14  Z     -0.0181608311     0.0160579084     0.0245615261     0.0126312533    -0.0052835633
  202  C 14  X     -0.0115030454     0.0054034282     0.0062969373     0.0090808216     0.0009301491
  203  C 14  Y      0.0162412288    -0.0038510014     0.0209172450    -0.0032508240     0.0007218777
  204  C 14  Z     -0.0055324271     0.0155896662     0.0214799783     0.0001246741    -0.0007267422
  205  C 14 XX      0.0016857040     0.0003526867     0.0053188281    -0.0008709408     0.0041899788
  206  C 14 YY      0.0012529173    -0.0004692961    -0.0015701105    -0.0042074797    -0.0038108648
  207  C 14 ZZ     -0.0009202665    -0.0006411939    -0.0022903273    -0.0018317393    -0.0008516465
  208  C 14 XY     -0.0030148183     0.0019068051     0.0040447166     0.0030275941     0.0037549753
  209  C 14 XZ      0.0024340324     0.0009687101     0.0065569479    -0.0015833373     0.0051811736
  210  C 14 YZ      0.0009883584    -0.0011293397    -0.0027838866    -0.0003888944    -0.0026132382
  211  H 15  S      0.0176930588    -0.0265809095    -0.0044722064    -0.0277825723     0.0559552715
  212  H 15  S      0.0004750676    -0.0051189287    -0.0066088226    -0.0187095677     0.0479119649
  213  H 16  S     -0.0702275872    -0.0667539312     0.0183322718    -0.0227392995    -0.0593096778
  214  H 16  S     -0.0406518494    -0.0335591504     0.0142795942    -0.0122250540    -0.0470270884
  215  H 17  S      0.0658947302     0.0797570439    -0.0146755207     0.0046169609     0.0591936631
  216  H 17  S      0.0372400307     0.0408678273    -0.0022793281    -0.0061410935     0.0443512311
  217  H 18  S     -0.0155456544     0.0329214652     0.0112048381     0.0119401541    -0.0573257070
  218  H 18  S     -0.0015846553     0.0154463395     0.0121113552    -0.0160939351    -0.0469364384
  219  H 19  S     -0.0934543640     0.0627985370    -0.0084943532    -0.0645608969     0.0002532651
  220  H 19  S     -0.0469695445     0.0330701837    -0.0029190831    -0.0408004779     0.0000448259
  221  H 20  S      0.0391603192    -0.0573352892     0.0812559079     0.0709913520    -0.0060590963
  222  H 20  S      0.0156844992    -0.0296356476     0.0539240651     0.0417964740    -0.0041021995
  223  H 21  S      0.0319452511    -0.0022458751     0.0048023584    -0.0093625770    -0.0006037208
  224  H 21  S      0.0246463257    -0.0044126765     0.0079826267    -0.0317873583    -0.0020120189
  225  H 22  S     -0.0373407089     0.0107121751    -0.0096068158     0.0333356830     0.0012271778
  226  H 22  S     -0.0221539904     0.0067483498    -0.0068279333     0.0263303260     0.0013130160
  227  H 23  S     -0.0035873750    -0.0037811527    -0.0004505532     0.0004230216     0.0004127641
  228  H 23  S     -0.0020560225    -0.0020652533    -0.0003001705     0.0003352345     0.0003063750
  229  H 24  S      0.0428222139    -0.0048572094     0.0104171967    -0.0338019184    -0.0021780194
  230  H 24  S      0.0223771313    -0.0013605661     0.0068113534    -0.0264017069    -0.0016645450
  231  H 25  S     -0.0291705717     0.0078950816    -0.0042748569     0.0088977987    -0.0000968644
  232  H 25  S     -0.0107910538    -0.0043372915    -0.0061055471     0.0323738320     0.0007285991
  233  C 26  S      0.0146738690     0.0254176582     0.0032010252     0.0038509859    -0.0092366664
  234  C 26  S     -0.0353815005    -0.0580283121    -0.0078077185    -0.0080584487     0.0217162358
  235  C 26  S     -0.0006668337    -0.0445121375    -0.0022342063    -0.0003118745     0.0173737333
  236  C 26  X     -0.0060381693     0.0682460932    -0.0723142456     0.0856085470    -0.0241337214
  237  C 26  Y      0.1403123694    -0.0861239073    -0.0493181682    -0.2796230679    -0.0208973232
  238  C 26  Z     -0.1308767882    -0.0388037222    -0.1954907353     0.1866275389     0.0101466667
  239  C 26  X     -0.0145718947     0.0112536422    -0.0356735058     0.0533143469    -0.0264202578
  240  C 26  Y      0.0636469540    -0.0479226981    -0.0174737111    -0.1842010994    -0.0109638025
  241  C 26  Z     -0.0554744872    -0.0105420540    -0.1030742259     0.1313304514     0.0078365296
  242  C 26 XX     -0.0033321823    -0.0069456094    -0.0104660263     0.0060135869    -0.0063095188
  243  C 26 YY     -0.0013598578    -0.0025436579    -0.0001846915     0.0005808663     0.0021790987
  244  C 26 ZZ     -0.0014279419    -0.0025337810     0.0083808501    -0.0083349968     0.0086824519
  245  C 26 XY      0.0008515312    -0.0019132229    -0.0061975726    -0.0184407453    -0.0118261613
  246  C 26 XZ      0.0000770610     0.0004912831    -0.0097255421     0.0088377698    -0.0098759427
  247  C 26 YZ      0.0000446329     0.0012142696     0.0027838860     0.0081304305     0.0048273522
  248  C 27  S     -0.0034301964    -0.0091909914    -0.0008795429    -0.0017273755     0.0031069168
  249  C 27  S      0.0056466515     0.0203307178     0.0016602829     0.0047243410    -0.0056543251
  250  C 27  S      0.0097444611     0.0193669205    -0.0004670753    -0.0046986815     0.0069595679
  251  C 27  X     -0.0434542016    -0.0397361697    -0.1030766168     0.0630538571    -0.0386663149
  252  C 27  Y      0.0927596771    -0.0751936078    -0.1014456447    -0.3005179069    -0.1175477998
  253  C 27  Z     -0.0704414177    -0.0089532284    -0.2340106832     0.1846676803    -0.1095027663
  254  C 27  X     -0.0161190386    -0.0164712826    -0.0573027056     0.0395128922    -0.0392165884
  255  C 27  Y      0.0553953185    -0.0397369638    -0.0652145471    -0.1809683381    -0.0825908579
  256  C 27  Z     -0.0453596061    -0.0097424608    -0.1450880804     0.1055131718    -0.0699962730
  257  C 27 XX      0.0052407114     0.0021683161     0.0047008131    -0.0076549273    -0.0040963307
  258  C 27 YY      0.0004080080     0.0002787161     0.0000402704    -0.0005858635     0.0000637490
  259  C 27 ZZ     -0.0047989956     0.0013740425    -0.0041398701     0.0089342640     0.0029993783
  260  C 27 XY     -0.0088440621     0.0038656090    -0.0017487797     0.0163332974    -0.0023018993
  261  C 27 XZ      0.0054762577    -0.0016734462     0.0047634709    -0.0105079864    -0.0032708557
  262  C 27 YZ      0.0032847688    -0.0015452669     0.0005001008    -0.0061530336     0.0011005916
  263  C 28  S      0.0156132158     0.0221142128    -0.0114742844     0.0278716891    -0.0115347544
  264  C 28  S     -0.0401314934    -0.0448795185     0.0274719170    -0.0690492334     0.0235876398
  265  C 28  S      0.0719688922    -0.0773534767    -0.0327905533     0.0146005905     0.1094296254
  266  C 28  X      0.0024566857     0.1560857182     0.0543862841    -0.0818012982    -0.1048169422
  267  C 28  Y     -0.0839324947    -0.0477387203     0.1478215521    -0.0436771010    -0.1639974852
  268  C 28  Z      0.0259648328    -0.0879579644     0.1191129021     0.1456054346    -0.2007513491
  269  C 28  X     -0.0365803415     0.1343292936     0.0263965237    -0.0620099641    -0.0859837998
  270  C 28  Y     -0.0320602840    -0.0134894600     0.1167954005    -0.0565774341    -0.1340809016
  271  C 28  Z     -0.0051784469    -0.0981257909     0.0706708448     0.1166208184    -0.1188195946
  272  C 28 XX      0.0027245927    -0.0070969987    -0.0025054168    -0.0035453396     0.0085242066
  273  C 28 YY     -0.0080927601    -0.0025811664     0.0085615888    -0.0042385663     0.0029144093
  274  C 28 ZZ     -0.0054725666    -0.0041862361    -0.0004338522    -0.0064278088    -0.0048115635
  275  C 28 XY     -0.0061317333     0.0043976962    -0.0062668528    -0.0053621175     0.0132884504
  276  C 28 XZ      0.0099886828     0.0011836649    -0.0095639155     0.0018192187     0.0127526035
  277  C 28 YZ      0.0017188079    -0.0175028400    -0.0005412848     0.0040469425     0.0021930858

                         56               57               58               59               60
                   -0.2753593920    -0.2127557109    -0.0458500669     0.0219868552     0.0319118549
    1  C  1  S     -0.0000587958    -0.0089102691     0.0053809057     0.0000900955     0.0012370686
    2  C  1  S      0.0001565136     0.0225759683    -0.0162741495    -0.0000268511     0.0195560559
    3  C  1  S      0.0001628897     0.0220093991     0.0088266654    -0.0020600040    -0.1804599060
    4  C  1  X      0.0001368530     0.0121945810     0.0106184787    -0.0011549958    -0.1370437439
    5  C  1  Y     -0.0001238213    -0.0039010896    -0.0035622184     0.0001448509     0.0094792127
    6  C  1  Z     -0.0001977364    -0.0213932249     0.0148824865    -0.0002614595    -0.0392884528
    7  C  1  X      0.0000041035     0.0099011504     0.0118721170    -0.0021293363    -0.2204303541
    8  C  1  Y     -0.0003646325    -0.0152727584     0.0070405970    -0.0002718409     0.0628646357
    9  C  1  Z     -0.0003079549    -0.0041478443    -0.0089745735    -0.0006113033     0.0812054068
   10  C  1 XX      0.0000299800     0.0028707300    -0.0009758817    -0.0000191258     0.0015105118
   11  C  1 YY     -0.0000056226     0.0017662360    -0.0024618673    -0.0000677443    -0.0039270521
   12  C  1 ZZ      0.0000158988     0.0007835787    -0.0003452248     0.0000632772     0.0047077574
   13  C  1 XY      0.0000049961     0.0006805398    -0.0002960345     0.0000092480     0.0016455983
   14  C  1 XZ      0.0000186361     0.0020823737    -0.0014254379    -0.0000355506    -0.0054801028
   15  C  1 YZ     -0.0000000588    -0.0002619517     0.0000308944     0.0000341610     0.0017824894
   16  C  2  S      0.0000298392     0.0060681179    -0.0009333939    -0.0005142523    -0.0565170662
   17  C  2  S     -0.0000478861    -0.0165362911     0.0055181097     0.0014180257     0.1270855014
   18  C  2  S     -0.0015399463    -0.0066537721    -0.0407808413    -0.0025193075     0.8307904015
   19  C  2  X     -0.0004731610    -0.0352591343    -0.0051001667     0.0017146840     0.2070056055
   20  C  2  Y      0.0001628061     0.0012892188     0.0104218571    -0.0006240385    -0.0980230141
   21  C  2  Z      0.0000548876     0.0170642112    -0.0135875270    -0.0001055146    -0.0101449810
   22  C  2  X     -0.0007926152    -0.0180400771    -0.0323911565    -0.0002434796     0.3935420851
   23  C  2  Y     -0.0003755036     0.0080347483     0.0027231038    -0.0034325497    -0.1124441386
   24  C  2  Z     -0.0000652456     0.0199805374    -0.0375324348    -0.0006423359    -0.0001531636
   25  C  2 XX     -0.0000253672    -0.0012475836     0.0001747103     0.0000790757     0.0082991519
   26  C  2 YY     -0.0000008944    -0.0016790459     0.0014415475     0.0000904689     0.0092493447
   27  C  2 ZZ      0.0000055004    -0.0007648495    -0.0003392326     0.0000874653     0.0101623502
   28  C  2 XY      0.0000206495     0.0032517538    -0.0023648992    -0.0000138210     0.0027602199
   29  C  2 XZ     -0.0000242302    -0.0042684820     0.0042743429    -0.0000210988    -0.0057697806
   30  C  2 YZ      0.0000209882     0.0027352832    -0.0020164446     0.0000815821     0.0093066768
   31  C  3  S     -0.0000291633    -0.0159873421     0.0201581685     0.0002535457     0.0031200255
   32  C  3  S     -0.0001618246     0.0355168735    -0.0463913323    -0.0016168394    -0.0124383463
   33  C  3  S      0.0029652469     0.1135828046    -0.1899431814     0.0121652039     0.0248915383
   34  C  3  X      0.0005841117     0.1296724525    -0.1166196356     0.0001635300     0.0798200322
   35  C  3  Y     -0.0002685968    -0.0339825919     0.0350253418     0.0000330331    -0.0097145423
   36  C  3  Z      0.0000790562     0.0052489179    -0.0015348937    -0.0001010756    -0.0354706380
   37  C  3  X      0.0012135920     0.1088344846    -0.1382432371     0.0056236541     0.2844132764
   38  C  3  Y      0.0003702453    -0.0114684110     0.0202188262     0.0023169428     0.0262541682
   39  C  3  Z      0.0013841087     0.0214291791    -0.0251023082     0.0072699614    -0.0652722757
   40  C  3 XX      0.0000331197     0.0077033171    -0.0037176825    -0.0001789085    -0.0111459823
   41  C  3 YY     -0.0000244074     0.0009266150    -0.0042584731    -0.0000017518     0.0110683311
   42  C  3 ZZ     -0.0000299675    -0.0009690735    -0.0019041900    -0.0001046080    -0.0021656366
   43  C  3 XY     -0.0000043541    -0.0034217569     0.0025404992     0.0000591518     0.0017276840
   44  C  3 XZ      0.0000102845     0.0007372730    -0.0010923374     0.0000098454    -0.0036680924
   45  C  3 YZ      0.0000070801    -0.0003727873     0.0003793869    -0.0000124173    -0.0045506237
   46  C  4  S      0.0000503480     0.0135598537    -0.0126669521    -0.0002306136    -0.0008034558
   47  C  4  S      0.0000675572    -0.0249763681     0.0225948137     0.0011493237    -0.0062564316
   48  C  4  S     -0.0031063353    -0.1328310823     0.1650744698    -0.0092476802     0.0653376857
   49  C  4  X     -0.0002354359    -0.0765652494     0.0785801873    -0.0002421216    -0.1004088519
   50  C  4  Y      0.0003660371     0.0476553931    -0.0302068883     0.0002432451     0.0005884664
   51  C  4  Z      0.0000267956    -0.0076048313     0.0191066808    -0.0003513701    -0.0492558802
   52  C  4  X     -0.0002141573    -0.0519726066     0.0689697121     0.0000315166    -0.0786599072
   53  C  4  Y      0.0017543335     0.0683360168    -0.0737355421     0.0074488584    -0.0445982776
   54  C  4  Z     -0.0002207257    -0.0060008138     0.0212714882    -0.0029031921    -0.0996238328
   55  C  4 XX     -0.0000155972    -0.0066782346     0.0044012323     0.0001341523     0.0030553618
   56  C  4 YY     -0.0000090407    -0.0004022031     0.0007092884    -0.0000616549    -0.0076685575
   57  C  4 ZZ      0.0000161385     0.0005307149     0.0006330264     0.0001215262     0.0046072061
   58  C  4 XY      0.0000108477     0.0013582533    -0.0003557117    -0.0000214659    -0.0036911561
   59  C  4 XZ     -0.0000206464    -0.0039934368     0.0023659033    -0.0000180427    -0.0054304188
   60  C  4 YZ     -0.0000069560     0.0025661505    -0.0022515820    -0.0000129179     0.0069549446
   61  C  5  S     -0.0000237811    -0.0005304143    -0.0010743900     0.0003913501     0.0517883154
   62  C  5  S      0.0000448499     0.0021312200     0.0000707599    -0.0007895006    -0.1089806123
   63  C  5  S     -0.0005190340     0.0190231748     0.0069421041    -0.0081806828    -0.6469938144
   64  C  5  X     -0.0002623434    -0.0294458295    -0.0012733474     0.0004575404     0.0554458683
   65  C  5  Y     -0.0005426261    -0.0729148208     0.0137244998     0.0011423422     0.1535286916
   66  C  5  Z     -0.0004323872    -0.0637546391     0.0016334675    -0.0003117733    -0.0382215543
   67  C  5  X     -0.0003345892    -0.0144638577    -0.0189349354     0.0025373278     0.2770274803
   68  C  5  Y      0.0003701889    -0.0456079508    -0.0091367875     0.0055896743     0.2754063376
   69  C  5  Z     -0.0000383180    -0.0446101117    -0.0321400919     0.0009080572    -0.1214591334
   70  C  5 XX     -0.0000000329     0.0091738350    -0.0113929634    -0.0002176550    -0.0143512637
   71  C  5 YY     -0.0000193926    -0.0063757895     0.0062184570    -0.0000165347    -0.0127723343
   72  C  5 ZZ      0.0000271256    -0.0021509290     0.0051392017     0.0000397812     0.0030782957
   73  C  5 XY      0.0000035137     0.0108984983    -0.0122936513    -0.0000537628     0.0116222710
   74  C  5 XZ      0.0000275193     0.0130703204    -0.0144356417    -0.0000827321     0.0029169679
   75  C  5 YZ      0.0000101118    -0.0014840901     0.0020533988    -0.0000321021    -0.0098055494
   76  C  6  S     -0.0000109131    -0.0066501452     0.0059532422    -0.0000300867    -0.0077591550
   77  C  6  S     -0.0000151625     0.0169065707    -0.0157407583    -0.0001150597     0.0187037712
   78  C  6  S      0.0011183177     0.0460797392    -0.0623203321     0.0057115604     0.1194305867
   79  C  6  X      0.0001202402     0.0214051536    -0.0075329429    -0.0000682350    -0.0078877484
   80  C  6  Y      0.0000867936    -0.0017728373     0.0056443926     0.0002123820     0.0259340735
   81  C  6  Z     -0.0001920944    -0.0281950167     0.0170264747    -0.0003128376    -0.0583286528
   82  C  6  X      0.0003806439     0.0177120252    -0.0066311191     0.0012078440    -0.0348547313
   83  C  6  Y     -0.0003061180    -0.0046801168     0.0116411527    -0.0016143077     0.0392007830
   84  C  6  Z     -0.0003202528    -0.0322311503     0.0333696046    -0.0013840940    -0.1141248484
   85  C  6 XX     -0.0000120376    -0.0019064927     0.0019840309    -0.0000188853    -0.0022094225
   86  C  6 YY      0.0000053739     0.0023929633    -0.0024325469    -0.0000146606     0.0017727410
   87  C  6 ZZ      0.0000089705     0.0033876774    -0.0035248617     0.0000415158     0.0050158049
   88  C  6 XY     -0.0000010102     0.0013431944    -0.0018872958     0.0000363930     0.0065827146
   89  C  6 XZ      0.0000003296     0.0014916934    -0.0019921742    -0.0000215937     0.0021447133
   90  C  6 YZ      0.0000068161    -0.0007905638     0.0007001928     0.0000386306     0.0011148187
   91  C  7  S     -0.0000180879    -0.0025726367     0.0023517400     0.0000136183    -0.0000975050
   92  C  7  S      0.0000592155     0.0062669709    -0.0052988479     0.0000709989     0.0010752374
   93  C  7  S      0.0002600751     0.0104572067    -0.0172791600     0.0011280376     0.0391026970
   94  C  7  X     -0.0001518088    -0.0041058420     0.0025218091     0.0013621979     0.2052613459
   95  C  7  Y     -0.0001074421     0.0052615879    -0.0100994325     0.0012795978     0.1793090358
   96  C  7  Z     -0.0000957021    -0.0030807131    -0.0049505031     0.0005233612     0.0460137162
   97  C  7  X      0.0002442842    -0.0016628639    -0.0057078300     0.0030733627     0.1425713548
   98  C  7  Y     -0.0001818776    -0.0005646793    -0.0013933593     0.0011615308     0.2635066828
   99  C  7  Z      0.0002145716    -0.0008065478    -0.0123237826     0.0020064413     0.0011506011
  100  C  7 XX     -0.0000133567    -0.0000984428    -0.0006118936    -0.0001914092    -0.0264278476
  101  C  7 YY      0.0000556009     0.0035464412    -0.0030719721     0.0002826411     0.0318610284
  102  C  7 ZZ     -0.0000246481    -0.0016211083     0.0019396455    -0.0000684788    -0.0064623535
  103  C  7 XY     -0.0000083521    -0.0007946320     0.0003356051     0.0000522739     0.0081498897
  104  C  7 XZ     -0.0000274858    -0.0017777470     0.0012856562    -0.0001097235    -0.0124816464
  105  C  7 YZ      0.0000033726     0.0005998296    -0.0007043317    -0.0000386056    -0.0059969986
  106  C  8  S      0.0000391642     0.0000834952     0.0000150160    -0.0000936006    -0.0014429377
  107  C  8  S     -0.0000676922    -0.0005313765     0.0003094739     0.0002903040    -0.0006483005
  108  C  8  S     -0.0001373013    -0.0010583484     0.0015404963    -0.0003125082    -0.1026933354
  109  C  8  X     -0.0000811336    -0.0871789716     0.0971779653     0.0003699394     0.0139086703
  110  C  8  Y     -0.0001022426    -0.1727780922     0.1900521628     0.0007030452     0.0384157057
  111  C  8  Z      0.0000451785    -0.2012332606     0.2234922310     0.0009324380     0.0460316160
  112  C  8  X      0.0004110777    -0.0584905166     0.1117971413     0.0027764147     0.1334025923
  113  C  8  Y      0.0004612765    -0.1204975918     0.2244952538     0.0015482341     0.0613841238
  114  C  8  Z      0.0011708563    -0.1392165658     0.2673025830     0.0016484595     0.0129745604
  115  C  8 XX      0.0022878852    -0.0059148434    -0.0106798415     0.0036637729    -0.0035456586
  116  C  8 YY     -0.0169920209     0.0004545877     0.0006987514    -0.0274210216    -0.0002178886
  117  C  8 ZZ      0.0146925120     0.0053294683     0.0100605512     0.0238073355     0.0031785109
  118  C  8 XY     -0.0024697033    -0.0073640458    -0.0108142417    -0.0039329261     0.0114681445
  119  C  8 XZ      0.0067490949    -0.0063346423    -0.0118139429     0.0108624245    -0.0038650147
  120  C  8 YZ     -0.0043995206     0.0033106146     0.0049730000    -0.0071488793    -0.0046227410
  121  N  9  S     -0.0000109875    -0.0005131454     0.0008868055    -0.0000283450     0.0015238840
  122  N  9  S      0.0000051172    -0.0011877002     0.0015707236     0.0000698207     0.0010376893
  123  N  9  S     -0.0004678717    -0.0032924920     0.0141494784    -0.0021339429     0.0831598733
  124  N  9  X      0.0002092296     0.0048976474    -0.0026401665     0.0018726323     0.2348751177
  125  N  9  Y      0.0003541329     0.0185638235    -0.0167598197     0.0017820407     0.1995287477
  126  N  9  Z      0.0002803070     0.0162469982    -0.0161016821     0.0006989606     0.0516786399
  127  N  9  X     -0.0000979928    -0.0034905180     0.0007910223    -0.0019585721    -0.2862636109
  128  N  9  Y     -0.0004159182    -0.0151686139     0.0190874157    -0.0028484341    -0.2222179505
  129  N  9  Z     -0.0001777341    -0.0132630941     0.0153420355    -0.0006835753    -0.0717829760
  130  N  9 XX      0.0000160512     0.0001759245    -0.0001245466     0.0000122610    -0.0028128472
  131  N  9 YY     -0.0000221630    -0.0008780044     0.0004346499     0.0000173041     0.0033526990
  132  N  9 ZZ      0.0000152797     0.0004564295    -0.0001953061     0.0000175463    -0.0009502939
  133  N  9 XY      0.0000046116     0.0003718003    -0.0003479643     0.0000177623     0.0005717080
  134  N  9 XZ      0.0000099148     0.0002966323    -0.0000410653    -0.0000119663    -0.0012488600
  135  N  9 YZ      0.0000030006    -0.0000015228    -0.0001256349     0.0000120084    -0.0008937713
  136  C 10  S      0.0000085302     0.0008236111    -0.0009027462    -0.0001295754    -0.0144235136
  137  C 10  S     -0.0000589222    -0.0019405379     0.0022217803     0.0002925554     0.0366771840
  138  C 10  S      0.0006096054    -0.0026275999     0.0072307249     0.0006047806     0.0706826541
  139  C 10  X     -0.0943113948    -0.0504303284    -0.0642344318    -0.0965829775    -0.0193254157
  140  C 10  Y     -0.1830223493    -0.0994350628    -0.1232160568    -0.1873748772    -0.0162080368
  141  C 10  Z     -0.2163567136    -0.1208542633    -0.1425144008    -0.2211808052     0.0181449775
  142  C 10  X     -0.0688939045    -0.0365273434    -0.0787653000    -0.1502359836    -0.0069858876
  143  C 10  Y     -0.1339586013    -0.0695871274    -0.1569170101    -0.2906637353     0.0172924636
  144  C 10  Z     -0.1580687691    -0.0829603079    -0.1824224277    -0.3444549162    -0.0319062526
  145  C 10 XX     -0.0061483768     0.0031934261    -0.0065578699     0.0099575975    -0.0007044203
  146  C 10 YY      0.0007130213     0.0075208086    -0.0092566566    -0.0002707897     0.0006497946
  147  C 10 ZZ      0.0054201678    -0.0110151073     0.0162052988    -0.0096464931     0.0068796294
  148  C 10 XY     -0.0067106854     0.0058369348    -0.0102290536     0.0110862999    -0.0028180299
  149  C 10 XZ     -0.0067819493     0.0014697852    -0.0045685114     0.0107417339     0.0007781613
  150  C 10 YZ      0.0031451105    -0.0000485779     0.0013433208    -0.0049351020     0.0000481802
  151  C 11  S     -0.0000249279    -0.0002922551     0.0003390485     0.0000424065     0.0061318213
  152  C 11  S      0.0000533696     0.0007315084    -0.0009031278    -0.0000207774    -0.0134851382
  153  C 11  S     -0.0002167337     0.0017863394    -0.0041087119    -0.0000850333    -0.0488413709
  154  C 11  X     -0.0921463930     0.0302877228    -0.0311907299     0.0980604453     0.0016138863
  155  C 11  Y     -0.1793470397     0.0603438678    -0.0626198872     0.1907081011    -0.0234270012
  156  C 11  Z     -0.2113708197     0.0720567966    -0.0742217488     0.2248618678    -0.0307223025
  157  C 11  X     -0.0667144648     0.0168246691    -0.0478660031     0.1516819313     0.0192057677
  158  C 11  Y     -0.1298862620     0.0349234007    -0.0964460262     0.2944335989    -0.0551404829
  159  C 11  Z     -0.1533761930     0.0414942094    -0.1143660164     0.3477170240    -0.0389958703
  160  C 11 XX      0.0063971697     0.0080440048     0.0121127295     0.0096793747     0.0000840119
  161  C 11 YY     -0.0006204698    -0.0090061761    -0.0133215738    -0.0008993611    -0.0032340636
  162  C 11 ZZ     -0.0057669241     0.0010840980     0.0010299103    -0.0087863738     0.0006849040
  163  C 11 XY      0.0069717287     0.0062070230     0.0098315498     0.0105854724     0.0015102686
  164  C 11 XZ      0.0070220916     0.0108586901     0.0164062330     0.0106182337     0.0012349921
  165  C 11 YZ     -0.0032396149    -0.0055861238    -0.0085265783    -0.0049084257    -0.0012962861
  166  C 12  S     -0.0000337074     0.0000001049     0.0000014123    -0.0001032944    -0.0002854551
  167  C 12  S      0.0000829020     0.0000475478    -0.0000079601     0.0003087105     0.0019555620
  168  C 12  S      0.0004898023    -0.0005899778     0.0005291502    -0.0005530762    -0.0164822213
  169  C 12  X      0.0015094868     0.0983379071     0.1111774384    -0.0011872437     0.0137571626
  170  C 12  Y      0.0029996302     0.1921671112     0.2168417496    -0.0020842946     0.0270227003
  171  C 12  Z      0.0035271338     0.2260978241     0.2555571704    -0.0025297384     0.0322520674
  172  C 12  X      0.0010612032     0.0747288552     0.1302425497    -0.0015029938     0.0346079393
  173  C 12  Y      0.0022697717     0.1459386864     0.2544643132    -0.0039004690     0.0413842650
  174  C 12  Z      0.0028402314     0.1712191184     0.2999441482    -0.0047189586     0.0596127293
  175  C 12 XX      0.0022003542    -0.0017151012     0.0031661281    -0.0036815076     0.0008447309
  176  C 12 YY     -0.0168012319     0.0003551337     0.0000064615     0.0271349828    -0.0002127230
  177  C 12 ZZ      0.0146144164     0.0013700218    -0.0031759078    -0.0233996248    -0.0001860968
  178  C 12 XY     -0.0025092479    -0.0018874995     0.0036233201     0.0038795554     0.0016636629
  179  C 12 XZ      0.0065646635    -0.0019311651     0.0034109446    -0.0107647302     0.0005697274
  180  C 12 YZ     -0.0042733508     0.0009322329    -0.0015829995     0.0069648679    -0.0006492713
  181  C 13  S     -0.0000459095     0.0003283677    -0.0003472338    -0.0000496677    -0.0071296068
  182  C 13  S      0.0001574340    -0.0007529147     0.0007935101     0.0000913739     0.0195394977
  183  C 13  S     -0.0003340201    -0.0006423209     0.0024742338     0.0021023461     0.1154009545
  184  C 13  X      0.0932966475     0.0304652209    -0.0341089544    -0.0966708001    -0.0246979806
  185  C 13  Y      0.1824574760     0.0569365751    -0.0647777442    -0.1885251198    -0.0200673645
  186  C 13  Z      0.2150648292     0.0672693086    -0.0761244239    -0.2221841197    -0.0161617741
  187  C 13  X      0.0675021594     0.0171671881    -0.0518752531    -0.1487464694    -0.0564461974
  188  C 13  Y      0.1318207685     0.0318842763    -0.0990193847    -0.2885361409    -0.0419141446
  189  C 13  Z      0.1555951472     0.0367128921    -0.1156264396    -0.3403521911    -0.0085919131
  190  C 13 XX     -0.0062742419     0.0056605797     0.0088007003    -0.0096230103     0.0016362039
  191  C 13 YY      0.0006511449     0.0080559076     0.0117694098     0.0000914909     0.0034868736
  192  C 13 ZZ      0.0056532644    -0.0138210312    -0.0204293257     0.0095439112    -0.0010091445
  193  C 13 XY     -0.0068906422     0.0087093658     0.0134172592    -0.0108026549     0.0024060007
  194  C 13 XZ     -0.0069500609     0.0041437019     0.0064766448    -0.0104080464    -0.0002992543
  195  C 13 YZ      0.0031913522    -0.0012282163    -0.0020682202     0.0047151151    -0.0003524737
  196  C 14  S     -0.0000318143    -0.0008408146     0.0008675585     0.0000430747     0.0138975795
  197  C 14  S      0.0001667445     0.0019162453    -0.0022906110     0.0000639851    -0.0358295243
  198  C 14  S     -0.0004194403     0.0011233744    -0.0031040846    -0.0028537820    -0.1267093818
  199  C 14  X      0.0938416729    -0.0549201379    -0.0606743264     0.0961407174     0.0249060923
  200  C 14  Y      0.1830927713    -0.1009877779    -0.1234663082     0.1872160644    -0.0229512085
  201  C 14  Z      0.2161489646    -0.1214117004    -0.1440496223     0.2211872285    -0.0024781378
  202  C 14  X      0.0679857974    -0.0363804757    -0.0791890155     0.1470577456    -0.0517151821
  203  C 14  Y      0.1321688246    -0.0704215081    -0.1542574418     0.2869252390    -0.0313198490
  204  C 14  Z      0.1561717943    -0.0828884572    -0.1822325192     0.3404009649     0.0203210404
  205  C 14 XX      0.0061827163     0.0051990758    -0.0093331633    -0.0098800710    -0.0012862704
  206  C 14 YY      0.0000583962    -0.0081140362     0.0101928461     0.0012457084    -0.0009405915
  207  C 14 ZZ     -0.0062169971     0.0032249672    -0.0012742049     0.0086333481    -0.0044715937
  208  C 14 XY      0.0069755548     0.0033387996    -0.0074220526    -0.0108212967    -0.0022268135
  209  C 14 XZ      0.0066302924     0.0077658762    -0.0127350641    -0.0110280641    -0.0041037073
  210  C 14 YZ     -0.0030286299    -0.0041450207     0.0066127529     0.0050885422     0.0029481041
  211  H 15  S     -0.0001233329    -0.0164155733     0.0109306129     0.0003242900     0.0380712103
  212  H 15  S     -0.0000686331    -0.0201502096     0.0233534377     0.0007172207    -0.0108991702
  213  H 16  S      0.0001155487     0.0177269200    -0.0081137173    -0.0002215355    -0.0020816077
  214  H 16  S      0.0000230948     0.0178931616    -0.0092108954    -0.0025352652    -0.2677636311
  215  H 17  S     -0.0001869372    -0.0204473424     0.0091318807     0.0000108483    -0.0076168663
  216  H 17  S      0.0003894091    -0.0312782844     0.0509169670     0.0044414039    -0.0455521240
  217  H 18  S      0.0002152120     0.0141862084    -0.0055495313    -0.0003106923    -0.0520219317
  218  H 18  S     -0.0004422820     0.0189078459    -0.0192539937    -0.0066148306    -0.1157587751
  219  H 19  S     -0.0000110108     0.0044622546    -0.0071458495     0.0000603367     0.0249335451
  220  H 19  S     -0.0000562868     0.0069709736    -0.0231751483     0.0001417864     0.1270590086
  221  H 20  S     -0.0000671814    -0.0218463113     0.0209708382    -0.0002306075    -0.0411137020
  222  H 20  S     -0.0000080911    -0.0249739628     0.0458786201    -0.0010842373    -0.2208243565
  223  H 21  S      0.0001017528    -0.0000566766     0.0004303175    -0.0000954975     0.0050439059
  224  H 21  S      0.0000502423     0.0009990907    -0.0007829688    -0.0010303479    -0.0518723502
  225  H 22  S     -0.0001672313    -0.0006798795     0.0003940563     0.0000453328     0.0072038230
  226  H 22  S     -0.0001163637    -0.0007948084     0.0011258195     0.0000378754     0.0324797184
  227  H 23  S      0.0000475034    -0.0000181052     0.0000175974    -0.0001438793    -0.0003374224
  228  H 23  S      0.0000233879    -0.0000387437     0.0000085554    -0.0005883855    -0.0031613743
  229  H 24  S     -0.0000833165     0.0007594725    -0.0004826114    -0.0000847099    -0.0081640557
  230  H 24  S     -0.0000506956     0.0007425125    -0.0010642072    -0.0002901651    -0.0434590762
  231  H 25  S      0.0001437172     0.0000044896    -0.0004891248     0.0000160324    -0.0102453054
  232  H 25  S      0.0000106744    -0.0006147883     0.0008297568    -0.0003985659     0.0104842519
  233  C 26  S      0.0000156652     0.0010406702    -0.0000639032    -0.0000673161    -0.0043490832
  234  C 26  S     -0.0000434011    -0.0024011225     0.0002571168     0.0001125234    -0.0033696036
  235  C 26  S      0.0001612115    -0.0020212657    -0.0097810052     0.0039827276     0.3156607084
  236  C 26  X      0.0001426773     0.0937315603    -0.0867887275    -0.0005210008    -0.0412618405
  237  C 26  Y      0.0002119910     0.1844618082    -0.1652020797     0.0000109741     0.1024659873
  238  C 26  Z      0.0001537771     0.2096120753    -0.2007401830    -0.0012187802    -0.0678945502
  239  C 26  X     -0.0001660117     0.0780883530    -0.0964529659    -0.0002096609     0.1191812832
  240  C 26  Y      0.0003455728     0.1310288617    -0.1716118641    -0.0003300559     0.1186328288
  241  C 26  Z      0.0006329097     0.1465477361    -0.2083118603    -0.0014256474    -0.1434360647
  242  C 26 XX      0.0000556108     0.0061409809     0.0046916952     0.0001664290     0.0021143431
  243  C 26 YY     -0.0001768085    -0.0010788691     0.0008314007    -0.0005750506    -0.0009501056
  244  C 26 ZZ      0.0001141317    -0.0053707456    -0.0055908565     0.0004627112     0.0014765403
  245  C 26 XY      0.0000289275     0.0087070904     0.0036165694    -0.0001322204    -0.0185161238
  246  C 26 XZ      0.0001048925     0.0067946997     0.0050135946     0.0003024989     0.0040294581
  247  C 26 YZ     -0.0000674497    -0.0036328698    -0.0020020270    -0.0001396102     0.0053366220
  248  C 27  S     -0.0000090948    -0.0003618671    -0.0001231628     0.0000820580     0.0068717109
  249  C 27  S      0.0000479070    -0.0000088947     0.0007650604    -0.0001367084    -0.0260820008
  250  C 27  S      0.0002366061    -0.0079265256     0.0050213185    -0.0007762988    -0.1579981298
  251  C 27  X      0.0001576403     0.0516987661     0.0415791108     0.0002829853     0.0223399628
  252  C 27  Y      0.0004442817     0.1190914186     0.0661388103    -0.0005350561    -0.1576630123
  253  C 27  Z      0.0004164313     0.1199728345     0.0968934036     0.0008469638     0.0323397756
  254  C 27  X     -0.0002780257     0.0352276104     0.0411798880     0.0023345777     0.2428241494
  255  C 27  Y     -0.0001589025     0.0716446147     0.0793089821    -0.0013696394    -0.2170654240
  256  C 27  Z     -0.0003738094     0.0657946651     0.1155676001    -0.0007883153    -0.0356116652
  257  C 27 XX      0.0002336989    -0.0137007669     0.0169658489     0.0008136244     0.0028499270
  258  C 27 YY     -0.0017100302     0.0007270643    -0.0006873484    -0.0052846066    -0.0018390062
  259  C 27 ZZ      0.0014838356     0.0128559412    -0.0161000410     0.0044343049    -0.0065728217
  260  C 27 XY     -0.0002524105    -0.0156341383     0.0184513104    -0.0007021829    -0.0052173636
  261  C 27 XZ      0.0006728033    -0.0149192050     0.0183735955     0.0022106635     0.0063576048
  262  C 27 YZ     -0.0004350834     0.0070316233    -0.0083254093    -0.0013843663     0.0015452902
  263  C 28  S      0.0000406878     0.0083856738    -0.0105217970    -0.0001247394    -0.0154421090
  264  C 28  S     -0.0001135625    -0.0179082226     0.0221692661     0.0002133284     0.0496536404
  265  C 28  S      0.0008044026    -0.0516699179     0.0882002566     0.0071947756     0.0362512973
  266  C 28  X      0.0002376502     0.0161386888    -0.0061295212     0.0007034069     0.1137091648
  267  C 28  Y      0.0003270795     0.0149150845    -0.0006061826     0.0008600630     0.1165655486
  268  C 28  Z      0.0004033862     0.0392470140    -0.0288235208    -0.0000731961     0.0080499614
  269  C 28  X      0.0000932987     0.0253492853    -0.0309867803     0.0010719184     0.3244577838
  270  C 28  Y      0.0002289670     0.0169599006    -0.0046402015     0.0025936224     0.4360919980
  271  C 28  Z      0.0000909891     0.0372104983    -0.0513752820    -0.0013695501    -0.0083011241
  272  C 28 XX     -0.0000185044    -0.0023757521     0.0012667344     0.0002069322     0.0255198826
  273  C 28 YY     -0.0000178482    -0.0041266670     0.0040916215    -0.0001513053    -0.0158293305
  274  C 28 ZZ      0.0000095056     0.0024477188    -0.0004928204     0.0000028128     0.0012148619
  275  C 28 XY     -0.0000243037    -0.0026886380    -0.0004207201     0.0000221174     0.0003378294
  276  C 28 XZ     -0.0000285000    -0.0015361755    -0.0012885176     0.0002384145     0.0290930506
  277  C 28 YZ     -0.0000059813    -0.0002548328     0.0007501616     0.0000675195     0.0096394408

                         61               62               63               64               65
                    0.0397199931     0.0523704018     0.0713505588     0.0857830041     0.0909419002
    1  C  1  S      0.0286731305    -0.0534587218     0.0129882790     0.0077589623     0.0424269701
    2  C  1  S     -0.0697720890     0.1205843401    -0.0230895119    -0.0296763399    -0.0822974567
    3  C  1  S     -0.4180683325     0.8167420936     0.1580292685    -0.0786747361    -0.7474740061
    4  C  1  X     -0.1758282547     0.0847779023     0.0967781316     0.0151981749    -0.0353642322
    5  C  1  Y      0.0168150410    -0.0877274158     0.0016391749     0.0100998686     0.0305549896
    6  C  1  Z     -0.0517244609     0.0584731357    -0.1003192325    -0.0281842136     0.0028852875
    7  C  1  X     -0.2235202909     0.1479254952     0.3004403713     0.0360290013    -0.1008493957
    8  C  1  Y     -0.0259518553    -0.2330603612     0.2280999895     0.0984414736     0.1136890571
    9  C  1  Z     -0.0706422854     0.1229640993    -0.4488008314    -0.1150787757     0.0277598422
   10  C  1 XX     -0.0079261880     0.0057219483    -0.0049518606    -0.0026661068    -0.0077330817
   11  C  1 YY      0.0074210717     0.0160408527    -0.0080512943    -0.0037095134    -0.0052542108
   12  C  1 ZZ     -0.0144879143     0.0055730854     0.0094566639    -0.0007619774    -0.0066356592
   13  C  1 XY     -0.0057699382    -0.0005857906     0.0042048456     0.0000549981    -0.0023853828
   14  C  1 XZ      0.0032254319     0.0032356776    -0.0099431055    -0.0010931580    -0.0001569884
   15  C  1 YZ      0.0011897014     0.0065279235    -0.0025030530    -0.0001918588     0.0035184568
   16  C  2  S     -0.0030663034    -0.0299367730     0.0149610381     0.0042686411    -0.0271596121
   17  C  2  S     -0.0050512390     0.0886461472    -0.0152417881    -0.0181559012     0.0674918723
   18  C  2  S      0.2651232300     0.2654272156    -0.3098883617    -0.1184208913     0.3441206661
   19  C  2  X      0.1065902543    -0.0291334652     0.1102256664     0.0274308954     0.0513396404
   20  C  2  Y     -0.0963513299    -0.0401707637     0.0558320013     0.0132558973    -0.0415618552
   21  C  2  Z      0.0386719000     0.0082678630     0.0275021961     0.0068625857     0.0252852164
   22  C  2  X      0.2954346222    -0.0591818255     0.3299125994     0.0650898205    -0.0538852150
   23  C  2  Y     -0.1462914548    -0.1997878310     0.1681217549     0.0420672400    -0.0426826242
   24  C  2  Z      0.1852526396    -0.0682375576     0.0492831212     0.0201431105     0.0267195701
   25  C  2 XX     -0.0057720636    -0.0017895852    -0.0041737565    -0.0010100083     0.0105271614
   26  C  2 YY     -0.0007108797     0.0013397598     0.0056069197    -0.0004465495     0.0052104788
   27  C  2 ZZ      0.0069649045     0.0190634986    -0.0066857538    -0.0031126107    -0.0007167993
   28  C  2 XY     -0.0015047718    -0.0051793373     0.0122072969     0.0015567994    -0.0035199403
   29  C  2 XZ     -0.0081734794     0.0018869112     0.0017260962     0.0003388002     0.0069509455
   30  C  2 YZ     -0.0032227123    -0.0001758714     0.0054225058     0.0008308013    -0.0038219070
   31  C  3  S     -0.0333882473    -0.0333109116     0.0163372397     0.0037764369     0.0334579858
   32  C  3  S      0.0744881023     0.1006750564    -0.0507151575     0.0059338895    -0.0803032283
   33  C  3  S      0.3603208300     0.3302521554    -0.3937954780    -0.0767679085    -0.4027838907
   34  C  3  X      0.0713704980     0.0098239442     0.0630532580     0.0065061046    -0.1649133358
   35  C  3  Y     -0.0748530450     0.0002283242    -0.0010437397     0.0046173531     0.1082774858
   36  C  3  Z      0.0233268195    -0.0418725575     0.0820984934     0.0071556420     0.0059487749
   37  C  3  X      0.1267981139     0.0132554299     0.1826524521    -0.0062033688    -0.3138763863
   38  C  3  Y     -0.1275988338    -0.1015455840    -0.0404231469    -0.0163917209     0.2130622141
   39  C  3  Z      0.0483453469    -0.1653899971     0.1825164356     0.0308380174     0.0645231199
   40  C  3 XX     -0.0054739912     0.0081146295    -0.0123834144    -0.0013599043    -0.0012743594
   41  C  3 YY      0.0121407288     0.0148680652    -0.0081160280    -0.0002893599    -0.0102582942
   42  C  3 ZZ      0.0086834120    -0.0018794500     0.0072253459     0.0026460226    -0.0064264493
   43  C  3 XY     -0.0043779543     0.0081693725     0.0004949365    -0.0000344810    -0.0003806962
   44  C  3 XZ      0.0062903975    -0.0036158495     0.0022380984     0.0013846389     0.0031100356
   45  C  3 YZ      0.0041680567     0.0020954871     0.0030196630     0.0006066808    -0.0034835542
   46  C  4  S     -0.0177123765    -0.0491717606     0.0124565234    -0.0071788395    -0.0362940929
   47  C  4  S      0.0535330274     0.1163699648    -0.0518187242     0.0207437212     0.0816036343
   48  C  4  S      0.0913160280     0.7250013237     0.0790752326     0.2634521224     0.4788449812
   49  C  4  X     -0.0518662608     0.1154951990     0.0266125468     0.0220964557     0.1725492841
   50  C  4  Y     -0.0046122356    -0.0087321378    -0.1073902749    -0.0063385515    -0.0025650005
   51  C  4  Z     -0.0160610728    -0.0393627724     0.0439420815     0.0055003291     0.0706090661
   52  C  4  X     -0.0682451829     0.2282969176    -0.0695915791    -0.0180853143     0.3384217600
   53  C  4  Y      0.1002503990    -0.0203467719    -0.3464893932    -0.0025778968     0.0481501443
   54  C  4  Z     -0.0004604679    -0.1153169269     0.3185787121     0.0688960515     0.0563995881
   55  C  4 XX      0.0005687385     0.0062531375    -0.0089479437    -0.0005715367     0.0061628836
   56  C  4 YY      0.0093930336     0.0080944460     0.0030671815     0.0038007275     0.0036859404
   57  C  4 ZZ      0.0002173027     0.0117236341    -0.0049893481     0.0022128304     0.0094276322
   58  C  4 XY      0.0025876388    -0.0012895088     0.0049489838     0.0014132677     0.0057860820
   59  C  4 XZ      0.0064043615    -0.0001335172    -0.0015373407     0.0004907265     0.0014380703
   60  C  4 YZ     -0.0072078428     0.0085302078    -0.0066205508    -0.0020535095     0.0004154073
   61  C  5  S     -0.0223892827     0.0214304131     0.0484879882     0.0106674575     0.0046039665
   62  C  5  S      0.0545610676    -0.0366060405    -0.1262209344    -0.0178548120    -0.0139660716
   63  C  5  S      0.2889189254    -0.2871587677    -0.7221243501     0.1892234773    -0.0509312978
   64  C  5  X      0.0472912417     0.0514012391    -0.0009579027    -0.0048068963    -0.0284590640
   65  C  5  Y     -0.0439210491     0.0050779630     0.0232714823    -0.0008026251    -0.1030561534
   66  C  5  Z      0.1617316936    -0.0288301341    -0.0197939969    -0.0163210564    -0.1176020275
   67  C  5  X     -0.0657206968     0.2384802214    -0.2370162065     0.2924587729    -0.1306667040
   68  C  5  Y     -0.1787211048    -0.1254766204    -0.0047852809     0.0102095472    -0.2997232030
   69  C  5  Z      0.4616603837    -0.0202334058     0.1320196882    -0.1882181510    -0.2509930137
   70  C  5 XX      0.0206061286    -0.0026254335     0.0034015811     0.0023129012    -0.0144803926
   71  C  5 YY     -0.0040616767     0.0073950483    -0.0144638332    -0.0018161023     0.0113396714
   72  C  5 ZZ     -0.0044412174    -0.0127196251    -0.0191436623    -0.0031915337    -0.0003422950
   73  C  5 XY     -0.0056793845    -0.0214495860    -0.0098380533    -0.0035025335    -0.0170274238
   74  C  5 XZ      0.0104311024     0.0180958917     0.0010513005    -0.0017482373    -0.0167687480
   75  C  5 YZ      0.0134792605     0.0073392622     0.0097817489     0.0026222068     0.0022490341
   76  C  6  S     -0.0055416384    -0.0174253662     0.0438900683     0.0156694105     0.0000516246
   77  C  6  S      0.0117447801     0.0206086899    -0.0354088658    -0.0133593358     0.0041160820
   78  C  6  S      0.1153935838     0.4002757510    -1.4747817425    -0.5067944407     0.0138834360
   79  C  6  X     -0.0548829160    -0.0039213450     0.0235181135     0.0105022673     0.0297380628
   80  C  6  Y     -0.0683678576     0.0395220049    -0.0521259874    -0.0188534775    -0.0262876884
   81  C  6  Z      0.0534696911     0.0327786844    -0.0382415206    -0.0062817915     0.0357333585
   82  C  6  X     -0.1276726873    -0.0075869257     0.0299455437     0.0266006964     0.0471811241
   83  C  6  Y     -0.1675638599     0.1001335338     0.0631388652    -0.0152565798    -0.1353875467
   84  C  6  Z      0.1112831500     0.0813353342     0.0603855511     0.0495273368     0.1307469684
   85  C  6 XX      0.0008466398     0.0057498958    -0.0014631323     0.0000378615     0.0085881234
   86  C  6 YY     -0.0010705817    -0.0006602977    -0.0012884529    -0.0015124966    -0.0044049017
   87  C  6 ZZ      0.0036984206    -0.0026846828    -0.0073873055    -0.0023153266    -0.0024576561
   88  C  6 XY      0.0091879117    -0.0059994446    -0.0078067944    -0.0008260421     0.0014666188
   89  C  6 XZ     -0.0021433582    -0.0025350962    -0.0001340527    -0.0007800392    -0.0093597820
   90  C  6 YZ      0.0036011256    -0.0051442680     0.0066868074     0.0012150654     0.0010738947
   91  C  7  S     -0.0013966295     0.0103312444    -0.0147946196    -0.0034677517     0.0074009738
   92  C  7  S     -0.0039891876    -0.0343112711     0.0446586753    -0.0008185758    -0.0155134414
   93  C  7  S      0.0488204290    -0.0457896889     0.1898439455     0.1248075028    -0.1054465207
   94  C  7  X     -0.1106821043     0.1557368610     0.1039874478     0.0286620310     0.0595665165
   95  C  7  Y      0.0684940680     0.0000385179     0.0643320359     0.0238132270     0.1368749723
   96  C  7  Z      0.2245638317    -0.1247148717    -0.1087862003    -0.0159811048     0.1832465931
   97  C  7  X      0.0104595344     0.1342632197     0.6673651543    -0.1046817918     0.0821645556
   98  C  7  Y     -0.0962903813     0.0949415996    -0.6684633609     0.1723318064     0.2016593263
   99  C  7  Z      0.3174529927    -0.2188769793     0.3359815990    -0.0961097873     0.2126280242
  100  C  7 XX      0.0163397645    -0.0169823360    -0.0043603798    -0.0016056183    -0.0065546356
  101  C  7 YY      0.0102746494     0.0005033761     0.0056419445     0.0013242344     0.0134248932
  102  C  7 ZZ     -0.0240816053     0.0105828012     0.0138985189     0.0007225252    -0.0117512847
  103  C  7 XY     -0.0111129144     0.0088436011     0.0139510685     0.0014314576    -0.0042996113
  104  C  7 XZ     -0.0095128360    -0.0000714939    -0.0066678325    -0.0010368757    -0.0099457164
  105  C  7 YZ      0.0163273748    -0.0136466300    -0.0021478075     0.0000920970     0.0044139336
  106  C  8  S      0.0006915539     0.0016336278     0.0033320958    -0.0220983714     0.0017354512
  107  C  8  S      0.0004396727    -0.0057938394    -0.0109762402     0.0526960651    -0.0019149232
  108  C  8  S      0.0565720244    -0.0270752019    -0.3404266552    -0.0218951427     0.0847933403
  109  C  8  X      0.0301183364     0.0043338791     0.0075606974    -0.0465701529    -0.0471705575
  110  C  8  Y      0.0518342606     0.0018693455     0.0042398681    -0.0039461807    -0.0931165005
  111  C  8  Z      0.0611885918    -0.0034971160    -0.0053724634     0.0084159404    -0.1133545858
  112  C  8  X     -0.0248635351     0.0320601648     0.1284490092     0.2475304491    -0.1487791332
  113  C  8  Y      0.0926596416     0.0333285136     0.0029942557    -0.0234775329    -0.1225675773
  114  C  8  Z      0.1074801837    -0.0448862455    -0.0590309927    -0.1093727023    -0.1478466826
  115  C  8 XX      0.0094839600     0.0075025734     0.0048260915    -0.0099348735    -0.0076961619
  116  C  8 YY      0.0005790397     0.0006265062    -0.0014375627     0.0123868941     0.0001733486
  117  C  8 ZZ     -0.0096246095    -0.0094628696    -0.0068085350     0.0053578159     0.0080193589
  118  C  8 XY     -0.0114620658    -0.0177770402    -0.0104705340    -0.0052625979    -0.0147062259
  119  C  8 XZ      0.0113415027     0.0109395355     0.0064038111     0.0102442758    -0.0107814063
  120  C  8 YZ      0.0042595392     0.0066344324     0.0058570068    -0.0046216772     0.0069644900
  121  N  9  S     -0.0051688618     0.0041857844    -0.0240534052    -0.0006331313     0.0034213083
  122  N  9  S     -0.0029016671     0.0059973017    -0.0197026457    -0.0080250624     0.0061204888
  123  N  9  S     -0.2173513340     0.1066319326    -0.9527071287     0.1482920979     0.0493715909
  124  N  9  X     -0.1212679169     0.1708045413     0.0999265398     0.0125912991     0.0499914796
  125  N  9  Y      0.0764212802     0.0172286390     0.0624413430     0.0175557371     0.1269112836
  126  N  9  Z      0.2348035412    -0.1503900939    -0.1067980732    -0.0040818014     0.1628737235
  127  N  9  X      0.1752282717    -0.2232773506    -0.0002162519    -0.0455818141    -0.0799551125
  128  N  9  Y     -0.1305105548    -0.0013570481    -0.2570305614     0.0105811139    -0.1672506918
  129  N  9  Z     -0.2538430125     0.1746227832     0.2519663971    -0.0139715737    -0.2210959351
  130  N  9 XX      0.0026964873    -0.0021748715     0.0013124466    -0.0018607626    -0.0011100987
  131  N  9 YY      0.0016685211     0.0002611089     0.0015126967     0.0000315587     0.0048441671
  132  N  9 ZZ     -0.0021667385     0.0012535231     0.0057298840    -0.0004336955    -0.0035696995
  133  N  9 XY     -0.0004129139     0.0006445301     0.0065038625     0.0001977964    -0.0018954875
  134  N  9 XZ     -0.0020115006     0.0004546584    -0.0037582696     0.0000270494    -0.0024250127
  135  N  9 YZ      0.0031939517    -0.0023227186     0.0025290413    -0.0008385366     0.0008383725
  136  C 10  S      0.0212178074     0.0247994195     0.0271889131    -0.0372556000     0.0074070473
  137  C 10  S     -0.0545535387    -0.0653145335    -0.0636510804     0.0793942456    -0.0188982271
  138  C 10  S     -0.1560455466    -0.2299837029    -0.2726357592     0.3597284451    -0.0648075126
  139  C 10  X      0.0249698960     0.0294179070     0.0376557747    -0.0608397921    -0.0049122320
  140  C 10  Y      0.0197701570     0.0302343786    -0.0001952117     0.0736108130    -0.0243404783
  141  C 10  Z     -0.0350026872    -0.0387460054    -0.0167517045    -0.0389251041    -0.0345535312
  142  C 10  X     -0.0257042892    -0.0565762612     0.0210762387    -0.3189794168     0.0077007884
  143  C 10  Y     -0.0199337943     0.0344290080    -0.0864724835     0.2731506047    -0.0337702422
  144  C 10  Z     -0.0035680457    -0.0042019878     0.0643299087    -0.0944839970    -0.0240818288
  145  C 10 XX     -0.0028551890    -0.0009378001    -0.0014056906     0.0059050232     0.0038806946
  146  C 10 YY     -0.0094886323    -0.0069096195    -0.0056035925     0.0007416591     0.0073801263
  147  C 10 ZZ      0.0019142160    -0.0047665616    -0.0044987507     0.0077533593    -0.0150531016
  148  C 10 XY     -0.0023890924     0.0014065146     0.0001994606     0.0113021883     0.0070358243
  149  C 10 XZ     -0.0036544376    -0.0035639758    -0.0021979687    -0.0082723586     0.0028684202
  150  C 10 YZ      0.0006153000     0.0006452327     0.0001696622     0.0019447672    -0.0005977430
  151  C 11  S     -0.0097527064    -0.0126099766    -0.0040896913    -0.0449751099     0.0013842546
  152  C 11  S      0.0227937544     0.0308155376     0.0158726450     0.1010640124    -0.0039765200
  153  C 11  S      0.1096649489     0.1932021199     0.0176794793     0.8450684684    -0.0337474737
  154  C 11  X     -0.0356084066    -0.0239542838    -0.0248650504     0.0425765618     0.0377247642
  155  C 11  Y     -0.0276216285     0.0047592783    -0.0079939423     0.0934089931     0.0821819986
  156  C 11  Z     -0.0290181762     0.0066272677     0.0167773501    -0.0846488422     0.1125883754
  157  C 11  X     -0.0815873981    -0.0696552850    -0.0704750605     0.0675894209     0.0609003296
  158  C 11  Y     -0.0217953462     0.0223158430     0.0326596150     0.2381764953     0.1338223119
  159  C 11  Z     -0.0524072808     0.0117446369     0.0013303076    -0.2089052662     0.2020160814
  160  C 11 XX      0.0037050854     0.0027951142    -0.0002459737     0.0165462753    -0.0037409972
  161  C 11 YY     -0.0015991572     0.0023850234     0.0020062262     0.0032633324     0.0086025840
  162  C 11 ZZ      0.0023867474     0.0012314193     0.0016980834     0.0008042044    -0.0056627649
  163  C 11 XY     -0.0004105049    -0.0018159760     0.0003054348    -0.0073960991    -0.0003731482
  164  C 11 XZ      0.0035934615     0.0011647335     0.0005160476     0.0015099027    -0.0048901705
  165  C 11 YZ     -0.0010582194     0.0004563802    -0.0010544408     0.0087052616     0.0022683386
  166  C 12  S      0.0001577462     0.0000381270     0.0062254793    -0.0418203302     0.0039083567
  167  C 12  S     -0.0011545935     0.0001134441    -0.0100660942     0.0923501461    -0.0095281801
  168  C 12  S      0.0116346610    -0.0223966806    -0.0167111440     0.5707040111    -0.0645053303
  169  C 12  X      0.0197755442    -0.0000641183    -0.0129687032     0.1223347155    -0.0617511749
  170  C 12  Y      0.0389345563     0.0009985940     0.0010864901    -0.0097979619    -0.0948652780
  171  C 12  Z      0.0450895046    -0.0009266608     0.0060329784    -0.0594943888    -0.1072539970
  172  C 12  X      0.0282603691     0.0072502831    -0.0497521475     0.3675246689    -0.1377242817
  173  C 12  Y      0.0774767042     0.0024178272     0.0080162051    -0.0342975353    -0.1946838457
  174  C 12  Z      0.0799119753    -0.0055615518     0.0173611335    -0.1604163645    -0.2144519815
  175  C 12 XX      0.0015936972     0.0004449775     0.0022830748    -0.0057384057    -0.0034988591
  176  C 12 YY     -0.0000341818     0.0000786075    -0.0020503460     0.0148112871    -0.0012976606
  177  C 12 ZZ     -0.0018127403    -0.0005757819    -0.0015967153     0.0097136521     0.0027145904
  178  C 12 XY      0.0004532274    -0.0011423039    -0.0006564351    -0.0016913563    -0.0043688391
  179  C 12 XZ      0.0020251409     0.0007626130    -0.0010220674     0.0075743693    -0.0046311256
  180  C 12 YZ     -0.0003403167     0.0004481675     0.0013573476    -0.0061722687     0.0025295104
  181  C 13  S      0.0103582940     0.0128546572     0.0128564052    -0.0375316824     0.0066177396
  182  C 13  S     -0.0262675554    -0.0311165161    -0.0259174378     0.0834729893    -0.0162350126
  183  C 13  S     -0.1595267165    -0.1401533660    -0.1949901938     0.6879291493    -0.1222323408
  184  C 13  X      0.0048600432     0.0237713255    -0.0003771258     0.0836498698     0.0425265621
  185  C 13  Y     -0.0292383890     0.0027845663     0.0123646293    -0.0699897344     0.0991106812
  186  C 13  Z     -0.0460231022    -0.0123218244    -0.0113018759     0.0368433967     0.1002950339
  187  C 13  X      0.0335174817     0.0460698133     0.0124607683     0.1604337006     0.0762053894
  188  C 13  Y     -0.0315619044     0.0326794441     0.0215183165    -0.1846748617     0.1864172310
  189  C 13  Z     -0.0955565746    -0.0472493088    -0.0256339015     0.1105877131     0.1571310157
  190  C 13 XX     -0.0003307435    -0.0008049205    -0.0009501356     0.0079342251    -0.0016050759
  191  C 13 YY      0.0012882525    -0.0022036383    -0.0009655191    -0.0002826575    -0.0088083798
  192  C 13 ZZ     -0.0064583666    -0.0030876037    -0.0029284871     0.0089648005     0.0069528492
  193  C 13 XY      0.0005167731    -0.0018140851    -0.0027823028     0.0092857497    -0.0039312644
  194  C 13 XZ      0.0010363937     0.0008983174     0.0019488034    -0.0084318809     0.0025694063
  195  C 13 YZ      0.0007959602     0.0008238109     0.0003610026     0.0023619729    -0.0014024042
  196  C 14  S     -0.0207314466    -0.0261667733    -0.0067604591    -0.0401324095    -0.0020615783
  197  C 14  S      0.0539495945     0.0661454778     0.0221330449     0.0901285063     0.0059380329
  198  C 14  S      0.1920330489     0.2137037197     0.0322527164     0.2880732182     0.0500577118
  199  C 14  X     -0.0417543937    -0.0476356555    -0.0182942116    -0.0301523803    -0.0207249219
  200  C 14  Y      0.0232826544     0.0334305628     0.0326683167    -0.0466694995    -0.0180138071
  201  C 14  Z     -0.0090655446    -0.0081179986    -0.0200509658     0.0485570246    -0.0368778315
  202  C 14  X      0.0423925204     0.0127744608     0.0184704215    -0.1394630410     0.0152799252
  203  C 14  Y      0.0059382145     0.0033416315     0.0622258773    -0.1971843207    -0.0060739448
  204  C 14  Z     -0.0535400672    -0.0082083798    -0.0601232059     0.2240380915    -0.0576124124
  205  C 14 XX     -0.0033727363    -0.0005778344    -0.0020806530     0.0129216440     0.0058965799
  206  C 14 YY      0.0099925419     0.0069606681     0.0035375736     0.0018735377    -0.0082828894
  207  C 14 ZZ      0.0037757227     0.0061593230     0.0032621575     0.0010776950     0.0037003592
  208  C 14 XY     -0.0011498667     0.0011406786     0.0014238255    -0.0059349241     0.0061519341
  209  C 14 XZ     -0.0026901943     0.0021520395     0.0008344005     0.0039530784     0.0100717026
  210  C 14 YZ      0.0006941930    -0.0018035262    -0.0018297069     0.0079572715    -0.0064359741
  211  H 15  S     -0.0515637467    -0.0355866808     0.0542535436     0.0105932565     0.0041188091
  212  H 15  S      0.0594527377    -0.6257906419     0.7535170618     0.2540845306     0.3399041841
  213  H 16  S     -0.0193962462    -0.0357469369     0.0478534469     0.0092167863    -0.0137246195
  214  H 16  S     -0.0771001146    -0.4756583553     0.6673629195     0.1801171530    -0.2672875582
  215  H 17  S      0.0133232159    -0.0358105395     0.0415679423     0.0114366061     0.0207365318
  216  H 17  S     -0.1072181566    -0.4640811394     0.5878318000     0.0731399982     0.2366923576
  217  H 18  S      0.0429558780    -0.0301622739     0.0450383811     0.0084262818    -0.0151509536
  218  H 18  S     -0.0434050697    -0.5477152377     0.6719724952    -0.0835993583    -0.3389218790
  219  H 19  S      0.0272766579    -0.0492772459     0.0016570832     0.0002038413    -0.0281772625
  220  H 19  S      0.1393072639    -0.3829122907     0.5083580382     0.1522168651    -0.1542713469
  221  H 20  S     -0.0407126223     0.0477862219     0.0574983679     0.0144042192     0.0219305136
  222  H 20  S     -0.1934517928    -0.1595939349     0.6548144443     0.2452977446     0.2177279309
  223  H 21  S     -0.0095847265    -0.0130563415    -0.0014711847    -0.0658490187     0.0031911179
  224  H 21  S      0.0557250302     0.0243811663     0.2845855977    -0.8265270790     0.0566437668
  225  H 22  S     -0.0111050303    -0.0136252084    -0.0008757942    -0.0655720213     0.0031987183
  226  H 22  S     -0.0570653374    -0.0854586012     0.0287844595    -0.9795952563     0.0672435373
  227  H 23  S      0.0002960262    -0.0005782651     0.0121818803    -0.0677429573     0.0057745420
  228  H 23  S      0.0021085186    -0.0012587161     0.1073897012    -0.9634852500     0.0980763159
  229  H 24  S      0.0116101321     0.0149575128     0.0169426860    -0.0581749846     0.0081338763
  230  H 24  S      0.0629809500     0.0866163936     0.1525935321    -0.8177823446     0.1118491149
  231  H 25  S      0.0131303175     0.0123496026     0.0142531054    -0.0596144083     0.0084812872
  232  H 25  S     -0.0275669465    -0.0657471880     0.1479965429    -0.6514131344     0.0317489942
  233  C 26  S     -0.0025834912     0.0121014144    -0.0041610735    -0.0216866048    -0.0022079586
  234  C 26  S      0.0176821720    -0.0322526556    -0.0331545935     0.0900346922     0.0072267462
  235  C 26  S     -0.1003700696    -0.0366061792     0.8137469162     0.1853470547    -0.1705861744
  236  C 26  X      0.0399790795     0.0694848301    -0.0157860344     0.0261264377    -0.0501120456
  237  C 26  Y     -0.1442686682    -0.1651948678    -0.1142420446    -0.0290267226    -0.1436855058
  238  C 26  Z      0.1128599143     0.1083972677     0.1034527482    -0.0025335867    -0.0970074087
  239  C 26  X     -0.0983782586     0.1870408108    -0.1694533433     0.4719838854    -0.1701605941
  240  C 26  Y     -0.1430023380    -0.2629999895    -0.1908138808    -0.0660176613    -0.1755257284
  241  C 26  Z      0.2003071651     0.1340948881     0.2231881389    -0.1644388039    -0.0949976152
  242  C 26 XX     -0.0129717103    -0.0092439447    -0.0100862497     0.0037253525     0.0157702736
  243  C 26 YY     -0.0021508375    -0.0016229728     0.0023984789     0.0061515341     0.0008085978
  244  C 26 ZZ      0.0169256857     0.0059435088     0.0052330668     0.0060727389    -0.0153015206
  245  C 26 XY      0.0102175442     0.0164781481     0.0086265701     0.0038599642     0.0194001686
  246  C 26 XZ     -0.0169981546    -0.0114796335    -0.0018749453     0.0013447725     0.0143019042
  247  C 26 YZ     -0.0004527019    -0.0079806778    -0.0056735483    -0.0003096212    -0.0091855727
  248  C 27  S     -0.0028018191    -0.0047063304     0.0177273318     0.0168349430    -0.0026984876
  249  C 27  S      0.0168690194     0.0062369120    -0.0616944072    -0.0323625547     0.0119733709
  250  C 27  S      0.1142197033    -0.0459674123     0.1493451284    -0.4516420342     0.0938823690
  251  C 27  X     -0.0824073166    -0.0653097177     0.0089680455    -0.0483775839     0.0820781058
  252  C 27  Y      0.1138096993     0.2131344165     0.1194574748     0.0423758999     0.2043938303
  253  C 27  Z     -0.1941527870    -0.1508602987    -0.1051533874     0.0121452464     0.1798535026
  254  C 27  X     -0.2293065267    -0.0094007623     0.2020875852     0.3619643886    -0.0268818236
  255  C 27  Y      0.1471203333     0.2792028824     0.1782375405     0.0521576370     0.2939421588
  256  C 27  Z     -0.2006185831    -0.2255010916    -0.2345777490    -0.1656603209     0.3252611207
  257  C 27 XX     -0.0018260175    -0.0056400268    -0.0096665801     0.0044590733     0.0013029933
  258  C 27 YY      0.0005754795    -0.0001642942    -0.0015026504    -0.0073663370     0.0011739152
  259  C 27 ZZ      0.0049632835     0.0062282248     0.0021142019    -0.0038916357    -0.0003745916
  260  C 27 XY      0.0128325911     0.0117803737     0.0082056927     0.0021096472     0.0058632941
  261  C 27 XZ     -0.0035401234    -0.0072556200    -0.0034026348    -0.0065002132     0.0013943177
  262  C 27 YZ     -0.0047375118    -0.0051358865    -0.0046930924     0.0007431659    -0.0024083664
  263  C 28  S      0.0436603945     0.0261492089     0.0550968234     0.0042134141    -0.0229936609
  264  C 28  S     -0.0960907520    -0.0524024629    -0.1447510676    -0.0189982480     0.0505088001
  265  C 28  S     -0.5214223910    -0.3928035266     0.1545645590    -0.1176304849     0.3482159863
  266  C 28  X     -0.0540644138     0.0176922127    -0.0367527628    -0.0041564925    -0.0231504972
  267  C 28  Y     -0.0048668630    -0.0586835584     0.0189901458     0.0017400466    -0.0018046315
  268  C 28  Z      0.1579188006     0.0395792834     0.0011058442    -0.0012819707    -0.0316433034
  269  C 28  X      0.0120813591     0.1810729336     0.5144331285    -0.0812944225    -0.1179807426
  270  C 28  Y     -0.1516455282    -0.0467480081    -0.4789276331     0.1651059337     0.0870875977
  271  C 28  Z      0.5955832774    -0.1215924816     0.2607453893    -0.1066540620     0.0749912849
  272  C 28 XX     -0.0113354141     0.0144576319     0.0008544476     0.0003612852     0.0102935707
  273  C 28 YY     -0.0147894674    -0.0128489071    -0.0114145361    -0.0027502628    -0.0151199777
  274  C 28 ZZ      0.0045659712    -0.0129182425    -0.0220978297    -0.0024045952     0.0170499309
  275  C 28 XY      0.0248933474    -0.0052638824    -0.0182594767    -0.0031129413     0.0048943799
  276  C 28 XZ      0.0090005609    -0.0114974901     0.0093165290     0.0030750850     0.0129789147
  277  C 28 YZ     -0.0170829022     0.0204353839     0.0056878298     0.0009457223    -0.0022730012

                         66               67               68               69               70
                    0.0971755950     0.1047929596     0.1225584830     0.1253633491     0.1319686907
    1  C  1  S     -0.0035720751    -0.0328959361     0.0363878045    -0.0436575789    -0.0380536162
    2  C  1  S      0.0171287078     0.0715343544    -0.0540877293     0.0663229305     0.0846740579
    3  C  1  S      0.0307050586     0.9671137146    -0.8067819481     0.8125655027     0.4598137405
    4  C  1  X     -0.0083123659    -0.0576843096     0.0732426866    -0.0939377066    -0.1076432095
    5  C  1  Y     -0.0344796225    -0.0474179209     0.0220620953    -0.0360838088    -0.0538316550
    6  C  1  Z     -0.0256064929     0.1426681103    -0.0327547591    -0.0012245535     0.0157971063
    7  C  1  X      0.0597300355    -0.1880007529     0.2600060579    -0.3501327104    -0.3332559254
    8  C  1  Y     -0.4032449667    -0.2209258479     0.0241726468    -0.0500450466    -0.2684484173
    9  C  1  Z     -0.1433595261     0.4802651109    -0.1400139213     0.0895626923     0.2317270678
   10  C  1 XX     -0.0050972791     0.0017482960    -0.0070860956     0.0101931118     0.0096787987
   11  C  1 YY      0.0009543404     0.0127307051    -0.0007471550     0.0025753718     0.0125797534
   12  C  1 ZZ      0.0065932909     0.0054857364    -0.0051488541     0.0023587801    -0.0036578904
   13  C  1 XY     -0.0039940732     0.0004445969     0.0046306214    -0.0079266910    -0.0042002269
   14  C  1 XZ     -0.0093181946     0.0047770746    -0.0010596626    -0.0016893121    -0.0059382690
   15  C  1 YZ     -0.0002678908    -0.0019907885     0.0006257737    -0.0020496054    -0.0055918338
   16  C  2  S      0.0312817898    -0.0313490565    -0.0194970113     0.0520723470     0.0728561983
   17  C  2  S     -0.0472642814     0.0809158575     0.0437838293    -0.1223311952    -0.1664457252
   18  C  2  S     -0.8023056626     0.3123829360     0.5751737695    -0.8911457484    -0.4853531736
   19  C  2  X      0.0658604487    -0.0541520107    -0.0242070746     0.0813022273     0.1022628794
   20  C  2  Y      0.1055948015    -0.0923048795    -0.0017390326     0.0121409459    -0.0526463582
   21  C  2  Z     -0.0134516719    -0.0071613938     0.0361255326    -0.0342144634     0.0273461812
   22  C  2  X      0.3070647022    -0.3047260093     0.0076399383     0.2690281917     0.6061410213
   23  C  2  Y      0.2951451526    -0.4532711728     0.0119533847     0.1687934114     0.2300401803
   24  C  2  Z     -0.1002520444    -0.1826639282     0.2591255996    -0.2270143267     0.1347603415
   25  C  2 XX     -0.0062880613     0.0040808053     0.0040158577    -0.0126972748    -0.0220052257
   26  C  2 YY     -0.0009520222     0.0074897978     0.0049254425    -0.0110462180    -0.0102992068
   27  C  2 ZZ     -0.0057374273     0.0059575299     0.0023945406    -0.0039843218    -0.0017634004
   28  C  2 XY      0.0103917721    -0.0029937967     0.0042661673    -0.0058029760    -0.0042136313
   29  C  2 XZ      0.0023643900    -0.0020923656     0.0023838298    -0.0019532320    -0.0013487176
   30  C  2 YZ      0.0019188374    -0.0038489460    -0.0069690168     0.0071141377    -0.0048398350
   31  C  3  S      0.0294011839     0.0393657395    -0.0491712823     0.0238398963    -0.0671233253
   32  C  3  S     -0.0505316675    -0.0988090632     0.0983627360    -0.0291054570     0.1346010292
   33  C  3  S     -0.8019602187    -0.4537157334     0.8011220273    -0.6171322919     0.5842690127
   34  C  3  X     -0.0175814312     0.0147166198    -0.0334716149     0.0022574788    -0.1426872438
   35  C  3  Y     -0.0036898862     0.0159653943     0.0359983529    -0.0436283444    -0.0034830209
   36  C  3  Z      0.1051597467     0.1337718392    -0.0610229729     0.0295226851    -0.0363311209
   37  C  3  X      0.0321374945     0.1600721149    -0.0140716235    -0.0962100489    -0.4434208305
   38  C  3  Y     -0.1388056133     0.1764627769     0.1581754529    -0.2618916140    -0.0657034055
   39  C  3  Z      0.3041303322     0.6081316913    -0.3628835771     0.0818695396    -0.6052656850
   40  C  3 XX     -0.0100930278    -0.0070916641     0.0095265493    -0.0048977760     0.0102455231
   41  C  3 YY     -0.0077375709    -0.0103839321     0.0013784642     0.0051995499     0.0092401873
   42  C  3 ZZ      0.0041820994    -0.0047731866     0.0116283827    -0.0082469068     0.0086411109
   43  C  3 XY      0.0036692531     0.0015481871     0.0010557283    -0.0018236997    -0.0060449838
   44  C  3 XZ      0.0037005109     0.0055899982    -0.0014362219     0.0018012019     0.0050326211
   45  C  3 YZ      0.0006429318     0.0030340955    -0.0050216468     0.0069914816     0.0057064525
   46  C  4  S     -0.0116970529     0.0363866802     0.0336092070    -0.0450852887     0.0258768802
   47  C  4  S      0.0249467812    -0.0679647092    -0.0641773381     0.0877916368    -0.0714173437
   48  C  4  S      0.2281538228    -1.0946511004    -0.5581466516     1.1167764507    -0.2088394113
   49  C  4  X      0.0117201885    -0.0318976056     0.0495431338    -0.0216306828     0.0316863370
   50  C  4  Y     -0.0074545689    -0.1473564566    -0.0158203821     0.0252958338    -0.0507031690
   51  C  4  Z     -0.0415316052     0.0881729693     0.0469490328    -0.0572189553     0.0542193022
   52  C  4  X      0.1801257802    -0.1293030510     0.2045415699    -0.0923077150     0.1393533903
   53  C  4  Y     -0.1845151359    -0.4524067177    -0.1855038344     0.0607027205    -0.3306745543
   54  C  4  Z     -0.3569417659     0.2944606908     0.1352278806    -0.0995240159     0.3139847187
   55  C  4 XX     -0.0034409557    -0.0076111101    -0.0073697737     0.0110907632     0.0007869674
   56  C  4 YY      0.0095477333    -0.0001637939    -0.0072411219     0.0101047035    -0.0036919902
   57  C  4 ZZ     -0.0012975767    -0.0112711579     0.0007160475     0.0009933286    -0.0117068323
   58  C  4 XY     -0.0005398275    -0.0029937521     0.0044113211    -0.0017093381     0.0089592778
   59  C  4 XZ     -0.0069298848     0.0022004281    -0.0002392732     0.0002028100     0.0041912429
   60  C  4 YZ     -0.0018229420    -0.0032171231     0.0031110564    -0.0012279250     0.0026058921
   61  C  5  S      0.0064417520    -0.0112211875     0.0124741299    -0.0053512453     0.0025432623
   62  C  5  S      0.0030437649    -0.0024538784    -0.0174942257     0.0224721200    -0.0043824470
   63  C  5  S     -0.7456543470     0.0540757428    -0.6418904927     0.5408787296    -0.1966873231
   64  C  5  X     -0.0073812447    -0.0558638347     0.0091732289     0.0128515042    -0.0148982799
   65  C  5  Y      0.0147279897    -0.0157385466    -0.0408992806     0.0352038969    -0.0293239036
   66  C  5  Z      0.0282336037     0.0423645537    -0.0050540219    -0.0086396426     0.0031474494
   67  C  5  X     -0.2089553470     0.0313357587    -0.2354716160     0.4537701319    -0.4312087006
   68  C  5  Y     -0.0977375736    -0.0572593094    -0.1486312621    -0.0112160712    -0.1575253409
   69  C  5  Z      0.1464017442     0.1115485320     0.1951278539    -0.2614099758     0.0866521901
   70  C  5 XX      0.0059201110     0.0064859453    -0.0026463753     0.0016980135    -0.0070401160
   71  C  5 YY     -0.0033126739    -0.0024996254    -0.0020459365     0.0034516760     0.0012385912
   72  C  5 ZZ     -0.0055867771    -0.0067955751    -0.0005938616     0.0015034646     0.0052946598
   73  C  5 XY     -0.0021755414    -0.0061932534     0.0026940153    -0.0052093879     0.0002043009
   74  C  5 XZ     -0.0067395518    -0.0036098558     0.0031394834    -0.0015600332    -0.0033973413
   75  C  5 YZ     -0.0049985746     0.0027120808    -0.0012726288     0.0029941813     0.0029268162
   76  C  6  S     -0.0858664459    -0.0035384186    -0.0410442972     0.0472564703     0.0035948939
   77  C  6  S      0.1063558122     0.0060123068     0.0573160727    -0.0654655556    -0.0135372643
   78  C  6  S      2.3200274898     0.1126907150     0.8594733726    -1.0577360372     0.0047394079
   79  C  6  X     -0.0787862648    -0.0014774225     0.0527075656    -0.0732397483    -0.0751426938
   80  C  6  Y      0.1434312944    -0.0003738738     0.0076840749    -0.0168248203    -0.0235528142
   81  C  6  Z      0.0869553190     0.0089519548     0.0337003467    -0.0405255734    -0.0125012868
   82  C  6  X     -0.2409195645     0.0440410083     0.1010445954    -0.1834184442    -0.2463600182
   83  C  6  Y      0.3963895048     0.1027040902     0.0593692465    -0.0690130849    -0.0488090461
   84  C  6  Z      0.2553384972    -0.0973921025     0.1197191036    -0.1099519517    -0.1564478051
   85  C  6 XX      0.0042738235    -0.0004287453     0.0083056617    -0.0077403658     0.0023836868
   86  C  6 YY      0.0115606437     0.0002414634     0.0051838876    -0.0056477479     0.0020508647
   87  C  6 ZZ      0.0094109940     0.0016668361    -0.0004335440    -0.0027678257    -0.0075572070
   88  C  6 XY      0.0003504441    -0.0006481607    -0.0065426097     0.0095718127     0.0065645295
   89  C  6 XZ     -0.0015999200    -0.0002939754    -0.0027408097     0.0018296193    -0.0016568450
   90  C  6 YZ      0.0048933733     0.0008474380    -0.0000415256     0.0012723202     0.0024784410
   91  C  7  S     -0.0138126701    -0.0013805666    -0.0020599788     0.0038250348     0.0102117971
   92  C  7  S      0.0207460047    -0.0073964557    -0.0008840647    -0.0100551254    -0.0097391438
   93  C  7  S      0.3157119924    -0.1196367187     0.0805495530    -0.2037408150    -0.0764625632
   94  C  7  X      0.0089296228    -0.0045546353     0.0226010292     0.0141768008     0.0285766052
   95  C  7  Y      0.0504074533     0.0153146950     0.0241503328    -0.0163418709     0.0036057136
   96  C  7  Z     -0.0064064966     0.0352769893    -0.0017411857    -0.0156996685     0.0221636768
   97  C  7  X     -0.0494334789    -0.2922978454     0.0590275763    -0.2519274970     0.3628646678
   98  C  7  Y      0.0457082528     0.5210608825    -0.0752579551     0.2929257312    -0.5131132415
   99  C  7  Z     -0.0492973215    -0.2799236821     0.1041980838    -0.2867578726     0.2209062316
  100  C  7 XX      0.0012686242    -0.0023376771     0.0008503735    -0.0030018838    -0.0008663054
  101  C  7 YY      0.0030309727     0.0014790293    -0.0003447352    -0.0001461987     0.0028577651
  102  C  7 ZZ      0.0009966319    -0.0045018997     0.0005294800    -0.0028767808    -0.0017979239
  103  C  7 XY      0.0025644148    -0.0043779470     0.0021263283    -0.0024476186     0.0016060505
  104  C  7 XZ     -0.0046929191     0.0011285373    -0.0027993651     0.0037126002     0.0001405850
  105  C  7 YZ      0.0012260464    -0.0017290726     0.0007466888    -0.0011566001    -0.0009171484
  106  C  8  S     -0.0011423450    -0.0022066213    -0.0017339973    -0.0022095972     0.0001228405
  107  C  8  S      0.0115326787     0.0025519401     0.0062263275     0.0013124152    -0.0079209604
  108  C  8  S      0.0747700380    -0.2105768230    -0.0297400648     0.0967709119    -0.1931421105
  109  C  8  X     -0.0064308919     0.0015650569     0.0289647313    -0.0196589114     0.0428887449
  110  C  8  Y     -0.0040770782    -0.0065920115    -0.0063446034    -0.0203329429    -0.0143734557
  111  C  8  Z     -0.0043789882    -0.0095721474     0.0065338026     0.0026590762    -0.0384442309
  112  C  8  X     -0.1064688813     0.0959060528    -0.1741351732     0.0749722614    -0.1152465058
  113  C  8  Y      0.0027807059    -0.0527996563     0.0717371866     0.0375043847    -0.0349479260
  114  C  8  Z      0.0192141640    -0.0261744635     0.0375013441    -0.0942692845     0.0495052863
  115  C  8 XX      0.0003500965    -0.0029366708     0.0007323316    -0.0054766636    -0.0017957858
  116  C  8 YY      0.0014142324     0.0005796420    -0.0016330444     0.0011429700    -0.0044804138
  117  C  8 ZZ      0.0012600758     0.0012810076     0.0019446948     0.0046871065     0.0034140329
  118  C  8 XY     -0.0017681921    -0.0006034305     0.0089715158     0.0001535564    -0.0011449042
  119  C  8 XZ      0.0003708472     0.0000594229    -0.0028514382    -0.0050559342    -0.0084707023
  120  C  8 YZ      0.0010389910     0.0006815796    -0.0008808015    -0.0019831993     0.0059318785
  121  N  9  S     -0.0093707746     0.0132186434    -0.0048966203     0.0136460599    -0.0045011123
  122  N  9  S     -0.0227662969     0.0064562795    -0.0063276189     0.0154707594     0.0151368984
  123  N  9  S     -0.0514599063     0.6290097915    -0.1483844268     0.4969594122    -0.5608786627
  124  N  9  X      0.0029858837     0.0225264035     0.0001407084     0.0039205556     0.0278258993
  125  N  9  Y      0.0254196341     0.0117969740     0.0227638336    -0.0281388815     0.0003446033
  126  N  9  Z     -0.0093305539     0.0222156224     0.0132957015    -0.0163719314    -0.0160510012
  127  N  9  X      0.0045676250    -0.1249593981     0.0158222978    -0.0856918535     0.0663303624
  128  N  9  Y     -0.0305794356     0.1034685320    -0.0554872223     0.1409721135    -0.1089767256
  129  N  9  Z      0.0196952748    -0.1120799690    -0.0009784069    -0.0277309969     0.1051878157
  130  N  9 XX     -0.0014334145    -0.0019775137    -0.0004657920    -0.0016915715     0.0027211545
  131  N  9 YY      0.0000571065    -0.0002789833     0.0007619576     0.0006737978     0.0031127214
  132  N  9 ZZ     -0.0008714174    -0.0038444654     0.0008944844    -0.0014269604     0.0023127343
  133  N  9 XY      0.0012373107    -0.0037341002     0.0011343702    -0.0024579561     0.0024338774
  134  N  9 XZ     -0.0014795200     0.0018736611    -0.0009483076     0.0022760888    -0.0020803289
  135  N  9 YZ      0.0007123221    -0.0020137071     0.0001021210    -0.0025730959     0.0022733701
  136  C 10  S      0.0016796934     0.0081034856     0.0271370858     0.0076219738     0.0130555705
  137  C 10  S     -0.0055435145    -0.0142693165    -0.0594816175    -0.0167040092    -0.0267452561
  138  C 10  S      0.0216268405    -0.1723947815    -0.5877954643    -0.4134636741    -0.0652716148
  139  C 10  X      0.0006736997     0.0209997665     0.0960115953     0.0382989914     0.0172826638
  140  C 10  Y      0.0022824146    -0.0264541426    -0.0985093923    -0.0711874717    -0.0447060396
  141  C 10  Z     -0.0056435969     0.0059375931     0.0565345731     0.0164581417    -0.0188113971
  142  C 10  X      0.0177370047     0.0522606819     0.4027135802     0.1153588973     0.1637369356
  143  C 10  Y     -0.0216269810    -0.1506052716    -0.3787209775    -0.0673048750    -0.2603875690
  144  C 10  Z      0.0082107739     0.0989323271     0.1697349747    -0.0376185453     0.0721570900
  145  C 10 XX      0.0001281501    -0.0005658030    -0.0067645415     0.0004302425    -0.0037820225
  146  C 10 YY     -0.0003948536    -0.0009111948    -0.0039439048    -0.0003302956     0.0025684533
  147  C 10 ZZ     -0.0010017626    -0.0013345022    -0.0036999134    -0.0056741625    -0.0036842465
  148  C 10 XY      0.0010078045     0.0022338481    -0.0030335846    -0.0014386989     0.0034719835
  149  C 10 XZ     -0.0004310733    -0.0010382763     0.0027199897     0.0032695814     0.0023119280
  150  C 10 YZ      0.0002568533     0.0000478622     0.0008325938     0.0018504750    -0.0034146481
  151  C 11  S     -0.0037653235    -0.0056690697     0.0201941077     0.0277540087    -0.0094212498
  152  C 11  S      0.0071201645     0.0155664671    -0.0461157810    -0.0598467441     0.0194151797
  153  C 11  S      0.0265604270     0.0362279396    -0.6715608917    -0.6025178735     0.1044857689
  154  C 11  X      0.0030543248     0.0030901667    -0.0275657009    -0.0168943249     0.0364418719
  155  C 11  Y      0.0117165178     0.0099572449    -0.0811970863    -0.0646828659     0.0806542603
  156  C 11  Z      0.0008570026     0.0079437374     0.0505812963     0.1138576638    -0.0008515762
  157  C 11  X      0.0092404714    -0.0394406158    -0.1632373846    -0.1115470307     0.0578823395
  158  C 11  Y      0.0392091715     0.0894323682    -0.1545623668    -0.2668420134     0.2870186243
  159  C 11  Z     -0.0161395136    -0.0281276659     0.1445547903     0.3728075051    -0.1110445523
  160  C 11 XX      0.0007281482     0.0014382423    -0.0039595692    -0.0063991046     0.0024385323
  161  C 11 YY      0.0007864328     0.0010505266    -0.0063695375    -0.0028404723     0.0037718321
  162  C 11 ZZ     -0.0002211357     0.0003433234    -0.0015611430    -0.0049700024    -0.0016216734
  163  C 11 XY     -0.0004315851     0.0003957304     0.0033845154     0.0028104451     0.0004346023
  164  C 11 XZ     -0.0000851496    -0.0007308012    -0.0015862508    -0.0020102383    -0.0019008814
  165  C 11 YZ      0.0007242605     0.0011823482     0.0007372416     0.0002679340     0.0013925253
  166  C 12  S     -0.0020106936    -0.0073462706    -0.0127843435     0.0036937031    -0.0186122768
  167  C 12  S      0.0032982141     0.0180763022     0.0259010504    -0.0070955861     0.0384565285
  168  C 12  S      0.0748166507     0.2096738053     0.4427040349    -0.2297347283     0.6784458044
  169  C 12  X      0.0059786132     0.0266335974     0.0618699668    -0.0352746997     0.0602970373
  170  C 12  Y     -0.0060191034    -0.0129608818     0.0044653034    -0.0268876145    -0.0381072219
  171  C 12  Z     -0.0106698206    -0.0186676853     0.0001406432    -0.0137861314    -0.0752975749
  172  C 12  X      0.0059745199     0.0580586647     0.1231333603    -0.0855511545     0.1800838428
  173  C 12  Y     -0.0143000149     0.0040539626     0.1153856419     0.0351543323    -0.1153122869
  174  C 12  Z     -0.0176625481    -0.0664943576    -0.0836188210    -0.1071902514    -0.1614502471
  175  C 12 XX     -0.0005161464     0.0004811376     0.0034371638    -0.0004040533     0.0013608315
  176  C 12 YY      0.0006942435     0.0024988218     0.0033663882    -0.0007600713     0.0037600237
  177  C 12 ZZ      0.0006400018     0.0014796401    -0.0000016510    -0.0012660183     0.0054003349
  178  C 12 XY     -0.0004071373    -0.0017490071    -0.0032145819    -0.0040025169    -0.0011717094
  179  C 12 XZ      0.0001557768     0.0010254968     0.0033731482     0.0008422952    -0.0027984640
  180  C 12 YZ     -0.0002594179    -0.0003997366    -0.0002162675     0.0022177880    -0.0007953426
  181  C 13  S     -0.0013644802    -0.0084594721    -0.0315021807    -0.0211446407     0.0012775961
  182  C 13  S      0.0016779162     0.0213094009     0.0685408798     0.0466528525    -0.0020588987
  183  C 13  S     -0.0208589305     0.1637332448     0.6495125313     0.6551242291    -0.2095324223
  184  C 13  X      0.0076278110     0.0276131733     0.0786555071     0.0750009456     0.0076524977
  185  C 13  Y      0.0019988862    -0.0189346343    -0.1196495937    -0.0509234139     0.0421158093
  186  C 13  Z      0.0079405635     0.0215798093     0.0357266238     0.0634921041     0.0439763939
  187  C 13  X      0.0282247033     0.0835728443     0.3011092240     0.2431000942    -0.0262996041
  188  C 13  Y     -0.0129961105    -0.0606072024    -0.3822875970    -0.1335793143     0.0062999969
  189  C 13  Z      0.0208689192     0.0455654846     0.1344760215     0.1072496281     0.1643655951
  190  C 13 XX      0.0001474749     0.0020800109     0.0044537230     0.0024792457     0.0015129485
  191  C 13 YY     -0.0007399492    -0.0000174738     0.0056353608     0.0023181987    -0.0042763941
  192  C 13 ZZ      0.0006288513     0.0028194326     0.0059091984     0.0069673138     0.0018223158
  193  C 13 XY      0.0002334308     0.0015391940     0.0040021719     0.0020303566    -0.0006911047
  194  C 13 XZ     -0.0000973198    -0.0015379262    -0.0036845376    -0.0009934267     0.0008903092
  195  C 13 YZ      0.0002348698    -0.0000653245    -0.0012093449    -0.0030371333     0.0005542823
  196  C 14  S     -0.0012657631    -0.0059385987    -0.0071435836    -0.0239310326     0.0311740012
  197  C 14  S      0.0028933262     0.0132713039     0.0146833027     0.0561091976    -0.0736313933
  198  C 14  S      0.0584058227     0.0963935654     0.4523786389     0.4674174083    -0.4102063046
  199  C 14  X     -0.0027488909    -0.0025013118    -0.0030012247    -0.0416983588     0.0363716921
  200  C 14  Y      0.0001361298    -0.0210825732    -0.0621410593    -0.0947889686     0.0278441065
  201  C 14  Z     -0.0035681266     0.0122531934     0.0709316515     0.0695911592    -0.0865653103
  202  C 14  X      0.0123706881    -0.0164635141    -0.0823344023    -0.1704179903     0.0988167558
  203  C 14  Y      0.0307581039    -0.0694644853    -0.0491944117    -0.2927573210     0.2483079143
  204  C 14  Z     -0.0346216482     0.0599889415     0.1031745176     0.2764755616    -0.3322319318
  205  C 14 XX      0.0006971868     0.0024175547     0.0032038479     0.0084361701    -0.0048487370
  206  C 14 YY     -0.0003904713     0.0000990970     0.0029709601     0.0022381909    -0.0057242282
  207  C 14 ZZ      0.0002248202     0.0003004480    -0.0009333137     0.0024098955    -0.0049757597
[truncated: 1,200,125 more chars]
