# Supplementary material for: Simulating the Energy Capture Process in Push–Pull Norbornadiene-Quadricyclane Photoswitches
Source: J Phys Chem Lett. 2025 Apr 23;16(17):4315–25. doi: 10.1021/acs.jpclett.5c00634 (PMC12051204; doi:10.1021/acs.jpclett.5c00634)
Supplement: Supplementary file 4 — jz5c00634_si_004.zip [file jz5c00634_si_004.zip › PES_scans/MRSF-TDDFT/Compound_II/input_08.log]

   PyOQP started at 2025-02-01 20:45:41


          ***********************************************************
          *                                                         *
          *             OpenQP: Open Quantum Platform               *
          *                                                         *
          *                Version: 1.0 Aug, 2024                   *
          *                                                         *
          ***********************************************************
          *     The most efficient implementation of MRSF-TDDFT.    *
          ***********************************************************
          *                                                         *
          *   OpenQP was initiated by Prof. Cheol Ho Choi in 2012.  *
          *                                                         *
          *   It has since been developed by:                       *
          *   Dr. Vladimir Mironov                                  *
          *   Dr. Konstantin Komarov                                *
          *   Mr. Igor Gerasimov                                    *
          *   Dr. Hiroya Nakata                                     *
          *   Dr. Mohsen Mazaherifar                                *
          *                                                         *
          *   In 2024, Prof. Jingbai Li at Hoffmann Institute of    *
          *   Advanced Materials began developing PyOQP.            *
          *                                                         *
          ***********************************************************

                     Job Details:
                      Start Time: Sat Feb  1 20:45:41 2025    
                      Host: r21c01b05.bem2.kdm.wcss.pl  
                      Resources Allocated:
                        OpenMP Threads:   12

                    ++++++++++++++++++++++++++++++++++++++++
                      MODULE: apply_basis 
                      Setting up basis set information
                    ++++++++++++++++++++++++++++++++++++++++

     Basis Sets options
     ------------------
     Basis Set File: /home/mkochman/programs/openqp/openqp/share/basis_sets/def2-sv(p).basis
     Number of Shells  =     124     Number of Primitives  =     248
     Number of Basis Set functions  =     277
     Maximum Angluar Momentum =       2


                    ++++++++++++++++++++++++++++++++++++++++
                       MODULE: int1e
                       Computing H, S and T Matrices
                    ++++++++++++++++++++++++++++++++++++++++

                     ================================
                     Cartesian Coordinate in Angstrom
                     ================================
        ATOM     ZNUC           X              Y              Z
      --------------------------------------------------------------
          1      6.0    -8.357061260    -0.451754570     4.728983080
          2      6.0    -8.610109860    -1.018108990     3.381962230
          3      6.0    -8.270685450    -0.080719950     2.381686910
          4      6.0    -7.571867030     1.023887820     3.164133600
          5      6.0    -6.479262220     0.038858300     3.439028010
          6      6.0    -8.350946690     1.077771520     4.486519670
          7      6.0    -6.217816720    -1.951820140     5.021507630
          8      6.0    -2.892676140    -0.159347250     1.619709130
          9      7.0    -5.662497710    -2.875111220     5.448052520
         10      6.0    -2.487837510     0.771269860     0.646962590
         11      6.0    -1.236168150     0.664346810     0.057439070
         12      6.0    -0.373062540    -0.365307330     0.429701260
         13      6.0    -0.764568730    -1.292009540     1.394736060
         14      6.0    -2.015394860    -1.195096290     1.988059060
         15      1.0    -8.865521890    -0.873461640     5.590136060
         16      1.0    -8.964068390    -2.028525260     3.220579140
         17      1.0    -8.116127180    -0.292973370     1.334737140
         18      1.0    -7.311049300     1.942351840     2.647364810
         19      1.0    -7.824589780     1.621620880     5.273714200
         20      1.0    -9.354140750     1.488235770     4.348998040
         21      1.0    -3.162088630     1.570531720     0.363556420
         22      1.0    -0.930508440     1.385147360    -0.692982670
         23      1.0     0.605045030    -0.445117450    -0.032346880
         24      1.0    -0.092781450    -2.092548950     1.684133010
         25      1.0    -2.328454740    -1.911581350     2.737864220
         26      6.0    -5.258205700    -0.008896230     2.767013330
         27      6.0    -4.172069800    -0.064238140     2.230782330
         28      6.0    -6.888432120    -0.834868720     4.525467800

 ...... End Of One Electron Integrals ......


                    ++++++++++++++++++++++++++++++++++++++++
                       MODULE: Guess_Huckel
                       Initial guess using Huckel theory
                    ++++++++++++++++++++++++++++++++++++++++

 ...... End of initial orbital guess ......

   Step  CPU time (seconds):      0.000   Wall time (seconds):      0.000
   Total CPU time (seconds):      0.000   Wall time (seconds):      0.000

   ==============================================
      PyQOP: Orbital Guess
   ==============================================

   PyOQP guess type:                   huckel
   PyOQP guess file:                   compute orbitals
   PyOQP guess alpha:                  computed
   PyOQP guess beta:                   computed


   ==============================================
   PyOQP: Entering Electronic Energy Calculation
   ==============================================

   PyOQP natom:                        28
   PyOQP charge:                       0
   PyOQP basis:                        def2-sv(p)
    

   ==============================================
   PyOQP: Normal SCF steps
   ==============================================

   PyOQP method:                       tdhf
   PyOQP hf/functional:                dtcam-vaee
   PyOQP scf type:                     rohf
   PyOQP scf maxit:                    1000
   PyOQP scf multiplicity:             3
   PyOQP scf convergence:              1e-07
   PyOQP scf incremental:              True
   PyOQP diis type:                    cdiis
   PyOQP vdiis/cdiis switch:           0.3
   PyOQP vdiis/vshift switch:          0.003
   PyOQP cdiis/vshift_switch           0.3
   PyOQP vshift:                       0.0
   

                    ++++++++++++++++++++++++++++++++++++++++
                       MODULE: HF_DFT_Energy
                       Computing HF/DFT SCF Energy
                    ++++++++++++++++++++++++++++++++++++++++

     Lebedev grid-based DFT options
     ------------------------------
     XC functional: DTCAM-VAEE
     NRAD  =      96     NLEB  =     302
     THRESH=    0.00E+00
 
 The LibXC 6.2.2 version is used.
 S. Lehtola, C. Steigemann, M. J.T. Oliveira, and M. A.L. Marques.,  SoftwareX 7, 1–5 (2018)
 The libXC interfaces are described in the following article:
 Igor S. Gerasimov, Federico Zahariev, Sarom S. Leang, Anton Tesliuk, Mark S. Gordon, Michael G. Medvedev,
 Introducing LibXC into GAMESS (US),
 Mendeleev Commun., 2021, 31, 302–305
 
 The information about selected functionals:
The CAM version of B3LYP, tuned for excitations and properties exchange-correlation functional will be used with a coefficient   1.00000000E+00.
The functional has been described in the following articles:
[1] K. Okuno, Y. Shigeta, R. Kishi, H. Miyasaka, and M. Nakano.,  J. Photochem. Photobiol., A 235, 29 (2012); DOI: 10.1016/j.jphotochem.2012.03.003
[2] W. Park, A. Lashkaripour, K. Komarov, S. Lee, M. Huix-Rotllant, and C. H. Choi, J. Chem. Theory Comput., ??, ?? (2024); DOI: 10.1021/acs.jctc.4c00640
 
CAM-corrected functional is called
Yanai's notation of CAM parameters is used
The global hybrid part:                  5.00000000E-01
Additional long-range hybrid part:      -2.00000000E-01
Range-saparated factor:                  3.30000000E-01
 
     DFT Threshold         = 0.123E-08
   Step  CPU time (seconds):      0.922   Wall time (seconds):      0.088
   Total CPU time (seconds):      0.922   Wall time (seconds):      0.088

     SCF options
     ------------------
     SCF type = ROHF                 MaxIT =  1000
     MaxDIIS =     5                 Conv =   0.0000001000
     DIIS Type = c-DIIS
     vDIIS_cDIIS_Switch =  0.30000   vDIIS_vshift_Switch =  0.00300
     DIIS Reset Mod =    10          DIIS Reset Conv =   0.00500000
     VShift =  0.00000               VShift_cDIIS_Switch =  0.30000
     MOM =     F                     MOM_Switch =  0.00300


   Direct SCF iterations begin.
   =============================================================================================
    Iter         Energy            Delta E         Int Skip     DIIS Error     Shift     Method
   =============================================================================================
       1    -669.1276058404   -669.1276058404     118319293     0.57849534     0.000     SD
       2    -668.2629981148      0.8646077256     118245981     0.30993038     0.000     C-DIIS
       3    -667.3363585296      0.9266395852     118428090     0.47801496     0.000     C-DIIS
       4    -670.7419227022     -3.4055641726     118614446     0.12866841     0.000     C-DIIS
       5    -670.7679122950     -0.0259895929     118986503     0.06145946     0.000     C-DIIS
       6    -670.9338881594     -0.1659758644     119198790     0.02058408     0.000     C-DIIS
       7    -670.9414742013     -0.0075860419     121639703     0.00602461     0.000     C-DIIS
       8    -670.9423063126     -0.0008321113     124505840     0.00406984     0.000     C-DIIS
       9    -670.9427177723     -0.0004114597     127816238     0.00105185     0.000     C-DIIS
      10    -670.9427475585     -0.0000297862     132994919     0.00050789     0.000     C-DIIS
      11    -670.9427659253     -0.0000183668     134724306     0.00038310     0.000     C-DIIS
      12    -670.9427727849     -0.0000068596     137616180     0.00015867     0.000     C-DIIS
      13    -670.9427770524     -0.0000042675     137531020     0.00015818     0.000     C-DIIS
      14    -670.9427782945     -0.0000012422     140849765     0.00014927     0.000     C-DIIS
      15    -670.9427787088     -0.0000004142     146184720     0.00005596     0.000     C-DIIS
      16    -670.9427792656     -0.0000005569     140405655     0.00004298     0.000     C-DIIS
      17    -670.9427792452      0.0000000204     148717964     0.00001811     0.000     C-DIIS
      18    -670.9427793159     -0.0000000707     146671340     0.00001655     0.000     C-DIIS
      19    -670.9427793182     -0.0000000023     160306960     0.00000588     0.000     C-DIIS
      20    -670.9427793301     -0.0000000119     158633761     0.00000635     0.000     C-DIIS
      21    -670.9427793340     -0.0000000039     162438458     0.00000599     0.000     C-DIIS
      22    -670.9427793330      0.0000000010     170648456     0.00000139     0.000     C-DIIS
      23    -670.9427793344     -0.0000000014     165290563     0.00000263     0.000     C-DIIS
      24    -670.9427793306      0.0000000038     178994801     0.00000043     0.000     C-DIIS
      25    -670.9427793225      0.0000000081     177115886     0.00000057     0.000     C-DIIS
      26    -670.9427793222      0.0000000003     184558567     0.00000029     0.000     C-DIIS
      27    -670.9427793154      0.0000000068     192109495     0.00000010     0.000     C-DIIS
      28    -670.9427792953      0.0000000201     210835095     0.00000015     0.000     C-DIIS
      29    -670.9427792735      0.0000000218     197523030     0.00000015     0.000     C-DIIS
      30    -670.9427792854     -0.0000000119     204376143     0.00000021     0.000     C-DIIS
      31    -670.9427792779      0.0000000075     209418372     0.00000030     0.000     C-DIIS
      32    -670.9427792878     -0.0000000098     211581501     0.00000021     0.000     C-DIIS
      33    -670.9427792973     -0.0000000095     200600474     0.00000020     0.000     C-DIIS
      34    -670.9427792668      0.0000000305     211044105     0.00000016     0.000     C-DIIS
      35    -670.9427792704     -0.0000000035     200612814     0.00000012     0.000     C-DIIS
      36    -670.9427792637      0.0000000066     193481735     0.00000009     0.000     C-DIIS
   ----------------------------------------------------------------
          SCF convergence achieved ....

 Final ROHF energy is     -670.9427792637 after  36 iterations


 DFT: XC energy              =       -55.4126200812
 DFT: total electron density =       113.9999385348
 DFT: number of electrons    =       114


          ===============================
          Molecular Orbitals and Energies
          ===============================

   -------------- Alpha Orbitals -------------

                          1                2                3                4                5
                  -14.7908312225   -10.6395581142   -10.6236752055   -10.6227793205   -10.6220589990
    1  C  1  S     -0.0000136333     0.0093752133    -0.0186562996     0.0400868475    -0.9880782236
    2  C  1  S     -0.0004463234     0.0040327557    -0.0010983888     0.0015205768    -0.0476690210
    3  C  1  S      0.0121136314    -0.0228082088     0.0077303144    -0.0041662504     0.0952280543
    4  C  1  X      0.0001501567    -0.0006434262    -0.0004289677     0.0001023187    -0.0013677339
    5  C  1  Y     -0.0000982891     0.0004929317    -0.0001112817    -0.0000766744    -0.0003978258
    6  C  1  Z      0.0000272937    -0.0002397236     0.0003142602    -0.0002814828     0.0019859097
    7  C  1  X      0.0021651700    -0.0025584960     0.0005543422     0.0024864077     0.0134069029
    8  C  1  Y      0.0024019577    -0.0049582882     0.0008931865    -0.0023309446     0.0071546620
    9  C  1  Z     -0.0051723186     0.0119058376     0.0016067568    -0.0007571912    -0.0217331782
   10  C  1 XX     -0.0000840217    -0.0015675655    -0.0004740634     0.0000665441    -0.0012519628
   11  C  1 YY     -0.0001074748     0.0002492955    -0.0000127522    -0.0000477762    -0.0012977029
   12  C  1 ZZ     -0.0000690182     0.0002577630    -0.0004722697     0.0005099486    -0.0016946087
   13  C  1 XY      0.0001055898     0.0005358980    -0.0002966969     0.0000745372    -0.0001164984
   14  C  1 XZ     -0.0000201342     0.0002952930     0.0004380160    -0.0001915707     0.0003060529
   15  C  1 YZ      0.0000483725    -0.0002956680     0.0002243509    -0.0001794313     0.0001653291
   16  C  2  S      0.0000063942     0.0003137328    -0.0038733642     0.0486841032    -0.0331025477
   17  C  2  S      0.0005845104    -0.0017132331     0.0001124217     0.0018138955    -0.0026713799
   18  C  2  S     -0.0098687010     0.0329942046     0.0035863068     0.0148182044    -0.0292830129
   19  C  2  X      0.0001780650     0.0003509965    -0.0003672776    -0.0001145430    -0.0001160716
   20  C  2  Y      0.0000136099     0.0002282489    -0.0001144013    -0.0008871511     0.0001380997
   21  C  2  Z     -0.0000391968     0.0002988614    -0.0001661862     0.0013161655     0.0007961721
   22  C  2  X     -0.0024534581     0.0085587733     0.0001355863     0.0011278935    -0.0025844358
   23  C  2  Y     -0.0032607543     0.0077368046    -0.0004478598     0.0013965014    -0.0076354089
   24  C  2  Z     -0.0014880906     0.0038061958    -0.0004429626    -0.0037859560    -0.0101524343
   25  C  2 XX      0.0001387161     0.0001971532    -0.0005596034     0.0000379524     0.0000711502
   26  C  2 YY      0.0000222964    -0.0000157437    -0.0001336565    -0.0007094212    -0.0000584965
   27  C  2 ZZ      0.0000201232    -0.0001215913     0.0000919276    -0.0011605538     0.0015155595
   28  C  2 XY     -0.0000383742     0.0003234585    -0.0004461913    -0.0002521635     0.0000838072
   29  C  2 XZ     -0.0000236167     0.0004029654    -0.0000010518     0.0002567509     0.0002441697
   30  C  2 YZ     -0.0000121882    -0.0000398883    -0.0000298614     0.0010741397     0.0006877860
   31  C  3  S     -0.0000027671     0.0009146302    -0.0182529560     0.9871024593     0.0421396985
   32  C  3  S     -0.0001294500     0.0008195474     0.0000379059     0.0431113292     0.0022848780
   33  C  3  S      0.0043775151    -0.0214594464    -0.0148858357    -0.0398308083     0.0045556572
   34  C  3  X     -0.0000779734     0.0001782650    -0.0004415450     0.0012390120     0.0000725681
   35  C  3  Y     -0.0000818152     0.0000910575    -0.0002218620    -0.0002748624    -0.0001930527
   36  C  3  Z      0.0000023616    -0.0000310339    -0.0004473097     0.0017049093    -0.0000120856
   37  C  3  X      0.0000959680    -0.0026790702    -0.0043706669    -0.0036492236    -0.0001676112
   38  C  3  Y     -0.0005088095     0.0010259623    -0.0005634208     0.0045003316     0.0015783498
   39  C  3  Z      0.0019089962    -0.0074485034    -0.0035409532    -0.0049989259     0.0020781723
   40  C  3 XX     -0.0000515936     0.0001259701    -0.0002427692    -0.0002806157     0.0001223225
   41  C  3 YY     -0.0000005058     0.0000695584     0.0002343010     0.0006962360     0.0000602140
   42  C  3 ZZ     -0.0000107803     0.0001080701    -0.0003156967     0.0015727756    -0.0003310414
   43  C  3 XY     -0.0000114911    -0.0000388730    -0.0000152983     0.0005265622     0.0000223664
   44  C  3 XZ     -0.0000052895     0.0001050686    -0.0002502729    -0.0004012559    -0.0000950626
   45  C  3 YZ     -0.0000323421    -0.0000590171    -0.0000159624     0.0000599122    -0.0000441464
   46  C  4  S     -0.0000074095     0.0008772199    -0.0312215172     0.0308313413     0.0002475702
   47  C  4  S     -0.0003451557    -0.0005946302    -0.0044994989     0.0050280547     0.0012631745
   48  C  4  S     -0.0026807518     0.0045884645     0.0148238318    -0.0225621654    -0.0073097094
   49  C  4  X     -0.0000394683     0.0000606455     0.0010361774     0.0003490445    -0.0000091810
   50  C  4  Y      0.0001361597    -0.0002116877    -0.0002013071     0.0001324715     0.0002824428
   51  C  4  Z     -0.0000217065     0.0000500570     0.0000717950     0.0008018523    -0.0000379968
   52  C  4  X     -0.0001278687    -0.0023243682    -0.0031230855    -0.0014320061    -0.0018707586
   53  C  4  Y      0.0007827381    -0.0060097907    -0.0075335164     0.0099110412     0.0049107696
   54  C  4  Z     -0.0005841252    -0.0008162809     0.0023505949    -0.0079165647     0.0005684835
   55  C  4 XX     -0.0000184622    -0.0002099958     0.0007584442    -0.0001134563     0.0000220800
   56  C  4 YY     -0.0000715469     0.0004137631     0.0006715705    -0.0006514754    -0.0003821185
   57  C  4 ZZ     -0.0000846663     0.0000526575    -0.0002532141    -0.0000370092    -0.0000029027
   58  C  4 XY     -0.0000233572     0.0000355049    -0.0013624598    -0.0005666857    -0.0002368207
   59  C  4 XZ     -0.0000439157     0.0001411065     0.0004649645    -0.0005098408     0.0001171091
   60  C  4 YZ      0.0000018271    -0.0003802910    -0.0000691885    -0.0010229250     0.0003757963
   61  C  5  S     -0.0000111972     0.0147374160    -0.9888212601    -0.0200795299     0.0180742460
   62  C  5  S      0.0000119402     0.0006696197    -0.0448447306    -0.0021120662     0.0008379264
   63  C  5  S     -0.0012516721     0.0275911706     0.0208430160     0.0290925155     0.0196587314
   64  C  5  X      0.0000930277    -0.0000002137     0.0001645096    -0.0003247506     0.0001729759
   65  C  5  Y      0.0000262833     0.0008180689     0.0005296962     0.0001048275    -0.0000009744
   66  C  5  Z      0.0000015151    -0.0007170565     0.0005748714     0.0000218500    -0.0000030909
   67  C  5  X     -0.0076510315     0.0089078570    -0.0089591658    -0.0090511581     0.0037774529
   68  C  5  Y      0.0003311122    -0.0038032168    -0.0053918272     0.0008310274     0.0028781134
   69  C  5  Z      0.0050022742    -0.0053817419     0.0049235378    -0.0027097916    -0.0046479129
   70  C  5 XX     -0.0000212233    -0.0000873124    -0.0029682329     0.0005469829    -0.0004816564
   71  C  5 YY     -0.0000752347    -0.0007254936    -0.0009315846    -0.0002813526    -0.0001523836
   72  C  5 ZZ     -0.0000109013    -0.0014602963    -0.0015163647     0.0000831022    -0.0000753081
   73  C  5 XY     -0.0000087649    -0.0003574347     0.0003991197     0.0000424353    -0.0001205477
   74  C  5 XZ     -0.0000427026     0.0005044113     0.0017037380     0.0000156787     0.0002398863
   75  C  5 YZ      0.0000143409     0.0012108118     0.0007522822    -0.0000387631     0.0000935219
   76  C  6  S     -0.0000060442     0.0002534731    -0.0009276082     0.0007358204    -0.0061531798
   77  C  6  S     -0.0002466734    -0.0012912379     0.0009705973    -0.0011833621    -0.0008528996
   78  C  6  S     -0.0026586551     0.0140483240    -0.0129174705     0.0165307649    -0.0275509788
   79  C  6  X     -0.0000139623    -0.0000801559    -0.0001214070     0.0002023228    -0.0000486395
   80  C  6  Y      0.0001448562    -0.0003651225     0.0001195609     0.0001249754    -0.0003354100
   81  C  6  Z     -0.0000458724     0.0001636458     0.0002953163    -0.0002538042     0.0000357369
   82  C  6  X      0.0008617442     0.0044022478    -0.0048137210     0.0008511510    -0.0002504816
   83  C  6  Y      0.0014285734    -0.0054794229     0.0040235673    -0.0053606010     0.0103245982
   84  C  6  Z      0.0003345807    -0.0005211753     0.0014662716    -0.0056346437     0.0005833357
   85  C  6 XX     -0.0000363408     0.0000773442    -0.0001772010    -0.0001376274     0.0000083601
   86  C  6 YY     -0.0000955187     0.0002428956    -0.0000512668    -0.0000306204     0.0016087047
   87  C  6 ZZ     -0.0000231871    -0.0002614308     0.0001034895     0.0001338365     0.0001740985
   88  C  6 XY     -0.0000801173    -0.0004116724     0.0004215746    -0.0001229731     0.0001223592
   89  C  6 XZ      0.0000194136    -0.0000496427     0.0001490227    -0.0000487480    -0.0001987965
   90  C  6 YZ     -0.0000383323     0.0001809940    -0.0003508582     0.0004994807    -0.0004964067
   91  C  7  S      0.0001830992     0.0141575259    -0.0009555527    -0.0003439744     0.0019396146
   92  C  7  S      0.0022930093     0.0010532165    -0.0001536076    -0.0002685907     0.0010103357
   93  C  7  S     -0.0018434024     0.0158827445     0.0097963354     0.0014076856    -0.0058948346
   94  C  7  X     -0.0010829578     0.0010112891    -0.0000032701    -0.0000665202    -0.0002172553
   95  C  7  Y      0.0018027703    -0.0017330216     0.0000004682    -0.0000516876    -0.0000968061
   96  C  7  Z     -0.0007527991     0.0005361018    -0.0000986814    -0.0001122989     0.0001558646
   97  C  7  X      0.0212762424     0.0018195221    -0.0042912584    -0.0013247092     0.0060392986
   98  C  7  Y     -0.0349426449    -0.0051057409     0.0064041538     0.0023796972    -0.0104026372
   99  C  7  Z      0.0159721162     0.0001159587    -0.0029616853    -0.0010057426     0.0056263494
  100  C  7 XX      0.0003090992    -0.0007663894    -0.0001088823     0.0000002058     0.0001043124
  101  C  7 YY     -0.0007397426    -0.0025549452    -0.0002018650    -0.0001001384     0.0000568394
  102  C  7 ZZ      0.0005453132    -0.0001805900    -0.0000422481    -0.0000168427     0.0001708688
  103  C  7 XY      0.0011736459     0.0018277642     0.0001819732     0.0000275102    -0.0000539694
  104  C  7 XZ     -0.0005696099    -0.0005851617     0.0000979353     0.0000429369     0.0000728884
  105  C  7 YZ      0.0009145010     0.0012274903     0.0001243503    -0.0000253106     0.0002916215
  106  C  8  S     -0.0000011283    -0.0003758063     0.0035394385    -0.0003580873    -0.0005780304
  107  C  8  S      0.0002961405    -0.0005433507     0.0023891678    -0.0001910354    -0.0004603850
  108  C  8  S      0.0028917284    -0.0015505890     0.0103304854    -0.0015266103    -0.0014246173
  109  C  8  X     -0.0000036299     0.0000121440    -0.0005625600     0.0000499342     0.0000133643
  110  C  8  Y     -0.0000151618     0.0000858770     0.0000159912    -0.0000023490     0.0000050949
  111  C  8  Z      0.0000146998    -0.0000860518     0.0002393349    -0.0000097277     0.0000186057
  112  C  8  X     -0.0024114655     0.0031988205    -0.0082868465     0.0010015447     0.0017873066
  113  C  8  Y      0.0003433798    -0.0021687815     0.0013088192    -0.0000411884    -0.0002382802
  114  C  8  Z      0.0010128447     0.0001751524     0.0040815213    -0.0005232512    -0.0011034259
  115  C  8 XX      0.0000999668    -0.0000624444     0.0006858822    -0.0000795131    -0.0000199022
  116  C  8 YY      0.0000457737    -0.0000764248     0.0004526609    -0.0000321681    -0.0000697836
  117  C  8 ZZ      0.0000494477    -0.0000952747     0.0005217156    -0.0000325818    -0.0000672386
  118  C  8 XY     -0.0000146456    -0.0000428265    -0.0000641532     0.0000097052     0.0000083698
  119  C  8 XZ     -0.0000271816     0.0000072760    -0.0001744501     0.0000201468    -0.0000127605
  120  C  8 YZ     -0.0000016985     0.0000145203     0.0000112314     0.0000021610    -0.0000026772
  121  N  9  S     -0.9881642462    -0.0000357622    -0.0000031476     0.0000019201    -0.0000102830
  122  N  9  S      0.0463169371     0.0017135379     0.0000201953    -0.0001088988     0.0005015241
  123  N  9  S     -0.0541237913    -0.0125041720     0.0033079820     0.0021460063    -0.0097247377
  124  N  9  X      0.0019626919     0.0005595041     0.0000779461    -0.0000075670     0.0000132774
  125  N  9  Y     -0.0032773920    -0.0008014794    -0.0000536428    -0.0000119469    -0.0000665502
  126  N  9  Z      0.0015145289     0.0005081962     0.0000010950    -0.0000107248    -0.0000093415
  127  N  9  X      0.0068128972     0.0020578217    -0.0001353126    -0.0003486505     0.0012371980
  128  N  9  Y     -0.0114848699    -0.0025770145     0.0006868502     0.0004143203    -0.0022886066
  129  N  9  Z      0.0053685598     0.0020105205    -0.0004275233    -0.0003073291     0.0007980812
  130  N  9 XX     -0.0032736364     0.0004927022    -0.0000054815    -0.0000209096     0.0001602457
  131  N  9 YY     -0.0026560586     0.0008347773     0.0000551058    -0.0000336323     0.0000497823
  132  N  9 ZZ     -0.0034208954     0.0004321939     0.0000338512    -0.0000178712     0.0001184592
  133  N  9 XY     -0.0006789467    -0.0003163559    -0.0000177173    -0.0000215039     0.0000204874
  134  N  9 XZ      0.0003105093     0.0001306209     0.0000104240     0.0000238714    -0.0000133495
  135  N  9 YZ     -0.0004997777    -0.0002538837    -0.0000661636    -0.0000249975     0.0000351022
  136  C 10  S     -0.0000064369     0.0000019500     0.0003269606    -0.0000356797    -0.0000725384
  137  C 10  S      0.0000569550    -0.0000176229     0.0003366794    -0.0000367007    -0.0000617902
  138  C 10  S      0.0000396676     0.0010276146     0.0015693672    -0.0001176956    -0.0008663633
  139  C 10  X      0.0000088645    -0.0000396086    -0.0000753333     0.0000020813     0.0000170643
  140  C 10  Y     -0.0000121468    -0.0000044129    -0.0000153101     0.0000050261     0.0000184549
  141  C 10  Z      0.0000050720     0.0000265965     0.0000424002    -0.0000096272    -0.0000205440
  142  C 10  X      0.0002330096    -0.0004895832     0.0015561776    -0.0001177646    -0.0004477185
  143  C 10  Y     -0.0002969072    -0.0000440300    -0.0012318737     0.0001090853     0.0003866839
  144  C 10  Z      0.0001172516     0.0002684974    -0.0000079069    -0.0000080058     0.0000085007
  145  C 10 XX     -0.0000031517     0.0000274874     0.0000919373    -0.0000079936    -0.0000110055
  146  C 10 YY      0.0000028251     0.0000135745    -0.0000385986     0.0000023891    -0.0000046586
  147  C 10 ZZ     -0.0000136915     0.0000336149    -0.0000662509     0.0000073602     0.0000185230
  148  C 10 XY     -0.0000187339     0.0000287632    -0.0000499145     0.0000062046     0.0000121714
  149  C 10 XZ      0.0000076910    -0.0000311208    -0.0000302619     0.0000015092     0.0000059141
  150  C 10 YZ     -0.0000074028    -0.0000069505     0.0000772203    -0.0000034166    -0.0000063365
  151  C 11  S     -0.0000034433     0.0000038735     0.0000112509    -0.0000039973     0.0000037628
  152  C 11  S     -0.0000376870     0.0000656551    -0.0000774627     0.0000107982     0.0000187524
  153  C 11  S     -0.0001403764     0.0001152547    -0.0020849554     0.0000871441     0.0007204607
  154  C 11  X      0.0000142593    -0.0000012698     0.0000858903    -0.0000082500    -0.0000234646
  155  C 11  Y      0.0000062549    -0.0000100255     0.0000019197    -0.0000005074    -0.0000032123
  156  C 11  Z     -0.0000129748     0.0000108697    -0.0000384545     0.0000055981     0.0000105312
  157  C 11  X     -0.0001761369     0.0000937747     0.0000218972     0.0000194269    -0.0000821458
  158  C 11  Y      0.0000154802     0.0000744032     0.0003453599     0.0000112215    -0.0000871393
  159  C 11  Z      0.0000825158    -0.0001066246    -0.0002730987    -0.0000291927     0.0001058112
  160  C 11 XX     -0.0000050848    -0.0000037011    -0.0000611987     0.0000058690     0.0000134355
  161  C 11 YY     -0.0000133635     0.0000188135    -0.0000278012     0.0000037864     0.0000057853
  162  C 11 ZZ     -0.0000115843     0.0000126054    -0.0000306440     0.0000032324     0.0000083133
  163  C 11 XY     -0.0000000273     0.0000004319     0.0000158090    -0.0000005910    -0.0000021289
  164  C 11 XZ     -0.0000129528     0.0000198202    -0.0000182431     0.0000033473     0.0000041334
  165  C 11 YZ     -0.0000119348     0.0000115077    -0.0000388811     0.0000054360     0.0000071470
  166  C 12  S     -0.0000027736    -0.0000057063     0.0000271984    -0.0000019334    -0.0000021131
  167  C 12  S     -0.0000285474     0.0000183076    -0.0000774133     0.0000090032     0.0000211983
  168  C 12  S      0.0001239268    -0.0009692997     0.0019207765    -0.0000129223    -0.0005344615
  169  C 12  X      0.0000171403    -0.0000115925     0.0000392578    -0.0000054330    -0.0000100516
  170  C 12  Y     -0.0000035642     0.0000175072     0.0000004367     0.0000006209    -0.0000012742
  171  C 12  Z     -0.0000064676    -0.0000087934    -0.0000081140     0.0000043324     0.0000018260
  172  C 12  X     -0.0001017781     0.0002815941    -0.0007311785     0.0000167272     0.0001913209
  173  C 12  Y      0.0001104936     0.0001506032     0.0000268167    -0.0000088491     0.0000132514
  174  C 12  Z     -0.0000357536    -0.0002834045     0.0003457584     0.0000065439    -0.0000991559
  175  C 12 XX     -0.0000081971     0.0000075758    -0.0000182671     0.0000025573     0.0000050795
  176  C 12 YY     -0.0000050769     0.0000002138    -0.0000061829     0.0000019033     0.0000010308
  177  C 12 ZZ     -0.0000120832     0.0000024326    -0.0000293701     0.0000044399     0.0000067264
  178  C 12 XY     -0.0000068516    -0.0000004485    -0.0000193162     0.0000024863     0.0000037573
  179  C 12 XZ     -0.0000026553     0.0000067538    -0.0000122606     0.0000012887     0.0000018520
  180  C 12 YZ     -0.0000115854     0.0000158445    -0.0000471695     0.0000047755     0.0000111184
  181  C 13  S     -0.0000032090     0.0000054871     0.0000043750    -0.0000009392     0.0000068046
  182  C 13  S     -0.0000270337    -0.0000167336    -0.0000760503     0.0000183736     0.0000260615
  183  C 13  S     -0.0006031317     0.0020016652    -0.0023826213     0.0000425679     0.0006654798
  184  C 13  X      0.0000267421    -0.0000492273     0.0000960631    -0.0000088304    -0.0000248129
  185  C 13  Y     -0.0000100097    -0.0000052479    -0.0000062094     0.0000037040     0.0000027073
  186  C 13  Z     -0.0000066130     0.0000329198    -0.0000369235     0.0000021732     0.0000063396
  187  C 13  X      0.0001460222    -0.0005087074     0.0002983963     0.0000349653    -0.0000829333
  188  C 13  Y      0.0001232537     0.0006814017    -0.0004532049    -0.0000550518     0.0001370979
  189  C 13  Z     -0.0001765029    -0.0002776853     0.0002286750     0.0000176814    -0.0000766113
  190  C 13 XX     -0.0000109180     0.0000305497    -0.0000441543     0.0000029280     0.0000084538
  191  C 13 YY     -0.0000053088     0.0000003407    -0.0000258318     0.0000039895     0.0000098694
  192  C 13 ZZ     -0.0000166278     0.0000126590    -0.0000564778     0.0000078673     0.0000119919
  193  C 13 XY     -0.0000117732     0.0000019839    -0.0000396309     0.0000055982     0.0000074440
  194  C 13 XZ      0.0000029691    -0.0000168042     0.0000183610     0.0000013389    -0.0000003022
  195  C 13 YZ     -0.0000083279     0.0000036989    -0.0000185449     0.0000034430     0.0000040987
  196  C 14  S     -0.0000062404    -0.0001376650     0.0003423285    -0.0000296576    -0.0000749004
  197  C 14  S      0.0000650252    -0.0001624146     0.0003863429    -0.0000437729    -0.0000683848
  198  C 14  S      0.0009054593    -0.0031924854     0.0021102389     0.0000428444    -0.0006072781
  199  C 14  X     -0.0000301011     0.0001002647    -0.0001074881     0.0000032489     0.0000203205
  200  C 14  Y      0.0000464662    -0.0000142097     0.0000175147    -0.0000064122    -0.0000042456
  201  C 14  Z     -0.0000203520    -0.0000413954     0.0000336993    -0.0000001765    -0.0000041219
  202  C 14  X      0.0004962499    -0.0002516163     0.0010993335    -0.0001335766    -0.0002835309
  203  C 14  Y      0.0000741722    -0.0014179226     0.0011220567    -0.0000331859    -0.0003232940
  204  C 14  Z     -0.0003286139     0.0012573349    -0.0016695420     0.0001131004     0.0004951901
  205  C 14 XX      0.0000007627    -0.0000641113     0.0000636927     0.0000004573    -0.0000012400
  206  C 14 YY     -0.0000147772    -0.0000198633    -0.0000784243     0.0000057743     0.0000138890
  207  C 14 ZZ      0.0000001397    -0.0000174328     0.0000438883    -0.0000041274    -0.0000120767
  208  C 14 XY      0.0000137536     0.0000110543     0.0000617371    -0.0000096031    -0.0000078369
  209  C 14 XZ     -0.0000192143     0.0000296998    -0.0000812822     0.0000054133     0.0000089875
  210  C 14 YZ     -0.0000047015     0.0000043161     0.0000196716     0.0000009985     0.0000111160
  211  H 15  S      0.0004065796    -0.0008280439    -0.0002371721     0.0001702916     0.0028309137
  212  H 15  S      0.0001729955    -0.0015988327    -0.0017448491     0.0012869179    -0.0066608665
  213  H 16  S     -0.0000451733    -0.0003277822    -0.0001565801    -0.0007368506    -0.0001050025
  214  H 16  S     -0.0005333367    -0.0006139386    -0.0006746109    -0.0014509581     0.0000382393
  215  H 17  S      0.0000729345     0.0001400780     0.0006647803    -0.0022090878     0.0001316861
  216  H 17  S      0.0001053791     0.0002764873     0.0011917623     0.0084115112     0.0002793242
  217  H 18  S      0.0000316073     0.0004213894     0.0005715856    -0.0008824660    -0.0000147124
  218  H 18  S      0.0000148570     0.0016765654     0.0013535273    -0.0012394770    -0.0007850245
  219  H 19  S     -0.0000595606    -0.0009714475     0.0008878111     0.0000772872     0.0004570402
  220  H 19  S     -0.0005085294    -0.0008737463     0.0011632695     0.0007520065     0.0005055959
  221  H 20  S      0.0001485800     0.0001129602    -0.0001590014    -0.0009973307     0.0007301197
  222  H 20  S      0.0004628861     0.0008912239    -0.0008602729    -0.0004452456     0.0011861017
  223  H 21  S      0.0000634793    -0.0000523498     0.0003131019    -0.0000325832    -0.0000894526
  224  H 21  S      0.0000782654    -0.0001116478    -0.0000474507     0.0000186601     0.0000837380
  225  H 22  S      0.0000148745    -0.0000194563    -0.0000155715    -0.0000050361     0.0000022916
  226  H 22  S      0.0000902393    -0.0001009221     0.0002389977    -0.0000415029    -0.0000725229
  227  H 23  S      0.0000093988    -0.0000139888     0.0000439713    -0.0000016827    -0.0000106526
  228  H 23  S      0.0000311834    -0.0000284526     0.0001107848    -0.0000111654    -0.0000219070
  229  H 24  S      0.0000220192     0.0000603694    -0.0000254768    -0.0000089344     0.0000059841
  230  H 24  S      0.0001531889     0.0000562002     0.0002105071    -0.0000461578    -0.0000479464
  231  H 25  S      0.0001133252    -0.0001682700     0.0003228753    -0.0000294553    -0.0000841351
  232  H 25  S     -0.0002670974    -0.0003057669     0.0000771227    -0.0000081677    -0.0000626187
  233  C 26  S     -0.0000134731     0.0000123071    -0.0075322864    -0.0004846943     0.0003080072
  234  C 26  S      0.0003751286    -0.0005427641    -0.0000507091     0.0001126345     0.0002871406
  235  C 26  S     -0.0026841123    -0.0013274596    -0.0565250615     0.0017492274     0.0002500843
  236  C 26  X      0.0000299903    -0.0000022822    -0.0009234205     0.0002011160    -0.0001141481
  237  C 26  Y     -0.0001178725     0.0002003605     0.0000553007     0.0000019394    -0.0000079941
  238  C 26  Z      0.0000792711    -0.0001017630     0.0005669605     0.0001708422     0.0002374105
  239  C 26  X     -0.0082509248     0.0158055682    -0.0358120288     0.0044036778     0.0133059672
  240  C 26  Y      0.0010991491    -0.0018327444     0.0031385741    -0.0001622591    -0.0011062141
  241  C 26  Z      0.0034902628    -0.0064894113     0.0188798973    -0.0012327434    -0.0073131783
  242  C 26 XX      0.0000233042     0.0000768433     0.0025790547    -0.0003251360     0.0002783957
  243  C 26 YY      0.0000780451    -0.0000575572    -0.0000426292    -0.0001198458     0.0000587943
  244  C 26 ZZ      0.0000471527    -0.0000398105     0.0008316199     0.0000619073     0.0001593136
  245  C 26 XY     -0.0000053607    -0.0001170023    -0.0002624308    -0.0000245576    -0.0000047599
  246  C 26 XZ      0.0000491589    -0.0001816978    -0.0017698863     0.0000653306    -0.0001568416
  247  C 26 YZ      0.0000185096    -0.0001295551     0.0000320511    -0.0000444140     0.0000046063
  248  C 27  S     -0.0000123040    -0.0002756116     0.0007905055    -0.0000092092    -0.0004893112
  249  C 27  S      0.0005370112    -0.0009795278     0.0008606747    -0.0000873042    -0.0010417064
  250  C 27  S      0.0059450909    -0.0114894738     0.0501818043    -0.0035606196    -0.0106026791
  251  C 27  X      0.0000299106     0.0000785301     0.0012006354    -0.0001673453     0.0001600215
  252  C 27  Y     -0.0000029310    -0.0000900981    -0.0000160998     0.0000017414    -0.0000214084
  253  C 27  Z     -0.0000130693     0.0000476959    -0.0004979455     0.0000478544    -0.0001022301
  254  C 27  X     -0.0060540050     0.0077727657    -0.0365104957     0.0032870426     0.0069603013
  255  C 27  Y     -0.0000173044     0.0007876949     0.0012693415    -0.0001876600    -0.0001706186
  256  C 27  Z      0.0032816295    -0.0051005092     0.0172151053    -0.0017566385    -0.0029368553
  257  C 27 XX     -0.0000188411    -0.0001042665    -0.0007522599     0.0000937799    -0.0002333665
  258  C 27 YY      0.0000892596    -0.0001480428     0.0003638230    -0.0000169727    -0.0001660035
  259  C 27 ZZ      0.0000764489    -0.0001469386     0.0000975722     0.0000008720    -0.0001498096
  260  C 27 XY      0.0000246173    -0.0000145590     0.0000894879    -0.0000071881    -0.0000068140
  261  C 27 XZ      0.0000385235     0.0000067081     0.0006010697    -0.0000645369     0.0000053884
  262  C 27 YZ     -0.0000223052     0.0000350182    -0.0000792164     0.0000080153     0.0000134472
  263  C 28  S      0.0000070692     0.9896025371     0.0152463350    -0.0010475094     0.0093067994
  264  C 28  S      0.0008484659     0.0441775678     0.0003679878     0.0003351791    -0.0013660506
  265  C 28  S      0.0271493815    -0.0375637410    -0.0252675881    -0.0127909560    -0.0116525691
  266  C 28  X      0.0001825245    -0.0003581170     0.0006844104    -0.0000978644    -0.0005541996
  267  C 28  Y     -0.0001539199    -0.0009821263     0.0004559855    -0.0000626870     0.0001378176
  268  C 28  Z      0.0003140758    -0.0011324817    -0.0010817418    -0.0000146839     0.0005021973
  269  C 28  X      0.0114762101     0.0005698225    -0.0034246892     0.0010748815     0.0146795539
  270  C 28  Y     -0.0198957825     0.0020178474     0.0046504128    -0.0005585142    -0.0109595784
  271  C 28  Z      0.0075496954     0.0083643027     0.0009050428     0.0022456394    -0.0001044676
  272  C 28 XX      0.0002362239     0.0014526714     0.0003150170     0.0000652625     0.0015813080
  273  C 28 YY      0.0004707729     0.0024786975     0.0009108344    -0.0000079283    -0.0000030270
  274  C 28 ZZ      0.0001844292     0.0008915013     0.0012331913     0.0001221685     0.0000241416
  275  C 28 XY     -0.0002388158    -0.0014057005     0.0005559418     0.0000287978    -0.0004557065
  276  C 28 XZ      0.0001271915     0.0001226457    -0.0005954143     0.0001408182    -0.0002789823
  277  C 28 YZ     -0.0001297229    -0.0015905780    -0.0013106830    -0.0000878500    -0.0000193426

                          6                7                8                9               10
                  -10.6170766303   -10.6168203612   -10.6156363696   -10.6051810266   -10.6006256340
    1  C  1  S     -0.0022809276    -0.0021250362     0.0353659582     0.0005150795    -0.0064389029
    2  C  1  S     -0.0010120028     0.0007725490    -0.0012296130    -0.0006753122     0.0013476957
    3  C  1  S      0.0025877717    -0.0064581960     0.0051356322    -0.0015352804     0.0000028976
    4  C  1  X     -0.0000605536     0.0001267639    -0.0005986390    -0.0001742595    -0.0000089182
    5  C  1  Y      0.0000303029    -0.0005240429    -0.0005287014     0.0000475747    -0.0007099871
    6  C  1  Z     -0.0002563117     0.0000802229    -0.0007586940     0.0001195483    -0.0001807224
    7  C  1  X      0.0017356579    -0.0008526395     0.0068635051    -0.0008444226    -0.0046215657
    8  C  1  Y     -0.0018797179    -0.0000509273     0.0016562969    -0.0005974212     0.0013387199
    9  C  1  Z     -0.0015211045     0.0042664771    -0.0017198793     0.0005239058     0.0060242547
   10  C  1 XX     -0.0000838351    -0.0001309307    -0.0001626247    -0.0001561821    -0.0000592998
   11  C  1 YY     -0.0000042939     0.0003401670     0.0000970168    -0.0000509052    -0.0018077315
   12  C  1 ZZ      0.0003010992     0.0000698289     0.0013373376    -0.0000962759     0.0000544889
   13  C  1 XY      0.0001110579    -0.0001310902    -0.0000872079    -0.0000890653    -0.0000414669
   14  C  1 XZ     -0.0002115229     0.0002296349     0.0003775355    -0.0000275843     0.0000004082
   15  C  1 YZ     -0.0004060781    -0.0000047026     0.0010261537    -0.0000342238     0.0002389078
   16  C  2  S      0.0136500025     0.0135066739    -0.9878145249    -0.0002749283    -0.0006163393
   17  C  2  S      0.0004843273    -0.0000645858    -0.0434264446    -0.0001823535    -0.0004950129
   18  C  2  S     -0.0069426911     0.0099763523     0.0475636139     0.0054817146     0.0011179105
   19  C  2  X      0.0001413428     0.0003187001    -0.0014558164     0.0000506618    -0.0001555417
   20  C  2  Y      0.0003421370    -0.0002123491    -0.0014831662    -0.0000164426     0.0000750517
   21  C  2  Z      0.0001369032     0.0002606876    -0.0005557041    -0.0001613270     0.0002588948
   22  C  2  X     -0.0002693917     0.0027643145     0.0065700297     0.0012710549     0.0006644966
   23  C  2  Y     -0.0011169471     0.0016119543     0.0069610344     0.0022371053     0.0024319802
   24  C  2  Z     -0.0005534360     0.0025633169    -0.0004246090    -0.0007667712     0.0018403385
   25  C  2 XX      0.0001251334     0.0001530827     0.0003238139     0.0000172478    -0.0002914923
   26  C  2 YY      0.0005550906    -0.0000783499    -0.0015537270    -0.0000477707     0.0004107146
   27  C  2 ZZ      0.0000594989     0.0000354945    -0.0012703157    -0.0000192191     0.0000377660
   28  C  2 XY      0.0003841225    -0.0000328488    -0.0007164180     0.0000161498     0.0000083774
   29  C  2 XZ      0.0000059571     0.0002361697     0.0001116335    -0.0000415119     0.0000355101
   30  C  2 YZ      0.0000363883    -0.0001223672     0.0001017315    -0.0000233836     0.0002089185
   31  C  3  S     -0.0323060228     0.0014880254     0.0470860647    -0.0004612432    -0.0001773671
   32  C  3  S      0.0001126311     0.0001166620     0.0022526891     0.0007407621    -0.0010021704
   33  C  3  S      0.0275133178    -0.0015562925    -0.0218358655    -0.0121112320     0.0065144274
   34  C  3  X     -0.0002300876     0.0000413373    -0.0004317604     0.0001920772     0.0000202288
   35  C  3  Y     -0.0004801741     0.0003427929    -0.0013103985    -0.0001860962     0.0002190077
   36  C  3  Z     -0.0001857258    -0.0000256442     0.0011186085     0.0000608347    -0.0000185084
   37  C  3  X      0.0040840192    -0.0002987478     0.0002115403    -0.0022213233     0.0009007822
   38  C  3  Y      0.0065890800     0.0003252838     0.0029501797    -0.0005323148     0.0006294308
   39  C  3  Z      0.0077231954     0.0002005615    -0.0055975866    -0.0045477857     0.0046759504
   40  C  3 XX     -0.0003693390    -0.0000751885     0.0001413119     0.0001528058    -0.0002021995
   41  C  3 YY     -0.0010652211     0.0000541289     0.0008768603     0.0000757526    -0.0001105323
   42  C  3 ZZ     -0.0003363620     0.0000920090     0.0008928564     0.0000039959     0.0002859037
   43  C  3 XY     -0.0007628096     0.0001222269     0.0005735812    -0.0000776121     0.0000634651
   44  C  3 XZ     -0.0004598469     0.0000641267    -0.0004366931     0.0000179847    -0.0000227556
   45  C  3 YZ     -0.0006174541     0.0001016394    -0.0010597661    -0.0000673655     0.0002443772
   46  C  4  S      0.9858765326    -0.0738826222     0.0142068039     0.0006303327    -0.0091291418
   47  C  4  S      0.0471273098    -0.0018001300     0.0002786197    -0.0005088772     0.0012927874
   48  C  4  S     -0.0875328950    -0.0073762982     0.0116339629     0.0157493737     0.0048774012
   49  C  4  X     -0.0001820144    -0.0000991828     0.0002147075     0.0002318279     0.0004465771
   50  C  4  Y     -0.0023761743     0.0000159239     0.0003575040    -0.0000323197    -0.0003440218
   51  C  4  Z      0.0007708806     0.0000991648    -0.0000435076     0.0000257410    -0.0006076603
   52  C  4  X      0.0041223753    -0.0010492508    -0.0019389327    -0.0031000595    -0.0000813310
   53  C  4  Y      0.0205688976     0.0034374074    -0.0010465395    -0.0065201653     0.0053381307
   54  C  4  Z     -0.0091905997    -0.0027233031     0.0013039896     0.0035686783     0.0016621558
   55  C  4 XX      0.0012581659     0.0001211559    -0.0001615472    -0.0002545684    -0.0005285437
   56  C  4 YY      0.0018315278     0.0000657053    -0.0006135071    -0.0000797677     0.0001111770
   57  C  4 ZZ      0.0012684933     0.0001100206    -0.0001204200    -0.0000021193    -0.0013639730
   58  C  4 XY      0.0001073210     0.0001467212    -0.0003135603     0.0000734235     0.0000677951
   59  C  4 XZ     -0.0001190352    -0.0000050633    -0.0000625152     0.0000798749     0.0009571740
   60  C  4 YZ     -0.0002505792     0.0000557368     0.0001972707     0.0000139610    -0.0001379147
   61  C  5  S     -0.0307429031     0.0034848631     0.0018308704    -0.0036000838    -0.0005035672
   62  C  5  S      0.0000077685    -0.0003089512     0.0005780868     0.0022773288    -0.0001978690
   63  C  5  S      0.0188162998     0.0232549247    -0.0036129442     0.0298103173    -0.0073037142
   64  C  5  X      0.0002110079     0.0000646228     0.0001411107     0.0006507837    -0.0001115056
   65  C  5  Y     -0.0008173945    -0.0002204424    -0.0001171405     0.0000819919     0.0000469301
   66  C  5  Z     -0.0000193191    -0.0000428668     0.0000001088    -0.0001344445    -0.0001376100
   67  C  5  X     -0.0079851906     0.0044274671     0.0010217982     0.0254491732     0.0002942361
   68  C  5  Y      0.0069058046    -0.0015632893    -0.0002062810    -0.0019944298     0.0027499949
   69  C  5  Z      0.0019272376    -0.0021485113     0.0009051559    -0.0166769288    -0.0001352185
   70  C  5 XX     -0.0009404470     0.0000307606    -0.0006129418     0.0007489033     0.0002296321
   71  C  5 YY     -0.0007969759     0.0001734208    -0.0000345661     0.0004560520     0.0000533775
   72  C  5 ZZ     -0.0001076169    -0.0002972651     0.0000210601     0.0005378282     0.0001132282
   73  C  5 XY      0.0010245279    -0.0001878148    -0.0002436397    -0.0000219335    -0.0003268930
   74  C  5 XZ     -0.0002197583     0.0003159705     0.0001092814    -0.0001178046    -0.0002265902
   75  C  5 YZ      0.0003868802     0.0000660323     0.0000293235     0.0000425620     0.0001169241
   76  C  6  S      0.0087917142    -0.0007122001    -0.0002774271    -0.0007635421     0.9896055349
   77  C  6  S      0.0011374851     0.0000100833     0.0010871032    -0.0001052808     0.0441969093
   78  C  6  S      0.0255820821     0.0035091123    -0.0114570222    -0.0051994822    -0.0449579568
   79  C  6  X     -0.0002647208    -0.0000430018    -0.0001064004    -0.0000827480     0.0006025018
   80  C  6  Y     -0.0000658167     0.0001181333     0.0002823979    -0.0000266407    -0.0011695775
   81  C  6  Z      0.0004107610    -0.0002970383     0.0000322610     0.0001476140    -0.0007693956
   82  C  6  X      0.0039893122     0.0014597783    -0.0010330120    -0.0004519040    -0.0020484621
   83  C  6  Y     -0.0022723314    -0.0012027285     0.0036914731     0.0008418375     0.0022440239
   84  C  6  Z     -0.0084955404    -0.0010171801     0.0043928263     0.0023521357     0.0014476963
   85  C  6 XX     -0.0003893063    -0.0000003461     0.0001273024     0.0000686238     0.0005832754
   86  C  6 YY     -0.0001113894    -0.0000205940    -0.0003706960    -0.0000373972     0.0006341013
   87  C  6 ZZ     -0.0012736960     0.0001875195    -0.0000649336    -0.0001545408     0.0005943252
   88  C  6 XY      0.0000283512     0.0000821198     0.0001761776     0.0000519757    -0.0001000343
   89  C  6 XZ      0.0009748857    -0.0001154014     0.0000320977    -0.0000383823    -0.0000262458
   90  C  6 YZ      0.0002341538     0.0001619943    -0.0004207636    -0.0000241571     0.0002452559
   91  C  7  S     -0.0737810847    -0.9865792816    -0.0145941133     0.0000193272    -0.0000657962
   92  C  7  S     -0.0046638458    -0.0482602185    -0.0008163546    -0.0004587031    -0.0002291525
   93  C  7  S      0.0136503022     0.0388057248     0.0054388060     0.0100780392     0.0090420640
   94  C  7  X     -0.0000701819    -0.0000300537    -0.0002947416    -0.0000336246    -0.0000440272
   95  C  7  Y     -0.0000516133    -0.0000598857     0.0000654542     0.0001807690     0.0001368799
   96  C  7  Z      0.0000087947    -0.0000622486    -0.0002186463    -0.0001840007     0.0000223548
   97  C  7  X     -0.0101887130    -0.0404946016    -0.0040957578    -0.0091590792    -0.0055224237
   98  C  7  Y      0.0178800943     0.0671302419     0.0052882224     0.0135858605     0.0092459834
   99  C  7  Z     -0.0076353461    -0.0318920889    -0.0028286869    -0.0054174995    -0.0043718857
  100  C  7 XX     -0.0002661624    -0.0007306268     0.0001574416    -0.0000225257    -0.0000299130
  101  C  7 YY     -0.0004814059    -0.0036293365     0.0000417904    -0.0000213937    -0.0000497036
  102  C  7 ZZ     -0.0001846534    -0.0000285869     0.0001931718    -0.0000481558    -0.0000684402
  103  C  7 XY      0.0002189052     0.0030485788    -0.0001456852    -0.0000219645     0.0000305557
  104  C  7 XZ     -0.0001136244    -0.0013266633     0.0000514570     0.0000536339    -0.0000526614
  105  C  7 YZ      0.0001909097     0.0022471942    -0.0000921418     0.0000272874     0.0000302664
  106  C  8  S      0.0007509646    -0.0000873506     0.0002597822    -0.9894765513    -0.0007764077
  107  C  8  S      0.0003794466    -0.0000990864     0.0001283881    -0.0433451545     0.0000902585
  108  C  8  S      0.0014874895     0.0003695617    -0.0000623598     0.0013022856     0.0011420038
  109  C  8  X     -0.0000143226    -0.0000273648    -0.0000074656     0.0006947808     0.0000040006
  110  C  8  Y     -0.0000462690    -0.0000425401     0.0000173168    -0.0000209354     0.0000621270
  111  C  8  Z      0.0000645058     0.0000450682     0.0000330588    -0.0003617343    -0.0000113097
  112  C  8  X     -0.0022457446    -0.0001284498    -0.0004206759     0.0235761771    -0.0008695642
  113  C  8  Y      0.0011945033     0.0009837399    -0.0001127354    -0.0026204098    -0.0010587671
  114  C  8  Z     -0.0000319749    -0.0006902327    -0.0001679311    -0.0105391251     0.0008623784
  115  C  8 XX      0.0000807374     0.0000107689     0.0000402813    -0.0024391048     0.0000293853
  116  C  8 YY      0.0000527302    -0.0000142738     0.0000214816    -0.0013391761     0.0000130538
  117  C  8 ZZ      0.0000651270     0.0000054493     0.0000100055    -0.0009914085    -0.0000105028
  118  C  8 XY      0.0000313372     0.0000145194     0.0000146184     0.0007531571    -0.0000007306
  119  C  8 XZ     -0.0000158791    -0.0000277623     0.0000125942     0.0012232725     0.0000238248
  120  C  8 YZ     -0.0000140252    -0.0000055268    -0.0000077084     0.0013329586    -0.0000030709
  121  N  9  S     -0.0000314694    -0.0005042742    -0.0000029616     0.0000132274     0.0000039917
  122  N  9  S     -0.0004113729    -0.0006548952    -0.0002163790    -0.0005888091    -0.0002483552
  123  N  9  S      0.0147735575     0.0686494219     0.0045576833     0.0118699036     0.0068349735
  124  N  9  X      0.0000546058     0.0009028773    -0.0000404687    -0.0000041000    -0.0000064938
  125  N  9  Y     -0.0001570456    -0.0014750735     0.0000846884     0.0000658446     0.0000120973
  126  N  9  Z      0.0000418353     0.0007520267    -0.0000373238    -0.0000662599     0.0000180102
  127  N  9  X     -0.0022163945    -0.0112016534    -0.0004779280    -0.0012742734    -0.0008947600
  128  N  9  Y      0.0032428601     0.0187210284     0.0010981363     0.0026903200     0.0014836879
  129  N  9  Z     -0.0017342376    -0.0082711614    -0.0004652752    -0.0015576528    -0.0005655673
  130  N  9 XX     -0.0001125974    -0.0008104398    -0.0000778775    -0.0001744327    -0.0000502070
  131  N  9 YY     -0.0000592200    -0.0001835879    -0.0000949189    -0.0000911731    -0.0000099854
  132  N  9 ZZ     -0.0001417753    -0.0009645087    -0.0000705688    -0.0001362494    -0.0000709570
  133  N  9 XY     -0.0001115126    -0.0006860334     0.0000208036    -0.0000317248    -0.0000399831
  134  N  9 XZ      0.0000652813     0.0003144347     0.0000027181     0.0000335792     0.0000070602
  135  N  9 YZ     -0.0000890302    -0.0005139082     0.0000038288    -0.0000696349    -0.0000127796
  136  C 10  S      0.0000043107    -0.0000537998     0.0000171419    -0.0162032974     0.0001659469
  137  C 10  S      0.0000159085    -0.0000309193     0.0000108689    -0.0000933450     0.0000660091
  138  C 10  S     -0.0006145935    -0.0014388837     0.0001895159    -0.0140589386     0.0011386918
  139  C 10  X      0.0000297494     0.0000369928    -0.0000038845    -0.0004941294    -0.0000291069
  140  C 10  Y     -0.0000004235     0.0000154965     0.0000040122    -0.0011880366    -0.0000094438
  141  C 10  Z     -0.0000115951    -0.0000328475     0.0000063183     0.0012296125     0.0000276869
  142  C 10  X      0.0002799694    -0.0002828167     0.0001555717    -0.0033830506     0.0002636765
  143  C 10  Y      0.0000540393     0.0003616477    -0.0000284258     0.0024461394    -0.0004158874
  144  C 10  Z     -0.0001351719    -0.0001497300     0.0000584524    -0.0001707457     0.0003092867
  145  C 10 XX     -0.0000167162    -0.0000204245     0.0000063146     0.0003177569     0.0000244507
  146  C 10 YY     -0.0000137891     0.0000008051    -0.0000173061     0.0009939169    -0.0000044047
  147  C 10 ZZ     -0.0000181500    -0.0000091448     0.0000088165     0.0011376894     0.0000212220
  148  C 10 XY     -0.0000201657    -0.0000024488    -0.0000047004     0.0005196731    -0.0000053855
  149  C 10 XZ      0.0000224172     0.0000148007     0.0000043879    -0.0006044500    -0.0000066841
  150  C 10 YZ      0.0000034297     0.0000027246    -0.0000000632    -0.0011874646    -0.0000106917
  151  C 11  S      0.0000006660     0.0000103976    -0.0000031044    -0.0008309125     0.0000106794
  152  C 11  S     -0.0000442098    -0.0000118516    -0.0000025313     0.0006657432     0.0000102999
  153  C 11  S     -0.0000141793     0.0007696188    -0.0002259474     0.0042364437    -0.0005381255
  154  C 11  X      0.0000006926    -0.0000202247     0.0000026045     0.0000968463     0.0000167225
  155  C 11  Y      0.0000064259     0.0000036466    -0.0000035459    -0.0001102750    -0.0000073982
  156  C 11  Z     -0.0000099828     0.0000085378    -0.0000056695     0.0000370613    -0.0000094490
  157  C 11  X     -0.0000865411    -0.0001648085     0.0000251453    -0.0018785904     0.0000582647
  158  C 11  Y     -0.0000810517    -0.0001408207     0.0000433006     0.0023511852     0.0001413006
  159  C 11  Z      0.0001083635     0.0002046466    -0.0000630509    -0.0008880185    -0.0001615814
  160  C 11 XX      0.0000024025     0.0000126673    -0.0000020600    -0.0001762014    -0.0000103468
  161  C 11 YY     -0.0000136803    -0.0000014038    -0.0000033906    -0.0000267842    -0.0000016806
  162  C 11 ZZ     -0.0000079261     0.0000009339     0.0000001513    -0.0000215308    -0.0000013779
  163  C 11 XY     -0.0000001903    -0.0000021206     0.0000012840     0.0000469212     0.0000015086
  164  C 11 XZ     -0.0000139939    -0.0000081916     0.0000017916     0.0002063202     0.0000060967
  165  C 11 YZ     -0.0000097017    -0.0000000192    -0.0000017891     0.0002032386    -0.0000045976
  166  C 12  S      0.0000050855     0.0000088506     0.0000006116     0.0004553361     0.0000099595
  167  C 12  S     -0.0000165952     0.0000168038    -0.0000041989     0.0006061630    -0.0000037896
  168  C 12  S      0.0004984473    -0.0000836816     0.0002206476     0.0017988386     0.0001085300
  169  C 12  X      0.0000095993    -0.0000027205    -0.0000020825    -0.0002585893     0.0000004043
  170  C 12  Y     -0.0000125927    -0.0000085065    -0.0000043539     0.0000265389     0.0000045216
  171  C 12  Z      0.0000015161     0.0000087099    -0.0000043570     0.0001180594    -0.0000102327
  172  C 12  X     -0.0001543579     0.0000680220    -0.0000710600     0.0008050223    -0.0000407631
  173  C 12  Y     -0.0000733338    -0.0000799456     0.0000059799    -0.0000482580     0.0000707891
  174  C 12  Z      0.0001536418     0.0000269189     0.0000528211    -0.0003969010    -0.0000139860
  175  C 12 XX     -0.0000063990     0.0000028114    -0.0000017759     0.0001030453    -0.0000012173
  176  C 12 YY     -0.0000016307     0.0000003192     0.0000007475     0.0001983588    -0.0000004837
  177  C 12 ZZ     -0.0000035259     0.0000046501     0.0000003430     0.0001995358    -0.0000034125
  178  C 12 XY     -0.0000010438     0.0000044912    -0.0000013179     0.0000326935    -0.0000050629
  179  C 12 XZ     -0.0000047700    -0.0000020129    -0.0000009274     0.0000761179    -0.0000007078
  180  C 12 YZ     -0.0000109859     0.0000022365    -0.0000018384     0.0000468531    -0.0000025344
  181  C 13  S      0.0000005113     0.0000041642    -0.0000041309    -0.0007710574     0.0000045028
  182  C 13  S      0.0000070315     0.0000243065    -0.0000015039     0.0006367213    -0.0000305471
  183  C 13  S     -0.0011639411    -0.0002311024    -0.0002871261     0.0049771219     0.0003330532
  184  C 13  X      0.0000303712     0.0000033808     0.0000042662     0.0000338217    -0.0000038191
  185  C 13  Y     -0.0000000113     0.0000082864    -0.0000026072     0.0000937839    -0.0000082497
  186  C 13  Z     -0.0000203067    -0.0000079345    -0.0000072013    -0.0000940168     0.0000024072
  187  C 13  X      0.0002836651     0.0001404900     0.0000692043    -0.0010969380    -0.0001812449
  188  C 13  Y     -0.0003438905    -0.0002195895    -0.0000931796    -0.0019577635     0.0001251912
  189  C 13  Z      0.0001208698     0.0001035767     0.0000243630     0.0021799008    -0.0000195591
  190  C 13 XX     -0.0000176577    -0.0000100518    -0.0000032552    -0.0002134016     0.0000074869
  191  C 13 YY      0.0000003684     0.0000051548     0.0000011881    -0.0000508792    -0.0000057561
  192  C 13 ZZ     -0.0000106510     0.0000055357    -0.0000045761     0.0000408161    -0.0000102743
  193  C 13 XY     -0.0000032597     0.0000056169     0.0000006432     0.0001655300    -0.0000041124
  194  C 13 XZ      0.0000097429     0.0000067776     0.0000018818     0.0001278039    -0.0000089304
  195  C 13 YZ     -0.0000034087    -0.0000002813     0.0000004354     0.0001535360    -0.0000030895
  196  C 14  S      0.0001384573     0.0000751743     0.0000256951    -0.0149099465    -0.0000336797
  197  C 14  S      0.0000955822     0.0000538187     0.0000187512    -0.0001015433    -0.0000018850
  198  C 14  S      0.0019310496     0.0006026745     0.0003025187    -0.0157912285    -0.0009313409
  199  C 14  X     -0.0000579541    -0.0000302634    -0.0000086428    -0.0010284859     0.0000311438
  200  C 14  Y      0.0000187182    -0.0000158763     0.0000019398     0.0012763194    -0.0000062491
  201  C 14  Z      0.0000184727     0.0000286232     0.0000101263    -0.0004822627    -0.0000077091
  202  C 14  X      0.0001899480    -0.0001330974     0.0001180143    -0.0023388354     0.0001483916
  203  C 14  Y      0.0008029233     0.0004493030     0.0001742428    -0.0023636827    -0.0001073088
  204  C 14  Z     -0.0006904166    -0.0003014751    -0.0000857822     0.0031670804     0.0001212067
  205  C 14 XX      0.0000350631     0.0000359481     0.0000040538     0.0009923414    -0.0000293357
  206  C 14 YY      0.0000120461     0.0000174654     0.0000111182     0.0012161270     0.0000096402
  207  C 14 ZZ      0.0000032141     0.0000156766    -0.0000098677     0.0001687760    -0.0000130430
  208  C 14 XY     -0.0000032561    -0.0000116556     0.0000052117    -0.0012171087     0.0000140722
  209  C 14 XZ     -0.0000223347    -0.0000026394    -0.0000098796     0.0003769704    -0.0000028979
  210  C 14 YZ     -0.0000016173     0.0000032194     0.0000067721    -0.0004769643    -0.0000074184
  211  H 15  S     -0.0000463369     0.0002430167     0.0004213564    -0.0000522940    -0.0010735950
  212  H 15  S      0.0005714633    -0.0005686573     0.0012877747    -0.0001819749    -0.0025719832
  213  H 16  S     -0.0000442126     0.0000460445     0.0028187514     0.0001658496     0.0004023136
  214  H 16  S      0.0008432800    -0.0004403838    -0.0074824309     0.0001599450     0.0010934185
  215  H 17  S      0.0001171070     0.0000623621     0.0000444748     0.0001286034     0.0002935316
  216  H 17  S     -0.0007354268     0.0004308657     0.0011760263    -0.0005172946     0.0011263595
  217  H 18  S     -0.0026665501     0.0000173228    -0.0002207657     0.0004855444    -0.0009050314
  218  H 18  S      0.0069738186    -0.0008606729    -0.0009580900     0.0000780796    -0.0020895102
  219  H 19  S     -0.0004660627    -0.0004093366    -0.0000411753     0.0000190075    -0.0009281734
  220  H 19  S     -0.0000823940     0.0007154096    -0.0004469779    -0.0004534320     0.0089316389
  221  H 20  S     -0.0005457621     0.0002485323     0.0007084301     0.0001421717    -0.0011379655
  222  H 20  S     -0.0013106901     0.0000717101     0.0004344506     0.0004701889     0.0081693660
  223  H 21  S      0.0000333116    -0.0000650288     0.0000186384    -0.0002217025     0.0000538852
  224  H 21  S      0.0000265887     0.0001343563    -0.0000094153     0.0012576808     0.0000361424
  225  H 22  S      0.0000180819     0.0000147368    -0.0000047673    -0.0004622568    -0.0000141726
  226  H 22  S      0.0000866163    -0.0000103473     0.0000034956    -0.0013919996     0.0000001449
  227  H 23  S      0.0000097372    -0.0000068700     0.0000040715    -0.0002596439     0.0000005664
  228  H 23  S      0.0000230801    -0.0000063264     0.0000043595    -0.0006310618     0.0000082545
  229  H 24  S     -0.0000284167    -0.0000265145    -0.0000077680    -0.0004448853     0.0000167052
  230  H 24  S      0.0000019537    -0.0001043028    -0.0000051253    -0.0013854153     0.0000445367
  231  H 25  S      0.0001086834    -0.0000021113     0.0000219503    -0.0002725800    -0.0000005333
  232  H 25  S      0.0000864921     0.0003427827     0.0000216248     0.0014114283     0.0000867287
  233  C 26  S     -0.0000673486     0.0003977968    -0.0000430456     0.0019545671     0.0000373110
  234  C 26  S     -0.0002024087     0.0002400768    -0.0003322372     0.0021874605    -0.0000419411
  235  C 26  S     -0.0067963559    -0.0083361992    -0.0011851717     0.0652185839    -0.0012077242
  236  C 26  X      0.0001599375    -0.0001084789     0.0001546174    -0.0012187798     0.0000159930
  237  C 26  Y     -0.0002536284    -0.0002934653     0.0000577513     0.0001085169     0.0001114228
  238  C 26  Z      0.0001081181     0.0002751711     0.0000621324     0.0006062400     0.0000237498
  239  C 26  X     -0.0080737589     0.0080336258    -0.0038864073     0.0693574809    -0.0028819900
  240  C 26  Y      0.0003551584     0.0007493962    -0.0004091381    -0.0032005957    -0.0014247597
  241  C 26  Z      0.0028990139    -0.0048307141     0.0008379780    -0.0345551948     0.0012837851
  242  C 26 XX      0.0000985847     0.0001979965     0.0000829110    -0.0004702210    -0.0001446264
  243  C 26 YY      0.0000030569     0.0001342085    -0.0000683999     0.0005621172    -0.0000065899
  244  C 26 ZZ     -0.0000322016     0.0001879280    -0.0000331293     0.0003056063    -0.0000362155
  245  C 26 XY     -0.0000135584     0.0000648178     0.0000014138    -0.0000025668     0.0000165875
  246  C 26 XZ     -0.0000891279    -0.0000506491    -0.0001091724     0.0006275007     0.0001080439
  247  C 26 YZ     -0.0002630186    -0.0000015741     0.0000133581    -0.0000139260    -0.0000229568
  248  C 27  S      0.0003405813    -0.0004465404     0.0001833196    -0.0118780103     0.0001014390
  249  C 27  S      0.0004706750    -0.0008200347     0.0002165317    -0.0023311272     0.0001906515
  250  C 27  S      0.0078787019    -0.0037336546     0.0033827647    -0.0764196188     0.0019931909
  251  C 27  X      0.0000000099     0.0001853548    -0.0000097336     0.0005949517    -0.0000346039
  252  C 27  Y      0.0000391988     0.0000148939    -0.0000221671    -0.0000807967    -0.0000678529
  253  C 27  Z     -0.0000645850    -0.0001105311    -0.0000330896    -0.0002397429     0.0000068889
  254  C 27  X     -0.0055970857     0.0011052409    -0.0012972344     0.0671495058    -0.0023549734
  255  C 27  Y     -0.0001586449    -0.0008789634     0.0004325230    -0.0036918388     0.0012608420
  256  C 27  Z      0.0037115171     0.0000469643     0.0013044248    -0.0330730665     0.0011389186
  257  C 27 XX     -0.0000092849    -0.0001498350    -0.0000413649     0.0023972741     0.0000608807
  258  C 27 YY      0.0000953372    -0.0001562838     0.0000556526    -0.0003064737     0.0000202037
  259  C 27 ZZ      0.0000969955    -0.0001363628     0.0000691285     0.0002484066     0.0000420967
  260  C 27 XY      0.0000232625     0.0000347379    -0.0000211713    -0.0002921604    -0.0000356892
  261  C 27 XZ      0.0000328821    -0.0000168653     0.0000092626    -0.0015118147    -0.0000437464
  262  C 27 YZ     -0.0000053262    -0.0000140853     0.0000088991     0.0000523346     0.0000173442
  263  C 28  S      0.0007365849     0.0145835325     0.0000192798    -0.0003636804    -0.0001619576
  264  C 28  S     -0.0003938338     0.0013610330     0.0012993322     0.0006698101    -0.0008144036
  265  C 28  S     -0.0255780636    -0.0862632359    -0.0223300611    -0.0117958658    -0.0015399048
  266  C 28  X      0.0001436415     0.0008709554     0.0005003712     0.0002395816     0.0000977837
  267  C 28  Y     -0.0002291373    -0.0022997741    -0.0002903811    -0.0001528727    -0.0001941605
  268  C 28  Z      0.0000667236     0.0004833545     0.0000534683    -0.0000325929     0.0001112470
  269  C 28  X     -0.0060570572    -0.0182645487     0.0041536194    -0.0080321095    -0.0075770421
  270  C 28  Y      0.0103643834     0.0300250881     0.0045525132     0.0143981406     0.0118925847
  271  C 28  Z     -0.0059687322    -0.0082726409     0.0013417401    -0.0061495629    -0.0060037398
  272  C 28 XX      0.0001388783     0.0009855583    -0.0003369356     0.0000754839     0.0000786197
  273  C 28 YY      0.0002097368     0.0023671166    -0.0001214904     0.0000224036     0.0001560590
  274  C 28 ZZ      0.0002984798     0.0006910637     0.0001197454    -0.0000031417    -0.0001303079
  275  C 28 XY     -0.0002535243    -0.0013666895     0.0001398853     0.0000705452    -0.0002421288
  276  C 28 XZ      0.0001000080     0.0007054499    -0.0003479599     0.0000086388    -0.0000896380
  277  C 28 YZ     -0.0003135005    -0.0009705436     0.0001279199     0.0000445144    -0.0000536030

                         11               12               13               14               15
                  -10.5850662033   -10.5833102417   -10.5830639922   -10.5823644315   -10.5823094710
    1  C  1  S      0.0000617978    -0.0000605441     0.0000195350     0.0001989557     0.0000150824
    2  C  1  S     -0.0001323779     0.0001534277    -0.0000668609    -0.0008925242    -0.0000674864
    3  C  1  S     -0.0004435191     0.0001035328    -0.0000605182    -0.0183336167    -0.0005994553
    4  C  1  X     -0.0000362257     0.0000452276    -0.0000159801    -0.0004954167    -0.0000251968
    5  C  1  Y     -0.0000088376    -0.0000329448     0.0000011859     0.0002081422     0.0000135100
    6  C  1  Z      0.0000324698    -0.0000239247     0.0000090803     0.0002076275     0.0000110349
    7  C  1  X     -0.0002159055     0.0002019317    -0.0000481194    -0.0056600897    -0.0002135822
    8  C  1  Y      0.0001919115     0.0003544120     0.0000070670    -0.0023761501    -0.0001598038
    9  C  1  Z      0.0000398547    -0.0001018112    -0.0000381952     0.0044255282     0.0001305833
   10  C  1 XX     -0.0000246632     0.0000513801    -0.0000126870    -0.0002557124    -0.0000179464
   11  C  1 YY     -0.0000058157     0.0000201360    -0.0000066045    -0.0000247592    -0.0000064748
   12  C  1 ZZ     -0.0000409170     0.0000089992    -0.0000089940    -0.0000783117    -0.0000020838
   13  C  1 XY     -0.0000297048     0.0000094234    -0.0000050880    -0.0001850239    -0.0000059727
   14  C  1 XZ     -0.0000037314     0.0000001018    -0.0000055281    -0.0001023922    -0.0000060544
   15  C  1 YZ      0.0000109271     0.0000153208    -0.0000020170    -0.0001165644    -0.0000089240
   16  C  2  S     -0.0000165615     0.0000221417    -0.0000081927    -0.0001074975    -0.0000075114
   17  C  2  S     -0.0000436414    -0.0000109101    -0.0000108079    -0.0009168471    -0.0000318474
   18  C  2  S      0.0015784041    -0.0006549338     0.0002725241     0.0168266318     0.0005771118
   19  C  2  X      0.0000310407     0.0000058722     0.0000065148     0.0000223290    -0.0000017063
   20  C  2  Y      0.0000004254     0.0000034414    -0.0000004240    -0.0000554304    -0.0000034373
   21  C  2  Z     -0.0000459802     0.0000309933    -0.0000130120    -0.0002356486    -0.0000120171
   22  C  2  X      0.0003277738    -0.0001573296     0.0000622219     0.0039147769     0.0001422227
   23  C  2  Y      0.0003086622    -0.0006049778     0.0000861856     0.0065381711     0.0003176176
   24  C  2  Z      0.0000212054     0.0003895591    -0.0000522386    -0.0004088348    -0.0001079956
   25  C  2 XX      0.0000202594     0.0000109428     0.0000047105     0.0000263172    -0.0000015086
   26  C  2 YY     -0.0000189350    -0.0000008555    -0.0000044297    -0.0001994744    -0.0000067024
   27  C  2 ZZ     -0.0000002905     0.0000052273    -0.0000012238    -0.0000931370    -0.0000050718
   28  C  2 XY     -0.0000121893    -0.0000097204     0.0000009396     0.0001738006     0.0000107851
   29  C  2 XZ      0.0000044982     0.0000288794    -0.0000020989    -0.0000884880    -0.0000091097
   30  C  2 YZ     -0.0000059388     0.0000032568    -0.0000013179    -0.0000622601    -0.0000027698
   31  C  3  S     -0.0000391258     0.0000352873    -0.0000048981    -0.0002451707    -0.0000133554
   32  C  3  S      0.0001522878    -0.0001867427     0.0000472649     0.0008554215     0.0000561338
   33  C  3  S     -0.0033562951     0.0022812712    -0.0008148255    -0.0225255015    -0.0009769277
   34  C  3  X      0.0000702979    -0.0000139497     0.0000051357     0.0004360801     0.0000128519
   35  C  3  Y     -0.0000730672     0.0000214708    -0.0000149582    -0.0003199958    -0.0000103962
   36  C  3  Z      0.0000044282    -0.0000201178     0.0000023306     0.0000820589     0.0000069681
   37  C  3  X     -0.0006706597     0.0004236748    -0.0001575338    -0.0023102386    -0.0000980366
   38  C  3  Y     -0.0003550063     0.0000070618    -0.0000515591    -0.0007288628     0.0000128622
   39  C  3  Z     -0.0013483513     0.0008607330    -0.0002558568    -0.0085354737    -0.0003411875
   40  C  3 XX      0.0000705859     0.0000051911     0.0000054081     0.0003566728     0.0000068344
   41  C  3 YY      0.0000047905    -0.0000327495     0.0000056632     0.0000318237     0.0000071925
   42  C  3 ZZ     -0.0000243984    -0.0000101184     0.0000030904     0.0000565682     0.0000092032
   43  C  3 XY     -0.0000132961     0.0000267694    -0.0000050909    -0.0001263679    -0.0000078047
   44  C  3 XZ     -0.0000024676     0.0000025827     0.0000026551     0.0002260291     0.0000107145
   45  C  3 YZ     -0.0000301251     0.0000053187    -0.0000050120    -0.0001593178    -0.0000046391
   46  C  4  S     -0.0000181207    -0.0001078526     0.0000108239     0.0003359118     0.0000328856
   47  C  4  S     -0.0002664580     0.0000989508    -0.0000382408    -0.0004153422     0.0000063733
   48  C  4  S      0.0078463384    -0.0002198891     0.0011850994     0.0376251142     0.0007715428
   49  C  4  X      0.0001832116     0.0000658272     0.0000110451     0.0005728033    -0.0000067286
   50  C  4  Y     -0.0000145754    -0.0000251971    -0.0000002552    -0.0003065565    -0.0000096315
   51  C  4  Z     -0.0000433646    -0.0000336376     0.0000125068     0.0001751815     0.0000213339
   52  C  4  X     -0.0002314926     0.0011641472    -0.0001572826    -0.0041197627    -0.0003581342
   53  C  4  Y     -0.0027422793     0.0005800164    -0.0005576803    -0.0159348140    -0.0004766377
   54  C  4  Z      0.0013893740    -0.0003432487     0.0002536050     0.0095436018     0.0003231224
   55  C  4 XX     -0.0000252105     0.0001016745    -0.0000211446    -0.0005892354    -0.0000406744
   56  C  4 YY     -0.0000330721     0.0000056339     0.0000037771     0.0001055193     0.0000085906
   57  C  4 ZZ     -0.0000133073     0.0000068508    -0.0000016729     0.0001585420     0.0000092832
   58  C  4 XY     -0.0000183209    -0.0000373229    -0.0000007896     0.0000588108     0.0000113570
   59  C  4 XZ      0.0000062168    -0.0000340314     0.0000116619     0.0003503143     0.0000211959
   60  C  4 YZ      0.0000161797     0.0000142082    -0.0000062006    -0.0001229010    -0.0000103682
   61  C  5  S     -0.0003487341     0.0004153789    -0.0000560262     0.0053322047     0.0001984671
   62  C  5  S      0.0004387217    -0.0006445589     0.0000389228     0.0004494104     0.0000501421
   63  C  5  S      0.0081573460    -0.0036799862     0.0029518399     0.0381576237     0.0018460107
   64  C  5  X     -0.0000253242    -0.0001066902     0.0000030284     0.0010122831     0.0000620259
   65  C  5  Y      0.0001816599     0.0001172643     0.0000121571     0.0001408262    -0.0000341412
   66  C  5  Z     -0.0000652898    -0.0001233232     0.0000106939    -0.0005898502     0.0000055751
   67  C  5  X      0.0076239606    -0.0029850734     0.0023472093     0.0626059983     0.0025898267
   68  C  5  Y     -0.0039785556    -0.0027211910    -0.0003056861    -0.0067479953     0.0005432002
   69  C  5  Z     -0.0017966807     0.0049145283    -0.0013043020    -0.0336794411    -0.0021656787
   70  C  5 XX      0.0000037887    -0.0000057483     0.0000210259     0.0028187148     0.0001320204
   71  C  5 YY      0.0000905861    -0.0000919007    -0.0000004572     0.0000362130     0.0000001489
   72  C  5 ZZ      0.0000706558    -0.0000558829     0.0000053360     0.0007680005     0.0000278621
   73  C  5 XY      0.0000160946     0.0000066596     0.0000019082    -0.0001478844    -0.0000159847
   74  C  5 XZ      0.0000442701    -0.0001039114    -0.0000135994    -0.0016601467    -0.0000654101
   75  C  5 YZ     -0.0000227757    -0.0000333293    -0.0000037422     0.0001162061     0.0000155111
   76  C  6  S      0.0001809382     0.0000170291     0.0000104425     0.0001158918    -0.0000152005
   77  C  6  S     -0.0000293066     0.0000079164    -0.0000112003    -0.0002071184    -0.0000101196
   78  C  6  S     -0.0024071316     0.0003138734    -0.0003714940    -0.0076427396    -0.0001563872
   79  C  6  X     -0.0000526844    -0.0000041026    -0.0000012079    -0.0001877488    -0.0000005797
   80  C  6  Y      0.0000130646     0.0000204390     0.0000019606    -0.0001530022    -0.0000090147
   81  C  6  Z      0.0000745810    -0.0000089035     0.0000082994     0.0003256311     0.0000058060
   82  C  6  X     -0.0002418743     0.0000274765    -0.0000320531    -0.0003741596     0.0000175928
   83  C  6  Y      0.0003423676    -0.0001254962     0.0000823595     0.0000095762    -0.0000004063
   84  C  6  Z      0.0008740597    -0.0002725714     0.0001509300     0.0050251616     0.0001739512
   85  C  6 XX      0.0000023645    -0.0000171435     0.0000061304     0.0001619806     0.0000106007
   86  C  6 YY     -0.0000163665     0.0000044398    -0.0000044602     0.0000052673    -0.0000000366
   87  C  6 ZZ     -0.0000599535     0.0000125694    -0.0000097321    -0.0003025294    -0.0000094091
   88  C  6 XY      0.0000092824    -0.0000186319     0.0000021864     0.0000551877     0.0000036145
   89  C  6 XZ      0.0000094961     0.0000184019    -0.0000058726    -0.0001407319    -0.0000115026
   90  C  6 YZ     -0.0000242878    -0.0000011270    -0.0000040049    -0.0000309963     0.0000017681
   91  C  7  S      0.0000525613     0.0000819712     0.0000084564     0.0000052166    -0.0000165769
   92  C  7  S     -0.0001498293    -0.0001004499    -0.0000259577    -0.0011389409    -0.0000185833
   93  C  7  S      0.0031847272    -0.0006744666     0.0010327099     0.0341619947     0.0012529416
   94  C  7  X     -0.0000133435     0.0000182641    -0.0000097537    -0.0001820951    -0.0000109771
   95  C  7  Y      0.0000327127    -0.0000378826     0.0000080283     0.0004207689     0.0000208416
   96  C  7  Z     -0.0000339221     0.0000277580    -0.0000049954    -0.0003605364    -0.0000154049
   97  C  7  X     -0.0021218075     0.0009241711    -0.0005633217    -0.0215515979    -0.0008363797
   98  C  7  Y      0.0035840696    -0.0008745156     0.0009718272     0.0363513687     0.0013076939
   99  C  7  Z     -0.0017320929    -0.0000066495    -0.0004351181    -0.0158738813    -0.0004909840
  100  C  7 XX     -0.0000264224    -0.0000251527    -0.0000037201    -0.0000960807     0.0000012338
  101  C  7 YY     -0.0000119730    -0.0000261170     0.0000009832     0.0000507219     0.0000066509
  102  C  7 ZZ     -0.0000207841    -0.0000243936    -0.0000033278    -0.0000782813     0.0000022480
  103  C  7 XY      0.0000022259     0.0000005281    -0.0000016922    -0.0000635943    -0.0000022088
  104  C  7 XZ      0.0000292327     0.0000028120     0.0000043658     0.0000946888    -0.0000004319
  105  C  7 YZ     -0.0000034213    -0.0000104604    -0.0000025394    -0.0001010249    -0.0000032020
  106  C  8  S      0.0163658660    -0.0143999174     0.0042842726     0.0066943482     0.0026129332
  107  C  8  S      0.0012438276    -0.0011274713    -0.0001982635     0.0000446518    -0.0001356175
  108  C  8  S     -0.0271777274     0.0266064103    -0.0090088762     0.0089271992    -0.0028596171
  109  C  8  X      0.0004064774    -0.0008407702     0.0000463076    -0.0009930856     0.0000412957
  110  C  8  Y      0.0008225786     0.0008866864     0.0002483435     0.0000427199    -0.0005036746
  111  C  8  Z     -0.0008863954    -0.0002648963    -0.0002246513     0.0005040790     0.0003851265
  112  C  8  X      0.0084564616    -0.0127156121     0.0028423823    -0.0257624067    -0.0005785535
  113  C  8  Y      0.0083239046     0.0102354792    -0.0037200229     0.0027377299     0.0019844491
  114  C  8  Z     -0.0113105157    -0.0014878320     0.0014720179     0.0114541416    -0.0012955313
  115  C  8 XX      0.0001984840    -0.0007366212     0.0004014690     0.0024107260     0.0002582605
  116  C  8 YY      0.0010547681    -0.0011722736     0.0004733530     0.0000112030     0.0000812262
  117  C  8 ZZ      0.0010456700    -0.0001482287     0.0003095907     0.0005059965    -0.0001120897
  118  C  8 XY      0.0003927073     0.0011063932    -0.0001508777    -0.0002314015    -0.0003103126
  119  C  8 XZ     -0.0004693065    -0.0004084727    -0.0001839572    -0.0013544963     0.0000282513
  120  C  8 YZ     -0.0012411145     0.0005462676    -0.0004485067     0.0000119766    -0.0000064677
  121  N  9  S      0.0000027427    -0.0000006237     0.0000003364     0.0000230488     0.0000007864
  122  N  9  S     -0.0001307708     0.0000507504    -0.0000236522    -0.0011311044    -0.0000436978
  123  N  9  S      0.0028629533    -0.0008243179     0.0006643416     0.0271730646     0.0009808409
  124  N  9  X     -0.0000038610    -0.0000270014     0.0000001606    -0.0000724495     0.0000042824
  125  N  9  Y      0.0000137588    -0.0000063039     0.0000019599     0.0001359327     0.0000053954
  126  N  9  Z     -0.0000051872     0.0000308745    -0.0000032179    -0.0001289297    -0.0000116809
  127  N  9  X     -0.0003685421    -0.0000675584    -0.0000795217    -0.0034211701    -0.0000892006
  128  N  9  Y      0.0006256257    -0.0001839466     0.0001292829     0.0056503516     0.0002026654
  129  N  9  Z     -0.0002730558     0.0002583718    -0.0000696182    -0.0030353693    -0.0001458462
  130  N  9 XX     -0.0000327576     0.0000314982    -0.0000050215    -0.0002713962    -0.0000146283
  131  N  9 YY     -0.0000212736     0.0000135364    -0.0000047696    -0.0002115894    -0.0000096590
  132  N  9 ZZ     -0.0000343770     0.0000068151    -0.0000045591    -0.0002490632    -0.0000091266
  133  N  9 XY     -0.0000119448    -0.0000113859    -0.0000007888    -0.0000620934     0.0000002728
  134  N  9 XZ      0.0000051804    -0.0000030433     0.0000007398     0.0000483527     0.0000020415
  135  N  9 YZ     -0.0000100656     0.0000154417    -0.0000015873    -0.0000949007    -0.0000063266
  136  C 10  S     -0.9744682914    -0.0147959693    -0.1614394177    -0.0033131626     0.0577112494
  137  C 10  S     -0.0400463556    -0.0011149533    -0.0081064996     0.0001994766     0.0025942881
  138  C 10  S      0.0209962392    -0.0111277642     0.0175406520     0.0116814368    -0.0125837684
  139  C 10  X     -0.0002285670    -0.0001247878    -0.0015468597     0.0000167607     0.0009665790
  140  C 10  Y      0.0009705406    -0.0000382404     0.0003656531    -0.0000395821    -0.0000111052
  141  C 10  Z     -0.0006558320     0.0000990714     0.0005404086     0.0000271162    -0.0005141878
  142  C 10  X      0.0014959354     0.0051966371    -0.0017670144     0.0064497565    -0.0021618300
  143  C 10  Y      0.0017714570     0.0005659072    -0.0022968650    -0.0062608138    -0.0006990729
  144  C 10  Z     -0.0022455501    -0.0032507990     0.0028220695     0.0016316555     0.0017361973
  145  C 10 XX     -0.0007286207    -0.0001051267    -0.0015387353    -0.0002210886     0.0009165757
  146  C 10 YY     -0.0001866164     0.0002257732    -0.0001522143     0.0000034511     0.0000819839
  147  C 10 ZZ     -0.0001281888    -0.0000025463    -0.0004387270    -0.0001690642     0.0002047209
  148  C 10 XY      0.0001900869    -0.0001575568     0.0001316501    -0.0001444844    -0.0001449919
  149  C 10 XZ      0.0010625734     0.0001545174     0.0009932295     0.0001963273    -0.0005443152
  150  C 10 YZ      0.0012149039    -0.0001888902     0.0002799209    -0.0000234230    -0.0001354805
  151  C 11  S     -0.1704254992     0.0664031649     0.8650583462     0.0169804238    -0.4286156597
  152  C 11  S     -0.0055077265     0.0016186323     0.0351464795     0.0004057393    -0.0188206309
  153  C 11  S     -0.0068086979    -0.0022702407    -0.0244178586    -0.0095225064     0.0265497795
  154  C 11  X     -0.0018000140    -0.0000810337    -0.0010847385     0.0001205435    -0.0005239414
  155  C 11  Y      0.0002110893     0.0002674207    -0.0000382896     0.0000098288     0.0013070043
  156  C 11  Z      0.0008008231    -0.0001741712     0.0006183076    -0.0000763022    -0.0007825921
  157  C 11  X     -0.0000311660    -0.0012689370    -0.0003618192     0.0013301265    -0.0028161740
  158  C 11  Y     -0.0001262434    -0.0012839753     0.0024265221     0.0010548128    -0.0012571693
  159  C 11  Z      0.0001197865     0.0017245815    -0.0017826461    -0.0015783496     0.0025497680
  160  C 11 XX      0.0016191688    -0.0001110102     0.0009821818     0.0000371582    -0.0012982440
  161  C 11 YY      0.0001822563    -0.0002527939    -0.0001862670    -0.0000333045    -0.0008668921
  162  C 11 ZZ      0.0004651155    -0.0001817223    -0.0002423278    -0.0000827685     0.0000051908
  163  C 11 XY     -0.0001819703     0.0000455013    -0.0004715418    -0.0000815330     0.0012238140
  164  C 11 XZ     -0.0007319796    -0.0001877757    -0.0008450732    -0.0000915838     0.0001601043
  165  C 11 YZ      0.0001239878    -0.0001197136    -0.0004969673    -0.0001294005     0.0006768581
  166  C 12  S     -0.0240030369     0.1228402617     0.4205466159    -0.0308072249     0.7442171845
  167  C 12  S     -0.0002508488     0.0040781037     0.0160051237    -0.0015213527     0.0304927742
  168  C 12  S      0.0018258084    -0.0025833076     0.0012006725     0.0066433376    -0.0252492087
  169  C 12  X     -0.0001341908     0.0002016319     0.0007244226     0.0001894002    -0.0010286993
  170  C 12  Y     -0.0000255319    -0.0000041199    -0.0010895447    -0.0000734907     0.0013112553
  171  C 12  Z      0.0000934747    -0.0001054913     0.0004958555    -0.0000446165    -0.0005123665
  172  C 12  X      0.0004132999    -0.0011002516     0.0007213313    -0.0025064853     0.0029915719
  173  C 12  Y      0.0018860815     0.0019622806    -0.0003329617     0.0001428891    -0.0003751453
  174  C 12  Z     -0.0017593102    -0.0010045297    -0.0001163976     0.0012403351    -0.0013096041
  175  C 12 XX     -0.0000670493     0.0000273230    -0.0006590514    -0.0001053762     0.0005024012
  176  C 12 YY      0.0000088901    -0.0001344961    -0.0009282633    -0.0000789132     0.0005988598
  177  C 12 ZZ      0.0000075422    -0.0001599917    -0.0003488897    -0.0000828537    -0.0003220137
  178  C 12 XY      0.0000213311    -0.0000893515     0.0006291532     0.0000077739    -0.0010829624
  179  C 12 XZ      0.0000929783    -0.0000791736    -0.0003718007    -0.0000228605     0.0000230582
  180  C 12 YZ      0.0000827410    -0.0000292399     0.0001249969    -0.0000528854    -0.0008016512
  181  C 13  S      0.0020082430     0.2721577462     0.0873632668    -0.0184453571     0.4460957519
  182  C 13  S      0.0010295757     0.0095674314     0.0028655941    -0.0010212087     0.0176312819
  183  C 13  S      0.0013414986     0.0045196673    -0.0002398395    -0.0093692259    -0.0038791186
  184  C 13  X     -0.0001652789     0.0015947667    -0.0004447798     0.0001907096    -0.0011127934
  185  C 13  Y      0.0002096806    -0.0001070843    -0.0003253856    -0.0000491545    -0.0006543466
  186  C 13  Z     -0.0000816137    -0.0007708217     0.0005039247    -0.0000654642     0.0011300417
  187  C 13  X      0.0015600946    -0.0001406905    -0.0031331525     0.0021178706     0.0007280992
  188  C 13  Y     -0.0016423295    -0.0003658228    -0.0002699102    -0.0015753196    -0.0003815552
  189  C 13  Z      0.0004938920     0.0003739347     0.0019050313     0.0001432120    -0.0000804291
  190  C 13 XX      0.0000947648    -0.0014541871     0.0003228453    -0.0000243223     0.0003476874
  191  C 13 YY      0.0001638636    -0.0002221543    -0.0001825106    -0.0000230798    -0.0006945173
  192  C 13 ZZ      0.0002317736    -0.0005866324    -0.0001857716    -0.0000726775    -0.0006794013
  193  C 13 XY      0.0001089936    -0.0000044330    -0.0002016807    -0.0000527273    -0.0003870417
  194  C 13 XZ      0.0000242018     0.0007021309    -0.0000922581    -0.0000426461    -0.0002204320
  195  C 13 YZ      0.0000463347    -0.0000963522     0.0001949635    -0.0000996945     0.0003771349
  196  C 14  S     -0.0004678707     0.9409391437    -0.1437157749     0.0008514499    -0.1953219229
  197  C 14  S      0.0003208897     0.0384628006    -0.0065685722     0.0004600353    -0.0088343129
  198  C 14  S      0.0114536273    -0.0192323909     0.0000162845     0.0129519840     0.0102994121
  199  C 14  X      0.0000632450    -0.0003856840    -0.0000325730    -0.0000138950    -0.0006096221
  200  C 14  Y     -0.0001023109     0.0009505986    -0.0003107895     0.0000493159    -0.0001435701
  201  C 14  Z      0.0000496029    -0.0005569619     0.0002693225    -0.0000307497     0.0004428374
  202  C 14  X     -0.0060926197    -0.0029301978    -0.0014667696     0.0036359938    -0.0022930574
  203  C 14  Y      0.0016570517     0.0024280623     0.0008614908     0.0060675237     0.0023304320
  204  C 14  Z      0.0019328065    -0.0003943227     0.0000893385    -0.0068406952    -0.0006611065
  205  C 14 XX      0.0000359398     0.0008568646    -0.0004378274    -0.0002146861    -0.0007720683
  206  C 14 YY     -0.0002309336     0.0002656716    -0.0001380968    -0.0000161683     0.0000096822
  207  C 14 ZZ     -0.0001150738    -0.0003396256    -0.0000331423    -0.0000123617     0.0000016881
  208  C 14 XY      0.0000303102    -0.0009242878     0.0002368117     0.0000987519     0.0002681606
  209  C 14 XZ      0.0000006014    -0.0005169625     0.0001346733    -0.0000126695     0.0004377615
  210  C 14 YZ      0.0002719648    -0.0008604981     0.0000868765    -0.0001315150     0.0001133598
  211  H 15  S      0.0000367329     0.0000511242     0.0000063468    -0.0001109272    -0.0000123278
  212  H 15  S      0.0000062595     0.0000941227     0.0000153541    -0.0001057057    -0.0000077084
  213  H 16  S     -0.0000088890    -0.0000789067     0.0000056597     0.0004530393     0.0000318202
  214  H 16  S     -0.0000706379    -0.0001243165    -0.0000064191     0.0004296224     0.0000433040
  215  H 17  S      0.0000305790    -0.0000407003     0.0000048291    -0.0001320737    -0.0000029495
  216  H 17  S     -0.0002383353     0.0001158616     0.0000180715    -0.0001559482     0.0000212800
  217  H 18  S      0.0001365428    -0.0000952745     0.0000234727     0.0009990709     0.0000453608
  218  H 18  S     -0.0000998042    -0.0001644806     0.0000820182     0.0021007028     0.0001326787
  219  H 19  S      0.0000153649    -0.0000053492     0.0000032312    -0.0001800135    -0.0000097095
  220  H 19  S     -0.0000650124     0.0001332035    -0.0000377373    -0.0008466842    -0.0000580725
  221  H 20  S      0.0000640722    -0.0000023309     0.0000064799     0.0003587963     0.0000110416
  222  H 20  S      0.0002396751     0.0000121976     0.0000299484     0.0010872928     0.0000255886
  223  H 21  S      0.0023977312     0.0007102756     0.0002770507     0.0008854100     0.0002454134
  224  H 21  S     -0.0067402128     0.0023562195    -0.0026947158     0.0024075249     0.0017681579
  225  H 22  S      0.0007395534     0.0003077743    -0.0025330395     0.0000034164     0.0011939510
  226  H 22  S      0.0003283137     0.0013594006     0.0055468162     0.0006507397    -0.0041006749
  227  H 23  S     -0.0002684547    -0.0000753590    -0.0015415876     0.0002762132    -0.0021949134
  228  H 23  S     -0.0006946506     0.0010463503     0.0010245332     0.0002078185     0.0050299412
  229  H 24  S     -0.0004807617    -0.0010154305     0.0000158979     0.0000789289    -0.0015171439
  230  H 24  S     -0.0009563793     0.0003222124     0.0007092667     0.0003530503     0.0018954774
  231  H 25  S     -0.0006589401    -0.0023085540     0.0005752488     0.0009571329     0.0006170276
  232  H 25  S     -0.0025069028     0.0063614473    -0.0006125096     0.0025755507    -0.0016774181
  233  C 26  S      0.0046615436    -0.0113170711    -0.0009407305    -0.7351149264    -0.0300390225
  234  C 26  S      0.0014658028    -0.0018517736    -0.0000699285    -0.0294327730    -0.0012138267
  235  C 26  S      0.0135683105    -0.0189321323    -0.0000686932    -0.0380648439    -0.0011613877
  236  C 26  X      0.0001902444    -0.0001415101    -0.0000687487     0.0012448954     0.0000145320
  237  C 26  Y     -0.0001443434    -0.0001513764     0.0000033343     0.0000174769     0.0000410888
  238  C 26  Z      0.0000331280     0.0001884862     0.0000389820    -0.0006348187    -0.0000391455
  239  C 26  X      0.0150771292    -0.0150859911     0.0038184804     0.0563056816     0.0032421488
  240  C 26  Y      0.0018700520     0.0030172835    -0.0001926329    -0.0018189828    -0.0006623645
  241  C 26  Z     -0.0096695211     0.0055014958    -0.0019380170    -0.0301682891    -0.0012431725
  242  C 26 XX      0.0003362672    -0.0003864136     0.0000127693    -0.0029083721    -0.0001183687
  243  C 26 YY      0.0001762222    -0.0001762527    -0.0000223969     0.0007085533     0.0000227203
  244  C 26 ZZ      0.0001996012    -0.0002493621    -0.0000122650    -0.0003258377    -0.0000223350
  245  C 26 XY     -0.0000328484     0.0000163383    -0.0000021267     0.0001205933    -0.0000050024
  246  C 26 XZ     -0.0000916624     0.0001348839    -0.0000255356     0.0022712669     0.0000944969
  247  C 26 YZ      0.0000031995     0.0000130001    -0.0000076132    -0.0000744259    -0.0000027373
  248  C 27  S     -0.0035606299     0.0022337158     0.0018997103    -0.6610565457    -0.0252086330
  249  C 27  S     -0.0005990628     0.0004869381     0.0004301491    -0.0278111726    -0.0008445858
  250  C 27  S     -0.0052336179     0.0065531465    -0.0014458324    -0.0482753505    -0.0021772207
  251  C 27  X     -0.0001709547     0.0002867178     0.0001309348    -0.0015396915     0.0000166771
  252  C 27  Y     -0.0000514912    -0.0001047694     0.0000988247     0.0001165946    -0.0001096955
  253  C 27  Z      0.0001375308    -0.0000768398    -0.0001506465     0.0007310112     0.0000809054
  254  C 27  X      0.0219353966    -0.0215497517     0.0018990962    -0.0072566356     0.0001294954
  255  C 27  Y     -0.0046672068    -0.0018951234     0.0001818434     0.0001296784     0.0004448366
  256  C 27  Z     -0.0079646271     0.0131734667    -0.0011442743     0.0043216163    -0.0004214126
  257  C 27 XX     -0.0003927302     0.0006254967    -0.0001203122    -0.0024425108    -0.0000983735
  258  C 27 YY     -0.0001467054     0.0001956730     0.0000103212     0.0001519408     0.0000184290
  259  C 27 ZZ     -0.0003477884     0.0000487779     0.0000810913    -0.0004594013     0.0000067027
  260  C 27 XY     -0.0001848130    -0.0003440203     0.0001323962     0.0001864454     0.0000241849
  261  C 27 XZ      0.0003873670    -0.0001079415     0.0000694790     0.0014496616     0.0000964689
  262  C 27 YZ      0.0002361330     0.0000044184     0.0000740387    -0.0001295279     0.0000512521
  263  C 28  S      0.0000016530     0.0001382412    -0.0000185702    -0.0002886049    -0.0000346995
  264  C 28  S      0.0001803140    -0.0001125403     0.0000657056     0.0016175552     0.0000677191
  265  C 28  S     -0.0065199422    -0.0027357546    -0.0011275174    -0.0266020148    -0.0000620864
  266  C 28  X     -0.0000147507    -0.0001306595     0.0000167194     0.0005806645     0.0000467585
  267  C 28  Y     -0.0000629893     0.0000063106    -0.0000109584    -0.0004396369    -0.0000108712
  268  C 28  Z      0.0000126215     0.0000180840    -0.0000042631    -0.0001605579    -0.0000109255
  269  C 28  X     -0.0028867656     0.0003278017    -0.0007754243    -0.0280612620    -0.0009399979
  270  C 28  Y      0.0029487387    -0.0024434473     0.0010653463     0.0407278619     0.0018153607
  271  C 28  Z     -0.0000733961     0.0021228593    -0.0003587464    -0.0160693251    -0.0010221417
  272  C 28 XX     -0.0000155015    -0.0000468729     0.0000023729     0.0000092503     0.0000076301
  273  C 28 YY      0.0000265816    -0.0000045256     0.0000083280     0.0000699153     0.0000027863
  274  C 28 ZZ     -0.0000310451    -0.0000312386     0.0000036312     0.0001027029     0.0000136382
  275  C 28 XY      0.0000021306    -0.0000193124     0.0000046214     0.0001555185     0.0000090738
  276  C 28 XZ      0.0000609570     0.0000467403     0.0000093616     0.0002293233    -0.0000031002
  277  C 28 YZ      0.0000264130     0.0000294266     0.0000001560     0.0000690986    -0.0000074773

                         16               17               18               19               20
                  -10.5816358143   -10.5796848546    -1.0307500068    -0.9844976547    -0.9429700879
    1  C  1  S     -0.0000180406    -0.0004358608     0.1079694001     0.0183514688     0.0041228063
    2  C  1  S      0.0000589738     0.0017570956    -0.2000598837    -0.0358910040    -0.0068616139
    3  C  1  S     -0.0001444196    -0.0165360815    -0.0578926342     0.0499932144    -0.0007364186
    4  C  1  X      0.0000120528     0.0001247494    -0.0402809404     0.0012621187    -0.0002806497
    5  C  1  Y     -0.0000062001     0.0001897359    -0.0114045837    -0.0103067864    -0.0003778168
    6  C  1  Z     -0.0000062946    -0.0001255266     0.0630792898     0.0165235646     0.0019695548
    7  C  1  X      0.0000093067    -0.0042924387    -0.0135221520     0.0128225614     0.0007107616
    8  C  1  Y      0.0000374491    -0.0018361061    -0.0110502117     0.0067195111    -0.0003259637
    9  C  1  Z      0.0000859992     0.0050981372     0.0194004253    -0.0241233505     0.0010602522
   10  C  1 XX      0.0000135668     0.0001954230    -0.0108112851    -0.0007281913    -0.0002016971
   11  C  1 YY      0.0000088468     0.0002191360    -0.0108754810    -0.0028150547    -0.0004255088
   12  C  1 ZZ      0.0000042076     0.0002587768    -0.0162724274    -0.0036300480    -0.0005531932
   13  C  1 XY      0.0000003440     0.0000606077    -0.0010624338    -0.0003522481     0.0000305714
   14  C  1 XZ      0.0000043817     0.0000887792     0.0061545909     0.0007656617     0.0001728444
   15  C  1 YZ      0.0000032423    -0.0000034002     0.0024645062     0.0009503873     0.0000834407
   16  C  2  S      0.0000084106     0.0001510055     0.0943410411     0.0225202244     0.0035963868
   17  C  2  S     -0.0000089478    -0.0004088879    -0.1717714669    -0.0378347458    -0.0066004430
   18  C  2  S     -0.0000057695     0.0072514587    -0.0381822175    -0.0656479688    -0.0062974996
   19  C  2  X     -0.0000027623    -0.0001691164    -0.0429419667    -0.0067927735    -0.0009014768
   20  C  2  Y     -0.0000001015     0.0000050421    -0.0555985401    -0.0164991782    -0.0018137810
   21  C  2  Z      0.0000097210     0.0002178570    -0.0207567867     0.0000983385    -0.0008931457
   22  C  2  X     -0.0000016395     0.0016879855    -0.0091032790    -0.0153254028    -0.0012048276
   23  C  2  Y     -0.0000726151     0.0029939934    -0.0112943912    -0.0192718996    -0.0021112386
   24  C  2  Z      0.0001153892     0.0013524602    -0.0040444831    -0.0084023942     0.0005975109
   25  C  2 XX     -0.0000013675    -0.0001043692    -0.0083510743    -0.0008272053    -0.0002246459
   26  C  2 YY     -0.0000001203    -0.0000503471    -0.0130267035    -0.0034350580    -0.0004931050
   27  C  2 ZZ      0.0000009988    -0.0000495811    -0.0109312931    -0.0023620708    -0.0004605990
   28  C  2 XY     -0.0000022861     0.0001377016    -0.0076112765    -0.0019702511    -0.0002194985
   29  C  2 XZ      0.0000063697    -0.0000112078    -0.0026767542    -0.0001333685    -0.0000539108
   30  C  2 YZ      0.0000005527    -0.0000026660    -0.0010493231    -0.0000917277    -0.0000466819
   31  C  3  S      0.0000066679    -0.0001932174     0.0865562661     0.0265445264     0.0021239836
   32  C  3  S     -0.0000479179    -0.0005815727    -0.1594491044    -0.0504187455    -0.0048722894
   33  C  3  S      0.0005461486     0.0041882838    -0.0262405155     0.0136458516     0.0128118974
   34  C  3  X      0.0000004214     0.0002885085    -0.0247223856    -0.0070222746     0.0004691922
   35  C  3  Y      0.0000080360     0.0001476188    -0.0000161289    -0.0019699821     0.0007698597
   36  C  3  Z     -0.0000042714    -0.0000526106    -0.0666545076    -0.0184245120    -0.0020009735
   37  C  3  X      0.0001137569     0.0023998507    -0.0025639027    -0.0001036262     0.0028020310
   38  C  3  Y      0.0000103207     0.0009132973    -0.0018216675    -0.0044735262     0.0009302973
   39  C  3  Z      0.0001619605     0.0000642201    -0.0063048981     0.0063565880     0.0040115050
   40  C  3 XX      0.0000025678     0.0002005250    -0.0057902887    -0.0019547222    -0.0000505827
   41  C  3 YY     -0.0000087158    -0.0001234997    -0.0071818318    -0.0023620330    -0.0002894962
   42  C  3 ZZ     -0.0000055984    -0.0000989645    -0.0157204013    -0.0047527936    -0.0005188549
   43  C  3 XY      0.0000059526     0.0000354272    -0.0030485242    -0.0011782346    -0.0000018713
   44  C  3 XZ     -0.0000007078     0.0000526079    -0.0030711436    -0.0007232771     0.0000130737
   45  C  3 YZ      0.0000021074    -0.0000025472     0.0000764784    -0.0003922726     0.0000968700
   46  C  4  S     -0.0000221391    -0.0001387730     0.1047618602     0.0313595368     0.0009064966
   47  C  4  S      0.0000170378     0.0005805973    -0.1933179100    -0.0618623751    -0.0009967333
   48  C  4  S     -0.0001298307    -0.0038342134    -0.0404574520    -0.0331216047    -0.0185768602
   49  C  4  X      0.0000165132     0.0002481282     0.0066351017     0.0038695991     0.0024704874
   50  C  4  Y     -0.0000077016    -0.0001338967     0.0687934639     0.0187500585     0.0006021360
   51  C  4  Z     -0.0000141086    -0.0003795548    -0.0256963993    -0.0058965871    -0.0012425302
   52  C  4  X      0.0002548908     0.0011336444     0.0083333822     0.0015850846     0.0037754861
   53  C  4  Y      0.0002153147     0.0026652630     0.0135937068     0.0086684407     0.0084908309
   54  C  4  Z     -0.0000958234     0.0000668226    -0.0090255419    -0.0071413959    -0.0044528956
   55  C  4 XX      0.0000261314     0.0002137515    -0.0083418577    -0.0028531849     0.0003141143
   56  C  4 YY     -0.0000027545    -0.0000432935    -0.0177668567    -0.0055133127    -0.0002413073
   57  C  4 ZZ      0.0000009470     0.0001630435    -0.0105912582    -0.0037624381    -0.0002049546
   58  C  4 XY     -0.0000078835     0.0000690218    -0.0014751179    -0.0007521425    -0.0002678305
   59  C  4 XZ     -0.0000106478    -0.0001062437     0.0022938658     0.0005987946    -0.0000393430
   60  C  4 YZ      0.0000062699     0.0001397391     0.0040134511     0.0007662759     0.0001589964
   61  C  5  S      0.0000750751     0.0059021244     0.1009929241     0.0153680616    -0.0053919635
   62  C  5  S     -0.0000929142    -0.0003447525    -0.1863479832    -0.0270232229     0.0094039572
   63  C  5  S     -0.0019047919    -0.0647261103    -0.0310021744    -0.0444316348    -0.0491138845
   64  C  5  X     -0.0000264062     0.0010135014     0.0588584182     0.0176336381     0.0062753600
   65  C  5  Y      0.0000245100    -0.0001729747     0.0042006009    -0.0104726241    -0.0003683651
   66  C  5  Z     -0.0000296466    -0.0010210049    -0.0168974122     0.0055070367    -0.0031487661
   67  C  5  X     -0.0012274776    -0.0253011254     0.0442080334    -0.0532339359    -0.0359495998
   68  C  5  Y     -0.0004433023     0.0029738900    -0.0013690488     0.0088871590     0.0040871292
   69  C  5  Z      0.0012899711     0.0159858828    -0.0140029344     0.0318252305     0.0210049232
   70  C  5 XX     -0.0000167469     0.0017184687    -0.0179317955    -0.0039706941     0.0002596347
   71  C  5 YY     -0.0000075318    -0.0000402631    -0.0074499370    -0.0009457844     0.0002740766
   72  C  5 ZZ     -0.0000031891     0.0005510969    -0.0083033225    -0.0006240572     0.0003396587
   73  C  5 XY      0.0000081751    -0.0000280428     0.0011026746     0.0006754255    -0.0000965329
   74  C  5 XZ     -0.0000071184    -0.0011380148     0.0031887730    -0.0000613868    -0.0001038313
   75  C  5 YZ     -0.0000070564     0.0000860408     0.0045939113     0.0001148507    -0.0000768356
   76  C  6  S      0.0000043305    -0.0000448454     0.0775781826     0.0223959525     0.0027966721
   77  C  6  S      0.0000110979     0.0000543567    -0.1437562822    -0.0444257306    -0.0052097228
   78  C  6  S      0.0001133718     0.0057061203    -0.0083842662    -0.0096139290     0.0054552756
   79  C  6  X     -0.0000038582    -0.0001805221    -0.0232184864    -0.0057038168    -0.0001067422
   80  C  6  Y      0.0000011023    -0.0002136553     0.0458807549     0.0109629603     0.0016626327
   81  C  6  Z     -0.0000008130     0.0000646555     0.0314134518     0.0104250293     0.0005238807
   82  C  6  X     -0.0000049291     0.0010603721    -0.0017255329     0.0059865738     0.0007553506
   83  C  6  Y     -0.0000567708    -0.0026078080     0.0027079377     0.0054295326    -0.0009498711
   84  C  6  Z     -0.0000702624    -0.0001919040     0.0020470650     0.0027596823    -0.0026126051
   85  C  6 XX     -0.0000052994    -0.0001109554    -0.0082789305    -0.0026774051    -0.0003316418
   86  C  6 YY      0.0000031860     0.0001396927    -0.0115128169    -0.0033583448    -0.0004315432
   87  C  6 ZZ      0.0000043159     0.0000211253    -0.0091859454    -0.0031559381    -0.0002220763
   88  C  6 XY     -0.0000022304    -0.0000277048     0.0027338078     0.0001296974     0.0000172076
   89  C  6 XZ      0.0000066554     0.0001033136     0.0015168678     0.0005151608     0.0000172614
   90  C  6 YZ      0.0000009855     0.0000690404    -0.0036508674    -0.0012927082    -0.0000734844
   91  C  7  S      0.0000157820    -0.0005397340     0.0503896637    -0.1864855814     0.0003468251
   92  C  7  S     -0.0000390350     0.0006582367    -0.0945556759     0.3649652615    -0.0001927550
   93  C  7  S     -0.0003173565    -0.0067715283    -0.0119591508    -0.0289926874    -0.0158342811
   94  C  7  X      0.0000118432     0.0001246503     0.0016913390     0.0920026399     0.0001648283
   95  C  7  Y     -0.0000047388     0.0001130643     0.0002285857    -0.1532911992     0.0005333800
   96  C  7  Z     -0.0000015638    -0.0001539478     0.0017374835     0.0719077718    -0.0003935710
   97  C  7  X      0.0000601176     0.0045059255    -0.0135346793     0.1364900219     0.0092236903
   98  C  7  Y     -0.0000577965    -0.0072492280     0.0227279868    -0.2284161652    -0.0154330836
   99  C  7  Z     -0.0000319272     0.0032575022    -0.0111074469     0.1058144528     0.0067495934
  100  C  7 XX     -0.0000057241     0.0001248930    -0.0034715500     0.0130243205    -0.0000116610
  101  C  7 YY     -0.0000097918     0.0001963893    -0.0067675547     0.0280065720    -0.0000085263
  102  C  7 ZZ     -0.0000071286     0.0002206124    -0.0024061746     0.0091967386     0.0000626234
  103  C  7 XY      0.0000003337     0.0000511301     0.0043872197    -0.0162150718     0.0000850841
  104  C  7 XZ      0.0000007680    -0.0000192714    -0.0021711732     0.0071660188    -0.0000683893
  105  C  7 YZ      0.0000015733    -0.0000422419     0.0037414312    -0.0126725355     0.0000012995
  106  C  8  S     -0.0020506461    -0.0102732023     0.0014932558     0.0001347379    -0.1357927293
  107  C  8  S      0.0000220487     0.0016594621    -0.0017729158     0.0014425510     0.2589657311
  108  C  8  S      0.0064721432     0.0511492908     0.0137802474     0.0131285776     0.0182715243
  109  C  8  X     -0.0002972955     0.0010783595     0.0005473268    -0.0000075818     0.0348850387
  110  C  8  Y      0.0004066264    -0.0000799841    -0.0000050741     0.0000152956    -0.0026982753
  111  C  8  Z     -0.0001686734    -0.0005141911    -0.0002015898     0.0000158704    -0.0166386186
  112  C  8  X     -0.0009218054    -0.0075735120    -0.0081213118    -0.0117589108     0.0152201495
  113  C  8  Y     -0.0017090569     0.0005891113     0.0008146655    -0.0003294304    -0.0011121121
  114  C  8  Z      0.0018752032     0.0035928798     0.0024186532     0.0062868831    -0.0072749712
  115  C  8 XX     -0.0004581510    -0.0018586309     0.0001540510     0.0003101105     0.0164124816
  116  C  8 YY     -0.0005133137     0.0002108863     0.0000014878     0.0001509357     0.0140508817
  117  C  8 ZZ     -0.0002126554    -0.0002752047     0.0000381382     0.0001668204     0.0113888018
  118  C  8 XY      0.0003419555     0.0001578298     0.0000132546    -0.0000339497    -0.0037863510
  119  C  8 XZ     -0.0000035664     0.0011361242    -0.0000525521    -0.0000723330    -0.0045524355
  120  C  8 YZ      0.0002805199    -0.0001262360     0.0000357540     0.0000091300    -0.0072952253
  121  N  9  S      0.0000004602    -0.0000024232    -0.0338495602     0.2209747464    -0.0005670366
  122  N  9  S     -0.0000071385     0.0001720272    -0.0665660473     0.4384621613    -0.0007181116
  123  N  9  S      0.0000776279    -0.0053603801     0.0054785515    -0.0657001444    -0.0112276839
  124  N  9  X     -0.0000095337    -0.0000080599    -0.0153080775     0.0940506878    -0.0003185426
  125  N  9  Y      0.0000007065     0.0000305995     0.0247069713    -0.1557669769     0.0003259623
  126  N  9  Z      0.0000075879    -0.0000188062    -0.0117338167     0.0717025412    -0.0000917386
  127  N  9  X     -0.0000497549     0.0006809706    -0.0023091753     0.0202860062     0.0013751863
  128  N  9  Y      0.0000340681    -0.0010807245     0.0042453856    -0.0343312993    -0.0021725937
  129  N  9  Z      0.0000187894     0.0004888672    -0.0015360837     0.0159663080     0.0011392124
  130  N  9 XX      0.0000015665     0.0000093060    -0.0018490098     0.0111587171     0.0000160794
  131  N  9 YY      0.0000018789    -0.0000020224    -0.0034934950     0.0222487251    -0.0000032863
  132  N  9 ZZ     -0.0000030442     0.0000304083    -0.0014137677     0.0083331391     0.0000433212
  133  N  9 XY     -0.0000047521     0.0000375520     0.0020035885    -0.0122488136     0.0000610424
  134  N  9 XZ      0.0000010875    -0.0000170674    -0.0009845790     0.0055435602    -0.0000305652
  135  N  9 YZ      0.0000008431     0.0000117526     0.0015937109    -0.0093793030     0.0000316025
  136  C 10  S      0.0069043201    -0.0054702114     0.0005472396     0.0000725406    -0.1148853286
  137  C 10  S      0.0005812371     0.0003153425    -0.0008072646     0.0000790333     0.2111724488
  138  C 10  S     -0.0026370620    -0.0195868058    -0.0020925396     0.0041914149     0.0671729849
  139  C 10  X      0.0003849741     0.0003018772     0.0001376414    -0.0000870397     0.0288575350
  140  C 10  Y     -0.0001405534    -0.0001375676     0.0002103895    -0.0000133051    -0.0473647780
  141  C 10  Z     -0.0000939473    -0.0000511051    -0.0003844741     0.0000310131     0.0227745911
  142  C 10  X     -0.0005461911    -0.0069341667     0.0004857779     0.0025161392     0.0094630729
  143  C 10  Y     -0.0004349407     0.0049781477    -0.0002327849    -0.0023591487    -0.0125832792
  144  C 10  Z      0.0006492271    -0.0002887014     0.0001131838     0.0006091947     0.0049906180
  145  C 10 XX      0.0004881577     0.0000863122    -0.0000505855     0.0000170773     0.0145794592
  146  C 10 YY      0.0001922931     0.0001594251    -0.0000701853     0.0000002998     0.0119395415
  147  C 10 ZZ      0.0002586336     0.0000159410    -0.0000576582    -0.0000301092     0.0094862342
  148  C 10 XY     -0.0000183604    -0.0001436415    -0.0000436081    -0.0000559128    -0.0036007665
  149  C 10 XZ     -0.0002535557     0.0000019011     0.0000584202     0.0000101615    -0.0045831347
  150  C 10 YZ     -0.0001163551    -0.0001647849     0.0000510296    -0.0000130025    -0.0068544372
  151  C 11  S     -0.1175827608    -0.0029652153     0.0002166070     0.0000554447    -0.1034623021
  152  C 11  S     -0.0052637322    -0.0001925806    -0.0005069847    -0.0002793838     0.1903626012
  153  C 11  S      0.0148740906     0.0170007020     0.0008136215    -0.0032048814     0.0285895038
  154  C 11  X     -0.0006780362    -0.0000495218     0.0001235199     0.0001183199    -0.0201317954
  155  C 11  Y      0.0009577288     0.0000062062     0.0000789003     0.0000371919    -0.0361204220
  156  C 11  Z     -0.0004138736     0.0000210501    -0.0001377894    -0.0000951255     0.0402759645
  157  C 11  X      0.0018742262    -0.0043833090    -0.0004552760     0.0001860962    -0.0012249400
  158  C 11  Y     -0.0016871903    -0.0034378607    -0.0002935333     0.0003319084    -0.0027055701
  159  C 11  Z      0.0003633333     0.0051660476     0.0004305816    -0.0003846483     0.0028749305
  160  C 11 XX     -0.0008880724     0.0000511234    -0.0000284663    -0.0000458460     0.0129162244
  161  C 11 YY     -0.0007861545    -0.0000628323    -0.0000437511    -0.0000375001     0.0106369781
  162  C 11 ZZ     -0.0001685759    -0.0000465373    -0.0000393466    -0.0000403487     0.0087959021
  163  C 11 XY      0.0007944361    -0.0000169695     0.0000056834     0.0000021026    -0.0027843462
  164  C 11 XZ     -0.0000023296    -0.0001209272     0.0000012695    -0.0000034454    -0.0042718399
  165  C 11 YZ      0.0004465696    -0.0000873970    -0.0000118947    -0.0000181414    -0.0062042520
  166  C 12  S      0.4819604980    -0.0027953473     0.0001643209     0.0000472042    -0.0996082514
  167  C 12  S      0.0209912730     0.0001476513    -0.0003327777    -0.0002565048     0.1827203463
  168  C 12  S     -0.0325524593    -0.0112059433    -0.0002558215     0.0010467311     0.0561490410
  169  C 12  X     -0.0011374994     0.0000337022     0.0001809978     0.0001046525    -0.0507091373
  170  C 12  Y     -0.0009050000    -0.0000033341     0.0000385951     0.0000146489     0.0044175380
  171  C 12  Z      0.0013498312    -0.0000160030     0.0000050475    -0.0000425676     0.0237285076
  172  C 12  X      0.0029892727     0.0047020382     0.0001897175    -0.0005681012    -0.0157639275
  173  C 12  Y     -0.0002000999    -0.0004044685     0.0000069044     0.0003632632     0.0014858970
  174  C 12  Z     -0.0014490941    -0.0022042233     0.0001013485     0.0000536759     0.0072609720
  175  C 12 XX      0.0005892623     0.0000483244    -0.0000370863    -0.0000393016     0.0131309531
  176  C 12 YY      0.0014559014    -0.0000227275    -0.0000196057    -0.0000115982     0.0100796759
  177  C 12 ZZ      0.0009319582    -0.0000154440    -0.0000237114    -0.0000356847     0.0081472414
  178  C 12 XY     -0.0002284086    -0.0000167082     0.0000014096    -0.0000186117    -0.0032088817
  179  C 12 XZ     -0.0005699387    -0.0000476499     0.0000058248     0.0000070435    -0.0042363748
  180  C 12 YZ     -0.0018325008    -0.0000174765    -0.0000057957    -0.0000279752    -0.0057384152
  181  C 13  S     -0.8357924694    -0.0040347135     0.0002183407     0.0000427628    -0.1024087247
  182  C 13  S     -0.0351803397    -0.0002226019    -0.0004871515    -0.0002939816     0.1883630828
  183  C 13  S      0.0394236532     0.0170969171     0.0000613001    -0.0017187124     0.0278953691
  184  C 13  X      0.0007132072    -0.0000524068     0.0001816975     0.0001056382    -0.0382522041
  185  C 13  Y     -0.0013933862     0.0000013967    -0.0001035516    -0.0000815287     0.0409558430
  186  C 13  Z      0.0007533627     0.0000275284    -0.0000239023     0.0000079272    -0.0127803331
  187  C 13  X     -0.0024063627    -0.0063273021    -0.0003299912    -0.0000356670    -0.0023390128
  188  C 13  Y      0.0032339682     0.0043038508     0.0000155044     0.0005843495     0.0033083720
  189  C 13  Z     -0.0013420706    -0.0001034737     0.0001087621    -0.0004689337    -0.0014612780
  190  C 13 XX     -0.0013198123     0.0000815401    -0.0000400414    -0.0000146190     0.0131360648
  191  C 13 YY     -0.0006281460    -0.0000509763    -0.0000300567    -0.0000344032     0.0106688026
  192  C 13 ZZ     -0.0007702347    -0.0000826147    -0.0000491841    -0.0000535198     0.0081861735
  193  C 13 XY     -0.0000291928    -0.0000854429     0.0000049793    -0.0000253571    -0.0036840735
  194  C 13 XZ      0.0014764079    -0.0000819351     0.0000096702    -0.0000089502    -0.0036826774
  195  C 13 YZ      0.0015632763    -0.0000595665    -0.0000054833    -0.0000153771    -0.0058008683
  196  C 14  S      0.1873213086    -0.0082416043     0.0005596725     0.0000474559    -0.1135466887
  197  C 14  S      0.0088298776     0.0001834406    -0.0007535610     0.0000108895     0.2087151161
  198  C 14  S     -0.0209642363    -0.0194739360    -0.0006534191     0.0021680650     0.0665458869
  199  C 14  X      0.0016460129     0.0002495795     0.0002415058    -0.0000249736     0.0064200823
  200  C 14  Y      0.0000545697     0.0000922947    -0.0003764615     0.0000645861     0.0446960960
  201  C 14  Z     -0.0009267951    -0.0002095228     0.0000355980    -0.0000654002    -0.0396843173
  202  C 14  X     -0.0007913049    -0.0049528108     0.0003426064     0.0016206821     0.0041043722
  203  C 14  Y     -0.0005417910    -0.0040166719     0.0009660782     0.0003743743     0.0114163826
  204  C 14  Z      0.0008643234     0.0059266975    -0.0007863401    -0.0011226334    -0.0114572460
  205  C 14 XX      0.0019036791     0.0000481052    -0.0000714179    -0.0000684793     0.0144866177
  206  C 14 YY      0.0002708692     0.0001363664    -0.0000379382    -0.0000183310     0.0118288164
  207  C 14 ZZ      0.0003495928     0.0000835105    -0.0000225109    -0.0000012113     0.0092962140
  208  C 14 XY     -0.0004828222    -0.0000213232     0.0000649669     0.0000510995    -0.0037168102
  209  C 14 XZ     -0.0009516539    -0.0000731435    -0.0000241142    -0.0000264038    -0.0044446663
  210  C 14 YZ     -0.0002405033    -0.0002062946     0.0000228699    -0.0000405010    -0.0067659051
  211  H 15  S      0.0000029305    -0.0002208243    -0.0303498774    -0.0023727823    -0.0016772282
  212  H 15  S     -0.0000035149    -0.0004375788    -0.0074742996     0.0017839036    -0.0004965893
  213  H 16  S     -0.0000138531     0.0001494088    -0.0246320887    -0.0059962818    -0.0013484379
  214  H 16  S     -0.0000151041     0.0004279035    -0.0040119597    -0.0021314503    -0.0002036632
  215  H 17  S     -0.0000079658    -0.0001252359    -0.0233153451    -0.0080574058    -0.0005417410
  216  H 17  S     -0.0000163108    -0.0007619070    -0.0014080105    -0.0010232641    -0.0004783746
  217  H 18  S     -0.0000183802     0.0002259948    -0.0287108107    -0.0099329975    -0.0002026804
  218  H 18  S     -0.0000884321    -0.0002207077    -0.0060601527    -0.0012789423    -0.0013744142
  219  H 19  S     -0.0000008624    -0.0003494202    -0.0265774688    -0.0085908384    -0.0011320977
  220  H 19  S      0.0000454664     0.0002295437    -0.0032294746    -0.0054558698     0.0004242120
  221  H 20  S     -0.0000004063     0.0001440163    -0.0265020853    -0.0083967831    -0.0014071830
  222  H 20  S     -0.0000027113     0.0000345686    -0.0032670838     0.0021886322    -0.0005335317
  223  H 21  S      0.0001136006    -0.0006933696    -0.0001552896     0.0003781903     0.0418425382
  224  H 21  S      0.0005101712    -0.0007196464     0.0005306986     0.0001610293     0.0022833934
  225  H 22  S     -0.0000348547     0.0003377891    -0.0000103968     0.0000061361     0.0351435734
  226  H 22  S     -0.0021703264     0.0007544073     0.0002000620     0.0004069896     0.0041457643
  227  H 23  S     -0.0010995480    -0.0003475403    -0.0000477856     0.0000316972     0.0342788325
  228  H 23  S      0.0051424208    -0.0002412021     0.0000492728     0.0001467899     0.0052932545
  229  H 24  S      0.0022069480     0.0003421556    -0.0000389411     0.0000958376     0.0345494198
  230  H 24  S     -0.0070275539     0.0007560359     0.0001092942     0.0007343344     0.0041725038
  231  H 25  S     -0.0001053763    -0.0006968772    -0.0001333179     0.0003477807     0.0407422159
  232  H 25  S      0.0032229537    -0.0008034543     0.0007995995    -0.0009671817     0.0018845454
  233  C 26  S     -0.0004431929    -0.6617905010     0.0266608977     0.0029349098    -0.0238115638
  234  C 26  S     -0.0000687417    -0.0347112074    -0.0489596052    -0.0040831442     0.0432399583
  235  C 26  S     -0.0016682462    -0.0211964857    -0.0703259909     0.0016944962     0.0042546162
  236  C 26  X      0.0000425473    -0.0022513564     0.0213179368     0.0035034478     0.0168189217
  237  C 26  Y     -0.0000326001     0.0001532313     0.0001181312    -0.0014750061    -0.0010494285
  238  C 26  Z      0.0000008425     0.0009912894    -0.0102706892    -0.0000204929    -0.0080707381
  239  C 26  X     -0.0034168459    -0.0757480227     0.0070908423    -0.0590394127    -0.0671131627
  240  C 26  Y      0.0005273785     0.0025335983    -0.0013397320     0.0010212033     0.0026485710
  241  C 26  Z      0.0014005948     0.0387562945    -0.0078574398     0.0299102986     0.0343625699
  242  C 26 XX     -0.0000523608    -0.0043694226    -0.0044712481    -0.0004983429     0.0041023093
  243  C 26 YY      0.0000107893     0.0006044389    -0.0006362458     0.0000797422     0.0013618064
  244  C 26 ZZ      0.0000007574    -0.0007287369    -0.0015192280     0.0001343698     0.0021074953
  245  C 26 XY      0.0000158497     0.0002976331     0.0000889103     0.0002002374    -0.0001560002
  246  C 26 XZ      0.0000322125     0.0029524033     0.0021072075     0.0000830785    -0.0016669649
  247  C 26 YZ      0.0000009563    -0.0001603502     0.0002590721    -0.0001032807    -0.0000018738
  248  C 27  S     -0.0014634335     0.7359378073     0.0065881046     0.0005518272    -0.0587534266
  249  C 27  S     -0.0002202043     0.0395989390    -0.0132351178     0.0028247911     0.1097436620
  250  C 27  S      0.0020339888     0.0444834644     0.0096478762     0.0412432909     0.1207177725
  251  C 27  X     -0.0001109782    -0.0025457518     0.0062776527     0.0007339461     0.0309471345
  252  C 27  Y      0.0000991906     0.0000652901    -0.0000541611    -0.0003757912    -0.0026559974
  253  C 27  Z     -0.0000224191     0.0012429430    -0.0028586937     0.0000572072    -0.0146452257
  254  C 27  X     -0.0024455475    -0.0616448513    -0.0214306770    -0.0345109872    -0.0061546532
  255  C 27  Y     -0.0001546940     0.0041978352     0.0020324256     0.0030113797     0.0001309595
  256  C 27  Z      0.0014452996     0.0296551398     0.0129018359     0.0167652089     0.0028459224
  257  C 27 XX      0.0001058932     0.0047083399    -0.0017326818    -0.0001081143     0.0119792673
  258  C 27 YY     -0.0000114780    -0.0003516304    -0.0005644132     0.0004403811     0.0021703364
  259  C 27 ZZ      0.0000000498     0.0008131658    -0.0007233244     0.0003845201     0.0042327049
  260  C 27 XY     -0.0000240118    -0.0003341742    -0.0000048246     0.0000672644    -0.0009946490
  261  C 27 XZ     -0.0001013057    -0.0028093693     0.0005215937     0.0002046392    -0.0056954532
  262  C 27 YZ     -0.0000594657     0.0001993483     0.0000280876    -0.0000605900    -0.0000973105
  263  C 28  S      0.0000340559     0.0001434643     0.1022884227    -0.0202694979     0.0005513296
  264  C 28  S     -0.0000417785    -0.0001558703    -0.1907840955     0.0403672767    -0.0018806585
  265  C 28  S     -0.0004983307     0.0188078862    -0.0525912307     0.2328659681     0.0169849623
  266  C 28  X     -0.0000301124     0.0001063481     0.0359357310     0.0267843707     0.0029357418
  267  C 28  Y      0.0000002395    -0.0000382961    -0.0267475996    -0.0372223546     0.0002759395
  268  C 28  Z      0.0000036904    -0.0000783685     0.0354900666     0.0207313715    -0.0009864349
  269  C 28  X      0.0001555063     0.0012120441    -0.0051516828     0.0900456714     0.0124633730
  270  C 28  Y     -0.0004896032    -0.0043120967     0.0152241513    -0.1461760939    -0.0165698171
  271  C 28  Z      0.0003862698     0.0017813130    -0.0030723195     0.0528352437     0.0056354752
  272  C 28 XX     -0.0000095389     0.0000817896    -0.0137772117     0.0011422953    -0.0002302893
  273  C 28 YY     -0.0000054149    -0.0001215880    -0.0101900381     0.0042025679    -0.0001229865
  274  C 28 ZZ     -0.0000082218    -0.0000161964    -0.0091214636     0.0006656407     0.0000276705
  275  C 28 XY     -0.0000039291    -0.0000329264     0.0043889881    -0.0023117609     0.0000930201
  276  C 28 XZ      0.0000052650    -0.0000528659    -0.0019395124     0.0003643007    -0.0002877522
  277  C 28 YZ      0.0000081071     0.0001893559     0.0067019888    -0.0014562671    -0.0000390368

                         21               22               23               24               25
                   -0.8703049868    -0.8520098240    -0.8395073220    -0.8205770725    -0.8082044264
    1  C  1  S      0.0715514529     0.1016555063    -0.0569405934    -0.0001826148    -0.0348950253
    2  C  1  S     -0.1402992551    -0.2114145404     0.1153665722     0.0004532849     0.0658757267
    3  C  1  S      0.0042269098     0.0713295272     0.0248883524    -0.0009407827     0.0497525676
    4  C  1  X      0.0083903872    -0.0552982971    -0.0325095374    -0.0004885693     0.0138295242
    5  C  1  Y      0.0004916383     0.0568026472     0.0081514882     0.0000780121     0.1033794566
    6  C  1  Z      0.0281710527     0.0017664272    -0.0304776376    -0.0003268002     0.0526758895
    7  C  1  X      0.0146698786     0.0080730971    -0.0120352101    -0.0004035005     0.0018923478
    8  C  1  Y     -0.0057332266     0.0204937149     0.0119036986     0.0010468176     0.0502343064
    9  C  1  Z      0.0019823266    -0.0341612932    -0.0110909189    -0.0003176731     0.0146619140
   10  C  1 XX     -0.0052516189    -0.0172346060     0.0022049139    -0.0000171296     0.0039975350
   11  C  1 YY     -0.0093598315    -0.0100814247     0.0086788377     0.0000481693     0.0129088644
   12  C  1 ZZ     -0.0113931107    -0.0114512719     0.0111539302     0.0000558962    -0.0030916208
   13  C  1 XY      0.0000083052     0.0025362745     0.0009491128     0.0000119542     0.0015996174
   14  C  1 XZ      0.0009730473     0.0039047366     0.0005174659     0.0000058960    -0.0018264956
   15  C  1 YZ      0.0001266105    -0.0027556994    -0.0001084950     0.0000247828    -0.0066463257
   16  C  2  S      0.0599823671     0.0133063881    -0.0694843212    -0.0007649405     0.1372198496
   17  C  2  S     -0.1155444873    -0.0261886325     0.1368807703     0.0014612929    -0.2703114443
   18  C  2  S     -0.0545205497    -0.0558129244     0.0224533414     0.0013902020    -0.0944941917
   19  C  2  X     -0.0026641574    -0.0094706156    -0.0046180298    -0.0000151134    -0.0262286748
   20  C  2  Y     -0.0200387322     0.0366064102     0.0269386776     0.0003680022    -0.0210432261
   21  C  2  Z     -0.0262346292    -0.0911315240     0.0107205318    -0.0002622670     0.0675253736
   22  C  2  X     -0.0034094666    -0.0093617843    -0.0072097419     0.0001497028    -0.0118108373
   23  C  2  Y     -0.0128488022    -0.0090581175     0.0005305765    -0.0004278806    -0.0160401597
   24  C  2  Z     -0.0127333319    -0.0476877506     0.0095654816     0.0006525342     0.0207183235
   25  C  2 XX     -0.0021952904    -0.0038138712     0.0015099723     0.0000467719    -0.0119485808
   26  C  2 YY     -0.0086678557     0.0027490227     0.0114269304     0.0001123903    -0.0190928127
   27  C  2 ZZ     -0.0092653008    -0.0057082714     0.0104102477     0.0001057047    -0.0175389080
   28  C  2 XY     -0.0020033119     0.0012451574     0.0021203810     0.0000131286    -0.0072802883
   29  C  2 XZ     -0.0013141089    -0.0064241880    -0.0000661345     0.0000073296     0.0009168627
   30  C  2 YZ     -0.0017281338    -0.0048373793     0.0010914164    -0.0000097275     0.0054099173
   31  C  3  S      0.0124265734    -0.1052132185    -0.0329647939    -0.0006694576     0.1263075214
   32  C  3  S     -0.0251818021     0.2077928961     0.0622441755     0.0012276235    -0.2530509245
   33  C  3  S      0.0392966714     0.0792276449     0.0401807880    -0.0009754637    -0.0470696621
   34  C  3  X      0.0262587241     0.0354281997    -0.0283065411    -0.0001959652     0.0075531336
   35  C  3  Y      0.0236180707     0.0390872958    -0.0255807103    -0.0003733375     0.0859210884
   36  C  3  Z     -0.0201812731     0.0291333343     0.0252272474     0.0002991203    -0.0301578310
   37  C  3  X      0.0152000650     0.0106295944    -0.0054163924    -0.0005212572     0.0113031453
   38  C  3  Y      0.0146993037     0.0303249564    -0.0106035292    -0.0007793928     0.0190465894
   39  C  3  Z      0.0113386266     0.0197350541     0.0142778845    -0.0005453330     0.0026452732
   40  C  3 XX      0.0024187673     0.0092200394    -0.0013762328     0.0000699085    -0.0094985024
   41  C  3 YY     -0.0016641128     0.0123266087     0.0038880190     0.0000478940    -0.0144385122
   42  C  3 ZZ     -0.0039951054     0.0165791660     0.0071111872     0.0000910666    -0.0213977170
   43  C  3 XY      0.0004268462     0.0057251837     0.0007071692     0.0000197036    -0.0024446738
   44  C  3 XZ      0.0024536289     0.0015963975    -0.0033261192    -0.0000349916     0.0017866298
   45  C  3 YZ      0.0019849965     0.0048491999    -0.0014918901    -0.0000349833     0.0061323526
   46  C  4  S     -0.0288485050    -0.1312308383     0.0192771412     0.0000706807    -0.0597922384
   47  C  4  S      0.0620623030     0.2653200141    -0.0399209492    -0.0005789282     0.1156388468
   48  C  4  S     -0.0824845790    -0.0146991859    -0.0118633724     0.0120941135     0.1113283359
   49  C  4  X      0.0502145889    -0.0154671361    -0.0584506892    -0.0003574912    -0.0053481463
   50  C  4  Y     -0.0135651157    -0.0380642306     0.0129156599    -0.0000653165     0.0529414960
   51  C  4  Z     -0.0165411244    -0.0257320658     0.0081259656    -0.0001477582     0.0986989454
   52  C  4  X      0.0210536552    -0.0147248386    -0.0126950188     0.0016456669    -0.0023464532
   53  C  4  Y      0.0330900702     0.0156077002     0.0098705811    -0.0029914874    -0.0007378374
   54  C  4  Z     -0.0222363652    -0.0060999494    -0.0005472435     0.0010999436     0.0603110924
   55  C  4 XX      0.0053473045     0.0139071653    -0.0025704507     0.0000406367     0.0067071412
   56  C  4 YY      0.0041780904     0.0206869882    -0.0032486884    -0.0000545590     0.0018784465
   57  C  4 ZZ      0.0013316593     0.0149962474    -0.0005023204    -0.0000570598     0.0141182835
   58  C  4 XY     -0.0042374960     0.0025321643     0.0050806116    -0.0000112311    -0.0033859267
   59  C  4 XZ      0.0011604707    -0.0015992692    -0.0023728655    -0.0000455418    -0.0065221014
   60  C  4 YZ      0.0004673393     0.0020798657     0.0010362398     0.0000500476    -0.0054949130
   61  C  5  S     -0.1111034682    -0.0052716336     0.1113476954     0.0008354398    -0.0039911524
   62  C  5  S      0.2190939417     0.0094491463    -0.2244835897    -0.0019845516     0.0119667531
   63  C  5  S     -0.0371782055     0.0781130315    -0.1534051660     0.0052569038    -0.0759062865
   64  C  5  X      0.0538956841    -0.0388322932    -0.0244574883    -0.0001054555    -0.0134599302
   65  C  5  Y      0.0007246675     0.0838628199     0.0154106613     0.0003150996     0.0384698125
   66  C  5  Z     -0.0303100027    -0.0741745568    -0.0072308489    -0.0004026165     0.0303980037
   67  C  5  X     -0.0955345133    -0.0168922467    -0.0687303549     0.0055262642     0.0451086361
   68  C  5  Y      0.0257443270     0.0457128449     0.0009522769    -0.0100508761     0.0076063403
   69  C  5  Z      0.0368972395    -0.0444643788     0.0473063139     0.0055940075     0.0040948541
   70  C  5 XX      0.0137493821     0.0060874329    -0.0137238486    -0.0000775523    -0.0023320230
   71  C  5 YY      0.0095771371    -0.0004578331    -0.0113116799    -0.0001033287     0.0022509695
   72  C  5 ZZ      0.0106870221    -0.0018799332    -0.0121773874    -0.0001282952     0.0008317321
   73  C  5 XY     -0.0032355687    -0.0056034863     0.0027032871    -0.0000189022    -0.0054824357
   74  C  5 XZ     -0.0030070738     0.0059812119     0.0039232897     0.0000213105    -0.0048636644
   75  C  5 YZ     -0.0034745234     0.0030828474     0.0052431925     0.0000227800     0.0005259198
   76  C  6  S      0.0372585560    -0.0333370069    -0.0426440745    -0.0002418447    -0.1626607589
   77  C  6  S     -0.0724795951     0.0655547566     0.0840880971     0.0004851926     0.3244477791
   78  C  6  S      0.0114344735    -0.0070845329     0.0154468261    -0.0030138763     0.0168679153
   79  C  6  X      0.0117700334     0.0132958430    -0.0177147154    -0.0002625505     0.0254010176
   80  C  6  Y      0.0271215061     0.0321765822    -0.0224647240    -0.0000760522    -0.0031354551
   81  C  6  Z     -0.0050915141    -0.0560460514    -0.0004144613    -0.0000315687    -0.0024064344
   82  C  6  X      0.0106447954     0.0053879925    -0.0096711201    -0.0005345723    -0.0047586353
   83  C  6  Y      0.0049007564     0.0269831616    -0.0056691851     0.0003764458     0.0181823692
   84  C  6  Z     -0.0155034034    -0.0230335729     0.0008907764     0.0008650266     0.0131418789
   85  C  6 XX     -0.0032964165     0.0051242404     0.0036933228     0.0000065941     0.0250095103
   86  C  6 YY     -0.0076555409    -0.0018392845     0.0078723044     0.0000411900     0.0194767719
   87  C  6 ZZ     -0.0033087304     0.0095586083     0.0052469900     0.0000100886     0.0203084891
   88  C  6 XY     -0.0003520307     0.0008695437     0.0009575330     0.0000057793    -0.0021969095
   89  C  6 XZ     -0.0017093821    -0.0027382599     0.0019956639     0.0000491480     0.0013381178
   90  C  6 YZ     -0.0007185338     0.0029435169     0.0012960055    -0.0000094350     0.0007505574
   91  C  7  S     -0.0033758752     0.0349420423     0.0183594145     0.0003096267     0.0041797753
   92  C  7  S      0.0069224867    -0.0703722302    -0.0339297035    -0.0006402111    -0.0135659075
   93  C  7  S     -0.0459390746    -0.0145745505    -0.0451607870     0.0035018611     0.0691609907
   94  C  7  X     -0.0029200631     0.0818898048     0.0288680871     0.0004109326     0.0087820231
   95  C  7  Y      0.0199807007    -0.1267325931    -0.0622400283    -0.0007888137    -0.0084788549
   96  C  7  Z     -0.0127685579     0.0581666598     0.0323043257     0.0003813506     0.0102968305
   97  C  7  X      0.0179763739     0.0073181551     0.0380358329     0.0008078180    -0.0476653246
   98  C  7  Y     -0.0353515075    -0.0226294501    -0.0595863952     0.0006529018     0.0746624312
   99  C  7  Z      0.0166257863     0.0122405875     0.0253358373    -0.0013276375    -0.0348059488
  100  C  7 XX     -0.0002932994    -0.0043431223    -0.0009585463    -0.0000519489    -0.0012944233
  101  C  7 YY      0.0010353823    -0.0063981553    -0.0036453247    -0.0000327620    -0.0009141731
  102  C  7 ZZ      0.0008631391    -0.0030787268    -0.0018201560    -0.0000246107    -0.0015253732
  103  C  7 XY      0.0002525286     0.0031871024     0.0011803966     0.0000201927     0.0003211222
  104  C  7 XZ     -0.0001082166    -0.0015223649    -0.0007698538     0.0000241670    -0.0007750219
  105  C  7 YZ     -0.0008516220     0.0023618719     0.0019518101    -0.0000116292     0.0007431521
  106  C  8  S     -0.0646249349     0.0201116571    -0.1214034232     0.0002078114    -0.0109839686
  107  C  8  S      0.1274707132    -0.0409183158     0.2446630400    -0.0002618341     0.0227497978
  108  C  8  S     -0.0372574466    -0.0107925631     0.0975637888     0.0003194632     0.0176646360
  109  C  8  X     -0.0486970703     0.0081968730    -0.0258095336     0.0229222286     0.0040784770
  110  C  8  Y      0.0031864029    -0.0002002777     0.0016620176    -0.0964373595    -0.0004351873
  111  C  8  Z      0.0235334595    -0.0042823183     0.0124838568     0.0659811322    -0.0014734169
  112  C  8  X      0.0065894929     0.0099089272    -0.0790478874     0.0061512311    -0.0136051468
  113  C  8  Y     -0.0056530395     0.0018275523     0.0102528220    -0.0199939458     0.0026966098
  114  C  8  Z      0.0014295642    -0.0069757743     0.0339824988     0.0128775469     0.0012649651
  115  C  8 XX      0.0076498235    -0.0024846330     0.0151555306     0.0024356967     0.0012473970
  116  C  8 YY      0.0058372239    -0.0021635028     0.0135464414     0.0007869098     0.0015059011
  117  C  8 ZZ      0.0053655765    -0.0019035022     0.0115600768    -0.0032346761     0.0011219015
  118  C  8 XY     -0.0011398864     0.0004434295    -0.0027891528    -0.0058916843    -0.0002531737
  119  C  8 XZ     -0.0018546850     0.0005571161    -0.0032904332     0.0032610025    -0.0000742462
  120  C  8 YZ     -0.0019311422     0.0007872700    -0.0054035983     0.0024319204    -0.0006779065
  121  N  9  S     -0.0087658752     0.0556237158     0.0243246223     0.0002596054     0.0046331049
  122  N  9  S     -0.0170493844     0.1113280259     0.0508671578     0.0006752416     0.0073423869
  123  N  9  S     -0.0275250722     0.0375716138    -0.0250669832    -0.0008277293     0.0611643619
  124  N  9  X     -0.0050960344     0.0189234117     0.0103943769     0.0000442769     0.0010833425
  125  N  9  Y      0.0046615277    -0.0334593077    -0.0135062154    -0.0001488652    -0.0034614364
  126  N  9  Z     -0.0015001199     0.0152547243     0.0057473076     0.0001181487    -0.0001570481
  127  N  9  X      0.0041041121     0.0014938702     0.0038708711    -0.0001104588    -0.0058061006
  128  N  9  Y     -0.0035542857     0.0016121898    -0.0091172916    -0.0004148494     0.0131297699
  129  N  9  Z      0.0014989598    -0.0010294949     0.0050455082     0.0005126623    -0.0045096063
  130  N  9 XX     -0.0006732311     0.0022186720     0.0017050132     0.0000547180    -0.0001569739
  131  N  9 YY     -0.0006209610     0.0054464739     0.0023721255     0.0000311561     0.0006883247
  132  N  9 ZZ     -0.0001012000     0.0017887651     0.0009563493     0.0000328180    -0.0003127611
  133  N  9 XY      0.0007485090    -0.0029501699    -0.0014822479    -0.0000062585    -0.0004655404
  134  N  9 XZ     -0.0002783776     0.0013547393     0.0005853444    -0.0000052235     0.0000359490
  135  N  9 YZ      0.0001522746    -0.0024627295    -0.0007003875     0.0000159757    -0.0002154936
  136  C 10  S      0.0000209909     0.0036677797    -0.0372526950     0.1394723155    -0.0060615679
  137  C 10  S      0.0000336495    -0.0071490596     0.0720494164    -0.2679591972     0.0117605266
  138  C 10  S      0.0224873789    -0.0098100540     0.0397205637    -0.0803823448     0.0019079233
  139  C 10  X     -0.0402747232     0.0101043359    -0.0539156338    -0.0506335275    -0.0038556031
  140  C 10  Y     -0.0067775949     0.0035758049    -0.0254816160    -0.0018562815    -0.0032671620
  141  C 10  Z      0.0274334579    -0.0081910862     0.0494821858     0.0289684716     0.0046499186
  142  C 10  X     -0.0084655989     0.0012202292    -0.0037564359    -0.0107143862     0.0006027624
  143  C 10  Y     -0.0066982699     0.0040281090    -0.0211375980    -0.0032666362    -0.0016613004
  144  C 10  Z      0.0101020356    -0.0037020326     0.0189432122     0.0085880785     0.0019524114
  145  C 10 XX     -0.0017202928     0.0000753453     0.0011004284    -0.0217311275     0.0003219578
  146  C 10 YY      0.0007581474    -0.0006764570     0.0060465592    -0.0131980294     0.0008789591
  147  C 10 ZZ      0.0014269109    -0.0006697639     0.0052268320    -0.0123366563     0.0007270946
  148  C 10 XY      0.0019046378    -0.0003249741     0.0011443611     0.0039536331    -0.0000828810
  149  C 10 XZ     -0.0003418337     0.0001368141    -0.0007104442     0.0062901939     0.0000106184
  150  C 10 YZ     -0.0015473486     0.0006838039    -0.0049275698     0.0041252541    -0.0006311165
  151  C 11  S      0.0559207300    -0.0133064698     0.0693092716     0.1357421442     0.0056161062
  152  C 11  S     -0.1047906858     0.0252460861    -0.1329562525    -0.2604914395    -0.0110549726
  153  C 11  S     -0.0392943829     0.0108866768    -0.0508408041    -0.0577439703    -0.0038164095
  154  C 11  X     -0.0151591712     0.0059039392    -0.0437888718     0.0579778659    -0.0063829395
  155  C 11  Y      0.0249376983    -0.0065221624     0.0383742779    -0.0128861283     0.0039545378
  156  C 11  Z     -0.0121279307     0.0021276629    -0.0076360154    -0.0208845227     0.0002129691
  157  C 11  X     -0.0037484882     0.0019904381    -0.0157415459     0.0171187577    -0.0026100828
  158  C 11  Y      0.0105329096    -0.0028575844     0.0135349925    -0.0130962207     0.0010052822
  159  C 11  Z     -0.0065018508     0.0012331401    -0.0025034056     0.0014057487     0.0004106653
  160  C 11 XX     -0.0064308830     0.0014875468    -0.0073246806    -0.0201520683    -0.0005109093
  161  C 11 YY     -0.0071040370     0.0018324088    -0.0102276201    -0.0124604642    -0.0009698200
  162  C 11 ZZ     -0.0046319884     0.0011252375    -0.0059047507    -0.0128087870    -0.0004925458
  163  C 11 XY      0.0026594738    -0.0007207677     0.0041436728     0.0021105480     0.0004255307
  164  C 11 XZ      0.0006995754    -0.0000211002    -0.0007517747     0.0068507323    -0.0002144616
  165  C 11 YZ      0.0035491757    -0.0008276772     0.0044025154     0.0045401800     0.0003567598
  166  C 12  S      0.0744506793    -0.0195487652     0.1138510634    -0.0023965221     0.0114490489
  167  C 12  S     -0.1403793299     0.0372230545    -0.2177476270     0.0045792262    -0.0221636095
  168  C 12  S     -0.0229023845     0.0059221290    -0.0360862122     0.0002636106    -0.0032677449
  169  C 12  X      0.0237848270    -0.0052922262     0.0257957894     0.0211026344     0.0014026235
  170  C 12  Y     -0.0024067049     0.0005743829    -0.0024118207    -0.0898416239    -0.0003980637
  171  C 12  Z     -0.0110896137     0.0022248702    -0.0117271924     0.0616743674    -0.0003582730
  172  C 12  X     -0.0010704682     0.0007433896    -0.0048956426     0.0080246980    -0.0008445318
  173  C 12  Y      0.0000684217    -0.0003664040     0.0000461786    -0.0327999482    -0.0001291451
  174  C 12  Z      0.0002748536    -0.0002541645     0.0028602411     0.0223473629     0.0008640929
  175  C 12 XX     -0.0092935484     0.0024553604    -0.0142805892    -0.0023583495    -0.0014572580
  176  C 12 YY     -0.0082064681     0.0022071835    -0.0130264266    -0.0006480970    -0.0013493715
  177  C 12 ZZ     -0.0066552269     0.0018089502    -0.0107241486     0.0037975140    -0.0011072041
  178  C 12 XY      0.0021112136    -0.0005345221     0.0030161620     0.0064671592     0.0003101400
  179  C 12 XZ      0.0023539788    -0.0005748236     0.0032213921    -0.0037210902     0.0002822968
  180  C 12 YZ      0.0039872435    -0.0010005571     0.0057590270    -0.0027768998     0.0005427202
  181  C 13  S      0.0546332258    -0.0125606584     0.0683386793    -0.1378619335     0.0047716590
  182  C 13  S     -0.1026058470     0.0239890135    -0.1309161982     0.2645334367    -0.0092822290
  183  C 13  S     -0.0339148629     0.0086344054    -0.0539171242     0.0597310316    -0.0065850756
  184  C 13  X     -0.0040226107     0.0032645343    -0.0266482999    -0.0529352140    -0.0048971415
  185  C 13  Y     -0.0234593427     0.0058354464    -0.0326143102    -0.0016600650    -0.0030512450
  186  C 13  Z      0.0212952585    -0.0065074056     0.0409016213     0.0297282589     0.0051069293
  187  C 13  X     -0.0007357323     0.0011863504    -0.0086253732    -0.0109884941    -0.0010867310
  188  C 13  Y     -0.0088964928     0.0017099535    -0.0126871593    -0.0096297565    -0.0018944941
  189  C 13  Z      0.0076636735    -0.0020419247     0.0149382813     0.0137102352     0.0019460778
  190  C 13 XX     -0.0054720002     0.0011103980    -0.0056301737     0.0210253948    -0.0002281369
  191  C 13 YY     -0.0067956287     0.0016939842    -0.0095352665     0.0130109981    -0.0007857294
  192  C 13 ZZ     -0.0054749170     0.0014081043    -0.0079801360     0.0120644970    -0.0006861468
  193  C 13 XY      0.0008859570    -0.0000977989     0.0001773015    -0.0038844323    -0.0000809353
  194  C 13 XZ      0.0015435145    -0.0002915185     0.0014634928    -0.0058642606     0.0000632879
  195  C 13 YZ      0.0042080452    -0.0010483803     0.0059893568    -0.0040290888     0.0005391903
  196  C 14  S     -0.0014570036     0.0046018969    -0.0376336800    -0.1384113632    -0.0067130639
  197  C 14  S      0.0025636356    -0.0088982776     0.0730034204     0.2659047515     0.0132236511
  198  C 14  S      0.0108900783    -0.0041419275     0.0488984517     0.0783216322     0.0097922667
  199  C 14  X     -0.0447039730     0.0120270904    -0.0681315593     0.0544741219    -0.0053231611
  200  C 14  Y      0.0138691222    -0.0052486727     0.0353445134    -0.0094443368     0.0039357558
  201  C 14  Z      0.0130155849    -0.0020594679     0.0077314611    -0.0215496173    -0.0004047022
  202  C 14  X     -0.0111587620     0.0017009557    -0.0147706478     0.0131267401    -0.0006865373
  203  C 14  Y      0.0051386694    -0.0022557802     0.0246966203    -0.0060174295     0.0046242022
  204  C 14  Z      0.0019905818     0.0011288374    -0.0122342548    -0.0022076951    -0.0024585167
  205  C 14 XX     -0.0000178409    -0.0003908033     0.0034201711     0.0210558749     0.0006516169
  206  C 14 YY      0.0014358211    -0.0009064952     0.0068135200     0.0127353925     0.0011027983
  207  C 14 ZZ     -0.0006513726    -0.0002457140     0.0024812081     0.0130732726     0.0005472160
  208  C 14 XY     -0.0021309106     0.0006364066    -0.0040630344    -0.0022879049    -0.0004084126
  209  C 14 XZ      0.0018963685    -0.0003953674     0.0020608761    -0.0072261434     0.0000557437
  210  C 14 YZ      0.0000299408     0.0003232852    -0.0028355619    -0.0046809231    -0.0004827845
  211  H 15  S     -0.0382463951    -0.0636556864     0.0334439601     0.0002203409     0.0223161952
  212  H 15  S     -0.0060429410    -0.0046998032     0.0057804598     0.0002561754     0.0011341578
  213  H 16  S     -0.0286665115    -0.0165437074     0.0350284646     0.0003062254    -0.0881744399
  214  H 16  S     -0.0038903715    -0.0017937968     0.0045029362    -0.0002444346    -0.0119146736
  215  H 17  S      0.0002699175     0.0576983616     0.0119394139     0.0003354039    -0.0835999215
  216  H 17  S     -0.0024732250     0.0096624154     0.0040144657    -0.0001964100    -0.0089157560
  217  H 18  S      0.0208127056     0.0756375426    -0.0163322096    -0.0001165410     0.0405344360
  218  H 18  S     -0.0041130564     0.0098598962    -0.0009470611    -0.0010120548     0.0048706097
  219  H 19  S     -0.0167181231     0.0136380213     0.0190858780     0.0000913417     0.1157774558
  220  H 19  S     -0.0027141399     0.0050581431     0.0069449560     0.0001575856     0.0126311646
  221  H 20  S     -0.0232814025     0.0244502045     0.0308393617     0.0002928520     0.1002037104
  222  H 20  S     -0.0016572663    -0.0001783359    -0.0010920345     0.0003241958     0.0167148285
  223  H 21  S      0.0058546189    -0.0032621521     0.0260792904    -0.0811522604     0.0036287823
  224  H 21  S     -0.0035919466     0.0005412406     0.0041572695    -0.0040402433     0.0012365094
  225  H 22  S     -0.0259115967     0.0066422953    -0.0362585025    -0.0782635810    -0.0033909636
  226  H 22  S     -0.0034562218     0.0004123526    -0.0014265795    -0.0050301967     0.0001197652
  227  H 23  S     -0.0339889315     0.0096579579    -0.0595428020     0.0012923616    -0.0069154350
  228  H 23  S     -0.0026294131     0.0005599139    -0.0032380758     0.0001543839    -0.0003680943
  229  H 24  S     -0.0249993287     0.0061345059    -0.0355939362     0.0787649664    -0.0029580639
  230  H 24  S     -0.0031242375     0.0002187747    -0.0013977539     0.0050238351    -0.0000247605
  231  H 25  S      0.0064557426    -0.0037479703     0.0260758101     0.0787184938     0.0040726858
  232  H 25  S     -0.0030678132     0.0000925141     0.0032229147     0.0025777704     0.0010888447
  233  C 26  S     -0.1598721748     0.0097948027     0.0431574020    -0.0001549832     0.0181427564
  234  C 26  S      0.2930559016    -0.0150579091    -0.0897670744     0.0002743561    -0.0376051918
  235  C 26  S      0.1764691325     0.0101596694    -0.1324647953    -0.0061363695    -0.0459274861
  236  C 26  X      0.0218228080    -0.0194445437     0.0764921171     0.0017188303    -0.0022824350
  237  C 26  Y     -0.0018344954     0.0102064925    -0.0016032226    -0.0029241918     0.0057291717
  238  C 26  Z     -0.0077812172    -0.0013040455    -0.0431994341     0.0014127963     0.0054490221
  239  C 26  X     -0.1022735095     0.0467895727    -0.1530046758    -0.0007322260    -0.0237030552
  240  C 26  Y     -0.0002848419    -0.0029339111     0.0093056448     0.0061683533     0.0001449891
  241  C 26  Z      0.0580297880    -0.0223073400     0.0736512489    -0.0048836249     0.0008592966
  242  C 26 XX      0.0288845863    -0.0002860718    -0.0089509449     0.0002382896    -0.0047430283
  243  C 26 YY      0.0066081337    -0.0001995863    -0.0017277122     0.0000658228    -0.0010973658
  244  C 26 ZZ      0.0128359434    -0.0014151081    -0.0043134990    -0.0002694901    -0.0018891981
  245  C 26 XY     -0.0012752380    -0.0011573857     0.0001378945    -0.0004796325    -0.0007613622
  246  C 26 XZ     -0.0135705057     0.0012822486     0.0049168292     0.0002608769     0.0015865516
  247  C 26 YZ      0.0000880575     0.0006189669     0.0001062376     0.0002264370     0.0003643263
  248  C 27  S     -0.1385961421     0.0223270599    -0.0656705394    -0.0006158695     0.0090446248
  249  C 27  S      0.2570119138    -0.0439964963     0.1323341195     0.0009078439    -0.0145962787
  250  C 27  S      0.1556903182    -0.0554094665     0.1693570578     0.0036082412     0.0143539441
  251  C 27  X     -0.0489020922    -0.0028517050     0.0682730858     0.0027742345     0.0169766408
  252  C 27  Y      0.0010863429     0.0023462783    -0.0041026820    -0.0116071468     0.0000283545
  253  C 27  Z      0.0246772984    -0.0015107021    -0.0335146643     0.0078850332    -0.0077128062
  254  C 27  X      0.0163501880     0.0256799840    -0.1357851688     0.0019137141    -0.0219806834
  255  C 27  Y      0.0019248523    -0.0018074828     0.0063431173    -0.0098421979     0.0022422126
  256  C 27  Z     -0.0121750256    -0.0127260634     0.0683214508     0.0070894928     0.0180996672
  257  C 27 XX      0.0257724510    -0.0043801107     0.0142093661     0.0010032025    -0.0010884504
  258  C 27 YY      0.0066945694    -0.0011644487     0.0031112780     0.0002688175    -0.0003478722
  259  C 27 ZZ      0.0110457833    -0.0022847797     0.0053931859    -0.0011245032    -0.0002674874
  260  C 27 XY     -0.0015410263    -0.0001222061    -0.0010894634    -0.0020896398    -0.0002970144
  261  C 27 XZ     -0.0109254075     0.0022867033    -0.0062000805     0.0010580816     0.0000595754
  262  C 27 YZ      0.0002930421     0.0001289768     0.0001324453     0.0008549557     0.0001541102
  263  C 28  S     -0.0172949509     0.1512697337     0.0690279043     0.0009506434     0.0003797453
  264  C 28  S      0.0324065780    -0.2995494369    -0.1392542493    -0.0016467481    -0.0004793352
  265  C 28  S      0.0397031795    -0.1158484649     0.0170688607    -0.0116252731    -0.0718810249
  266  C 28  X      0.0591344159     0.0236750547    -0.0626109826    -0.0004529812    -0.0030187748
  267  C 28  Y      0.0126464529     0.0366879765    -0.0045493292    -0.0000279518     0.0365861653
  268  C 28  Z     -0.0320480535    -0.0129807267     0.0333243347     0.0001457091     0.0201842717
  269  C 28  X      0.0652735478     0.0449269472     0.0011050280    -0.0038801192    -0.0409975174
  270  C 28  Y     -0.0419995026     0.0032205794    -0.0497725551    -0.0010644614     0.0809306132
  271  C 28  Z      0.0005389530    -0.0159202633     0.0330957884     0.0043185476    -0.0267430062
  272  C 28 XX     -0.0021086464    -0.0231318760    -0.0040391285    -0.0001027556    -0.0016411554
  273  C 28 YY      0.0025847911    -0.0163634294    -0.0094142993    -0.0000871556     0.0031105471
  274  C 28 ZZ      0.0038722112    -0.0119992924    -0.0086282681    -0.0001318131    -0.0024372562
  275  C 28 XY      0.0010841053     0.0048924616     0.0007149559     0.0000110648    -0.0029629460
  276  C 28 XZ     -0.0032520236     0.0005921267     0.0027692064     0.0001306451    -0.0040230631
  277  C 28 YZ     -0.0030928529     0.0054760292     0.0058789270     0.0001338115    -0.0006221414

                         26               27               28               29               30
                   -0.7865661260    -0.7056161422    -0.6807021482    -0.6667550978    -0.6536124437
    1  C  1  S     -0.0681081663     0.0630870771    -0.0329234634     0.0023317302    -0.0704007670
    2  C  1  S      0.1415438723    -0.1288002143     0.0677558535    -0.0048654542     0.1501645945
    3  C  1  S      0.0385925497    -0.0699688710     0.0163842991    -0.0017192158     0.0049140514
    4  C  1  X     -0.0428871212     0.0291238749     0.0383183003    -0.0006197166     0.0328786638
    5  C  1  Y      0.0137757313     0.0186319820    -0.0348753231     0.0037940477    -0.1019795093
    6  C  1  Z     -0.0159521919     0.0301820593    -0.0264246094    -0.0020486779     0.0348427958
    7  C  1  X     -0.0139427032    -0.0062194399     0.0217985656    -0.0003477528     0.0105252226
    8  C  1  Y      0.0158219800    -0.0046456843    -0.0103819110     0.0031281592    -0.0424051579
    9  C  1  Z     -0.0052499280     0.0241425241    -0.0124010635    -0.0009077508     0.0116514705
   10  C  1 XX      0.0040218315    -0.0064235999     0.0069477337    -0.0003945224     0.0128206423
   11  C  1 YY      0.0115625394    -0.0061812366    -0.0005039875    -0.0001552490     0.0036531577
   12  C  1 ZZ      0.0118148417    -0.0120511472     0.0060335326    -0.0004195978     0.0129394589
   13  C  1 XY      0.0014390259    -0.0042479464     0.0023552849     0.0000513867    -0.0000379258
   14  C  1 XZ      0.0003812747     0.0039947196    -0.0050790803     0.0000808413    -0.0049220449
   15  C  1 YZ     -0.0000624706    -0.0018810955     0.0003879935     0.0000964793    -0.0027806312
   16  C  2  S     -0.0480940474     0.0343564632     0.0159702542    -0.0013965130     0.0533081162
   17  C  2  S      0.0981454595    -0.0722601088    -0.0327422055     0.0025568590    -0.1053490442
   18  C  2  S      0.0022603040     0.0088991428    -0.0031390631     0.0027473366    -0.0250585768
   19  C  2  X     -0.0169965039     0.0035203072     0.0246056620     0.0000572260     0.0171210069
   20  C  2  Y      0.0073484820     0.0164048322     0.0037330987     0.0007820796     0.0090265216
   21  C  2  Z      0.0354660044    -0.0760576160     0.0705190499    -0.0033919179     0.1155100033
   22  C  2  X     -0.0141074643     0.0093510700     0.0105691721     0.0006216299     0.0040976969
   23  C  2  Y     -0.0072744432     0.0120501053     0.0057606496    -0.0002560736     0.0027831956
   24  C  2  Z      0.0219825974    -0.0334019623     0.0226488167     0.0003011000     0.0301084138
   25  C  2 XX      0.0000179116    -0.0038182210     0.0017964034     0.0001648847    -0.0038408428
   26  C  2 YY      0.0081442260    -0.0041664953    -0.0048160100     0.0002560659    -0.0113652282
   27  C  2 ZZ      0.0087339927    -0.0064318028    -0.0018054595     0.0000288612    -0.0032595888
   28  C  2 XY      0.0001937933    -0.0021814082     0.0018213171     0.0000664601    -0.0016732952
   29  C  2 XZ      0.0002897697    -0.0016671208     0.0030415290    -0.0000535286     0.0034128333
   30  C  2 YZ      0.0029018601    -0.0047543793     0.0027371622    -0.0000543430     0.0021101411
   31  C  3  S      0.0150814960    -0.0698954167     0.0484574210    -0.0004031570     0.0165017283
   32  C  3  S     -0.0339423393     0.1427158600    -0.0967252056     0.0005138524    -0.0285921606
   33  C  3  S      0.0349781366     0.0303757484    -0.0548591779    -0.0021607841    -0.0237158235
   34  C  3  X     -0.0349150208     0.0024816225     0.0336385937    -0.0018153699     0.0639107612
   35  C  3  Y     -0.0270838253     0.0271989951     0.0331675401    -0.0038463555     0.1299781019
   36  C  3  Z      0.0087180365    -0.0232108029     0.0303147304     0.0010540078    -0.0034642523
   37  C  3  X     -0.0051363971     0.0014470276     0.0104686856    -0.0013451406     0.0223001016
   38  C  3  Y     -0.0169234530     0.0248267690     0.0053707823    -0.0024150598     0.0447100157
   39  C  3  Z      0.0159055388    -0.0108935921    -0.0030651294    -0.0005467823    -0.0145122622
   40  C  3 XX     -0.0041886426     0.0037623861    -0.0012146925     0.0000030939     0.0012328151
   41  C  3 YY     -0.0019037558     0.0102006273    -0.0071689025    -0.0000622521    -0.0009248491
   42  C  3 ZZ     -0.0015484191     0.0124531503    -0.0090349082     0.0000781992    -0.0040180863
   43  C  3 XY     -0.0010388456     0.0023303483    -0.0003754674    -0.0001202799     0.0032586709
   44  C  3 XZ     -0.0036886243    -0.0018232098     0.0050683752    -0.0000786483     0.0041791401
   45  C  3 YZ     -0.0018725970     0.0039567284    -0.0003045184    -0.0002100243     0.0057140063
   46  C  4  S      0.0439464171    -0.0437533055    -0.0229258807     0.0032648912    -0.1035377176
   47  C  4  S     -0.0907758918     0.0905918981     0.0472107355    -0.0075471728     0.2158945279
   48  C  4  S     -0.0335027994     0.0610932030    -0.0025632611     0.0178625123     0.0431569140
   49  C  4  X     -0.0349326416    -0.0785223382     0.0659674619    -0.0014690161     0.0348237186
   50  C  4  Y      0.0291174349     0.0300519165    -0.0469136800    -0.0015013698     0.0142306940
   51  C  4  Z      0.0221162451    -0.0248379423     0.0019741484     0.0035693511    -0.0943734549
   52  C  4  X     -0.0052681762    -0.0217534042     0.0183795464     0.0022045566     0.0115097021
   53  C  4  Y      0.0233711833    -0.0018147449    -0.0171790067    -0.0049513749    -0.0029055390
   54  C  4  Z      0.0006838598     0.0032559824    -0.0034653136     0.0031916981    -0.0385570901
   55  C  4 XX     -0.0029869619     0.0025257665     0.0013498965    -0.0003192766     0.0097170392
   56  C  4 YY     -0.0094185182     0.0067658387     0.0067488055    -0.0007235588     0.0213912163
   57  C  4 ZZ     -0.0036735153     0.0091269461    -0.0001823912    -0.0004550991     0.0113678936
   58  C  4 XY      0.0024397685     0.0049862804    -0.0029806354    -0.0001630523     0.0032258301
   59  C  4 XZ     -0.0034187495    -0.0007379409     0.0026188448    -0.0000574758     0.0015874475
   60  C  4 YZ      0.0008569183     0.0026355458    -0.0045769042     0.0001411215    -0.0046373433
   61  C  5  S      0.0519135065     0.0982756752    -0.0379084040    -0.0024716628     0.0637966926
   62  C  5  S     -0.1012764549    -0.2029241333     0.0765144109     0.0044562063    -0.1298378282
   63  C  5  S     -0.1865444690    -0.1195177217     0.0149991530     0.0123357884    -0.1271868939
   64  C  5  X      0.0671624403    -0.0684441502    -0.0928478202     0.0025032112    -0.1161663845
   65  C  5  Y      0.0083122778    -0.0125077956     0.0287130018    -0.0045601725     0.0967655368
   66  C  5  Z     -0.0402335925     0.0422139555     0.0295718613     0.0027076171    -0.0276694963
   67  C  5  X     -0.0906639107     0.0138423678    -0.0573952083     0.0104984587    -0.0784746131
   68  C  5  Y      0.0083869397    -0.0125746895     0.0100200619    -0.0164459928     0.0337321570
   69  C  5  Z      0.0596522417     0.0058469659     0.0226973443     0.0080980259     0.0224630787
   70  C  5 XX     -0.0064246389    -0.0172994468     0.0074010832     0.0004549556    -0.0081288196
   71  C  5 YY     -0.0069674261    -0.0069798242     0.0039727669     0.0001674158    -0.0048504742
   72  C  5 ZZ     -0.0061211653    -0.0099688904     0.0037595872     0.0001428979    -0.0081332658
   73  C  5 XY      0.0019686234    -0.0001360478    -0.0005605520    -0.0001176729    -0.0025381363
   74  C  5 XZ     -0.0010893615     0.0086707596    -0.0017977991    -0.0002022104     0.0066522336
   75  C  5 YZ      0.0048747516     0.0004720180    -0.0023437817     0.0000202037     0.0001185398
   76  C  6  S     -0.0520370097    -0.0319111086     0.0686567688    -0.0027826932     0.0983982764
   77  C  6  S      0.1041637306     0.0646342852    -0.1393220658     0.0058305046    -0.2039005794
   78  C  6  S      0.0251493420     0.0240636472    -0.0467791508    -0.0052671716    -0.0169452281
   79  C  6  X     -0.0255931022    -0.0009845632     0.0439477878    -0.0010490006     0.0474221002
   80  C  6  Y     -0.0239178817     0.0497784949    -0.0508263077     0.0009220685    -0.0552452490
   81  C  6  Z      0.0194751364    -0.0309526256    -0.0163989325     0.0012779394    -0.0595899808
   82  C  6  X     -0.0117284422    -0.0014462728     0.0143266154    -0.0013132487     0.0206213742
   83  C  6  Y     -0.0079415843     0.0142031283    -0.0155683314     0.0013458588    -0.0275793522
   84  C  6  Z      0.0064531358    -0.0108155150    -0.0053118904     0.0020532700    -0.0271487690
   85  C  6 XX      0.0059082602     0.0052776648    -0.0120927334     0.0005265954    -0.0198388330
   86  C  6 YY      0.0099877011    -0.0000216212    -0.0071406266     0.0003663621    -0.0123707390
   87  C  6 ZZ      0.0051593735     0.0083712705    -0.0105870883     0.0002702821    -0.0113220009
   88  C  6 XY      0.0010847892    -0.0003707688    -0.0008222019    -0.0000826987     0.0013049699
   89  C  6 XZ      0.0031057379     0.0008499003    -0.0046896603     0.0002208212    -0.0071534371
   90  C  6 YZ      0.0005375020     0.0008296778    -0.0013868195     0.0001567078    -0.0054347829
   91  C  7  S      0.0287086376    -0.0855641037     0.0512224728     0.0014489127    -0.0055972418
   92  C  7  S     -0.0553829614     0.1791896247    -0.1097323522    -0.0032666091     0.0119202914
   93  C  7  S     -0.0851736483     0.0818269220    -0.0137355868     0.0065630694    -0.0146591802
   94  C  7  X      0.0374281891    -0.1044052969     0.0543132132     0.0027438960    -0.0334320930
   95  C  7  Y     -0.0707624885     0.1705917985    -0.0997714138    -0.0021832032     0.0025206215
   96  C  7  Z      0.0348007164    -0.0718047334     0.0446787448     0.0001869371     0.0152750730
   97  C  7  X      0.0445623140    -0.0232274026    -0.0057589977    -0.0000668800     0.0068199392
   98  C  7  Y     -0.0780772641     0.0407488869     0.0112710178     0.0033871265    -0.0144171990
   99  C  7  Z      0.0351268299    -0.0179404394    -0.0053489033    -0.0032992355     0.0099736825
  100  C  7 XX     -0.0020877501     0.0095818207    -0.0058107385    -0.0002863521     0.0025144154
  101  C  7 YY     -0.0053797184     0.0162505325    -0.0103786127    -0.0002057663    -0.0004798492
  102  C  7 ZZ     -0.0025218706     0.0076333229    -0.0049958551    -0.0000873084    -0.0006631929
  103  C  7 XY      0.0022630859    -0.0071009322     0.0040133617     0.0001626143    -0.0014236541
  104  C  7 XZ     -0.0014542373     0.0033150322    -0.0017636477    -0.0000068075    -0.0000157855
  105  C  7 YZ      0.0024555932    -0.0047002060     0.0030137527    -0.0000451663     0.0014852216
  106  C  8  S      0.0641025204    -0.0310294425    -0.0830954397    -0.0011385589     0.0471099879
  107  C  8  S     -0.1257795049     0.0666891983     0.1742052782     0.0025541643    -0.0953096653
  108  C  8  S     -0.1265734488     0.0193099558     0.0935363543     0.0055159081    -0.0369806952
  109  C  8  X     -0.0631643578    -0.0878943427    -0.0961953929     0.0434995893     0.0025783083
  110  C  8  Y      0.0051422799     0.0056135058     0.0077287271    -0.1782232362    -0.0056950087
  111  C  8  Z      0.0298413396     0.0425748847     0.0453518308     0.1212492168     0.0029133118
  112  C  8  X      0.0696710632    -0.0156555745    -0.0662004988     0.0113573869     0.0188627917
  113  C  8  Y     -0.0077372707     0.0012920350     0.0082131524    -0.0439284900    -0.0037443072
  114  C  8  Z     -0.0316010693     0.0062838607     0.0304805686     0.0294560165    -0.0058730327
  115  C  8 XX     -0.0067847373     0.0061129814     0.0133363088     0.0016626929    -0.0061971014
  116  C  8 YY     -0.0092934091     0.0013834736     0.0074282350     0.0006482676    -0.0052224094
  117  C  8 ZZ     -0.0066726496     0.0026084575     0.0080107501    -0.0017793241    -0.0048762624
  118  C  8 XY      0.0020804614    -0.0001801213    -0.0014028493    -0.0035691076     0.0006807469
  119  C  8 XZ      0.0006156687    -0.0023848619    -0.0040125433     0.0018934582     0.0015878051
  120  C  8 YZ      0.0047475425     0.0005971732    -0.0014642137     0.0013886336     0.0019605302
  121  N  9  S      0.0234307939    -0.0515099535     0.0296908230     0.0006969005    -0.0031521529
  122  N  9  S      0.0489695478    -0.1059936061     0.0608393052     0.0015445251    -0.0061413335
  123  N  9  S     -0.0253410967    -0.0523643351     0.0554347017     0.0015890157    -0.0144317947
  124  N  9  X      0.0085509896    -0.0104690893     0.0067607898    -0.0004941877     0.0093597509
  125  N  9  Y     -0.0114007977     0.0176844989    -0.0078996789    -0.0002496839     0.0030439797
  126  N  9  Z      0.0051013328    -0.0105479761     0.0040447768     0.0005151844    -0.0071115850
  127  N  9  X      0.0053560504    -0.0003316176    -0.0040657837    -0.0001353239    -0.0043588060
  128  N  9  Y     -0.0082403181     0.0001014433     0.0034036282    -0.0000663978    -0.0037419886
  129  N  9  Z      0.0041503742     0.0010611421    -0.0018970654     0.0003480905     0.0037866536
  130  N  9 XX      0.0013893618    -0.0023109311     0.0015823562     0.0000158395     0.0011363118
  131  N  9 YY      0.0022980034    -0.0047440444     0.0025918520     0.0000807978    -0.0006538287
  132  N  9 ZZ      0.0008670443    -0.0020160285     0.0010483222     0.0000752676    -0.0007084599
  133  N  9 XY     -0.0013505471     0.0025353156    -0.0016892182     0.0000238967    -0.0009470774
  134  N  9 XZ      0.0005497305    -0.0013531496     0.0008518995    -0.0000038992     0.0000479246
  135  N  9 YZ     -0.0008070429     0.0022578930    -0.0011558523    -0.0000423615     0.0009458171
  136  C 10  S      0.0558701833     0.0458441188     0.0593747031     0.1040660669    -0.0144973575
  137  C 10  S     -0.1090965550    -0.0908400490    -0.1179614272    -0.2085031186     0.0290072870
  138  C 10  S     -0.0337308475    -0.0304121165    -0.0276717628    -0.0611829111     0.0016089509
  139  C 10  X      0.0160304768    -0.0319656893    -0.0692259550     0.1133453028     0.0373822094
  140  C 10  Y      0.0237767596    -0.0086889164    -0.0427664936    -0.0057031469     0.0378595694
  141  C 10  Z     -0.0281382965     0.0242267508     0.0721997998    -0.0564859791    -0.0509616711
  142  C 10  X     -0.0022119584    -0.0132438076    -0.0186315824     0.0336395315     0.0101003967
  143  C 10  Y      0.0186869182     0.0012716032    -0.0166854191     0.0095284701     0.0147659379
  144  C 10  Z     -0.0139842351     0.0063572391     0.0233183623    -0.0256461095    -0.0178034769
  145  C 10 XX     -0.0040675588    -0.0060016500    -0.0101675956    -0.0119761486     0.0043239747
  146  C 10 YY     -0.0084244042    -0.0059914324    -0.0065387021    -0.0153651933     0.0006808020
  147  C 10 ZZ     -0.0059836272    -0.0040079933    -0.0047721699    -0.0111399626     0.0008213634
  148  C 10 XY      0.0011181516     0.0023839127     0.0036222679     0.0035900625    -0.0012089442
  149  C 10 XZ      0.0001300477     0.0001927951     0.0010700642     0.0008101716    -0.0010395728
  150  C 10 YZ      0.0050280151     0.0018661597     0.0006648054     0.0068553840     0.0010583964
  151  C 11  S     -0.0308712276     0.0089235683     0.0338732146    -0.1092544877    -0.0279650116
  152  C 11  S      0.0612703158    -0.0174576905    -0.0680924349     0.2180195902     0.0563188773
  153  C 11  S      0.0231094442     0.0094698540    -0.0087864736     0.0537777913     0.0177726500
  154  C 11  X      0.0591902067     0.0724713187     0.1167294989     0.0983183757    -0.0449384396
  155  C 11  Y     -0.0309990577    -0.0358789211    -0.0693720758    -0.0078484640     0.0410976504
  156  C 11  Z     -0.0067141721    -0.0099548539    -0.0066132516    -0.0466180678    -0.0091503247
  157  C 11  X      0.0215454363     0.0215191558     0.0367316774     0.0319722245    -0.0158736649
  158  C 11  Y     -0.0087675280    -0.0124984615    -0.0226373757    -0.0120211053     0.0119587179
  159  C 11  Z     -0.0045679359    -0.0014911206    -0.0013153327    -0.0076467937    -0.0011153449
  160  C 11 XX      0.0023354534    -0.0024321908    -0.0061351244     0.0118284087     0.0040823939
  161  C 11 YY      0.0061658814     0.0009812574    -0.0014456111     0.0154800059     0.0027229054
  162  C 11 ZZ      0.0025602585    -0.0014480087    -0.0045849406     0.0124006234     0.0035694733
  163  C 11 XY     -0.0030132041    -0.0017990474    -0.0022998862    -0.0020688311     0.0006455058
  164  C 11 XZ      0.0023106220     0.0027904324     0.0044039728    -0.0017049199    -0.0019318418
  165  C 11 YZ     -0.0022246484    -0.0002603853     0.0006630472    -0.0074255447    -0.0011757366
  166  C 12  S     -0.0856174108    -0.0651979250    -0.0989739549     0.0010152808     0.0416486397
  167  C 12  S      0.1666602440     0.1293932788     0.1969276223    -0.0020652771    -0.0832280763
  168  C 12  S      0.0360587219     0.0247066913     0.0437467723    -0.0016539625    -0.0206613189
  169  C 12  X     -0.0026375693     0.0217841198     0.0428168404    -0.0396139885    -0.0202048491
  170  C 12  Y      0.0016018320    -0.0000968893    -0.0022566639     0.1626645829     0.0067246097
  171  C 12  Z      0.0003282536    -0.0116185890    -0.0213174774    -0.1109836564     0.0054157489
  172  C 12  X      0.0053817895     0.0092588280     0.0109088975    -0.0119204957    -0.0017823674
  173  C 12  Y      0.0002469095    -0.0001867211    -0.0009713637     0.0503107099     0.0019947743
  174  C 12  Z     -0.0028670436    -0.0047566350    -0.0053027057    -0.0344466049    -0.0007107195
  175  C 12 XX      0.0109228293     0.0091679554     0.0147662092     0.0019386810    -0.0067976592
  176  C 12 YY      0.0102279215     0.0075473881     0.0108027806     0.0006121258    -0.0039905811
  177  C 12 ZZ      0.0085105932     0.0066699492     0.0100271332    -0.0029268665    -0.0041987287
  178  C 12 XY     -0.0021748788    -0.0015490128    -0.0022296513    -0.0051194333     0.0007050698
  179  C 12 XZ     -0.0021321513    -0.0020225566    -0.0037549093     0.0029098849     0.0021605192
  180  C 12 YZ     -0.0040654066    -0.0026020166    -0.0034905733     0.0021147099     0.0011122773
  181  C 13  S     -0.0276108090     0.0117660752     0.0356462933     0.1091972792    -0.0216730097
  182  C 13  S      0.0548108946    -0.0230707941    -0.0715175299    -0.2179619656     0.0437034498
  183  C 13  S      0.0237133360     0.0075707048    -0.0116253866    -0.0519540030     0.0157152286
  184  C 13  X      0.0467631032     0.0566423505     0.0864209646    -0.0992339115    -0.0341466530
  185  C 13  Y      0.0224307116     0.0252330681     0.0523202786     0.0076247610    -0.0344719721
  186  C 13  Z     -0.0434405147    -0.0509986599    -0.0890096229     0.0472570636     0.0463756496
  187  C 13  X      0.0174190419     0.0160626918     0.0269701902    -0.0284944903    -0.0127961038
  188  C 13  Y      0.0062457147     0.0091716806     0.0162236801    -0.0063366083    -0.0093311421
  189  C 13  Z     -0.0145063036    -0.0161641065    -0.0276267775     0.0205020445     0.0145260052
  190  C 13 XX      0.0002203951    -0.0042780664    -0.0086272037    -0.0125565983     0.0044041826
  191  C 13 YY      0.0052446718     0.0001356031    -0.0024159649    -0.0157486684     0.0020742158
  192  C 13 ZZ      0.0044812544     0.0002295977    -0.0017519698    -0.0114217766     0.0015828668
  193  C 13 XY      0.0011495737     0.0018522138     0.0031940951     0.0038903955    -0.0014948260
  194  C 13 XZ      0.0001116137     0.0008551931     0.0014075657     0.0006719117    -0.0006141867
  195  C 13 YZ     -0.0037732310    -0.0015799882    -0.0014762708     0.0066942484     0.0002289701
  196  C 14  S      0.0573821042     0.0449272204     0.0592363320    -0.1043611786    -0.0222135360
  197  C 14  S     -0.1120385822    -0.0889353126    -0.1176469940     0.2092229019     0.0444589344
  198  C 14  S     -0.0401089474    -0.0286182999    -0.0230442968     0.0574175597     0.0046926840
  199  C 14  X      0.0262384004    -0.0400919568    -0.0935728603    -0.1148848727     0.0510609167
  200  C 14  Y     -0.0272905081     0.0144522614     0.0552331290     0.0156046386    -0.0445746322
  201  C 14  Z      0.0078034872     0.0097098662     0.0055314620     0.0491238910     0.0087166061
  202  C 14  X      0.0067706162    -0.0139078112    -0.0286851116    -0.0388653037     0.0159337796
  203  C 14  Y     -0.0201437477     0.0014477277     0.0217093593     0.0139389486    -0.0177913796
  204  C 14  Z      0.0126290092     0.0065555628    -0.0024673864     0.0095274375     0.0055035949
  205  C 14 XX     -0.0050101766    -0.0049004022    -0.0081593317     0.0115947345     0.0042572157
  206  C 14 YY     -0.0087104282    -0.0054130376    -0.0057925260     0.0152133569     0.0013376793
  207  C 14 ZZ     -0.0053350005    -0.0052589224    -0.0073590899     0.0116848168     0.0029162837
  208  C 14 XY      0.0026138771    -0.0001807764    -0.0013529563    -0.0026529532     0.0009301204
  209  C 14 XZ     -0.0005344174     0.0015957878     0.0038134638    -0.0013581487    -0.0024080867
  210  C 14 YZ      0.0044705714     0.0027987408     0.0025835791    -0.0072309948    -0.0003248914
  211  H 15  S      0.0510275857    -0.0525517472     0.0159555187    -0.0035498675     0.0964317853
  212  H 15  S      0.0066668653    -0.0155194493     0.0103628646    -0.0003178076     0.0227221919
  213  H 16  S      0.0313190975    -0.0311771450    -0.0258183796     0.0010192703    -0.0674132959
  214  H 16  S      0.0045536084    -0.0065873264    -0.0028299016    -0.0000760385    -0.0152007733
  215  H 17  S     -0.0142983989     0.0688392956    -0.0615784025     0.0000112228    -0.0234502081
  216  H 17  S     -0.0035142742     0.0136591754    -0.0125798188    -0.0003071977    -0.0086582096
  217  H 18  S     -0.0293726067     0.0465169503     0.0066759018    -0.0050109294     0.1344205128
  218  H 18  S     -0.0100466670     0.0085213981     0.0072453916    -0.0026742407     0.0308855037
  219  H 19  S      0.0320825002     0.0272171777    -0.0674350246     0.0029892970    -0.1168045729
  220  H 19  S      0.0080440747     0.0064494267    -0.0134058732     0.0008933483    -0.0252979339
  221  H 20  S      0.0421317655     0.0384502138    -0.0904641744     0.0031694333    -0.1222342130
  222  H 20  S      0.0018424105     0.0038296629    -0.0129356257     0.0012429119    -0.0269720372
  223  H 21  S     -0.0321800737    -0.0329600061    -0.0533845900    -0.1234803567     0.0233682400
  224  H 21  S     -0.0123787664    -0.0090924999    -0.0097569689    -0.0243855116     0.0021996691
  225  H 22  S      0.0212115432    -0.0055091469    -0.0331027154     0.1248917445     0.0364698425
  226  H 22  S     -0.0008390412    -0.0022960189    -0.0063475269     0.0273313491     0.0070905141
  227  H 23  S      0.0574539266     0.0641961630     0.1081046188    -0.0010990330    -0.0487766700
  228  H 23  S      0.0038207903     0.0094997304     0.0205047477    -0.0001960448    -0.0119468962
  229  H 24  S      0.0189877000    -0.0080715788    -0.0346030888    -0.1240674065     0.0283479990
  230  H 24  S     -0.0010622365    -0.0027080243    -0.0066919966    -0.0263171224     0.0053692456
  231  H 25  S     -0.0324140926    -0.0309233743    -0.0517453644     0.1202098516     0.0311041617
  232  H 25  S     -0.0115642138    -0.0086941480    -0.0088973824     0.0215032640     0.0022370952
  233  C 26  S     -0.1347398264     0.0474845985     0.0684767250     0.0006657717     0.0011082416
  234  C 26  S      0.2511649794    -0.1038820308    -0.1335020563    -0.0009722696    -0.0122237055
  235  C 26  S      0.2312930824    -0.1039548080    -0.1066598278    -0.0121261924     0.0114468452
  236  C 26  X      0.1376717025     0.1315748471    -0.0398202654    -0.0010416236     0.1462703074
  237  C 26  Y     -0.0047726003    -0.0106315166     0.0081729034    -0.0117772832     0.0129559951
  238  C 26  Z     -0.0695506744    -0.0668978144     0.0143165050     0.0103073577    -0.0957508021
  239  C 26  X     -0.1064732815    -0.0303346069    -0.0593408781     0.0011946920    -0.0733619463
  240  C 26  Y      0.0044418820     0.0009797283     0.0051646816     0.0056809831     0.0076757662
  241  C 26  Z      0.0528804671     0.0110038927     0.0331305260    -0.0056392195     0.0349032127
  242  C 26 XX      0.0240426324    -0.0105399198    -0.0134363820     0.0005690665    -0.0008216903
  243  C 26 YY      0.0069735693    -0.0024446273    -0.0035450643     0.0001043272    -0.0000877827
  244  C 26 ZZ      0.0112452581    -0.0048361241    -0.0066600096    -0.0008287947    -0.0024619471
  245  C 26 XY     -0.0011754436     0.0003462314     0.0000957060    -0.0014021510    -0.0020413059
  246  C 26 XZ     -0.0098984874     0.0047917446     0.0062166133     0.0007657979     0.0021223050
  247  C 26 YZ      0.0003523323    -0.0006643343     0.0001699591     0.0006683054     0.0004205122
  248  C 27  S     -0.1285712600    -0.0770710655    -0.0230571867     0.0017626122    -0.0413968854
  249  C 27  S      0.2423474054     0.1540131438     0.0602439495    -0.0036754386     0.0807816569
  250  C 27  S      0.2135644012     0.1336339481     0.0458677325    -0.0001099045     0.1339155807
  251  C 27  X     -0.1470701803     0.0356515159     0.1599887899     0.0125361735    -0.1004681220
  252  C 27  Y      0.0087835509    -0.0042973252    -0.0081362355    -0.0359409195     0.0109246822
  253  C 27  Z      0.0719528668    -0.0170014833    -0.0793975871     0.0223132776     0.0433406809
  254  C 27  X      0.0600155900    -0.0270495500    -0.0608392347     0.0026024509    -0.0311139914
  255  C 27  Y     -0.0028483110     0.0011171813     0.0029550036    -0.0181627736     0.0029406873
  256  C 27  Z     -0.0289773993     0.0152073651     0.0268229237     0.0135716046     0.0114815689
  257  C 27 XX      0.0226470754     0.0157006350     0.0075928833     0.0013902456     0.0080429834
  258  C 27 YY      0.0071866867     0.0038512135     0.0016553427     0.0003980808     0.0027081564
  259  C 27 ZZ      0.0107983568     0.0067284463     0.0029148026    -0.0024383874     0.0029348503
  260  C 27 XY     -0.0010994745    -0.0006763026    -0.0005490270    -0.0040687754    -0.0013542316
  261  C 27 XZ     -0.0087134228    -0.0066307274    -0.0028927951     0.0023198760    -0.0020957045
  262  C 27 YZ      0.0005026624     0.0004981860     0.0007057541     0.0016744983     0.0003572292
  263  C 28  S      0.0712198534    -0.0790914335     0.0150684780     0.0007680902    -0.0062065839
  264  C 28  S     -0.1466293254     0.1618305187    -0.0282141002    -0.0012039971     0.0164536724
  265  C 28  S      0.0438807667     0.0691444847    -0.0786121230    -0.0211871625     0.0229893680
  266  C 28  X     -0.0577714241     0.0904293476    -0.0912848530     0.0029288365    -0.1133140347
  267  C 28  Y      0.0137582920    -0.1555126026     0.1166098844     0.0040110446    -0.0377032829
  268  C 28  Z      0.0213817929     0.0930914003    -0.0619787072    -0.0049462357     0.0849723840
  269  C 28  X      0.0220119602    -0.0078828273    -0.0244870248    -0.0052424602    -0.0344317411
  270  C 28  Y     -0.0658129198    -0.0068399720     0.0381441439     0.0017294321    -0.0364123377
  271  C 28  Z      0.0346804778     0.0130534764    -0.0155996450     0.0039400074     0.0454369941
  272  C 28 XX     -0.0036380743     0.0048467438     0.0010312213    -0.0002716058     0.0065758158
  273  C 28 YY     -0.0108099128     0.0153609012    -0.0044711875    -0.0000909790     0.0009819394
  274  C 28 ZZ     -0.0087418277     0.0048531309     0.0006083452     0.0000878076    -0.0026165758
  275  C 28 XY      0.0019774884    -0.0077411350     0.0029513765     0.0001193031    -0.0020445207
  276  C 28 XZ     -0.0002283310     0.0028269532     0.0001913517     0.0000356532     0.0022069647
  277  C 28 YZ      0.0060513417    -0.0038205387    -0.0003759914     0.0000671386     0.0005408549

                         31               32               33               34               35
                   -0.6311824587    -0.6144905659    -0.5875785084    -0.5648322612    -0.5294995175
    1  C  1  S      0.0571777733    -0.0754153369    -0.0073801867     0.0161262645     0.0035411905
    2  C  1  S     -0.1203829842     0.1491757869     0.0154642627    -0.0267247870    -0.0045285110
    3  C  1  S     -0.0277636260     0.2106432182     0.0142709684    -0.1019549045    -0.0134410398
    4  C  1  X      0.1257535660     0.0140454843    -0.0238236942     0.1181313283     0.0524359124
    5  C  1  Y      0.0921260261     0.0650558075    -0.0140245801    -0.0405171671    -0.0010980212
    6  C  1  Z     -0.1082967895     0.1449619591     0.0549783686     0.0991805551    -0.0165780328
    7  C  1  X      0.0544243521     0.0418186469    -0.0114852516     0.0071118641     0.0184852360
    8  C  1  Y      0.0392884729     0.0543512855    -0.0060511954    -0.0415268172    -0.0045123203
    9  C  1  Z     -0.0292296305    -0.0171998433     0.0149778806     0.0765241997     0.0017311719
   10  C  1 XX     -0.0039740869     0.0121714996     0.0015894621     0.0074326346     0.0015759773
   11  C  1 YY     -0.0102844026     0.0096638659     0.0023669724     0.0000281340    -0.0007096275
   12  C  1 ZZ     -0.0118201408     0.0084884824     0.0003177674    -0.0109175124    -0.0021527454
   13  C  1 XY     -0.0008411688     0.0000605696     0.0015674171     0.0035399003    -0.0006093348
   14  C  1 XZ     -0.0012476530    -0.0066876616    -0.0009116896    -0.0035605236     0.0001839720
   15  C  1 YZ      0.0004777725    -0.0088623869     0.0005075573     0.0057195883     0.0012995321
   16  C  2  S      0.0243618713     0.1174815250    -0.0054964847    -0.0149915274     0.0001831691
   17  C  2  S     -0.0582516313    -0.2371374757     0.0131284396     0.0299399417     0.0000746072
   18  C  2  S      0.0196948064    -0.2029365638    -0.0182837946     0.0601260807     0.0065111725
   19  C  2  X      0.0729084839     0.0436934288    -0.0230845952    -0.0248156483     0.0116853610
   20  C  2  Y      0.0981040406     0.1227992806    -0.0597559394    -0.2181379178    -0.0053503566
   21  C  2  Z     -0.0511568987    -0.0392481228    -0.0148791660    -0.0746534395    -0.0052006917
   22  C  2  X      0.0440868780    -0.0077907361    -0.0164924148    -0.0075939156     0.0049989407
   23  C  2  Y      0.0480900531    -0.0328459473    -0.0328662881    -0.0702436247    -0.0005544103
   24  C  2  Z     -0.0189359318    -0.0293584250    -0.0041632852    -0.0294405838    -0.0044529612
   25  C  2 XX      0.0020102900    -0.0097490734     0.0006947484     0.0056262817     0.0005784915
   26  C  2 YY     -0.0060854303    -0.0279655381     0.0011932319     0.0027730199    -0.0005215921
   27  C  2 ZZ     -0.0088434086    -0.0087271975     0.0021862384     0.0032738351     0.0001119782
   28  C  2 XY      0.0029538668    -0.0074527686    -0.0003333120     0.0025796185     0.0002497814
   29  C  2 XZ      0.0025454529    -0.0036402023    -0.0011921740     0.0022722778     0.0016982106
   30  C  2 YZ     -0.0017839651    -0.0039919341    -0.0000505989    -0.0010311599    -0.0002037941
   31  C  3  S     -0.0047923575    -0.1150668796    -0.0053086819    -0.0095444287    -0.0023262182
   32  C  3  S      0.0089361673     0.2383781259     0.0096742657     0.0186843621     0.0044563798
   33  C  3  S     -0.0560141540     0.1740824931     0.0495236357     0.0453528160     0.0051065310
   34  C  3  X     -0.0051775829     0.0468033397     0.0045646562     0.0129909743    -0.0048851162
   35  C  3  Y     -0.0349619654     0.0145335690    -0.0213367449    -0.0891214850    -0.0101124266
   36  C  3  Z      0.0809684564    -0.1545919687    -0.0659310303    -0.2164057787    -0.0167570846
   37  C  3  X     -0.0029592856     0.0044531674     0.0040698915     0.0100234619     0.0006977974
   38  C  3  Y     -0.0055709754     0.0189312254    -0.0067780848    -0.0213346810     0.0000504324
   39  C  3  Z      0.0064907237     0.0100822069    -0.0037770217    -0.0744151601    -0.0074711827
   40  C  3 XX     -0.0011994056     0.0105270618     0.0014178150     0.0017004020    -0.0009282464
   41  C  3 YY     -0.0030635498     0.0072110143     0.0010490344     0.0039000150     0.0006759765
   42  C  3 ZZ      0.0034629253     0.0300319054     0.0010573132     0.0029127694     0.0011535707
   43  C  3 XY     -0.0025848551    -0.0000427786     0.0001244539    -0.0010284867    -0.0004060543
   44  C  3 XZ      0.0035545238    -0.0023268247    -0.0010964164    -0.0023023586    -0.0007583678
   45  C  3 YZ     -0.0024595587     0.0061231911     0.0002612764     0.0003562598     0.0000352853
   46  C  4  S      0.0410082239     0.0714937083     0.0064369445    -0.0048606325    -0.0023904607
   47  C  4  S     -0.0900350826    -0.1427922462    -0.0090234608     0.0183355312     0.0046034483
   48  C  4  S      0.0164034799    -0.1763678234    -0.0666952508    -0.0827099158    -0.0141824469
   49  C  4  X     -0.0514631382    -0.0256543320     0.0436128651     0.1229273085    -0.0049304083
   50  C  4  Y     -0.1167094434    -0.1098816678     0.0234446749     0.0974471400     0.0213501858
   51  C  4  Z      0.1029056458    -0.0695077509    -0.0140283425     0.0285908585     0.0127554750
   52  C  4  X     -0.0161357594     0.0111774672     0.0198914439     0.0452789795     0.0011937244
   53  C  4  Y     -0.0479861835     0.0159739293     0.0333873460     0.0767524649     0.0137524862
   54  C  4  Z      0.0467024913    -0.0639858912    -0.0201406986    -0.0103348348     0.0008936592
   55  C  4 XX     -0.0086171030    -0.0092915405    -0.0001917684    -0.0044311823    -0.0007771757
   56  C  4 YY     -0.0062726310    -0.0119472131    -0.0012512528     0.0006413168    -0.0000274380
   57  C  4 ZZ     -0.0051289940    -0.0076508571     0.0002656153     0.0094665416     0.0020435328
   58  C  4 XY     -0.0005875550    -0.0001686157    -0.0027442307    -0.0074400880     0.0006443872
   59  C  4 XZ      0.0021405367     0.0055225171     0.0008641179     0.0035679742    -0.0003683496
   60  C  4 YZ     -0.0007908133     0.0085119363     0.0005556067    -0.0033153425    -0.0008750948
   61  C  5  S      0.0151155627    -0.0080824419    -0.0272563178     0.0000217590     0.0183065361
   62  C  5  S     -0.0380760532     0.0080819146     0.0553886195    -0.0029234487    -0.0406746808
   63  C  5  S     -0.1923768936     0.2003037531     0.0773473325    -0.0540410614    -0.0885470205
   64  C  5  X     -0.1705877528     0.0271968167     0.0243856336    -0.1043046818    -0.0081321565
   65  C  5  Y     -0.0760865952    -0.0369674036     0.0074762764     0.0269675358     0.0050463700
   66  C  5  Z      0.1583255354    -0.0233333551    -0.0108822442     0.0987574620     0.0092579312
   67  C  5  X     -0.1526187764    -0.0599606569    -0.0019025931    -0.0859678495    -0.0499702502
   68  C  5  Y     -0.0452839319    -0.0510769405     0.0135076368     0.0397672505     0.0072101359
   69  C  5  Z      0.1187786091     0.0386164696    -0.0066056561     0.0344999369     0.0291099653
   70  C  5 XX     -0.0026315083     0.0029683679     0.0028786094    -0.0069890666    -0.0038609462
   71  C  5 YY     -0.0025903480    -0.0058897171     0.0034315245     0.0037553337    -0.0023298540
   72  C  5 ZZ     -0.0016196137     0.0041041677     0.0040340097     0.0022315726    -0.0026429474
   73  C  5 XY      0.0046333383     0.0025423416    -0.0011781750    -0.0009453088     0.0007060127
   74  C  5 XZ      0.0003259802     0.0001930294    -0.0013056119    -0.0008068775    -0.0000550196
   75  C  5 YZ     -0.0017048824     0.0000579062    -0.0009199451    -0.0014058714     0.0009926028
   76  C  6  S     -0.0024059089     0.0013270612    -0.0075893353    -0.0114573421    -0.0002172090
   77  C  6  S      0.0113482094    -0.0039951890     0.0143185642     0.0248711643     0.0013585374
   78  C  6  S     -0.0856330557     0.0006889720     0.0407298939     0.0821668139     0.0080609157
   79  C  6  X      0.0530935319    -0.0375925417    -0.0031682411     0.1370057401     0.0394588088
   80  C  6  Y     -0.0408120207    -0.0834822581     0.0261877520     0.0954673382     0.0046994891
   81  C  6  Z     -0.0273444336     0.1004876200     0.0459660976     0.1185110881     0.0001885848
   82  C  6  X      0.0013625413    -0.0082358629     0.0074081168     0.0668741100     0.0147502456
   83  C  6  Y      0.0011531358    -0.0198294346     0.0047305874     0.0208162534     0.0006585715
   84  C  6  Z     -0.0019615720     0.0256153128     0.0110476818     0.0374603863    -0.0044163850
   85  C  6 XX     -0.0009820219    -0.0031210373     0.0030356066     0.0050612988    -0.0010226321
   86  C  6 YY      0.0014052392     0.0053701754     0.0006853381    -0.0006755651    -0.0000107772
   87  C  6 ZZ     -0.0001931650    -0.0030974994     0.0006499585     0.0036423769     0.0011351222
   88  C  6 XY     -0.0048014185    -0.0011718858     0.0009185252     0.0011328683    -0.0000522268
   89  C  6 XZ     -0.0011905089     0.0043589279     0.0016435008     0.0027218425    -0.0000600194
   90  C  6 YZ      0.0052762039    -0.0025298317    -0.0010001652    -0.0003277783     0.0005729715
   91  C  7  S      0.0333545030     0.0192400974     0.0060626444     0.0400887554     0.0046397274
   92  C  7  S     -0.0741934655    -0.0447551982    -0.0124908115    -0.0892777665    -0.0099883596
   93  C  7  S      0.0468540686    -0.0324338608    -0.0204198907     0.0363272326    -0.0037499905
   94  C  7  X      0.0485740021     0.0188677345     0.0078244728     0.0263637935    -0.0050673805
   95  C  7  Y     -0.0548647791    -0.0277326188    -0.0087651430    -0.0622070933    -0.0084481972
   96  C  7  Z      0.0158513798     0.0280404438     0.0044675783     0.0387629467     0.0094907780
   97  C  7  X     -0.0381877022     0.0112843021     0.0184580497    -0.0388950533    -0.0011591466
   98  C  7  Y      0.0657534637    -0.0181813957    -0.0253991077     0.0641891645    -0.0022178199
   99  C  7  Z     -0.0330393556     0.0018041949     0.0099329343    -0.0246727889     0.0030502091
  100  C  7 XX     -0.0052753042    -0.0025784514    -0.0008725687    -0.0047973267    -0.0000828798
  101  C  7 YY     -0.0065535552    -0.0039116271    -0.0007024931    -0.0071292833    -0.0010898145
  102  C  7 ZZ     -0.0026533914    -0.0025513872    -0.0006063358    -0.0047134114    -0.0007360435
  103  C  7 XY      0.0031562907     0.0010981944     0.0004757565     0.0025561263     0.0000125562
  104  C  7 XZ     -0.0006358560    -0.0010559140    -0.0003590292    -0.0015425617    -0.0002051962
  105  C  7 YZ      0.0009866872     0.0012912408     0.0001259927     0.0025304321     0.0006870957
  106  C  8  S      0.0373924762    -0.0060918267     0.0081362724     0.0058487924     0.0288685104
  107  C  8  S     -0.0738421639     0.0120827139    -0.0138726641    -0.0120559894    -0.0573667776
  108  C  8  S     -0.0024718398    -0.0003734407     0.1462868765    -0.0210220478    -0.2500980518
  109  C  8  X     -0.0417217116     0.0155268837    -0.2148532882     0.0226772409     0.1569929789
  110  C  8  Y      0.0040545741    -0.0016407546     0.0156061275    -0.0002417058    -0.0131101647
  111  C  8  Z      0.0188066555    -0.0081252977     0.1030700058    -0.0113200350    -0.0734620449
  112  C  8  X     -0.0145852137     0.0018372969    -0.1636490912     0.0426549639    -0.0934801497
  113  C  8  Y      0.0030796194     0.0023300691     0.0135465827    -0.0121800685     0.0035686323
  114  C  8  Z      0.0076164851    -0.0013474378     0.0767376140    -0.0129045084     0.0478426559
  115  C  8 XX     -0.0040573683     0.0006947896     0.0017901916    -0.0002882697    -0.0156009878
  116  C  8 YY     -0.0049084824     0.0008867937    -0.0017969271    -0.0015894914     0.0069900561
  117  C  8 ZZ     -0.0037057602     0.0006308264    -0.0007231791    -0.0009224613    -0.0005768080
  118  C  8 XY      0.0010485923    -0.0000663471    -0.0000338266     0.0000899198    -0.0008633251
  119  C  8 XZ      0.0002608728     0.0000038156    -0.0015387602    -0.0003679357     0.0099756995
  120  C  8 YZ      0.0019739317    -0.0004594808     0.0009864594     0.0010463870    -0.0065714338
  121  N  9  S      0.0189558728     0.0099995446     0.0028315108     0.0205809634     0.0024527790
  122  N  9  S      0.0378092356     0.0212701212     0.0071217500     0.0415539511     0.0052597209
  123  N  9  S      0.0804817534     0.0083230443    -0.0176071153     0.0874733711     0.0037121073
  124  N  9  X     -0.0037182405     0.0004283877    -0.0009842271     0.0023897243     0.0033588975
  125  N  9  Y     -0.0039260491    -0.0036094077    -0.0003091749     0.0045409458     0.0023155499
  126  N  9  Z      0.0049169125    -0.0055287950    -0.0000273260    -0.0069436428    -0.0035679273
  127  N  9  X     -0.0033468285     0.0011919916     0.0027551306    -0.0081069681    -0.0014736942
  128  N  9  Y      0.0114218207     0.0009144340    -0.0052312867     0.0071420272    -0.0015090329
  129  N  9  Z     -0.0064156672     0.0069182445     0.0033153807    -0.0014844617     0.0016497242
  130  N  9 XX      0.0001334504     0.0006277999     0.0002661505     0.0013393693     0.0005738512
  131  N  9 YY      0.0018360859     0.0014630020     0.0004054628     0.0013609074     0.0000002720
  132  N  9 ZZ      0.0009387976    -0.0000155106     0.0003051506     0.0003295365    -0.0000917218
  133  N  9 XY     -0.0004475167    -0.0006660736     0.0000489258    -0.0010819625    -0.0003755374
  134  N  9 XZ      0.0004796102    -0.0001909326    -0.0000524088     0.0002598821     0.0000194563
  135  N  9 YZ     -0.0012670800     0.0001733471     0.0000242787     0.0000031823     0.0003049091
  136  C 10  S     -0.0096595299     0.0005363824    -0.0021212685     0.0052818162    -0.0652626780
  137  C 10  S      0.0194045273    -0.0010954277     0.0039762590    -0.0103630147     0.1318321146
  138  C 10  S     -0.0010402623     0.0017053997     0.0076113957    -0.0173307164     0.3402137539
  139  C 10  X      0.0212422616    -0.0016653392    -0.0684020892     0.0322260412    -0.1400351059
  140  C 10  Y      0.0477596090    -0.0121063312     0.1479088715    -0.0283232981     0.0766460445
  141  C 10  Z     -0.0501949382     0.0113196370    -0.0830844373     0.0051055135     0.0134312386
  142  C 10  X      0.0061132763     0.0007637482    -0.0166126278     0.0030560380     0.0439948078
  143  C 10  Y      0.0172208582    -0.0048931245     0.0411901330    -0.0043110690    -0.0680435938
  144  C 10  Z     -0.0178058010     0.0037575277    -0.0244468970     0.0013438731     0.0310119755
  145  C 10 XX      0.0039131364    -0.0006873336     0.0041215458    -0.0004247359     0.0058411328
  146  C 10 YY     -0.0000500944     0.0002635528    -0.0004946506    -0.0014900769     0.0163833933
  147  C 10 ZZ      0.0004837483    -0.0000809694     0.0012051376    -0.0008437431     0.0058524245
  148  C 10 XY     -0.0008031645     0.0000516737     0.0003658184     0.0003364872    -0.0090352630
  149  C 10 XZ     -0.0013081290     0.0003555685    -0.0025138863    -0.0002963494     0.0064591964
  150  C 10 YZ      0.0012354766    -0.0003150586     0.0007615795     0.0008037308    -0.0063219447
  151  C 11  S     -0.0240349201     0.0055598950    -0.0352009816    -0.0027721082     0.0705451447
  152  C 11  S      0.0482620198    -0.0112576895     0.0686619113     0.0065857933    -0.1435531034
  153  C 11  S      0.0235382639    -0.0079896706     0.0660371011     0.0070839605    -0.3165427997
  154  C 11  X     -0.0333676782     0.0037499572     0.0258758933    -0.0141687861     0.0216926243
  155  C 11  Y      0.0449049452    -0.0111575617     0.1363431405    -0.0255432075    -0.0146624805
  156  C 11  Z     -0.0184697101     0.0070273426    -0.1247515452     0.0284804269     0.0003160091
  157  C 11  X     -0.0135657301     0.0022158412     0.0010077380    -0.0070405836     0.0550832076
  158  C 11  Y      0.0116303407    -0.0027243269     0.0370190337    -0.0104334460     0.0713963817
  159  C 11  Z     -0.0020322479     0.0011727683    -0.0306163004     0.0122687601    -0.0876385701
  160  C 11 XX      0.0034663298    -0.0008092262     0.0060785663    -0.0004922730    -0.0021391730
  161  C 11 YY      0.0026681924    -0.0007172082     0.0056720988     0.0002413082    -0.0115236924
  162  C 11 ZZ      0.0031100295    -0.0007391439     0.0050141823     0.0003341939    -0.0120999921
  163  C 11 XY      0.0003318444    -0.0000333166    -0.0008215794     0.0004156383    -0.0048101803
  164  C 11 XZ     -0.0014250581     0.0002066942    -0.0014737897     0.0001107377     0.0026060304
  165  C 11 YZ     -0.0011337720     0.0003292774    -0.0023886137    -0.0003313342     0.0094197233
  166  C 12  S      0.0299902828    -0.0050186574     0.0139787250     0.0063319250    -0.0669609183
  167  C 12  S     -0.0602290756     0.0100320601    -0.0292727973    -0.0120874154     0.1307785717
  168  C 12  S     -0.0176581878     0.0046554480    -0.0077513112    -0.0198658435     0.3009398755
  169  C 12  X     -0.0071357321    -0.0015291581     0.1129216016    -0.0481205086     0.2160468467
  170  C 12  Y     -0.0023049083    -0.0003268478    -0.0099978556     0.0052735098    -0.0143999228
  171  C 12  Z      0.0056375046     0.0002927124    -0.0527191988     0.0223239330    -0.1044488047
  172  C 12  X      0.0047214564    -0.0031195409     0.0542055034    -0.0115670795    -0.0359138668
  173  C 12  Y     -0.0013400105    -0.0003041187    -0.0041421047     0.0022098979     0.0052435045
  174  C 12  Z     -0.0016551905     0.0009852269    -0.0258195838     0.0051209231     0.0152477756
  175  C 12 XX     -0.0055582254     0.0010006096    -0.0036955313    -0.0015536887     0.0205763569
  176  C 12 YY     -0.0023367895     0.0002618030     0.0017741519    -0.0009288275     0.0019284822
  177  C 12 ZZ     -0.0027737770     0.0004215737    -0.0000039493    -0.0009612254     0.0066577647
  178  C 12 XY      0.0006178505    -0.0000770381    -0.0001272919     0.0001699881    -0.0010196660
  179  C 12 XZ      0.0019126876    -0.0004140800     0.0022995589     0.0005234123    -0.0095722931
  180  C 12 YZ      0.0002903805     0.0000185914    -0.0017493356     0.0003199984     0.0023699878
  181  C 13  S     -0.0268875216     0.0054900833    -0.0359381189    -0.0023100558     0.0711920604
  182  C 13  S      0.0540027834    -0.0110591090     0.0704376115     0.0052031418    -0.1449537970
  183  C 13  S      0.0245934320    -0.0096565976     0.0675687492     0.0135532967    -0.3142992611
  184  C 13  X     -0.0086648987    -0.0011758292     0.0918146741    -0.0286051032     0.0069769138
  185  C 13  Y     -0.0406533416     0.0108414339    -0.1436311090     0.0280782776     0.0119528966
  186  C 13  Z      0.0377102925    -0.0081724084     0.0673717206    -0.0073714695    -0.0134924552
  187  C 13  X     -0.0068024723     0.0016119059     0.0193058063    -0.0151636340     0.0898197425
  188  C 13  Y     -0.0095948816     0.0020607922    -0.0376131721     0.0144792549    -0.0814936822
  189  C 13  Z      0.0115702122    -0.0023981352     0.0201482896    -0.0036306831     0.0180622629
  190  C 13 XX      0.0044511560    -0.0009469897     0.0065167516    -0.0001145591    -0.0078581878
  191  C 13 YY      0.0033362869    -0.0007644645     0.0057734357     0.0002545897    -0.0137722731
  192  C 13 ZZ      0.0024824099    -0.0005287462     0.0046916156    -0.0002164518    -0.0044759403
  193  C 13 XY     -0.0014688260     0.0002537220    -0.0014984767    -0.0003933498     0.0094227243
  194  C 13 XZ     -0.0004486469     0.0000831089    -0.0011322173     0.0004526995    -0.0054465416
  195  C 13 YZ     -0.0006289837     0.0001816842    -0.0020308534     0.0000252851     0.0038364571
  196  C 14  S     -0.0067791107     0.0008612569    -0.0034587119     0.0048930487    -0.0677830393
  197  C 14  S      0.0137969752    -0.0016423515     0.0067975227    -0.0100587599     0.1370861537
  198  C 14  S     -0.0025072311     0.0052112388     0.0129427351    -0.0367171238     0.3360153422
  199  C 14  X      0.0464960452    -0.0078335305     0.0014500346     0.0212478624    -0.1036827903
  200  C 14  Y     -0.0518763995     0.0132410506    -0.1387761842     0.0218442138    -0.0543220382
  201  C 14  Z      0.0171924651    -0.0059644959     0.1119560301    -0.0296194543     0.0996187613
  202  C 14  X      0.0158228250    -0.0016338541     0.0014185739     0.0041479507     0.0167551115
  203  C 14  Y     -0.0184182219     0.0061304897    -0.0388965143    -0.0029314182     0.0598439221
  204  C 14  Z      0.0059209340    -0.0038492464     0.0309710308    -0.0003751750    -0.0579272434
  205  C 14 XX      0.0030509814    -0.0006105538     0.0048851087    -0.0006759782     0.0012347101
  206  C 14 YY     -0.0007344503     0.0001972190    -0.0003278370    -0.0014577945     0.0147778013
  207  C 14 ZZ      0.0010802455    -0.0001168496     0.0007279444    -0.0008585918     0.0127332205
  208  C 14 XY      0.0008100042    -0.0001152290    -0.0006655200     0.0004173479     0.0031667006
  209  C 14 XZ     -0.0021330287     0.0004533471    -0.0020931335    -0.0001864612    -0.0004639189
  210  C 14 YZ      0.0007881311    -0.0002723547     0.0012750503     0.0007787476    -0.0111800647
  211  H 15  S     -0.1640564445     0.1318870886     0.0471864672     0.0049248434    -0.0326583486
  212  H 15  S     -0.0259680408     0.0394316540     0.0083542924    -0.0127108413    -0.0106774910
  213  H 16  S     -0.0872218909    -0.2007563547     0.0471674385     0.1657840038     0.0009225669
  214  H 16  S     -0.0106328835    -0.0593522261     0.0058160654     0.0283939253    -0.0006135022
  215  H 17  S     -0.0395426119     0.2197641997     0.0506196907     0.1653426350     0.0157931176
  216  H 17  S     -0.0040353812     0.0601201683     0.0114545008     0.0275294198     0.0034594425
  217  H 18  S     -0.1349234715    -0.1161967029     0.0153311507     0.0711320593     0.0113378990
  218  H 18  S     -0.0205803875    -0.0360327065    -0.0002909234     0.0076878154     0.0031790833
  219  H 19  S     -0.0047197278     0.0067186825     0.0365687299     0.1479478999     0.0161995610
  220  H 19  S      0.0095837418     0.0002145347     0.0029488631     0.0208397966     0.0048573311
  221  H 20  S     -0.0343383290    -0.0069579540     0.0126484956    -0.0589205263    -0.0256855988
  222  H 20  S     -0.0014622961    -0.0012385610     0.0038164989    -0.0054761862    -0.0072593168
  223  H 21  S      0.0301161292    -0.0070839827     0.1124026995    -0.0336030546     0.1819187897
  224  H 21  S      0.0017781669    -0.0003405310     0.0233042318    -0.0100085640     0.0663932500
  225  H 22  S      0.0416221933    -0.0120708028     0.1524533004    -0.0238699623    -0.0894469116
  226  H 22  S      0.0086936938    -0.0023115284     0.0307501048    -0.0038052677    -0.0436915770
  227  H 23  S     -0.0333629512     0.0041140058     0.0627483152    -0.0420897955     0.2548457220
  228  H 23  S     -0.0107223485     0.0020785443     0.0014707909    -0.0091885168     0.0854392814
  229  H 24  S      0.0448778534    -0.0117970404     0.1501821137    -0.0238229823    -0.0927261650
  230  H 24  S      0.0090991766    -0.0022629837     0.0294853781    -0.0032110043    -0.0438339425
  231  H 25  S      0.0258916779    -0.0070286013     0.1087810149    -0.0321962315     0.1777981313
  232  H 25  S      0.0016796814    -0.0003104397     0.0191228319    -0.0084986992     0.0612619688
  233  C 26  S      0.0308509257    -0.0099426777     0.0392246919     0.0220062648    -0.0330401303
  234  C 26  S     -0.0706705425     0.0265308989    -0.0819600201    -0.0491528829     0.0623874358
  235  C 26  S      0.0098702989     0.0228889851    -0.1472860545     0.0235473418     0.0570911122
  236  C 26  X      0.1833899196    -0.0367621630    -0.0977893910     0.1105425318     0.0682881166
  237  C 26  Y     -0.0254850350    -0.0069644738     0.0066228142     0.0068738556    -0.0002723705
  238  C 26  Z     -0.0823674779     0.0122270546     0.0499957905    -0.0546501261    -0.0350236978
  239  C 26  X     -0.1445534248     0.0111089640    -0.0395651477    -0.0345378654    -0.0555518483
  240  C 26  Y      0.0088992072     0.0054513424    -0.0008651378    -0.0040467311     0.0024880422
  241  C 26  Z      0.0789828781    -0.0057824623     0.0211734769     0.0253488154     0.0289738969
  242  C 26 XX     -0.0083480314     0.0030018814    -0.0076267897    -0.0059249937     0.0068209241
  243  C 26 YY     -0.0020945140     0.0008539168    -0.0028307038    -0.0014309640     0.0014172944
  244  C 26 ZZ     -0.0028712277     0.0017786837    -0.0038968065    -0.0017983407     0.0028441919
  245  C 26 XY      0.0018001737     0.0002633483     0.0000960681    -0.0002498132    -0.0003781136
  246  C 26 XZ      0.0027824486    -0.0007461712     0.0026784033     0.0015676886    -0.0032934394
  247  C 26 YZ     -0.0008205692    -0.0000130268     0.0000529945     0.0000663911     0.0000736567
  248  C 27  S     -0.0585679364     0.0123758704    -0.0262731264    -0.0218891698     0.0478000710
  249  C 27  S      0.1236358925    -0.0255329629     0.0609312348     0.0471906309    -0.1150697394
  250  C 27  S      0.1873258561    -0.0325107764    -0.0273524114     0.0852330967    -0.0426977724
  251  C 27  X     -0.0622085907     0.0027118633     0.1847091822    -0.0512992637    -0.1774398823
  252  C 27  Y     -0.0014339124    -0.0038412766    -0.0109991763     0.0083084795     0.0121457299
  253  C 27  Z      0.0332131807    -0.0046928049    -0.0895720851     0.0256189304     0.0867523345
  254  C 27  X     -0.0729552961     0.0064701042    -0.1020640951     0.0015153015    -0.0737794127
  255  C 27  Y     -0.0006483411    -0.0058686032     0.0083846854     0.0087766715     0.0058838342
  256  C 27  Z      0.0342816387    -0.0060663663     0.0488597145    -0.0056865893     0.0353982710
  257  C 27 XX      0.0113092225    -0.0025719331     0.0062016086     0.0044763601    -0.0117440379
  258  C 27 YY      0.0042413161    -0.0008354069     0.0021780348     0.0016042783    -0.0038037216
  259  C 27 ZZ      0.0061856944    -0.0013712067     0.0029727559     0.0023801489    -0.0063468168
  260  C 27 XY      0.0002782612     0.0005514468    -0.0006892962    -0.0006092330    -0.0001934393
  261  C 27 XZ     -0.0043560233     0.0012951281    -0.0024777507    -0.0016216359     0.0039790456
  262  C 27 YZ     -0.0002949261    -0.0002220616    -0.0001325449     0.0005363666    -0.0015579235
  263  C 28  S     -0.0377543937    -0.0028935437     0.0051999916    -0.0294149997    -0.0073437101
  264  C 28  S      0.0809890739     0.0142189530    -0.0123137397     0.0577172409     0.0143558174
  265  C 28  S     -0.1451730530    -0.1588364888     0.0311584393     0.0111456581     0.0096268056
  266  C 28  X     -0.0281484429    -0.0445238226     0.0100256876    -0.0878596655    -0.0401788127
  267  C 28  Y      0.1387611120     0.0598507119     0.0132338097     0.1213019442     0.0098812096
  268  C 28  Z     -0.1111726378     0.0228947811    -0.0048848305    -0.0237416265     0.0136673079
  269  C 28  X     -0.0176748383     0.0149171348     0.0103902519    -0.0908108957    -0.0120023821
  270  C 28  Y      0.0895045333    -0.0491893897    -0.0165863461     0.1214869785     0.0021816021
  271  C 28  Z     -0.0432250654     0.0854199667     0.0062251317    -0.0484273227     0.0034379779
  272  C 28 XX      0.0020525019     0.0024532036    -0.0010483777     0.0047883658     0.0023821919
  273  C 28 YY      0.0043299278    -0.0012899455    -0.0009890485     0.0032924285     0.0007040745
  274  C 28 ZZ      0.0078959898     0.0016553586    -0.0001768359     0.0037285425     0.0000122572
  275  C 28 XY     -0.0016374904    -0.0015723716     0.0015365462     0.0024703431    -0.0005583185
  276  C 28 XZ      0.0025587281    -0.0066102906    -0.0023204634    -0.0033924018     0.0005804941
  277  C 28 YZ     -0.0040050106     0.0014944503     0.0004353678    -0.0006182000     0.0002886606

                         36               37               38               39               40
                   -0.5092810518    -0.5056747175    -0.4882545188    -0.4824249902    -0.4785385860
    1  C  1  S     -0.0059272477     0.0033323676     0.0040665625    -0.0189665892     0.0218713537
    2  C  1  S      0.0181583199    -0.0136142530    -0.0002649870     0.0390704727    -0.0519784058
    3  C  1  S     -0.0073686247     0.0086308429     0.0009530826     0.0128682260    -0.0370270751
    4  C  1  X     -0.0038865434    -0.0153008883     0.2163415660    -0.0679959991    -0.0871165657
    5  C  1  Y     -0.0571282014     0.0635888004    -0.0383584954     0.1003447293    -0.0829491380
    6  C  1  Z     -0.0679672946     0.0956899654    -0.1820386486     0.0872884273     0.0620470644
    7  C  1  X     -0.0161279503     0.0105051579     0.0882104838    -0.0202974191    -0.0482570637
    8  C  1  Y     -0.0212989859     0.0247694605    -0.0171113610     0.0271323572    -0.0213014448
    9  C  1  Z     -0.0196838104     0.0287714493    -0.0587183792     0.0338472166     0.0206123855
   10  C  1 XX      0.0027930330    -0.0028954394     0.0035424289     0.0020305538    -0.0048303200
   11  C  1 YY     -0.0018129562     0.0023137324    -0.0019204804     0.0021356599    -0.0011353789
   12  C  1 ZZ      0.0019466410    -0.0010687746    -0.0048819271     0.0037835944    -0.0018591787
   13  C  1 XY     -0.0025280712     0.0042770476    -0.0103821343     0.0091087867    -0.0012757550
   14  C  1 XZ     -0.0013194273     0.0008951421     0.0041017364     0.0007066351    -0.0047595159
   15  C  1 YZ      0.0036505603    -0.0052570378     0.0109168930    -0.0105796267     0.0024819912
   16  C  2  S      0.0117226353    -0.0124420304    -0.0027937840    -0.0047461074     0.0111014875
   17  C  2  S     -0.0267412826     0.0281543486     0.0126528655     0.0116267121    -0.0331531212
   18  C  2  S      0.0175248160    -0.0149530189     0.0014459945     0.0293303179    -0.0238158302
   19  C  2  X      0.0032186497    -0.0163986829     0.1128772971    -0.0977650878     0.0117866807
   20  C  2  Y     -0.0182029886     0.0135776364     0.0886886272     0.0310734718    -0.1401126977
   21  C  2  Z      0.1014621574    -0.1178893416     0.0653679021    -0.1018965638     0.0581940613
   22  C  2  X      0.0109469165    -0.0171090152     0.0471324094    -0.0464559620     0.0150157709
   23  C  2  Y      0.0068619035    -0.0106358075     0.0364999354     0.0130993520    -0.0523138760
   24  C  2  Z      0.0280358356    -0.0313634993     0.0077891180    -0.0448499488     0.0440781918
   25  C  2 XX      0.0010762262    -0.0017127545     0.0035358606    -0.0058287594     0.0035305909
   26  C  2 YY     -0.0058732644     0.0071451871    -0.0080035528     0.0064980123     0.0000390337
   27  C  2 ZZ      0.0012680062    -0.0015665776     0.0045615416     0.0004869223    -0.0060074457
   28  C  2 XY     -0.0020491397     0.0021383922    -0.0010261923    -0.0022178037     0.0040921252
   29  C  2 XZ      0.0041901188    -0.0053024588     0.0087118522    -0.0040177660    -0.0022250871
   30  C  2 YZ      0.0033704220    -0.0038210441     0.0001226623    -0.0013888575     0.0016904757
   31  C  3  S     -0.0037485071     0.0028637050    -0.0045593937    -0.0103244122     0.0148603842
   32  C  3  S      0.0024108022     0.0004619740     0.0080501974     0.0272868398    -0.0361055136
   33  C  3  S     -0.0065627445     0.0066497736    -0.0165855388    -0.0248854446     0.0331865117
   34  C  3  X     -0.0019818600    -0.0037674332     0.0022112058    -0.1250519582     0.1485073580
   35  C  3  Y      0.0657699913    -0.0657984431    -0.0417060845    -0.0421521472     0.0990604419
   36  C  3  Z     -0.1078179158     0.1192270390    -0.0301729002     0.0035934050     0.0116001510
   37  C  3  X      0.0007334789    -0.0041990388     0.0058893216    -0.0597500229     0.0656975170
   38  C  3  Y      0.0317705254    -0.0342198584    -0.0032097157    -0.0130462266     0.0228982886
   39  C  3  Z     -0.0417312771     0.0432920487    -0.0156339480    -0.0234054525     0.0304709078
   40  C  3 XX     -0.0038089162     0.0041230681    -0.0032116867    -0.0038030060     0.0069284869
   41  C  3 YY      0.0019908053    -0.0013781698    -0.0008109646     0.0046959761    -0.0041317620
   42  C  3 ZZ      0.0034081030    -0.0039409490     0.0052727330     0.0027986259    -0.0075458062
   43  C  3 XY     -0.0017662066     0.0023311069    -0.0033506307     0.0013987416     0.0013001174
   44  C  3 XZ     -0.0039032766     0.0039757024    -0.0024241551    -0.0075583781     0.0111312162
   45  C  3 YZ      0.0041053007    -0.0041006310    -0.0026777196    -0.0000278162     0.0036747505
   46  C  4  S     -0.0046713270    -0.0018786002     0.0196991200    -0.0211856256     0.0026219848
   47  C  4  S      0.0039090186     0.0102208183    -0.0498327115     0.0430091780     0.0039545342
   48  C  4  S      0.0301638871    -0.0022392679    -0.0231984094     0.0660757892    -0.0354970687
   49  C  4  X     -0.0952977360     0.0955233550    -0.0054982485    -0.0475808082     0.0394731677
   50  C  4  Y      0.1431900467    -0.1465310351     0.0841495531     0.1090118812    -0.2090230599
   51  C  4  Z     -0.0763737385     0.0827310002    -0.0102780966     0.0729757475    -0.0616165570
   52  C  4  X     -0.0497741889     0.0544415364    -0.0038469702    -0.0092559892     0.0038143212
   53  C  4  Y      0.0420156706    -0.0470473394     0.0212541395     0.0197731242    -0.0504092931
   54  C  4  Z     -0.0283257682     0.0318007817     0.0069208509     0.0252555670    -0.0284340412
   55  C  4 XX     -0.0018915356     0.0024387541    -0.0042756347     0.0025583201     0.0005680646
   56  C  4 YY      0.0014346284    -0.0005058779    -0.0035290199    -0.0007271502     0.0040029777
   57  C  4 ZZ      0.0031354214    -0.0021136368    -0.0005625519     0.0067463311    -0.0053041043
   58  C  4 XY      0.0056244178    -0.0052970859     0.0025884074     0.0068454622    -0.0099558604
   59  C  4 XZ     -0.0017524100     0.0021974182    -0.0042172367     0.0001844552     0.0036472412
   60  C  4 YZ     -0.0028876498     0.0024752979     0.0008425129    -0.0102883571     0.0114312710
   61  C  5  S      0.0043756636    -0.0052847112     0.0332070338     0.0058769616    -0.0209931453
   62  C  5  S     -0.0065743835     0.0084452191    -0.0792929852    -0.0092569591     0.0473130615
   63  C  5  S      0.0047432735     0.0051123049    -0.0237820525    -0.0156099946    -0.0017921693
   64  C  5  X      0.0483169622    -0.0519567943     0.1274605516     0.0576983527    -0.2012664392
   65  C  5  Y     -0.1548003031     0.1541505422     0.0365475510    -0.0192658507    -0.0128933708
   66  C  5  Z      0.1044524772    -0.0914654090    -0.1505142141     0.1472974534    -0.0213184035
   67  C  5  X      0.0492579062    -0.0435834249     0.0617496482     0.0587875869    -0.1313132574
   68  C  5  Y     -0.0541452871     0.0363006334     0.0299292646    -0.0301459088     0.0042558841
   69  C  5  Z      0.0241136402    -0.0069664756    -0.0863065461     0.0657852687     0.0094767738
   70  C  5 XX     -0.0051647174     0.0058755315    -0.0009314070    -0.0049348187     0.0036430841
   71  C  5 YY      0.0017528650    -0.0013126579    -0.0083334580     0.0012204133     0.0035767844
   72  C  5 ZZ      0.0019221384    -0.0025206617    -0.0071279022     0.0010834737     0.0028792339
   73  C  5 XY      0.0043064592    -0.0063802648     0.0043892392    -0.0023233891    -0.0010835464
   74  C  5 XZ     -0.0028949950     0.0038490299    -0.0058897656    -0.0037196617     0.0101190741
   75  C  5 YZ     -0.0036903540     0.0041748690     0.0063433058    -0.0012341021    -0.0034816472
   76  C  6  S      0.0050193212    -0.0014801940    -0.0150069597     0.0213350845    -0.0117474162
   77  C  6  S     -0.0121411695     0.0041632160     0.0352463944    -0.0510435603     0.0295142116
   78  C  6  S     -0.0053774332     0.0016082612    -0.0046149493     0.0179034343    -0.0173124289
   79  C  6  X     -0.1108235152     0.1287996002     0.0707005702     0.0947361986    -0.1528398486
   80  C  6  Y      0.0425521405    -0.0544960165     0.0607002165    -0.1376428338     0.1032735186
   81  C  6  Z     -0.0783945967     0.0778941027     0.0361395865    -0.0847011509     0.0499502539
   82  C  6  X     -0.0326214467     0.0401144557     0.0182032887     0.0508385663    -0.0682026270
   83  C  6  Y      0.0213809603    -0.0286791756     0.0418672456    -0.0829605248     0.0564170763
   84  C  6  Z     -0.0275421635     0.0284134193     0.0087547765    -0.0495550132     0.0447511854
   85  C  6 XX      0.0025060385    -0.0041165290     0.0006969857    -0.0116442694     0.0123171341
   86  C  6 YY     -0.0024460672     0.0019636834     0.0032043257    -0.0008990227    -0.0022415470
   87  C  6 ZZ     -0.0018333226     0.0019137612     0.0039617801    -0.0018206789    -0.0004846253
   88  C  6 XY     -0.0029364980     0.0038189827    -0.0001121032     0.0034960912    -0.0046223298
   89  C  6 XZ     -0.0000581065    -0.0007205829     0.0047425238    -0.0079185763     0.0042244727
   90  C  6 YZ     -0.0041943256     0.0037118571     0.0053480715    -0.0062455400     0.0025800189
   91  C  7  S      0.0385481356    -0.0395916939     0.0045964276     0.0014664228    -0.0032627558
   92  C  7  S     -0.0818322449     0.0836112335    -0.0080498107    -0.0071276457     0.0089426463
   93  C  7  S     -0.0603808996     0.0691959220     0.0114237503     0.0283740369    -0.0264856045
   94  C  7  X      0.0549261530    -0.0475173711    -0.0829006007     0.0724702160    -0.0111402620
   95  C  7  Y     -0.0517901919     0.0570642569    -0.0412186990     0.0464048454    -0.0213966196
   96  C  7  Z     -0.0162255573     0.0164819402     0.0348471284     0.0135818378    -0.0429441458
   97  C  7  X      0.0357798055    -0.0315329580    -0.0378395091     0.0034484205     0.0146823203
   98  C  7  Y     -0.0394298183     0.0426767838    -0.0022268142     0.0591096083    -0.0437275332
   99  C  7  Z      0.0035429924    -0.0063893472     0.0108158609    -0.0138069721    -0.0033019576
  100  C  7 XX     -0.0050474726     0.0048840460     0.0025541697    -0.0022250330     0.0000806097
  101  C  7 YY     -0.0067706151     0.0070795913    -0.0020716369     0.0004497171     0.0006754054
  102  C  7 ZZ     -0.0029097418     0.0030377925    -0.0013616696    -0.0006992956     0.0015756962
  103  C  7 XY      0.0033773335    -0.0032203129    -0.0018792496     0.0011915954     0.0003947475
  104  C  7 XZ     -0.0010385724     0.0008912130     0.0003869671    -0.0010940238     0.0008265422
  105  C  7 YZ      0.0006098157    -0.0007821989     0.0019941265    -0.0000122979    -0.0014037776
  106  C  8  S      0.0015111780     0.0007970603    -0.0408347491    -0.0415415656    -0.0292779129
  107  C  8  S     -0.0033465401    -0.0010479719     0.0875602387     0.0914801507     0.0658700308
  108  C  8  S     -0.0091300491     0.0042573439     0.1362807588     0.1304952758     0.0963801027
  109  C  8  X      0.0379808081     0.0371856162     0.0805613534     0.1398848885     0.1347844445
  110  C  8  Y     -0.1597305700    -0.1572971661    -0.0216197704     0.0083412040    -0.0186340173
  111  C  8  Z      0.1091400067     0.1081241205    -0.0288954168    -0.0676243300    -0.0725100924
  112  C  8  X      0.0121622882     0.0048970442     0.0740066756     0.0942304322     0.0782307288
  113  C  8  Y     -0.0438580463    -0.0427822553    -0.0146546393     0.0035851373    -0.0156796104
  114  C  8  Z      0.0282054421     0.0331873137    -0.0294798848    -0.0487061652    -0.0345775128
  115  C  8 XX     -0.0003945886     0.0004163290     0.0056908949     0.0026051066     0.0021312106
  116  C  8 YY     -0.0001140285     0.0001508111     0.0052990930     0.0064687068     0.0052302303
  117  C  8 ZZ     -0.0001499641    -0.0005497557     0.0044675576     0.0061840929     0.0034114223
  118  C  8 XY      0.0001211526    -0.0011271856    -0.0010082382     0.0000876914     0.0001125637
  119  C  8 XZ      0.0001088121     0.0005184340    -0.0002550943    -0.0000065524     0.0018066010
  120  C  8 YZ     -0.0000692782     0.0004500642    -0.0009359235    -0.0019255575    -0.0018543180
  121  N  9  S      0.0214808508    -0.0227525890     0.0030994280     0.0007544429    -0.0022518883
  122  N  9  S      0.0465973122    -0.0490994219     0.0063804943     0.0003852375    -0.0039314200
  123  N  9  S      0.0182295705    -0.0229632136     0.0123350054     0.0347813995    -0.0298416339
  124  N  9  X     -0.0215280441     0.0178529139     0.0482565100    -0.0441795839     0.0091930984
  125  N  9  Y      0.0163305274    -0.0208013339     0.0249458145    -0.0306908388     0.0142946087
  126  N  9  Z      0.0165319403    -0.0163144756    -0.0180273068    -0.0097154844     0.0262206588
  127  N  9  X      0.0125012789    -0.0106680381    -0.0254151568     0.0188985562    -0.0022249308
  128  N  9  Y     -0.0140603135     0.0156800973    -0.0122988455     0.0234110523    -0.0125640247
  129  N  9  Z     -0.0061315443     0.0071069257     0.0065634319     0.0024478289    -0.0101595649
  130  N  9 XX      0.0001542863    -0.0005704849     0.0045131545    -0.0037878033     0.0004757533
  131  N  9 YY      0.0010516990    -0.0006584990    -0.0031109280     0.0043545990    -0.0022672071
  132  N  9 ZZ      0.0028743036    -0.0029537750    -0.0010497369    -0.0006753430     0.0016040884
  133  N  9 XY      0.0012826042    -0.0010869904    -0.0030070707     0.0018181992     0.0003641451
  134  N  9 XZ      0.0006125857    -0.0008158254     0.0009996351    -0.0019462681     0.0014329974
  135  N  9 YZ     -0.0018163555     0.0017225469     0.0024067988    -0.0006308427    -0.0013808747
  136  C 10  S     -0.0098247153    -0.0061978918     0.0151453222     0.0080038867     0.0034131238
  137  C 10  S      0.0202405935     0.0127699236    -0.0276268549    -0.0116202206    -0.0025595800
  138  C 10  S      0.0081232844     0.0033505330    -0.0922331897    -0.0790356378    -0.0352551413
  139  C 10  X      0.1313339442     0.1298912465     0.0270962295     0.0168646877     0.0237660634
  140  C 10  Y      0.0668890447     0.0654550161    -0.0736825485    -0.1097394244    -0.0918192439
  141  C 10  Z     -0.1252247972    -0.1230177034     0.0431914599     0.0845481889     0.0571282220
  142  C 10  X      0.0485252700     0.0492730210    -0.0060271777    -0.0027974434     0.0093260561
  143  C 10  Y      0.0231758736     0.0222090445     0.0141619723     0.0056197323    -0.0038123705
  144  C 10  Z     -0.0447754732    -0.0446959251    -0.0092686536    -0.0009602288    -0.0035149388
  145  C 10 XX      0.0041983122     0.0036660703    -0.0063608265    -0.0076248589    -0.0057564134
  146  C 10 YY     -0.0003940224    -0.0008504440    -0.0022240850    -0.0007803952     0.0004768180
  147  C 10 ZZ     -0.0007056105    -0.0009447250     0.0017173804     0.0036450821     0.0028180998
  148  C 10 XY     -0.0023670166    -0.0020181874     0.0067983437     0.0076665251     0.0062598709
  149  C 10 XZ     -0.0000746475    -0.0002207162    -0.0018302394    -0.0013739446    -0.0011049549
  150  C 10 YZ      0.0026144805     0.0025684954    -0.0019182200    -0.0034569580    -0.0030002475
  151  C 11  S      0.0044923385     0.0029216266    -0.0125019904    -0.0075212223    -0.0022574885
  152  C 11  S     -0.0091223993    -0.0062459302     0.0219150619     0.0111345397     0.0010774687
  153  C 11  S     -0.0089371081    -0.0071180793     0.0984304107     0.0848432817     0.0427908587
  154  C 11  X     -0.1779317178    -0.1720582898     0.0072219802     0.0274619286     0.0020174203
  155  C 11  Y      0.0785581337     0.0813808995     0.0944696420     0.0957828841     0.0870587741
  156  C 11  Z      0.0321384544     0.0269854699    -0.0814972092    -0.0896504708    -0.0752617961
  157  C 11  X     -0.0534588265    -0.0525105733     0.0083400483     0.0252242816     0.0191092827
  158  C 11  Y      0.0251339241     0.0255078666    -0.0060547783    -0.0076979272     0.0014717735
  159  C 11  Z      0.0083028504     0.0077361530    -0.0000363329    -0.0062397976    -0.0128509354
  160  C 11 XX      0.0018397771     0.0017798862     0.0005129385     0.0006142892     0.0006548799
  161  C 11 YY     -0.0032812318    -0.0029110029     0.0013192995    -0.0002005100    -0.0010958888
  162  C 11 ZZ     -0.0006563045    -0.0003263004     0.0051476258     0.0049712841     0.0033415897
  163  C 11 XY      0.0013010545     0.0014100898     0.0055087561     0.0062183153     0.0054247802
  164  C 11 XZ     -0.0023961748    -0.0024258287    -0.0044711856    -0.0054904820    -0.0049862657
  165  C 11 YZ      0.0020956851     0.0017310779    -0.0038506728    -0.0033211379    -0.0020213571
  166  C 12  S     -0.0016467802    -0.0011589867     0.0272057967     0.0295345247     0.0226022513
  167  C 12  S      0.0034701885     0.0022911508    -0.0590033866    -0.0659541149    -0.0518269712
  168  C 12  S      0.0078460195     0.0056302341    -0.1365266549    -0.1368216390    -0.0973930724
  169  C 12  X      0.0372176477     0.0370647900     0.0838862975     0.1300075984     0.1283610441
  170  C 12  Y     -0.1560056682    -0.1531714093    -0.0232774378     0.0010722836    -0.0168764284
  171  C 12  Z      0.1068905484     0.1049381302    -0.0262361294    -0.0673592609    -0.0598180686
  172  C 12  X      0.0111112961     0.0113446327     0.0686539795     0.0811340889     0.0657969923
  173  C 12  Y     -0.0565208264    -0.0548803077    -0.0105485563    -0.0039423563    -0.0087724165
  174  C 12  Z      0.0400783548     0.0386501894    -0.0280393079    -0.0379660743    -0.0315875197
  175  C 12 XX     -0.0006938104    -0.0008693896    -0.0047115213    -0.0029055976    -0.0009398862
  176  C 12 YY     -0.0003388103    -0.0003671754    -0.0015177054    -0.0024690056    -0.0026367446
  177  C 12 ZZ      0.0016605005     0.0016311278    -0.0022156517    -0.0028933449    -0.0022539462
  178  C 12 XY      0.0027367895     0.0027810078     0.0003829836    -0.0005277952    -0.0000233211
  179  C 12 XZ     -0.0017204344    -0.0017013396     0.0012722201     0.0004215927    -0.0006684271
  180  C 12 YZ     -0.0010346068    -0.0010930753    -0.0008737117     0.0000806129     0.0003417230
  181  C 13  S     -0.0019730898    -0.0011960220    -0.0123809740    -0.0071438082    -0.0014353180
  182  C 13  S      0.0043193222     0.0026515285     0.0217515368     0.0099437458    -0.0011788230
  183  C 13  S     -0.0035002887    -0.0047345885     0.1000900555     0.0777730901     0.0448000620
  184  C 13  X      0.1407800800     0.1354031356     0.0793099339     0.0733344920     0.0608707731
  185  C 13  Y      0.0593167364     0.0606235245    -0.0841688560    -0.1209203918    -0.0948951900
  186  C 13  Z     -0.1240432935    -0.1219078516     0.0250965480     0.0620388615     0.0412389215
  187  C 13  X      0.0437395603     0.0428145125     0.0143361697     0.0223769647     0.0243836323
  188  C 13  Y      0.0148960507     0.0168662431     0.0110282762    -0.0045193479    -0.0051666967
  189  C 13  Z     -0.0357454155    -0.0365855185    -0.0170638536    -0.0072094145    -0.0101143779
  190  C 13 XX     -0.0029750177    -0.0029536232     0.0049904282     0.0061250556     0.0048952111
  191  C 13 YY      0.0025227667     0.0022226220     0.0032596355     0.0021553950     0.0004260613
  192  C 13 ZZ      0.0014630392     0.0013251795    -0.0013314842    -0.0027271241    -0.0025687701
  193  C 13 XY      0.0008357050     0.0009114051    -0.0064601717    -0.0076916082    -0.0058065579
  194  C 13 XZ      0.0012756207     0.0011371016     0.0024529013     0.0022674387     0.0014701683
  195  C 13 YZ     -0.0026516721    -0.0024783935     0.0007626467     0.0021626253     0.0021472854
  196  C 14  S      0.0079969344     0.0050372532     0.0145033249     0.0121634493     0.0044281796
  197  C 14  S     -0.0166528901    -0.0104651638    -0.0266217186    -0.0206094952    -0.0053544994
  198  C 14  S     -0.0007961407     0.0056301073    -0.0950451391    -0.0763836554    -0.0502347562
  199  C 14  X     -0.1687585615    -0.1664305836    -0.0402562383    -0.0216250888    -0.0323728807
  200  C 14  Y      0.0866488343     0.0864843366     0.0855357569     0.0918827417     0.0832903527
  201  C 14  Z      0.0202777640     0.0194157307    -0.0496014419    -0.0582037238    -0.0545549876
  202  C 14  X     -0.0607176790    -0.0587138332    -0.0094689931     0.0059427513     0.0064433576
  203  C 14  Y      0.0329923887     0.0316334904    -0.0121578982    -0.0069662598    -0.0037186754
  204  C 14  Z      0.0060182742     0.0057001049     0.0138654692     0.0045170253    -0.0019813763
  205  C 14 XX     -0.0019933379    -0.0017867915    -0.0018367517    -0.0021335986    -0.0016317118
  206  C 14 YY      0.0013817388     0.0016381535    -0.0000634644     0.0014845863     0.0018693495
  207  C 14 ZZ     -0.0016721126    -0.0012891369    -0.0048855025    -0.0049972720    -0.0030677721
  208  C 14 XY     -0.0025909042    -0.0024211349    -0.0057579234    -0.0066943818    -0.0054564293
  209  C 14 XZ      0.0027138418     0.0026041084     0.0055728752     0.0064453005     0.0059419378
  210  C 14 YZ     -0.0007728769    -0.0009094238     0.0026602250     0.0024862794     0.0011263378
  211  H 15  S     -0.0185809879     0.0450411872    -0.1975114214     0.0784428779     0.0737284473
  212  H 15  S     -0.0083892339     0.0175409927    -0.0675670815     0.0288538470     0.0239415507
  213  H 16  S     -0.0148810607     0.0244451295    -0.1017053542     0.0202895473     0.0849441019
  214  H 16  S     -0.0043470939     0.0062910902    -0.0313587403     0.0017320337     0.0329460806
  215  H 17  S      0.0771182620    -0.0865970986     0.0399231360     0.0026623245    -0.0304260094
  216  H 17  S      0.0237261878    -0.0288129429     0.0167536779    -0.0024305373    -0.0113613108
  217  H 18  S      0.1107291740    -0.1090569938     0.0385933421     0.0676321081    -0.1226031968
  218  H 18  S      0.0325590779    -0.0359014304     0.0169723358     0.0245951649    -0.0482201169
  219  H 19  S     -0.0750623405     0.0733530158     0.0911420660    -0.0933075944     0.0239159167
  220  H 19  S     -0.0234903443     0.0231149280     0.0309457078    -0.0288080931     0.0043723744
  221  H 20  S      0.0945000941    -0.1155748997    -0.0217658855    -0.1299812961     0.1579604668
  222  H 20  S      0.0287709392    -0.0346444975    -0.0106418632    -0.0390435966     0.0521953168
  223  H 21  S      0.0108403239     0.0070314180    -0.0874905410    -0.1050929655    -0.0850372609
  224  H 21  S      0.0046585907     0.0040742509    -0.0349764545    -0.0437747720    -0.0355887622
  225  H 22  S     -0.0208628797    -0.0136420534     0.1143840475     0.1194312464     0.0942692995
  226  H 22  S     -0.0070781468    -0.0043173018     0.0428434316     0.0451000692     0.0354676605
  227  H 23  S      0.0017176836     0.0014669070     0.0346140644     0.0788033245     0.0863842571
  228  H 23  S      0.0008071950     0.0007529434     0.0067608521     0.0231905862     0.0282337465
  229  H 24  S      0.0100770637     0.0064481674     0.1110603505     0.1323742200     0.0994722549
  230  H 24  S      0.0026866718     0.0024288772     0.0414074696     0.0480323117     0.0367749235
  231  H 25  S     -0.0040917722    -0.0022364498    -0.0833720201    -0.0923409286    -0.0738356602
  232  H 25  S     -0.0007928775    -0.0039105385    -0.0346864635    -0.0339674448    -0.0287553372
  233  C 26  S      0.0032579022    -0.0007447389    -0.0450896709    -0.0123276303     0.0142533605
  234  C 26  S     -0.0086050532     0.0032681662     0.0990013443     0.0227862344    -0.0329534809
  235  C 26  S     -0.0221157169     0.0048634852     0.0670556966    -0.0050511510     0.0006032013
  236  C 26  X      0.0257776477    -0.0047258683    -0.1130820605     0.0703703568     0.1056392990
  237  C 26  Y     -0.0650613428     0.0201705414     0.0231467353    -0.0037685119    -0.0228816819
  238  C 26  Z      0.0376513514    -0.0082874730     0.0239074164     0.0376626918    -0.1087887413
  239  C 26  X      0.0236489013    -0.0234045867     0.0199182692     0.0183660886    -0.0323602345
  240  C 26  Y     -0.0199795731     0.0119296561     0.0012010016     0.0071434837    -0.0106449940
  241  C 26  Z     -0.0019625743     0.0099853489    -0.0207547447     0.0099516938     0.0027866786
  242  C 26 XX     -0.0016950071     0.0030555730     0.0115718757    -0.0011976516    -0.0008970568
  243  C 26 YY     -0.0003233782     0.0005416343     0.0034018343     0.0006045170    -0.0014788599
  244  C 26 ZZ     -0.0000188815    -0.0026138573     0.0040423472     0.0032976917    -0.0035510312
  245  C 26 XY      0.0008076458    -0.0052900953    -0.0007405893    -0.0000427575     0.0004591382
  246  C 26 XZ      0.0001951026     0.0021767485    -0.0030888764    -0.0023871574     0.0021863062
  247  C 26 YZ     -0.0008028351     0.0028236336     0.0010092144    -0.0001341715    -0.0005101771
  248  C 27  S     -0.0005537668    -0.0003237616     0.0334577138     0.0213946019     0.0043923678
  249  C 27  S     -0.0003275321     0.0020441272    -0.0695108800    -0.0463658923    -0.0105063261
  250  C 27  S     -0.0056565493     0.0135838483    -0.0768392619    -0.0042108022     0.0444209824
  251  C 27  X      0.0154138437     0.0097060498    -0.0047247921    -0.0688111000    -0.1280255745
  252  C 27  Y     -0.0675996497    -0.0330544843     0.0056318172     0.0094468596    -0.0060708588
  253  C 27  Z      0.0454877288     0.0241053597    -0.0096750197     0.0692050889     0.0324145286
  254  C 27  X      0.0145713343    -0.0095382120     0.0265174404    -0.0002665457    -0.0436208099
  255  C 27  Y     -0.0291002100    -0.0155202743     0.0044084068    -0.0026694239    -0.0012474342
  256  C 27  Z      0.0175504507     0.0166270067    -0.0194553430     0.0219702083     0.0027490750
  257  C 27 XX      0.0008490039     0.0021088622    -0.0062045049    -0.0061476587     0.0001597529
  258  C 27 YY      0.0001161039     0.0008566174    -0.0021765568    -0.0020598916    -0.0007199157
  259  C 27 ZZ     -0.0009914457    -0.0027091443    -0.0045476735    -0.0002396538    -0.0022559282
  260  C 27 XY     -0.0016799620    -0.0052913815    -0.0008187400     0.0009663456     0.0005275418
  261  C 27 XZ      0.0006914941     0.0029405618     0.0039782614    -0.0007375260     0.0017406022
  262  C 27 YZ      0.0006216727     0.0022599113     0.0006324394    -0.0001407609    -0.0002616732
  263  C 28  S     -0.0271092726     0.0312942568    -0.0050235744    -0.0050707013     0.0052696753
  264  C 28  S      0.0649544847    -0.0734392958     0.0070478763     0.0178175648    -0.0160152957
  265  C 28  S      0.0740133532    -0.1050142911     0.0307611979    -0.0832773156     0.0496374302
  266  C 28  X     -0.0019866665     0.0223612152    -0.2206788937     0.1303683165     0.0270764387
  267  C 28  Y      0.0904601964    -0.0852323074    -0.0736933790     0.0973341317    -0.0386387591
  268  C 28  Z     -0.1297057803     0.1320064468     0.0925665483     0.0076186914    -0.0864994905
  269  C 28  X      0.0085824948    -0.0064927697    -0.0933537341     0.0409497182     0.0150280756
  270  C 28  Y      0.0116050838    -0.0137152389     0.0025759386     0.0598978478    -0.0473755043
  271  C 28  Z     -0.0388755743     0.0504536542     0.0035039797     0.0093418724    -0.0200200244
  272  C 28 XX      0.0082473026    -0.0095367637     0.0097189111    -0.0011626473    -0.0062701626
  273  C 28 YY     -0.0006181038     0.0005828336    -0.0027400159     0.0033133781    -0.0005095325
  274  C 28 ZZ      0.0070793837    -0.0073950727    -0.0037657688     0.0002826492     0.0034003785
  275  C 28 XY      0.0046171884    -0.0047424792    -0.0004296913    -0.0021793444     0.0025152708
  276  C 28 XZ     -0.0024913151     0.0015560025     0.0063227131    -0.0060478580     0.0014554590
  277  C 28 YZ     -0.0004874997     0.0003379367     0.0043653235    -0.0022571065    -0.0013873837

                         41               42               43               44               45
                   -0.4718608700    -0.4566360226    -0.4302064572    -0.4221083649    -0.4160697984
    1  C  1  S     -0.0002041748    -0.0056609894     0.0235846351    -0.0063361634     0.0055974329
    2  C  1  S      0.0004187973     0.0176055673    -0.0585634370     0.0191670013    -0.0156097176
    3  C  1  S     -0.0009640769    -0.0162862959    -0.0302356369     0.0073383631     0.0148588936
    4  C  1  X     -0.0050230162     0.0095157815     0.1707462803     0.0292539596    -0.0602927181
    5  C  1  Y      0.0030987466     0.1215321591    -0.0863378364     0.1317617588    -0.1434897510
    6  C  1  Z      0.0028547047    -0.1640253951     0.1943754141    -0.0710570435    -0.0140237154
    7  C  1  X     -0.0025433763    -0.0051498945     0.0857623607    -0.0151906340    -0.0188906050
    8  C  1  Y      0.0008687151     0.0147728778    -0.0552951718     0.0680805280    -0.0645365779
    9  C  1  Z      0.0013278407    -0.0759138545     0.0733321200    -0.0320548183    -0.0197770521
   10  C  1 XX      0.0000165786    -0.0022312801     0.0103952586     0.0042917866    -0.0030059206
   11  C  1 YY      0.0000755949     0.0100219448    -0.0090125701     0.0021255374    -0.0052868458
   12  C  1 ZZ      0.0000383942    -0.0067063363    -0.0104757565    -0.0039995142     0.0059566470
   13  C  1 XY      0.0002524998     0.0012761829    -0.0063275482    -0.0091029088     0.0030105659
   14  C  1 XZ     -0.0000216578     0.0073851366    -0.0036588496     0.0055014419    -0.0022327158
   15  C  1 YZ     -0.0003567946     0.0008725558    -0.0109760334     0.0018381310     0.0008549112
   16  C  2  S      0.0002648692     0.0147226857     0.0210819648    -0.0150558802     0.0014498302
   17  C  2  S     -0.0008271310    -0.0379081104    -0.0516272301     0.0359640476    -0.0007957311
   18  C  2  S      0.0012400576    -0.0390143500    -0.0438241951     0.0189920147    -0.0335093998
   19  C  2  X     -0.0046881351    -0.1084534400    -0.0136554703     0.0000954838     0.0158627404
   20  C  2  Y     -0.0029635061    -0.1994499172    -0.1080571898     0.0678427802     0.0443337741
   21  C  2  Z     -0.0011647804     0.1692326199    -0.1775758461    -0.0574023780     0.0754819124
   22  C  2  X     -0.0017524152    -0.0441180939    -0.0080505288    -0.0038079742     0.0021992976
   23  C  2  Y     -0.0008541140    -0.0770383628    -0.0375506107     0.0359708986     0.0059091340
   24  C  2  Z     -0.0003418172     0.0526120334    -0.0794269637    -0.0448099935     0.0391517296
   25  C  2 XX     -0.0001750417    -0.0059051464    -0.0013505584     0.0016677390    -0.0005273515
   26  C  2 YY      0.0002291624     0.0071699601     0.0032829007    -0.0007656985    -0.0056097375
   27  C  2 ZZ     -0.0001206342    -0.0042547876    -0.0093036091     0.0040292165     0.0053102570
   28  C  2 XY     -0.0000436697     0.0005151710     0.0019166311    -0.0009806767    -0.0017424029
   29  C  2 XZ     -0.0001405168     0.0038055057     0.0025453715    -0.0004949850     0.0001170792
   30  C  2 YZ      0.0001145177     0.0143636569    -0.0084413259     0.0016450298    -0.0015307004
   31  C  3  S      0.0001234573     0.0192213460    -0.0112561374     0.0199308179    -0.0115873490
   32  C  3  S     -0.0003465407    -0.0510431325     0.0303132557    -0.0464105834     0.0246269018
   33  C  3  S     -0.0013186281    -0.0105858050    -0.0161147348    -0.0596237361     0.0555753290
   34  C  3  X     -0.0021368623     0.0560759711    -0.0441593893    -0.0371489872    -0.0001500308
   35  C  3  Y      0.0010622860     0.1153226759     0.0113569439    -0.1471783429     0.0096407774
   36  C  3  Z     -0.0028930529    -0.2666889851     0.0783503460    -0.0321517241    -0.0247177612
   37  C  3  X     -0.0013357006     0.0147278065    -0.0347704136    -0.0213231276    -0.0005409688
   38  C  3  Y      0.0002067808     0.0313584717    -0.0046800463    -0.0549243883     0.0017117876
   39  C  3  Z     -0.0014870828    -0.0888999125     0.0238445436    -0.0177346998     0.0007563150
   40  C  3 XX     -0.0000569310    -0.0027916773    -0.0001981194     0.0013288352    -0.0004583068
   41  C  3 YY      0.0000104475    -0.0100567072     0.0082605911    -0.0052158320    -0.0023691968
   42  C  3 ZZ      0.0000148789     0.0083939163    -0.0040581052    -0.0042310658     0.0074587637
   43  C  3 XY      0.0000411274    -0.0018324589     0.0006253958     0.0010946906    -0.0018364170
   44  C  3 XZ     -0.0001588241    -0.0022796028     0.0012099544    -0.0025147805     0.0000469995
   45  C  3 YZ      0.0001781777     0.0151173527     0.0026142600    -0.0087266926     0.0023655086
   46  C  4  S     -0.0003243357    -0.0025241850    -0.0093986206     0.0216228846    -0.0023723654
   47  C  4  S      0.0007467460     0.0117433759     0.0265784589    -0.0525068504     0.0079640109
   48  C  4  S      0.0034009290    -0.0118374086     0.0026291703    -0.0507253567    -0.0016498381
   49  C  4  X     -0.0014715947    -0.0361967369    -0.1381724835     0.2669596813    -0.0332937545
   50  C  4  Y      0.0007836515    -0.1295211180    -0.0582426142     0.0682664231    -0.0366403388
   51  C  4  Z      0.0015827714     0.1423637389     0.0892709454    -0.1018214647     0.0932459637
   52  C  4  X     -0.0002486178    -0.0016231141    -0.0871948812     0.1114953135    -0.0085249188
   53  C  4  Y     -0.0014893494    -0.0685420166    -0.0188919943     0.0255641575    -0.0063341282
   54  C  4  Z      0.0006952129     0.0297584112     0.0237335088    -0.0491835967     0.0492149905
   55  C  4 XX      0.0001770246     0.0044502044     0.0090439566     0.0035414041     0.0013224432
   56  C  4 YY     -0.0001047109    -0.0126439151    -0.0050145282     0.0032856023    -0.0038215248
   57  C  4 ZZ      0.0000844955     0.0078610525    -0.0009261443    -0.0145556118     0.0030331109
   58  C  4 XY      0.0000030493    -0.0058246282    -0.0014416217    -0.0059978163    -0.0025352718
   59  C  4 XZ      0.0000434256    -0.0018172577    -0.0025081563     0.0001794302     0.0011559198
   60  C  4 YZ     -0.0002475804     0.0014273814     0.0056206018    -0.0134518089     0.0054460416
   61  C  5  S     -0.0005713025    -0.0021154945    -0.0065762908    -0.0200576494    -0.0060086157
   62  C  5  S      0.0015681816     0.0081284093     0.0178093497     0.0450476679     0.0140745824
   63  C  5  S      0.0001020603    -0.0603991515     0.1093353805     0.0122228394     0.0090044685
   64  C  5  X     -0.0023907988     0.0118234081     0.0547728176    -0.0933541595     0.0103379338
   65  C  5  Y     -0.0014565036     0.0977929075     0.0214604778     0.1519780343     0.0257852518
   66  C  5  Z      0.0073118196    -0.0393118742    -0.0034560017     0.0303073772     0.0353229027
   67  C  5  X      0.0020625665     0.0217807448     0.0261921455    -0.0298817283    -0.0143032111
   68  C  5  Y     -0.0032400572     0.0450641390     0.0087971056     0.1012480025     0.0037928984
   69  C  5  Z      0.0039330516    -0.0165633437     0.0016964339    -0.0199396121     0.0402937004
   70  C  5 XX     -0.0002186696     0.0031019918     0.0071509151    -0.0014443477     0.0051012470
   71  C  5 YY      0.0002044656    -0.0034280464    -0.0072874892     0.0069192179     0.0009935281
   72  C  5 ZZ      0.0002922287     0.0002484968     0.0016510041     0.0038490807    -0.0035258067
   73  C  5 XY      0.0000435394    -0.0066543455     0.0011540281     0.0014313616     0.0009758985
   74  C  5 XZ     -0.0000616827    -0.0043796672    -0.0053673057     0.0026446261     0.0014034281
   75  C  5 YZ     -0.0002744841     0.0040974701     0.0043751299    -0.0069818677     0.0004608361
   76  C  6  S      0.0004463733    -0.0236808120     0.0006379090     0.0087006315     0.0012762652
   77  C  6  S     -0.0011386067     0.0537707356    -0.0045196108    -0.0207419271    -0.0031580059
   78  C  6  S      0.0004996995     0.0999513371     0.0196826191    -0.0214817013    -0.0132056738
   79  C  6  X     -0.0036464834     0.0122282116    -0.1092615780    -0.2856246224     0.0766154181
   80  C  6  Y     -0.0043771702    -0.1908040771     0.0702171488    -0.0871541471     0.1171544067
   81  C  6  Z     -0.0048614833    -0.1610050512    -0.2086673068     0.0718919647    -0.0453400911
   82  C  6  X     -0.0009077059     0.0231911836    -0.0456705106    -0.1287726528     0.0318298655
   83  C  6  Y     -0.0026399800    -0.1053017149     0.0176032354    -0.0347481577     0.0576191223
   84  C  6  Z     -0.0020838433    -0.0808733406    -0.0953592279     0.0296103182    -0.0183751280
   85  C  6 XX     -0.0000338774     0.0006965061     0.0072070493     0.0110724539     0.0010908695
   86  C  6 YY     -0.0000512296     0.0071404682    -0.0103987581     0.0059881442    -0.0063239925
   87  C  6 ZZ     -0.0002512326    -0.0016386478     0.0016961291    -0.0195539694     0.0050153834
   88  C  6 XY     -0.0001344226    -0.0055297315    -0.0139769231    -0.0090456242     0.0031544696
   89  C  6 XZ     -0.0002892289    -0.0094610846    -0.0052198509     0.0019828139    -0.0012366072
   90  C  6 YZ     -0.0003229268    -0.0001662225    -0.0071546693    -0.0075348181     0.0052793437
   91  C  7  S      0.0000766062    -0.0322995686     0.0516575236    -0.0146158937    -0.0081028217
   92  C  7  S     -0.0004579281     0.0669584712    -0.1146718431     0.0316716769     0.0190385148
   93  C  7  S      0.0001206447     0.0817852619    -0.0576042892     0.0308721637    -0.0203337217
   94  C  7  X      0.0031121057    -0.0219560389    -0.1020048588     0.0121831797    -0.0006542082
   95  C  7  Y      0.0011751270     0.0259075247     0.0098960335     0.0438083531    -0.0320756422
   96  C  7  Z      0.0000061866     0.0052115745     0.1463971318     0.0919076366    -0.0273849363
   97  C  7  X     -0.0018944088    -0.0488778035    -0.0255744226    -0.0150189797     0.0128524067
   98  C  7  Y      0.0045917839     0.0711752683    -0.0267081873     0.0593426226    -0.0376086905
   99  C  7  Z     -0.0016288390    -0.0272757757     0.0831907237     0.0334429703    -0.0039154072
  100  C  7 XX     -0.0001856213     0.0031815224    -0.0060452174     0.0007961592     0.0007757895
  101  C  7 YY     -0.0000173937     0.0042088513    -0.0067691617    -0.0005097218     0.0016156022
  102  C  7 ZZ     -0.0000043538     0.0020179344    -0.0035157000     0.0019934792     0.0001886271
  103  C  7 XY      0.0001215496    -0.0011550184     0.0028710563     0.0003232404     0.0001490525
  104  C  7 XZ     -0.0000075692     0.0005785204    -0.0010959387     0.0011808278    -0.0002687347
  105  C  7 YZ     -0.0000367440     0.0000286248    -0.0000219630    -0.0007248842    -0.0001927612
  106  C  8  S     -0.0025724286    -0.0001100130    -0.0014717206     0.0026365895     0.0000078266
  107  C  8  S      0.0055911187     0.0006595003     0.0018117336    -0.0057470664     0.0001838367
  108  C  8  S      0.0085802897     0.0035891804     0.0038031565    -0.0089986950    -0.0006026398
  109  C  8  X      0.0279803528    -0.0078516275    -0.0005414962     0.0344769503     0.0965334507
  110  C  8  Y     -0.0785119364    -0.0002253720     0.0107474889     0.0434727708     0.1435045387
  111  C  8  Z      0.0495079916     0.0082120493     0.0173901982     0.0512924627     0.1788473223
  112  C  8  X     -0.0019563537    -0.0040569049     0.0017033046     0.0298119891     0.0508361010
  113  C  8  Y      0.0416986603    -0.0049165878     0.0035211125     0.0131268597     0.0797763188
  114  C  8  Z     -0.0323668549     0.0051652309     0.0085888381     0.0293405143     0.0947276388
  115  C  8 XX      0.0042084623     0.0001972067    -0.0000355112     0.0000273714     0.0012635142
  116  C  8 YY      0.0017254872     0.0000574841     0.0002133107    -0.0005741991    -0.0001402542
  117  C  8 ZZ     -0.0050307095    -0.0000783940     0.0001853570    -0.0010083914    -0.0010980845
  118  C  8 XY     -0.0097792303    -0.0003817990    -0.0003489696    -0.0012296987     0.0012398517
  119  C  8 XZ      0.0054544073     0.0000555371    -0.0001367254     0.0004808709     0.0009419718
  120  C  8 YZ      0.0039024707     0.0001702529    -0.0000593967     0.0010435051    -0.0007102733
  121  N  9  S      0.0001300935    -0.0231574867     0.0494684324    -0.0137115846    -0.0123082717
  122  N  9  S      0.0000801491    -0.0513979173     0.1058701283    -0.0295733287    -0.0254359781
  123  N  9  S      0.0046208540     0.0005924714     0.1002540297    -0.0088028600    -0.0517732172
  124  N  9  X     -0.0012897346     0.0241529587     0.0171281463     0.0094987531     0.0250319046
  125  N  9  Y     -0.0012242357    -0.0335053028     0.0909473543    -0.0714689157    -0.0122621842
  126  N  9  Z     -0.0001143851     0.0051219023    -0.1595340830    -0.0602106427     0.0411131422
  127  N  9  X     -0.0000976792    -0.0182124680    -0.0091459882    -0.0076070489    -0.0111544298
  128  N  9  Y      0.0017675884     0.0288912296    -0.0514944277     0.0433736648     0.0016204071
  129  N  9  Z     -0.0003273741    -0.0075226515     0.0878702511     0.0299039718    -0.0202615537
  130  N  9 XX     -0.0001632414    -0.0012718612     0.0089500890    -0.0014799872    -0.0002444422
  131  N  9 YY      0.0001717584    -0.0001779912     0.0004391568     0.0051199822    -0.0016170665
  132  N  9 ZZ     -0.0000318664    -0.0026233015    -0.0022828139    -0.0051350001     0.0004486774
  133  N  9 XY      0.0000299791    -0.0017901112    -0.0017947398    -0.0026068194    -0.0009317545
  134  N  9 XZ     -0.0000251337     0.0003124908    -0.0041319855    -0.0024792288     0.0018413549
  135  N  9 YZ     -0.0000694749    -0.0002538528     0.0107187536     0.0025702149    -0.0022292565
  136  C 10  S      0.0243847465     0.0010832756     0.0012883412     0.0008299805    -0.0004814589
  137  C 10  S     -0.0605468233    -0.0023025421    -0.0029816787    -0.0008008981     0.0009618157
  138  C 10  S     -0.0867097776     0.0008395058    -0.0045795972     0.0001786441     0.0000245071
  139  C 10  X     -0.1852596605     0.0037478987    -0.0009210812     0.0504161634     0.0715080806
  140  C 10  Y      0.1786674689     0.0040833971     0.0105635146     0.0187341700     0.1119555795
  141  C 10  Z     -0.0443762180    -0.0038534465     0.0079524896     0.0306675308     0.1359498378
  142  C 10  X     -0.0376748886     0.0002545671    -0.0024820209     0.0197259528     0.0393788716
  143  C 10  Y      0.0813916817     0.0005743660     0.0056043552     0.0106948374     0.0603842492
  144  C 10  Z     -0.0455594757     0.0006724948     0.0052475629     0.0190152427     0.0720584420
  145  C 10 XX     -0.0065269681     0.0002435005     0.0000296734     0.0007246220     0.0025821880
  146  C 10 YY      0.0039263391    -0.0004575493    -0.0006534315    -0.0032658893    -0.0075539583
  147  C 10 ZZ     -0.0021680993    -0.0001312128     0.0002327964     0.0020267755     0.0051451806
  148  C 10 XY     -0.0036158308    -0.0001168124    -0.0002609709     0.0009473669    -0.0010051000
  149  C 10 XZ      0.0051212491    -0.0001478608     0.0002872178    -0.0000620689     0.0044760024
  150  C 10 YZ     -0.0046273289     0.0002500298    -0.0001143526    -0.0005622243    -0.0030900600
  151  C 11  S      0.0221170525    -0.0010669801    -0.0010666813     0.0000904003     0.0001657154
  152  C 11  S     -0.0566773277     0.0024537002     0.0022413188    -0.0000348804    -0.0003084214
  153  C 11  S     -0.0513858448     0.0021424700     0.0073713842    -0.0034180278    -0.0008853425
  154  C 11  X      0.1057996196    -0.0030950494     0.0089674704    -0.0140266264     0.0644935234
  155  C 11  Y      0.1660630795    -0.0015325919     0.0019587347     0.0435722840     0.0911109562
  156  C 11  Z     -0.1918503618     0.0039666488     0.0058322823     0.0313062342     0.1167695127
  157  C 11  X      0.0135226665    -0.0023103582     0.0014126903    -0.0021291362     0.0342986617
  158  C 11  Y      0.0639356975    -0.0000761233     0.0004652515     0.0218229922     0.0486277137
  159  C 11  Z     -0.0591396585     0.0016706618     0.0050420598     0.0142733791     0.0619087796
  160  C 11 XX     -0.0083133978    -0.0000038827    -0.0004065309    -0.0000786973    -0.0022948896
  161  C 11 YY      0.0038808592     0.0002045365     0.0002398388    -0.0021077110    -0.0049746666
  162  C 11 ZZ      0.0009684920     0.0001084354     0.0005879255     0.0022550556     0.0071538751
  163  C 11 XY      0.0012666571    -0.0001269399    -0.0003477654    -0.0001919855    -0.0040977579
  164  C 11 XZ      0.0021847842     0.0001686504     0.0002824756    -0.0011738174    -0.0001566443
  165  C 11 YZ     -0.0072527489    -0.0000530420    -0.0003248635     0.0003234714     0.0000308632
  166  C 12  S      0.0016712808    -0.0007213971    -0.0006277628     0.0005909923     0.0000298177
  167  C 12  S     -0.0035155938     0.0018508075     0.0018942910    -0.0022074097    -0.0000862526
  168  C 12  S     -0.0096991645     0.0007140733    -0.0041022768     0.0048702996    -0.0001683125
  169  C 12  X      0.0208292025    -0.0077899041    -0.0099636270     0.0420656869     0.0575431264
  170  C 12  Y     -0.0776446398    -0.0026064796     0.0047241254     0.0020895345     0.0913574799
  171  C 12  Z      0.0520434960     0.0074554485     0.0127721581     0.0302621252     0.1051534611
  172  C 12  X     -0.0005403466    -0.0020338887    -0.0005955902     0.0142207868     0.0310638606
  173  C 12  Y      0.0175816981    -0.0008768936     0.0026819013     0.0057992258     0.0483830828
  174  C 12  Z     -0.0139843820     0.0026918996     0.0043097120     0.0170545062     0.0571773033
  175  C 12 XX     -0.0046048472    -0.0002986585    -0.0009807877     0.0000251999    -0.0047189207
  176  C 12 YY     -0.0014721963     0.0002618456     0.0005777268    -0.0009205202     0.0006487226
  177  C 12 ZZ      0.0055030214     0.0001142934     0.0003548178     0.0011511119     0.0040564092
  178  C 12 XY      0.0103050922    -0.0000205977    -0.0002501534    -0.0004724578    -0.0040327267
  179  C 12 XZ     -0.0056048932     0.0002206492     0.0003544838    -0.0023688332    -0.0037799518
  180  C 12 YZ     -0.0042920750    -0.0001347590    -0.0002295204     0.0011890476     0.0024519514
  181  C 13  S     -0.0231360102    -0.0001011003    -0.0006816452     0.0026895102    -0.0001674614
  182  C 13  S      0.0581973338     0.0001789604     0.0013967537    -0.0052629904     0.0003322831
  183  C 13  S      0.0659919182     0.0020830322     0.0054190307    -0.0116114488     0.0001426736
  184  C 13  X     -0.1823260174     0.0050557878     0.0103264177     0.0111231859     0.0603773109
  185  C 13  Y      0.1816931486     0.0048922728     0.0078165318     0.0341094287     0.0899907249
  186  C 13  Z     -0.0494994660    -0.0056603784     0.0001833626     0.0246753045     0.1169353896
  187  C 13  X     -0.0455792225    -0.0000637121     0.0022727304     0.0109419496     0.0320534072
  188  C 13  Y      0.0713341894     0.0022296162     0.0055542661     0.0153320098     0.0483450148
  189  C 13  Z     -0.0334114207    -0.0014805716     0.0003445515     0.0120761560     0.0617168710
  190  C 13 XX      0.0063835643    -0.0004164151    -0.0006555038    -0.0010372547    -0.0038818905
  191  C 13 YY     -0.0042196187     0.0002396239     0.0008085761     0.0002430280     0.0058235032
  192  C 13 ZZ      0.0019310326     0.0001698994     0.0001371676    -0.0003967240    -0.0018318524
  193  C 13 XY      0.0035656341     0.0002199829    -0.0000744752     0.0007329348    -0.0015020116
  194  C 13 XZ     -0.0049566065     0.0000516382     0.0000060581    -0.0023660313    -0.0047429744
  195  C 13 YZ      0.0049268020    -0.0003031208    -0.0002306822     0.0013074375     0.0033025114
  196  C 14  S     -0.0212409120     0.0000735321     0.0008031360    -0.0046872452     0.0004049506
  197  C 14  S      0.0544650155    -0.0005493853    -0.0021997083     0.0095590925    -0.0007434453
  198  C 14  S      0.0651033172    -0.0037576466    -0.0030794792     0.0052870027     0.0014158413
  199  C 14  X      0.1007059065    -0.0056152908    -0.0027502999     0.0199277609     0.0736048462
  200  C 14  Y      0.1695838662    -0.0033170760     0.0030804311     0.0281901192     0.1104300645
  201  C 14  Z     -0.1913979389     0.0071663847     0.0147596025     0.0384571961     0.1319465974
  202  C 14  X     -0.0026088426    -0.0019675712    -0.0006950909     0.0153794633     0.0379376508
  203  C 14  Y      0.0789110870    -0.0022378273    -0.0002218280     0.0090611807     0.0586197163
  204  C 14  Z     -0.0624433364     0.0042369225     0.0087726765     0.0216882294     0.0700599687
  205  C 14 XX      0.0076522774    -0.0001972602    -0.0003265035    -0.0002236361     0.0001915712
  206  C 14 YY     -0.0033606089     0.0000695670     0.0004861714     0.0028734276     0.0073621854
  207  C 14 ZZ     -0.0009927977     0.0000926679    -0.0004099705    -0.0011407146    -0.0077291328
  208  C 14 XY     -0.0014603763     0.0002971337     0.0003222740     0.0013206420     0.0027441505
  209  C 14 XZ     -0.0018050302    -0.0002288925    -0.0003114027    -0.0009639878    -0.0021984641
  210  C 14 YZ      0.0066349930    -0.0001375663    -0.0000081567     0.0000602056     0.0019476247
  211  H 15  S      0.0032485628    -0.1513081146     0.0680898510    -0.1077078637     0.0623290075
  212  H 15  S      0.0011219571    -0.0519813702     0.0309117303    -0.0453303963     0.0271760295
  213  H 16  S      0.0033803393     0.1532376723     0.0915850594    -0.0318398646    -0.0593190500
  214  H 16  S      0.0010012795     0.0571264854     0.0377374921    -0.0138683549    -0.0246780727
  215  H 17  S      0.0017663584     0.1930093840    -0.0636199072     0.0170822960     0.0407571127
  216  H 17  S      0.0007310278     0.0729833191    -0.0235908355     0.0059628319     0.0128255426
  217  H 18  S      0.0001925430    -0.1583177206    -0.1035283436     0.1312139195    -0.0777405822
  218  H 18  S      0.0009759834    -0.0532584493    -0.0415661370     0.0570732238    -0.0332354363
  219  H 19  S     -0.0067807557    -0.1510879716    -0.1542017998    -0.1313750920     0.0584052908
  220  H 19  S     -0.0022818630    -0.0576295685    -0.0599734759    -0.0506832119     0.0256987081
  221  H 20  S      0.0014655082    -0.0261058220     0.1416759007     0.1982338511    -0.0219444195
  222  H 20  S      0.0007324074    -0.0099340844     0.0584022181     0.0839476938    -0.0100093887
  223  H 21  S      0.1831203090     0.0002598031     0.0037402168    -0.0236187649     0.0029408132
  224  H 21  S      0.0681166144    -0.0003248054     0.0010659729    -0.0075057404     0.0004768857
  225  H 22  S      0.1991666719    -0.0025738365     0.0014826939     0.0028584463    -0.0022371997
  226  H 22  S      0.0750020024    -0.0009003318     0.0009258229     0.0003304580    -0.0008096349
  227  H 23  S     -0.0003359465    -0.0076977163    -0.0128743195     0.0228696755     0.0003089366
  228  H 23  S     -0.0004646508    -0.0030643283    -0.0058028364     0.0105847203     0.0001735662
  229  H 24  S     -0.1856574499    -0.0014914515     0.0017594512    -0.0150067382     0.0023287339
  230  H 24  S     -0.0681282653    -0.0001384649     0.0013910120    -0.0063285672     0.0011460074
  231  H 25  S     -0.1957595625     0.0068533521     0.0063599651     0.0072171943    -0.0030987238
  232  H 25  S     -0.0670854276     0.0008245524    -0.0005571666    -0.0018041381    -0.0017358715
  233  C 26  S     -0.0000445554    -0.0086342382    -0.0199129929     0.0224534093     0.0000735140
  234  C 26  S     -0.0001424598     0.0181557502     0.0457992921    -0.0518620309     0.0014147855
  235  C 26  S     -0.0002865490     0.0071469280     0.0300144388    -0.0299611075     0.0163885584
  236  C 26  X      0.0045459436    -0.0323954274    -0.0449267193     0.0680670170     0.0467331761
  237  C 26  Y      0.0042195576     0.0305471440     0.0236086984     0.1115124985     0.0552275197
  238  C 26  Z     -0.0037768954     0.0082058217     0.0434758314    -0.0316420136     0.0855264416
  239  C 26  X      0.0008067037    -0.0250456768     0.0265249336     0.0270926911     0.0080294167
  240  C 26  Y      0.0050181504     0.0040046767     0.0087216124     0.0444508364     0.0285792681
  241  C 26  Z     -0.0038748895     0.0059735352    -0.0060483306    -0.0031436821     0.0463742945
  242  C 26 XX     -0.0001728236     0.0009300414     0.0036627880    -0.0043714251     0.0036833723
  243  C 26 YY     -0.0000426126     0.0004984157     0.0012045174    -0.0019476207    -0.0001621078
  244  C 26 ZZ      0.0000960683     0.0006230904     0.0023774927    -0.0040171627    -0.0032833949
  245  C 26 XY      0.0001192321    -0.0017693001    -0.0000135328    -0.0009074622     0.0029503022
  246  C 26 XZ     -0.0000892442     0.0003906346    -0.0011762398     0.0027365738     0.0029805511
  247  C 26 YZ     -0.0000613225     0.0013257775     0.0007468311     0.0000451356    -0.0014585723
  248  C 27  S      0.0007567294     0.0036386028     0.0071500148    -0.0112601195    -0.0005691695
  249  C 27  S     -0.0015140694    -0.0055284746    -0.0151292485     0.0229189181     0.0025944954
  250  C 27  S      0.0003304189     0.0098264160    -0.0499913730     0.0195693372     0.0046519728
  251  C 27  X     -0.0061480659     0.0139423132     0.0251934155    -0.0041076711     0.0632965421
  252  C 27  Y      0.0032980853     0.0119542646     0.0154159202     0.0844896896     0.0893057128
  253  C 27  Z      0.0019747253    -0.0092050238     0.0057035807     0.0306268669     0.1215729057
  254  C 27  X      0.0008917272    -0.0049108012     0.0263268419     0.0099662221     0.0277938438
  255  C 27  Y     -0.0014043401     0.0106707947     0.0073168967     0.0429615270     0.0379976232
  256  C 27  Z      0.0013114691     0.0028033712    -0.0040263884     0.0023527395     0.0558216437
  257  C 27 XX      0.0006255746     0.0000911666    -0.0015518959     0.0039857579     0.0023050786
  258  C 27 YY      0.0001159337     0.0000193844    -0.0004302376     0.0008668857    -0.0001392560
  259  C 27 ZZ     -0.0009925043    -0.0003502659    -0.0004368723    -0.0005642045    -0.0016421801
  260  C 27 XY     -0.0017284299    -0.0014267282    -0.0005139387    -0.0038012544     0.0022885119
  261  C 27 XZ      0.0009384408     0.0003489007     0.0003465856     0.0004278630     0.0016446693
  262  C 27 YZ      0.0007997120     0.0006795462     0.0003866496     0.0017178976    -0.0013704820
  263  C 28  S     -0.0008084803     0.0187500501    -0.0366009115    -0.0186938915     0.0140810709
  264  C 28  S      0.0019898739    -0.0404728371     0.0840550195     0.0437916961    -0.0330175649
  265  C 28  S     -0.0048957428    -0.0885213646     0.0479098546     0.0641245045    -0.0200509465
  266  C 28  X      0.0066075699     0.0105562039    -0.1486428746    -0.0088056553     0.0121132906
  267  C 28  Y      0.0047084879    -0.0468126861     0.0737256760     0.0563694343    -0.0283300444
  268  C 28  Z     -0.0031265718     0.0653641775     0.1293803616     0.0600939189    -0.0304895796
  269  C 28  X      0.0014959776    -0.0148919274    -0.0669328756    -0.0239748013     0.0232065325
  270  C 28  Y      0.0034764282     0.0365872393     0.0017996540     0.0612447288    -0.0445482623
  271  C 28  Z     -0.0010692179    -0.0038316163     0.0848143945     0.0010594691     0.0058231219
  272  C 28 XX     -0.0001238539    -0.0034802074     0.0064337184     0.0018514566    -0.0009290520
  273  C 28 YY      0.0002512023     0.0040065198     0.0025203164     0.0042743604    -0.0013931964
  274  C 28 ZZ      0.0001876706    -0.0086725416     0.0071297222     0.0016567845    -0.0033018783
  275  C 28 XY     -0.0000251649    -0.0049394664     0.0044781269    -0.0035713337     0.0046625749
  276  C 28 XZ     -0.0001574624     0.0047842975    -0.0073594109     0.0063173044     0.0006234799
  277  C 28 YZ     -0.0002044622    -0.0004079211    -0.0040537932    -0.0049858214    -0.0002405686

                         46               47               48               49               50
                   -0.4110735691    -0.4064897274    -0.4029675686    -0.3966991626    -0.3934310968
    1  C  1  S      0.0026496275     0.0001188477     0.0002964815    -0.0108272214    -0.0004469986
    2  C  1  S     -0.0110900438     0.0016737053    -0.0007262632     0.0233750552     0.0008626339
    3  C  1  S      0.0473297074    -0.0386165208    -0.0080923474     0.0004544164     0.0101835162
    4  C  1  X     -0.0524003109     0.1263617738     0.0293166994     0.0445221984    -0.0089588074
    5  C  1  Y     -0.1647810754     0.0875667663     0.0117359714     0.1793950869     0.0004781758
    6  C  1  Z      0.0353985847     0.0649364119     0.0091053665     0.1069410573    -0.0145002697
    7  C  1  X     -0.0244332475     0.0658820046     0.0182380728     0.0122418588    -0.0057708466
    8  C  1  Y     -0.0728505528     0.0368108030     0.0026350095     0.0838478406     0.0008765724
    9  C  1  Z     -0.0142625829     0.0578865012     0.0099604989     0.0537072810    -0.0114976385
   10  C  1 XX      0.0005119754     0.0056017745     0.0009844664     0.0001345722    -0.0003372440
   11  C  1 YY     -0.0085600685     0.0031729254     0.0005800369     0.0096833835     0.0000043928
   12  C  1 ZZ      0.0074477177    -0.0081551318    -0.0017129080    -0.0052243177     0.0004208904
   13  C  1 XY     -0.0001403226    -0.0014992859     0.0000420757    -0.0038844088    -0.0007448281
   14  C  1 XZ     -0.0062387016    -0.0004009512     0.0004655304    -0.0067033207     0.0006116792
   15  C  1 YZ     -0.0062822103     0.0010343375     0.0004987482    -0.0078541752     0.0001792123
   16  C  2  S      0.0064755832     0.0051794989     0.0010309480     0.0194801369    -0.0019173328
   17  C  2  S     -0.0099418708    -0.0190591769    -0.0037968203    -0.0483622426     0.0053596033
   18  C  2  S     -0.0806421067     0.0744386992     0.0165723577    -0.0103825324    -0.0107981663
   19  C  2  X      0.0506842500    -0.0124706918    -0.0081464388     0.0560508946     0.0036855780
   20  C  2  Y      0.0979501873    -0.1138429158    -0.0256618178    -0.0675798446     0.0140376551
   21  C  2  Z     -0.0188230735    -0.0687952769    -0.0044752876    -0.1712164401     0.0049127336
   22  C  2  X      0.0146012676     0.0110384949    -0.0009328962     0.0507232858    -0.0009125231
   23  C  2  Y      0.0187341085    -0.0236111085    -0.0052186161    -0.0229221291     0.0030756489
   24  C  2  Z     -0.0137005926    -0.0248211488    -0.0006275919    -0.0808201164    -0.0006466032
   25  C  2 XX      0.0001710912     0.0010376483    -0.0001673294     0.0013137228     0.0000754866
   26  C  2 YY     -0.0131968525     0.0089879767     0.0024399129    -0.0001117102    -0.0009851841
   27  C  2 ZZ      0.0098340738    -0.0115412730    -0.0025657309    -0.0088292905     0.0015703281
   28  C  2 XY     -0.0041419440     0.0046445545     0.0009031419     0.0006608449    -0.0003554243
   29  C  2 XZ     -0.0015562131     0.0027607462     0.0009406897    -0.0027191136    -0.0004371475
   30  C  2 YZ     -0.0051676572    -0.0000886390     0.0000879993    -0.0011154136     0.0002916230
   31  C  3  S      0.0038067319    -0.0071367926    -0.0038360663     0.0182862784     0.0032551572
   32  C  3  S     -0.0114027399     0.0208041303     0.0100058683    -0.0399566899    -0.0079021514
   33  C  3  S      0.0363963944    -0.0456595092    -0.0076041730    -0.0645109305     0.0023320197
   34  C  3  X     -0.0600380517     0.0333187095     0.0052630164     0.0130370319     0.0004195665
   35  C  3  Y     -0.1836385271     0.1327426660     0.0459148580    -0.1147866333    -0.0273502995
   36  C  3  Z     -0.0688345923     0.0905967235     0.0210719545     0.0104854108    -0.0131602287
   37  C  3  X     -0.0265314416     0.0121122139     0.0008968636     0.0149088177     0.0009545851
   38  C  3  Y     -0.0829299905     0.0621608431     0.0210873322    -0.0552354150    -0.0125302213
   39  C  3  Z     -0.0068683107     0.0122704161     0.0023328799    -0.0022539168    -0.0018657855
   40  C  3 XX     -0.0034431515     0.0015832485     0.0003069063    -0.0028929550     0.0001232014
   41  C  3 YY     -0.0068284497     0.0104955525     0.0026939187     0.0030330905    -0.0018758732
   42  C  3 ZZ      0.0084701043    -0.0092430237    -0.0013997928    -0.0070775190     0.0005612432
   43  C  3 XY     -0.0067326347     0.0044831688     0.0011035237    -0.0028488131    -0.0003872103
   44  C  3 XZ     -0.0030936937     0.0030416985     0.0004513633     0.0008685213    -0.0000708966
   45  C  3 YZ     -0.0027388403     0.0016272382     0.0011478340    -0.0036826746    -0.0008248347
   46  C  4  S     -0.0017961108    -0.0001687639     0.0001085673    -0.0085383689    -0.0002611299
   47  C  4  S      0.0072927734    -0.0006944785    -0.0002054358     0.0185697812     0.0011150563
   48  C  4  S     -0.0587803627     0.0250692148     0.0127722488    -0.0023943174    -0.0132381376
   49  C  4  X      0.0583913028    -0.1190663226    -0.0477337247     0.0126022467     0.0415345816
   50  C  4  Y      0.0593305272    -0.0161941472    -0.0078700605     0.0783202499     0.0003939187
   51  C  4  Z      0.2291295537    -0.1693581621    -0.0342198151     0.0215209224     0.0119635231
   52  C  4  X      0.0251257204    -0.0727153261    -0.0259860146    -0.0024524004     0.0197196074
   53  C  4  Y      0.0595300832    -0.0194643310    -0.0096209683     0.0444589280     0.0048354712
   54  C  4  Z      0.1046087633    -0.0845589634    -0.0157732131     0.0022216114     0.0056600029
   55  C  4 XX      0.0052474061    -0.0039625995    -0.0009487126    -0.0010915359     0.0006761963
   56  C  4 YY     -0.0045810814     0.0039276120    -0.0000939140     0.0044267444     0.0004052128
   57  C  4 ZZ     -0.0002832622     0.0003932562     0.0009196360     0.0005734066    -0.0009583135
   58  C  4 XY     -0.0092523288     0.0087561849     0.0026510196     0.0015831046    -0.0017152795
   59  C  4 XZ     -0.0058017293     0.0030220079     0.0008167447    -0.0074933874    -0.0003099987
   60  C  4 YZ     -0.0026038702     0.0025255207     0.0017273586    -0.0082169138    -0.0011633049
   61  C  5  S     -0.0245096501     0.0145658689     0.0003119630     0.0097854844    -0.0033736449
   62  C  5  S      0.0535199897    -0.0325918816    -0.0006553997    -0.0257296068     0.0075497388
   63  C  5  S      0.0733553498     0.0075974143     0.0258704995    -0.0103759581    -0.0021017609
   64  C  5  X     -0.0422805280     0.0537907467     0.0391628504    -0.0112731518    -0.0160355325
   65  C  5  Y      0.0580416323    -0.1066518699    -0.0295231809    -0.0573040193     0.0265784125
   66  C  5  Z      0.0382059763    -0.0081094137    -0.0124510356    -0.0635107072    -0.0032024718
   67  C  5  X     -0.0815089200     0.0489486144     0.0426588928    -0.0266732726    -0.0172008406
   68  C  5  Y      0.0272617849    -0.0456797383    -0.0149743781    -0.0243933958     0.0208629555
   69  C  5  Z      0.0446782718    -0.0231114189    -0.0190555275    -0.0415167794    -0.0032155825
   70  C  5 XX      0.0026929078     0.0002987175     0.0016874015    -0.0034533569     0.0010795588
   71  C  5 YY      0.0077916037    -0.0082643585    -0.0023874693     0.0036590722     0.0014023401
   72  C  5 ZZ     -0.0007788793     0.0018019581     0.0009765675    -0.0045037672    -0.0009636142
   73  C  5 XY     -0.0010826233     0.0033015229     0.0005277120     0.0009504170    -0.0020697478
   74  C  5 XZ     -0.0052307010     0.0001868620    -0.0009606866    -0.0031942988     0.0011219809
   75  C  5 YZ      0.0026298753    -0.0002749738     0.0005519721     0.0019722061     0.0006712647
   76  C  6  S      0.0029872364     0.0015803334    -0.0006270398    -0.0139531979     0.0002288116
   77  C  6  S     -0.0057622046    -0.0035450490     0.0008342019     0.0366659772    -0.0002921921
   78  C  6  S     -0.0140036393     0.0022414512     0.0038629916     0.0333623541    -0.0018214816
   79  C  6  X     -0.0162154001    -0.0189376871     0.0165563277    -0.0312978885    -0.0193030574
   80  C  6  Y      0.1223668631    -0.0543488086    -0.0073406337    -0.1788266079    -0.0013606411
   81  C  6  Z     -0.1867046840     0.0790821368     0.0147597805    -0.0521868570    -0.0005726477
   82  C  6  X     -0.0076079711    -0.0081059504     0.0085785216    -0.0152818634    -0.0095412043
   83  C  6  Y      0.0641510415    -0.0307815113    -0.0059899688    -0.0865752183     0.0009889290
   84  C  6  Z     -0.0899031513     0.0403471282     0.0074569696    -0.0219628052    -0.0006434029
   85  C  6 XX      0.0092769918    -0.0057378626    -0.0022671608    -0.0011088037     0.0017259729
   86  C  6 YY     -0.0094941421     0.0032108183     0.0005008220     0.0078254126     0.0001952965
   87  C  6 ZZ     -0.0009152229     0.0019583694     0.0017970864    -0.0012027846    -0.0018438434
   88  C  6 XY     -0.0028767890    -0.0027209537     0.0001548287    -0.0027874235    -0.0004830780
   89  C  6 XZ     -0.0091479493     0.0058775226     0.0014909710    -0.0061055621    -0.0005818454
   90  C  6 YZ     -0.0024116014    -0.0020880212     0.0004025944    -0.0106515793    -0.0001717849
   91  C  7  S     -0.0521964215    -0.0484934610    -0.0041047007     0.0013260857     0.0007842651
   92  C  7  S      0.1124723854     0.1009315669     0.0078978112    -0.0050263933    -0.0012727047
   93  C  7  S      0.0049828548     0.0677059786     0.0119926237     0.0138223006    -0.0040829431
   94  C  7  X      0.0105318267     0.1014842518     0.0102417539    -0.1410202504    -0.0170802333
   95  C  7  Y     -0.1561999739    -0.1496088556    -0.0189223171    -0.1656077770     0.0156548683
   96  C  7  Z      0.0314647551     0.1249434213     0.0307343859    -0.2352096692     0.0098567439
   97  C  7  X     -0.0243346377    -0.0376375684    -0.0124710516    -0.0800740975    -0.0020239236
   98  C  7  Y     -0.0306023628     0.0710039904     0.0180132627    -0.0860128833    -0.0039402371
   99  C  7  Z     -0.0073313658    -0.0047842013     0.0034452782    -0.1304889019     0.0118450555
  100  C  7 XX      0.0010374412     0.0009364372    -0.0002578320    -0.0040286089    -0.0000141131
  101  C  7 YY      0.0034239148    -0.0025984656    -0.0008495060     0.0100270278     0.0002286571
  102  C  7 ZZ      0.0025146646     0.0019727063     0.0002654867    -0.0055553372     0.0006307596
  103  C  7 XY      0.0020262481     0.0022105676     0.0005239037     0.0000772642     0.0001748379
  104  C  7 XZ     -0.0013616661    -0.0007500550    -0.0000294732    -0.0058175241     0.0002325392
  105  C  7 YZ     -0.0002244993     0.0010900718    -0.0000641868     0.0043179050    -0.0006271799
  106  C  8  S      0.0014146107    -0.0038261207     0.0155752204     0.0001533791    -0.0007856704
  107  C  8  S     -0.0030878449     0.0074098301    -0.0352709424    -0.0000814764     0.0019420452
  108  C  8  S      0.0024152336    -0.0006731781     0.0176214253    -0.0008074250     0.0049166484
  109  C  8  X     -0.0328149215     0.0322865926    -0.1236872806     0.0102259186     0.0507530226
  110  C  8  Y     -0.0431278905     0.0105089445     0.0107925510     0.0198811116    -0.2009863209
  111  C  8  Z     -0.0542507834     0.0245172998     0.0647689486     0.0314531617     0.1316562489
  112  C  8  X     -0.0098842616     0.0184428459     0.0008022435     0.0087283051     0.0238590286
  113  C  8  Y     -0.0235828324     0.0042457650     0.0041151714     0.0114818291    -0.0925143404
  114  C  8  Z     -0.0332294250     0.0147528094    -0.0001996377     0.0186191055     0.0600974097
  115  C  8 XX     -0.0007113924    -0.0008941327     0.0107732974     0.0021567578     0.0022837861
  116  C  8 YY     -0.0004868208     0.0021098804    -0.0126057878    -0.0004778475     0.0009620594
  117  C  8 ZZ      0.0005126794     0.0002427389    -0.0041470488    -0.0016058023    -0.0029103558
  118  C  8 XY     -0.0010120141     0.0006441679     0.0018126927     0.0013944043    -0.0057979292
  119  C  8 XZ     -0.0009965710     0.0018822148    -0.0091568785     0.0010952470     0.0030939275
  120  C  8 YZ      0.0010059546    -0.0021452457     0.0088253436    -0.0005497808     0.0023564040
  121  N  9  S     -0.0890713942    -0.1061164922    -0.0126677446     0.0071083676     0.0054489537
  122  N  9  S     -0.1880544050    -0.2251028281    -0.0271238433     0.0143262434     0.0115660588
  123  N  9  S     -0.2313178389    -0.2292341180    -0.0208831850     0.0301182864     0.0107002257
  124  N  9  X      0.1882844999     0.1759409857     0.0267048439     0.1049458195    -0.0025625896
  125  N  9  Y     -0.1930543616    -0.3140334811    -0.0430499966     0.1925412954     0.0158356289
  126  N  9  Z      0.1251386807     0.0963485238     0.0002627175     0.1992847039    -0.0235153485
  127  N  9  X     -0.1008747221    -0.0979976721    -0.0158192792    -0.0606655589     0.0015877465
  128  N  9  Y      0.1006377807     0.1777042935     0.0259971303    -0.1055095520    -0.0091916962
  129  N  9  Z     -0.0664176249    -0.0547389762    -0.0009847379    -0.1136531650     0.0132676950
  130  N  9 XX     -0.0023626718    -0.0070627763    -0.0006110555     0.0082776515     0.0009224827
  131  N  9 YY     -0.0004893734     0.0076202087     0.0013586543    -0.0189672785    -0.0001774719
  132  N  9 ZZ     -0.0070900984    -0.0121081942    -0.0021656592     0.0111051773    -0.0001837302
  133  N  9 XY     -0.0122225622    -0.0145840382    -0.0023031426     0.0000120983     0.0002587858
  134  N  9 XZ      0.0069808510     0.0047581512     0.0002954022     0.0109294181    -0.0007188868
  135  N  9 YZ     -0.0080565270    -0.0085180770    -0.0004412814    -0.0074068360     0.0015349528
  136  C 10  S     -0.0004314038     0.0013438011    -0.0128682669    -0.0002656091    -0.0013948839
  137  C 10  S      0.0011373718    -0.0041429929     0.0313014592     0.0006430694    -0.0044388016
  138  C 10  S     -0.0045230117     0.0003169447     0.0038699636     0.0025391018     0.0782441838
  139  C 10  X     -0.0101354992    -0.0368974954     0.2254285364     0.0227961833    -0.0512282617
  140  C 10  Y     -0.0417861291     0.0362388318    -0.0170083294     0.0281289919     0.1757564649
  141  C 10  Z     -0.0510361967     0.0376348485    -0.1011744113     0.0273493664    -0.1191864086
  142  C 10  X     -0.0085663029    -0.0136601111     0.0909376553     0.0124916066     0.0079749856
  143  C 10  Y     -0.0195101906     0.0154280400     0.0098678564     0.0146419581     0.0426389849
  144  C 10  Z     -0.0292137100     0.0209449615    -0.0531083730     0.0161519562    -0.0415617903
  145  C 10 XX     -0.0007574009    -0.0002274331     0.0071253767     0.0013462581     0.0044830828
  146  C 10 YY      0.0019966154     0.0005218260    -0.0066386703    -0.0016055321     0.0067985113
  147  C 10 ZZ     -0.0013559100     0.0000338592     0.0010571134     0.0003418318    -0.0072385043
  148  C 10 XY      0.0005703732    -0.0019063591     0.0040622789     0.0002413665    -0.0170567113
  149  C 10 XZ     -0.0020598925     0.0028249483    -0.0065687531     0.0011708121     0.0105833869
  150  C 10 YZ      0.0013526583    -0.0013750158     0.0052822435    -0.0006459484     0.0025080606
  151  C 11  S      0.0003606482    -0.0011246171     0.0060693075     0.0000260417    -0.0025062257
  152  C 11  S     -0.0007601622     0.0022853209    -0.0089557168     0.0002219930     0.0131514110
  153  C 11  S     -0.0016907905     0.0143882189    -0.0733473351    -0.0036387904    -0.0627478480
  154  C 11  X     -0.0376213035     0.0645131519    -0.2303677254     0.0126366644     0.0746085668
  155  C 11  Y     -0.0270877557    -0.0058945857     0.0412135019     0.0253245692    -0.1969114636
  156  C 11  Z     -0.0377508865     0.0136195890     0.0975021490     0.0377465812     0.1152710316
  157  C 11  X     -0.0172040391     0.0236397371    -0.0716643514     0.0088153412     0.0462458949
  158  C 11  Y     -0.0158137864    -0.0018528483     0.0325944683     0.0158360793    -0.0574183988
  159  C 11  Z     -0.0212096610     0.0127809522     0.0158332538     0.0192836901     0.0191880679
  160  C 11 XX      0.0013099577    -0.0019882855     0.0111486047    -0.0000321988     0.0078364756
  161  C 11 YY      0.0011340052     0.0009998568    -0.0107805041    -0.0017651918    -0.0010885357
  162  C 11 ZZ     -0.0026464118     0.0015354296    -0.0046581599     0.0016792902    -0.0093253482
  163  C 11 XY      0.0015413496    -0.0015719879    -0.0015425962    -0.0011979722    -0.0140658632
  164  C 11 XZ     -0.0004328531     0.0017438565    -0.0058430818     0.0000892849     0.0073553198
  165  C 11 YZ      0.0004902235    -0.0013208270     0.0106845810     0.0002803747     0.0098967340
  166  C 12  S      0.0002597543    -0.0011074846     0.0053168261     0.0001442943     0.0008017475
  167  C 12  S     -0.0013451055     0.0046092529    -0.0228176764    -0.0005852130    -0.0017317032
  168  C 12  S      0.0003681945    -0.0209343288     0.0725330734     0.0028264439    -0.0070113632
  169  C 12  X     -0.0049833799    -0.0412057614     0.2483210538     0.0232528103    -0.0539785018
  170  C 12  Y     -0.0369543135     0.0392331607    -0.0120666256     0.0294617014     0.2189281623
  171  C 12  Z     -0.0419985722     0.0314357702    -0.1176976770     0.0276381194    -0.1536337983
  172  C 12  X     -0.0070380812    -0.0030838694     0.0497261324     0.0102873475    -0.0198658996
  173  C 12  Y     -0.0179838082     0.0176507659    -0.0000724778     0.0157219926     0.0870395304
  174  C 12  Z     -0.0214324574     0.0092031213    -0.0233797502     0.0164333954    -0.0626708370
  175  C 12 XX      0.0026998358    -0.0042799692     0.0192934640    -0.0007868667     0.0036760317
  176  C 12 YY     -0.0010082677     0.0027880002    -0.0137181601    -0.0001610017     0.0012722765
  177  C 12 ZZ     -0.0015449752     0.0009137500    -0.0025510199     0.0010318886    -0.0052650792
  178  C 12 XY      0.0015861866    -0.0016638139     0.0010382362    -0.0012132970    -0.0092268211
  179  C 12 XZ      0.0004969361     0.0023428133    -0.0143499974    -0.0014049824     0.0053846996
  180  C 12 YZ     -0.0003351684    -0.0011748593     0.0105535404     0.0010223714     0.0036887561
  181  C 13  S      0.0008815903    -0.0019200029     0.0052891356     0.0000410649     0.0017526401
  182  C 13  S     -0.0015320933     0.0029513022    -0.0072510410    -0.0000792814    -0.0118562029
  183  C 13  S     -0.0043555965     0.0296226003    -0.0663861392    -0.0009441755     0.0712245589
  184  C 13  X     -0.0320174975     0.0507857871    -0.2269068831     0.0114320600     0.0202717063
  185  C 13  Y     -0.0302722547     0.0049862854    -0.0043439161     0.0240197602    -0.1957492772
  186  C 13  Z     -0.0371770300     0.0116671821     0.1322346193     0.0384289428     0.1437263471
  187  C 13  X     -0.0139836372     0.0115471306    -0.0638289342     0.0078779886    -0.0199216175
  188  C 13  Y     -0.0152690039     0.0148564970    -0.0199053782     0.0136921379    -0.0498839691
  189  C 13  Z     -0.0227453899     0.0053514110     0.0542032836     0.0211165513     0.0486676697
  190  C 13 XX      0.0017045242    -0.0017661942     0.0086654395    -0.0006170373     0.0050617004
  191  C 13 YY     -0.0027664897     0.0037376342    -0.0112464398     0.0014438105     0.0055834561
  192  C 13 ZZ      0.0006294355    -0.0005480489    -0.0012931032    -0.0008510437    -0.0076732248
  193  C 13 XY      0.0009208309    -0.0023176240     0.0049506672    -0.0002584503    -0.0169745766
  194  C 13 XZ      0.0010403473     0.0014945954    -0.0096283158    -0.0013579966     0.0100537134
  195  C 13 YZ     -0.0007278120    -0.0007302119     0.0081325651     0.0010808680     0.0026121565
  196  C 14  S     -0.0016508087     0.0042314179    -0.0119846349    -0.0001384992     0.0030503914
  197  C 14  S      0.0031285159    -0.0100357485     0.0299276437     0.0005516295     0.0012827265
  198  C 14  S      0.0064881560    -0.0165329553     0.0016234775    -0.0021914726    -0.0887928683
  199  C 14  X     -0.0153819954    -0.0243289347     0.2308853111     0.0230832995    -0.0377516446
  200  C 14  Y     -0.0387116185     0.0295730739    -0.0055329644     0.0273207866     0.1803721601
  201  C 14  Z     -0.0491747163     0.0352372494    -0.1124763387     0.0265655651    -0.1305665206
  202  C 14  X     -0.0087556482    -0.0133700757     0.0951626428     0.0116343942    -0.0304222069
  203  C 14  Y     -0.0274924361     0.0072022724    -0.0162216050     0.0141841273     0.0468697394
  204  C 14  Z     -0.0212878008     0.0266297623    -0.0338818216     0.0153578732    -0.0242837651
  205  C 14 XX      0.0000487591    -0.0010058506     0.0096443201     0.0009880210     0.0079273264
  206  C 14 YY     -0.0024963810     0.0015262552    -0.0059937044     0.0010332739    -0.0024192871
  207  C 14 ZZ      0.0027314082    -0.0020058655    -0.0026398641    -0.0021168318    -0.0102955825
  208  C 14 XY     -0.0009308691    -0.0000477132    -0.0015029648     0.0007796764    -0.0149182167
  209  C 14 XZ      0.0003105452     0.0008257699    -0.0036951043     0.0000377363     0.0073340068
  210  C 14 YZ     -0.0003360923    -0.0002779466     0.0081047923     0.0004333845     0.0104921940
  211  H 15  S      0.1131741248    -0.0417152666    -0.0117166341     0.0147649945    -0.0068331921
  212  H 15  S      0.0511377205    -0.0186538368    -0.0049169097     0.0064437423    -0.0026443108
  213  H 16  S     -0.1177574723     0.1143236620     0.0265660909     0.0441763145    -0.0128250084
  214  H 16  S     -0.0491826260     0.0482592047     0.0113774985     0.0296001427    -0.0055261330
  215  H 17  S      0.0889565629    -0.1002540271    -0.0226513766    -0.0176458068     0.0128633859
  216  H 17  S      0.0393117674    -0.0441641219    -0.0098716481    -0.0053143033     0.0052307503
  217  H 18  S     -0.0405767281     0.0376004848    -0.0023330987     0.0761850252     0.0041527187
  218  H 18  S     -0.0190430650     0.0160955678    -0.0014672856     0.0327250145     0.0014604964
  219  H 19  S     -0.0836739176     0.0184363170     0.0158852309    -0.1272804438    -0.0109081900
  220  H 19  S     -0.0353049922     0.0084459395     0.0069500563    -0.0645922101    -0.0049899725
  221  H 20  S      0.0770009415    -0.0140663931    -0.0185013007    -0.0144026261     0.0170653454
  222  H 20  S      0.0327750484    -0.0050436477    -0.0077589161    -0.0102317715     0.0075513481
  223  H 21  S     -0.0098771421     0.0361085076    -0.1067182502    -0.0001940216     0.1996955697
  224  H 21  S     -0.0050284713     0.0156629104    -0.0529948721     0.0000575318     0.0965511183
  225  H 22  S     -0.0030012899     0.0067887134    -0.1157804775    -0.0059700633    -0.1920808573
  226  H 22  S     -0.0013325232     0.0034774924    -0.0570835195    -0.0031106211    -0.0966870066
  227  H 23  S      0.0154196723    -0.0515228043     0.2679108087     0.0069668731    -0.0007040718
  228  H 23  S      0.0074802315    -0.0252209005     0.1321552730     0.0034972152    -0.0003160345
  229  H 24  S     -0.0084211683     0.0339418263    -0.1107683386    -0.0004855441     0.1978675513
  230  H 24  S     -0.0025272013     0.0175597274    -0.0540641531    -0.0003780151     0.0979535594
  231  H 25  S     -0.0016734517     0.0053781058    -0.1190353740    -0.0061005457    -0.2036175047
  232  H 25  S     -0.0105059266    -0.0055548074    -0.0553011390    -0.0020651696    -0.0921531160
  233  C 26  S      0.0059024349    -0.0146555723     0.0111168333    -0.0021078925     0.0025366389
  234  C 26  S     -0.0113399034     0.0322924222    -0.0194716608     0.0039439277    -0.0054515220
  235  C 26  S      0.0340213355     0.0213364152    -0.0288538714     0.0095109234     0.0009350357
  236  C 26  X      0.0099548581    -0.0221127990    -0.0535182851    -0.0319042430     0.0192181210
  237  C 26  Y      0.0131454181    -0.0454970353    -0.0114352867    -0.0370529404    -0.0293738748
  238  C 26  Z     -0.0182358029     0.0270273785     0.0334657897    -0.0369887635     0.0188252577
  239  C 26  X     -0.0310707412     0.0348888323     0.0168485831    -0.0232519011     0.0016857408
  240  C 26  Y      0.0076153930    -0.0240946941    -0.0071468607    -0.0186877175    -0.0193533281
  241  C 26  Z      0.0108976228    -0.0082533223    -0.0063883495    -0.0118614245     0.0182293256
  242  C 26 XX     -0.0032051935     0.0039489076    -0.0022604106     0.0015170308     0.0011720260
  243  C 26 YY     -0.0000259020     0.0008109638    -0.0003726100     0.0006952196     0.0000782182
  244  C 26 ZZ      0.0004460898     0.0014685969    -0.0006231904    -0.0013470860    -0.0023228850
  245  C 26 XY     -0.0015749364     0.0017441677     0.0006741692     0.0014524540    -0.0037997212
  246  C 26 XZ     -0.0006350646    -0.0007410992     0.0012988495     0.0003599970     0.0019275776
  247  C 26 YZ      0.0014062744    -0.0011414639    -0.0001242648    -0.0007099066     0.0018105625
  248  C 27  S     -0.0046974976     0.0120638049    -0.0391750347     0.0002491246    -0.0007561419
  249  C 27  S      0.0136088776    -0.0287775390     0.0921667127     0.0005244564     0.0024300431
  250  C 27  S      0.0222421845    -0.0520108974     0.0664129562     0.0088697018     0.0032816415
  251  C 27  X     -0.0158337907     0.0001603278     0.1238733036    -0.0022005735     0.0138406573
  252  C 27  Y     -0.0082555195    -0.0215937551    -0.0140852034    -0.0162985977    -0.0669249869
  253  C 27  Z     -0.0266029076     0.0230021697    -0.0556101012    -0.0202735199     0.0483475474
  254  C 27  X     -0.0049500121     0.0203375201     0.0576706643    -0.0065254502     0.0025372196
  255  C 27  Y     -0.0037235761    -0.0098562705    -0.0064789553    -0.0086586450    -0.0199754745
  256  C 27  Z     -0.0125328401    -0.0023126121    -0.0257514030    -0.0118146640     0.0154101466
  257  C 27 XX      0.0000646868    -0.0022630971     0.0083156036     0.0024946540     0.0014428159
  258  C 27 YY      0.0009421510    -0.0013356894     0.0032382020    -0.0000563807     0.0005737319
  259  C 27 ZZ      0.0019384049    -0.0018433572     0.0052301461    -0.0022584368    -0.0016159957
  260  C 27 XY     -0.0020006762     0.0025562925     0.0009740099     0.0022058182    -0.0035300104
  261  C 27 XZ     -0.0012787864     0.0010765292    -0.0024229231     0.0020557789     0.0017074644
  262  C 27 YZ      0.0012538845    -0.0015609417     0.0011588012    -0.0012164543     0.0015664442
  263  C 28  S      0.0200790128    -0.0033496068    -0.0004869380     0.0033114544     0.0027763619
  264  C 28  S     -0.0487985662     0.0063748158     0.0015366955    -0.0101593456    -0.0067640480
  265  C 28  S     -0.0658574772    -0.0913393046    -0.0222889363     0.0027448564     0.0126719833
  266  C 28  X     -0.0392223971    -0.0794036379    -0.0165648301    -0.0556401005     0.0008999156
  267  C 28  Y      0.0032020194     0.1106523360     0.0179456774    -0.0905032561    -0.0116841348
  268  C 28  Z     -0.0437782634     0.0029734421     0.0092793191    -0.0843221020     0.0126356102
  269  C 28  X     -0.0060908986    -0.0568501811    -0.0126368429    -0.0390201897     0.0052409344
  270  C 28  Y     -0.0378156753     0.0983711077     0.0231599886    -0.0368253525    -0.0092411688
  271  C 28  Z      0.0067076339    -0.0156189787    -0.0017235097    -0.0526813736     0.0037701162
  272  C 28 XX     -0.0038494016     0.0032719862     0.0010201389    -0.0089019053    -0.0008626198
  273  C 28 YY     -0.0007245520    -0.0029827357    -0.0010775508     0.0091579561     0.0000993556
  274  C 28 ZZ     -0.0022976520     0.0042279625     0.0008433811    -0.0027943611    -0.0005397478
  275  C 28 XY      0.0052989151    -0.0012338116     0.0002346864    -0.0049109428     0.0000567537
  276  C 28 XZ     -0.0001692711    -0.0044163807    -0.0012466435    -0.0084145066     0.0011776883
  277  C 28 YZ     -0.0023570441     0.0011396672     0.0003611423     0.0078676957    -0.0009064269

                         51               52               53               54               55
                   -0.3633715379    -0.3563836262    -0.3223696143    -0.2996706670    -0.2782995548
    1  C  1  S     -0.0123700670     0.0048193399    -0.0076401772    -0.0034490306    -0.0000273414
    2  C  1  S      0.0304491174    -0.0143174413     0.0136741677     0.0064458669     0.0000429891
    3  C  1  S      0.0339408409     0.0311145446     0.0795471511     0.0484364809     0.0008086710
    4  C  1  X      0.0638743950    -0.1428258351    -0.0391743636     0.0550082108    -0.0003786886
    5  C  1  Y     -0.0163085737     0.0498945154     0.0661993081    -0.0252212565     0.0004897631
    6  C  1  Z      0.0409998443    -0.0421353346     0.0171708720    -0.0227594555     0.0002211325
    7  C  1  X      0.0207804550    -0.0620617074    -0.0113402554     0.0371853871    -0.0001150512
    8  C  1  Y      0.0055644895     0.0277193912     0.0608744557    -0.0185247013     0.0004155156
    9  C  1  Z      0.0201497086    -0.0317165273    -0.0020703206    -0.0357028985    -0.0001079137
   10  C  1 XX      0.0015110029    -0.0071170782    -0.0080279021     0.0041217895    -0.0000849482
   11  C  1 YY      0.0019937509     0.0015597698     0.0080942010    -0.0012047697     0.0000638796
   12  C  1 ZZ      0.0021668937     0.0031318252     0.0024496031    -0.0015861143     0.0000290408
   13  C  1 XY     -0.0020080586     0.0042172439    -0.0018793632    -0.0031626963    -0.0000160733
   14  C  1 XZ     -0.0055160077     0.0002334577    -0.0088780349     0.0050718617    -0.0000976643
   15  C  1 YZ     -0.0034843637    -0.0006425847    -0.0012279442     0.0014979100     0.0000025104
   16  C  2  S      0.0047510335    -0.0052664657     0.0043840186    -0.0044518986     0.0000281789
   17  C  2  S     -0.0092313969     0.0110156524    -0.0148131923     0.0150873626    -0.0000673655
   18  C  2  S     -0.0407992092    -0.0056728816    -0.0283205254    -0.0378843434    -0.0010580506
   19  C  2  X      0.1074593746    -0.0036357642     0.1883490662    -0.0446456719     0.0019694781
   20  C  2  Y     -0.0374352094     0.0273114084    -0.0722114440     0.0274067577    -0.0007535224
   21  C  2  Z     -0.0542416342     0.0396389638    -0.0292504734     0.0073752008    -0.0002176156
   22  C  2  X      0.0598344783    -0.0008369601     0.1381551333    -0.0470706221     0.0012948362
   23  C  2  Y     -0.0348569646     0.0072597912    -0.0518787303     0.0068747812    -0.0010167541
   24  C  2  Z     -0.0284546420     0.0184958519    -0.0101338922    -0.0090879154    -0.0000710270
   25  C  2 XX      0.0034745844     0.0007622082     0.0054522561    -0.0018644540     0.0000511981
   26  C  2 YY     -0.0050332540    -0.0013758879    -0.0051350546     0.0008978838    -0.0000273451
   27  C  2 ZZ      0.0009167814     0.0025757201    -0.0022262677     0.0027300405    -0.0000324017
   28  C  2 XY      0.0024981497    -0.0007003832     0.0047834001    -0.0008704645     0.0000424341
   29  C  2 XZ     -0.0015316469    -0.0052353372    -0.0066100034     0.0020835720    -0.0000536908
   30  C  2 YZ     -0.0004113915     0.0034713872     0.0031013555    -0.0009441520     0.0000261770
   31  C  3  S      0.0219764619     0.0167480467     0.0207479644    -0.0032045625     0.0000352742
   32  C  3  S     -0.0523396698    -0.0415506074    -0.0521120071     0.0111355822    -0.0001247122
   33  C  3  S     -0.0221803361     0.0020656031    -0.0061173680     0.0099271963     0.0006630179
   34  C  3  X      0.0637056414     0.0216818774     0.1761716514    -0.0268383366     0.0017018547
   35  C  3  Y     -0.1295204890    -0.0500104657    -0.1184842940    -0.0063957015    -0.0005349338
   36  C  3  Z     -0.0168633116    -0.0370529191    -0.0102328622    -0.0064071807     0.0001820589
   37  C  3  X      0.0485185364     0.0282621616     0.1311581845    -0.0304617485     0.0014411532
   38  C  3  Y     -0.0734566905    -0.0215825493    -0.0779590469    -0.0052519149    -0.0003559412
   39  C  3  Z      0.0121673631    -0.0035203053     0.0144352549    -0.0085217610     0.0011444359
   40  C  3 XX     -0.0032659607    -0.0012712586    -0.0050461448     0.0036328658    -0.0000727305
   41  C  3 YY     -0.0026667809    -0.0049926915    -0.0003525656    -0.0026610546     0.0000525537
   42  C  3 ZZ     -0.0031394475    -0.0004233806    -0.0030545779     0.0015158330     0.0000042595
   43  C  3 XY     -0.0063652927    -0.0030432210    -0.0078246246     0.0036306133    -0.0000567153
   44  C  3 XZ      0.0025935073    -0.0003985039     0.0074415020    -0.0000722662     0.0000694938
   45  C  3 YZ     -0.0026351683    -0.0011447719    -0.0030085891    -0.0003809241    -0.0000136727
   46  C  4  S     -0.0077137645    -0.0014612141    -0.0115153713    -0.0137110180    -0.0000134027
   47  C  4  S      0.0165249071     0.0033330684     0.0262375697     0.0346787809     0.0000003190
   48  C  4  S     -0.0216446983    -0.0320743631     0.0117842431     0.0282927995    -0.0004261443
   49  C  4  X     -0.0024690260     0.0136099826    -0.0106194142     0.1287353653    -0.0007870899
   50  C  4  Y      0.0500043097     0.0639461948     0.0416509935    -0.0564693884     0.0001943078
   51  C  4  Z      0.0983653869     0.0265686621     0.0318267339    -0.0035640247    -0.0001080954
   52  C  4  X     -0.0062322121     0.0108581737    -0.0144974125     0.0674445937    -0.0000813484
   53  C  4  Y      0.0410790314     0.0491954857     0.0450808901    -0.0183747521     0.0006521601
   54  C  4  Z      0.0443708826     0.0203670406     0.0335539153    -0.0037265822    -0.0003418821
   55  C  4 XX     -0.0016744671    -0.0060183134    -0.0071576536     0.0053605866    -0.0000521864
   56  C  4 YY      0.0030872661     0.0039595967     0.0086873817     0.0021543781     0.0000334853
   57  C  4 ZZ      0.0013294519     0.0026124362     0.0033019708    -0.0014364364     0.0000155091
   58  C  4 XY     -0.0039455074    -0.0001613917     0.0002716453    -0.0034042708     0.0000375973
   59  C  4 XZ     -0.0108803883    -0.0034557562    -0.0094468363     0.0040823967    -0.0000453995
   60  C  4 YZ     -0.0003326620    -0.0040101075    -0.0009213244    -0.0009178655     0.0000124954
   61  C  5  S      0.0195519944    -0.0159725808     0.0157442444    -0.0056155828     0.0001885773
   62  C  5  S     -0.0525641174     0.0359721914    -0.0427320338     0.0131855915    -0.0004607423
   63  C  5  S     -0.0136341700     0.0178370735    -0.0560159055     0.0387301236    -0.0023876022
   64  C  5  X     -0.0304834935    -0.0551095471    -0.0073993214    -0.0104100796     0.0006287525
   65  C  5  Y     -0.0475051053    -0.1335867774    -0.0918226722     0.1227002092    -0.0002932018
   66  C  5  Z     -0.1454574834     0.0021663526    -0.0707604692    -0.0028634762     0.0003297860
   67  C  5  X     -0.0759892096    -0.0511442532    -0.0712665200    -0.0260847416    -0.0010428442
   68  C  5  Y     -0.0390229532    -0.0654236365    -0.0504602884     0.0691285103    -0.0003864681
   69  C  5  Z     -0.0589849334    -0.0145256138    -0.0155924337     0.0201166958     0.0009582209
   70  C  5 XX     -0.0061754708    -0.0051639702     0.0055031433     0.0099343418     0.0000587647
   71  C  5 YY     -0.0018537408     0.0061565955     0.0006324662     0.0007146118    -0.0000268322
   72  C  5 ZZ     -0.0007600467     0.0047903579    -0.0125114505    -0.0074939090    -0.0001137488
   73  C  5 XY     -0.0026570186    -0.0043339437     0.0020323675    -0.0168136406     0.0001419642
   74  C  5 XZ     -0.0040817269    -0.0013624621     0.0081100899     0.0068154816     0.0000878157
   75  C  5 YZ      0.0058286829     0.0024379806     0.0037764925     0.0068158425    -0.0000315981
   76  C  6  S     -0.0124617480    -0.0060792169    -0.0208750333     0.0100575776    -0.0001668038
   77  C  6  S      0.0359469074     0.0158006309     0.0624827112    -0.0262181160     0.0004712010
   78  C  6  S      0.0027962741     0.0024753085    -0.0375971470    -0.0232800612     0.0003121466
   79  C  6  X      0.0101891115     0.0491018707     0.0215772440    -0.0578780848     0.0001757392
   80  C  6  Y     -0.0056903460    -0.0451644903    -0.0787737616     0.0196014776    -0.0005673807
   81  C  6  Z     -0.1128741609     0.0039585409    -0.0373820618     0.0325951971    -0.0001552078
   82  C  6  X      0.0008522736     0.0263484759    -0.0094878327    -0.0297133502     0.0000496853
   83  C  6  Y      0.0171463202    -0.0174838625    -0.0035627325     0.0054895945    -0.0000753264
   84  C  6  Z     -0.0551688110     0.0030614846     0.0038616774     0.0204779904    -0.0000333463
   85  C  6 XX      0.0033240477    -0.0021791564     0.0008850976     0.0042110540    -0.0000162267
   86  C  6 YY      0.0007335285     0.0035173909     0.0068668707    -0.0022953496     0.0000515246
   87  C  6 ZZ      0.0026439718     0.0013751889     0.0045755274    -0.0070423389     0.0000656484
   88  C  6 XY     -0.0032213036     0.0069199055     0.0023441050    -0.0041432073     0.0000234148
   89  C  6 XZ     -0.0058141204    -0.0026039508    -0.0048185765     0.0007214747    -0.0000232259
   90  C  6 YZ     -0.0049973845     0.0001122987    -0.0044140535     0.0013549125    -0.0000250024
   91  C  7  S     -0.0002013448    -0.0033913055    -0.0041086731    -0.0012755923    -0.0000169483
   92  C  7  S      0.0010880630     0.0073377391     0.0104921551     0.0018806224     0.0001080064
   93  C  7  S     -0.0098462778     0.0054045554    -0.0093112190     0.0015177194    -0.0004622859
   94  C  7  X      0.2429399103    -0.1934128595    -0.0008566825    -0.0082132062    -0.0001102918
   95  C  7  Y      0.1443044091     0.0081201029     0.0639483166    -0.0068709436     0.0000891340
   96  C  7  Z     -0.0122280646     0.2210418068     0.0851631040    -0.0322283458     0.0001713395
   97  C  7  X      0.1580869515    -0.1171190355     0.0334943597     0.0340778407     0.0007484758
   98  C  7  Y      0.0817089221    -0.0216764325    -0.0101486335    -0.0453196311    -0.0009186908
   99  C  7  Z     -0.0098103659     0.1502461139     0.0863860815    -0.0164580704     0.0009263690
  100  C  7 XX      0.0150587676    -0.0131223316     0.0027261361     0.0031921967     0.0000142769
  101  C  7 YY     -0.0139646995     0.0020451556    -0.0077094623     0.0022416740    -0.0000323791
  102  C  7 ZZ     -0.0003219037     0.0137157975     0.0095931253    -0.0047088333     0.0000643292
  103  C  7 XY     -0.0104453829     0.0121053153     0.0012128255    -0.0023664957     0.0000157942
  104  C  7 XZ      0.0062052995     0.0032324869     0.0069547133    -0.0039366282     0.0000528940
  105  C  7 YZ      0.0052565403    -0.0164920923    -0.0081572351     0.0054990223    -0.0000638703
  106  C  8  S     -0.0005954668     0.0007096296     0.0000249615     0.0003181756     0.0000579553
  107  C  8  S      0.0026653888    -0.0020814729     0.0005884114    -0.0003423378    -0.0001224672
  108  C  8  S     -0.0018962611     0.0104417941     0.0032590412     0.0097269745    -0.0006034450
  109  C  8  X     -0.0134524394    -0.0135628687     0.0535280562    -0.0465214538    -0.0010971743
  110  C  8  Y     -0.0152256482    -0.0090226455     0.1186603375     0.0238838128    -0.0020357198
  111  C  8  Z     -0.0116897659    -0.0401882941     0.0954273859    -0.1008647347    -0.0020335536
  112  C  8  X     -0.0172341119     0.0014578723     0.0302935310    -0.0416104848    -0.0011324191
  113  C  8  Y      0.0012378644    -0.0118016661     0.0751434928     0.0247703154    -0.0008146900
  114  C  8  Z     -0.0042419385    -0.0186018778     0.0601464599    -0.0671319055     0.0005261605
  115  C  8 XX      0.0055455515     0.0039879982    -0.0065686207    -0.0053059399     0.0026938474
  116  C  8 YY     -0.0005358001    -0.0006159772    -0.0000608343    -0.0020582768    -0.0173910732
  117  C  8 ZZ     -0.0042183618    -0.0036885622     0.0070809672     0.0074337627     0.0146897105
  118  C  8 XY      0.0039692263     0.0055310679     0.0005581300     0.0150679178    -0.0043601845
  119  C  8 XZ      0.0036624908     0.0032631057    -0.0066629357    -0.0076757824     0.0075098425
  120  C  8 YZ     -0.0021366319    -0.0032857628     0.0005072730    -0.0063087998    -0.0054894396
  121  N  9  S      0.0010899603     0.0008168880     0.0000260467    -0.0009929381    -0.0000056099
  122  N  9  S      0.0024932801     0.0018861315     0.0012644404    -0.0009961045     0.0000449784
  123  N  9  S     -0.0005430610    -0.0108178504    -0.0411190974    -0.0381449601    -0.0011259796
  124  N  9  X     -0.2717228950     0.2103720570    -0.0216785154    -0.0160059013     0.0000490627
  125  N  9  Y     -0.1528062679     0.0178586467    -0.0604331682     0.0300322546    -0.0002447042
  126  N  9  Z      0.0122321625    -0.2718689281    -0.1441968434     0.0595443667    -0.0007041301
  127  N  9  X      0.1593383141    -0.1218630733     0.0197902766     0.0157591917     0.0000961885
  128  N  9  Y      0.0891412738    -0.0124465005     0.0289374590    -0.0272465745    -0.0001271180
  129  N  9  Z     -0.0060089506     0.1634574862     0.0941621635    -0.0350033891     0.0005618724
  130  N  9 XX     -0.0162168959     0.0128260661    -0.0005017287    -0.0000245563     0.0000144767
  131  N  9 YY      0.0154050775    -0.0012780231     0.0054311617    -0.0021942288     0.0000136942
  132  N  9 ZZ      0.0008401414    -0.0116383974    -0.0050767994     0.0023964840    -0.0000107225
  133  N  9 XY      0.0102597908    -0.0111993604    -0.0004980236     0.0013396730    -0.0000002620
  134  N  9 XZ     -0.0067574833    -0.0038262936    -0.0049987611     0.0011922127    -0.0000162043
  135  N  9 YZ     -0.0047338525     0.0156097035     0.0059669850    -0.0019401970     0.0000280465
  136  C 10  S      0.0003936174    -0.0023525096    -0.0069118707    -0.0215527877     0.0001154142
  137  C 10  S     -0.0008856960     0.0056063245     0.0160342038     0.0498109112    -0.0004869693
  138  C 10  S      0.0020098997     0.0010118747     0.0151782129     0.0519075004     0.0022388153
  139  C 10  X      0.0204363228     0.0067514301    -0.0088517539    -0.0554340696    -0.1160778296
  140  C 10  Y      0.0280843986     0.0104613241    -0.0088582479    -0.0614510410    -0.1739909162
  141  C 10  Z      0.0280235169     0.0382534936     0.0344865040     0.0461385259    -0.2150136696
  142  C 10  X      0.0149437253     0.0032155957     0.0039356182    -0.0089842789    -0.0845166842
  143  C 10  Y      0.0144501703     0.0104610677     0.0047105848    -0.0160213467    -0.1277748374
  144  C 10  Z      0.0155540177     0.0189865719     0.0130515603    -0.0072184636    -0.1564990612
  145  C 10 XX      0.0029169421     0.0027476751    -0.0048380058     0.0019210338    -0.0072314869
  146  C 10 YY     -0.0006539739     0.0002905461    -0.0018901426     0.0052571261     0.0011090093
  147  C 10 ZZ     -0.0024763094    -0.0022306656     0.0090574195     0.0003559313     0.0060411778
  148  C 10 XY      0.0021362714     0.0031328418    -0.0044337705     0.0039950680    -0.0058197291
  149  C 10 XZ      0.0022427939     0.0020151745    -0.0028728439     0.0012144349    -0.0057760268
  150  C 10 YZ     -0.0012503875    -0.0017300416     0.0010450484    -0.0018891731     0.0036815779
  151  C 11  S     -0.0002579417     0.0012082317     0.0029516564     0.0090962489    -0.0000308335
  152  C 11  S      0.0006317661    -0.0030853315    -0.0073339357    -0.0221970418     0.0000372790
  153  C 11  S     -0.0047993138     0.0020541375    -0.0085532811    -0.0302067800    -0.0007446659
  154  C 11  X      0.0312156176     0.0385298587    -0.0398817258     0.0447530287    -0.1124932893
  155  C 11  Y      0.0503498176     0.0572148487    -0.0654724841     0.0413671259    -0.1696323459
  156  C 11  Z      0.0657612732     0.0554364631    -0.1004687309     0.0046771882    -0.2084302806
  157  C 11  X      0.0218091945     0.0224680660    -0.0251087094     0.0406667437    -0.0812151373
  158  C 11  Y      0.0320391233     0.0330045612    -0.0500913506     0.0127570825    -0.1225270298
  159  C 11  Z      0.0389040550     0.0386213521    -0.0648215072     0.0118173507    -0.1513352501
  160  C 11 XX      0.0005853956    -0.0001261712    -0.0042837283    -0.0012185359     0.0076745553
  161  C 11 YY     -0.0033712551    -0.0032914264     0.0056612452    -0.0031657034    -0.0012384668
  162  C 11 ZZ      0.0028010698     0.0030967393    -0.0023842796     0.0011814260    -0.0064266237
  163  C 11 XY     -0.0011214257    -0.0000845178     0.0005161119     0.0032488232     0.0061461669
  164  C 11 XZ      0.0012939683     0.0012615266    -0.0046171713     0.0012046411     0.0062044827
  165  C 11 YZ     -0.0007395771    -0.0016452164     0.0021625849    -0.0032650145    -0.0038804804
  166  C 12  S      0.0001287294    -0.0001546661     0.0000080218     0.0000653425    -0.0000585122
  167  C 12  S     -0.0003010849     0.0002077378    -0.0001986451    -0.0003050194     0.0001445947
  168  C 12  S      0.0077572430    -0.0084100428     0.0001744959     0.0012485324     0.0009902106
  169  C 12  X      0.0415102847     0.0401299173    -0.0693010685     0.0331385641     0.0028338769
  170  C 12  Y      0.0613724125     0.0546982380    -0.1139582358     0.0322654365     0.0044895885
  171  C 12  Z      0.0711147203     0.0805416203    -0.1277166369     0.0631140187     0.0055003693
  172  C 12  X      0.0221868309     0.0255497350    -0.0457592872     0.0234041015     0.0019498749
  173  C 12  Y      0.0339674766     0.0356722341    -0.0750421228     0.0170909826     0.0033244205
  174  C 12  Z      0.0448223332     0.0445295826    -0.0831739441     0.0480793581     0.0044277699
  175  C 12 XX     -0.0022550725    -0.0028394652     0.0031087982    -0.0017915110     0.0026118281
  176  C 12 YY      0.0001973896     0.0004213576    -0.0006091309    -0.0001284928    -0.0169672638
  177  C 12 ZZ      0.0021052102     0.0023372114    -0.0025481035     0.0018613390     0.0143777641
  178  C 12 XY     -0.0020864387    -0.0016717383     0.0033975621     0.0007087110    -0.0042262743
  179  C 12 XZ     -0.0021616932    -0.0020477736     0.0023290248    -0.0018924071     0.0072583654
  180  C 12 YZ      0.0013976978     0.0009902626    -0.0019521841    -0.0000658607    -0.0052965135
  181  C 13  S     -0.0002178488    -0.0007160040    -0.0030615176    -0.0093389656    -0.0000378096
  182  C 13  S      0.0004726083     0.0018650525     0.0074110822     0.0225213468     0.0001660514
  183  C 13  S     -0.0063704472     0.0052463817     0.0049958266     0.0238364803    -0.0011011565
  184  C 13  X      0.0305081274     0.0311830867    -0.0610826942    -0.0211683321     0.1151484266
  185  C 13  Y      0.0493191784     0.0571600695    -0.0623337598     0.0463342592     0.1740157459
  186  C 13  Z      0.0649667493     0.0573209518    -0.0883137695     0.0352778834     0.2138361857
  187  C 13  X      0.0204694409     0.0196221093    -0.0395629960    -0.0143662515     0.0834273950
  188  C 13  Y      0.0249932060     0.0404617185    -0.0466941591     0.0166980751     0.1255458742
  189  C 13  Z      0.0436420721     0.0323772243    -0.0566120926     0.0373304617     0.1547422455
  190  C 13 XX     -0.0005534462    -0.0005585894    -0.0012247526     0.0018900157    -0.0073335964
  191  C 13 YY      0.0032569127     0.0032489491    -0.0054580385     0.0019843921     0.0011582109
  192  C 13 ZZ     -0.0027065001    -0.0024851689     0.0076172436    -0.0007503636     0.0062118840
  193  C 13 XY      0.0006409095     0.0015269438    -0.0020803237     0.0046942880    -0.0059786113
  194  C 13 XZ     -0.0015631822    -0.0017813438    -0.0002853158    -0.0019744298    -0.0059744500
  195  C 13 YZ      0.0012253515     0.0008245557    -0.0007460760    -0.0004087803     0.0037079542
  196  C 14  S      0.0001600681     0.0016565858     0.0069479681     0.0217428636    -0.0000639962
  197  C 14  S      0.0006878896    -0.0050719500    -0.0162122443    -0.0500084319     0.0002188795
  198  C 14  S      0.0038502049    -0.0031436267    -0.0095045707    -0.0457348831     0.0005768002
  199  C 14  X      0.0191959813     0.0193055942     0.0324828028     0.0638638579     0.1135655591
  200  C 14  Y      0.0264920886     0.0090626748    -0.0112918578    -0.0711009506     0.1720206377
  201  C 14  Z      0.0277404629     0.0303438459     0.0166093208    -0.0103900492     0.2118244800
  202  C 14  X      0.0090715022     0.0124656023     0.0112141547     0.0026863565     0.0821163991
  203  C 14  Y      0.0265603253    -0.0059628420     0.0032500481    -0.0145813858     0.1238814625
  204  C 14  Z      0.0075790675     0.0258118138     0.0111759790    -0.0145267160     0.1521509125
  205  C 14 XX      0.0031191401     0.0022907091    -0.0064670011     0.0010289149     0.0073989380
  206  C 14 YY     -0.0002433415    -0.0010003573     0.0027931378    -0.0064829421    -0.0006403375
  207  C 14 ZZ     -0.0026655247    -0.0021327043     0.0012287407    -0.0021455978    -0.0067118723
  208  C 14 XY      0.0020411418     0.0031695801    -0.0026272763     0.0031023125     0.0062148849
  209  C 14 XZ      0.0021414013     0.0020438839    -0.0067530702    -0.0000293005     0.0058586386
  210  C 14 YZ     -0.0010467379    -0.0020063667     0.0036894138    -0.0015354850    -0.0036249811
  211  H 15  S      0.0294476050     0.0161853534     0.0293439053    -0.0421981380     0.0003606715
  212  H 15  S      0.0060384005     0.0199036868     0.0188905980    -0.0258169726     0.0002439175
  213  H 16  S     -0.0050586346    -0.0242845382     0.0028981935    -0.0076749888     0.0000681413
  214  H 16  S     -0.0096380733    -0.0098751702     0.0029443312    -0.0041628805    -0.0000269036
  215  H 17  S      0.0194054539     0.0286520319     0.0230517768     0.0059505148     0.0000558237
  216  H 17  S      0.0190021270     0.0198853554     0.0014881633    -0.0076291320     0.0007175933
  217  H 18  S      0.0086558018     0.0530397588     0.0444042441    -0.0091890706     0.0001620156
  218  H 18  S      0.0018006637     0.0231241456     0.0173846004    -0.0320909507    -0.0002194163
  219  H 19  S     -0.0717325355     0.0120410435    -0.0387856546    -0.0107694339    -0.0001454664
  220  H 19  S     -0.0412585523     0.0038624693    -0.0284258543    -0.0053300247    -0.0001327505
  221  H 20  S      0.0173351935    -0.0617905247    -0.0300625242     0.0588904701    -0.0003228057
  222  H 20  S      0.0008137384    -0.0336116149    -0.0358500674     0.0446743178    -0.0004536111
  223  H 21  S      0.0003422005    -0.0048867437    -0.0053541256    -0.0075895598     0.0000517129
  224  H 21  S      0.0007723710    -0.0057194497    -0.0121737968    -0.0342193661     0.0002054591
  225  H 22  S     -0.0032706330     0.0100531658     0.0132838588     0.0324361888    -0.0002712266
  226  H 22  S     -0.0017430533     0.0061909721     0.0100033679     0.0273550857    -0.0002328939
  227  H 23  S      0.0027794726    -0.0022479236     0.0003672410     0.0007311081    -0.0000344314
  228  H 23  S      0.0015203686    -0.0011002121     0.0003376316     0.0006439860    -0.0000422845
  229  H 24  S     -0.0001698930    -0.0070235319    -0.0137688303    -0.0331438411    -0.0000059586
  230  H 24  S     -0.0020971946    -0.0012645811    -0.0092257527    -0.0268467026     0.0000030000
  231  H 25  S     -0.0040102357     0.0087336175     0.0050742613     0.0065041151     0.0001244377
  232  H 25  S      0.0109534734    -0.0114479256     0.0072507079     0.0329770111     0.0000022106
  233  C 26  S     -0.0066224975     0.0075342831    -0.0001906239     0.0022982206    -0.0000233368
  234  C 26  S      0.0136339467    -0.0151689810     0.0024255731    -0.0036158650     0.0000231232
  235  C 26  S      0.0211222429     0.0016627613     0.0350927677    -0.0235196439    -0.0003107297
  236  C 26  X     -0.1019649662    -0.0326026557     0.0766043267     0.1011822357     0.0010302268
  237  C 26  Y     -0.1040882434    -0.1582352118    -0.0505350056    -0.2944026807     0.0022936790
  238  C 26  Z     -0.1355392387    -0.1140057067     0.1581957805     0.2044122349     0.0019368496
  239  C 26  X     -0.0913533363    -0.0256019398    -0.0006592519     0.0423261203    -0.0011602396
  240  C 26  Y     -0.0499698527    -0.0790633698    -0.0294875881    -0.1863969423     0.0021364769
  241  C 26  Z     -0.0451399203    -0.0534479534     0.1159482942     0.1460555689     0.0028588152
  242  C 26 XX      0.0010173419    -0.0032395674     0.0112376564     0.0040408204     0.0000751001
  243  C 26 YY      0.0010301813    -0.0007612615     0.0000166195     0.0014078235    -0.0001193163
  244  C 26 ZZ      0.0013510211     0.0016383386    -0.0093497866    -0.0070529204     0.0000632469
  245  C 26 XY     -0.0014517287    -0.0010180304     0.0038769807    -0.0189409386     0.0000724098
  246  C 26 XZ     -0.0010753460    -0.0021736920     0.0076499973     0.0065578778     0.0000690746
  247  C 26 YZ      0.0005718851     0.0010437605    -0.0022356589     0.0090240437    -0.0000835661
  248  C 27  S      0.0037595542    -0.0035739952    -0.0000576504    -0.0012076763     0.0000671641
  249  C 27  S     -0.0062619310     0.0086394756     0.0035804109     0.0051224759    -0.0001058096
  250  C 27  S      0.0323271365     0.0003937682     0.0220207670     0.0106227657     0.0014548257
  251  C 27  X     -0.0497375113    -0.0679099382     0.1040161616     0.0608584207     0.0006011500
  252  C 27  Y     -0.0895662848    -0.1271215328     0.0195994810    -0.3281123854     0.0019477571
  253  C 27  Z     -0.1218277199    -0.0938082803     0.2109254817     0.1781096280     0.0012336841
  254  C 27  X     -0.0549848474    -0.0305972171     0.0490545045     0.0196859725    -0.0015607090
  255  C 27  Y     -0.0520169879    -0.0684509968     0.0129260441    -0.2021031709     0.0007031181
  256  C 27  Z     -0.0524658409    -0.0606118813     0.1291854041     0.1166424248     0.0006442508
  257  C 27 XX      0.0044306963     0.0036528829    -0.0025173575    -0.0093318428     0.0001147240
  258  C 27 YY     -0.0004005391    -0.0002635139    -0.0002751971    -0.0010772183    -0.0016585790
  259  C 27 ZZ     -0.0051049766    -0.0021047680     0.0030261645     0.0113178776     0.0015303060
  260  C 27 XY      0.0038337507     0.0063519125     0.0068139907     0.0143148005    -0.0005602050
  261  C 27 XZ      0.0047888776     0.0020716879    -0.0022720765    -0.0106215934     0.0006297881
  262  C 27 YZ     -0.0022944060    -0.0031375759    -0.0031430671    -0.0058781309    -0.0004577546
  263  C 28  S      0.0078274434     0.0129056639     0.0321919575     0.0134811850     0.0001973751
  264  C 28  S     -0.0224254720    -0.0295600127    -0.0817131006    -0.0324165458    -0.0005693982
  265  C 28  S     -0.0085047091    -0.0241212646    -0.0298946802    -0.0131527316     0.0007456386
  266  C 28  X     -0.0461565052     0.1012359273     0.0068657480    -0.0645929249     0.0002265458
  267  C 28  Y     -0.0346153599    -0.0137259667    -0.1043114331    -0.0084195519    -0.0007496060
  268  C 28  Z      0.0297862901    -0.0738728965    -0.0663101092     0.1164291538    -0.0009243367
  269  C 28  X     -0.0438379587     0.0869575290     0.0320057110    -0.0185990557     0.0007059046
  270  C 28  Y     -0.0375259279    -0.0145100658    -0.1048434431    -0.0381432812    -0.0013291744
  271  C 28  Z      0.0247101187    -0.0531344301    -0.0480676081     0.0950382582    -0.0005549824
  272  C 28 XX      0.0089940686    -0.0149734808    -0.0063444584     0.0018923085    -0.0000378654
  273  C 28 YY     -0.0136877495    -0.0014676403    -0.0111239219     0.0009227987    -0.0000524447
  274  C 28 ZZ      0.0010675046     0.0101179733     0.0028124732    -0.0078804034    -0.0000142435
  275  C 28 XY     -0.0082888170     0.0057755647     0.0000139280    -0.0009748892     0.0000357122
  276  C 28 XZ      0.0048844099     0.0024147249     0.0054719583    -0.0009826388     0.0000404402
  277  C 28 YZ      0.0062232161    -0.0094267741     0.0015135440     0.0000126600     0.0000276285

                         56               57               58               59               60
                   -0.2609431707    -0.1707092056    -0.1178992794    -0.0031317517     0.0132437319
    1  C  1  S     -0.0019848423     0.0029541906    -0.0033067371     0.0033809827    -0.0000109866
    2  C  1  S      0.0019880526    -0.0056465815     0.0062050438     0.0001857079    -0.0000133028
    3  C  1  S      0.0332244722    -0.1290999845     0.1465697063    -0.1763156471     0.0028995776
    4  C  1  X     -0.0252381690     0.0540035609     0.0099300783    -0.0250427325     0.0002620956
    5  C  1  Y      0.0315138843     0.0261701974    -0.0118965280    -0.0100592158    -0.0000783511
    6  C  1  Z      0.0135169912     0.0552764842    -0.0194464344    -0.0143066907     0.0000675936
    7  C  1  X     -0.0055926872     0.0018709554     0.0216230405    -0.0066883663     0.0005195811
    8  C  1  Y      0.0339437795     0.0070140067     0.0153324994    -0.0384745088    -0.0003129096
    9  C  1  Z      0.0061637782     0.0568175926    -0.0415180465     0.0384223324    -0.0012937247
   10  C  1 XX     -0.0064912504     0.0014878040     0.0121441436    -0.0079798966    -0.0000058241
   11  C  1 YY      0.0050368200     0.0037171376    -0.0088791445     0.0037412483    -0.0000203665
   12  C  1 ZZ      0.0015524135    -0.0067458193    -0.0003734611     0.0031448982     0.0000333365
   13  C  1 XY     -0.0015558845    -0.0073675540     0.0076410314    -0.0004796830    -0.0000085762
   14  C  1 XZ     -0.0072586890    -0.0066314186     0.0146133658    -0.0071693954    -0.0000153217
   15  C  1 YZ      0.0006817483    -0.0016629415    -0.0050052122     0.0053290236    -0.0000022317
   16  C  2  S      0.0012608675     0.0364954083    -0.0004769491    -0.0104968630    -0.0000164058
   17  C  2  S     -0.0079014806    -0.0879024871     0.0028059004     0.0203504260     0.0002643124
   18  C  2  S      0.0100762024    -0.0723548694    -0.0782262029     0.2601178458    -0.0055415559
   19  C  2  X      0.1536435950    -0.1878414192    -0.2575879941     0.2207969284    -0.0001014237
   20  C  2  Y     -0.0582922706     0.0177357547     0.0811711693    -0.0697432908     0.0002039347
   21  C  2  Z     -0.0123650194    -0.0600390454     0.0252467412     0.0286166654    -0.0001405327
   22  C  2  X      0.1298494127    -0.1709936120    -0.2844700619     0.3695037805    -0.0015239761
   23  C  2  Y     -0.0382370609     0.0548474456     0.0610725165    -0.0601266443    -0.0021978524
   24  C  2  Z      0.0019439238    -0.0599140273     0.0113080894     0.0431898028    -0.0008390710
   25  C  2 XX      0.0032063067    -0.0000766122     0.0008908306    -0.0044933320     0.0000239080
   26  C  2 YY     -0.0020838854    -0.0040140744    -0.0025568691     0.0057509128     0.0000148459
   27  C  2 ZZ     -0.0025088731    -0.0082789448     0.0026972054     0.0029015775     0.0000012327
   28  C  2 XY      0.0036479013    -0.0101633198     0.0039286604    -0.0056027229    -0.0000146406
   29  C  2 XZ     -0.0038545597     0.0165291973    -0.0056890898     0.0055436774     0.0000238121
   30  C  2 YZ      0.0015676369    -0.0062359224     0.0035892903    -0.0024184282     0.0000104621
   31  C  3  S     -0.0018547233     0.0019693883     0.0314672881    -0.0103429867     0.0002094514
   32  C  3  S      0.0027943881    -0.0057577225    -0.0816928246     0.0311064378    -0.0005113238
   33  C  3  S      0.0080075306    -0.0458373809    -0.0318818676    -0.0744646430    -0.0002011202
   34  C  3  X      0.1286119440    -0.3026244919     0.0624168426    -0.1715415155    -0.0002653338
   35  C  3  Y     -0.0297815588     0.0965619965    -0.0885124143     0.0800323503    -0.0000487138
   36  C  3  Z      0.0151139861    -0.0546789340    -0.0223068419    -0.0087479168     0.0003565220
   37  C  3  X      0.0985170882    -0.2814392462     0.0751422708    -0.2545743227     0.0000659598
   38  C  3  Y     -0.0269952714     0.0765276417    -0.0914421696     0.1448860062     0.0003618111
   39  C  3  Z      0.0121621797    -0.0671087509     0.0199686959    -0.0839355105     0.0056155931
   40  C  3 XX     -0.0052029275     0.0094061943     0.0110440946    -0.0054749875    -0.0000500195
   41  C  3 YY      0.0049351089    -0.0052642332    -0.0160734486     0.0076824825    -0.0000295822
   42  C  3 ZZ      0.0006227817    -0.0037008481    -0.0073455167     0.0025738989    -0.0000027998
   43  C  3 XY     -0.0042894381     0.0059573757     0.0025685108    -0.0060846844     0.0000285199
   44  C  3 XZ      0.0050933034    -0.0029289378    -0.0032423864     0.0042639307     0.0000095702
   45  C  3 YZ     -0.0009468797     0.0016728738     0.0013925446    -0.0032216611    -0.0000077642
   46  C  4  S     -0.0010191367    -0.0029684930     0.0042392686     0.0013850765    -0.0001120722
   47  C  4  S      0.0008056939     0.0087431523    -0.0067126260    -0.0054314904     0.0001406292
   48  C  4  S      0.0338554125     0.0686806549    -0.1591766995     0.0049460210    -0.0007195044
   49  C  4  X     -0.0548270761     0.0690122507     0.0058229215     0.0314048781     0.0001424595
   50  C  4  Y      0.0051243308    -0.0098350660     0.0293877560     0.0097981825     0.0000099299
   51  C  4  Z     -0.0155170009     0.0333139805     0.0183204080     0.0248819690     0.0000130630
   52  C  4  X     -0.0360926516     0.0347980960     0.0072937734    -0.0162651283     0.0022930658
   53  C  4  Y      0.0024554272    -0.0283935136     0.0533050200     0.0279520803     0.0020976493
   54  C  4  Z      0.0092737599     0.0216951472    -0.0113562717     0.0175893256    -0.0027326153
   55  C  4 XX     -0.0032873173     0.0070217791    -0.0123033309     0.0091959137     0.0000377591
   56  C  4 YY      0.0022224201    -0.0034765885     0.0110247484    -0.0089219696    -0.0000090525
   57  C  4 ZZ      0.0015500086    -0.0018547965    -0.0017901703    -0.0009955798    -0.0000192158
   58  C  4 XY      0.0035664708    -0.0042530798    -0.0091688277     0.0024198015    -0.0000155384
   59  C  4 XZ     -0.0020448004     0.0031083630    -0.0155067603     0.0089972413    -0.0000083594
   60  C  4 YZ      0.0012842881    -0.0055002419     0.0041639052    -0.0046565706    -0.0000274186
   61  C  5  S      0.0139723669    -0.0312409128    -0.0078912889    -0.0004291877     0.0000479368
   62  C  5  S     -0.0340323967     0.0790453271     0.0123068933    -0.0051566510     0.0000257021
   63  C  5  S     -0.0766938779     0.0351712116     0.1745689655     0.1147853219    -0.0066033090
   64  C  5  X      0.0605367387    -0.1282492848    -0.1792919569     0.0088319355     0.0000126521
   65  C  5  Y      0.0034273124    -0.0674247550    -0.2640179536     0.0833448129     0.0001809566
   66  C  5  Z      0.0452931185    -0.1154663162    -0.2668265112     0.0224510874     0.0000084982
   67  C  5  X      0.0197786903    -0.0325998080    -0.2364844193     0.0109746347    -0.0037619362
   68  C  5  Y      0.0062737799    -0.0190640310    -0.2688334091     0.1225802787    -0.0009209953
   69  C  5  Z      0.0479916137    -0.1436791887    -0.2471823799    -0.0204701544     0.0029974893
   70  C  5 XX      0.0071425699     0.0043536125    -0.0034661564    -0.0108309243    -0.0000418111
   71  C  5 YY     -0.0020828613     0.0190506154    -0.0061926919     0.0028655243     0.0000133865
   72  C  5 ZZ     -0.0104523114    -0.0117177715     0.0119315655     0.0068824212     0.0000083921
   73  C  5 XY      0.0111552014     0.0007778397    -0.0041865563    -0.0081721674    -0.0000295796
   74  C  5 XZ      0.0079337582    -0.0100418124    -0.0000972901    -0.0087216380    -0.0000093963
   75  C  5 YZ     -0.0030621972    -0.0032314435     0.0023928290     0.0033583587     0.0000057244
   76  C  6  S     -0.0109791306    -0.0035674864    -0.0004790639     0.0065511570    -0.0000127067
   77  C  6  S      0.0345995869     0.0062408955     0.0037778221    -0.0229177195    -0.0000625079
   78  C  6  S     -0.0350730757     0.0339250072    -0.0111331247     0.0140841507     0.0027717612
   79  C  6  X      0.0058048362     0.0127477104     0.0400805234    -0.0189861438    -0.0000281865
   80  C  6  Y     -0.0392488340    -0.0335511291     0.0613858750    -0.0293200308     0.0000573487
   81  C  6  Z     -0.0038669778     0.0388547108    -0.0637960408     0.0305914734     0.0000203298
   82  C  6  X     -0.0171953358     0.0059970085     0.0494043309    -0.0016047924     0.0007382904
   83  C  6  Y      0.0011286442    -0.0457800124     0.0889151466    -0.1069917229     0.0000068403
   84  C  6  Z      0.0182650869     0.0335938792    -0.0853989367     0.0422176064    -0.0005730793
   85  C  6 XX     -0.0005821706    -0.0002774120    -0.0002756879     0.0005595498    -0.0000077701
   86  C  6 YY      0.0036933648     0.0010460793     0.0006524775    -0.0033113581    -0.0000158799
   87  C  6 ZZ      0.0040383674     0.0005782612     0.0004662179    -0.0022019671     0.0000317128
   88  C  6 XY      0.0015160898     0.0008794998     0.0003957607    -0.0008905654    -0.0000135302
   89  C  6 XZ     -0.0010239727    -0.0003486095     0.0002593827    -0.0007197714    -0.0000151652
   90  C  6 YZ     -0.0017362747     0.0000027439    -0.0002219756    -0.0001051423     0.0000167407
   91  C  7  S     -0.0014666646    -0.0031015282     0.0027903047     0.0000503343     0.0000109966
   92  C  7  S      0.0049537255     0.0105135006    -0.0096815502    -0.0028658341     0.0001700662
   93  C  7  S     -0.0112648923    -0.0043632863    -0.0196969568     0.0660911210    -0.0010652335
   94  C  7  X     -0.0014744774    -0.0137410448     0.0161742800     0.0386918875    -0.0000039654
   95  C  7  Y      0.0114598146    -0.0083352079     0.0169646736     0.0300068361    -0.0001801827
   96  C  7  Z      0.0122053772    -0.0177779730     0.0393865738     0.0107107503    -0.0003113096
   97  C  7  X      0.0127783140     0.0092894748    -0.0074079012     0.0392585050     0.0031850863
   98  C  7  Y     -0.0165567850     0.0384078395     0.0380448377    -0.0351897242    -0.0030944713
   99  C  7  Z      0.0316243236     0.0126950708    -0.0037821172     0.0138652820     0.0022647156
  100  C  7 XX      0.0011697270     0.0135987725    -0.0073193995    -0.0053767559     0.0000129763
  101  C  7 YY     -0.0029658365    -0.0276466069     0.0135325968     0.0067685211     0.0000219291
  102  C  7 ZZ      0.0042165964     0.0154614893    -0.0101263364    -0.0007085659     0.0000275538
  103  C  7 XY      0.0010738324    -0.0036005473    -0.0013596997     0.0038782967     0.0000104405
  104  C  7 XZ      0.0038444846     0.0162277405    -0.0113633851    -0.0019376300     0.0000050393
  105  C  7 YZ     -0.0042130469    -0.0114676492     0.0092234898     0.0007624153    -0.0000284462
  106  C  8  S     -0.0000693201     0.0003729999     0.0003211346    -0.0003190495    -0.0000601519
  107  C  8  S      0.0000068557    -0.0008946926    -0.0003696665    -0.0002393489     0.0002431341
  108  C  8  S     -0.0033543598     0.0088619785     0.0069994146    -0.0141638868     0.0008012987
  109  C  8  X     -0.1000440962    -0.0046776174     0.0035456429     0.1087732596     0.0001168596
  110  C  8  Y     -0.1586677121    -0.0071719757     0.0031175914     0.1665737168    -0.0001834044
  111  C  8  Z     -0.1836987915    -0.0128337596     0.0040999430     0.2042590818    -0.0000405028
  112  C  8  X     -0.0686285220    -0.0150019289    -0.0068669685     0.1597443773    -0.0003702011
  113  C  8  Y     -0.1132583473    -0.0132073039     0.0028031441     0.2183571623     0.0007099468
  114  C  8  Z     -0.1314642052    -0.0040990022     0.0079841276     0.2700351959     0.0018509121
  115  C  8 XX     -0.0059161922    -0.0041186184    -0.0102269448    -0.0096969988     0.0044203609
  116  C  8 YY      0.0012763328     0.0002123436     0.0012056408     0.0007990554    -0.0273165632
  117  C  8 ZZ      0.0047322525     0.0034879129     0.0090464991     0.0087120139     0.0229522394
  118  C  8 XY     -0.0072035347    -0.0021712838    -0.0088949453    -0.0060250134    -0.0066397395
  119  C  8 XZ     -0.0044738042    -0.0032485015    -0.0082164183    -0.0079424968     0.0119306797
  120  C  8 YZ      0.0041302078     0.0014652302     0.0052975265     0.0038350710    -0.0087497108
  121  N  9  S     -0.0002011174     0.0001663943     0.0013477843    -0.0022736371    -0.0000290419
  122  N  9  S      0.0003454049    -0.0012586004     0.0014847843    -0.0010752658     0.0001381523
  123  N  9  S     -0.0228003047     0.0228722047     0.0399918444    -0.0765608012    -0.0039854434
  124  N  9  X     -0.0037944133    -0.1019663975     0.0437198262     0.0406741585     0.0003290051
  125  N  9  Y     -0.0207107859    -0.1278830940     0.0677366636     0.0333389229     0.0001860778
  126  N  9  Z     -0.0493171733    -0.1451583004     0.1040845284     0.0073734109    -0.0000383528
  127  N  9  X      0.0061548548     0.0736239559    -0.0435310689    -0.0306100311     0.0000256098
  128  N  9  Y      0.0094498734     0.1037072866    -0.0506697354    -0.0512045982    -0.0013121763
  129  N  9  Z      0.0354285678     0.1084008755    -0.0931245735     0.0035382411     0.0003419690
  130  N  9 XX     -0.0000020779    -0.0028576386     0.0006234449     0.0000495419     0.0000407489
  131  N  9 YY      0.0012551222     0.0051824072    -0.0016295250     0.0006766489    -0.0000111785
  132  N  9 ZZ     -0.0012998198    -0.0029834239     0.0010434324     0.0004566812     0.0000407236
  133  N  9 XY     -0.0000307985     0.0004233479    -0.0006693563     0.0008600157     0.0000180895
  134  N  9 XZ     -0.0012799115    -0.0032515574     0.0015203870    -0.0005638766     0.0000026386
  135  N  9 YZ      0.0016771023     0.0019879296    -0.0014430781     0.0005741904     0.0000080040
  136  C 10  S      0.0026425879    -0.0012598293     0.0003946331    -0.0022255658     0.0000223342
  137  C 10  S     -0.0063190493     0.0030831081    -0.0009859438     0.0054253259    -0.0003538735
  138  C 10  S     -0.0073365866     0.0141263001     0.0004527626     0.0186931781     0.0024752338
  139  C 10  X     -0.0541403770    -0.0169254879    -0.0388236019    -0.0681760086    -0.1182159478
  140  C 10  Y     -0.0841965786    -0.0237441354    -0.0588866443    -0.0993790570    -0.1775892187
  141  C 10  Z     -0.1163893236    -0.0243713947    -0.0735712052    -0.1167852850    -0.2191637501
  142  C 10  X     -0.0457792972    -0.0110343786    -0.0372839941    -0.0912037267    -0.1825093501
  143  C 10  Y     -0.0683467666    -0.0227616027    -0.0600134587    -0.1318752170    -0.2749722196
  144  C 10  Z     -0.0856043221    -0.0208503949    -0.0694326002    -0.1685787433    -0.3381951029
  145  C 10 XX      0.0047068557     0.0000055299    -0.0010341921    -0.0076552078     0.0116619558
  146  C 10 YY      0.0065566121     0.0011180133     0.0007872822    -0.0094216073    -0.0012736202
  147  C 10 ZZ     -0.0122753160    -0.0005198160     0.0000696568     0.0181310887    -0.0104650330
  148  C 10 XY      0.0067515461     0.0002298172    -0.0005623030    -0.0106015578     0.0097136505
  149  C 10 XZ      0.0013039290    -0.0001439267    -0.0009876538    -0.0026200133     0.0092462195
  150  C 10 YZ     -0.0003379614     0.0000586316     0.0006458336     0.0011953509    -0.0057655355
  151  C 11  S     -0.0010147042     0.0005233146    -0.0001115827     0.0008278460     0.0000113384
  152  C 11  S      0.0025021244    -0.0012925062     0.0001195744    -0.0017973262     0.0001332676
  153  C 11  S      0.0035617188    -0.0061660326    -0.0003854369    -0.0070357561    -0.0013435324
  154  C 11  X      0.0436813417     0.0035190068    -0.0001636700    -0.0436189986     0.1203401803
  155  C 11  Y      0.0693637527     0.0030122603     0.0000746634    -0.0689262442     0.1811436046
  156  C 11  Z      0.0891617717     0.0026935338     0.0002560621    -0.0854964417     0.2227820160
  157  C 11  X      0.0313908735     0.0038892931    -0.0022534051    -0.0628213510     0.1854906249
  158  C 11  Y      0.0535599669     0.0022609931    -0.0012404947    -0.1063282760     0.2788660145
  159  C 11  Z      0.0656071633     0.0011602092    -0.0024522963    -0.1276832636     0.3424368567
  160  C 11 XX      0.0088547907     0.0016711608     0.0051857530     0.0127514427     0.0111702532
  161  C 11 YY     -0.0084485102    -0.0013728764    -0.0036951436    -0.0130564866    -0.0012643664
  162  C 11 ZZ     -0.0000163571    -0.0005502148    -0.0014866399    -0.0000289527    -0.0098801707
  163  C 11 XY      0.0038988703     0.0011803846     0.0030496635     0.0063936544     0.0091627159
  164  C 11 XZ      0.0092382326     0.0017623639     0.0050581934     0.0137823447     0.0088529189
  165  C 11 YZ     -0.0058913922    -0.0012269768    -0.0033023396    -0.0092197873    -0.0055318838
  166  C 12  S     -0.0000198550     0.0000166013     0.0000249307    -0.0000502827    -0.0001567071
  167  C 12  S      0.0000871815    -0.0000900235    -0.0001064965     0.0003565440     0.0004395001
  168  C 12  S     -0.0001409701     0.0010294410     0.0012893786    -0.0031190799     0.0004006489
  169  C 12  X      0.1018549969     0.0146537185     0.0389583503     0.1077358501    -0.0020179286
  170  C 12  Y      0.1550963835     0.0219864393     0.0588075909     0.1628364450    -0.0027537261
  171  C 12  Z      0.1888992776     0.0271287455     0.0721495163     0.1999892826    -0.0034939386
  172  C 12  X      0.0775125404     0.0135145448     0.0394814853     0.1581145857    -0.0029612524
  173  C 12  Y      0.1194409273     0.0202406349     0.0609113323     0.2346886282    -0.0046974622
  174  C 12  Z      0.1436967017     0.0256776979     0.0742068762     0.2903052305    -0.0059696657
  175  C 12 XX     -0.0026698727    -0.0000501180     0.0003730044     0.0044597732    -0.0043093429
  176  C 12 YY      0.0007250159     0.0000306496     0.0000491429    -0.0003051020     0.0266819685
  177  C 12 ZZ      0.0019639750    -0.0000089601    -0.0004498951    -0.0040811287    -0.0222953436
  178  C 12 XY     -0.0022714385     0.0000448901     0.0003333313     0.0038787284     0.0064236059
  179  C 12 XZ     -0.0022175669    -0.0000306815     0.0002939279     0.0034373609    -0.0115456291
  180  C 12 YZ      0.0015172839    -0.0000269038    -0.0001814998    -0.0022035357     0.0083973700
  181  C 13  S      0.0010201809    -0.0004047197     0.0002047839    -0.0010102581     0.0000186324
  182  C 13  S     -0.0023873493     0.0006944736    -0.0006341030     0.0025656112    -0.0000981952
  183  C 13  S     -0.0049446263     0.0042645217    -0.0037599026     0.0188759125     0.0008518075
  184  C 13  X      0.0457203391     0.0004616467    -0.0002884650    -0.0499599464    -0.1182440855
  185  C 13  Y      0.0618366851     0.0027310952    -0.0015183582    -0.0717749548    -0.1788430711
  186  C 13  Z      0.0772085740     0.0034277493    -0.0019899077    -0.0873544896    -0.2198437608
  187  C 13  X      0.0346150761    -0.0016870630    -0.0008299956    -0.0785387020    -0.1806323576
  188  C 13  Y      0.0470340670     0.0017025255    -0.0038761055    -0.1078591821    -0.2723192583
  189  C 13  Z      0.0546417848     0.0036202701    -0.0049746102    -0.1273859519    -0.3350446547
  190  C 13 XX      0.0062195741     0.0015430083     0.0041145820     0.0092581766    -0.0113729723
  191  C 13 YY      0.0067126949     0.0008841727     0.0024991955     0.0103007897     0.0010596273
  192  C 13 ZZ     -0.0132885476    -0.0022975105    -0.0067523753    -0.0189920185     0.0102836102
  193  C 13 XY      0.0078026608     0.0016884547     0.0045491544     0.0119492396    -0.0094851668
  194  C 13 XZ      0.0029308489     0.0007412117     0.0024059361     0.0036433019    -0.0090046127
  195  C 13 YZ     -0.0013040351    -0.0005047534    -0.0013322704    -0.0018783523     0.0055795206
  196  C 14  S     -0.0026140845     0.0011052517    -0.0004512488     0.0021137892    -0.0000549729
  197  C 14  S      0.0060051109    -0.0027783041     0.0011232505    -0.0055630560     0.0002982933
  198  C 14  S      0.0093178606    -0.0098208814     0.0049981408    -0.0241842966    -0.0008420594
  199  C 14  X     -0.0701367359    -0.0117210960    -0.0403083856    -0.0591050343     0.1186688603
  200  C 14  Y     -0.0886383418    -0.0238439718    -0.0584083295    -0.0989326650     0.1793809223
  201  C 14  Z     -0.1167597909    -0.0270936853    -0.0730775799    -0.1184230086     0.2209980982
  202  C 14  X     -0.0475106741    -0.0123317132    -0.0362314489    -0.0944205689     0.1805868676
  203  C 14  Y     -0.0721599806    -0.0179541011    -0.0548485824    -0.1339412316     0.2729193383
  204  C 14  Z     -0.0881771107    -0.0241020376    -0.0728632914    -0.1579149660     0.3366105293
  205  C 14 XX      0.0070140833    -0.0000153181    -0.0008911893    -0.0114804130    -0.0114345829
  206  C 14 YY     -0.0080348829    -0.0009898897    -0.0005085699     0.0115914131     0.0017317932
  207  C 14 ZZ      0.0019715756     0.0004610583     0.0016045677    -0.0012110868     0.0097657885
  208  C 14 XY      0.0025907494    -0.0001119012    -0.0009711218    -0.0054854333    -0.0093668927
  209  C 14 XZ      0.0081477081     0.0003369016    -0.0004099489    -0.0126689524    -0.0092804595
  210  C 14 YZ     -0.0053436610    -0.0003386602     0.0001586234     0.0085048396     0.0058106840
  211  H 15  S      0.0240135609     0.0026159682    -0.0301113377     0.0212223936     0.0000709906
  212  H 15  S      0.0165346536     0.0026524497    -0.0298615150     0.0415562598     0.0001588159
  213  H 16  S      0.0071531616     0.0015113328     0.0009753697    -0.0027112524    -0.0000924193
  214  H 16  S      0.0057094382     0.0208566099    -0.0010676467    -0.0380138980    -0.0002742413
  215  H 17  S      0.0066484103    -0.0207681859     0.0141802942    -0.0303100484     0.0000132151
  216  H 17  S     -0.0116439526    -0.0117089086     0.0245159618    -0.0037156345     0.0070321892
  217  H 18  S      0.0077568669    -0.0083259997     0.0335782992    -0.0203666551    -0.0000713853
  218  H 18  S      0.0115688157    -0.0069651435     0.0376601502    -0.0400975711    -0.0033101985
  219  H 19  S     -0.0072273748     0.0122036332     0.0045468851    -0.0079517440    -0.0000376088
  220  H 19  S     -0.0041399333    -0.0161890102    -0.0031340482     0.0239680555    -0.0005680930
  221  H 20  S     -0.0178513206    -0.0191276293    -0.0059010938     0.0119009359     0.0000374037
  222  H 20  S     -0.0310056294     0.0132564723     0.0033464287     0.0557429834    -0.0001746674
  223  H 21  S     -0.0000290743     0.0008164564    -0.0000356696     0.0007368538    -0.0004329974
  224  H 21  S      0.0038569808    -0.0013734566     0.0024259077    -0.0107586411    -0.0001821242
  225  H 22  S     -0.0028991061     0.0008735643    -0.0001813300     0.0009033045     0.0000269212
  226  H 22  S     -0.0029842856     0.0015115423    -0.0002563546     0.0036270131    -0.0003467389
  227  H 23  S      0.0000126893    -0.0000504196     0.0000160482    -0.0000414098    -0.0002329063
  228  H 23  S      0.0000052419     0.0000025394     0.0000755983    -0.0005036176    -0.0008621135
  229  H 24  S      0.0028752080    -0.0006604835     0.0003375918    -0.0012325003    -0.0000232966
  230  H 24  S      0.0029671255    -0.0009493077     0.0006827853    -0.0050323752    -0.0000841994
  231  H 25  S      0.0000185900    -0.0002709836     0.0004317646    -0.0018514835    -0.0000740394
  232  H 25  S     -0.0051160883     0.0044747008     0.0010223430     0.0047930243    -0.0005014941
  233  C 26  S     -0.0009593335     0.0017097496     0.0021275545    -0.0011407968    -0.0000124930
  234  C 26  S      0.0030577368    -0.0041504882    -0.0030497676     0.0025592822    -0.0000352615
  235  C 26  S      0.0327099836    -0.0679870281    -0.0179960791     0.0188418395    -0.0007519234
  236  C 26  X      0.0916410437     0.0209691964    -0.0029982942    -0.0901078637    -0.0000450554
  237  C 26  Y      0.1799483459     0.0162251212    -0.0169320497    -0.1105125177    -0.0004288427
  238  C 26  Z      0.1766717984     0.0209110340    -0.0165866815    -0.1657666846    -0.0001838454
  239  C 26  X      0.0471208794     0.0452637920    -0.0073325425    -0.0355069729    -0.0060093270
  240  C 26  Y      0.1244389859     0.0026482685     0.0031866538    -0.1461957211     0.0016120184
  241  C 26  Z      0.1266664157     0.0154779160     0.0065764402    -0.2086966541     0.0045376122
  242  C 26 XX      0.0019595002     0.0063607724     0.0204831916     0.0018746352     0.0000835119
  243  C 26 YY     -0.0001714220     0.0007230081    -0.0024438417     0.0007647345    -0.0004772635
  244  C 26 ZZ     -0.0001224729    -0.0102514052    -0.0184627443    -0.0022723390     0.0003942495
  245  C 26 XY      0.0047692103     0.0043772441     0.0180904725    -0.0017793917    -0.0001174181
  246  C 26 XZ      0.0001448913     0.0057049759     0.0154288693     0.0020309128     0.0002216340
  247  C 26 YZ     -0.0020842364    -0.0030936902    -0.0108343634     0.0003194415    -0.0001578423
  248  C 27  S      0.0005314347    -0.0026966761    -0.0016317951     0.0008219798     0.0001362668
  249  C 27  S     -0.0001619833     0.0055657341     0.0042057941    -0.0046976022    -0.0001466509
  250  C 27  S      0.0051329762    -0.0114631942     0.0084155094    -0.0547101692     0.0058470895
  251  C 27  X      0.0461363737     0.0368273840     0.0959274009     0.0313183237    -0.0003321580
  252  C 27  Y      0.1168751204     0.0427429827     0.1555162609     0.0185826388    -0.0001636166
  253  C 27  Z      0.0761488975     0.0844924908     0.1841954518     0.0583881863    -0.0001597916
  254  C 27  X      0.0312197188     0.0187680225     0.0664193805     0.0720477087    -0.0050394085
  255  C 27  Y      0.0737985533     0.0388052594     0.1330476175     0.0213192706    -0.0014381363
  256  C 27  Z      0.0448157506     0.0662055291     0.1632642902     0.0466651568    -0.0000289645
  257  C 27 XX     -0.0144430163    -0.0004681806     0.0013598399     0.0179531027     0.0008526649
  258  C 27 YY      0.0017050933     0.0004390055     0.0001559283    -0.0019568777    -0.0050025738
  259  C 27 ZZ      0.0124821438     0.0014848225    -0.0009754861    -0.0170245881     0.0041466399
  260  C 27 XY     -0.0136031069    -0.0010868986     0.0013263400     0.0136928741    -0.0011452591
  261  C 27 XZ     -0.0106871400    -0.0018322595     0.0010001744     0.0145015101     0.0022124541
  262  C 27 YZ      0.0077419277     0.0006583607    -0.0007742238    -0.0082808152    -0.0016409668
  263  C 28  S      0.0153320782    -0.0075787973    -0.0230141738     0.0156667318     0.0000323026
  264  C 28  S     -0.0394264226     0.0103695965     0.0635685698    -0.0340248101    -0.0003338533
  265  C 28  S     -0.0120788202     0.1685596265    -0.0759367761    -0.0372129312     0.0033444666
  266  C 28  X      0.0160436689    -0.2042697022     0.0330069705     0.0749574097    -0.0002297525
  267  C 28  Y     -0.0545575660    -0.2389210396     0.1343361738     0.0385870753    -0.0002346460
  268  C 28  Z     -0.0615951708    -0.2898422361     0.1575016807     0.0261915874    -0.0002889814
  269  C 28  X      0.0287268498    -0.2410424475     0.0551690381     0.1358701790     0.0013396877
  270  C 28  Y     -0.0573965230    -0.1707437299     0.1186993268     0.0591258775    -0.0030106576
  271  C 28  Z     -0.0512270768    -0.2964504640     0.2092894434     0.0470485877     0.0002488339
  272  C 28 XX     -0.0018292728    -0.0064929887     0.0000654758     0.0019509467     0.0000018590
  273  C 28 YY     -0.0033780906     0.0034430423    -0.0094746845    -0.0017083983    -0.0000250679
  274  C 28 ZZ     -0.0017004660     0.0036730539     0.0192418310    -0.0041505020    -0.0000554703
  275  C 28 XY      0.0031058505    -0.0065151907    -0.0112712052     0.0033863560    -0.0000106064
  276  C 28 XZ      0.0032574213    -0.0063813657    -0.0029353931     0.0091261571    -0.0000051485
  277  C 28 YZ      0.0020421353     0.0003532147    -0.0043146372     0.0035559131     0.0000179213

                         61               62               63               64               65
                    0.0358649895     0.0517574647     0.0634932384     0.0727218888     0.0827348693
    1  C  1  S     -0.0047834411     0.0657167743    -0.0068478652     0.0160565906     0.0065706818
    2  C  1  S      0.0097495832    -0.1433944512     0.0098758719    -0.0443174664    -0.0241571211
    3  C  1  S      0.1288730483    -1.0136109237     0.0980608038     0.1584044005    -0.0737314507
    4  C  1  X     -0.0100710287    -0.1514153967     0.0037992612     0.1368044360     0.0432709717
    5  C  1  Y     -0.0004913261     0.0711312570    -0.0397416535     0.0237282259     0.0142784928
    6  C  1  Z     -0.0177648493    -0.0779485599     0.0069117735    -0.0568350295    -0.0251547543
    7  C  1  X      0.1132055701    -0.1971680011     0.0707881257     0.3836940700     0.1000369862
    8  C  1  Y      0.0702320409     0.1325135742    -0.1373492315     0.2713358921     0.1145053108
    9  C  1  Z      0.0214583179    -0.1513860706     0.0313400238    -0.3567946827    -0.1161029121
   10  C  1 XX     -0.0081457181    -0.0116206132    -0.0032204896    -0.0033150019    -0.0020776285
   11  C  1 YY      0.0037416151    -0.0079003604     0.0087826578    -0.0098229901    -0.0036547292
   12  C  1 ZZ      0.0058759082    -0.0114599668    -0.0027557380     0.0054748325     0.0005341929
   13  C  1 XY      0.0014866158    -0.0039899682    -0.0052211259     0.0059593618     0.0009696986
   14  C  1 XZ     -0.0106797627    -0.0000751355     0.0042381832    -0.0042369590    -0.0008395120
   15  C  1 YZ      0.0061493423    -0.0027584049     0.0045774031    -0.0063088252    -0.0017368710
   16  C  2  S     -0.0087732609     0.0160859810    -0.0053497243     0.0267818470     0.0098159439
   17  C  2  S     -0.0003303832    -0.0607025800     0.0087357452    -0.0574484879    -0.0290202763
   18  C  2  S      0.4537073163     0.0641245965     0.1325905242    -0.6120429064    -0.1128892268
   19  C  2  X      0.2479803063     0.0805291192     0.0264234978     0.0221958726     0.0101233945
   20  C  2  Y     -0.1109943051     0.0040073515    -0.0409819238     0.0997057135     0.0334443888
   21  C  2  Z      0.0570351517     0.0180408979     0.0284393445     0.0255130687     0.0103886819
   22  C  2  X      0.4695673625     0.1973197028     0.0772174147     0.0059601357     0.0301305388
   23  C  2  Y     -0.0498403120     0.1141926296    -0.0472601746     0.1988685371     0.1211971099
   24  C  2  Z      0.0549392867     0.1301903942     0.0682818000     0.0140420790     0.0254976694
   25  C  2 XX     -0.0023033247    -0.0029397306    -0.0031386661    -0.0035166450    -0.0015842188
   26  C  2 YY      0.0025700579     0.0006446347    -0.0011913993     0.0030850624    -0.0003311480
   27  C  2 ZZ      0.0017193874    -0.0092151816     0.0053208221    -0.0139494527    -0.0051184768
   28  C  2 XY     -0.0051094157    -0.0022712379    -0.0023452099     0.0071745268     0.0024869290
   29  C  2 XZ      0.0104564654    -0.0047035713     0.0014527153     0.0028334763     0.0003493224
   30  C  2 YZ     -0.0015479529     0.0014963173    -0.0037390885     0.0019208449     0.0006937370
   31  C  3  S      0.0048415395     0.0109758660    -0.0221057275     0.0299376938     0.0067392141
   32  C  3  S     -0.0081558294    -0.0272083676     0.0670840837    -0.0738512966    -0.0102404507
   33  C  3  S     -0.2988069400    -0.1423413417     0.1166041904    -0.3804755082    -0.2064300349
   34  C  3  X     -0.2841113131    -0.0470411571    -0.0459986843     0.0104385388     0.0107942674
   35  C  3  Y      0.0888483713     0.0178772621     0.0061098206     0.0178949438     0.0023885783
   36  C  3  Z     -0.0638466965     0.0092970485    -0.0419237747     0.0926068988     0.0205758540
   37  C  3  X     -0.5145092907    -0.1014082490    -0.1318096280    -0.0279084736    -0.0213175097
   38  C  3  Y      0.1754058997     0.0620848763    -0.0736777127     0.0817094971    -0.0104944057
   39  C  3  Z     -0.2569349387    -0.0112520515    -0.1854496245     0.2545997106    -0.0128460695
   40  C  3 XX      0.0004010094    -0.0048891464     0.0067926610    -0.0074842965    -0.0010616580
   41  C  3 YY      0.0005742919    -0.0018726480     0.0038345808    -0.0145964099    -0.0036811933
   42  C  3 ZZ     -0.0018376136     0.0022438805     0.0041634567     0.0051558606     0.0023405021
   43  C  3 XY     -0.0105484629    -0.0084034573     0.0010777217    -0.0016989737    -0.0011044075
   44  C  3 XZ      0.0124576608     0.0032543582     0.0065411564     0.0015311148     0.0008626503
   45  C  3 YZ     -0.0050772789    -0.0001002235     0.0001328883     0.0005297891     0.0001532296
   46  C  4  S      0.0081496754     0.0257135438    -0.0517359921     0.0211435667    -0.0008143690
   47  C  4  S     -0.0256060001    -0.0535743153     0.1182418426    -0.0442524250    -0.0064864802
   48  C  4  S      0.0247051397    -0.3821659272     0.8085646374    -0.4545251460     0.2657606418
   49  C  4  X      0.0500290056    -0.0685210145     0.1310385538     0.0300764635     0.0173501072
   50  C  4  Y      0.0142525010     0.0200625804    -0.0018615701    -0.1073416917    -0.0193404238
   51  C  4  Z      0.0514318855     0.0343038949     0.0228378350     0.0625687510     0.0159070770
   52  C  4  X     -0.1074196911    -0.1863861509     0.1442965397    -0.0669855807    -0.0645307082
   53  C  4  Y     -0.0070505293     0.0671742948     0.0393616059    -0.2517872838    -0.0886151596
   54  C  4  Z      0.0753571639     0.0889329017     0.0591704352     0.2569067821     0.1430473224
   55  C  4 XX      0.0055822411    -0.0046603661     0.0027210628    -0.0055103330    -0.0029437415
   56  C  4 YY     -0.0047520433    -0.0007283700     0.0138388038     0.0028562992     0.0029182380
   57  C  4 ZZ     -0.0062555280    -0.0070330549     0.0082197873    -0.0064094065    -0.0006826452
   58  C  4 XY     -0.0046210850     0.0024197846     0.0014455093     0.0066045068     0.0025177496
   59  C  4 XZ     -0.0002888016     0.0037324366     0.0066520776    -0.0008466926     0.0010013885
   60  C  4 YZ     -0.0045136753    -0.0081087846    -0.0020731737    -0.0070346754    -0.0028686350
   61  C  5  S     -0.0113935636    -0.0457412121    -0.0212597480     0.0285107002     0.0108882543
   62  C  5  S      0.0069787820     0.1039674601     0.0513221095    -0.0902233696    -0.0292269686
   63  C  5  S      0.2764696273     0.7837772360     0.2384002514    -0.3839190660     0.1983244672
   64  C  5  X     -0.1279998445    -0.0452715763     0.0167457171    -0.0072169184    -0.0026862189
   65  C  5  Y     -0.0507491589    -0.0773667854    -0.0763737625     0.0087529322     0.0021657158
   66  C  5  Z     -0.1946590005     0.0547918341     0.0154152009    -0.0101594494    -0.0042611829
   67  C  5  X     -0.2949418203    -0.2198599250    -0.0264182402    -0.3734994844     0.2598765943
   68  C  5  Y     -0.0280300248    -0.1201238522    -0.3353635623     0.0585862836    -0.0139476658
   69  C  5  Z     -0.3559387573     0.1562080477     0.1991308646     0.1759841530    -0.1792954317
   70  C  5 XX     -0.0018651144     0.0103952776     0.0170891718     0.0036466614     0.0032619274
   71  C  5 YY      0.0041922068     0.0023857684     0.0089861439    -0.0087199309    -0.0029232000
   72  C  5 ZZ     -0.0018383252     0.0081191076    -0.0148458955    -0.0146532310    -0.0052348944
   73  C  5 XY     -0.0000312376     0.0087544904    -0.0284895195    -0.0085540248    -0.0036230269
   74  C  5 XZ     -0.0056397960    -0.0080788364     0.0124747625     0.0004847780    -0.0006304634
   75  C  5 YZ     -0.0041452652     0.0052325630     0.0134770283     0.0072921598     0.0031284501
   76  C  6  S      0.0020590004     0.0124902356    -0.0080351719     0.0535559026     0.0236922644
   77  C  6  S      0.0142803561    -0.0212030670     0.0123374773    -0.0701881511    -0.0273293647
   78  C  6  S     -0.2821357207    -0.2203431211     0.1193326569    -1.3489721193    -0.6907623064
   79  C  6  X      0.0088628574    -0.0239446098    -0.0275403309     0.0349161254     0.0141962104
   80  C  6  Y     -0.0154362494    -0.0761474207    -0.0277554619    -0.0458392297    -0.0213968336
   81  C  6  Z      0.0107153390     0.0102686488     0.0824813318    -0.0333015130    -0.0085682851
   82  C  6  X     -0.0229040378    -0.0601604657    -0.0863848704     0.1001937684     0.0255840464
   83  C  6  Y      0.0314185478    -0.2144844553    -0.0756746086     0.0073787334    -0.0144680406
   84  C  6  Z      0.0525548494     0.0259434851     0.2325691971    -0.0109796836     0.0593119848
   85  C  6 XX      0.0001225638    -0.0029013446     0.0065115301    -0.0039970661    -0.0011831933
   86  C  6 YY      0.0006248660    -0.0019397502    -0.0016002705    -0.0052657424    -0.0022415835
   87  C  6 ZZ      0.0020840843     0.0012199349    -0.0028399958    -0.0082578540    -0.0039244462
   88  C  6 XY     -0.0001735643     0.0081668960    -0.0003430258    -0.0083241061    -0.0021182607
   89  C  6 XZ     -0.0001700037    -0.0007650684    -0.0048891262     0.0006241365    -0.0000305813
   90  C  6 YZ     -0.0015498396     0.0042751304    -0.0007834786     0.0065899483     0.0015781706
   91  C  7  S     -0.0019006955     0.0010979319     0.0046177841    -0.0076230027    -0.0033395313
   92  C  7  S     -0.0001741581    -0.0004571070    -0.0266555400     0.0318556090     0.0025069831
   93  C  7  S      0.0356529666    -0.0093079162     0.0736261999    -0.0637833403     0.1146597983
   94  C  7  X      0.1446201650    -0.2580240889    -0.0416000982     0.0744725056     0.0314700570
   95  C  7  Y      0.1325511157    -0.0452469186     0.0084414998     0.0290696515     0.0123069984
   96  C  7  Z      0.0845834218     0.2409899183     0.0965602254    -0.0964083404    -0.0390391657
   97  C  7  X      0.1765936291    -0.1388597609     0.0181282121     0.5867822775    -0.0453954440
   98  C  7  Y      0.0365050945    -0.3186195999    -0.0713527486    -0.8204545843     0.0936980719
   99  C  7  Z      0.1357631875     0.3650609188     0.1051466816     0.2642984510    -0.0685295018
  100  C  7 XX     -0.0159698804     0.0242730615     0.0051258386    -0.0002906463    -0.0007814267
  101  C  7 YY      0.0217924753    -0.0081198047    -0.0010580562     0.0012138517    -0.0003479134
  102  C  7 ZZ     -0.0047955010    -0.0151730805    -0.0063321414     0.0115852527     0.0025588356
  103  C  7 XY      0.0072795176    -0.0188918543    -0.0033281758     0.0105066833     0.0025210459
  104  C  7 XZ     -0.0100133113    -0.0016768869    -0.0061178107    -0.0028691700    -0.0001874625
  105  C  7 YZ      0.0041661108     0.0245935773     0.0066370220    -0.0042113335    -0.0009290372
  106  C  8  S      0.0000357291    -0.0004201211     0.0042844487     0.0071721129    -0.0203399283
  107  C  8  S      0.0008315267     0.0013367504    -0.0073799345    -0.0185850448     0.0474881229
  108  C  8  S      0.0383780139     0.0743354849     0.1085857862    -0.2648736568    -0.1126461758
  109  C  8  X     -0.0711134578    -0.0052338235     0.0081922243     0.0150680408    -0.0352957350
  110  C  8  Y     -0.1061632422    -0.0100617663     0.0011005451     0.0018590601     0.0035266062
  111  C  8  Z     -0.1317488939    -0.0112951263    -0.0167872600    -0.0115070052     0.0135763263
  112  C  8  X     -0.1310890874    -0.0809230405    -0.1349576284     0.0395148546     0.2700431388
  113  C  8  Y     -0.1533176292    -0.0317050028     0.0596947742    -0.0089378554    -0.0240486371
  114  C  8  Z     -0.1632985271     0.0404501935     0.0121846840    -0.0130642167    -0.1287057631
  115  C  8 XX     -0.0018911458    -0.0010269833     0.0122395998     0.0049447106    -0.0083672056
  116  C  8 YY     -0.0004210015    -0.0005640289     0.0025744440    -0.0025646334     0.0120437545
  117  C  8 ZZ      0.0027510740     0.0020812890    -0.0154700613    -0.0064610395     0.0024736723
  118  C  8 XY      0.0030916158     0.0028755339    -0.0278411432    -0.0084271766    -0.0045550469
  119  C  8 XZ     -0.0028841141    -0.0023811867     0.0141576728     0.0028734445     0.0118190617
  120  C  8 YZ     -0.0010962090    -0.0010517991     0.0120238405     0.0061792822    -0.0040433891
  121  N  9  S     -0.0029900663    -0.0046450798    -0.0039046020    -0.0185420913    -0.0015926968
  122  N  9  S     -0.0016548888     0.0026535999    -0.0046073518    -0.0098147414    -0.0063743931
  123  N  9  S     -0.1127126066    -0.2878063087    -0.1206105406    -0.8895077008     0.0620811944
  124  N  9  X      0.1483185637    -0.2811658954    -0.0399285686     0.0655774219     0.0125169182
  125  N  9  Y      0.1349863468    -0.0481402160     0.0217106567     0.0305111942     0.0073851041
  126  N  9  Z      0.0837494291     0.2455052922     0.0763514891    -0.0970510584    -0.0256913695
  127  N  9  X     -0.1582981004     0.3818428582     0.0653790886     0.0307631535    -0.0329644672
  128  N  9  Y     -0.1866676981    -0.0048162327    -0.0488552558    -0.2273470002     0.0092617980
  129  N  9  Z     -0.0931254226    -0.2657058879    -0.0796060349     0.2124313870     0.0272250590
  130  N  9 XX     -0.0014372462     0.0051538752     0.0014736316     0.0024765417    -0.0013262547
  131  N  9 YY      0.0030676930    -0.0001450143     0.0002635192    -0.0000841562    -0.0000029207
  132  N  9 ZZ     -0.0001738783    -0.0006701602    -0.0008953975     0.0057306365     0.0003749561
  133  N  9 XY      0.0017330846    -0.0018313386    -0.0004455626     0.0057680768     0.0008587891
  134  N  9 XZ     -0.0018606465    -0.0010011575    -0.0012679452    -0.0022316640     0.0001463390
  135  N  9 YZ      0.0010463464     0.0046851410     0.0020126167     0.0016937746    -0.0008952221
  136  C 10  S     -0.0058322063    -0.0039348748     0.0412095637     0.0291831738    -0.0332868215
  137  C 10  S      0.0147243957     0.0110462980    -0.1073571914    -0.0664205528     0.0704659874
  138  C 10  S      0.0656746267     0.0721664392    -0.3464554697    -0.2799047915     0.3218407396
  139  C 10  X      0.0154485857    -0.0032830313     0.0463296737     0.0415521768    -0.0535790937
  140  C 10  Y      0.0292100344    -0.0040321877     0.0420109321    -0.0163135704     0.0769636992
  141  C 10  Z      0.0507451110     0.0096237121    -0.0568923935    -0.0083900314    -0.0332049977
  142  C 10  X      0.0524398291     0.0263905985    -0.0414388577     0.0774551071    -0.2997381638
  143  C 10  Y      0.0527475262    -0.0256474100    -0.0040160817    -0.1496238435     0.2652883644
  144  C 10  Z      0.0667209899     0.0145269259     0.0286741662     0.0782404607    -0.0524571136
  145  C 10 XX      0.0053444362     0.0005266380    -0.0023857220    -0.0021098417     0.0050777374
  146  C 10 YY      0.0091127825     0.0021730178    -0.0104395146    -0.0045501685    -0.0011099518
  147  C 10 ZZ     -0.0116045909    -0.0004281639    -0.0079443419    -0.0052548085     0.0089890057
  148  C 10 XY      0.0069544084     0.0003036133     0.0018108780    -0.0014158259     0.0108632103
  149  C 10 XZ      0.0023331890     0.0009904909    -0.0054214858    -0.0009104518    -0.0080008500
  150  C 10 YZ     -0.0007532292    -0.0003620758     0.0002902977    -0.0001378631     0.0010777080
  151  C 11  S      0.0026861282     0.0024952468    -0.0193127807     0.0024843310    -0.0454105567
  152  C 11  S     -0.0071675513    -0.0069346076     0.0446097912    -0.0002048710     0.1029426999
  153  C 11  S     -0.0407899087    -0.0621389119     0.2626744372    -0.1113101068     0.8480368106
  154  C 11  X      0.0419596338     0.0080096444    -0.0336179633    -0.0249306063     0.0383378742
  155  C 11  Y      0.0540622182     0.0040985248     0.0127532582    -0.0167039108     0.0890887867
  156  C 11  Z      0.0649854637     0.0055622544     0.0153174804     0.0286557781    -0.0911944609
  157  C 11  X      0.0759444297     0.0176390369    -0.1063933909    -0.0666763344     0.0589960541
  158  C 11  Y      0.0770940623     0.0099978323     0.0647634346     0.0135389925     0.2446669142
  159  C 11  Z      0.1024598325     0.0037840883     0.0175578980     0.0286750238    -0.2272742880
  160  C 11 XX     -0.0072620215    -0.0012297563     0.0034134296    -0.0025363651     0.0159854735
  161  C 11 YY      0.0076140026     0.0001559507     0.0042438376     0.0013001211     0.0037945568
  162  C 11 ZZ     -0.0018796747    -0.0005148654     0.0015426967     0.0012416647     0.0015039190
  163  C 11 XY     -0.0022861190     0.0002119667    -0.0028436605     0.0015102034    -0.0078878581
  164  C 11 XZ     -0.0077684200    -0.0008059614     0.0013443509     0.0000903495     0.0014317279
  165  C 11 YZ      0.0049757341     0.0003297436     0.0008319062    -0.0020221347     0.0085772153
  166  C 12  S     -0.0000161190    -0.0000279814     0.0014787270     0.0110997988    -0.0415074711
  167  C 12  S     -0.0004406708    -0.0008551186    -0.0050701637    -0.0218698787     0.0928310594
  168  C 12  S      0.0004986057     0.0250519516    -0.0053462904    -0.0752496322     0.5901171185
  169  C 12  X     -0.0635577512    -0.0057106586    -0.0052822615    -0.0264314108     0.1228007492
  170  C 12  Y     -0.0962204522    -0.0091753155    -0.0031960406     0.0006637270    -0.0101980257
  171  C 12  Z     -0.1182927783    -0.0099508270    -0.0063626744     0.0109362433    -0.0608426613
  172  C 12  X     -0.1021588462    -0.0200662370    -0.0183349174    -0.0904556512     0.3565344845
  173  C 12  Y     -0.1592898935    -0.0122233657    -0.0010055633     0.0136163812    -0.0388441128
  174  C 12  Z     -0.1893229716    -0.0141935555    -0.0098585395     0.0322158029    -0.1660712370
  175  C 12 XX     -0.0035445361    -0.0004878982     0.0002869910     0.0023517356    -0.0042602611
  176  C 12 YY      0.0002391631     0.0000200213    -0.0001712946    -0.0037182284     0.0146094616
  177  C 12 ZZ      0.0031576796     0.0003151622    -0.0012224257    -0.0023291443     0.0083424832
  178  C 12 XY     -0.0025153649    -0.0001165380    -0.0019899219    -0.0007708345    -0.0007771687
  179  C 12 XZ     -0.0027041161    -0.0003516677     0.0007801771    -0.0021332037     0.0079171964
  180  C 12 YZ      0.0014915782     0.0000065254     0.0008637333     0.0020669692    -0.0061624664
  181  C 13  S     -0.0027011504    -0.0017467525     0.0228235839     0.0158987411    -0.0360942196
  182  C 13  S      0.0058023266     0.0029813945    -0.0579715044    -0.0339497777     0.0809986852
  183  C 13  S      0.0397672457    -0.0212873128    -0.3474665781    -0.2617070650     0.6624103523
  184  C 13  X      0.0322784781     0.0005947546     0.0352498891    -0.0101087058     0.0800384631
  185  C 13  Y      0.0562423781     0.0051704186     0.0108916325     0.0228318062    -0.0801130361
  186  C 13  Z      0.0723110099     0.0083826174    -0.0201247901    -0.0107811402     0.0245658271
  187  C 13  X      0.0405825141     0.0130009835     0.0920490386    -0.0075117496     0.1598895519
  188  C 13  Y      0.0838385067    -0.0021620644     0.0582988272     0.0493173173    -0.2097610723
  189  C 13  Z      0.1211832081     0.0158544591    -0.0839216455    -0.0317428050     0.0890202237
  190  C 13 XX     -0.0038262751    -0.0006320194    -0.0025397403    -0.0018558395     0.0077366992
  191  C 13 YY     -0.0065108279    -0.0004507503    -0.0042033603    -0.0007790457    -0.0005612789
  192  C 13 ZZ      0.0115435587     0.0013385860    -0.0053644853    -0.0038828411     0.0091821028
  193  C 13 XY     -0.0058520426    -0.0000741579    -0.0035538069    -0.0038432010     0.0089129047
  194  C 13 XZ     -0.0013405064    -0.0001028773     0.0016094089     0.0025843611    -0.0078521667
  195  C 13 YZ      0.0001342541    -0.0001960355     0.0015927805     0.0002090520     0.0020060276
  196  C 14  S      0.0055511299     0.0045689952    -0.0391361960     0.0004744662    -0.0396428047
  197  C 14  S     -0.0148994871    -0.0098523188     0.1003195231     0.0041151534     0.0896591381
  198  C 14  S     -0.0476749148    -0.0315591560     0.3979094842    -0.0149042909     0.2955896535
  199  C 14  X      0.0324152225     0.0084331692    -0.0672454611    -0.0086431210    -0.0304544729
  200  C 14  Y      0.0265197336    -0.0047684159     0.0587511659     0.0351602759    -0.0396116546
  201  C 14  Z      0.0417383970     0.0045892084    -0.0093858111    -0.0242354689     0.0480480918
  202  C 14  X      0.0242372535     0.0368433640     0.0786720159     0.0417088099    -0.1377510456
  203  C 14  Y      0.0602451590     0.0134793114     0.0479333078     0.0810474548    -0.1709387856
  204  C 14  Z      0.0711362608    -0.0224832078    -0.0784392592    -0.0897321656     0.2119442857
  205  C 14 XX      0.0074473539     0.0006725689    -0.0010811793    -0.0035288763     0.0116464492
  206  C 14 YY     -0.0104171131    -0.0017000760     0.0105740994     0.0021999527     0.0033219382
  207  C 14 ZZ     -0.0000455630    -0.0006234959     0.0099012396     0.0025218733     0.0010737172
  208  C 14 XY      0.0030065704     0.0001249464     0.0035380991     0.0027425886    -0.0064961893
  209  C 14 XZ      0.0082987045     0.0003773790     0.0041388666     0.0006297034     0.0034103057
  210  C 14 YZ     -0.0055365008    -0.0005046019    -0.0041497344    -0.0030418908     0.0079754893
  211  H 15  S      0.0349857155     0.0017575710    -0.0511612455     0.0463763430     0.0127506663
  212  H 15  S      0.0617713174     0.5728384293    -0.1953639401     0.7385103760     0.3005920079
  213  H 16  S      0.0091111819     0.0062093410    -0.0148607225     0.0436142999     0.0150626960
  214  H 16  S     -0.0865919146     0.2639799359    -0.1349943973     0.6894886531     0.2613106303
  215  H 17  S     -0.0427232625     0.0121946385    -0.0102613066     0.0456772105     0.0163808288
  216  H 17  S     -0.0634262930     0.1477884487    -0.3240505604     0.6825535258     0.1262874022
  217  H 18  S     -0.0073775185     0.0450029304     0.0221790802     0.0473223060     0.0196713222
  218  H 18  S      0.0568820366     0.3100361967    -0.4108088074     0.7815800973     0.0809914290
  219  H 19  S      0.0009136949     0.0356489312    -0.0245045047     0.0069434188     0.0019324018
  220  H 19  S      0.0275161461     0.3265522893    -0.2260187613     0.5392014396     0.2264368662
  221  H 20  S     -0.0051081509    -0.0435280518     0.0237215048     0.0542879282     0.0209174909
  222  H 20  S      0.0768624977     0.0572997528    -0.0418895338     0.7468394370     0.3387082380
  223  H 21  S      0.0034389223     0.0035323603    -0.0163274665     0.0091615350    -0.0650685353
  224  H 21  S     -0.0203455762     0.0117238360     0.1164222727     0.4041496299    -0.7651977598
  225  H 22  S      0.0029918550     0.0025308980    -0.0202043515     0.0081877464    -0.0651252248
  226  H 22  S      0.0168395362     0.0200201405    -0.1371115306     0.1494788762    -0.9931232614
  227  H 23  S     -0.0002067008     0.0003834447     0.0017169700     0.0202595153    -0.0673119795
  228  H 23  S     -0.0002476268     0.0021602907     0.0221877210     0.2111490016    -0.9640953831
  229  H 24  S     -0.0030306869    -0.0028866446     0.0255933123     0.0224952942    -0.0559456741
  230  H 24  S     -0.0149711202    -0.0123765488     0.1911875071     0.2402194815    -0.8132165221
  231  H 25  S     -0.0032186804     0.0011675517     0.0259150566     0.0207658589    -0.0569980366
  232  H 25  S      0.0147327987     0.0384345826    -0.0421335491     0.2228622921    -0.6128297803
  233  C 26  S     -0.0000383213    -0.0059248835     0.0054240219     0.0056466791    -0.0188733004
  234  C 26  S      0.0055681683     0.0306641991     0.0009233146    -0.0505575329     0.0758461982
  235  C 26  S     -0.1012702868    -0.1542386392    -0.3898493921     0.5442330598     0.2173497582
  236  C 26  X      0.0001059584    -0.0086896182     0.0847202140    -0.0070931386     0.0284806547
  237  C 26  Y      0.0627667961     0.0111130359    -0.2899781206    -0.0945587093    -0.0345635162
  238  C 26  Z     -0.0104468788    -0.0060729925     0.1752119379     0.0851257572     0.0113728619
  239  C 26  X      0.0358765137    -0.0489247370    -0.0327213287    -0.2561708987     0.4555879462
  240  C 26  Y      0.0656267200     0.0653935628    -0.3644470028    -0.1442256750    -0.0780228472
  241  C 26  Z      0.0539000353    -0.0135553013     0.3346815905     0.2642973503    -0.1803597322
  242  C 26 XX      0.0126197157     0.0049536480    -0.0101997503    -0.0092757780     0.0016433237
  243  C 26 YY      0.0007294172    -0.0002189755    -0.0035310763     0.0003577608     0.0055184687
  244  C 26 ZZ     -0.0127742815    -0.0012903729     0.0119294237     0.0025198033     0.0067450637
  245  C 26 XY      0.0028462104     0.0007986683     0.0260035211     0.0072157795     0.0037655812
  246  C 26 XZ      0.0089073716     0.0008750635    -0.0146982276    -0.0008763414     0.0001943934
  247  C 26 YZ     -0.0041567744     0.0041326388    -0.0114323336    -0.0055931409    -0.0008777714
  248  C 27  S     -0.0017456076    -0.0039196534    -0.0108689592     0.0105648292     0.0174477642
  249  C 27  S      0.0046424362     0.0167650048     0.0343768905    -0.0441784646    -0.0407018226
  250  C 27  S     -0.0031475982    -0.0067015335     0.1817228430     0.2847004490    -0.3794896802
  251  C 27  X      0.0427703625     0.0092597651    -0.0916948052     0.0162865452    -0.0504643608
  252  C 27  Y      0.0075065584    -0.0345423012     0.3153650976     0.0931632145     0.0444304339
  253  C 27  Z      0.0938071612     0.0403638029    -0.1993033597    -0.0773704940    -0.0048533172
  254  C 27  X      0.0003537279    -0.0849821366    -0.3549086507     0.0268770937     0.3761408582
  255  C 27  Y      0.0203966486    -0.0317909948     0.4379613283     0.1467065551     0.0359722702
  256  C 27  Z      0.1411914363     0.0875669581    -0.1598025638    -0.1391613759    -0.2284837234
  257  C 27 XX     -0.0051166051     0.0011715843    -0.0082292493    -0.0085119668     0.0020088917
  258  C 27 YY      0.0013912134     0.0010786847     0.0006309629    -0.0003999856    -0.0073664772
  259  C 27 ZZ      0.0041738195     0.0007392711     0.0142711166     0.0028487592    -0.0027813427
  260  C 27 XY     -0.0089364850    -0.0010612673     0.0219117315     0.0070805312     0.0023920585
  261  C 27 XZ     -0.0037427376     0.0005145684    -0.0105723752    -0.0014390944    -0.0067823947
  262  C 27 YZ      0.0045281515     0.0015994158    -0.0098864231    -0.0046999541     0.0002102597
  263  C 28  S      0.0185924910     0.0033077605     0.0448963174     0.0410249873     0.0098072507
  264  C 28  S     -0.0312549500    -0.0070470870    -0.1071190197    -0.1284962688    -0.0301834197
  265  C 28  S     -0.1683798903     0.1315609521    -0.5583780813     0.5094156922    -0.0971346977
  266  C 28  X      0.1050004100    -0.0497819642    -0.0363316759    -0.0268571077    -0.0051181937
  267  C 28  Y      0.0546088781     0.0125996197    -0.0500354346     0.0082329465    -0.0029031867
  268  C 28  Z      0.0338567335     0.0424275898     0.0925398508     0.0045043707     0.0034384789
  269  C 28  X      0.3526224529    -0.2126318086     0.0136367051     0.4509450392    -0.0337585415
  270  C 28  Y      0.0476563787    -0.2401273142    -0.2011268992    -0.5703835356     0.1109489470
  271  C 28  Z      0.1080341848     0.4167031168     0.2911561691     0.2027508493    -0.0552088598
  272  C 28 XX      0.0064001912    -0.0314961115    -0.0059423095    -0.0009015369    -0.0001429208
  273  C 28 YY     -0.0227781552     0.0107182487    -0.0134634247    -0.0088278892    -0.0021070009
  274  C 28 ZZ      0.0125600190     0.0190103310    -0.0015964341    -0.0163759845    -0.0043770605
  275  C 28 XY     -0.0073794590     0.0201506637     0.0085618700    -0.0139693415    -0.0043340022
  276  C 28 XZ      0.0197307967     0.0091895461    -0.0050691513    -0.0001459272     0.0003441787
  277  C 28 YZ      0.0027393596    -0.0225330965    -0.0047130468     0.0056368669     0.0020143144

                         66               67               68               69               70
                    0.1018757217     0.1112030383     0.1194175969     0.1231167926     0.1278397152
    1  C  1  S      0.0001629235    -0.0352688574    -0.0240907863     0.0156767315     0.0125969249
    2  C  1  S      0.0066533584     0.0510356478     0.0433720746    -0.0478119994     0.0135433295
    3  C  1  S     -0.2245662240     1.3813569686     0.5719037860     0.2596689376    -0.8344453665
    4  C  1  X     -0.0326298594    -0.0825911578    -0.0843320445     0.0739968280    -0.0125333079
    5  C  1  Y      0.0585231345    -0.0522329549    -0.0235417991     0.0170508686    -0.0151130600
    6  C  1  Z      0.0357345188     0.1383475876     0.0761462727    -0.0222175888    -0.0002024076
    7  C  1  X     -0.2594430290    -0.2085400773    -0.2767059896     0.3490278150    -0.1119703603
    8  C  1  Y      0.4068583294    -0.1780998851    -0.1069042329     0.1318466231    -0.3364482858
    9  C  1  Z      0.1849889442     0.3974781597     0.3249825557    -0.3330062036     0.1505128448
   10  C  1 XX      0.0055684125     0.0016193348     0.0039902098    -0.0052796191     0.0012186393
   11  C  1 YY     -0.0001953050     0.0083909685     0.0009513513     0.0010546216     0.0020306323
   12  C  1 ZZ     -0.0036964249     0.0052108335     0.0056818572    -0.0051955959    -0.0024571951
   13  C  1 XY      0.0044191437    -0.0018382736    -0.0023309610     0.0035020547     0.0117880284
   14  C  1 XZ      0.0064278918     0.0010831165     0.0043068520    -0.0085658054     0.0056787932
   15  C  1 YZ      0.0053796552    -0.0016775521    -0.0001800323    -0.0010617568     0.0016088599
   16  C  2  S     -0.0327498560    -0.0248414498    -0.0036337876    -0.0169853847    -0.0041815507
   17  C  2  S      0.0549798759     0.0612117839     0.0056064396     0.0453531164     0.0276208153
   18  C  2  S      0.8618770712     0.4071245648     0.0557049563     0.1986022673    -0.0507984535
   19  C  2  X     -0.0228047023    -0.0215154859     0.0158673223    -0.0660527947     0.0417373647
   20  C  2  Y     -0.1230867858    -0.0870154277    -0.0076295122    -0.0580988667     0.0299378759
   21  C  2  Z      0.0114662772    -0.0217867927    -0.0045145447    -0.0199002162     0.0297255362
   22  C  2  X     -0.1541480746    -0.0277926701     0.0982124491    -0.2587907696     0.0989863558
   23  C  2  Y     -0.4022813589    -0.3916066922    -0.0734237511    -0.2268888313     0.0390432362
   24  C  2  Z      0.1378567040    -0.2895965472    -0.1337126935    -0.0726255608     0.2248635592
   25  C  2 XX      0.0089301264     0.0031131451    -0.0024759206     0.0097217322    -0.0060489024
   26  C  2 YY      0.0004026207     0.0085532614     0.0041459320    -0.0004344773     0.0047548667
   27  C  2 ZZ      0.0048654505     0.0032692572     0.0004197197     0.0007027675     0.0049837935
   28  C  2 XY     -0.0053834191    -0.0012697471    -0.0047465725     0.0076938146    -0.0039464166
   29  C  2 XZ     -0.0073845671    -0.0012011714    -0.0028889957     0.0038682321    -0.0054746453
   30  C  2 YZ      0.0006361506    -0.0014400818     0.0019388472    -0.0024811302    -0.0063340735
   31  C  3  S     -0.0363624538     0.0294733416     0.0381138347    -0.0260432985    -0.0422837816
   32  C  3  S      0.0453712578    -0.0670593403    -0.0795632014     0.0493578614     0.0737299156
   33  C  3  S      1.1362661158    -0.4573471413    -0.5485043816     0.4706965201     0.9390477424
   34  C  3  X      0.0869199413    -0.0208762437    -0.0284830058     0.0378552190    -0.0106879670
   35  C  3  Y      0.0046580298     0.0284298709     0.0147603039    -0.0083473991     0.0227703870
   36  C  3  Z     -0.1145083743     0.0827729270     0.0864117973    -0.0786030096     0.0019553555
   37  C  3  X      0.2590249756    -0.0469328735    -0.0826515634     0.1137180262     0.1237581806
   38  C  3  Y      0.0986319663     0.3235962742     0.1288990147     0.0482422636     0.1347403025
   39  C  3  Z     -0.2884394864     0.3655459414     0.3960734248    -0.3119398842     0.0293073120
   40  C  3 XX      0.0083181458    -0.0044826549    -0.0070731127     0.0059404309     0.0059778909
   41  C  3 YY      0.0072494466    -0.0056467550    -0.0024944120    -0.0012282437     0.0050151510
   42  C  3 ZZ     -0.0027992577    -0.0050991989    -0.0067821958     0.0047991251     0.0048239971
   43  C  3 XY     -0.0054558609     0.0000238159    -0.0014484900     0.0026189511    -0.0006457998
   44  C  3 XZ     -0.0025319547     0.0043863644     0.0004880452     0.0018407557    -0.0043228939
   45  C  3 YZ     -0.0019220834     0.0002486921     0.0030005661    -0.0039215739    -0.0060253293
   46  C  4  S      0.0150878729     0.0350013440    -0.0087033680     0.0454571710     0.0388098415
   47  C  4  S     -0.0187890368    -0.0389933927     0.0389834711    -0.1027474814    -0.0385957898
   48  C  4  S     -0.4469093665    -1.3895109233    -0.4490613892    -0.6698495710    -1.5349798884
   49  C  4  X     -0.0076366276    -0.0375164664    -0.0373090558    -0.0088890917     0.0529624220
   50  C  4  Y      0.0302437752    -0.1502260277    -0.0088644495    -0.0899298372     0.0028651397
   51  C  4  Z      0.0557978785     0.0729128586    -0.0047064668     0.0446356219     0.0152273326
   52  C  4  X     -0.1907466902    -0.1113368862    -0.0853189818    -0.0818593271     0.2384869398
   53  C  4  Y      0.2183432020    -0.4097677010     0.1988532968    -0.4426955531     0.1548728781
   54  C  4  Z      0.3721123480     0.2088474061    -0.1102504208     0.2291336916    -0.2558282462
   55  C  4 XX     -0.0040458622    -0.0019049492     0.0080939476    -0.0157030917    -0.0047516257
   56  C  4 YY     -0.0050842283    -0.0025800752     0.0016374813    -0.0055556244    -0.0100453265
   57  C  4 ZZ      0.0049492265    -0.0071285660    -0.0030390325    -0.0022374553     0.0036364817
   58  C  4 XY     -0.0031462651    -0.0019385137    -0.0002775745    -0.0020366468     0.0014798335
   59  C  4 XZ      0.0073792280     0.0021084336     0.0019582088    -0.0039494806     0.0058851000
   60  C  4 YZ      0.0056808375    -0.0005902532    -0.0007894105     0.0001477185     0.0031576339
   61  C  5  S      0.0059424605    -0.0185102829    -0.0089996445    -0.0019773726     0.0142884601
   62  C  5  S     -0.0298442639     0.0135992919     0.0049872687     0.0054189689    -0.0356107280
   63  C  5  S      0.6562866942     0.2128557700     0.4146593659    -0.5220981678    -0.3312086185
   64  C  5  X      0.0038307680    -0.0404121732    -0.0194898901    -0.0230269190     0.0160333838
   65  C  5  Y      0.0007767346    -0.0141860810     0.0235431043    -0.0418346671     0.0219282828
   66  C  5  Z     -0.0305844465     0.0315006500     0.0094801673     0.0010501070     0.0520906830
   67  C  5  X      0.2784450632    -0.4252766390    -0.2044722232    -0.3778251743    -0.3972098810
   68  C  5  Y      0.1457935940    -0.0013898477     0.1628695570    -0.0294889949     0.1475853955
   69  C  5  Z     -0.2893692953     0.2898475409     0.0050931787     0.2052738852     0.2973696626
   70  C  5 XX     -0.0042904684     0.0062216726    -0.0039265564     0.0120226433    -0.0165182358
   71  C  5 YY     -0.0001247518     0.0011652361     0.0017845717    -0.0031760694    -0.0055532694
   72  C  5 ZZ      0.0024022207    -0.0061736253     0.0044295730    -0.0112642804     0.0171471576
   73  C  5 XY     -0.0007362478    -0.0039133155    -0.0032153463     0.0109581052    -0.0095377578
   74  C  5 XZ     -0.0008229289     0.0046317989     0.0005911408     0.0010766156    -0.0049069877
   75  C  5 YZ      0.0095970353     0.0023071107     0.0019448998    -0.0053843640     0.0073812783
   76  C  6  S      0.0788558844    -0.0007582061     0.0240132337    -0.0389479999    -0.0389186298
   77  C  6  S     -0.1059339680     0.0068615364    -0.0486003292     0.0884694201    -0.0107595912
   78  C  6  S     -2.0007996078     0.0179222020    -0.1596041282     0.2283071384     1.8925782430
   79  C  6  X      0.1090710798    -0.0144164199    -0.0596159943     0.0779415831     0.0783457693
   80  C  6  Y     -0.1079309883    -0.0040544941    -0.0052981222     0.0138393674     0.0380039081
   81  C  6  Z     -0.0728050970     0.0023944086    -0.0303659362     0.0355356142     0.0649826987
   82  C  6  X      0.3616862495     0.0161738714    -0.0777354907     0.1085010639     0.5274566816
   83  C  6  Y     -0.2967681997     0.1666518947    -0.0909354364     0.3176579680    -0.1802586208
   84  C  6  Z     -0.1859445341    -0.1709565443    -0.2350871407     0.1976020876    -0.0270985325
   85  C  6 XX     -0.0034123022    -0.0009109740    -0.0055574967     0.0062310078     0.0078177136
   86  C  6 YY     -0.0095197511     0.0001982863    -0.0047100698     0.0085748025     0.0009423320
   87  C  6 ZZ     -0.0118545273     0.0025182674     0.0010844503     0.0030040162    -0.0071771556
   88  C  6 XY      0.0016579384     0.0012082954     0.0038944295    -0.0052298259    -0.0060550360
   89  C  6 XZ     -0.0008402857     0.0000335455     0.0012931140    -0.0010164687     0.0006316628
   90  C  6 YZ     -0.0095530938     0.0009582544    -0.0006267642     0.0017082434    -0.0011973940
   91  C  7  S      0.0002610665    -0.0038597845     0.0071950782    -0.0146350312     0.0021213124
   92  C  7  S      0.0076336795     0.0051530531    -0.0134870093     0.0415958898    -0.0052244960
   93  C  7  S     -0.1775509836    -0.3224278594    -0.1279358404    -0.0200561812     0.2353552300
   94  C  7  X     -0.0405350270    -0.0430385827    -0.0469443363     0.0342268400    -0.1048710290
   95  C  7  Y     -0.0577636454     0.0002641214    -0.0574850390     0.1073769366    -0.1135509845
   96  C  7  Z     -0.0612852227     0.0534450002    -0.0158756786     0.0976583201    -0.1060962710
   97  C  7  X     -0.0573070338    -0.1615859853     0.0569140749     0.2149804450     0.1933694146
   98  C  7  Y      0.0472589596     0.2731517215    -0.2029988720    -0.0611900652    -0.7774962296
   99  C  7  Z     -0.1219639317    -0.0719874543    -0.0158370810     0.2939235114     0.0370074001
  100  C  7 XX     -0.0001472268     0.0009617544    -0.0000964714     0.0021609385     0.0061899830
  101  C  7 YY     -0.0041137881     0.0000831328    -0.0030208192     0.0076957138    -0.0076321560
  102  C  7 ZZ      0.0040381506    -0.0046994378     0.0002446705    -0.0001284503     0.0056832918
  103  C  7 XY     -0.0020231146    -0.0051509231    -0.0018429298     0.0012995291     0.0039435657
  104  C  7 XZ      0.0047845053    -0.0000647531     0.0030383203    -0.0066276777     0.0025626202
  105  C  7 YZ     -0.0017637954     0.0014968880    -0.0008596985     0.0020767502    -0.0000765360
  106  C  8  S     -0.0007660615     0.0000706074     0.0035616129     0.0003680542    -0.0013438364
  107  C  8  S     -0.0064150701     0.0003562333    -0.0112219873     0.0064797805    -0.0059405000
  108  C  8  S     -0.0635513758    -0.1347423623    -0.1175791425     0.0450140384    -0.2145290864
  109  C  8  X     -0.0093508561     0.0239764996    -0.0141678678     0.0250789566     0.0334498098
  110  C  8  Y     -0.0076897855     0.0026623548     0.0052923015     0.0339127930    -0.0254861406
  111  C  8  Z     -0.0093723890    -0.0018773136    -0.0224647505     0.0206295333    -0.0545008513
  112  C  8  X      0.0854633600    -0.0299034291     0.1649692414    -0.1601780076    -0.1431432998
  113  C  8  Y     -0.0372530393    -0.0319669365    -0.1267171240    -0.0041262063    -0.0634093475
  114  C  8  Z     -0.0584004629     0.0651688524    -0.0291378389     0.1960289829     0.0187565608
  115  C  8 XX     -0.0013247171     0.0007414967    -0.0022719744     0.0114393864    -0.0065461027
  116  C  8 YY     -0.0006744084    -0.0006933252     0.0013958562    -0.0014814465    -0.0036917694
  117  C  8 ZZ      0.0000354152    -0.0007517502    -0.0018830569    -0.0079395267     0.0074790376
  118  C  8 XY     -0.0014454569     0.0014463705    -0.0099034676     0.0051884196    -0.0057852063
  119  C  8 XZ     -0.0011747389     0.0011910025     0.0021478254     0.0072243580    -0.0102706455
  120  C  8 YZ      0.0001910927     0.0009789777     0.0036861930    -0.0014582150     0.0091561375
  121  N  9  S      0.0059057498     0.0119240438     0.0013928768    -0.0079297931    -0.0169440167
  122  N  9  S      0.0075917642     0.0117700586     0.0086307861    -0.0161279996    -0.0111281673
  123  N  9  S      0.1664613883     0.4115823502    -0.1128118299    -0.2125095951    -0.7369483484
  124  N  9  X     -0.0202422352    -0.0096308528    -0.0164116809     0.0473137955    -0.0875333295
  125  N  9  Y     -0.0431783086    -0.0010381269    -0.0394173193     0.0866968658    -0.0845269669
  126  N  9  Z     -0.0470434116     0.0403029474    -0.0351773896     0.0890575696    -0.1125396833
  127  N  9  X     -0.0000756349    -0.0433248417     0.0548034863    -0.0370593938     0.2396143851
  128  N  9  Y      0.0949558444     0.0989596974     0.0262612703    -0.1665492211    -0.0370952534
  129  N  9  Z      0.0493512205    -0.0988910302     0.0619854955    -0.1226778331     0.2472780644
  130  N  9 XX      0.0003697910    -0.0005294302     0.0022739994    -0.0010311647     0.0057803650
  131  N  9 YY     -0.0017690729     0.0007867362    -0.0012687316     0.0011835172    -0.0047221743
  132  N  9 ZZ      0.0004077401    -0.0032722351     0.0008974999    -0.0019418003     0.0055043333
  133  N  9 XY     -0.0016958515    -0.0040521066    -0.0007693507     0.0012331272     0.0029926783
  134  N  9 XZ      0.0019335429     0.0012301235     0.0007128630    -0.0028336804     0.0002797970
  135  N  9 YZ     -0.0015043625    -0.0007503206     0.0004878961     0.0023183259     0.0020760354
  136  C 10  S     -0.0012308970     0.0220221452    -0.0205964550    -0.0036923852     0.0207566569
  137  C 10  S      0.0041666226    -0.0470743983     0.0463558655     0.0088027997    -0.0453991710
  138  C 10  S     -0.0108128155    -0.3436308907     0.5778714352     0.3266689837    -0.1713027523
  139  C 10  X     -0.0056743770     0.0559768754    -0.0856546497    -0.0125984316     0.0210209523
  140  C 10  Y      0.0000126044    -0.0571682555     0.0948144040     0.0662778404    -0.0708109886
  141  C 10  Z     -0.0042862649     0.0225851063    -0.0522825805     0.0161923669    -0.0344307948
  142  C 10  X     -0.0362993667     0.1977354804    -0.3465016576    -0.0187973622     0.1876074870
  143  C 10  Y      0.0446670301    -0.3188385687     0.2815889135     0.0038950735    -0.3408357165
  144  C 10  Z     -0.0178050963     0.1578747830    -0.0748733556     0.1033224930     0.0564466899
  145  C 10 XX      0.0009883119    -0.0035464331     0.0055919161    -0.0034039357    -0.0024780572
  146  C 10 YY      0.0012926391    -0.0043328327     0.0038380113    -0.0020322065     0.0020971301
  147  C 10 ZZ     -0.0012080743    -0.0020336346     0.0031126164     0.0090200090    -0.0084523722
  148  C 10 XY      0.0003975448     0.0001144540     0.0049283390    -0.0015368249     0.0055530140
  149  C 10 XZ      0.0002375903    -0.0007019319    -0.0033895620    -0.0030509992     0.0022363148
  150  C 10 YZ     -0.0002820176     0.0003679979    -0.0022126347    -0.0013512179    -0.0036533497
  151  C 11  S      0.0030411109    -0.0015351942    -0.0291771702    -0.0217874209    -0.0079408998
  152  C 11  S     -0.0050909650     0.0050492696     0.0671660750     0.0445076359     0.0176327653
  153  C 11  S     -0.0108107560    -0.1617206608     0.7925677907     0.4342093774     0.0187981830
  154  C 11  X      0.0035088670    -0.0136931695     0.0418871349    -0.0150409593     0.0523363067
  155  C 11  Y      0.0030719009    -0.0229547641     0.1125129414     0.0116027838     0.0986757956
  156  C 11  Z      0.0179437724     0.0085798855    -0.0629957958    -0.1374733462     0.0466235278
  157  C 11  X      0.0026520475    -0.0956752437     0.1875427134     0.0283761177     0.0694191204
  158  C 11  Y     -0.0193380931     0.0514804970     0.2904578505     0.1549016394     0.3274240073
  159  C 11  Z      0.0513983932    -0.0211419908    -0.2408488510    -0.3983251062    -0.0101631612
  160  C 11 XX     -0.0011197213     0.0003641957     0.0053453520     0.0056323410     0.0008440403
  161  C 11 YY      0.0010247613    -0.0017438191     0.0091814084    -0.0017516190     0.0068940674
  162  C 11 ZZ     -0.0007941511     0.0012021706     0.0020585300     0.0065925914    -0.0038505823
  163  C 11 XY      0.0002281193     0.0015776672    -0.0036977325    -0.0028647294     0.0012296415
  164  C 11 XZ     -0.0005158779    -0.0003385176     0.0008829527     0.0039275546    -0.0036674773
  165  C 11 YZ     -0.0001864709     0.0006880154     0.0002767180    -0.0018721326     0.0029042439
  166  C 12  S      0.0029311111    -0.0104802623     0.0067236121    -0.0034428410    -0.0209129883
  167  C 12  S     -0.0051483627     0.0229028422    -0.0128352856     0.0052615462     0.0439680961
  168  C 12  S     -0.1086256001     0.3602224150    -0.1984261954     0.2221275691     0.7532647860
  169  C 12  X     -0.0214664876     0.0526652229    -0.0394640703     0.0621211428     0.0384040887
  170  C 12  Y     -0.0092420511    -0.0025449104    -0.0147377419     0.0637071382    -0.0766817719
  171  C 12  Z     -0.0065913397    -0.0061808733    -0.0243478893     0.0659175418    -0.1265147991
  172  C 12  X     -0.0376897748     0.1023862198    -0.0697057869     0.1293805280     0.1321280360
  173  C 12  Y     -0.0190331296     0.0555616350    -0.1455584490     0.0664087215    -0.1810317546
  174  C 12  Z     -0.0140661178    -0.0600666623     0.0358963322     0.1934335087    -0.2801451797
  175  C 12 XX     -0.0003510740     0.0022936357    -0.0032549987     0.0029103299     0.0002152738
  176  C 12 YY     -0.0008734047     0.0032554261    -0.0019492053     0.0002021214     0.0043962393
  177  C 12 ZZ     -0.0000865301     0.0003355314     0.0021239244    -0.0012413728     0.0071940289
  178  C 12 XY     -0.0002559368    -0.0024188116     0.0028670174     0.0047640431    -0.0031989693
  179  C 12 XZ     -0.0008897049     0.0023090098    -0.0034556777     0.0013361421    -0.0038542912
  180  C 12 YZ      0.0007726312    -0.0004811774    -0.0004211524    -0.0029944203     0.0004762056
  181  C 13  S      0.0033539974    -0.0136206103     0.0323177770     0.0167078282    -0.0017484461
  182  C 13  S     -0.0063145775     0.0297619692    -0.0697184336    -0.0391180355     0.0041677141
  183  C 13  S     -0.0088511564     0.2598899416    -0.7439617567    -0.5442460441    -0.1357635216
  184  C 13  X     -0.0009396637     0.0426340660    -0.0704128299    -0.0857208055     0.0452000047
  185  C 13  Y      0.0171069424    -0.0644461572     0.1360859409     0.0021462142     0.0552805516
  186  C 13  Z      0.0076714766     0.0120323831    -0.0203654867    -0.0942276977     0.0869944542
  187  C 13  X     -0.0217487755     0.1576791009    -0.2840919655    -0.2337750580     0.0679424593
  188  C 13  Y      0.0558213909    -0.1844737720     0.4024471634     0.0418000550     0.0056991381
  189  C 13  Z      0.0026057391     0.0340214610    -0.0765158225    -0.1687085368     0.2548952045
  190  C 13 XX     -0.0005560619     0.0026988510    -0.0035863181    -0.0023290451     0.0021801407
  191  C 13 YY     -0.0009279694     0.0017847902    -0.0073054009     0.0018150641    -0.0069811641
  192  C 13 ZZ      0.0004425871     0.0026338740    -0.0057665730    -0.0094488797     0.0054663735
  193  C 13 XY     -0.0010241909     0.0027033945    -0.0047524024     0.0003023769    -0.0019566411
  194  C 13 XZ      0.0005751650    -0.0025936939     0.0034379998    -0.0009612514     0.0017654991
  195  C 13 YZ     -0.0004701568    -0.0002554040     0.0022540254     0.0036270785    -0.0005963335
  196  C 14  S     -0.0007864799    -0.0091369668     0.0140205963     0.0188087875     0.0279320966
  197  C 14  S      0.0024498574     0.0200107171    -0.0317530814    -0.0467030843    -0.0646598043
  198  C 14  S     -0.0521517057     0.2448384967    -0.5550069313    -0.3136108648    -0.3564938407
  199  C 14  X     -0.0029853278    -0.0036948622     0.0149863444     0.0473822640     0.0183906026
  200  C 14  Y     -0.0017903837    -0.0294071241     0.0768416239     0.0844223925     0.0098449001
  201  C 14  Z     -0.0015481967     0.0318176363    -0.0937317671    -0.0281325917    -0.0983249493
  202  C 14  X     -0.0127334048     0.0012427601     0.1273274320     0.1748864959     0.0799170828
[truncated: 1,201,447 more chars]
