# Supplementary material for: Simulating the Energy Capture Process in Push–Pull Norbornadiene-Quadricyclane Photoswitches
Source: J Phys Chem Lett. 2025 Apr 23;16(17):4315–25. doi: 10.1021/acs.jpclett.5c00634 (PMC12051204; doi:10.1021/acs.jpclett.5c00634)
Supplement: Supplementary file 4 — jz5c00634_si_004.zip [file jz5c00634_si_004.zip › PES_scans/MRSF-TDDFT/Compound_II/input_07.log]

   PyOQP started at 2025-02-01 20:42:38


          ***********************************************************
          *                                                         *
          *             OpenQP: Open Quantum Platform               *
          *                                                         *
          *                Version: 1.0 Aug, 2024                   *
          *                                                         *
          ***********************************************************
          *     The most efficient implementation of MRSF-TDDFT.    *
          ***********************************************************
          *                                                         *
          *   OpenQP was initiated by Prof. Cheol Ho Choi in 2012.  *
          *                                                         *
          *   It has since been developed by:                       *
          *   Dr. Vladimir Mironov                                  *
          *   Dr. Konstantin Komarov                                *
          *   Mr. Igor Gerasimov                                    *
          *   Dr. Hiroya Nakata                                     *
          *   Dr. Mohsen Mazaherifar                                *
          *                                                         *
          *   In 2024, Prof. Jingbai Li at Hoffmann Institute of    *
          *   Advanced Materials began developing PyOQP.            *
          *                                                         *
          ***********************************************************

                     Job Details:
                      Start Time: Sat Feb  1 20:42:38 2025    
                      Host: r21c01b05.bem2.kdm.wcss.pl  
                      Resources Allocated:
                        OpenMP Threads:   12

                    ++++++++++++++++++++++++++++++++++++++++
                      MODULE: apply_basis 
                      Setting up basis set information
                    ++++++++++++++++++++++++++++++++++++++++

     Basis Sets options
     ------------------
     Basis Set File: /home/mkochman/programs/openqp/openqp/share/basis_sets/def2-sv(p).basis
     Number of Shells  =     124     Number of Primitives  =     248
     Number of Basis Set functions  =     277
     Maximum Angluar Momentum =       2


                    ++++++++++++++++++++++++++++++++++++++++
                       MODULE: int1e
                       Computing H, S and T Matrices
                    ++++++++++++++++++++++++++++++++++++++++

                     ================================
                     Cartesian Coordinate in Angstrom
                     ================================
        ATOM     ZNUC           X              Y              Z
      --------------------------------------------------------------
          1      6.0    -8.354627990    -0.461295020     4.724939490
          2      6.0    -8.680226220    -1.006437340     3.377622640
          3      6.0    -8.325094970    -0.082559030     2.384563720
          4      6.0    -7.568927590     0.999067250     3.148106900
          5      6.0    -6.468197180     0.018171870     3.437933860
          6      6.0    -8.325935290     1.073893520     4.484176570
          7      6.0    -6.214599720    -1.956060740     5.029435260
          8      6.0    -2.875773190    -0.162782310     1.622987760
          9      7.0    -5.662383290    -2.872608170     5.472105870
         10      6.0    -2.480459350     0.766873030     0.645958790
         11      6.0    -1.228447980     0.668781010     0.055110480
         12      6.0    -0.355681430    -0.351444980     0.430177430
         13      6.0    -0.737934130    -1.277343650     1.399463710
         14      6.0    -1.988931010    -1.188750290     1.994210890
         15      1.0    -8.852104140    -0.872591100     5.597902060
         16      1.0    -9.088462360    -1.996728190     3.219616820
         17      1.0    -8.233081720    -0.277472100     1.326497230
         18      1.0    -7.303378580     1.912086840     2.623510920
         19      1.0    -7.776754370     1.610040170     5.261103070
         20      1.0    -9.324454950     1.500491820     4.363529730
         21      1.0    -3.162123000     1.558882950     0.359869490
         22      1.0    -0.930432100     1.389272860    -0.698711250
         23      1.0     0.622481060    -0.424550440    -0.032892600
         24      1.0    -0.058887380    -2.070849490     1.691386960
         25      1.0    -2.294296130    -1.904948650     2.747472060
         26      6.0    -5.241731280    -0.026741840     2.772362360
         27      6.0    -4.156246870    -0.075750820     2.235557670
         28      6.0    -6.886256890    -0.846111680     4.513499900

 ...... End Of One Electron Integrals ......


                    ++++++++++++++++++++++++++++++++++++++++
                       MODULE: Guess_Huckel
                       Initial guess using Huckel theory
                    ++++++++++++++++++++++++++++++++++++++++

 ...... End of initial orbital guess ......

   Step  CPU time (seconds):      0.000   Wall time (seconds):      0.000
   Total CPU time (seconds):      0.000   Wall time (seconds):      0.000

   ==============================================
      PyQOP: Orbital Guess
   ==============================================

   PyOQP guess type:                   huckel
   PyOQP guess file:                   compute orbitals
   PyOQP guess alpha:                  computed
   PyOQP guess beta:                   computed


   ==============================================
   PyOQP: Entering Electronic Energy Calculation
   ==============================================

   PyOQP natom:                        28
   PyOQP charge:                       0
   PyOQP basis:                        def2-sv(p)
    

   ==============================================
   PyOQP: Normal SCF steps
   ==============================================

   PyOQP method:                       tdhf
   PyOQP hf/functional:                dtcam-vaee
   PyOQP scf type:                     rohf
   PyOQP scf maxit:                    1000
   PyOQP scf multiplicity:             3
   PyOQP scf convergence:              1e-07
   PyOQP scf incremental:              True
   PyOQP diis type:                    cdiis
   PyOQP vdiis/cdiis switch:           0.3
   PyOQP vdiis/vshift switch:          0.003
   PyOQP cdiis/vshift_switch           0.3
   PyOQP vshift:                       0.0
   

                    ++++++++++++++++++++++++++++++++++++++++
                       MODULE: HF_DFT_Energy
                       Computing HF/DFT SCF Energy
                    ++++++++++++++++++++++++++++++++++++++++

     Lebedev grid-based DFT options
     ------------------------------
     XC functional: DTCAM-VAEE
     NRAD  =      96     NLEB  =     302
     THRESH=    0.00E+00
 
 The LibXC 6.2.2 version is used.
 S. Lehtola, C. Steigemann, M. J.T. Oliveira, and M. A.L. Marques.,  SoftwareX 7, 1–5 (2018)
 The libXC interfaces are described in the following article:
 Igor S. Gerasimov, Federico Zahariev, Sarom S. Leang, Anton Tesliuk, Mark S. Gordon, Michael G. Medvedev,
 Introducing LibXC into GAMESS (US),
 Mendeleev Commun., 2021, 31, 302–305
 
 The information about selected functionals:
The CAM version of B3LYP, tuned for excitations and properties exchange-correlation functional will be used with a coefficient   1.00000000E+00.
The functional has been described in the following articles:
[1] K. Okuno, Y. Shigeta, R. Kishi, H. Miyasaka, and M. Nakano.,  J. Photochem. Photobiol., A 235, 29 (2012); DOI: 10.1016/j.jphotochem.2012.03.003
[2] W. Park, A. Lashkaripour, K. Komarov, S. Lee, M. Huix-Rotllant, and C. H. Choi, J. Chem. Theory Comput., ??, ?? (2024); DOI: 10.1021/acs.jctc.4c00640
 
CAM-corrected functional is called
Yanai's notation of CAM parameters is used
The global hybrid part:                  5.00000000E-01
Additional long-range hybrid part:      -2.00000000E-01
Range-saparated factor:                  3.30000000E-01
 
     DFT Threshold         = 0.123E-08
   Step  CPU time (seconds):      0.921   Wall time (seconds):      0.088
   Total CPU time (seconds):      0.921   Wall time (seconds):      0.088

     SCF options
     ------------------
     SCF type = ROHF                 MaxIT =  1000
     MaxDIIS =     5                 Conv =   0.0000001000
     DIIS Type = c-DIIS
     vDIIS_cDIIS_Switch =  0.30000   vDIIS_vshift_Switch =  0.00300
     DIIS Reset Mod =    10          DIIS Reset Conv =   0.00500000
     VShift =  0.00000               VShift_cDIIS_Switch =  0.30000
     MOM =     F                     MOM_Switch =  0.00300


   Direct SCF iterations begin.
   =============================================================================================
    Iter         Energy            Delta E         Int Skip     DIIS Error     Shift     Method
   =============================================================================================
       1    -669.1535520748   -669.1535520748     119060202     0.61679942     0.000     SD
       2    -668.4295810211      0.7239710537     118993829     0.33867635     0.000     C-DIIS
       3    -667.2264122100      1.2031688111     119171146     0.47065842     0.000     C-DIIS
       4    -670.7203476310     -3.4939354210     119373599     0.15210047     0.000     C-DIIS
       5    -670.7898050048     -0.0694573738     119726320     0.06050154     0.000     C-DIIS
       6    -670.9356141964     -0.1458091915     119939609     0.02330008     0.000     C-DIIS
       7    -670.9465231189     -0.0109089225     121865966     0.00841184     0.000     C-DIIS
       8    -670.9476050417     -0.0010819228     123501093     0.00408280     0.000     C-DIIS
       9    -670.9484148553     -0.0008098135     125641772     0.00123231     0.000     C-DIIS
      10    -670.9484770413     -0.0000621861     132779018     0.00067929     0.000     C-DIIS
      11    -670.9485127541     -0.0000357128     135052870     0.00046081     0.000     C-DIIS
      12    -670.9485308053     -0.0000180512     135661020     0.00028431     0.000     C-DIIS
      13    -670.9485404706     -0.0000096652     137421513     0.00010543     0.000     C-DIIS
      14    -670.9485443687     -0.0000038981     135561972     0.00014441     0.000     C-DIIS
      15    -670.9485444490     -0.0000000804     139985837     0.00005890     0.000     C-DIIS
      16    -670.9485451024     -0.0000006533     141514099     0.00003110     0.000     C-DIIS
      17    -670.9485451032     -0.0000000008     153450903     0.00001469     0.000     C-DIIS
      18    -670.9485451362     -0.0000000331     151797652     0.00001030     0.000     C-DIIS
      19    -670.9485451354      0.0000000008     160761191     0.00000481     0.000     C-DIIS
      20    -670.9485451418     -0.0000000064     161094183     0.00000149     0.000     C-DIIS
      21    -670.9485451441     -0.0000000023     166784266     0.00000166     0.000     C-DIIS
      22    -670.9485451426      0.0000000016     177787592     0.00000095     0.000     C-DIIS
      23    -670.9485451418      0.0000000008     188096898     0.00000077     0.000     C-DIIS
      24    -670.9485451362      0.0000000056     191447908     0.00000014     0.000     C-DIIS
      25    -670.9485451149      0.0000000213     192876437     0.00000015     0.000     C-DIIS
      26    -670.9485451080      0.0000000069     202415077     0.00000009     0.000     C-DIIS
   ----------------------------------------------------------------
          SCF convergence achieved ....

 Final ROHF energy is     -670.9485451080 after  26 iterations


 DFT: XC energy              =       -55.4101864562
 DFT: total electron density =       113.9999069238
 DFT: number of electrons    =       114


          ===============================
          Molecular Orbitals and Energies
          ===============================

   -------------- Alpha Orbitals -------------

                          1                2                3                4                5
                  -14.7899100916   -10.6379623949   -10.6222860917   -10.6210677978   -10.6200992953
    1  C  1  S     -0.0000136324     0.0096596756    -0.0231294661     0.9883760209    -0.0335192887
    2  C  1  S     -0.0004562944     0.0040897380    -0.0011567981     0.0477635758    -0.0019995946
    3  C  1  S      0.0120741154    -0.0234817426     0.0055746897    -0.0956486054     0.0028961447
    4  C  1  X      0.0001582040    -0.0006405275    -0.0004510901     0.0013086292     0.0000018607
    5  C  1  Y     -0.0001026739     0.0005268426    -0.0000939761     0.0004259770    -0.0000982016
    6  C  1  Z      0.0000300221    -0.0002372712     0.0002931730    -0.0020022597    -0.0001529357
    7  C  1  X      0.0021433227    -0.0026462592     0.0002673717    -0.0128847730     0.0035264150
    8  C  1  Y      0.0023850612    -0.0049620040     0.0004746619    -0.0074095693    -0.0017751045
    9  C  1  Z     -0.0051125735     0.0120914150     0.0024613079     0.0218418516    -0.0022554222
   10  C  1 XX     -0.0000783633    -0.0015596958    -0.0004684129     0.0012716405    -0.0000140653
   11  C  1 YY     -0.0001087656     0.0002473529     0.0000097372     0.0012865798    -0.0001442219
   12  C  1 ZZ     -0.0000713366     0.0002537607    -0.0004590132     0.0017544140     0.0003947997
   13  C  1 XY      0.0001059938     0.0005368946    -0.0002854585     0.0001161057     0.0000664682
   14  C  1 XZ     -0.0000180851     0.0002858167     0.0004471397    -0.0002941066    -0.0001762245
   15  C  1 YZ      0.0000480980    -0.0002925041     0.0002125827    -0.0001796689    -0.0001944536
   16  C  2  S      0.0000052984     0.0003284513    -0.0034233644     0.0329721647     0.0591900410
   17  C  2  S      0.0005060161    -0.0017678247     0.0001141241     0.0027085457     0.0020187290
   18  C  2  S     -0.0092392522     0.0319368722     0.0051887234     0.0305402286     0.0120433697
   19  C  2  X      0.0001733509     0.0003118659    -0.0003227391     0.0000791160    -0.0001359586
   20  C  2  Y     -0.0000104469     0.0001828283    -0.0000472821    -0.0001738030    -0.0009023825
   21  C  2  Z     -0.0000477198     0.0002717517    -0.0001265831    -0.0006686543     0.0014129347
   22  C  2  X     -0.0024072094     0.0087637126     0.0003956956     0.0035329872     0.0007540158
   23  C  2  Y     -0.0030296862     0.0081037877     0.0001029423     0.0075311469     0.0008798197
   24  C  2  Z     -0.0013453202     0.0035868295    -0.0003604948     0.0097857637    -0.0042943665
   25  C  2 XX      0.0001367828     0.0002861733    -0.0005200905    -0.0000914295     0.0000523955
   26  C  2 YY      0.0000126966    -0.0000929663    -0.0000586289     0.0000160735    -0.0006747306
   27  C  2 ZZ      0.0000091991    -0.0001111822     0.0000942574    -0.0015838776    -0.0010090785
   28  C  2 XY     -0.0000435883     0.0003441559    -0.0004021291    -0.0001148803    -0.0002330614
   29  C  2 XZ     -0.0000240478     0.0004323424    -0.0000123800    -0.0002857955     0.0002817186
   30  C  2 YZ     -0.0000150085    -0.0000395436     0.0000138592    -0.0005698357     0.0010928250
   31  C  3  S     -0.0000026562     0.0008253566    -0.0078697428     0.0313256259     0.9866097801
   32  C  3  S     -0.0001231755     0.0006788782     0.0006247911     0.0009559174     0.0430278907
   33  C  3  S      0.0041933825    -0.0212116168    -0.0156866038    -0.0085221856    -0.0373081281
   34  C  3  X     -0.0000772860     0.0001872306    -0.0004181080     0.0000177760     0.0011913162
   35  C  3  Y     -0.0000750486     0.0000860651    -0.0001974835     0.0001510128    -0.0002798854
   36  C  3  Z     -0.0000034852    -0.0000450002    -0.0003768445     0.0001466754     0.0016624761
   37  C  3  X      0.0000824121    -0.0025144760    -0.0042734249    -0.0004368836    -0.0027967961
   38  C  3  Y     -0.0004876989     0.0009051230    -0.0004885859    -0.0013064762     0.0045806033
   39  C  3  Z      0.0018647798    -0.0075893045    -0.0042316575    -0.0027712441    -0.0044338193
   40  C  3 XX     -0.0000498775     0.0001239006    -0.0002957191    -0.0001405794    -0.0002671019
   41  C  3 YY      0.0000033419     0.0000544839     0.0002594759    -0.0000010010     0.0006227296
   42  C  3 ZZ     -0.0000191474     0.0000957525    -0.0002760597     0.0004609904     0.0015939366
   43  C  3 XY     -0.0000096966    -0.0000385249    -0.0000264360     0.0000311944     0.0005758086
   44  C  3 XZ     -0.0000063049     0.0001061664    -0.0003430623     0.0000846703    -0.0003232066
   45  C  3 YZ     -0.0000300797    -0.0000755956     0.0000157545     0.0000303199     0.0000174542
   46  C  4  S     -0.0000073786     0.0009047453    -0.0295580959     0.0016228846     0.0399013210
   47  C  4  S     -0.0003474406    -0.0006331438    -0.0044559924    -0.0011091640     0.0057343077
   48  C  4  S     -0.0025061146     0.0052345004     0.0159263061     0.0075204211    -0.0260192336
   49  C  4  X     -0.0000373238     0.0000793987     0.0010307804     0.0000287681     0.0003070883
   50  C  4  Y      0.0001342482    -0.0002286534    -0.0002117515    -0.0002551122     0.0001120952
   51  C  4  Z     -0.0000203582     0.0000577501     0.0000482072     0.0000811420     0.0008038282
   52  C  4  X     -0.0000442406    -0.0029154649    -0.0031828225     0.0014350195    -0.0014602019
   53  C  4  Y      0.0007693337    -0.0061604849    -0.0078032171    -0.0047465119     0.0110880448
   54  C  4  Z     -0.0006201202    -0.0003167070     0.0027037579    -0.0006916651    -0.0082860634
   55  C  4 XX     -0.0000190737    -0.0002040180     0.0007700523    -0.0000507447    -0.0001679528
   56  C  4 YY     -0.0000743423     0.0004197605     0.0006537699     0.0003094795    -0.0006017251
   57  C  4 ZZ     -0.0000830730     0.0000650542    -0.0002402679    -0.0000189393     0.0000145500
   58  C  4 XY     -0.0000264707     0.0000461234    -0.0013361454     0.0001960916    -0.0005937666
   59  C  4 XZ     -0.0000436659     0.0001453380     0.0004919429    -0.0001644773    -0.0005406939
   60  C  4 YZ      0.0000009790    -0.0004015579    -0.0001055379    -0.0004607607    -0.0009536574
   61  C  5  S     -0.0000109627     0.0159950610    -0.9888835672    -0.0236309720    -0.0083995152
   62  C  5  S      0.0000439095     0.0006876050    -0.0446934284    -0.0012555640    -0.0017065749
   63  C  5  S     -0.0013168856     0.0258426041     0.0188933122    -0.0180773352     0.0303206102
   64  C  5  X      0.0000862291     0.0000411929     0.0000858258    -0.0001647821    -0.0002359039
   65  C  5  Y      0.0000274500     0.0008753061     0.0005688775     0.0000048478     0.0000888739
   66  C  5  Z     -0.0000007707    -0.0007802622     0.0004664900    -0.0000042789     0.0000376154
   67  C  5  X     -0.0079235354     0.0093473008    -0.0077808853    -0.0044541208    -0.0096736354
   68  C  5  Y      0.0001385891    -0.0029759964    -0.0051695084    -0.0029301161     0.0017136383
   69  C  5  Z      0.0052151369    -0.0059356802     0.0047260985     0.0044224853    -0.0031092101
   70  C  5 XX     -0.0000215532    -0.0000985537    -0.0029517206     0.0004805308     0.0005963217
   71  C  5 YY     -0.0000679715    -0.0007177573    -0.0008793425     0.0001097474    -0.0003130976
   72  C  5 ZZ     -0.0000069028    -0.0014537136    -0.0015133857     0.0000523302     0.0000577674
   73  C  5 XY     -0.0000125258    -0.0003592335     0.0003551347     0.0001280128     0.0000286959
   74  C  5 XZ     -0.0000441166     0.0005331176     0.0017055385    -0.0001999744     0.0000982190
   75  C  5 YZ      0.0000124034     0.0012206777     0.0008062040    -0.0000974551    -0.0000426575
   76  C  6  S     -0.0000056878     0.0002906361    -0.0009452885     0.0058932745     0.0004438518
   77  C  6  S     -0.0002268505    -0.0012068739     0.0008817248     0.0008125680    -0.0011882466
   78  C  6  S     -0.0026632310     0.0132788455    -0.0120661862     0.0278296873     0.0150892939
   79  C  6  X     -0.0000066119    -0.0000807646    -0.0001231384     0.0000551173     0.0002140712
   80  C  6  Y      0.0001412587    -0.0003938438     0.0001040544     0.0002880540     0.0000786060
   81  C  6  Z     -0.0000426391     0.0001653957     0.0003207469    -0.0000371440    -0.0002765056
   82  C  6  X      0.0008728254     0.0043010247    -0.0049104089    -0.0002421657     0.0006299493
   83  C  6  Y      0.0014111038    -0.0054671898     0.0035967626    -0.0105507934    -0.0046448671
   84  C  6  Z      0.0003085638    -0.0002042561     0.0013896355    -0.0005870188    -0.0060037403
   85  C  6 XX     -0.0000309127     0.0000866426    -0.0001950306    -0.0000226859    -0.0001297142
   86  C  6 YY     -0.0000928878     0.0002792344    -0.0000399372    -0.0015758371     0.0001019606
   87  C  6 ZZ     -0.0000214561    -0.0002487031     0.0000879725    -0.0001661950     0.0001628840
   88  C  6 XY     -0.0000880388    -0.0004063487     0.0004056778    -0.0001304705    -0.0001024712
   89  C  6 XZ      0.0000208484    -0.0000396670     0.0001447481     0.0002104200    -0.0000384063
   90  C  6 YZ     -0.0000411026     0.0001748993    -0.0003344337     0.0005086013     0.0004792300
   91  C  7  S      0.0001835297     0.0143254149    -0.0010935328    -0.0019683863    -0.0007004872
   92  C  7  S      0.0022578396     0.0012037228    -0.0001886968    -0.0010231726    -0.0003162332
   93  C  7  S     -0.0014435175     0.0145924982     0.0108162481     0.0057982721     0.0012532741
   94  C  7  X     -0.0010874721     0.0010249920    -0.0000070908     0.0002175513    -0.0000820528
   95  C  7  Y      0.0017945761    -0.0017022422     0.0000087660     0.0000870286    -0.0000661719
   96  C  7  Z     -0.0007998018     0.0005906414    -0.0000869893    -0.0001657774    -0.0000858877
   97  C  7  X      0.0209633873     0.0027465799    -0.0049305396    -0.0059801524    -0.0012664861
   98  C  7  Y     -0.0342861176    -0.0064846764     0.0074041616     0.0102955699     0.0022407231
   99  C  7  Z      0.0163597472     0.0011960283    -0.0035592816    -0.0057074745    -0.0008765688
  100  C  7 XX      0.0003158198    -0.0007685746    -0.0001227713    -0.0001030411    -0.0000079277
  101  C  7 YY     -0.0007186604    -0.0024881922    -0.0002185773    -0.0000741677    -0.0001067405
  102  C  7 ZZ      0.0005220649    -0.0002239891    -0.0000565484    -0.0001657635    -0.0000250193
  103  C  7 XY      0.0011574923     0.0018262815     0.0001842432     0.0000573083     0.0000141703
  104  C  7 XZ     -0.0005856468    -0.0006335606     0.0000840561    -0.0000684330     0.0000452013
  105  C  7 YZ      0.0009345337     0.0012985567     0.0001463480    -0.0002888482    -0.0000041520
  106  C  8  S     -0.0000012242    -0.0004168880     0.0041581573     0.0006488181    -0.0005262868
  107  C  8  S      0.0003115214    -0.0005562139     0.0024297755     0.0004569555    -0.0002491221
  108  C  8  S      0.0029141790    -0.0015901320     0.0103385078     0.0012474400    -0.0015697228
  109  C  8  X     -0.0000043372     0.0000080253    -0.0005636833    -0.0000124368     0.0000442297
  110  C  8  Y     -0.0000171707     0.0000876081     0.0000135038    -0.0000073808     0.0000035030
  111  C  8  Z      0.0000173885    -0.0000899298     0.0002449575    -0.0000159305    -0.0000221540
  112  C  8  X     -0.0024652245     0.0032904096    -0.0083818349    -0.0017044038     0.0012117057
  113  C  8  Y      0.0003820800    -0.0022028903     0.0012560047     0.0002706995    -0.0002176386
  114  C  8  Z      0.0009908723     0.0002291335     0.0040536891     0.0010186934    -0.0003683868
  115  C  8 XX      0.0001014577    -0.0000608889     0.0006937415     0.0000184596    -0.0000817457
  116  C  8 YY      0.0000482759    -0.0000784018     0.0004554079     0.0000694425    -0.0000399150
  117  C  8 ZZ      0.0000522207    -0.0000950812     0.0005220375     0.0000675971    -0.0000368746
  118  C  8 XY     -0.0000132682    -0.0000437129    -0.0000606857    -0.0000077634     0.0000029009
  119  C  8 XZ     -0.0000265299     0.0000045976    -0.0001716979     0.0000129748     0.0000125935
  120  C  8 YZ     -0.0000021685     0.0000155603     0.0000075577     0.0000027472     0.0000054621
  121  N  9  S     -0.9881607765    -0.0000367664    -0.0000028478     0.0000101987     0.0000015693
  122  N  9  S      0.0463150686     0.0017767973    -0.0000044499    -0.0005006262    -0.0001011409
  123  N  9  S     -0.0538108924    -0.0137470125     0.0040883859     0.0097044109     0.0020296551
  124  N  9  X      0.0019512842     0.0005580111     0.0000830258    -0.0000118105    -0.0000081475
  125  N  9  Y     -0.0032577237    -0.0008130811    -0.0000563691     0.0000621704    -0.0000181799
  126  N  9  Z      0.0015745539     0.0005147889     0.0000044180     0.0000031743    -0.0000129022
  127  N  9  X      0.0067164243     0.0021964912    -0.0002209328    -0.0012279523    -0.0003352570
  128  N  9  Y     -0.0113311086    -0.0028579699     0.0008511390     0.0022546081     0.0003691163
  129  N  9  Z      0.0055419870     0.0020970350    -0.0005170582    -0.0008734912    -0.0003244533
  130  N  9 XX     -0.0032825643     0.0005031201    -0.0000100266    -0.0001597343    -0.0000155709
  131  N  9 YY     -0.0026735589     0.0008388419     0.0000559870    -0.0000534539    -0.0000346380
  132  N  9 ZZ     -0.0034124053     0.0004586648     0.0000274509    -0.0001146638    -0.0000157422
  133  N  9 XY     -0.0006752014    -0.0003066594    -0.0000235711    -0.0000208957    -0.0000225902
  134  N  9 XZ      0.0003229436     0.0001348769     0.0000120718     0.0000168212     0.0000247548
  135  N  9 YZ     -0.0005190068    -0.0002637950    -0.0000701913    -0.0000400908    -0.0000238205
  136  C 10  S     -0.0000066363     0.0000023030     0.0003586158     0.0000725701    -0.0000371914
  137  C 10  S      0.0000567612    -0.0000160719     0.0003386603     0.0000571654    -0.0000335675
  138  C 10  S      0.0000030123     0.0011030330     0.0015698214     0.0008259260     0.0000488389
  139  C 10  X      0.0000096207    -0.0000420882    -0.0000743382    -0.0000158697    -0.0000033364
  140  C 10  Y     -0.0000115678    -0.0000052402    -0.0000142197    -0.0000176418     0.0000040882
  141  C 10  Z      0.0000044634     0.0000281354     0.0000421168     0.0000191490    -0.0000066816
  142  C 10  X      0.0002484024    -0.0004851347     0.0015876519     0.0004425386    -0.0001369912
  143  C 10  Y     -0.0002864086    -0.0000651167    -0.0012135453    -0.0003580796     0.0000528084
  144  C 10  Z      0.0001062758     0.0002733921    -0.0000002027    -0.0000210450     0.0000167378
  145  C 10 XX     -0.0000033578     0.0000285136     0.0000928013     0.0000100441    -0.0000049654
  146  C 10 YY      0.0000016626     0.0000151820    -0.0000416930     0.0000034775     0.0000075412
  147  C 10 ZZ     -0.0000146536     0.0000342718    -0.0000663913    -0.0000188446     0.0000086643
  148  C 10 XY     -0.0000194721     0.0000299449    -0.0000499877    -0.0000116962     0.0000091828
  149  C 10 XZ      0.0000084301    -0.0000327805    -0.0000292075    -0.0000054781    -0.0000027806
  150  C 10 YZ     -0.0000069736    -0.0000066190     0.0000774706     0.0000068670    -0.0000034206
  151  C 11  S     -0.0000034969     0.0000039166     0.0000128871    -0.0000046404    -0.0000037096
  152  C 11  S     -0.0000392915     0.0000676907    -0.0000787482    -0.0000187670     0.0000165536
  153  C 11  S     -0.0001352068     0.0000871905    -0.0020991062    -0.0007124201     0.0000527313
  154  C 11  X      0.0000143661    -0.0000004642     0.0000856856     0.0000224519    -0.0000070146
  155  C 11  Y      0.0000065178    -0.0000102175     0.0000022510     0.0000035094    -0.0000011117
  156  C 11  Z     -0.0000133474     0.0000112625    -0.0000392969    -0.0000101935     0.0000070052
  157  C 11  X     -0.0001757600     0.0001071883     0.0000195800     0.0000823181     0.0000393073
  158  C 11  Y      0.0000086198     0.0000805592     0.0003434758     0.0000854959     0.0000289355
  159  C 11  Z      0.0000869380    -0.0001182592    -0.0002763864    -0.0001059017    -0.0000499290
  160  C 11 XX     -0.0000051163    -0.0000043718    -0.0000613478    -0.0000128955     0.0000045511
  161  C 11 YY     -0.0000138977     0.0000196698    -0.0000284741    -0.0000057063     0.0000059621
  162  C 11 ZZ     -0.0000118186     0.0000127413    -0.0000303069    -0.0000079689     0.0000039130
  163  C 11 XY     -0.0000000843     0.0000003774     0.0000153550     0.0000020891    -0.0000006059
  164  C 11 XZ     -0.0000131857     0.0000204537    -0.0000179878    -0.0000039989     0.0000048218
  165  C 11 YZ     -0.0000122536     0.0000119152    -0.0000394973    -0.0000067278     0.0000062936
  166  C 12  S     -0.0000028143    -0.0000060350     0.0000296377     0.0000017333    -0.0000023881
  167  C 12  S     -0.0000287802     0.0000188800    -0.0000780184    -0.0000211851     0.0000108327
  168  C 12  S      0.0001309035    -0.0009781345     0.0019426674     0.0005464165    -0.0000735947
  169  C 12  X      0.0000173656    -0.0000120347     0.0000390666     0.0000096773    -0.0000059601
  170  C 12  Y     -0.0000036947     0.0000181918    -0.0000001541     0.0000009858     0.0000030772
  171  C 12  Z     -0.0000064632    -0.0000089141    -0.0000088796    -0.0000012814     0.0000040596
  172  C 12  X     -0.0001025935     0.0002827416    -0.0007375392    -0.0001953047     0.0000332425
  173  C 12  Y      0.0001041544     0.0001508996     0.0000205198    -0.0000163231    -0.0000004952
  174  C 12  Z     -0.0000314248    -0.0002868701     0.0003541537     0.0001039073    -0.0000150123
  175  C 12 XX     -0.0000082795     0.0000078460    -0.0000183179    -0.0000050144     0.0000033994
  176  C 12 YY     -0.0000052730     0.0000003964    -0.0000068686    -0.0000009679     0.0000019284
  177  C 12 ZZ     -0.0000120331     0.0000023534    -0.0000290182    -0.0000062547     0.0000042993
  178  C 12 XY     -0.0000069195    -0.0000002816    -0.0000196993    -0.0000035468     0.0000024897
  179  C 12 XZ     -0.0000026265     0.0000067814    -0.0000120128    -0.0000016350     0.0000018337
  180  C 12 YZ     -0.0000119207     0.0000161939    -0.0000475945    -0.0000109019     0.0000058125
  181  C 13  S     -0.0000032768     0.0000056716     0.0000057604    -0.0000076505    -0.0000001908
  182  C 13  S     -0.0000264471    -0.0000178103    -0.0000759509    -0.0000235927     0.0000151015
  183  C 13  S     -0.0006215515     0.0020548174    -0.0024227919    -0.0007095431     0.0002257237
  184  C 13  X      0.0000276432    -0.0000503913     0.0000966479     0.0000249537    -0.0000129518
  185  C 13  Y     -0.0000097787    -0.0000054273    -0.0000058690    -0.0000021262     0.0000037382
  186  C 13  Z     -0.0000071170     0.0000340899    -0.0000381212    -0.0000068265     0.0000059388
  187  C 13  X      0.0001444110    -0.0005330557     0.0003119082     0.0001046971    -0.0000191359
  188  C 13  Y      0.0001161628     0.0006854240    -0.0004622727    -0.0001501340    -0.0000020758
  189  C 13  Z     -0.0001712576    -0.0002765790     0.0002335855     0.0000772844     0.0000076652
  190  C 13 XX     -0.0000109977     0.0000313673    -0.0000439818    -0.0000088955     0.0000057929
  191  C 13 YY     -0.0000055498     0.0000000571    -0.0000262109    -0.0000093602     0.0000031750
  192  C 13 ZZ     -0.0000168605     0.0000130182    -0.0000570063    -0.0000112917     0.0000089933
  193  C 13 XY     -0.0000119915     0.0000021585    -0.0000397151    -0.0000069005     0.0000052248
  194  C 13 XZ      0.0000032950    -0.0000175631     0.0000189416     0.0000011638    -0.0000007756
  195  C 13 YZ     -0.0000084399     0.0000036975    -0.0000185581    -0.0000036665     0.0000034773
  196  C 14  S     -0.0000062988    -0.0001487208     0.0003767205     0.0000796984    -0.0000515906
  197  C 14  S      0.0000680762    -0.0001667696     0.0003901694     0.0000669151    -0.0000569596
  198  C 14  S      0.0009665461    -0.0032998934     0.0021767305     0.0006908379    -0.0002828827
  199  C 14  X     -0.0000320700     0.0001036304    -0.0001078842    -0.0000227109     0.0000136645
  200  C 14  Y      0.0000471715    -0.0000153929     0.0000159826     0.0000045327    -0.0000100648
  201  C 14  Z     -0.0000206376    -0.0000418533     0.0000357607     0.0000048870    -0.0000035773
  202  C 14  X      0.0004836622    -0.0002509073     0.0010976390     0.0002791102    -0.0001628561
  203  C 14  Y      0.0000996725    -0.0014405270     0.0011575177     0.0003325904    -0.0001441401
  204  C 14  Z     -0.0003402599     0.0012829684    -0.0016896753    -0.0005021731     0.0001911782
  205  C 14 XX      0.0000015395    -0.0000658001     0.0000627089     0.0000029263    -0.0000055300
  206  C 14 YY     -0.0000140211    -0.0000204424    -0.0000767405    -0.0000139780     0.0000020169
  207  C 14 ZZ      0.0000005050    -0.0000170619     0.0000421997     0.0000118627    -0.0000029924
  208  C 14 XY      0.0000136767     0.0000104631     0.0000645827     0.0000072816    -0.0000095675
  209  C 14 XZ     -0.0000196239     0.0000311997    -0.0000839443    -0.0000092871     0.0000098325
  210  C 14 YZ     -0.0000047960     0.0000040062     0.0000207497    -0.0000097897    -0.0000008371
  211  H 15  S      0.0004023762    -0.0008350306    -0.0002741522    -0.0027868433     0.0003663434
  212  H 15  S      0.0001522019    -0.0016222718    -0.0018514576     0.0067297659     0.0007941863
  213  H 16  S     -0.0000620181    -0.0001354336    -0.0001701467     0.0000450027    -0.0007376882
  214  H 16  S     -0.0004883548    -0.0002010183    -0.0006801633    -0.0001518348    -0.0013019967
  215  H 17  S      0.0000874456     0.0000397775     0.0004913679    -0.0003018347    -0.0023736022
  216  H 17  S      0.0001141126     0.0001232187     0.0009566513     0.0003809772     0.0081585950
  217  H 18  S      0.0000192234     0.0004562661     0.0005729913    -0.0000326118    -0.0009164147
  218  H 18  S     -0.0000223437     0.0017906215     0.0013850229     0.0007345496    -0.0012151180
  219  H 19  S     -0.0000463478    -0.0009778417     0.0009099409    -0.0004528164     0.0001412537
  220  H 19  S     -0.0005120906    -0.0008895740     0.0012147090    -0.0004531508     0.0008446650
  221  H 20  S      0.0001436554     0.0001695856    -0.0002272951    -0.0008055328    -0.0009892478
  222  H 20  S      0.0004752723     0.0009630999    -0.0009285273    -0.0013091073    -0.0004042281
  223  H 21  S      0.0000648977    -0.0000514489     0.0003145795     0.0000866249    -0.0000332281
  224  H 21  S      0.0000783347    -0.0001144078    -0.0000471332    -0.0000891829     0.0000258864
  225  H 22  S      0.0000154175    -0.0000205148    -0.0000153385    -0.0000023013    -0.0000076597
  226  H 22  S      0.0000926735    -0.0001037223     0.0002410189     0.0000706735    -0.0000515148
  227  H 23  S      0.0000093219    -0.0000142090     0.0000444505     0.0000110719    -0.0000027678
  228  H 23  S      0.0000311023    -0.0000289308     0.0001115105     0.0000212590    -0.0000125429
  229  H 24  S      0.0000214980     0.0000612107    -0.0000264259    -0.0000076719    -0.0000041088
  230  H 24  S      0.0001543058     0.0000542538     0.0002101593     0.0000442000    -0.0000446095
  231  H 25  S      0.0001145656    -0.0001733044     0.0003261716     0.0000848167    -0.0000436245
  232  H 25  S     -0.0002721818    -0.0002927721     0.0000793718     0.0000503785     0.0000024126
  233  C 26  S     -0.0000145355     0.0000467074    -0.0080709908    -0.0003964330    -0.0003477785
  234  C 26  S      0.0003632711    -0.0005121568    -0.0001443316    -0.0002913228     0.0002339149
  235  C 26  S     -0.0027579809    -0.0010966898    -0.0572708238    -0.0001688645     0.0026762227
  236  C 26  X      0.0000370658    -0.0000233980    -0.0009108546     0.0001318531     0.0001509028
  237  C 26  Y     -0.0001150065     0.0001826317     0.0000637147     0.0000087224    -0.0000167430
  238  C 26  Z      0.0000759095    -0.0001014587     0.0005348944    -0.0002177624     0.0001763621
  239  C 26  X     -0.0087198169     0.0161838439    -0.0360921274    -0.0132820887     0.0058221489
  240  C 26  Y      0.0011108070    -0.0018782739     0.0028436743     0.0010985136    -0.0003445579
  241  C 26  Z      0.0036666908    -0.0064669159     0.0188440531     0.0072988839    -0.0015246429
  242  C 26 XX      0.0000175439     0.0001047176     0.0026062627    -0.0002710464    -0.0002869229
  243  C 26 YY      0.0000746820    -0.0000463399    -0.0000422307    -0.0000708439    -0.0000704109
  244  C 26 ZZ      0.0000417247    -0.0000222954     0.0007886720    -0.0001491533     0.0001018532
  245  C 26 XY     -0.0000083604    -0.0000994436    -0.0002573676    -0.0000014744    -0.0000181121
  246  C 26 XZ      0.0000523392    -0.0001993786    -0.0017502379     0.0001413044     0.0000380943
  247  C 26 YZ      0.0000178616    -0.0001304003     0.0000252211    -0.0000015134    -0.0000581218
  248  C 27  S     -0.0000121247    -0.0003025017     0.0008473513     0.0005366027    -0.0000852904
  249  C 27  S      0.0005677643    -0.0010108720     0.0008631653     0.0010518853    -0.0001931636
  250  C 27  S      0.0063567307    -0.0117923082     0.0507006182     0.0106514097    -0.0049574253
  251  C 27  X      0.0000262339     0.0000935086     0.0011997279    -0.0001666760    -0.0001273471
  252  C 27  Y     -0.0000006972    -0.0000908592    -0.0000098490     0.0000225632    -0.0000028212
  253  C 27  Z     -0.0000134402     0.0000458721    -0.0005125744     0.0001020363     0.0000505564
  254  C 27  X     -0.0062558160     0.0079016648    -0.0367481227    -0.0067588083     0.0038812086
  255  C 27  Y     -0.0000717062     0.0008723860     0.0011120470     0.0000755778    -0.0001068778
  256  C 27  Z      0.0034250915    -0.0052916164     0.0174806699     0.0028789573    -0.0023466303
  257  C 27 XX     -0.0000131176    -0.0001169799    -0.0007469708     0.0002289704     0.0000645916
  258  C 27 YY      0.0000946884    -0.0001517832     0.0003648828     0.0001705609    -0.0000374190
  259  C 27 ZZ      0.0000822116    -0.0001553228     0.0000953514     0.0001530555    -0.0000253500
  260  C 27 XY      0.0000230592    -0.0000114215     0.0000747934     0.0000079331    -0.0000018297
  261  C 27 XZ      0.0000379316     0.0000148949     0.0006042452    -0.0000023975    -0.0000505854
  262  C 27 YZ     -0.0000220525     0.0000334385    -0.0000727621    -0.0000139737     0.0000072508
  263  C 28  S      0.0000075024     0.9895667119     0.0165418500    -0.0095485732    -0.0004061248
  264  C 28  S      0.0009182833     0.0438840430     0.0005239793     0.0013012622     0.0001354730
  265  C 28  S      0.0256162169    -0.0322156086    -0.0252617492     0.0116722800    -0.0139564334
  266  C 28  X      0.0001709825    -0.0002824266     0.0007347391     0.0005322976    -0.0001458104
  267  C 28  Y     -0.0001556897    -0.0008413312     0.0004913818    -0.0001473274    -0.0000629090
  268  C 28  Z      0.0002983880    -0.0010487592    -0.0011370780    -0.0005035107     0.0000514531
  269  C 28  X      0.0115597581     0.0005164745    -0.0043714863    -0.0147687992     0.0021631662
  270  C 28  Y     -0.0196281300     0.0012717962     0.0060123972     0.0107394913    -0.0010757289
  271  C 28  Z      0.0081068277     0.0072168450    -0.0000549808    -0.0000857128     0.0017531824
  272  C 28 XX      0.0002436417     0.0014064209     0.0003331035    -0.0015457595     0.0001899764
  273  C 28 YY      0.0004709602     0.0024059396     0.0009251348    -0.0000092303    -0.0000388670
  274  C 28 ZZ      0.0001968383     0.0009079193     0.0012439518    -0.0000263564     0.0000972835
  275  C 28 XY     -0.0002381439    -0.0013750287     0.0005476226     0.0004706457     0.0000071207
  276  C 28 XZ      0.0001226049     0.0001401681    -0.0006183215     0.0003269965     0.0001132928
  277  C 28 YZ     -0.0001301082    -0.0016780393    -0.0013194573     0.0000004192    -0.0000904343

                          6                7                8                9               10
                  -10.6157814128   -10.6156385504   -10.6140680132   -10.6064259693   -10.5993277071
    1  C  1  S     -0.0021725699    -0.0010530391    -0.0313197524    -0.0005797962    -0.0061461177
    2  C  1  S      0.0005038604    -0.0013023304     0.0016640530     0.0006221602     0.0013539350
    3  C  1  S     -0.0057607713     0.0059852447    -0.0082614437     0.0024679728     0.0009846739
    4  C  1  X      0.0001045316    -0.0000878471     0.0006130428     0.0001768263    -0.0000019051
    5  C  1  Y     -0.0005118329     0.0001281715     0.0005404502    -0.0000543395    -0.0006835262
    6  C  1  Z      0.0000472381    -0.0002524717     0.0006871636    -0.0001226866    -0.0001964714
    7  C  1  X     -0.0002614641     0.0021915313    -0.0074735336     0.0010560554    -0.0042016000
    8  C  1  Y     -0.0002577621    -0.0015513742    -0.0018836509     0.0006994545     0.0014871263
    9  C  1  Z      0.0036421537    -0.0029715702     0.0029772077    -0.0009590986     0.0057498531
   10  C  1 XX     -0.0001483491    -0.0000791754     0.0001284584     0.0001512706    -0.0000602048
   11  C  1 YY      0.0003232394    -0.0001009103    -0.0000442545     0.0000427345    -0.0017946091
   12  C  1 ZZ      0.0001334364     0.0002711548    -0.0013066197     0.0000996535     0.0000644178
   13  C  1 XY     -0.0001024369     0.0001255185     0.0000439590     0.0000894747    -0.0000723218
   14  C  1 XZ      0.0001794711    -0.0002564674    -0.0004751506     0.0000144825    -0.0000162007
   15  C  1 YZ     -0.0000712606    -0.0004046678    -0.0009817219     0.0000342579     0.0002388492
   16  C  2  S      0.0092235582     0.0078610943     0.9873637463     0.0001175573    -0.0006628939
   17  C  2  S     -0.0003823531     0.0003832309     0.0432279288     0.0002289069    -0.0004792686
   18  C  2  S      0.0085143212    -0.0097432009    -0.0456265292    -0.0060763706     0.0008519434
   19  C  2  X      0.0002539640     0.0000952281     0.0014760385    -0.0000125519    -0.0001228485
   20  C  2  Y     -0.0001294366     0.0003642287     0.0014326190     0.0000232208     0.0000893778
   21  C  2  Z      0.0002228971     0.0000529447     0.0004644816     0.0001477872     0.0002567225
   22  C  2  X      0.0028762895    -0.0011118447    -0.0062033777    -0.0014811667     0.0007940889
   23  C  2  Y      0.0012726073    -0.0017125381    -0.0062522729    -0.0024264884     0.0022455705
   24  C  2  Z      0.0023709977    -0.0011870685     0.0011245382     0.0006957361     0.0016750755
   25  C  2 XX      0.0001324237     0.0001156498    -0.0002866576     0.0000068654    -0.0002700996
   26  C  2 YY     -0.0000206028     0.0005253496     0.0015007280     0.0000642982     0.0004162831
   27  C  2 ZZ     -0.0000173071     0.0000671884     0.0012488194     0.0000240728     0.0000360217
   28  C  2 XY      0.0000556639     0.0004001612     0.0008396531    -0.0000132234     0.0000399294
   29  C  2 XZ      0.0002394476    -0.0000377194    -0.0000527148     0.0000493796     0.0000584458
   30  C  2 YZ     -0.0001114607     0.0000476901    -0.0001715030     0.0000211939     0.0002121341
   31  C  3  S     -0.0069099599    -0.0405340773    -0.0600296111     0.0005760821    -0.0002332004
   32  C  3  S      0.0001303037    -0.0002763419    -0.0030131172    -0.0006640855    -0.0009396918
   33  C  3  S      0.0041173803     0.0281784463     0.0223696280     0.0121041687     0.0061151299
   34  C  3  X      0.0000207621    -0.0002557197     0.0004743642    -0.0001978813     0.0000195804
   35  C  3  Y      0.0002200486    -0.0005275330     0.0013473988     0.0001880889     0.0002151095
   36  C  3  Z     -0.0000469789    -0.0001636374    -0.0011822918    -0.0000310100    -0.0000035572
   37  C  3  X      0.0006409280     0.0046160924    -0.0000620424     0.0021891247     0.0008883836
   38  C  3  Y      0.0017076947     0.0062017553    -0.0030463716     0.0004577336     0.0006000022
   39  C  3  Z      0.0018019623     0.0077184050     0.0053110276     0.0045545854     0.0046624866
   40  C  3 XX     -0.0001214426    -0.0003978607    -0.0001394806    -0.0001528400    -0.0001904112
   41  C  3 YY     -0.0001522527    -0.0010225537    -0.0008584865    -0.0000664958    -0.0000953121
   42  C  3 ZZ      0.0000363641    -0.0003273930    -0.0009169630     0.0000141937     0.0002983992
   43  C  3 XY     -0.0000288416    -0.0008030312    -0.0005967502     0.0000916546     0.0000713176
   44  C  3 XZ     -0.0000470491    -0.0004662438     0.0004631884    -0.0000079520    -0.0000144826
   45  C  3 YZ     -0.0000415081    -0.0005861394     0.0010229883     0.0000685089     0.0002469962
   46  C  4  S      0.1366919469     0.9789111004    -0.0115825658    -0.0008265362    -0.0091356559
   47  C  4  S      0.0083116021     0.0465480227    -0.0002818641     0.0005199529     0.0012995249
   48  C  4  S     -0.0263952454    -0.0851222121    -0.0105535975    -0.0162940326     0.0046786014
   49  C  4  X     -0.0001529265    -0.0002281990    -0.0002329440    -0.0002520911     0.0004104748
   50  C  4  Y     -0.0004857316    -0.0022627557    -0.0003581928     0.0000438334    -0.0003616551
   51  C  4  Z      0.0002738786     0.0007894418     0.0000102310    -0.0000141983    -0.0005964919
   52  C  4  X     -0.0002033904     0.0045444076     0.0021400052     0.0030863324    -0.0000226177
   53  C  4  Y      0.0078831203     0.0193903726     0.0005597178     0.0065610836     0.0054377700
   54  C  4  Z     -0.0049503432    -0.0088570246    -0.0010616116    -0.0037557357     0.0014517098
   55  C  4 XX      0.0004006131     0.0012318567     0.0001751220     0.0002443459    -0.0005066112
   56  C  4 YY      0.0004629774     0.0017687747     0.0006146116     0.0000795091     0.0001275692
   57  C  4 ZZ      0.0003885426     0.0012494651     0.0001166194     0.0000041086    -0.0013905429
   58  C  4 XY      0.0001680115     0.0001049620     0.0003324123    -0.0000713231     0.0000820517
   59  C  4 XZ     -0.0000362459    -0.0000986971     0.0000583551    -0.0000872935     0.0009248694
   60  C  4 YZ      0.0000113873    -0.0002491486    -0.0001838322    -0.0000158932    -0.0001641158
   61  C  5  S     -0.0027356515    -0.0294120543    -0.0018292920     0.0042373283    -0.0005134979
   62  C  5  S     -0.0003113076     0.0001123876    -0.0004724567    -0.0022912953    -0.0002593864
   63  C  5  S      0.0272372268     0.0137275529    -0.0006985369    -0.0285118743    -0.0061048096
   64  C  5  X      0.0001298259     0.0001883426    -0.0000888651    -0.0006376389    -0.0001154561
   65  C  5  Y     -0.0003711501    -0.0007304942     0.0001198930    -0.0000866347     0.0000351969
   66  C  5  Z     -0.0000430412     0.0000006526    -0.0000352052     0.0001495444    -0.0001279620
   67  C  5  X      0.0023147813    -0.0093274306    -0.0014746173    -0.0261979659    -0.0001556359
   68  C  5  Y      0.0000449717     0.0071884037     0.0005250481     0.0020003456     0.0026326896
   69  C  5  Z     -0.0017667137     0.0019511414    -0.0002959369     0.0163533740     0.0000651285
   70  C  5 XX     -0.0001953957    -0.0009254019     0.0005264712    -0.0007434287     0.0002404477
   71  C  5 YY     -0.0000185939    -0.0008218868    -0.0000053201    -0.0004734240     0.0000525893
   72  C  5 ZZ     -0.0003163926    -0.0000543475    -0.0000262405    -0.0005292275     0.0001140935
   73  C  5 XY      0.0000241169     0.0010192843     0.0002112082     0.0000245945    -0.0003190893
   74  C  5 XZ      0.0002863665    -0.0002780031    -0.0000604251     0.0001187713    -0.0002307466
   75  C  5 YZ      0.0001579835     0.0003745720    -0.0000528639    -0.0000417389     0.0001251479
   76  C  6  S      0.0011366749     0.0087513074     0.0003784742     0.0004611496     0.9896113218
   77  C  6  S      0.0002399331     0.0011816204    -0.0009997114     0.0000762940     0.0441891339
   78  C  6  S      0.0089549571     0.0236927264     0.0117046148     0.0051021138    -0.0451105524
   79  C  6  X     -0.0001031594    -0.0002263952     0.0000976026     0.0000823261     0.0005728139
   80  C  6  Y      0.0001119267    -0.0000708513    -0.0003169512     0.0000323882    -0.0011636996
   81  C  6  Z     -0.0002279571     0.0004298409    -0.0000084416    -0.0001533891    -0.0007861387
   82  C  6  X      0.0023335696     0.0034152662     0.0005519547     0.0004132034    -0.0019799381
   83  C  6  Y     -0.0016174773    -0.0015631473    -0.0039384532    -0.0007686619     0.0024589517
   84  C  6  Z     -0.0027436457    -0.0081737448    -0.0043398727    -0.0023769160     0.0015499752
   85  C  6 XX     -0.0000841700    -0.0003391229    -0.0001200617    -0.0000772546     0.0005881648
   86  C  6 YY     -0.0000518846    -0.0001204975     0.0003898538     0.0000347363     0.0006157034
   87  C  6 ZZ     -0.0000859825    -0.0012957789     0.0000553332     0.0001579843     0.0005942564
   88  C  6 XY      0.0000957753     0.0000373517    -0.0001370584    -0.0000495850    -0.0000959288
   89  C  6 XZ      0.0000991021     0.0009548056    -0.0000032148     0.0000406640    -0.0000180671
   90  C  6 YZ      0.0001958747     0.0001603371     0.0004100140     0.0000267459     0.0002561840
   91  C  7  S     -0.9798882370     0.1368851921     0.0081862911    -0.0000451541    -0.0000968436
   92  C  7  S     -0.0481809564     0.0056283246     0.0006416629     0.0004922652    -0.0001778565
   93  C  7  S      0.0402828037     0.0052832303    -0.0052441573    -0.0105864871     0.0081436014
   94  C  7  X     -0.0000511627    -0.0000645225     0.0002796000     0.0000366845    -0.0000413792
   95  C  7  Y     -0.0000443064    -0.0000420009    -0.0000407647    -0.0001872284     0.0001341331
   96  C  7  Z     -0.0000714215     0.0000259346     0.0001832759     0.0001859539     0.0000245682
   97  C  7  X     -0.0414269334    -0.0016365860     0.0041613766     0.0095494167    -0.0049543745
   98  C  7  Y      0.0686608409     0.0034356715    -0.0049951297    -0.0141327238     0.0081534870
   99  C  7  Z     -0.0337938732    -0.0008582322     0.0029902056     0.0059940361    -0.0041656256
  100  C  7 XX     -0.0007592766    -0.0001048592    -0.0001260094     0.0000267137    -0.0000234682
  101  C  7 YY     -0.0035643282     0.0002814162    -0.0000159149     0.0000237140    -0.0000543131
  102  C  7 ZZ     -0.0001397016    -0.0001727028    -0.0001533833     0.0000516926    -0.0000611493
  103  C  7 XY      0.0029810831    -0.0004349014     0.0001583068     0.0000268255     0.0000400105
  104  C  7 XZ     -0.0013633347     0.0001789317    -0.0000863452    -0.0000539757    -0.0000518326
  105  C  7 YZ      0.0023002537    -0.0002981970     0.0000838331    -0.0000248102     0.0000357233
  106  C  8  S      0.0000805927     0.0009757670    -0.0000910018     0.9894743130    -0.0004762805
  107  C  8  S     -0.0000238801     0.0004009498    -0.0000461727     0.0433101597     0.0000961422
  108  C  8  S      0.0006353471     0.0014031918     0.0003803739    -0.0016546924     0.0011100377
  109  C  8  X     -0.0000299220    -0.0000079991     0.0000003985    -0.0006818135     0.0000043116
  110  C  8  Y     -0.0000508795    -0.0000334214    -0.0000135100     0.0000153299     0.0000624354
  111  C  8  Z      0.0000573210     0.0000506542    -0.0000338395     0.0003577201    -0.0000099915
  112  C  8  X     -0.0005713234    -0.0021774909     0.0000402716    -0.0234137258    -0.0008322057
  113  C  8  Y      0.0011848702     0.0008872379     0.0000628238     0.0024705325    -0.0010648328
  114  C  8  Z     -0.0006787525     0.0001731245     0.0004105540     0.0104449414     0.0008321784
  115  C  8 XX      0.0000275830     0.0000756599    -0.0000213977     0.0024383707     0.0000298893
  116  C  8 YY     -0.0000035293     0.0000549678    -0.0000094607     0.0013155783     0.0000122846
  117  C  8 ZZ      0.0000191334     0.0000627901     0.0000019243     0.0009985332    -0.0000119733
  118  C  8 XY      0.0000203721     0.0000267797    -0.0000161308    -0.0007494643    -0.0000001580
  119  C  8 XZ     -0.0000320910    -0.0000102818    -0.0000145462    -0.0012054176     0.0000239870
  120  C  8 YZ     -0.0000082453    -0.0000127935     0.0000076274    -0.0013454427    -0.0000037378
  121  N  9  S     -0.0005026738     0.0000766984    -0.0000000818    -0.0000137531     0.0000033311
  122  N  9  S     -0.0007168285    -0.0002740425     0.0002167728     0.0006132196    -0.0002180861
  123  N  9  S      0.0701562769     0.0001048251    -0.0044197204    -0.0124119203     0.0061097628
  124  N  9  X      0.0008853482    -0.0001313774     0.0000274659     0.0000042528    -0.0000019887
  125  N  9  Y     -0.0014605706     0.0001599219    -0.0000914336    -0.0000687224     0.0000110104
  126  N  9  Z      0.0007617328    -0.0001222644     0.0000273850     0.0000672217     0.0000257505
  127  N  9  X     -0.0113275847     0.0002205575     0.0003717130     0.0013218389    -0.0007866768
  128  N  9  Y      0.0188263153    -0.0007348202    -0.0010960480    -0.0027893424     0.0013494984
  129  N  9  Z     -0.0088119300     0.0000430688     0.0003944008     0.0016493308    -0.0004815197
  130  N  9 XX     -0.0008272405     0.0000581853     0.0000738247     0.0001811534    -0.0000452185
  131  N  9 YY     -0.0002166452    -0.0000167521     0.0000768246     0.0000958781    -0.0000013735
  132  N  9 ZZ     -0.0009560117     0.0000635736     0.0000673048     0.0001411012    -0.0000664773
  133  N  9 XY     -0.0006734499     0.0000360005    -0.0000201451     0.0000324518    -0.0000394687
  134  N  9 XZ      0.0003274748    -0.0000034373     0.0000039642    -0.0000337255     0.0000053758
  135  N  9 YZ     -0.0005329915     0.0000216590    -0.0000056823     0.0000713611    -0.0000118783
  136  C 10  S     -0.0000559114     0.0000229550     0.0000043072     0.0161533969     0.0002000975
  137  C 10  S     -0.0000270558     0.0000244994     0.0000045378     0.0000794408     0.0000656407
  138  C 10  S     -0.0015162015    -0.0002231984     0.0000512585     0.0140467559     0.0011155105
  139  C 10  X      0.0000416135     0.0000198936    -0.0000011878     0.0004835827    -0.0000282286
  140  C 10  Y      0.0000153407    -0.0000045723    -0.0000069704     0.0011891469    -0.0000086916
  141  C 10  Z     -0.0000344338    -0.0000027440    -0.0000004246    -0.0012376886     0.0000269856
  142  C 10  X     -0.0002206402     0.0003417210    -0.0000491345     0.0033893780     0.0002596535
  143  C 10  Y      0.0003580281    -0.0000358691    -0.0000716128    -0.0023889490    -0.0003996013
  144  C 10  Z     -0.0001753831    -0.0000966371    -0.0000346628     0.0001659653     0.0003104360
  145  C 10 XX     -0.0000230978    -0.0000105693    -0.0000024111    -0.0003099703     0.0000241552
  146  C 10 YY     -0.0000018234    -0.0000137089     0.0000167556    -0.0009923896    -0.0000056148
  147  C 10 ZZ     -0.0000125841    -0.0000159591    -0.0000098533    -0.0011464654     0.0000214963
  148  C 10 XY     -0.0000063154    -0.0000190137     0.0000022723    -0.0005072236    -0.0000052579
  149  C 10 XZ      0.0000188170     0.0000179909    -0.0000056300     0.0005952155    -0.0000060541
  150  C 10 YZ      0.0000037447     0.0000034121     0.0000005245     0.0011916481    -0.0000104639
  151  C 11  S      0.0000107025    -0.0000012231     0.0000027310     0.0008185499     0.0000134456
  152  C 11  S     -0.0000204158    -0.0000399424    -0.0000007319    -0.0006647733     0.0000103359
  153  C 11  S      0.0007395905    -0.0002027157     0.0000566629    -0.0042181348    -0.0005207585
  154  C 11  X     -0.0000195943     0.0000057675     0.0000026159    -0.0000993218     0.0000162233
  155  C 11  Y      0.0000047646     0.0000054305     0.0000035060     0.0001090593    -0.0000073656
  156  C 11  Z      0.0000063862    -0.0000118048     0.0000027753    -0.0000367254    -0.0000094251
  157  C 11  X     -0.0001738619    -0.0000392461    -0.0000033244     0.0019090479     0.0000546657
  158  C 11  Y     -0.0001528907    -0.0000491420    -0.0000189491    -0.0023356322     0.0001369998
  159  C 11  Z      0.0002198697     0.0000576735     0.0000326210     0.0008954977    -0.0001583991
  160  C 11 XX      0.0000127682    -0.0000010226    -0.0000011362     0.0001774145    -0.0000100101
  161  C 11 YY     -0.0000040768    -0.0000128251     0.0000020660     0.0000249786    -0.0000017000
  162  C 11 ZZ     -0.0000006334    -0.0000078258    -0.0000016197     0.0000243064    -0.0000011967
  163  C 11 XY     -0.0000019496     0.0000003977    -0.0000008691    -0.0000464964     0.0000013837
  164  C 11 XZ     -0.0000107631    -0.0000115581    -0.0000020365    -0.0002041525     0.0000062076
  165  C 11 YZ     -0.0000019910    -0.0000097016    -0.0000000056    -0.0002040103    -0.0000044768
  166  C 12  S      0.0000101403     0.0000033404    -0.0000003426    -0.0004567998     0.0000110469
  167  C 12  S      0.0000128065    -0.0000200927    -0.0000004725    -0.0006045873    -0.0000036980
  168  C 12  S      0.0000213371     0.0004960995    -0.0001313824    -0.0018190573     0.0000942004
  169  C 12  X     -0.0000005896     0.0000102047     0.0000038999     0.0002577459     0.0000002122
  170  C 12  Y     -0.0000107554    -0.0000099334     0.0000047272    -0.0000248913     0.0000042970
  171  C 12  Z      0.0000088692    -0.0000007046     0.0000025876    -0.0001178858    -0.0000104041
  172  C 12  X      0.0000340128    -0.0001623465     0.0000360865    -0.0007937829    -0.0000369171
  173  C 12  Y     -0.0000916696    -0.0000554695    -0.0000006221     0.0000400928     0.0000712931
  174  C 12  Z      0.0000577946     0.0001428865    -0.0000391930     0.0003945731    -0.0000162747
  175  C 12 XX      0.0000013693    -0.0000068612     0.0000005622    -0.0001027879    -0.0000011506
  176  C 12 YY      0.0000000391    -0.0000018946    -0.0000010787    -0.0001986628    -0.0000006356
  177  C 12 ZZ      0.0000038015    -0.0000045551    -0.0000019507    -0.0001981045    -0.0000033134
  178  C 12 XY      0.0000041851    -0.0000021649     0.0000001812    -0.0000316074    -0.0000050391
  179  C 12 XZ     -0.0000029031    -0.0000040727     0.0000005959    -0.0000750432    -0.0000006604
  180  C 12 YZ     -0.0000000512    -0.0000112920    -0.0000002779    -0.0000466887    -0.0000023368
  181  C 13  S      0.0000047013     0.0000000274     0.0000037342     0.0007611758     0.0000055172
  182  C 13  S      0.0000255441    -0.0000001453    -0.0000055225    -0.0006346909    -0.0000301917
  183  C 13  S     -0.0004631708    -0.0010531227     0.0002026955    -0.0049763723     0.0003407898
  184  C 13  X      0.0000091920     0.0000284783    -0.0000005852    -0.0000339684    -0.0000041547
  185  C 13  Y      0.0000082090    -0.0000018376     0.0000011186    -0.0000933010    -0.0000083950
  186  C 13  Z     -0.0000117500    -0.0000174994     0.0000063619     0.0000945678     0.0000024644
  187  C 13  X      0.0001983108     0.0002347344    -0.0000705692     0.0010869470    -0.0001823568
  188  C 13  Y     -0.0002804248    -0.0002760634     0.0000888046     0.0019549356     0.0001283520
  189  C 13  Z      0.0001250067     0.0000963178    -0.0000203352    -0.0021932655    -0.0000248780
  190  C 13 XX     -0.0000133042    -0.0000143654     0.0000026287     0.0002160136     0.0000077225
  191  C 13 YY      0.0000052430    -0.0000013143    -0.0000030613     0.0000478778    -0.0000055385
  192  C 13 ZZ      0.0000033834    -0.0000117533     0.0000015591    -0.0000382828    -0.0000101185
  193  C 13 XY      0.0000046057    -0.0000047078    -0.0000025044    -0.0001637711    -0.0000038946
  194  C 13 XZ      0.0000087008     0.0000074967    -0.0000025023    -0.0001258630    -0.0000088758
  195  C 13 YZ     -0.0000007880    -0.0000034074    -0.0000013842    -0.0001541343    -0.0000031503
  196  C 14  S      0.0001069085     0.0001298838    -0.0000156912     0.0148946882    -0.0000363172
  197  C 14  S      0.0000700860     0.0000808272    -0.0000089714     0.0000908186    -0.0000032355
  198  C 14  S      0.0009816216     0.0016864934    -0.0002552994     0.0158366048    -0.0009276957
  199  C 14  X     -0.0000408277    -0.0000477255     0.0000080981     0.0010423293     0.0000315360
  200  C 14  Y     -0.0000116395     0.0000200254     0.0000001471    -0.0012673331    -0.0000058589
  201  C 14  Z      0.0000313532     0.0000113973    -0.0000108334     0.0004870954    -0.0000078733
  202  C 14  X     -0.0000977038     0.0002063713    -0.0000556863     0.0023007526     0.0001483870
  203  C 14  Y      0.0005895346     0.0006719684    -0.0001384007     0.0023658942    -0.0001121581
  204  C 14  Z     -0.0004309312    -0.0006028517     0.0000239230    -0.0031665717     0.0001339202
  205  C 14 XX      0.0000421461     0.0000244281    -0.0000063005    -0.0010114941    -0.0000298899
  206  C 14 YY      0.0000184288     0.0000072290    -0.0000130691    -0.0011924124     0.0000100450
  207  C 14 ZZ      0.0000155854    -0.0000001236     0.0000098276    -0.0001717844    -0.0000136783
  208  C 14 XY     -0.0000119438     0.0000000823    -0.0000023697     0.0012169716     0.0000140632
  209  C 14 XZ     -0.0000071609    -0.0000207696     0.0000081193    -0.0003837481    -0.0000031013
  210  C 14 YZ      0.0000028717    -0.0000031397    -0.0000082078     0.0004776074    -0.0000069032
  211  H 15  S      0.0002844659    -0.0000930695    -0.0004961830     0.0000770467    -0.0010741941
  212  H 15  S     -0.0003297730     0.0006920593    -0.0013567638     0.0002481871    -0.0025235877
  213  H 16  S      0.0000055617    -0.0000601831    -0.0028449175    -0.0001812903     0.0003768619
  214  H 16  S     -0.0002335266     0.0008746705     0.0075087443    -0.0001827197     0.0010695306
  215  H 17  S      0.0001295781     0.0001290943    -0.0000367053    -0.0001057079     0.0003405152
  216  H 17  S      0.0002866160    -0.0008355340    -0.0014677358     0.0004930801     0.0011961565
  217  H 18  S     -0.0005568377    -0.0025771778     0.0002429939    -0.0004775763    -0.0009333076
  218  H 18  S      0.0006046691     0.0070194410     0.0010132597    -0.0000635375    -0.0021129614
  219  H 19  S     -0.0005390932    -0.0003727285     0.0000858307    -0.0000294509    -0.0009440515
  220  H 19  S      0.0006079614    -0.0002783732     0.0005093414     0.0004667649     0.0088778410
  221  H 20  S      0.0001495150    -0.0005785654    -0.0007571343    -0.0001408580    -0.0011368633
  222  H 20  S     -0.0002119288    -0.0013621699    -0.0004899739    -0.0004920495     0.0081505633
  223  H 21  S     -0.0000566262     0.0000487691     0.0000015192     0.0002177798     0.0000520436
  224  H 21  S      0.0001370003    -0.0000125242     0.0000021783    -0.0012655109     0.0000360593
  225  H 22  S      0.0000178942     0.0000144891     0.0000036175     0.0004623357    -0.0000138199
  226  H 22  S      0.0000068638     0.0000887846     0.0000092214     0.0013877207    -0.0000004389
  227  H 23  S     -0.0000044868     0.0000109293    -0.0000018845     0.0002587510     0.0000004542
  228  H 23  S     -0.0000012862     0.0000240726     0.0000005725     0.0006272483     0.0000079632
  229  H 24  S     -0.0000315914    -0.0000208241     0.0000092769     0.0004443518     0.0000172017
  230  H 24  S     -0.0001005489     0.0000260667     0.0000212564     0.0013802008     0.0000453458
  231  H 25  S      0.0000202582     0.0001051166    -0.0000075797     0.0002692783    -0.0000016641
  232  H 25  S      0.0003423983     0.0000170247    -0.0000215127    -0.0014199357     0.0000785413
  233  C 26  S      0.0004141134    -0.0001596991     0.0000868813    -0.0019826607     0.0000473635
  234  C 26  S      0.0002016001    -0.0002572142     0.0002676357    -0.0021731598    -0.0000183955
  235  C 26  S     -0.0093275986    -0.0047387470     0.0011901910    -0.0647218386    -0.0011012502
  236  C 26  X     -0.0000696365     0.0001893159    -0.0001432532     0.0012300125     0.0000169900
  237  C 26  Y     -0.0003405512    -0.0001852600    -0.0000639926    -0.0000973917     0.0001209386
  238  C 26  Z      0.0003005845     0.0000494739    -0.0000912668    -0.0006009754     0.0000347682
  239  C 26  X      0.0062687511    -0.0096502063     0.0014333951    -0.0690567942    -0.0027489006
  240  C 26  Y      0.0007908702     0.0000762656     0.0003829817     0.0028404063    -0.0014489551
  241  C 26  Z     -0.0040850428     0.0040125617     0.0004045328     0.0343595601     0.0011669215
  242  C 26 XX      0.0002259364     0.0000408764    -0.0000512186     0.0004714313    -0.0001437054
  243  C 26 YY      0.0001311690    -0.0000408806     0.0000502688    -0.0005694425    -0.0000051428
  244  C 26 ZZ      0.0001893367    -0.0000616472     0.0000236732    -0.0003027817    -0.0000296527
  245  C 26 XY      0.0000625684    -0.0000185887     0.0000089201     0.0000046065     0.0000144834
  246  C 26 XZ     -0.0000821623    -0.0000730069     0.0000949986    -0.0006234878     0.0001094664
  247  C 26 YZ     -0.0000554301    -0.0002559100    -0.0000181525     0.0000131976    -0.0000198195
  248  C 27  S     -0.0003968919     0.0004738913    -0.0000915274     0.0120146178     0.0001098439
  249  C 27  S     -0.0007124620     0.0006470422    -0.0000506184     0.0023477371     0.0001814365
  250  C 27  S     -0.0021433538     0.0085045031    -0.0015523725     0.0761903260     0.0018601376
  251  C 27  X      0.0001868918    -0.0000411823     0.0000125995    -0.0005939357    -0.0000343375
  252  C 27  Y      0.0000244125     0.0000321431     0.0000196837     0.0000770968    -0.0000689732
  253  C 27  Z     -0.0001243510    -0.0000355485     0.0000349905     0.0002391591     0.0000060168
  254  C 27  X      0.0000139218    -0.0057589112     0.0000199356    -0.0666194851    -0.0022460225
  255  C 27  Y     -0.0008792319     0.0000455229    -0.0002765844     0.0032435849     0.0012469328
  256  C 27  Z      0.0007412742     0.0035850166    -0.0007220743     0.0329106843     0.0011167453
  257  C 27 XX     -0.0001564378     0.0000259273     0.0000439709    -0.0024006231     0.0000571141
  258  C 27 YY     -0.0001318886     0.0001278150    -0.0000223096     0.0003110035     0.0000178259
  259  C 27 ZZ     -0.0001149059     0.0001251355    -0.0000451202    -0.0002509695     0.0000417360
  260  C 27 XY      0.0000383249     0.0000153140     0.0000221315     0.0002709045    -0.0000363344
  261  C 27 XZ     -0.0000047797     0.0000347996     0.0000079040     0.0015150947    -0.0000452022
  262  C 27 YZ     -0.0000149641    -0.0000021518    -0.0000110326    -0.0000417121     0.0000177556
  263  C 28  S      0.0145663552    -0.0024023729     0.0000402004     0.0003925689    -0.0001932241
  264  C 28  S      0.0011748833    -0.0006665724    -0.0015233886    -0.0006880819    -0.0007563777
  265  C 28  S     -0.0890378180    -0.0077271434     0.0238151528     0.0117259880    -0.0012949860
  266  C 28  X      0.0009029503    -0.0000407407    -0.0004244473    -0.0002376993     0.0000772723
  267  C 28  Y     -0.0022398004     0.0002478891     0.0002717231     0.0001678236    -0.0001707400
  268  C 28  Z      0.0005365767    -0.0000430068    -0.0000095121     0.0000210811     0.0000933563
  269  C 28  X     -0.0192481693    -0.0015456234    -0.0048280782     0.0085696456    -0.0068459733
  270  C 28  Y      0.0309585530     0.0038332216    -0.0037929267    -0.0151075182     0.0108243509
  271  C 28  Z     -0.0099836403    -0.0042448129    -0.0016824581     0.0067741193    -0.0054766305
  272  C 28 XX      0.0009811149    -0.0000739935     0.0004125201    -0.0000711812     0.0000812451
  273  C 28 YY      0.0023144646    -0.0002939034     0.0000518020    -0.0000223823     0.0001993319
  274  C 28 ZZ      0.0007658233     0.0001452089    -0.0001194211     0.0000006379    -0.0001184853
  275  C 28 XY     -0.0013627890     0.0000533793    -0.0001351579    -0.0000653219    -0.0002528567
  276  C 28 XZ      0.0007326433    -0.0000620544     0.0003951694    -0.0000032302    -0.0000825960
  277  C 28 YZ     -0.0010524781    -0.0000981569    -0.0001518150    -0.0000529486    -0.0000455726

                         11               12               13               14               15
                  -10.5862157716   -10.5844789279   -10.5841208997   -10.5840449769   -10.5834402051
    1  C  1  S      0.0000610014    -0.0000643217    -0.0000165460    -0.0002218175     0.0000047776
    2  C  1  S     -0.0001036650     0.0001535641     0.0000529471     0.0008049499    -0.0000242911
    3  C  1  S     -0.0008913493    -0.0000257995     0.0000258709     0.0199086085     0.0000854787
    4  C  1  X     -0.0000374988     0.0000417252     0.0000120389     0.0005143057    -0.0000040997
    5  C  1  Y     -0.0000041728    -0.0000301029    -0.0000000026    -0.0002173452     0.0000043740
    6  C  1  Z      0.0000315356    -0.0000239582    -0.0000072520    -0.0002132601     0.0000022652
    7  C  1  X     -0.0003099786     0.0001628052     0.0000259510     0.0061214457     0.0000025402
    8  C  1  Y      0.0001323676     0.0003416765    -0.0000161729     0.0024663898    -0.0000615375
    9  C  1  Z      0.0002141553    -0.0001126610     0.0000368070    -0.0050629868    -0.0000243623
   10  C  1 XX     -0.0000209846     0.0000504239     0.0000093716     0.0002586205    -0.0000061515
   11  C  1 YY     -0.0000019595     0.0000194402     0.0000055165     0.0000111242    -0.0000040611
   12  C  1 ZZ     -0.0000401136     0.0000106915     0.0000075988     0.0000847902     0.0000016023
   13  C  1 XY     -0.0000288329     0.0000096349     0.0000031715     0.0001858501     0.0000009489
   14  C  1 XZ     -0.0000004507    -0.0000029136     0.0000040474     0.0000754243    -0.0000010979
   15  C  1 YZ      0.0000123259     0.0000164497     0.0000012542     0.0001176664    -0.0000043329
   16  C  2  S      0.0000028493     0.0000167938     0.0000037146     0.0000168157    -0.0000024187
   17  C  2  S     -0.0000628047    -0.0000089805     0.0000096260     0.0008824585     0.0000019934
   18  C  2  S      0.0018136930    -0.0006452355    -0.0001840781    -0.0166007074    -0.0000642072
   19  C  2  X      0.0000177715     0.0000077856    -0.0000031970     0.0000639733    -0.0000027626
   20  C  2  Y     -0.0000005689     0.0000051718     0.0000005508     0.0000660997    -0.0000016982
   21  C  2  Z     -0.0000424853     0.0000260674     0.0000095538     0.0002031168    -0.0000009094
   22  C  2  X      0.0003966496    -0.0001706045    -0.0000433255    -0.0040816958    -0.0000068892
   23  C  2  Y      0.0004017181    -0.0005741026    -0.0000494109    -0.0064782263     0.0000550581
   24  C  2  Z      0.0000441989     0.0003773919     0.0000358688     0.0003041253    -0.0000712804
   25  C  2 XX      0.0000124552     0.0000126762    -0.0000029092     0.0000278639    -0.0000026581
   26  C  2 YY     -0.0000238141    -0.0000007755     0.0000042417     0.0002237455     0.0000009000
   27  C  2 ZZ     -0.0000026218     0.0000044650     0.0000011497     0.0000760753    -0.0000011378
   28  C  2 XY     -0.0000118081    -0.0000078501    -0.0000000730    -0.0001438259     0.0000035667
   29  C  2 XZ      0.0000009876     0.0000278661     0.0000018665     0.0000978490    -0.0000044595
   30  C  2 YZ     -0.0000055014     0.0000019643     0.0000006918     0.0000635818    -0.0000003095
   31  C  3  S     -0.0000321452     0.0000461639     0.0000027399     0.0002554098    -0.0000057142
   32  C  3  S      0.0001229420    -0.0001829184    -0.0000322936    -0.0006346993     0.0000160901
   33  C  3  S     -0.0033888632     0.0021707038     0.0005729278     0.0217007321    -0.0000160505
   34  C  3  X      0.0000635413    -0.0000200532    -0.0000027269    -0.0004187167    -0.0000010893
   35  C  3  Y     -0.0000745032     0.0000184626     0.0000107197     0.0003271913     0.0000035362
   36  C  3  Z     -0.0000058555    -0.0000163323    -0.0000005917    -0.0000151804     0.0000034880
   37  C  3  X     -0.0006786147     0.0004043775     0.0001183742     0.0022746859     0.0000166069
   38  C  3  Y     -0.0003193934    -0.0000084175     0.0000357787     0.0007054351     0.0000400650
   39  C  3  Z     -0.0013675168     0.0007943656     0.0001715855     0.0083451617     0.0000119642
   40  C  3 XX      0.0000649678     0.0000021535    -0.0000032991    -0.0003473808    -0.0000043432
   41  C  3 YY      0.0000010452    -0.0000343808    -0.0000046662     0.0000087753     0.0000044412
   42  C  3 ZZ     -0.0000311969    -0.0000108595    -0.0000022035    -0.0000018950     0.0000061938
   43  C  3 XY     -0.0000210094     0.0000247371     0.0000042499     0.0001521012    -0.0000012170
   44  C  3 XZ     -0.0000072391     0.0000042694    -0.0000012790    -0.0002060154     0.0000025198
   45  C  3 YZ     -0.0000290371     0.0000045788     0.0000034720     0.0001688537     0.0000014372
   46  C  4  S     -0.0000156515    -0.0001128693    -0.0000072756    -0.0003630060     0.0000170536
   47  C  4  S     -0.0002848290     0.0000872755     0.0000270800     0.0004507819     0.0000288706
   48  C  4  S      0.0079743061    -0.0000916651    -0.0008483878    -0.0378377087    -0.0006751875
   49  C  4  X      0.0001880160     0.0000674596    -0.0000071291    -0.0006047915    -0.0000250997
   50  C  4  Y     -0.0000153270    -0.0000240923     0.0000001461     0.0003130145    -0.0000000536
   51  C  4  Z     -0.0000478608    -0.0000325503    -0.0000106896    -0.0001651548     0.0000119188
   52  C  4  X     -0.0002265415     0.0011464209     0.0001033169     0.0040850320    -0.0001575750
   53  C  4  Y     -0.0027450904     0.0004985001     0.0004017869     0.0157968555     0.0001669945
   54  C  4  Z      0.0014527690    -0.0003071810    -0.0001780322    -0.0098507091    -0.0000560535
   55  C  4 XX     -0.0000229981     0.0000968860     0.0000142513     0.0005705315    -0.0000136620
   56  C  4 YY     -0.0000351404     0.0000055127    -0.0000038612    -0.0001042620     0.0000042857
   57  C  4 ZZ     -0.0000161889     0.0000057706     0.0000015792    -0.0001531602     0.0000042721
   58  C  4 XY     -0.0000183841    -0.0000370471     0.0000013340    -0.0000567481     0.0000080349
   59  C  4 XZ      0.0000096271    -0.0000323937    -0.0000092304    -0.0003639418     0.0000056534
   60  C  4 YZ      0.0000172194     0.0000148056     0.0000055099     0.0001191369    -0.0000044854
   61  C  5  S     -0.0003801702     0.0005040006     0.0000661211    -0.0056548130     0.0000206016
   62  C  5  S      0.0004533140    -0.0006516163    -0.0000123940    -0.0004792535     0.0000182042
   63  C  5  S      0.0077689367    -0.0034213935    -0.0023929477    -0.0371338959    -0.0000219950
   64  C  5  X     -0.0000289900    -0.0000949275     0.0000048559    -0.0009954881     0.0000209618
   65  C  5  Y      0.0001817210     0.0001175642    -0.0000105783    -0.0001634205    -0.0000356280
   66  C  5  Z     -0.0000695195    -0.0001256973    -0.0000102688     0.0005935221     0.0000213116
   67  C  5  X      0.0077228262    -0.0028853864    -0.0018237390    -0.0642650800    -0.0000040674
   68  C  5  Y     -0.0039592225    -0.0027577023     0.0002523031     0.0065657090     0.0007236159
   69  C  5  Z     -0.0016397629     0.0047819942     0.0009484019     0.0335880834    -0.0006624973
   70  C  5 XX     -0.0000025928     0.0000167196    -0.0000079891    -0.0028060719     0.0000261274
   71  C  5 YY      0.0000970997    -0.0000943231     0.0000039475    -0.0000574510    -0.0000022357
   72  C  5 ZZ      0.0000702424    -0.0000483139     0.0000013620    -0.0007365424    -0.0000012948
   73  C  5 XY      0.0000145631     0.0000068747    -0.0000016614     0.0001502281    -0.0000097707
   74  C  5 XZ      0.0000446504    -0.0001154236     0.0000096732     0.0016410370    -0.0000047269
   75  C  5 YZ     -0.0000242363    -0.0000342905     0.0000044289    -0.0001025165     0.0000108100
   76  C  6  S      0.0002103196     0.0000248089    -0.0000069753    -0.0001268490    -0.0000218415
   77  C  6  S     -0.0000279434     0.0000003003     0.0000083295     0.0001930411     0.0000005160
   78  C  6  S     -0.0022928032     0.0003101731     0.0002634919     0.0073231711     0.0001442964
   79  C  6  X     -0.0000524586    -0.0000063531    -0.0000008493     0.0001856539     0.0000056703
   80  C  6  Y      0.0000096480     0.0000191170    -0.0000026272     0.0001548676    -0.0000030246
   81  C  6  Z      0.0000777026    -0.0000065263    -0.0000052134    -0.0003315743    -0.0000067563
   82  C  6  X     -0.0002179889     0.0000341107     0.0000229007     0.0002546062     0.0000299084
   83  C  6  Y      0.0002877986    -0.0001406142    -0.0000629819     0.0001063719    -0.0000079293
   84  C  6  Z      0.0008803323    -0.0002420015    -0.0001009540    -0.0049900642    -0.0000292199
   85  C  6 XX      0.0000044163    -0.0000185707    -0.0000050954    -0.0001764456     0.0000035664
   86  C  6 YY     -0.0000145442     0.0000050288     0.0000037012    -0.0000044474     0.0000002782
   87  C  6 ZZ     -0.0000612758     0.0000111313     0.0000067235     0.0003069749     0.0000028213
   88  C  6 XY      0.0000080676    -0.0000181105    -0.0000009198    -0.0000587479     0.0000011791
   89  C  6 XZ      0.0000089417     0.0000185415     0.0000049225     0.0001500327    -0.0000049491
   90  C  6 YZ     -0.0000251932    -0.0000011573     0.0000032534     0.0000315776     0.0000033076
   91  C  7  S      0.0000585255     0.0000843949    -0.0000097492    -0.0000080554    -0.0000161075
   92  C  7  S     -0.0001519868    -0.0000881987     0.0000215943     0.0011591010     0.0000180523
   93  C  7  S      0.0032776919    -0.0006521797    -0.0008033747    -0.0349053032    -0.0000900048
   94  C  7  X     -0.0000136642     0.0000179010     0.0000081058     0.0001875575    -0.0000022527
   95  C  7  Y      0.0000336092    -0.0000369124    -0.0000050447    -0.0004337567     0.0000042811
   96  C  7  Z     -0.0000328785     0.0000279246     0.0000023285     0.0003613554    -0.0000023471
   97  C  7  X     -0.0021620558     0.0009827805     0.0004122473     0.0219866786    -0.0000154709
   98  C  7  Y      0.0036548284    -0.0009211754    -0.0007281133    -0.0369240315    -0.0000749579
   99  C  7  Z     -0.0018447423     0.0000490771     0.0003512747     0.0169248333     0.0001030106
  100  C  7 XX     -0.0000280567    -0.0000243871     0.0000036458     0.0000979336     0.0000043126
  101  C  7 YY     -0.0000115532    -0.0000212065    -0.0000002047    -0.0000637813     0.0000030405
  102  C  7 ZZ     -0.0000205450    -0.0000217774     0.0000030710     0.0000764611     0.0000040925
  103  C  7 XY      0.0000014867     0.0000010718     0.0000015272     0.0000765214     0.0000001436
  104  C  7 XZ      0.0000286519     0.0000034862    -0.0000033117    -0.0000990926    -0.0000039280
  105  C  7 YZ     -0.0000033087    -0.0000111463     0.0000023780     0.0001089259     0.0000007036
  106  C  8  S      0.0163435060    -0.0145665320    -0.0037308008    -0.0070499663     0.0016655729
  107  C  8  S      0.0012511269    -0.0011266498     0.0002615119    -0.0000336997    -0.0001110094
  108  C  8  S     -0.0271636791     0.0271196774     0.0079175625    -0.0083653905    -0.0015375843
  109  C  8  X      0.0003982610    -0.0008648952    -0.0000153069     0.0009870441     0.0000467590
  110  C  8  Y      0.0008293421     0.0008857214    -0.0002259330    -0.0000168071    -0.0004802500
  111  C  8  Z     -0.0008967212    -0.0002652090     0.0001928671    -0.0005163243     0.0003693150
  112  C  8  X      0.0083475062    -0.0131246835    -0.0024769066     0.0256650514    -0.0001126272
  113  C  8  Y      0.0083057120     0.0101931381     0.0032553511    -0.0024632140     0.0022565021
  114  C  8  Z     -0.0113060214    -0.0014090313    -0.0013445016    -0.0115362300    -0.0017891169
  115  C  8 XX      0.0001967822    -0.0007656792    -0.0003598071    -0.0024392139     0.0000818338
  116  C  8 YY      0.0010563744    -0.0011802299    -0.0004045350    -0.0000217556    -0.0000245192
  117  C  8 ZZ      0.0010609721    -0.0001631422    -0.0002696570    -0.0005114141    -0.0001787432
  118  C  8 XY      0.0003798891     0.0011240699     0.0001373783     0.0002366037    -0.0002393944
  119  C  8 XZ     -0.0004618201    -0.0004205435     0.0001705639     0.0013614248     0.0000920383
  120  C  8 YZ     -0.0012500007     0.0005682773     0.0004067913     0.0000024545     0.0000661388
  121  N  9  S      0.0000027596    -0.0000007328    -0.0000001948    -0.0000235020    -0.0000000111
  122  N  9  S     -0.0001323366     0.0000550696     0.0000159685     0.0011554397    -0.0000021641
  123  N  9  S      0.0029282318    -0.0009059343    -0.0004853806    -0.0277935882    -0.0000324622
  124  N  9  X     -0.0000048560    -0.0000266881     0.0000001967     0.0000744383     0.0000055456
  125  N  9  Y      0.0000137631    -0.0000062683    -0.0000011283    -0.0001417076     0.0000004486
  126  N  9  Z     -0.0000048072     0.0000291201     0.0000017654     0.0001331056    -0.0000054783
  127  N  9  X     -0.0003778900    -0.0000600263     0.0000606123     0.0034594299     0.0000326786
  128  N  9  Y      0.0006331932    -0.0002057210    -0.0000914508    -0.0057286576    -0.0000047648
  129  N  9  Z     -0.0002865558     0.0002642241     0.0000476241     0.0031810536    -0.0000274398
  130  N  9 XX     -0.0000325802     0.0000324900     0.0000027690     0.0002775387    -0.0000041810
  131  N  9 YY     -0.0000214766     0.0000131664     0.0000032161     0.0002190864    -0.0000013743
  132  N  9 ZZ     -0.0000344061     0.0000077160     0.0000029875     0.0002525543    -0.0000001715
  133  N  9 XY     -0.0000120001    -0.0000104593     0.0000006626     0.0000585068     0.0000018929
  134  N  9 XZ      0.0000052688    -0.0000029985    -0.0000003790    -0.0000465412     0.0000003045
  135  N  9 YZ     -0.0000099437     0.0000156375     0.0000006682     0.0000930432    -0.0000025570
  136  C 10  S     -0.9764026716    -0.0093082146     0.1441870600     0.0022279641     0.0706211997
  137  C 10  S     -0.0401435889    -0.0008332059     0.0073702424    -0.0002492078     0.0032999184
  138  C 10  S      0.0212473359    -0.0115342311    -0.0151990339    -0.0116116575    -0.0150601711
  139  C 10  X     -0.0002593283    -0.0000730590     0.0014177762    -0.0000403434     0.0011632990
  140  C 10  Y      0.0009719515    -0.0000560517    -0.0003358232     0.0000373578    -0.0000504554
  141  C 10  Z     -0.0006534710     0.0000859625    -0.0004850235    -0.0000126353    -0.0005835959
  142  C 10  X      0.0014881546     0.0053166288     0.0018910106    -0.0064232597    -0.0021655362
  143  C 10  Y      0.0017433797     0.0006185014     0.0023160586     0.0063032377    -0.0002391454
  144  C 10  Z     -0.0022359631    -0.0033465240    -0.0029259184    -0.0017758387     0.0013582276
  145  C 10 XX     -0.0007485706    -0.0000505188     0.0014028210     0.0001909970     0.0011299221
  146  C 10 YY     -0.0001767688     0.0002315211     0.0001223105    -0.0000019434     0.0001120557
  147  C 10 ZZ     -0.0001463616     0.0000165661     0.0004052772     0.0001636145     0.0002836326
  148  C 10 XY      0.0001911687    -0.0001646087    -0.0000983613     0.0001475264    -0.0001472921
  149  C 10 XZ      0.0010652501     0.0001245165    -0.0009085611    -0.0001799485    -0.0006737459
  150  C 10 YZ      0.0012296662    -0.0002008871    -0.0002469712     0.0000230268    -0.0001747309
  151  C 11  S     -0.1590708551     0.0391863935    -0.8106089762    -0.0057505033    -0.5344548629
  152  C 11  S     -0.0050442473     0.0005164630    -0.0327108438     0.0000917311    -0.0231384845
  153  C 11  S     -0.0072197266    -0.0014826821     0.0206798870     0.0087912407     0.0306425896
  154  C 11  X     -0.0018077809    -0.0000531993     0.0011437214    -0.0000957694    -0.0004832349
  155  C 11  Y      0.0001914373     0.0002727621    -0.0001376174    -0.0000561909     0.0013772170
  156  C 11  Z      0.0008117596    -0.0001971604    -0.0005005710     0.0001005054    -0.0008801265
  157  C 11  X     -0.0000202261    -0.0011460830     0.0006911244    -0.0012512641    -0.0026134126
  158  C 11  Y     -0.0000925233    -0.0013863137    -0.0021491271    -0.0010662121    -0.0017297107
  159  C 11  Z      0.0000876218     0.0017547318     0.0014068897     0.0015521719     0.0028356911
  160  C 11 XX      0.0016384081    -0.0001512344    -0.0007819126     0.0000050037    -0.0014864991
  161  C 11 YY      0.0001824696    -0.0002532246     0.0003256622     0.0000651961    -0.0008777446
  162  C 11 ZZ      0.0004634009    -0.0001767400     0.0002512870     0.0000812194     0.0000169953
  163  C 11 XY     -0.0001811281     0.0000645255     0.0002934869     0.0000387964     0.0013321066
  164  C 11 XZ     -0.0007445320    -0.0001600368     0.0008152076     0.0000872692     0.0002427291
  165  C 11 YZ      0.0001098806    -0.0001029647     0.0004133955     0.0001068114     0.0007745749
  166  C 12  S     -0.0232172410     0.1097035192    -0.5216945565     0.0015536347     0.7317306141
  167  C 12  S     -0.0002341282     0.0036101965    -0.0201621234     0.0003233263     0.0302397086
  168  C 12  S      0.0019915215    -0.0030178167     0.0029052493    -0.0057857911    -0.0282003608
  169  C 12  X     -0.0001199167     0.0001641161    -0.0005810870    -0.0001538205    -0.0012203198
  170  C 12  Y     -0.0000424020    -0.0000033933     0.0009585258     0.0000295426     0.0013327964
  171  C 12  Z      0.0000995868    -0.0000852557    -0.0004803891     0.0000597893    -0.0004472263
  172  C 12  X      0.0003809361    -0.0011267321    -0.0011342020     0.0024052326     0.0032219173
  173  C 12  Y      0.0018795334     0.0019562671     0.0003202501    -0.0001024501    -0.0003109260
  174  C 12  Z     -0.0017579942    -0.0010130968     0.0003417419    -0.0012071073    -0.0014704726
  175  C 12 XX     -0.0000770895     0.0000580353     0.0005836155     0.0000905731     0.0006457816
  176  C 12 YY     -0.0000044153    -0.0000780212     0.0008014609     0.0000618129     0.0008029560
  177  C 12 ZZ      0.0000030227    -0.0001217029     0.0003542663     0.0000948993    -0.0001883426
  178  C 12 XY      0.0000325765    -0.0001018945    -0.0004927475     0.0000285373    -0.0011669295
  179  C 12 XZ      0.0000884131    -0.0000791482     0.0003908989     0.0000224058     0.0000276489
  180  C 12 YZ      0.0000902710    -0.0000677469     0.0000315595     0.0000821335    -0.0009687651
  181  C 13  S      0.0020380797     0.2434053614    -0.1176355787     0.0035560258     0.3604025755
  182  C 13  S      0.0010257801     0.0084024211    -0.0039430414     0.0004286940     0.0141307183
  183  C 13  S      0.0013290930     0.0054277747    -0.0009170531     0.0095786725     0.0000136070
  184  C 13  X     -0.0001663196     0.0016398615     0.0004806035    -0.0001351495    -0.0009760368
  185  C 13  Y      0.0002083894    -0.0001090742     0.0004500410     0.0000736136    -0.0007330970
  186  C 13  Z     -0.0000830977    -0.0007863230    -0.0006284457     0.0000138651     0.0011265285
  187  C 13  X      0.0015296705    -0.0000821529     0.0031480529    -0.0021534470     0.0008033626
  188  C 13  Y     -0.0016313907    -0.0002852033     0.0002008229     0.0015766755    -0.0000194254
  189  C 13  Z      0.0005272861     0.0002798339    -0.0018481038    -0.0001526945    -0.0004130513
  190  C 13 XX      0.0000954446    -0.0014986858    -0.0002658795    -0.0000024326     0.0001875812
  191  C 13 YY      0.0001669323    -0.0002221649     0.0002902270     0.0000501859    -0.0007223333
  192  C 13 ZZ      0.0002324037    -0.0005912509     0.0003099279     0.0000935804    -0.0007208911
  193  C 13 XY      0.0001078883    -0.0000034005     0.0002391484     0.0000681369    -0.0003497752
  194  C 13 XZ      0.0000222057     0.0007443531     0.0000432790     0.0000555532    -0.0000759906
  195  C 13 YZ      0.0000454338    -0.0000675171    -0.0002855167     0.0000840061     0.0004903218
  196  C 14  S     -0.0005461369     0.9518726548     0.1248868407     0.0142029764    -0.1538485788
  197  C 14  S      0.0003147769     0.0389776303     0.0058564662     0.0001948465    -0.0069595217
  198  C 14  S      0.0113959407    -0.0197218864     0.0004737609    -0.0134808805     0.0078283198
  199  C 14  X      0.0000656248    -0.0003490682     0.0000545159     0.0000317070    -0.0004548557
  200  C 14  Y     -0.0001044071     0.0009617149     0.0002885209    -0.0000333075    -0.0001004401
  201  C 14  Z      0.0000514705    -0.0005987145    -0.0002665124     0.0000090630     0.0003245589
  202  C 14  X     -0.0061226252    -0.0028654874     0.0018272160    -0.0035197529    -0.0023749350
  203  C 14  Y      0.0016122874     0.0023774774    -0.0010904851    -0.0061399014     0.0019495391
  204  C 14  Z      0.0019422833    -0.0004269435    -0.0000767043     0.0069090718    -0.0003413902
  205  C 14 XX      0.0000321569     0.0009363786     0.0004267901     0.0002554439    -0.0005348477
  206  C 14 YY     -0.0002311046     0.0002568036     0.0001114828     0.0000195343     0.0000534778
  207  C 14 ZZ     -0.0001185511    -0.0003232160     0.0000322033     0.0000088163     0.0000320947
  208  C 14 XY      0.0000348499    -0.0009445444    -0.0002125321    -0.0001148504     0.0001819110
  209  C 14 XZ     -0.0000023729    -0.0005378626    -0.0001308956    -0.0000101145     0.0003304125
  210  C 14 YZ      0.0002724152    -0.0008782856    -0.0000600654     0.0001197283     0.0000842326
  211  H 15  S      0.0000267598     0.0000541008    -0.0000062370     0.0001348094    -0.0000077187
  212  H 15  S     -0.0000147780     0.0001056841    -0.0000149998     0.0001990496    -0.0000053152
  213  H 16  S     -0.0000017344    -0.0000749854    -0.0000025924    -0.0004996875     0.0000121897
  214  H 16  S     -0.0000587033    -0.0001183236     0.0000076152    -0.0005097378     0.0000242046
  215  H 17  S      0.0000192474    -0.0000413030    -0.0000027150     0.0001907892     0.0000013005
  216  H 17  S     -0.0002310728     0.0000880100    -0.0000186118     0.0002652472     0.0000213827
  217  H 18  S      0.0001329828    -0.0000873161    -0.0000128501    -0.0009915085     0.0000050993
  218  H 18  S     -0.0000996586    -0.0001506529    -0.0000670190    -0.0020938685     0.0000353156
  219  H 19  S      0.0000161944    -0.0000121429    -0.0000043021     0.0001754409    -0.0000029034
  220  H 19  S     -0.0000700840     0.0001310948     0.0000279214     0.0008521779    -0.0000176349
  221  H 20  S      0.0000630954     0.0000014496    -0.0000031723    -0.0003608184    -0.0000024191
  222  H 20  S      0.0002435220     0.0000165428    -0.0000206697    -0.0011011116    -0.0000156238
  223  H 21  S      0.0024016126     0.0007058372    -0.0002979573    -0.0008981122     0.0002075475
  224  H 21  S     -0.0067712486     0.0024620113     0.0023326033    -0.0024418308     0.0019925505
  225  H 22  S      0.0007073244     0.0003790674     0.0023786529    -0.0000272771     0.0014737244
  226  H 22  S      0.0004104532     0.0011712321    -0.0050095656    -0.0005161619    -0.0048931462
  227  H 23  S     -0.0002737017    -0.0000176156     0.0018147720    -0.0001874197    -0.0021017485
  228  H 23  S     -0.0007091055     0.0010672320    -0.0017945855    -0.0003937008     0.0053031333
  229  H 24  S     -0.0004765912    -0.0009427928     0.0001098692    -0.0000303875    -0.0013215714
  230  H 24  S     -0.0009478894     0.0001119836    -0.0006919804    -0.0004219819     0.0011593429
  231  H 25  S     -0.0006571627    -0.0023282309    -0.0005519834    -0.0010019222     0.0004813744
  232  H 25  S     -0.0025036586     0.0064893542     0.0004607051    -0.0024706203    -0.0013690356
  233  C 26  S      0.0052814910    -0.0178701582    -0.0020509686     0.7316663548    -0.0033987530
  234  C 26  S      0.0014905583    -0.0021237734     0.0000200546     0.0292270051    -0.0001504982
  235  C 26  S      0.0135676370    -0.0190649361     0.0006918435     0.0382468905    -0.0000005414
  236  C 26  X      0.0001920140    -0.0001288321     0.0000860185    -0.0012152074    -0.0000195187
  237  C 26  Y     -0.0001443756    -0.0001522416    -0.0000024371    -0.0000159252     0.0000346374
  238  C 26  Z      0.0000295437     0.0001870374    -0.0000471288     0.0006305322    -0.0000184972
  239  C 26  X      0.0149217321    -0.0149936763    -0.0027716118    -0.0573177216     0.0004529545
  240  C 26  Y      0.0019382707     0.0029430265     0.0001279354     0.0016948257    -0.0004839671
  241  C 26  Z     -0.0095911311     0.0054181764     0.0014070414     0.0304078505     0.0001696011
  242  C 26 XX      0.0003398572    -0.0004146414    -0.0000060495     0.0028935122    -0.0000200739
  243  C 26 YY      0.0001763501    -0.0001700867     0.0000335198    -0.0007141906     0.0000005580
  244  C 26 ZZ      0.0001986104    -0.0002500133     0.0000227434     0.0003126458    -0.0000095188
  245  C 26 XY     -0.0000322478     0.0000153811     0.0000019136    -0.0001047415    -0.0000075705
  246  C 26 XZ     -0.0000951955     0.0001567944     0.0000283346    -0.0022393996     0.0000186478
  247  C 26 YZ      0.0000005861     0.0000123372     0.0000071129     0.0000683949     0.0000013969
  248  C 27  S     -0.0037901651    -0.0018804650    -0.0060955998     0.6658669537    -0.0014392956
  249  C 27  S     -0.0006017980     0.0003141959    -0.0006440640     0.0280833339     0.0000967478
  250  C 27  S     -0.0051748461     0.0063078096     0.0008284886     0.0487116034    -0.0000579280
  251  C 27  X     -0.0001651987     0.0002598176    -0.0001525966     0.0015019059     0.0000486696
  252  C 27  Y     -0.0000514273    -0.0001002703    -0.0000854367    -0.0000998789    -0.0001154667
  253  C 27  Z      0.0001344124    -0.0000635068     0.0001520760    -0.0007180011     0.0000698128
  254  C 27  X      0.0218495357    -0.0216743974    -0.0008837508     0.0069327461    -0.0000609944
  255  C 27  Y     -0.0045067767    -0.0020266477    -0.0002094533    -0.0001655210     0.0003561147
  256  C 27  Z     -0.0079279316     0.0133003119     0.0006261630    -0.0040139828    -0.0002709914
  257  C 27 XX     -0.0003909784     0.0006230483     0.0000743724     0.0024788264     0.0000163499
  258  C 27 YY     -0.0001453160     0.0001909184    -0.0000205290    -0.0001485554     0.0000107285
  259  C 27 ZZ     -0.0003491552     0.0000438642    -0.0000904922     0.0004674205     0.0000113949
  260  C 27 XY     -0.0001843921    -0.0003445299    -0.0001200133    -0.0001758238    -0.0000034234
  261  C 27 XZ      0.0003893823    -0.0001040934    -0.0000509234    -0.0014695642     0.0000268010
  262  C 27 YZ      0.0002385474    -0.0000020336    -0.0000770966     0.0001180585     0.0000432712
  263  C 28  S      0.0000028445     0.0001473671     0.0000142164     0.0002997211    -0.0000192888
  264  C 28  S      0.0001750073    -0.0001193718    -0.0000512368    -0.0016064183     0.0000014306
  265  C 28  S     -0.0063841420    -0.0026567899     0.0009207421     0.0252189912     0.0008703538
  266  C 28  X     -0.0000141473    -0.0001243933    -0.0000114520    -0.0006022249     0.0000196162
  267  C 28  Y     -0.0000640816     0.0000087110     0.0000078528     0.0004596682     0.0000051250
  268  C 28  Z      0.0000160651     0.0000174758     0.0000028441     0.0001244440    -0.0000044148
  269  C 28  X     -0.0030771269     0.0002119197     0.0006026449     0.0293323156     0.0001626896
  270  C 28  Y      0.0030816953    -0.0024409748    -0.0007810943    -0.0418661417     0.0002001614
  271  C 28  Z     -0.0002161785     0.0021586751     0.0002586627     0.0175460523    -0.0003534962
  272  C 28 XX     -0.0000180029    -0.0000479429    -0.0000010312     0.0000029115     0.0000060503
  273  C 28 YY      0.0000263228    -0.0000067203    -0.0000071977    -0.0000559149    -0.0000007879
  274  C 28 ZZ     -0.0000305869    -0.0000334757    -0.0000032291    -0.0000982757     0.0000086583
  275  C 28 XY     -0.0000002321    -0.0000179296    -0.0000030332    -0.0001553906     0.0000027080
  276  C 28 XZ      0.0000594181     0.0000496441    -0.0000074483    -0.0002197848    -0.0000112757
  277  C 28 YZ      0.0000269627     0.0000289564    -0.0000003895    -0.0000937974    -0.0000084657

                         16               17               18               19               20
                  -10.5826916223   -10.5813579086    -1.0254763430    -0.9839542309    -0.9441517091
    1  C  1  S      0.0000185104     0.0004735519     0.1077442128     0.0211490651     0.0040609076
    2  C  1  S     -0.0000582133    -0.0017668536    -0.1995457124    -0.0412506208    -0.0067568471
    3  C  1  S      0.0000984947     0.0156400364    -0.0613211828     0.0501740817     0.0001640153
    4  C  1  X     -0.0000121463    -0.0001296338    -0.0386864949     0.0007831789    -0.0001859911
    5  C  1  Y      0.0000059953    -0.0001836677    -0.0128095034    -0.0106316843    -0.0004667470
    6  C  1  Z      0.0000066364     0.0001442634     0.0617092157     0.0179225195     0.0019646810
    7  C  1  X     -0.0000197514     0.0041542107    -0.0138488208     0.0129606486     0.0009493107
    8  C  1  Y     -0.0000399746     0.0016973962    -0.0116138254     0.0062668972    -0.0002566455
    9  C  1  Z     -0.0000649441    -0.0047278466     0.0206453154    -0.0237317230     0.0006811561
   10  C  1 XX     -0.0000132256    -0.0001920147    -0.0108697931    -0.0010037312    -0.0001933666
   11  C  1 YY     -0.0000085180    -0.0002229573    -0.0108061127    -0.0030997099    -0.0004168888
   12  C  1 ZZ     -0.0000043642    -0.0002659078    -0.0162615577    -0.0040758333    -0.0005503496
   13  C  1 XY     -0.0000004508    -0.0000578120    -0.0012613435    -0.0004197668     0.0000183730
   14  C  1 XZ     -0.0000037571    -0.0000754555     0.0056662963     0.0007744829     0.0001431724
   15  C  1 YZ     -0.0000037133     0.0000060610     0.0026469148     0.0010246104     0.0000944435
   16  C  2  S     -0.0000067128    -0.0001156687     0.0922284496     0.0250377185     0.0036686566
   17  C  2  S      0.0000041289     0.0002459119    -0.1676119275    -0.0427181443    -0.0066650416
   18  C  2  S      0.0000489245    -0.0054932029    -0.0362546018    -0.0633437093    -0.0068222813
   19  C  2  X      0.0000013450     0.0001397899    -0.0431394558    -0.0083333465    -0.0010142673
   20  C  2  Y     -0.0000008861    -0.0000052069    -0.0533013800    -0.0173143768    -0.0018612725
   21  C  2  Z     -0.0000085970    -0.0002274680    -0.0183609845    -0.0003511903    -0.0007090145
   22  C  2  X      0.0000133664    -0.0014054155    -0.0088434834    -0.0154477945    -0.0013962396
   23  C  2  Y      0.0000825791    -0.0024897751    -0.0102585260    -0.0181512321    -0.0022574769
   24  C  2  Z     -0.0001055735    -0.0012988391    -0.0035169759    -0.0081134992     0.0005747136
   25  C  2 XX      0.0000006633     0.0000925440    -0.0082958399    -0.0010850010    -0.0002291896
   26  C  2 YY     -0.0000009713     0.0000233824    -0.0122180450    -0.0036446925    -0.0004791455
   27  C  2 ZZ     -0.0000012579     0.0000152560    -0.0105881108    -0.0026826182    -0.0004541588
   28  C  2 XY      0.0000022682    -0.0001221545    -0.0075521763    -0.0022179702    -0.0002404727
   29  C  2 XZ     -0.0000064449    -0.0000122667    -0.0026111994    -0.0002587736    -0.0000424043
   30  C  2 YZ     -0.0000004330     0.0000136331    -0.0007131747    -0.0000738075    -0.0000303061
   31  C  3  S     -0.0000090573     0.0001549744     0.0855372444     0.0283234434     0.0024260352
   32  C  3  S      0.0000447473     0.0007011376    -0.1570222784    -0.0534825241    -0.0053665803
   33  C  3  S     -0.0005245282    -0.0052396653    -0.0274148920     0.0114844428     0.0124787650
   34  C  3  X      0.0000022392    -0.0002110703    -0.0238019532    -0.0072400886     0.0003036188
   35  C  3  Y     -0.0000071011    -0.0001380828     0.0007332107    -0.0013854512     0.0007429575
   36  C  3  Z      0.0000034739     0.0000646803    -0.0650048700    -0.0196526206    -0.0020997092
   37  C  3  X     -0.0001021308    -0.0025254843    -0.0028617898    -0.0002937175     0.0027361118
   38  C  3  Y     -0.0000058918    -0.0007843697    -0.0017101501    -0.0042142827     0.0008380442
   39  C  3  Z     -0.0001556639    -0.0004899954    -0.0067747280     0.0057615880     0.0040588203
   40  C  3 XX     -0.0000006923    -0.0001471705    -0.0057430531    -0.0020725477    -0.0000985593
   41  C  3 YY      0.0000086112     0.0001721734    -0.0070415014    -0.0024697006    -0.0003095095
   42  C  3 ZZ      0.0000054690     0.0001111900    -0.0153522921    -0.0050621807    -0.0005458262
   43  C  3 XY     -0.0000056610    -0.0000459256    -0.0032300462    -0.0012930912    -0.0000118282
   44  C  3 XZ      0.0000011688    -0.0000574513    -0.0031069934    -0.0008070584     0.0000022449
   45  C  3 YZ     -0.0000022015     0.0000033809     0.0002917940    -0.0002700897     0.0000965327
   46  C  4  S      0.0000223608     0.0001636943     0.1045943188     0.0332943589     0.0011607160
   47  C  4  S     -0.0000109717    -0.0005659162    -0.1930116670    -0.0654897312    -0.0014840410
   48  C  4  S      0.0001486443     0.0048365610    -0.0425774192    -0.0329797671    -0.0191675711
   49  C  4  X     -0.0000153283    -0.0002388676     0.0081453645     0.0047070850     0.0024533639
   50  C  4  Y      0.0000058001     0.0001113827     0.0660917180     0.0193021656     0.0007212278
   51  C  4  Z      0.0000140100     0.0003627413    -0.0276966697    -0.0070465392    -0.0012024266
   52  C  4  X     -0.0002445519    -0.0011431620     0.0084846449     0.0020749629     0.0037479054
   53  C  4  Y     -0.0002126370    -0.0028344286     0.0138944266     0.0086872044     0.0085072934
   54  C  4  Z      0.0001026330    -0.0000236845    -0.0099855175    -0.0074320162    -0.0046583857
   55  C  4 XX     -0.0000248792    -0.0002054142    -0.0086109710    -0.0031000219     0.0002739868
   56  C  4 YY      0.0000036097     0.0000403234    -0.0172015387    -0.0057121170    -0.0002716824
   57  C  4 ZZ      0.0000003278    -0.0001558541    -0.0108818219    -0.0040408494    -0.0002334094
   58  C  4 XY      0.0000077179    -0.0000632772    -0.0016918198    -0.0008943048    -0.0002702678
   59  C  4 XZ      0.0000109057     0.0001110261     0.0021383614     0.0006009079    -0.0000435781
   60  C  4 YZ     -0.0000066940    -0.0001420560     0.0042216235     0.0009046551     0.0001572276
   61  C  5  S     -0.0000627228    -0.0063307651     0.1005877115     0.0168006956    -0.0052202195
   62  C  5  S      0.0000819518     0.0003860086    -0.1856997652    -0.0294590558     0.0090272420
   63  C  5  S      0.0018047820     0.0640803293    -0.0286454610    -0.0448258541    -0.0481426622
   64  C  5  X      0.0000253760    -0.0010473035     0.0566472885     0.0181390112     0.0062750626
   65  C  5  Y     -0.0000241761     0.0001748851     0.0046319828    -0.0102667183    -0.0004735912
   66  C  5  Z      0.0000267020     0.0009846163    -0.0192973737     0.0046372160    -0.0029847472
   67  C  5  X      0.0012904656     0.0259897770     0.0431412183    -0.0546493793    -0.0369213421
   68  C  5  Y      0.0004276547    -0.0031958153    -0.0018628865     0.0078005765     0.0040738083
   69  C  5  Z     -0.0012670339    -0.0155394467    -0.0144338946     0.0323505421     0.0207024642
   70  C  5 XX      0.0000218604    -0.0017364986    -0.0172736344    -0.0041180312     0.0002352294
   71  C  5 YY      0.0000057861     0.0000578857    -0.0074253705    -0.0010234440     0.0002501612
   72  C  5 ZZ      0.0000021770    -0.0005373215    -0.0083294470    -0.0007247930     0.0003207705
   73  C  5 XY     -0.0000091046     0.0000170263     0.0013622662     0.0007427903    -0.0000747797
   74  C  5 XZ      0.0000020160     0.0011350819     0.0034786748     0.0000658723    -0.0000979268
   75  C  5 YZ      0.0000073394    -0.0000820487     0.0047254907     0.0002026391    -0.0000720459
   76  C  6  S     -0.0000071996     0.0000411347     0.0787980659     0.0243856606     0.0028470087
   77  C  6  S     -0.0000092884    -0.0000394533    -0.1461892130    -0.0480018477    -0.0053121751
   78  C  6  S     -0.0001069227    -0.0056384345    -0.0076307799    -0.0107931656     0.0053080148
   79  C  6  X      0.0000043300     0.0001880669    -0.0221675504    -0.0057476997    -0.0000963342
   80  C  6  Y     -0.0000011791     0.0002112560     0.0464385588     0.0121947302     0.0016651190
   81  C  6  Z      0.0000006584    -0.0000592237     0.0319184409     0.0112425940     0.0006021741
   82  C  6  X      0.0000050827    -0.0011068940    -0.0018200040     0.0058509720     0.0007330831
   83  C  6  Y      0.0000518776     0.0024791295     0.0022963510     0.0056309604    -0.0008705525
   84  C  6  Z      0.0000665715     0.0002193954     0.0017057728     0.0027239939    -0.0025818303
   85  C  6 XX      0.0000058905     0.0001118913    -0.0084598013    -0.0028666395    -0.0003427677
   86  C  6 YY     -0.0000029592    -0.0001343921    -0.0117096164    -0.0036658983    -0.0004361459
   87  C  6 ZZ     -0.0000041898    -0.0000212120    -0.0093697129    -0.0033920713    -0.0002318971
   88  C  6 XY      0.0000017607     0.0000155379     0.0026427563     0.0001280113     0.0000147664
   89  C  6 XZ     -0.0000069370    -0.0001007847     0.0013567011     0.0004967416     0.0000188510
   90  C  6 YZ     -0.0000008052    -0.0000686849    -0.0037151660    -0.0014109494    -0.0000809536
   91  C  7  S     -0.0000159751     0.0005925727     0.0546342942    -0.1851655804     0.0003767501
   92  C  7  S      0.0000329015    -0.0007074474    -0.1027468497     0.3621583930    -0.0002186483
   93  C  7  S      0.0003905926     0.0076799418    -0.0139029848    -0.0275167518    -0.0164866318
   94  C  7  X     -0.0000120376    -0.0001379055    -0.0002826367     0.0919949323     0.0001133552
   95  C  7  Y      0.0000053051    -0.0001052046     0.0031652680    -0.1529456661     0.0005953580
   96  C  7  Z      0.0000007836     0.0001479297     0.0000855580     0.0749356090    -0.0004370972
   97  C  7  X     -0.0001122395    -0.0050989060    -0.0150376843     0.1347420646     0.0096298541
   98  C  7  Y      0.0001464611     0.0082023489     0.0249383558    -0.2246845760    -0.0160327805
   99  C  7  Z     -0.0000176772    -0.0039388777    -0.0126094124     0.1085386293     0.0073806714
  100  C  7 XX      0.0000051555    -0.0001326912    -0.0037091324     0.0128375785    -0.0000092796
  101  C  7 YY      0.0000086830    -0.0002075622    -0.0073718615     0.0274395427    -0.0000126681
  102  C  7 ZZ      0.0000064276    -0.0002244012    -0.0027252286     0.0095191587     0.0000629114
  103  C  7 XY     -0.0000006691    -0.0000516032     0.0046942334    -0.0159298889     0.0000904599
  104  C  7 XZ     -0.0000008414     0.0000226291    -0.0023671179     0.0073780239    -0.0000711403
  105  C  7 YZ     -0.0000019707     0.0000386961     0.0041311088    -0.0130039958     0.0000061886
  106  C  8  S      0.0019723752     0.0103316470     0.0016595187     0.0001996760    -0.1358294138
  107  C  8  S     -0.0000652596    -0.0016656273    -0.0021682502     0.0014010795     0.2590382527
  108  C  8  S     -0.0062045672    -0.0510598407     0.0133765238     0.0133759566     0.0179104316
  109  C  8  X      0.0002876067    -0.0010661787     0.0006051371     0.0000044443     0.0351171979
  110  C  8  Y     -0.0004201870     0.0000758584    -0.0000249123     0.0000023419    -0.0024603627
  111  C  8  Z      0.0001912497     0.0005061422    -0.0002305017     0.0000168141    -0.0167896870
  112  C  8  X      0.0006600043     0.0077918657    -0.0078776772    -0.0122844874     0.0151534090
  113  C  8  Y      0.0020410095    -0.0006037815     0.0010694457    -0.0000693319    -0.0009858724
  114  C  8  Z     -0.0020274339    -0.0036584004     0.0021175030     0.0062712740    -0.0072837541
  115  C  8 XX      0.0004651472     0.0018369540     0.0001110083     0.0003088600     0.0164561979
  116  C  8 YY      0.0004917678    -0.0002125874    -0.0000210852     0.0001535262     0.0139428407
  117  C  8 ZZ      0.0002044598     0.0002715922     0.0000187727     0.0001714514     0.0114545392
  118  C  8 XY     -0.0003438670    -0.0001405337     0.0000203345    -0.0000275825    -0.0037937460
  119  C  8 XZ      0.0000008858    -0.0011254766    -0.0000454424    -0.0000697031    -0.0044731848
  120  C  8 YZ     -0.0002768202     0.0001207105     0.0000422173     0.0000100180    -0.0073418138
  121  N  9  S     -0.0000003984     0.0000030371    -0.0386294600     0.2203809175    -0.0006365815
  122  N  9  S      0.0000044141    -0.0002041751    -0.0759434047     0.4370641592    -0.0008306080
  123  N  9  S     -0.0000064889     0.0061637630     0.0052452251    -0.0644879978    -0.0118262004
  124  N  9  X      0.0000086728     0.0000060503    -0.0172500561     0.0933693587    -0.0003415923
  125  N  9  Y     -0.0000004278    -0.0000280126     0.0279540033    -0.1544483734     0.0003711937
  126  N  9  Z     -0.0000070072     0.0000223898    -0.0137900165     0.0743106247    -0.0001208348
  127  N  9  X      0.0000379963    -0.0007829979    -0.0024837818     0.0199499292     0.0014301621
  128  N  9  Y     -0.0000182494     0.0012484851     0.0046369822    -0.0337232769    -0.0022746105
  129  N  9  Z     -0.0000225510    -0.0005657555    -0.0018378281     0.0165109204     0.0012242387
  130  N  9 XX     -0.0000018239    -0.0000160646    -0.0020648317     0.0110610568     0.0000173126
  131  N  9 YY     -0.0000020188    -0.0000015358    -0.0039435517     0.0219897435    -0.0000070155
  132  N  9 ZZ      0.0000023870    -0.0000386428    -0.0016346030     0.0085851331     0.0000440241
  133  N  9 XY      0.0000042469    -0.0000412896     0.0022484663    -0.0121179458     0.0000648742
  134  N  9 XZ     -0.0000010365     0.0000188447    -0.0011358981     0.0057323727    -0.0000332542
  135  N  9 YZ     -0.0000007695    -0.0000141774     0.0018517262    -0.0096854056     0.0000362613
  136  C 10  S     -0.0048851478     0.0059880860     0.0006316612     0.0001071956    -0.1149032015
  137  C 10  S     -0.0005245263    -0.0002958845    -0.0009752907     0.0000143985     0.2112171128
  138  C 10  S      0.0015294810     0.0194960188    -0.0025561736     0.0040410622     0.0672803690
  139  C 10  X     -0.0003350045    -0.0003063029     0.0001461213    -0.0000828958     0.0292625835
  140  C 10  Y      0.0001430606     0.0001346448     0.0002415702     0.0000008983    -0.0470967902
  141  C 10  Z      0.0000617964     0.0000530765    -0.0004414320     0.0000124276     0.0230401913
  142  C 10  X      0.0004057408     0.0069269015     0.0004112711     0.0026376764     0.0096759883
  143  C 10  Y      0.0003575816    -0.0048636383    -0.0000970682    -0.0023253320    -0.0125496023
  144  C 10  Z     -0.0005130071     0.0002859977     0.0000058292     0.0005625966     0.0050492645
  145  C 10 XX     -0.0004393745    -0.0000860061    -0.0000656025     0.0000112695     0.0146178771
  146  C 10 YY     -0.0001808600    -0.0001554473    -0.0000768290    -0.0000053583     0.0118450865
  147  C 10 ZZ     -0.0002499891    -0.0000147772    -0.0000690130    -0.0000366638     0.0095530973
  148  C 10 XY      0.0000025811     0.0001465033    -0.0000412147    -0.0000585503    -0.0036031267
  149  C 10 XZ      0.0002278559    -0.0000062575     0.0000656143     0.0000158923    -0.0045095620
  150  C 10 YZ      0.0001059514     0.0001650120     0.0000585161    -0.0000093409    -0.0069159006
  151  C 11  S      0.0999992705     0.0036176549     0.0002610449     0.0000768222    -0.1034082856
  152  C 11  S      0.0043922954     0.0002220544    -0.0005910433    -0.0003286197     0.1902527551
  153  C 11  S     -0.0129683788    -0.0169593775     0.0010146676    -0.0032596996     0.0284674512
  154  C 11  X      0.0006098257     0.0000494622     0.0001360129     0.0001255527    -0.0197133503
  155  C 11  Y     -0.0008232035    -0.0000070425     0.0000971383     0.0000472071    -0.0361827918
  156  C 11  Z      0.0003533743    -0.0000200730    -0.0001554746    -0.0001058283     0.0404638711
  157  C 11  X     -0.0021837090     0.0043371392    -0.0004682092     0.0001876840    -0.0011651345
  158  C 11  Y      0.0015616522     0.0034531092    -0.0003485967     0.0003213701    -0.0027365016
  159  C 11  Z     -0.0001207669    -0.0051785925     0.0004892902    -0.0003806954     0.0028969947
  160  C 11 XX      0.0007952705    -0.0000517595    -0.0000305886    -0.0000481902     0.0129403221
  161  C 11 YY      0.0006799536     0.0000647105    -0.0000484261    -0.0000415176     0.0105479038
  162  C 11 ZZ      0.0001608460     0.0000463670    -0.0000430860    -0.0000433273     0.0088459661
  163  C 11 XY     -0.0006886174     0.0000165358     0.0000063700     0.0000025382    -0.0027855507
  164  C 11 XZ     -0.0000011872     0.0001213679     0.0000029452    -0.0000036568    -0.0042079823
  165  C 11 YZ     -0.0003991555     0.0000886584    -0.0000092142    -0.0000177556    -0.0062489236
  166  C 12  S     -0.3993073065     0.0030329385     0.0002006831     0.0000657355    -0.0996092621
  167  C 12  S     -0.0176536507    -0.0001387116    -0.0003938086    -0.0002938980     0.1827352987
  168  C 12  S      0.0300506254     0.0111760189    -0.0003354649     0.0012015217     0.0560928711
  169  C 12  X      0.0010512560    -0.0000339597     0.0002088133     0.0001179797    -0.0507565537
  170  C 12  Y      0.0009982816     0.0000043309     0.0000471891     0.0000142115     0.0040698411
  171  C 12  Z     -0.0013875154     0.0000151555     0.0000089199    -0.0000445786     0.0238030326
  172  C 12  X     -0.0027049401    -0.0046894122     0.0002349876    -0.0006133590    -0.0157585604
  173  C 12  Y      0.0001839101     0.0003724419    -0.0000151652     0.0003280661     0.0013754796
  174  C 12  Z      0.0012965646     0.0022015305     0.0001157708     0.0001066646     0.0072778704
  175  C 12 XX     -0.0005565280    -0.0000479171    -0.0000416920    -0.0000425566     0.0131717086
  176  C 12 YY     -0.0014041328     0.0000216611    -0.0000229272    -0.0000137345     0.0099865950
  177  C 12 ZZ     -0.0009818814     0.0000147318    -0.0000253612    -0.0000368991     0.0081973315
  178  C 12 XY      0.0001551385     0.0000165166     0.0000037501    -0.0000179460    -0.0032016727
  179  C 12 XZ      0.0005424296     0.0000477141     0.0000074192     0.0000076461    -0.0041819516
  180  C 12 YZ      0.0017601516     0.0000201183    -0.0000028445    -0.0000285362    -0.0057782340
  181  C 13  S      0.8812449589     0.0053910032     0.0002624897     0.0000642205    -0.1023681175
  182  C 13  S      0.0369240679     0.0002791988    -0.0005554808    -0.0003320009     0.1882793257
  183  C 13  S     -0.0394401418    -0.0170016602     0.0000087633    -0.0020513163     0.0277582906
  184  C 13  X     -0.0007926277     0.0000511255     0.0002074836     0.0001233114    -0.0386124518
  185  C 13  Y      0.0013100451     0.0000004451    -0.0001157530    -0.0000872098     0.0406114715
  186  C 13  Z     -0.0006612371    -0.0000280251    -0.0000218099     0.0000058693    -0.0129332937
  187  C 13  X      0.0024002804     0.0063292259    -0.0002986243     0.0000425554    -0.0023463179
  188  C 13  Y     -0.0032376099    -0.0042341291    -0.0000278016     0.0004652941     0.0033000400
  189  C 13  Z      0.0013957168     0.0001193233     0.0001302168    -0.0004206796    -0.0014993710
  190  C 13 XX      0.0013117823    -0.0000829698    -0.0000463718    -0.0000205817     0.0131768435
  191  C 13 YY      0.0005412218     0.0000531331    -0.0000321247    -0.0000370504     0.0105708147
  192  C 13 ZZ      0.0007004231     0.0000824581    -0.0000510776    -0.0000559518     0.0082335599
  193  C 13 XY     -0.0000108729     0.0000847320     0.0000086960    -0.0000235382    -0.0036826874
  194  C 13 XZ     -0.0014613249     0.0000815007     0.0000129474    -0.0000060166    -0.0036217532
  195  C 13 YZ     -0.0015317769     0.0000598440    -0.0000030362    -0.0000144715    -0.0058410870
  196  C 14  S     -0.1836055888     0.0094291738     0.0006428847     0.0000817700    -0.1135790835
  197  C 14  S     -0.0087646863    -0.0001422298    -0.0009069659    -0.0000282789     0.2087869962
  198  C 14  S      0.0212458607     0.0192535899    -0.0004400526     0.0026466784     0.0667113318
  199  C 14  X     -0.0017005515    -0.0002484517     0.0002617985    -0.0000304284     0.0058883639
  200  C 14  Y     -0.0000621195    -0.0000943202    -0.0004250813     0.0000453112     0.0446755514
  201  C 14  Z      0.0009572449     0.0002107962     0.0000452647    -0.0000519688    -0.0399175938
  202  C 14  X      0.0004485114     0.0048589052     0.0002359179     0.0016548184     0.0040451580
  203  C 14  Y      0.0008120099     0.0039635724     0.0010069169     0.0006215797     0.0114857955
  204  C 14  Z     -0.0009083261    -0.0058662494    -0.0008139378    -0.0013357984    -0.0116008713
  205  C 14 XX     -0.0019582730    -0.0000464617    -0.0000788488    -0.0000678729     0.0145279664
  206  C 14 YY     -0.0002562072    -0.0001350271    -0.0000461666    -0.0000189201     0.0117371641
  207  C 14 ZZ     -0.0003611881    -0.0000860163    -0.0000279421    -0.0000013069     0.0093605188
  208  C 14 XY      0.0004745004     0.0000211180     0.0000647442     0.0000511216    -0.0037243126
  209  C 14 XZ      0.0009755078     0.0000711218    -0.0000210043    -0.0000279594    -0.0043706209
  210  C 14 YZ      0.0002372251     0.0002079983     0.0000270036    -0.0000397326    -0.0068234887
  211  H 15  S     -0.0000036239     0.0002016282    -0.0308378393    -0.0033555929    -0.0016191280
  212  H 15  S      0.0000017268     0.0003961756    -0.0075672540     0.0014988213    -0.0004320917
  213  H 16  S      0.0000136836    -0.0001794385    -0.0241591763    -0.0068993578    -0.0013628198
  214  H 16  S      0.0000154191    -0.0004734296    -0.0038419167    -0.0022468994    -0.0002235305
  215  H 17  S      0.0000066295     0.0001712886    -0.0228117591    -0.0084060676    -0.0006671203
  216  H 17  S      0.0000172062     0.0006700673    -0.0016117410    -0.0009944701    -0.0003396136
  217  H 18  S      0.0000171670    -0.0002557901    -0.0291648250    -0.0105629853    -0.0002987654
  218  H 18  S      0.0000902270     0.0001532515    -0.0061697095    -0.0015522215    -0.0013615782
  219  H 19  S      0.0000018109     0.0003780710    -0.0273559565    -0.0092417788    -0.0011530430
  220  H 19  S     -0.0000441919    -0.0002126419    -0.0030946167    -0.0055130258     0.0004161327
  221  H 20  S      0.0000000402    -0.0001579002    -0.0272577534    -0.0091872502    -0.0014190707
  222  H 20  S      0.0000034424    -0.0000202365    -0.0035635688     0.0021806423    -0.0005446661
  223  H 21  S     -0.0000723424     0.0006850432    -0.0002053634     0.0003727313     0.0418192835
  224  H 21  S     -0.0003529288     0.0007017798     0.0005569649     0.0001784048     0.0023012489
  225  H 22  S      0.0000916553    -0.0003401568    -0.0000187131     0.0000020459     0.0350873837
  226  H 22  S      0.0019495861    -0.0007555135     0.0001951076     0.0004213108     0.0041521867
  227  H 23  S      0.0008570924     0.0003461214    -0.0000597585     0.0000282189     0.0342516940
  228  H 23  S     -0.0046134988     0.0002390577     0.0000420533     0.0001504327     0.0052810916
  229  H 24  S     -0.0023589024    -0.0003459226    -0.0000562640     0.0000809840     0.0345000622
  230  H 24  S      0.0071888893    -0.0007536023     0.0000879696     0.0007183677     0.0041773037
  231  H 25  S      0.0001125123     0.0006815119    -0.0001700822     0.0003510459     0.0407326948
  232  H 25  S     -0.0032170773     0.0007930477     0.0007916373    -0.0008923473     0.0019091363
  233  C 26  S     -0.0009342013     0.6661172239     0.0270678386     0.0033581734    -0.0237931835
  234  C 26  S     -0.0000329563     0.0348595148    -0.0497492582    -0.0049359828     0.0432373548
  235  C 26  S      0.0011228428     0.0212522481    -0.0687239648     0.0003769843     0.0046568219
  236  C 26  X     -0.0000531357     0.0022689986     0.0211086418     0.0037654180     0.0170410090
  237  C 26  Y      0.0000321980    -0.0001261002     0.0001768953    -0.0014417076    -0.0009476965
  238  C 26  Z      0.0000038659    -0.0010172908    -0.0103006878    -0.0001858768    -0.0081935936
  239  C 26  X      0.0031642586     0.0756947865     0.0087581294    -0.0613251751    -0.0671242861
  240  C 26  Y     -0.0004880203    -0.0022044134    -0.0010213388     0.0011386074     0.0023581471
  241  C 26  Z     -0.0012831058    -0.0386509095    -0.0084448667     0.0306904666     0.0342638875
  242  C 26 XX      0.0000360693     0.0043730214    -0.0045655607    -0.0005861361     0.0041176595
  243  C 26 YY     -0.0000152107    -0.0006095412    -0.0006724744     0.0000536083     0.0013553768
  244  C 26 ZZ     -0.0000094918     0.0007114910    -0.0016160363     0.0000778710     0.0021036473
  245  C 26 XY     -0.0000152880    -0.0002712437     0.0000764709     0.0001900977    -0.0001389808
  246  C 26 XZ     -0.0000245950    -0.0029510424     0.0022075692     0.0001395619    -0.0016707443
  247  C 26 YZ     -0.0000010162     0.0001452968     0.0002539093    -0.0000955361    -0.0000104769
  248  C 27  S      0.0020585518    -0.7319903003     0.0069585511     0.0007132227    -0.0587429872
  249  C 27  S      0.0002868768    -0.0394777615    -0.0139328787     0.0026797192     0.1097548940
  250  C 27  S     -0.0018831823    -0.0444164461     0.0075496359     0.0433158143     0.1205491943
  251  C 27  X      0.0001261153     0.0025678938     0.0064626922     0.0008303204     0.0307425842
  252  C 27  Y     -0.0001080238    -0.0000556473     0.0000126613    -0.0003587953    -0.0024243138
  253  C 27  Z      0.0000229856    -0.0012637078    -0.0029618071    -0.0000029643    -0.0145515406
  254  C 27  X      0.0018922164     0.0616864769    -0.0201388948    -0.0358778677    -0.0057860988
  255  C 27  Y      0.0001657503    -0.0037671595     0.0015884453     0.0026645519     0.0000628835
  256  C 27  Z     -0.0011513833    -0.0297818143     0.0123089732     0.0177037713     0.0027548207
  257  C 27 XX     -0.0000878184    -0.0046710698    -0.0017616308    -0.0001189911     0.0119760925
  258  C 27 YY      0.0000177781     0.0003507237    -0.0005865550     0.0004474755     0.0021594620
  259  C 27 ZZ      0.0000049978    -0.0008161907    -0.0007670813     0.0003873637     0.0042477232
  260  C 27 XY      0.0000187955     0.0002938712    -0.0000050111     0.0000645394    -0.0009213685
  261  C 27 XZ      0.0000995389     0.0027990717     0.0005505349     0.0002148555    -0.0056909861
  262  C 27 YZ      0.0000668072    -0.0001788294     0.0000289054    -0.0000595496    -0.0001303550
  263  C 28  S     -0.0000349583    -0.0001696954     0.1034753438    -0.0175085593     0.0004877380
  264  C 28  S      0.0000457419     0.0002554494    -0.1929625254     0.0357090754    -0.0017689439
  265  C 28  S      0.0004119444    -0.0204887536    -0.0551190176     0.2221578969     0.0170349954
  266  C 28  X      0.0000293749    -0.0001001738     0.0330354444     0.0272329307     0.0028595153
  267  C 28  Y     -0.0000015624     0.0000233826    -0.0278229881    -0.0372860410     0.0002384093
  268  C 28  Z     -0.0000040565     0.0000642688     0.0341480457     0.0214224033    -0.0009980798
  269  C 28  X     -0.0002005190    -0.0017844396    -0.0062095853     0.0918910640     0.0131459006
  270  C 28  Y      0.0005660443     0.0052027121     0.0157615668    -0.1448385664    -0.0173928096
  271  C 28  Z     -0.0004163345    -0.0019861951    -0.0038428426     0.0567874872     0.0063509627
  272  C 28 XX      0.0000091098    -0.0000812769    -0.0137169865     0.0008254815    -0.0002062302
  273  C 28 YY      0.0000057253     0.0001427845    -0.0104801938     0.0038199752    -0.0001214356
  274  C 28 ZZ      0.0000090993     0.0000338367    -0.0090982264     0.0005774411     0.0000284259
  275  C 28 XY      0.0000037885     0.0000302965     0.0044871514    -0.0021604518     0.0001007446
  276  C 28 XZ     -0.0000053591     0.0000396608    -0.0014434663     0.0003860041    -0.0002773302
  277  C 28 YZ     -0.0000074275    -0.0001895365     0.0069438030    -0.0013251235    -0.0000427493

                         21               22               23               24               25
                   -0.8711394419    -0.8482723086    -0.8405440835    -0.8215842507    -0.8064081753
    1  C  1  S      0.0577995052     0.0898729648     0.0831588717     0.0001421861     0.0281881737
    2  C  1  S     -0.1121676134    -0.1865554075    -0.1701903704    -0.0004214252    -0.0521294942
    3  C  1  S      0.0002348772     0.0735226492    -0.0015592659     0.0015457767    -0.0465862553
    4  C  1  X      0.0163812438    -0.0607855405     0.0179033286     0.0004797386    -0.0178500047
    5  C  1  Y     -0.0046431776     0.0514780573     0.0117161633     0.0000381491    -0.1009554660
    6  C  1  Z      0.0276674992    -0.0079096283     0.0305838372     0.0003523289    -0.0515023263
    7  C  1  X      0.0145785151     0.0053702278     0.0141131799     0.0005069073    -0.0037841545
    8  C  1  Y     -0.0065675237     0.0211067741    -0.0032561339    -0.0009089336    -0.0481881009
    9  C  1  Z      0.0048647971    -0.0360535045     0.0015725278     0.0001501700    -0.0132646389
   10  C  1 XX     -0.0031050692    -0.0165987109    -0.0070104396     0.0000128899    -0.0031686958
   11  C  1 YY     -0.0077196101    -0.0085769216    -0.0106903867    -0.0000359767    -0.0118545001
   12  C  1 ZZ     -0.0100230879    -0.0089075837    -0.0143548849    -0.0000583854     0.0038970938
   13  C  1 XY     -0.0003787261     0.0024666931    -0.0002771613    -0.0000114991    -0.0016227638
   14  C  1 XZ      0.0001172825     0.0039444399     0.0001568086    -0.0000102965     0.0021467834
   15  C  1 YZ      0.0004180676    -0.0022420762    -0.0007965496    -0.0000332158     0.0064163144
   16  C  2  S      0.0612534031    -0.0089026111     0.0774929710     0.0008702291    -0.1379031325
   17  C  2  S     -0.1178394105     0.0175383446    -0.1524436357    -0.0016483759     0.2711097753
   18  C  2  S     -0.0493002562    -0.0506193660    -0.0416537654    -0.0016275790     0.0939525487
   19  C  2  X     -0.0047620375    -0.0077262915    -0.0025484660    -0.0000314235     0.0238710996
   20  C  2  Y     -0.0248262592     0.0419014441    -0.0170679361    -0.0003626071     0.0197852578
   21  C  2  Z     -0.0129078100    -0.0857786612    -0.0323949298     0.0002981632    -0.0645068373
   22  C  2  X     -0.0033625999    -0.0133445156     0.0025527331    -0.0002138599     0.0110433181
   23  C  2  Y     -0.0116450971    -0.0104865976    -0.0036244666     0.0003180662     0.0145589449
   24  C  2  Z     -0.0068805815    -0.0436521956    -0.0221562245    -0.0006518569    -0.0176618709
   25  C  2 XX     -0.0023419785    -0.0026263572    -0.0035521377    -0.0000574227     0.0121311056
   26  C  2 YY     -0.0091602466     0.0057915832    -0.0109962602    -0.0001197106     0.0185046037
   27  C  2 ZZ     -0.0088104967    -0.0022157947    -0.0123366462    -0.0001178898     0.0176884975
   28  C  2 XY     -0.0027276277     0.0020087685    -0.0026187778    -0.0000254041     0.0073835866
   29  C  2 XZ     -0.0006707985    -0.0060953096    -0.0019898996    -0.0000080326    -0.0008265504
   30  C  2 YZ     -0.0008484216    -0.0044029851    -0.0019529279     0.0000154867    -0.0052939961
   31  C  3  S      0.0292535591    -0.1121691524     0.0093647709     0.0007443168    -0.1205481410
   32  C  3  S     -0.0578914423     0.2200536019    -0.0158586878    -0.0013406477     0.2401652224
   33  C  3  S      0.0265284031     0.0984828927    -0.0162197609     0.0009684418     0.0490969520
   34  C  3  X      0.0206754066     0.0276730194     0.0371153374     0.0002204526    -0.0153382995
   35  C  3  Y      0.0201832784     0.0281702009     0.0387945051     0.0004467815    -0.0877475841
   36  C  3  Z     -0.0254976454     0.0328866746    -0.0200064494    -0.0003080274     0.0288980152
   37  C  3  X      0.0140130248     0.0123238189     0.0099734289     0.0005721894    -0.0116946564
   38  C  3  Y      0.0110067071     0.0265261208     0.0196583255     0.0007429705    -0.0210768699
   39  C  3  Z      0.0088115200     0.0260365222    -0.0072554724     0.0005699755    -0.0016279231
   40  C  3 XX      0.0008259948     0.0089326336     0.0033796435    -0.0000663072     0.0087556082
   41  C  3 YY     -0.0034548180     0.0128551069    -0.0010161150    -0.0000528997     0.0134952991
   42  C  3 ZZ     -0.0066130980     0.0180315005    -0.0034958260    -0.0000985863     0.0202814361
   43  C  3 XY     -0.0004471272     0.0060931011     0.0007172536    -0.0000156182     0.0024949697
   44  C  3 XZ      0.0020584141     0.0011288026     0.0035492824     0.0000360437    -0.0018044602
   45  C  3 YZ      0.0015006955     0.0037490731     0.0029672886     0.0000403157    -0.0065712834
   46  C  4  S     -0.0139356888    -0.1202695628    -0.0585538183    -0.0001602854     0.0649101828
   47  C  4  S      0.0318073525     0.2440399058     0.1192575313     0.0007846180    -0.1267449514
   48  C  4  S     -0.0766982141    -0.0380440475     0.0105400092    -0.0118838570    -0.1033121195
   49  C  4  X      0.0512635313    -0.0277648485     0.0519533735     0.0003128113     0.0028154178
   50  C  4  Y     -0.0075391461    -0.0316302914    -0.0199866036     0.0001011134    -0.0494215489
   51  C  4  Z     -0.0108283211    -0.0264031641    -0.0105144726     0.0002456247    -0.0950389170
   52  C  4  X      0.0222870138    -0.0141366153     0.0084284153    -0.0016865938     0.0027515067
   53  C  4  Y      0.0298712987     0.0244116231    -0.0044736168     0.0028917407    -0.0005461163
   54  C  4  Z     -0.0203686050    -0.0128419747     0.0008311354    -0.0010591577    -0.0575833580
   55  C  4 XX      0.0036827847     0.0133387802     0.0068544952    -0.0000351716    -0.0066455926
   56  C  4 YY      0.0017513386     0.0186588641     0.0090369515     0.0000672033    -0.0031851858
   57  C  4 ZZ     -0.0001688776     0.0138741122     0.0054220123     0.0000809160    -0.0148754487
   58  C  4 XY     -0.0045569896     0.0038886933    -0.0042946254     0.0000110611     0.0034806086
   59  C  4 XZ      0.0012346687    -0.0017077651     0.0016881119     0.0000355472     0.0061817962
   60  C  4 YZ     -0.0000155656     0.0023287054    -0.0008099323    -0.0000548842     0.0050929166
   61  C  5  S     -0.1099193219     0.0160049913    -0.1115446510    -0.0007692734     0.0008099734
   62  C  5  S      0.2167614834    -0.0334355244     0.2245863598     0.0018396260    -0.0046739414
   63  C  5  S     -0.0471680449     0.0228590213     0.1594080319    -0.0050391644     0.0507541375
   64  C  5  X      0.0565835072    -0.0306015531     0.0131890684     0.0000106089     0.0284789207
   65  C  5  Y     -0.0096263539     0.0834008689     0.0090493255    -0.0002581871    -0.0405001180
   66  C  5  Z     -0.0188875080    -0.0790934715    -0.0123478834     0.0004214716    -0.0293268915
   67  C  5  X     -0.0939800017    -0.0553407194     0.0607062326    -0.0051311662    -0.0479007212
   68  C  5  Y      0.0198948069     0.0485098428     0.0134395004     0.0100097488    -0.0089493759
   69  C  5  Z      0.0417756411    -0.0217073476    -0.0550254718    -0.0059259059     0.0032892639
   70  C  5 XX      0.0129568990     0.0032777943     0.0152243775     0.0000768346     0.0019646140
   71  C  5 YY      0.0096079597    -0.0026866724     0.0111231088     0.0000930154    -0.0020165541
   72  C  5 ZZ      0.0107884279    -0.0043788316     0.0113858341     0.0001191462    -0.0005331225
   73  C  5 XY     -0.0024708833    -0.0047510068    -0.0042887260     0.0000156910     0.0052175483
   74  C  5 XZ     -0.0038656727     0.0063041853    -0.0025878839    -0.0000247386     0.0040006068
   75  C  5 YZ     -0.0038716737     0.0041646983    -0.0042839850    -0.0000144313    -0.0007241505
   76  C  6  S      0.0371532043    -0.0341881559     0.0248533500     0.0000399698     0.1586743718
   77  C  6  S     -0.0721586827     0.0672480842    -0.0488389007    -0.0000804330    -0.3158426444
   78  C  6  S      0.0103980932     0.0018543030    -0.0164165181     0.0028169139    -0.0222687308
   79  C  6  X      0.0113434194     0.0074881081     0.0227151010     0.0002877320    -0.0267447660
   80  C  6  Y      0.0226241385     0.0280792133     0.0305869179     0.0000640047     0.0010746668
   81  C  6  Z      0.0011495717    -0.0548614002    -0.0164891768     0.0000023574     0.0058180136
   82  C  6  X      0.0100537049     0.0040657157     0.0116155973     0.0004968234     0.0014542049
   83  C  6  Y      0.0026282465     0.0240783978     0.0141518986    -0.0002583385    -0.0176568847
   84  C  6  Z     -0.0120217908    -0.0259177756    -0.0073473326    -0.0008513405    -0.0112755824
   85  C  6 XX     -0.0033528390     0.0046643561    -0.0010902544     0.0000224032    -0.0244401730
   86  C  6 YY     -0.0069236433    -0.0011300294    -0.0073514644    -0.0000195764    -0.0186786910
   87  C  6 ZZ     -0.0039368173     0.0097026678    -0.0014266022     0.0000169527    -0.0199342283
   88  C  6 XY     -0.0006279712     0.0011489016    -0.0009507348    -0.0000075635     0.0024010749
   89  C  6 XZ     -0.0014025806    -0.0021263550    -0.0027146724    -0.0000490410    -0.0009489672
   90  C  6 YZ     -0.0010515432     0.0031944094    -0.0003437828     0.0000123727    -0.0009555874
   91  C  7  S     -0.0062888672     0.0385642904    -0.0058828983    -0.0002667417    -0.0058556878
   92  C  7  S      0.0125973920    -0.0764723519     0.0084723318     0.0005372386     0.0168556719
   93  C  7  S     -0.0443587381    -0.0399068612     0.0394076962    -0.0032897526    -0.0682061850
   94  C  7  X     -0.0119147493     0.0853347599    -0.0030614117    -0.0003453838    -0.0110045677
   95  C  7  Y      0.0336617040    -0.1351028467     0.0218720367     0.0006725900     0.0131731037
   96  C  7  Z     -0.0196953635     0.0649840885    -0.0141019013    -0.0003361023    -0.0125444843
   97  C  7  X      0.0163933326     0.0241261351    -0.0362648008    -0.0009676002     0.0463210030
   98  C  7  Y     -0.0316344841    -0.0493165268     0.0528631191    -0.0004460252    -0.0714644981
   99  C  7  Z      0.0151769705     0.0252120714    -0.0232444504     0.0012173595     0.0353813281
  100  C  7 XX      0.0000784638    -0.0043974920    -0.0005699264     0.0000481946     0.0014559520
  101  C  7 YY      0.0015415386    -0.0070456000     0.0013211238     0.0000224326     0.0012884783
  102  C  7 ZZ      0.0011298917    -0.0034384809     0.0007035097     0.0000178451     0.0016884115
  103  C  7 XY     -0.0000019653     0.0033877720    -0.0000525031    -0.0000176693    -0.0004515498
  104  C  7 XZ      0.0000231914    -0.0017353794     0.0002184565    -0.0000251895     0.0007750064
  105  C  7 YZ     -0.0010622376     0.0028001372    -0.0011162785     0.0000139292    -0.0008681087
  106  C  8  S     -0.0660030652    -0.0200762482     0.1199831852    -0.0002518999     0.0225324293
  107  C  8  S      0.1303845459     0.0398449094    -0.2419079581     0.0003484724    -0.0455827885
  108  C  8  S     -0.0365420018     0.0080233804    -0.0969846471    -0.0002433748    -0.0361868105
  109  C  8  X     -0.0491710466    -0.0067466121     0.0249734506    -0.0239062156    -0.0098446798
  110  C  8  Y      0.0029133269     0.0007311709    -0.0013342376     0.0961008711     0.0009432265
  111  C  8  Z      0.0238236390     0.0029356180    -0.0122119050    -0.0664583108     0.0041600369
  112  C  8  X      0.0057739564    -0.0094181694     0.0785194432    -0.0063109248     0.0246054603
  113  C  8  Y     -0.0056705986     0.0032078177    -0.0090834455     0.0199019655    -0.0040234361
  114  C  8  Z      0.0018299502     0.0025193009    -0.0344647477    -0.0129941183    -0.0058153388
  115  C  8 XX      0.0078118847     0.0025186356    -0.0150069071    -0.0025344342    -0.0025789018
  116  C  8 YY      0.0059669599     0.0020774389    -0.0133315564    -0.0007103591    -0.0029948897
  117  C  8 ZZ      0.0055225396     0.0018216891    -0.0114930610     0.0032720518    -0.0022845785
  118  C  8 XY     -0.0011607244    -0.0004333820     0.0027713739     0.0058701621     0.0005988405
  119  C  8 XZ     -0.0018525272    -0.0005758429     0.0031906494    -0.0032638472     0.0002621687
  120  C  8 YZ     -0.0020009001    -0.0008290622     0.0053782837    -0.0024588433     0.0013988300
  121  N  9  S     -0.0155073124     0.0583469627    -0.0076323318    -0.0002178061    -0.0063263550
  122  N  9  S     -0.0305128454     0.1176063852    -0.0174100151    -0.0005971520    -0.0109232636
  123  N  9  S     -0.0308142186     0.0202233160     0.0379147260     0.0010241590    -0.0605165663
  124  N  9  X     -0.0074409569     0.0200575069    -0.0048167805    -0.0000294152    -0.0017515121
  125  N  9  Y      0.0088428266    -0.0345209195     0.0037350400     0.0001259047     0.0043348346
  126  N  9  Z     -0.0035772056     0.0165871038    -0.0013337528    -0.0001105390    -0.0003246232
  127  N  9  X      0.0038177396     0.0035810596    -0.0034521346     0.0001066408     0.0054376029
  128  N  9  Y     -0.0034587763    -0.0025286644     0.0098600381     0.0004477964    -0.0127210771
  129  N  9  Z      0.0016281354     0.0009583446    -0.0054977053    -0.0005315798     0.0043104710
  130  N  9 XX     -0.0009426037     0.0025013686    -0.0010394916    -0.0000541365     0.0000399969
  131  N  9 YY     -0.0012660297     0.0056715064    -0.0007289999    -0.0000278320    -0.0008593455
  132  N  9 ZZ     -0.0003381180     0.0020578635    -0.0004296672    -0.0000321381     0.0002212349
  133  N  9 XY      0.0010952736    -0.0030732231     0.0005888317     0.0000038663     0.0005610099
  134  N  9 XZ     -0.0004621261     0.0014704419    -0.0001939851     0.0000058913    -0.0000915044
  135  N  9 YZ      0.0004717137    -0.0025977718    -0.0000265117    -0.0000180153     0.0002970904
  136  C 10  S     -0.0003027578    -0.0052521227     0.0368707537    -0.1395328566     0.0133176990
  137  C 10  S      0.0006547922     0.0100962866    -0.0713293831     0.2681170927    -0.0258794559
  138  C 10  S      0.0232656649     0.0042088039    -0.0401986640     0.0803226692    -0.0060906344
  139  C 10  X     -0.0408691467    -0.0094291999     0.0529826903     0.0504948127     0.0075603384
  140  C 10  Y     -0.0072976398    -0.0037821534     0.0255514868     0.0021404267     0.0069562442
  141  C 10  Z      0.0280698853     0.0082364842    -0.0491619869    -0.0289547614    -0.0096403073
  142  C 10  X     -0.0084140402    -0.0007432632     0.0034266805     0.0106445007    -0.0006180891
  143  C 10  Y     -0.0070064429    -0.0025322974     0.0211426106     0.0033329113     0.0043016385
  144  C 10  Z      0.0103684543     0.0025340600    -0.0189619294    -0.0085926424    -0.0041232340
  145  C 10 XX     -0.0017480247     0.0000704640    -0.0010686416     0.0217822362    -0.0007750672
  146  C 10 YY      0.0008252037     0.0008835469    -0.0059708660     0.0131148854    -0.0019811697
  147  C 10 ZZ      0.0014930686     0.0008120898    -0.0052079225     0.0123900995    -0.0015568195
  148  C 10 XY      0.0018946635     0.0002518514    -0.0010703696    -0.0038964160     0.0001747552
  149  C 10 XZ     -0.0003431336    -0.0001050095     0.0006592294    -0.0062495323     0.0000075648
  150  C 10 YZ     -0.0016004514    -0.0007516020     0.0048958315    -0.0041842555     0.0013566289
  151  C 11  S      0.0567857771     0.0121133631    -0.0685788914    -0.1356970863    -0.0113120087
  152  C 11  S     -0.1064324293    -0.0231410110     0.1315528353     0.2604167342     0.0222475068
  153  C 11  S     -0.0401697177    -0.0081103123     0.0506713560     0.0577901161     0.0075167484
  154  C 11  X     -0.0158380736    -0.0067327857     0.0437123953    -0.0580349120     0.0139965024
  155  C 11  Y      0.0252297864     0.0064136463    -0.0375838318     0.0124055621    -0.0082684299
  156  C 11  Z     -0.0123645096    -0.0016941479     0.0076526729     0.0209243737    -0.0006669834
  157  C 11  X     -0.0039875036    -0.0022202957     0.0156647797    -0.0172613863     0.0054725737
  158  C 11  Y      0.0107090249     0.0021118886    -0.0133182923     0.0128997363    -0.0021534488
  159  C 11  Z     -0.0066685659    -0.0005491759     0.0025809003    -0.0013914359    -0.0009797678
  160  C 11 XX     -0.0065644365    -0.0013037375     0.0073178836     0.0201647012     0.0010289788
  161  C 11 YY     -0.0071620586    -0.0017180003     0.0100284412     0.0123907037     0.0019624341
  162  C 11 ZZ     -0.0047320022    -0.0010298630     0.0058698901     0.0128538776     0.0009817035
  163  C 11 XY      0.0027262809     0.0006921669    -0.0041372080    -0.0020627097    -0.0008924298
  164  C 11 XZ      0.0006573681    -0.0000888450     0.0008003027    -0.0068111752     0.0004933180
  165  C 11 YZ      0.0036187754     0.0007813329    -0.0043620004    -0.0045925970    -0.0007345264
  166  C 12  S      0.0757998639     0.0191819523    -0.1126551616     0.0024030577    -0.0241181820
  167  C 12  S     -0.1429690473    -0.0365437901     0.2155044315    -0.0045923571     0.0467059663
  168  C 12  S     -0.0231170773    -0.0058491505     0.0356881492    -0.0003083355     0.0084665648
  169  C 12  X      0.0242018498     0.0047505366    -0.0255603823    -0.0219878873    -0.0026617252
  170  C 12  Y     -0.0022542096    -0.0003346885     0.0022623813     0.0894296110     0.0006873933
  171  C 12  Z     -0.0112752214    -0.0023523443     0.0115948117    -0.0620393380     0.0007277806
  172  C 12  X     -0.0011835486    -0.0006981220     0.0048781679    -0.0083331798     0.0014243760
  173  C 12  Y      0.0001278683    -0.0002886315    -0.0000826688     0.0326392350     0.0002035806
  174  C 12  Z      0.0003367974     0.0005270500    -0.0027928799    -0.0224805222    -0.0012942280
  175  C 12 XX     -0.0094918815    -0.0024023045     0.0141752572     0.0024669915     0.0030726880
  176  C 12 YY     -0.0082952328    -0.0021587504     0.0128036407     0.0005690546     0.0028312752
  177  C 12 ZZ     -0.0068153536    -0.0017925441     0.0106607297    -0.0038297448     0.0023553218
  178  C 12 XY      0.0021502694     0.0005128835    -0.0029940653    -0.0064337250    -0.0006439424
  179  C 12 XZ      0.0023549553     0.0005500591    -0.0031305094     0.0037161701    -0.0005902733
  180  C 12 YZ      0.0040801106     0.0009956238    -0.0057283902     0.0027996126    -0.0011605809
  181  C 13  S      0.0554975577     0.0124081947    -0.0674287318     0.1378276799    -0.0098440156
  182  C 13  S     -0.1042555428    -0.0235537735     0.1292114729    -0.2644792121     0.0192290159
  183  C 13  S     -0.0348204698    -0.0099381939     0.0531898580    -0.0597012457     0.0106289614
  184  C 13  X     -0.0039986019    -0.0034569510     0.0261522712     0.0528550388     0.0106306823
  185  C 13  Y     -0.0238361774    -0.0056071186     0.0323667947     0.0019556750     0.0064543020
  186  C 13  Z      0.0218599682     0.0064865527    -0.0407296106    -0.0297761103    -0.0110132421
  187  C 13  X     -0.0006042026    -0.0008523834     0.0084394558     0.0109068273     0.0032635284
  188  C 13  Y     -0.0090499467    -0.0027126740     0.0124109738     0.0096554587     0.0029229353
  189  C 13  Z      0.0078167824     0.0026926335    -0.0147426880    -0.0137680423    -0.0039770292
  190  C 13 XX     -0.0055580322    -0.0011102502     0.0055356336    -0.0210664323     0.0004135262
  191  C 13 YY     -0.0068682940    -0.0016493242     0.0093786379    -0.0129200943     0.0016424643
  192  C 13 ZZ     -0.0056098853    -0.0013781714     0.0079333293    -0.0121064816     0.0014314656
  193  C 13 XY      0.0009194820     0.0000943068    -0.0002160290     0.0038308712     0.0001872845
  194  C 13 XZ      0.0015247761     0.0002943374    -0.0013797772     0.0058267566    -0.0000826346
  195  C 13 YZ      0.0043005711     0.0010438728    -0.0059419086     0.0040757573    -0.0011313532
  196  C 14  S     -0.0017736037    -0.0046730954     0.0374994648     0.1384450869     0.0143781911
  197  C 14  S      0.0031846012     0.0090187905    -0.0727510552    -0.2660105389    -0.0281501932
  198  C 14  S      0.0114947828     0.0094774699    -0.0479824194    -0.0783411223    -0.0159721072
  199  C 14  X     -0.0456580047    -0.0117537557     0.0676233767    -0.0544532369     0.0107741482
  200  C 14  Y      0.0138804393     0.0054476966    -0.0344625096     0.0090411908    -0.0081771081
  201  C 14  Z      0.0131399109     0.0018640902    -0.0075069528     0.0215620928     0.0011122897
  202  C 14  X     -0.0111635173    -0.0034750627     0.0145017509    -0.0131738121     0.0022298097
  203  C 14  Y      0.0052426470     0.0044786084    -0.0240118393     0.0058676534    -0.0077433769
  204  C 14  Z      0.0017929034    -0.0017614031     0.0122313850     0.0022206734     0.0042731039
  205  C 14 XX      0.0000470115     0.0004498294    -0.0034667242    -0.0210741445    -0.0013474937
  206  C 14 YY      0.0014668945     0.0009304623    -0.0066885684    -0.0126732259    -0.0022784686
  207  C 14 ZZ     -0.0006403144     0.0002399047    -0.0025017897    -0.0131308157    -0.0012239489
  208  C 14 XY     -0.0021817923    -0.0006923755     0.0040467896     0.0022423534     0.0008577198
  209  C 14 XZ      0.0019302883     0.0004018571    -0.0020775364     0.0071849562    -0.0001937239
  210  C 14 YZ      0.0000195696    -0.0003512575     0.0028219765     0.0047410589     0.0010787434
  211  H 15  S     -0.0301532289    -0.0574830078    -0.0506705077    -0.0001918474    -0.0175379509
  212  H 15  S     -0.0052964446    -0.0038734312    -0.0072068057    -0.0002387582    -0.0008429669
  213  H 16  S     -0.0281513612    -0.0047313562    -0.0421398157    -0.0003841983     0.0889393103
  214  H 16  S     -0.0037954804    -0.0010668445    -0.0052772681     0.0002111461     0.0117873594
  215  H 17  S     -0.0088147806     0.0608400915     0.0010208716    -0.0003777252     0.0792216778
  216  H 17  S     -0.0030671688     0.0104005419    -0.0011692830     0.0001971398     0.0077959245
  217  H 18  S      0.0126635292     0.0697418415     0.0397794207     0.0001747582    -0.0433554308
  218  H 18  S     -0.0049128839     0.0083887122     0.0039882818     0.0010521229    -0.0060603700
  219  H 19  S     -0.0157558364     0.0127327362    -0.0097784315     0.0000417383    -0.1127696661
  220  H 19  S     -0.0031802833     0.0062222753    -0.0049494341    -0.0001477310    -0.0115486115
  221  H 20  S     -0.0237645632     0.0262457816    -0.0186830758    -0.0001656520    -0.0974975777
  222  H 20  S     -0.0010275748    -0.0015495482     0.0019961821    -0.0003036753    -0.0163689423
  223  H 21  S      0.0061158129     0.0039276397    -0.0257739516     0.0811675650    -0.0078572914
  224  H 21  S     -0.0036808917     0.0008643825    -0.0039855356     0.0040121142    -0.0028016305
  225  H 22  S     -0.0263166172    -0.0061095939     0.0358556247     0.0781982736     0.0069379244
  226  H 22  S     -0.0034678944    -0.0004362040     0.0013698444     0.0050089959    -0.0001872418
  227  H 23  S     -0.0346211742    -0.0096887183     0.0589005876    -0.0012977448     0.0147816510
  228  H 23  S     -0.0026465516    -0.0005723055     0.0031749592    -0.0001541979     0.0008274250
  229  H 24  S     -0.0253981044    -0.0062969510     0.0350786340    -0.0787103289     0.0061164016
  230  H 24  S     -0.0031270800    -0.0005454486     0.0012983847    -0.0050007132    -0.0000646448
  231  H 25  S      0.0067144387     0.0035426470    -0.0259210937    -0.0787522671    -0.0084711861
  232  H 25  S     -0.0031135963     0.0002844156    -0.0031855929    -0.0025799170    -0.0024416702
  233  C 26  S     -0.1598943160    -0.0033612787    -0.0434411318     0.0002753430    -0.0389460367
  234  C 26  S      0.2927937330     0.0066818366     0.0905898228    -0.0004981014     0.0767008283
  235  C 26  S      0.1741762101     0.0059752844     0.1343552242     0.0056302976     0.0789241259
  236  C 26  X      0.0254074877     0.0089759744    -0.0770111032    -0.0017429801     0.0124850270
  237  C 26  Y     -0.0026693133     0.0088983495     0.0042146359     0.0029200078    -0.0063951129
  238  C 26  Z     -0.0086327691    -0.0159379875     0.0399887596    -0.0014358702    -0.0092646522
  239  C 26  X     -0.1084570442    -0.0152239562     0.1538589359     0.0011404960     0.0135260962
  240  C 26  Y     -0.0002196130    -0.0003281535    -0.0090820552    -0.0061560902     0.0003561289
  241  C 26  Z      0.0602644003     0.0096982081    -0.0740090644     0.0046875248     0.0044516204
  242  C 26 XX      0.0287226449     0.0017517000     0.0092686875    -0.0002717620     0.0085058910
  243  C 26 YY      0.0065520355     0.0004670195     0.0018187289    -0.0000653124     0.0021083076
  244  C 26 ZZ      0.0128512263    -0.0004697076     0.0040881033     0.0002605713     0.0037129906
  245  C 26 XY     -0.0009825907    -0.0012178632    -0.0004433071     0.0004794176     0.0006340173
  246  C 26 XZ     -0.0135864670     0.0005542352    -0.0046684671    -0.0002477015    -0.0033797442
  247  C 26 YZ     -0.0000383395     0.0006101614     0.0000699251    -0.0002250042    -0.0003510995
  248  C 27  S     -0.1405900233    -0.0177806564     0.0642773343     0.0006507722    -0.0219237866
  249  C 27  S      0.2611501362     0.0335815581    -0.1299176999    -0.0009973379     0.0384772276
  250  C 27  S      0.1626801512     0.0196888253    -0.1701673182    -0.0037467026     0.0066914973
  251  C 27  X     -0.0493371210     0.0049491884    -0.0679439789    -0.0027706706    -0.0372770386
  252  C 27  Y      0.0007095631     0.0016255767     0.0043109030     0.0115476932     0.0007860412
  253  C 27  Z      0.0252819650    -0.0050213828     0.0325852018    -0.0079909195     0.0178824258
  254  C 27  X      0.0135698529    -0.0096654694     0.1361195797    -0.0019522558     0.0327439030
  255  C 27  Y      0.0021580730     0.0003395668    -0.0053554264     0.0098035027    -0.0026035872
  256  C 27  Z     -0.0103490548     0.0039746595    -0.0685506498    -0.0071447580    -0.0236962568
  257  C 27 XX      0.0262205123     0.0035811856    -0.0138769226    -0.0010392254     0.0032206690
  258  C 27 YY      0.0067943027     0.0008004834    -0.0030545697    -0.0002485191     0.0011002307
  259  C 27 ZZ      0.0113067241     0.0009914371    -0.0054127139     0.0011253163     0.0013922107
  260  C 27 XY     -0.0013938989    -0.0006113767     0.0008572445     0.0020725541     0.0002371134
  261  C 27 XZ     -0.0111860374    -0.0011047935     0.0061624467    -0.0010576066    -0.0008939522
  262  C 27 YZ      0.0002129939     0.0001966550    -0.0000368712    -0.0008579552    -0.0001228940
  263  C 28  S     -0.0356101699     0.1629690677    -0.0237821962    -0.0008564594    -0.0043774268
  264  C 28  S      0.0686014850    -0.3239106783     0.0493552235     0.0014976098     0.0079913368
  265  C 28  S      0.0488185514    -0.0937004037    -0.0517708029     0.0111889667     0.0757164396
  266  C 28  X      0.0551068503     0.0094064789     0.0664637530     0.0003998052     0.0062490396
  267  C 28  Y      0.0105797649     0.0316474881     0.0189271649     0.0001004700    -0.0377473134
  268  C 28  Z     -0.0317195486    -0.0083094703    -0.0384834424    -0.0001358103    -0.0169723305
  269  C 28  X      0.0607720090     0.0555569333     0.0118206841     0.0039869857     0.0405328792
  270  C 28  Y     -0.0422408459    -0.0237523741     0.0508766112     0.0012917413    -0.0796027977
  271  C 28  Z      0.0036623094    -0.0037086088    -0.0387787225    -0.0043636090     0.0275964688
  272  C 28 XX      0.0007613486    -0.0232077780    -0.0026762550     0.0000942220     0.0024054209
  273  C 28 YY      0.0044995290    -0.0181544559     0.0044338006     0.0000800603    -0.0028949714
  274  C 28 ZZ      0.0052787701    -0.0136380121     0.0048968280     0.0001242381     0.0024540019
  275  C 28 XY      0.0006094324     0.0051876629     0.0008568157    -0.0000072962     0.0028059856
  276  C 28 XZ     -0.0033499615     0.0014768165    -0.0026650827    -0.0001313515     0.0033609766
  277  C 28 YZ     -0.0037911370     0.0068456667    -0.0041702882    -0.0001283699     0.0003690894

                         26               27               28               29               30
                   -0.7873269926    -0.7052081333    -0.6808798538    -0.6678604550    -0.6531702188
    1  C  1  S     -0.0742119000     0.0621550632     0.0339488585     0.0019827502     0.0713312993
    2  C  1  S      0.1537335631    -0.1268940931    -0.0695552658    -0.0040534646    -0.1516123104
    3  C  1  S      0.0399846046    -0.0633276011    -0.0175053915    -0.0025285433    -0.0109512372
    4  C  1  X     -0.0400684857     0.0348547823    -0.0321623974    -0.0006739497    -0.0380423405
    5  C  1  Y      0.0232604461     0.0174655171     0.0338018279     0.0032270114     0.0981207846
    6  C  1  Z     -0.0089857087     0.0299527042     0.0277264322    -0.0018302886    -0.0327413478
    7  C  1  X     -0.0134997475    -0.0031202832    -0.0193142465    -0.0005476259    -0.0132430725
    8  C  1  Y      0.0198383775    -0.0042524979     0.0096395030     0.0027736094     0.0399286660
    9  C  1  Z     -0.0022175566     0.0224290736     0.0137940542    -0.0006105550    -0.0089127313
   10  C  1 XX      0.0049911622    -0.0061278575    -0.0067408436    -0.0003338946    -0.0130353010
   11  C  1 YY      0.0130518412    -0.0060930286     0.0003436847    -0.0001165474    -0.0033490739
   12  C  1 ZZ      0.0118121091    -0.0120591632    -0.0063967000    -0.0003529344    -0.0131395240
   13  C  1 XY      0.0016475224    -0.0043510292    -0.0025350567     0.0000600550     0.0000968407
   14  C  1 XZ      0.0003306650     0.0033693844     0.0048545029     0.0000650234     0.0052071734
   15  C  1 YZ     -0.0007450995    -0.0018944554    -0.0005302107     0.0000915772     0.0028986699
   16  C  2  S     -0.0344357740     0.0387590282    -0.0110475012    -0.0012746412    -0.0568254583
   17  C  2  S      0.0710031585    -0.0802047125     0.0227624946     0.0023073147     0.1122990457
   18  C  2  S     -0.0037855695    -0.0030292816     0.0004028573     0.0028203602     0.0301549058
   19  C  2  X     -0.0158495210     0.0040768933    -0.0239442525    -0.0001234689    -0.0266342432
   20  C  2  Y      0.0046576285     0.0194803075     0.0012235773     0.0006630708    -0.0111566381
   21  C  2  Z      0.0457576311    -0.0738545327    -0.0673525024    -0.0027510578    -0.1126615168
   22  C  2  X     -0.0133708362     0.0067519882    -0.0106497900     0.0005869747    -0.0069683717
   23  C  2  Y     -0.0078970575     0.0103491501    -0.0039182713    -0.0001899829    -0.0024572106
   24  C  2  Z      0.0261298599    -0.0341485907    -0.0225088985     0.0004719958    -0.0288062740
   25  C  2 XX     -0.0007348804    -0.0040012978    -0.0020669549     0.0001291818     0.0035788361
   26  C  2 YY      0.0061078792    -0.0047549785     0.0040642479     0.0002246836     0.0120526077
   27  C  2 ZZ      0.0069794161    -0.0068662754     0.0012111102     0.0000415040     0.0040305238
   28  C  2 XY     -0.0000225455    -0.0024264643    -0.0016275218     0.0000614969     0.0019563219
   29  C  2 XZ      0.0010296268    -0.0019101415    -0.0028229726    -0.0000467121    -0.0034462485
   30  C  2 YZ      0.0034885504    -0.0044635380    -0.0025641803    -0.0000396675    -0.0019412538
   31  C  3  S      0.0304558398    -0.0684083067    -0.0479291321    -0.0002845033    -0.0157135012
   32  C  3  S     -0.0640346174     0.1388902015     0.0956990320     0.0002506870     0.0271681852
   33  C  3  S      0.0232482817     0.0360988909     0.0529059313    -0.0022437104     0.0212149890
   34  C  3  X     -0.0338812301     0.0052760918    -0.0336452240    -0.0017142340    -0.0724549101
   35  C  3  Y     -0.0177406206     0.0307685656    -0.0250645845    -0.0031885057    -0.1257497658
   36  C  3  Z      0.0075161325    -0.0241758353    -0.0285015371     0.0009732667     0.0040077764
   37  C  3  X     -0.0055360434     0.0045652710    -0.0096462036    -0.0013817046    -0.0253861695
   38  C  3  Y     -0.0151836783     0.0260301107    -0.0020795491    -0.0021275586    -0.0437629227
   39  C  3  Z      0.0146692782    -0.0083047874     0.0030010435    -0.0006176796     0.0132328344
   40  C  3 XX     -0.0054299954     0.0037760116     0.0010769955    -0.0000124702    -0.0015311115
   41  C  3 YY     -0.0035889312     0.0095643707     0.0069609752    -0.0000629240     0.0012185880
   42  C  3 ZZ     -0.0039105317     0.0123063062     0.0091823955     0.0000397232     0.0037458957
   43  C  3 XY     -0.0014620413     0.0026890656     0.0008104810    -0.0001070371    -0.0029113526
   44  C  3 XZ     -0.0034392641    -0.0009747344    -0.0043739164    -0.0000802322    -0.0045560889
   45  C  3 YZ     -0.0011293960     0.0039237343     0.0006798076    -0.0001715489    -0.0053080115
   46  C  4  S      0.0411465814    -0.0442961452     0.0187027022     0.0027846855     0.1012997290
   47  C  4  S     -0.0854808847     0.0919119476    -0.0382962479    -0.0065777412    -0.2109830583
   48  C  4  S     -0.0226543757     0.0511404826     0.0028171260     0.0178086443    -0.0386679339
   49  C  4  X     -0.0343205255    -0.0771452506    -0.0669270408    -0.0011862276    -0.0329783969
   50  C  4  Y      0.0351918911     0.0290122704     0.0481743599    -0.0012515621    -0.0061379715
   51  C  4  Z      0.0326594718    -0.0248803522    -0.0032793458     0.0030912046     0.0921362173
   52  C  4  X     -0.0049821531    -0.0209022301    -0.0180237935     0.0023066174    -0.0107126876
   53  C  4  Y      0.0232588910     0.0010719215     0.0183478007    -0.0047360955     0.0043508311
   54  C  4  Z      0.0063318762     0.0023498945     0.0025504718     0.0030023698     0.0374498389
   55  C  4 XX     -0.0028748162     0.0026797382    -0.0010376340    -0.0002702309    -0.0095125379
   56  C  4 YY     -0.0095945191     0.0067669887    -0.0059397888    -0.0006290446    -0.0208710831
   57  C  4 ZZ     -0.0025657053     0.0091080789     0.0007560868    -0.0004034956    -0.0109222692
   58  C  4 XY      0.0019073466     0.0049316798     0.0030961453    -0.0001568375    -0.0033081460
   59  C  4 XZ     -0.0041804838    -0.0004646698    -0.0025916532    -0.0000551704    -0.0019164834
   60  C  4 YZ      0.0004720478     0.0024571202     0.0045396103     0.0001292588     0.0049372390
   61  C  5  S      0.0547019514     0.0965913923     0.0425602171    -0.0022350715    -0.0625024816
   62  C  5  S     -0.1064954913    -0.1995563725    -0.0858714633     0.0040152291     0.1279585909
   63  C  5  S     -0.1927372834    -0.1157212051    -0.0242451567     0.0115048791     0.1269582640
   64  C  5  X      0.0640609148    -0.0706256332     0.0868167238     0.0022231892     0.1234589992
   65  C  5  Y      0.0120591787    -0.0127804659    -0.0259693287    -0.0039692327    -0.0921660480
   66  C  5  Z     -0.0357857225     0.0446156524    -0.0257043011     0.0024749469     0.0250876248
   67  C  5  X     -0.0884318833     0.0078837833     0.0511179457     0.0098824669     0.0884195636
   68  C  5  Y      0.0072358510    -0.0106110383    -0.0093040502    -0.0160360049    -0.0312033191
   69  C  5  Z      0.0605104887     0.0075567247    -0.0179782756     0.0085154227    -0.0252519056
   70  C  5 XX     -0.0070740425    -0.0170928547    -0.0080634038     0.0004071568     0.0077730279
   71  C  5 YY     -0.0069977630    -0.0067247673    -0.0041539926     0.0001584493     0.0049395826
   72  C  5 ZZ     -0.0062832818    -0.0097208528    -0.0043288423     0.0001169302     0.0079948771
   73  C  5 XY      0.0015137683    -0.0001062230     0.0004117706    -0.0001410522     0.0020705323
   74  C  5 XZ     -0.0012813789     0.0083543425     0.0021841099    -0.0001683146    -0.0065554650
   75  C  5 YZ      0.0050528416     0.0002850950     0.0022588052     0.0000113273    -0.0001777687
   76  C  6  S     -0.0678442245    -0.0296874173    -0.0676745663    -0.0024101095    -0.1011594201
   77  C  6  S      0.1355477331     0.0601131304     0.1371619535     0.0050247407     0.2087644508
   78  C  6  S      0.0300769763     0.0233062299     0.0482477099    -0.0047553278     0.0254817599
   79  C  6  X     -0.0235780929     0.0009649847    -0.0406062498    -0.0008943667    -0.0479833618
   80  C  6  Y     -0.0240210442     0.0475335555     0.0517355298     0.0007959890     0.0613824253
   81  C  6  Z      0.0211317013    -0.0306813875     0.0141950453     0.0010890599     0.0599646264
   82  C  6  X     -0.0124102464    -0.0005218909    -0.0133067483    -0.0011128323    -0.0192541775
   83  C  6  Y     -0.0072618909     0.0139099804     0.0154175978     0.0010699883     0.0277276284
   84  C  6  Z      0.0083617687    -0.0116386498     0.0037384754     0.0019398138     0.0266933433
   85  C  6 XX      0.0084156605     0.0048554470     0.0119553674     0.0004556432     0.0206044828
   86  C  6 YY      0.0120145238    -0.0002491119     0.0068316049     0.0003214312     0.0124762428
   87  C  6 ZZ      0.0069191951     0.0080402602     0.0105087025     0.0002197478     0.0115017291
   88  C  6 XY      0.0009401777    -0.0005651737     0.0006943810    -0.0000733119    -0.0011615768
   89  C  6 XZ      0.0033120910     0.0007823205     0.0045010045     0.0001944321     0.0072321025
   90  C  6 YZ      0.0005123879     0.0008122203     0.0012991468     0.0001300375     0.0053135730
   91  C  7  S      0.0267035172    -0.0835316695    -0.0539757473     0.0014143601     0.0023275044
   92  C  7  S     -0.0515245349     0.1748048888     0.1154949863    -0.0031507998    -0.0045601782
   93  C  7  S     -0.0778875835     0.0782482529     0.0148462820     0.0060287992     0.0126881245
   94  C  7  X      0.0343832510    -0.1020573310    -0.0580239783     0.0025931993     0.0300465558
   95  C  7  Y     -0.0654945998     0.1653978375     0.1043397136    -0.0021599803     0.0034754966
   96  C  7  Z      0.0346830019    -0.0729985386    -0.0482805060     0.0003232043    -0.0172160357
   97  C  7  X      0.0406461979    -0.0220699472     0.0055683727     0.0003340808    -0.0042400265
   98  C  7  Y     -0.0712925388     0.0382448216    -0.0110484560     0.0027781373     0.0104395518
   99  C  7  Z      0.0335179171    -0.0175638729     0.0055184105    -0.0030273298    -0.0083956934
  100  C  7 XX     -0.0018778031     0.0093212718     0.0061551451    -0.0002738493    -0.0020808691
  101  C  7 YY     -0.0049898167     0.0156302640     0.0106868920    -0.0001973685     0.0011395878
  102  C  7 ZZ     -0.0025302938     0.0075970120     0.0053360460    -0.0000868880     0.0010130408
  103  C  7 XY      0.0020498039    -0.0068373826    -0.0041865602     0.0001562808     0.0011761397
  104  C  7 XZ     -0.0014691316     0.0033536426     0.0019310082    -0.0000118663     0.0000612939
  105  C  7 YZ      0.0024629517    -0.0046964560    -0.0032038174    -0.0000350806    -0.0016473158
  106  C  8  S      0.0622550156    -0.0336246214     0.0837982971    -0.0009927916    -0.0457321929
  107  C  8  S     -0.1219075472     0.0721079662    -0.1754430620     0.0022602616     0.0922994232
  108  C  8  S     -0.1230439563     0.0232378951    -0.0933655883     0.0053102760     0.0337859824
  109  C  8  X     -0.0625921958    -0.0901195505     0.0938013499     0.0453610319     0.0005564691
  110  C  8  Y      0.0046575197     0.0051551260    -0.0070913841    -0.1774977453     0.0046984408
  111  C  8  Z      0.0296950158     0.0437404004    -0.0441917023     0.1220377224    -0.0038045900
  112  C  8  X      0.0671191495    -0.0186518690     0.0658509603     0.0117748788    -0.0160158371
  113  C  8  Y     -0.0065184260     0.0013914119    -0.0077889312    -0.0437510065     0.0025563888
  114  C  8  Z     -0.0314002581     0.0079330268    -0.0302412706     0.0296795409     0.0048311406
  115  C  8 XX     -0.0066104805     0.0065164897    -0.0133804701     0.0017122269     0.0059436686
  116  C  8 YY     -0.0089679433     0.0016435773    -0.0075344853     0.0005898608     0.0050966503
  117  C  8 ZZ     -0.0065111149     0.0028780752    -0.0081119272    -0.0018220233     0.0047492715
  118  C  8 XY      0.0020718135    -0.0001945988     0.0013836088    -0.0035701074    -0.0006888205
  119  C  8 XZ      0.0005542772    -0.0025151030     0.0039681990     0.0019103400    -0.0014638743
  120  C  8 YZ      0.0046480805     0.0005170121     0.0015771462     0.0014160134    -0.0019550135
  121  N  9  S      0.0219660862    -0.0503460520    -0.0313034096     0.0006841129     0.0013923409
  122  N  9  S      0.0458755831    -0.1035189281    -0.0641330820     0.0015376572     0.0025885010
  123  N  9  S     -0.0229700211    -0.0518945991    -0.0576743308     0.0011073948     0.0085801862
  124  N  9  X      0.0081407428    -0.0100930439    -0.0069009296    -0.0004475112    -0.0097589817
  125  N  9  Y     -0.0107833777     0.0171639805     0.0083092397    -0.0002412719    -0.0027566391
  126  N  9  Z      0.0047344996    -0.0107748319    -0.0048122902     0.0004774829     0.0066557011
  127  N  9  X      0.0049239122    -0.0002125860     0.0040339766    -0.0001254934     0.0048191667
  128  N  9  Y     -0.0073641529     0.0000284548    -0.0033732234    -0.0001694691     0.0031139833
  129  N  9  Z      0.0040758474     0.0012220547     0.0022256486     0.0004131378    -0.0032438711
  130  N  9 XX      0.0013115360    -0.0022106254    -0.0016104355     0.0000239523    -0.0012164815
  131  N  9 YY      0.0021735406    -0.0045667924    -0.0026975025     0.0000793165     0.0005031566
  132  N  9 ZZ      0.0007995104    -0.0020309097    -0.0011673647     0.0000749695     0.0006478647
  133  N  9 XY     -0.0012954305     0.0024233608     0.0017092825     0.0000205598     0.0010418194
  134  N  9 XZ      0.0005270493    -0.0013513867    -0.0009163865    -0.0000049587    -0.0001421444
  135  N  9 YZ     -0.0007656165     0.0022654793     0.0012745444    -0.0000360821    -0.0008433778
  136  C 10  S      0.0548171810     0.0470987191    -0.0586203897     0.1039905688     0.0138813794
  137  C 10  S     -0.1070741330    -0.0933478508     0.1165114609    -0.2083778288    -0.0277941266
  138  C 10  S     -0.0335651956    -0.0304808596     0.0270464924    -0.0609723720    -0.0010725692
  139  C 10  X      0.0151406754    -0.0338407632     0.0691833913     0.1134973086    -0.0352840132
  140  C 10  Y      0.0232942338    -0.0101023170     0.0440335373    -0.0047367216    -0.0379278823
  141  C 10  Z     -0.0275254760     0.0264003142    -0.0735378872    -0.0568711850     0.0501280669
  142  C 10  X     -0.0022957317    -0.0135428202     0.0185095465     0.0336122695    -0.0096086467
  143  C 10  Y      0.0183400758     0.0003991556     0.0171543586     0.0096939189    -0.0146346704
  144  C 10  Z     -0.0137902575     0.0071244971    -0.0238290819    -0.0257826897     0.0175852014
  145  C 10 XX     -0.0040241101    -0.0062858454     0.0102080731    -0.0120057229    -0.0042381352
  146  C 10 YY     -0.0082217429    -0.0060617469     0.0063446888    -0.0152460742    -0.0006073593
  147  C 10 ZZ     -0.0059036699    -0.0041181792     0.0046937574    -0.0111916739    -0.0007665952
  148  C 10 XY      0.0011497252     0.0024751388    -0.0035700935     0.0036194115     0.0011296164
  149  C 10 XZ      0.0000804945     0.0001950555    -0.0010839718     0.0007369389     0.0010463120
  150  C 10 YZ      0.0049395731     0.0018624242    -0.0005910643     0.0068817611    -0.0010526545
  151  C 11  S     -0.0299772219     0.0099738599    -0.0345547957    -0.1093862957     0.0271431971
  152  C 11  S      0.0594960929    -0.0195830171     0.0694777934     0.2182885261    -0.0546531623
  153  C 11  S      0.0224825475     0.0088017002     0.0095860576     0.0537428640    -0.0178042450
  154  C 11  X      0.0583580217     0.0756108391    -0.1169053035     0.0981281339     0.0437580408
  155  C 11  Y     -0.0298779000    -0.0368826575     0.0686604934    -0.0071137791    -0.0399912589
  156  C 11  Z     -0.0065948852    -0.0100829150     0.0060123909    -0.0466620062     0.0095543976
  157  C 11  X      0.0211366261     0.0225381451    -0.0368627341     0.0320277344     0.0155654112
  158  C 11  Y     -0.0084179997    -0.0127832396     0.0223266634    -0.0117064996    -0.0115318119
  159  C 11  Z     -0.0044702645    -0.0015447346     0.0012391185    -0.0076532051     0.0011172336
  160  C 11 XX      0.0023085445    -0.0025718325     0.0061566820     0.0118821629    -0.0039388314
  161  C 11 YY      0.0059470581     0.0008804191     0.0015895148     0.0154045554    -0.0026671234
  162  C 11 ZZ      0.0024884212    -0.0015912418     0.0046795923     0.0124656766    -0.0034797996
  163  C 11 XY     -0.0029798075    -0.0018739803     0.0023065040    -0.0021322439    -0.0006141007
  164  C 11 XZ      0.0023056595     0.0029057554    -0.0043973503    -0.0016325220     0.0018546936
  165  C 11 YZ     -0.0021588036    -0.0002144412    -0.0007396926    -0.0074478098     0.0011603065
  166  C 12  S     -0.0837602636    -0.0673778992     0.0985270574     0.0011331636    -0.0400425624
  167  C 12  S      0.1630752738     0.1337600237    -0.1960996879    -0.0023011882     0.0800608011
  168  C 12  S      0.0356178987     0.0258522363    -0.0437245314    -0.0016633367     0.0199379921
  169  C 12  X     -0.0024845113     0.0229473283    -0.0429274398    -0.0412863633     0.0192356092
  170  C 12  Y      0.0015154851     0.0000014691     0.0021484600     0.1620061100    -0.0057512056
  171  C 12  Z      0.0003111952    -0.0122481128     0.0213266175    -0.1116731282    -0.0054422588
  172  C 12  X      0.0051791272     0.0094592935    -0.0107435277    -0.0124392854     0.0014754702
  173  C 12  Y      0.0002538498    -0.0001421640     0.0009375058     0.0500838949    -0.0016373197
  174  C 12  Z     -0.0026942907    -0.0048920232     0.0052198438    -0.0346406356     0.0007360392
  175  C 12 XX      0.0107156900     0.0095215822    -0.0147634431     0.0020109343     0.0065927636
  176  C 12 YY      0.0099460546     0.0077384498    -0.0106686018     0.0005390693     0.0037852351
  177  C 12 ZZ      0.0083629028     0.0069149161    -0.0100153740    -0.0029687669     0.0040329517
  178  C 12 XY     -0.0021313955    -0.0015932833     0.0021892782    -0.0051033202    -0.0006708427
  179  C 12 XZ     -0.0020490740    -0.0020848448     0.0037366614     0.0029182469    -0.0020924507
  180  C 12 YZ     -0.0040017476    -0.0026956310     0.0034859393     0.0021403403    -0.0010478262
  181  C 13  S     -0.0268744293     0.0128632744    -0.0360862165     0.1092093665     0.0217840096
  182  C 13  S      0.0533778848    -0.0252936289     0.0724213919    -0.2179912952    -0.0439222452
  183  C 13  S      0.0224417384     0.0069607532     0.0123848991    -0.0519833624    -0.0157841450
  184  C 13  X      0.0456631082     0.0584053276    -0.0853976519    -0.0992560234     0.0315885106
  185  C 13  Y      0.0221798538     0.0267555337    -0.0530512188     0.0068067511     0.0341929812
  186  C 13  Z     -0.0427504232    -0.0532926275     0.0894135136     0.0474911929    -0.0450770135
  187  C 13  X      0.0171985074     0.0166020925    -0.0268059490    -0.0284218441     0.0120220995
  188  C 13  Y      0.0059781246     0.0096110318    -0.0163607642    -0.0065383160     0.0092437643
  189  C 13  Z     -0.0142020457    -0.0168466314     0.0277670769     0.0205947536    -0.0141271852
  190  C 13 XX      0.0001698215    -0.0045364897     0.0087046517    -0.0126094163    -0.0043578102
  191  C 13 YY      0.0051112532     0.0000562969     0.0024586171    -0.0156388933    -0.0021182636
  192  C 13 ZZ      0.0043997629     0.0001671365     0.0018045515    -0.0114784573    -0.0016356769
  193  C 13 XY      0.0010835847     0.0018886149    -0.0031402784     0.0039200408     0.0014528637
  194  C 13 XZ      0.0001539681     0.0009001022    -0.0014109075     0.0006056053     0.0005927793
  195  C 13 YZ     -0.0036925760    -0.0015955765     0.0014270136     0.0067184543    -0.0001557785
  196  C 14  S      0.0562408063     0.0461329811    -0.0586500033    -0.1044137408     0.0206372595
  197  C 14  S     -0.1098037823    -0.0913552846     0.1165294365     0.2093526566    -0.0413477785
  198  C 14  S     -0.0380809978    -0.0288853784     0.0223595734     0.0574204172    -0.0046321166
  199  C 14  X      0.0256366020    -0.0429228194     0.0947510905    -0.1149433756    -0.0506293094
  200  C 14  Y     -0.0264243189     0.0157116771    -0.0554883442     0.0147886427     0.0437972830
  201  C 14  Z      0.0078253893     0.0098777227    -0.0049774189     0.0492314318    -0.0091395809
  202  C 14  X      0.0068151643    -0.0146289622     0.0290366092    -0.0389408978    -0.0159048409
  203  C 14  Y     -0.0192145106     0.0021390143    -0.0219044113     0.0136429614     0.0172187934
  204  C 14  Z      0.0122181424     0.0062574954     0.0027613710     0.0095252046    -0.0053241403
  205  C 14 XX     -0.0049338107    -0.0050801091     0.0081257599     0.0116401319    -0.0040727850
  206  C 14 YY     -0.0084608320    -0.0054984290     0.0056803635     0.0151233796    -0.0011548200
  207  C 14 ZZ     -0.0052704962    -0.0054446900     0.0073353842     0.0117415802    -0.0027397527
  208  C 14 XY      0.0025903684    -0.0002150474     0.0013870914    -0.0027139238    -0.0009392324
  209  C 14 XZ     -0.0005821003     0.0016767852    -0.0038346362    -0.0012792187     0.0023584702
  210  C 14 YZ      0.0043979621     0.0028509345    -0.0025462142    -0.0072523402     0.0002480205
  211  H 15  S      0.0553875165    -0.0524011750    -0.0174311754    -0.0029819236    -0.0938979323
  212  H 15  S      0.0070827544    -0.0151678376    -0.0106979314    -0.0002182721    -0.0229813718
  213  H 16  S      0.0221473719    -0.0367981029     0.0190210456     0.0009601175     0.0736811652
  214  H 16  S      0.0031369266    -0.0073859501     0.0016766019    -0.0000731888     0.0162659990
  215  H 17  S     -0.0251792927     0.0680430150     0.0599108740    -0.0001050492     0.0222380319
  216  H 17  S     -0.0042868605     0.0134880516     0.0124162924    -0.0003434721     0.0078745998
  217  H 18  S     -0.0273990141     0.0463468438    -0.0024624747    -0.0042955459    -0.1277032938
  218  H 18  S     -0.0099379523     0.0086996260    -0.0064847902    -0.0025652136    -0.0300470900
  219  H 19  S      0.0438738890     0.0253656478     0.0660017701     0.0025502981     0.1196924658
  220  H 19  S      0.0092301050     0.0060880714     0.0131514463     0.0007807043     0.0252971283
  221  H 20  S      0.0519850283     0.0352440662     0.0883720795     0.0027486989     0.1270681947
  222  H 20  S      0.0032820810     0.0033919092     0.0123591691     0.0011456123     0.0277643507
  223  H 21  S     -0.0315053139    -0.0341201500     0.0532360909    -0.1232665835    -0.0233417614
  224  H 21  S     -0.0121390433    -0.0091946841     0.0095279046    -0.0242480295    -0.0021799508
  225  H 22  S      0.0206233910    -0.0064625441     0.0340748606     0.1248761836    -0.0359413420
  226  H 22  S     -0.0008245590    -0.0024341869     0.0065136544     0.0272459425    -0.0070109011
  227  H 23  S      0.0562767046     0.0667726660    -0.1079586262    -0.0012334542     0.0469614829
  228  H 23  S      0.0037440547     0.0100010302    -0.0205744959    -0.0002242350     0.0116390233
  229  H 24  S      0.0184872629    -0.0090742065     0.0353144238    -0.1239210668    -0.0289015919
  230  H 24  S     -0.0010664241    -0.0028603656     0.0068015773    -0.0262158798    -0.0055016968
  231  H 25  S     -0.0316828278    -0.0320155806     0.0518089950     0.1201936754    -0.0300018647
  232  H 25  S     -0.0114389221    -0.0087248272     0.0087240501     0.0214495806    -0.0020168228
  233  C 26  S     -0.1300664510     0.0503497983    -0.0665913664     0.0005673947    -0.0040711575
  234  C 26  S      0.2418445314    -0.1091580808     0.1293875592    -0.0008294605     0.0180831592
  235  C 26  S      0.2216182468    -0.1068068876     0.1047194459    -0.0115164367    -0.0084981321
  236  C 26  X      0.1397087937     0.1298276958     0.0495765120    -0.0004989337    -0.1483187033
  237  C 26  Y     -0.0035419195    -0.0099964095    -0.0078510227    -0.0116485674    -0.0124822471
  238  C 26  Z     -0.0700260528    -0.0651212335    -0.0191009644     0.0100318296     0.0969512897
  239  C 26  X     -0.1107891350    -0.0319659222     0.0527522110     0.0004652577     0.0796547996
  240  C 26  Y      0.0045237016     0.0008165341    -0.0044089318     0.0056671623    -0.0082770246
  241  C 26  Z      0.0532952353     0.0129101355    -0.0292740000    -0.0052905663    -0.0384729879
  242  C 26 XX      0.0230517105    -0.0110436367     0.0129960478     0.0006147127     0.0013664231
  243  C 26 YY      0.0066637023    -0.0025703604     0.0034602694     0.0000932039     0.0002990771
  244  C 26 ZZ      0.0107594178    -0.0050131298     0.0064157825    -0.0008378250     0.0027093949
  245  C 26 XY     -0.0011412865     0.0003356538    -0.0000841121    -0.0014144623     0.0019108882
  246  C 26 XZ     -0.0095244018     0.0049305800    -0.0060030299     0.0007654510    -0.0023413404
  247  C 26 YZ      0.0003300376    -0.0006803659    -0.0002100213     0.0006751957    -0.0003597360
  248  C 27  S     -0.1272230043    -0.0767601661     0.0194755562     0.0016290929     0.0425461306
  249  C 27  S      0.2403238672     0.1540209859    -0.0529503614    -0.0033887766    -0.0838076256
  250  C 27  S      0.2164321747     0.1330780609    -0.0355752062     0.0004715943    -0.1391011926
  251  C 27  X     -0.1442932974     0.0412536350    -0.1623168223     0.0124168706     0.0974117845
  252  C 27  Y      0.0078888719    -0.0044138276     0.0074077166    -0.0356835912    -0.0099398368
  253  C 27  Z      0.0708457524    -0.0194892786     0.0808042472     0.0226506510    -0.0415763376
  254  C 27  X      0.0556702073    -0.0298730023     0.0569149469     0.0025630557     0.0357297428
  255  C 27  Y     -0.0024290829     0.0010669040    -0.0023529731    -0.0180355807    -0.0022542133
  256  C 27  Z     -0.0256715348     0.0162446299    -0.0251235895     0.0137170294    -0.0133212799
  257  C 27 XX      0.0225295730     0.0156910266    -0.0068636180     0.0014752362    -0.0083780380
  258  C 27 YY      0.0071157580     0.0038564154    -0.0014463718     0.0003595471    -0.0027907238
  259  C 27 ZZ      0.0107738331     0.0067594466    -0.0025885162    -0.0024359222    -0.0030949585
  260  C 27 XY     -0.0010327823    -0.0005810225     0.0004413539    -0.0040413811     0.0012573110
  261  C 27 XZ     -0.0087555590    -0.0066361009     0.0025955433     0.0023135496     0.0022230459
  262  C 27 YZ      0.0004621611     0.0004730774    -0.0006698509     0.0016816075    -0.0003232960
  263  C 28  S      0.0673247218    -0.0795301520    -0.0185331347     0.0008226323     0.0067710678
  264  C 28  S     -0.1386269679     0.1626819815     0.0358436801    -0.0013622237    -0.0172306761
  265  C 28  S      0.0399101540     0.0705173812     0.0793723216    -0.0200922506    -0.0129062661
  266  C 28  X     -0.0589433602     0.0852103244     0.0899889976     0.0025347881     0.1196483942
  267  C 28  Y      0.0128228929    -0.1490712218    -0.1205770204     0.0037311942     0.0285974084
  268  C 28  Z      0.0266881540     0.0921794712     0.0680987290    -0.0045048690    -0.0785482167
  269  C 28  X      0.0173860321    -0.0059736363     0.0257722756    -0.0055337201     0.0370480274
  270  C 28  Y     -0.0597607482    -0.0085466697    -0.0405127915     0.0011283981     0.0315621662
  271  C 28  Z      0.0357086497     0.0124302207     0.0186616604     0.0041858374    -0.0429881854
  272  C 28 XX     -0.0032107127     0.0051778166    -0.0003441454    -0.0002500799    -0.0064049797
  273  C 28 YY     -0.0098024917     0.0150416718     0.0049678979    -0.0000923608    -0.0007506961
  274  C 28 ZZ     -0.0087601750     0.0052043950    -0.0003013804     0.0000456187     0.0020326313
  275  C 28 XY      0.0012502266    -0.0076248780    -0.0033231670     0.0001187596     0.0021362613
  276  C 28 XZ     -0.0004908333     0.0030082194     0.0001690039     0.0000343305    -0.0022959593
  277  C 28 YZ      0.0059610699    -0.0039862709     0.0001630275     0.0000747144    -0.0004537641

                         31               32               33               34               35
                   -0.6300425494    -0.6117474364    -0.5884493050    -0.5650432964    -0.5304558284
    1  C  1  S     -0.0553487622    -0.0749824523    -0.0100892866    -0.0155147993     0.0040238722
    2  C  1  S      0.1170840246     0.1484258873     0.0209215480     0.0252412989    -0.0057685325
    3  C  1  S      0.0200266353     0.2055874739     0.0208772871     0.1057507213    -0.0145490002
    4  C  1  X     -0.1247234813     0.0160556291    -0.0257783813    -0.1119111980     0.0513207323
    5  C  1  Y     -0.0939062993     0.0600928568    -0.0130769594     0.0424628536    -0.0007836977
    6  C  1  Z      0.1043418350     0.1463948690     0.0595713613    -0.1008556620    -0.0138421100
    7  C  1  X     -0.0541616878     0.0390095608    -0.0108763655    -0.0043718047     0.0181327387
    8  C  1  Y     -0.0413657769     0.0538421425    -0.0045240653     0.0424818888    -0.0046154542
    9  C  1  Z      0.0324987540    -0.0163153336     0.0147619013    -0.0786433514     0.0027440843
   10  C  1 XX      0.0038524452     0.0116443520     0.0018767000    -0.0073435479     0.0014851153
   11  C  1 YY      0.0095745790     0.0097831940     0.0026254398    -0.0000311878    -0.0006729050
   12  C  1 ZZ      0.0118737494     0.0087820055     0.0008696178     0.0104816550    -0.0022801352
   13  C  1 XY      0.0007575031    -0.0001756948     0.0015636338    -0.0038794172    -0.0004427365
   14  C  1 XZ      0.0015695003    -0.0068782290    -0.0010696629     0.0037305824     0.0001268809
   15  C  1 YZ     -0.0004087652    -0.0083987040     0.0002222025    -0.0055418984     0.0011915473
   16  C  2  S     -0.0260348725     0.1152345807    -0.0028842142     0.0175970321    -0.0006578314
   17  C  2  S      0.0606308717    -0.2326740154     0.0075853805    -0.0351962191     0.0018839681
   18  C  2  S     -0.0022044676    -0.2072779798    -0.0211375914    -0.0658797609     0.0070513130
   19  C  2  X     -0.0725522944     0.0454179885    -0.0262687195     0.0454789714     0.0097419396
   20  C  2  Y     -0.0951697055     0.1168668234    -0.0542980032     0.2208929846    -0.0085678678
   21  C  2  Z      0.0589974761    -0.0396324762    -0.0140106758     0.0786299374    -0.0099834027
   22  C  2  X     -0.0396956935    -0.0131293829    -0.0179327689     0.0132427612     0.0041334694
   23  C  2  Y     -0.0405961435    -0.0347920427    -0.0319739503     0.0693119254    -0.0017246127
   24  C  2  Z      0.0225305915    -0.0284180468    -0.0037542623     0.0285013787    -0.0055044986
   25  C  2 XX     -0.0015683961    -0.0104670782     0.0002507174    -0.0057886567     0.0008042978
   26  C  2 YY      0.0064977359    -0.0269498060     0.0005244222    -0.0034621471    -0.0001329258
   27  C  2 ZZ      0.0087583763    -0.0081041123     0.0021678796    -0.0034381450    -0.0000658268
   28  C  2 XY     -0.0019348664    -0.0087621945    -0.0005619377    -0.0026276260     0.0003709890
   29  C  2 XZ     -0.0015716656    -0.0037391642    -0.0011712669    -0.0018705587     0.0014084330
   30  C  2 YZ      0.0021430064    -0.0037373487    -0.0000652245     0.0010609089    -0.0003452425
   31  C  3  S      0.0108236794    -0.1154216660    -0.0085262960     0.0085401273    -0.0014252724
   32  C  3  S     -0.0204019032     0.2382177197     0.0165431553    -0.0163938109     0.0027798032
   33  C  3  S      0.0377887452     0.1871010144     0.0531927597    -0.0444184008     0.0042804965
   34  C  3  X      0.0042624286     0.0381528148     0.0010262697     0.0008366417    -0.0051039159
   35  C  3  Y      0.0403324192     0.0160409088    -0.0186255013     0.0872961878    -0.0120004361
   36  C  3  Z     -0.0713531215    -0.1615931933    -0.0706651207     0.2164461294    -0.0131465162
   37  C  3  X      0.0015194342     0.0064237579     0.0025934707    -0.0059071699     0.0007949924
   38  C  3  Y      0.0077519073     0.0176398658    -0.0058913370     0.0222480103    -0.0011230729
   39  C  3  Z     -0.0101289035     0.0134915756    -0.0042219145     0.0751167409    -0.0065473224
   40  C  3 XX      0.0006683639     0.0099002713     0.0015869032    -0.0016303137    -0.0008276658
   41  C  3 YY      0.0024889850     0.0072865477     0.0012814749    -0.0038202588     0.0006070115
   42  C  3 ZZ     -0.0045244277     0.0305661637     0.0020532357    -0.0027271179     0.0008280411
   43  C  3 XY      0.0026443208     0.0002578942     0.0002529165     0.0005009920    -0.0002720751
   44  C  3 XZ     -0.0030788275    -0.0011796466    -0.0010670877     0.0017279042    -0.0004290115
   45  C  3 YZ      0.0023473831     0.0056411198     0.0004254529    -0.0001588850    -0.0001150654
   46  C  4  S     -0.0476947303     0.0701446751     0.0075233733     0.0054871623    -0.0024494887
   47  C  4  S      0.1034097615    -0.1396757463    -0.0112026576    -0.0196464946     0.0050198061
   48  C  4  S     -0.0008656236    -0.1774986103    -0.0681779129     0.0775518430    -0.0149176683
   49  C  4  X      0.0513736859    -0.0299235425     0.0417995315    -0.1270061375    -0.0006352614
   50  C  4  Y      0.1200854847    -0.1014278392     0.0217765600    -0.0944654466     0.0170004797
   51  C  4  Z     -0.1031965103    -0.0716130222    -0.0183905238    -0.0258392166     0.0148785957
   52  C  4  X      0.0158385039     0.0110931942     0.0201261939    -0.0470162207     0.0028266301
   53  C  4  Y      0.0452322947     0.0192618512     0.0327940634    -0.0733299574     0.0126605927
   54  C  4  Z     -0.0457760393    -0.0662487365    -0.0234829670     0.0120352004     0.0017054168
   55  C  4 XX      0.0093580055    -0.0086708986    -0.0003042947     0.0044461985    -0.0007371510
   56  C  4 YY      0.0075481567    -0.0118503178    -0.0013433391    -0.0010848784     0.0000289410
   57  C  4 ZZ      0.0056850896    -0.0075562326     0.0000671980    -0.0093323535     0.0019604495
   58  C  4 XY      0.0009038027     0.0001032047    -0.0025814960     0.0074922881     0.0003803215
   59  C  4 XZ     -0.0023692972     0.0055536692     0.0010099687    -0.0039046534    -0.0002585805
   60  C  4 YZ      0.0002660838     0.0082748176     0.0007992952     0.0032705555    -0.0008160886
   61  C  5  S     -0.0115139160    -0.0099639671    -0.0275207920     0.0010204931     0.0178282299
   62  C  5  S      0.0308378103     0.0140250879     0.0560109584     0.0001803609    -0.0396919766
   63  C  5  S      0.1784312994     0.1961316073     0.0847343677     0.0563578228    -0.0886144591
   64  C  5  X      0.1678724799     0.0417608182     0.0292759722     0.1073623737    -0.0124759225
   65  C  5  Y      0.0804502606    -0.0370845860     0.0071589503    -0.0307505472     0.0093601395
   66  C  5  Z     -0.1601108781    -0.0269713561    -0.0142849016    -0.0970841623     0.0084243973
   67  C  5  X      0.1483365507    -0.0502639761    -0.0008869916     0.0830210299    -0.0527386056
   68  C  5  Y      0.0439512892    -0.0473150389     0.0114052819    -0.0404619047     0.0088550812
   69  C  5  Z     -0.1144820418     0.0362735672    -0.0061422510    -0.0334987965     0.0286365326
   70  C  5 XX      0.0026910728     0.0034553976     0.0032021327     0.0065858254    -0.0037295466
   71  C  5 YY      0.0025692920    -0.0053522707     0.0032657533    -0.0038226887    -0.0022717174
   72  C  5 ZZ      0.0007226589     0.0040126315     0.0040367379    -0.0022930673    -0.0026273748
   73  C  5 XY     -0.0046947052     0.0026183051    -0.0011230593     0.0011333315     0.0005083950
   74  C  5 XZ      0.0002096353    -0.0006351114    -0.0013614007     0.0008732326     0.0001108933
   75  C  5 YZ      0.0018056182     0.0002354506    -0.0009127441     0.0015488040     0.0010315337
   76  C  6  S      0.0048618476    -0.0000334200    -0.0074334309     0.0110525325    -0.0002893670
   77  C  6  S     -0.0159450816    -0.0010782766     0.0139045236    -0.0238125525     0.0015303710
   78  C  6  S      0.0818543041     0.0043667606     0.0407901795    -0.0831210379     0.0081739386
   79  C  6  X     -0.0491339121    -0.0397157363    -0.0050456015    -0.1376018590     0.0416116233
   80  C  6  Y      0.0426967687    -0.0768682502     0.0240169903    -0.0914849100     0.0035518597
   81  C  6  Z      0.0199776935     0.1007511618     0.0470626092    -0.1149088933     0.0018460190
   82  C  6  X     -0.0021372413    -0.0077684177     0.0067608781    -0.0671210538     0.0151521797
   83  C  6  Y     -0.0004996338    -0.0181274946     0.0040924438    -0.0184177192    -0.0000575593
   84  C  6  Z     -0.0005225906     0.0257503061     0.0110716530    -0.0363156193    -0.0036228104
   85  C  6 XX      0.0006475354    -0.0025846273     0.0030068571    -0.0052179783    -0.0009978442
   86  C  6 YY     -0.0020711820     0.0054446464     0.0007730979     0.0007319967     0.0000042520
   87  C  6 ZZ      0.0001575834    -0.0028796735     0.0005088259    -0.0033347891     0.0011387208
   88  C  6 XY      0.0047853026    -0.0009907238     0.0008839294    -0.0010208062     0.0000133622
   89  C  6 XZ      0.0006082105     0.0044680178     0.0016538481    -0.0025236439    -0.0000246045
   90  C  6 YZ     -0.0054130057    -0.0026868643    -0.0012204405     0.0005970820     0.0006430743
   91  C  7  S     -0.0368536694     0.0214308149     0.0056689999    -0.0382401505     0.0037794963
   92  C  7  S      0.0815412379    -0.0493947619    -0.0116903320     0.0850611191    -0.0081085526
   93  C  7  S     -0.0409602723    -0.0395697507    -0.0222984081    -0.0362334105    -0.0022872011
   94  C  7  X     -0.0528479105     0.0200127235     0.0074640233    -0.0254631601    -0.0059865275
   95  C  7  Y      0.0603769967    -0.0317744785    -0.0078316970     0.0578667681    -0.0069730114
   96  C  7  Z     -0.0195947578     0.0295258758     0.0049738351    -0.0396542594     0.0096734356
   97  C  7  X      0.0350963138     0.0143643342     0.0195662802     0.0377678199    -0.0017108011
   98  C  7  Y     -0.0606856056    -0.0232052667    -0.0269440074    -0.0629532987    -0.0013648531
   99  C  7  Z      0.0320087096     0.0054110332     0.0110339115     0.0252429009     0.0029755659
  100  C  7 XX      0.0057639983    -0.0027894811    -0.0008121755     0.0045802806     0.0000182000
  101  C  7 YY      0.0069771942    -0.0042452123    -0.0006500879     0.0066802443    -0.0009038313
  102  C  7 ZZ      0.0030797902    -0.0028417230    -0.0005829993     0.0045961306    -0.0006801102
  103  C  7 XY     -0.0034065769     0.0012092031     0.0004289550    -0.0024043957    -0.0000514827
  104  C  7 XZ      0.0008618130    -0.0011566767    -0.0003702268     0.0015530303    -0.0001802721
  105  C  7 YZ     -0.0012267974     0.0014379721     0.0001091449    -0.0024595683     0.0006691386
  106  C  8  S     -0.0349963783    -0.0080347057     0.0077323902    -0.0058263221     0.0289090293
  107  C  8  S      0.0690668286     0.0159190979    -0.0131145967     0.0119858265    -0.0574422965
  108  C  8  S     -0.0008316628    -0.0042193367     0.1450014925     0.0191830294    -0.2503831655
  109  C  8  X      0.0442727926     0.0249933394    -0.2137253151    -0.0208424759     0.1575679561
  110  C  8  Y     -0.0038721302    -0.0021401340     0.0141196764    -0.0001163164    -0.0119267198
  111  C  8  Z     -0.0201274862    -0.0126391015     0.1027211204     0.0104437293    -0.0740267196
  112  C  8  X      0.0166981211     0.0062771181    -0.1635755153    -0.0418259557    -0.0930917126
  113  C  8  Y     -0.0029950968     0.0014587443     0.0123946860     0.0118653394     0.0030919676
  114  C  8  Z     -0.0083692075    -0.0030767454     0.0768842577     0.0126599499     0.0475907608
  115  C  8 XX      0.0036951860     0.0007848641     0.0017908266     0.0002379029    -0.0155823001
  116  C  8 YY      0.0046507351     0.0012175648    -0.0016944991     0.0016187876     0.0069166860
  117  C  8 ZZ      0.0034960052     0.0008641184    -0.0006683893     0.0009319479    -0.0005688063
  118  C  8 XY     -0.0010297908    -0.0001304286    -0.0000232326    -0.0000956707    -0.0010637338
  119  C  8 XZ     -0.0001310551     0.0000630398    -0.0015207438     0.0004266509     0.0100732232
  120  C  8 YZ     -0.0018970717    -0.0006172961     0.0009347422    -0.0010819477    -0.0065174970
  121  N  9  S     -0.0207968392     0.0109566227     0.0026324972    -0.0197067500     0.0019852576
  122  N  9  S     -0.0417929971     0.0233627071     0.0067268581    -0.0397318520     0.0042638492
  123  N  9  S     -0.0800950283     0.0067053084    -0.0190411643    -0.0848588646     0.0031274643
  124  N  9  X      0.0038382945     0.0008224689    -0.0010133500    -0.0020317077     0.0036027347
  125  N  9  Y      0.0041322361    -0.0033051433    -0.0005474030    -0.0034324113     0.0018521108
  126  N  9  Z     -0.0052083553    -0.0052518679    -0.0003391906     0.0076227416    -0.0038676638
  127  N  9  X      0.0027279466     0.0014040882     0.0028362054     0.0077625083    -0.0016105742
  128  N  9  Y     -0.0106459715     0.0000609121    -0.0052134712    -0.0074986665    -0.0012040711
  129  N  9  Z      0.0062649686     0.0068746459     0.0037904371     0.0010196702     0.0017849928
  130  N  9 XX     -0.0002036382     0.0007246451     0.0002590763    -0.0012416190     0.0005531934
  131  N  9 YY     -0.0020000651     0.0014817308     0.0004198697    -0.0013962044    -0.0000011025
  132  N  9 ZZ     -0.0010833277     0.0000583703     0.0002714872    -0.0002396280    -0.0001521655
  133  N  9 XY      0.0004623256    -0.0007022880     0.0000425508     0.0010459565    -0.0003879667
  134  N  9 XZ     -0.0004952319    -0.0001275471    -0.0000759470    -0.0002094407     0.0000126440
  135  N  9 YZ      0.0013420765     0.0001134251     0.0000501732    -0.0000315334     0.0003307523
  136  C 10  S      0.0086497678     0.0005768347    -0.0022661690    -0.0055013087    -0.0652541191
  137  C 10  S     -0.0173804118    -0.0011459853     0.0042733650     0.0108155051     0.1318486901
  138  C 10  S      0.0017199347     0.0035373612     0.0088301337     0.0183834240     0.3399603345
  139  C 10  X     -0.0186783630    -0.0010336961    -0.0703068580    -0.0324865109    -0.1404462189
  140  C 10  Y     -0.0471653955    -0.0185328381     0.1463767179     0.0273819794     0.0750170664
  141  C 10  Z      0.0487771044     0.0163528440    -0.0829270650    -0.0046452381     0.0135092715
  142  C 10  X     -0.0052090496     0.0013543401    -0.0169345098    -0.0028509825     0.0446170812
  143  C 10  Y     -0.0170576476    -0.0074550384     0.0404280752     0.0038610093    -0.0674618715
  144  C 10  Z      0.0172222284     0.0055476771    -0.0242426284    -0.0011792842     0.0312650387
  145  C 10 XX     -0.0037188468    -0.0009545766     0.0040923047     0.0004273408     0.0059797620
  146  C 10 YY      0.0001508824     0.0003778640    -0.0004377255     0.0015371838     0.0161940572
  147  C 10 ZZ     -0.0004172725    -0.0000831013     0.0012203762     0.0008633627     0.0058947912
  148  C 10 XY      0.0006885815     0.0000360363     0.0003915177    -0.0003715731    -0.0091026180
  149  C 10 XZ      0.0012975144     0.0005143121    -0.0024984417     0.0003376389     0.0065501184
  150  C 10 YZ     -0.0012106595    -0.0004430488     0.0007216366    -0.0008276890    -0.0063112056
  151  C 11  S      0.0232268677     0.0079831870    -0.0347749394     0.0031796658     0.0705238914
  152  C 11  S     -0.0466286204    -0.0160924335     0.0678223424    -0.0073960677    -0.1435105803
  153  C 11  S     -0.0238900693    -0.0123909370     0.0648979363    -0.0084241930    -0.3164496361
  154  C 11  X      0.0311635739     0.0046150503     0.0247951213     0.0137600713     0.0217871552
  155  C 11  Y     -0.0435957356    -0.0168421452     0.1353445844     0.0248174508    -0.0144732374
  156  C 11  Z      0.0192529576     0.0114216553    -0.1249242115    -0.0279694562     0.0003719496
  157  C 11  X      0.0129169125     0.0030877604     0.0009470387     0.0071183308     0.0542609775
  158  C 11  Y     -0.0110865532    -0.0039537483     0.0369469485     0.0104641490     0.0714848976
  159  C 11  Z      0.0021357399     0.0017770094    -0.0309706744    -0.0124559056    -0.0879482749
  160  C 11 XX     -0.0033325250    -0.0011589987     0.0060487095     0.0004581778    -0.0020552299
  161  C 11 YY     -0.0026238533    -0.0010578525     0.0055794335    -0.0003121352    -0.0115393303
  162  C 11 ZZ     -0.0030218696    -0.0010711385     0.0049715501    -0.0003983778    -0.0121664480
  163  C 11 XY     -0.0002880510    -0.0000182340    -0.0008382255    -0.0004141480    -0.0046753991
  164  C 11 XZ      0.0013357964     0.0003069207    -0.0014293651    -0.0001039318     0.0025103715
  165  C 11 YZ      0.0011261073     0.0004792220    -0.0023615148     0.0003750543     0.0094470594
  166  C 12  S     -0.0280401613    -0.0067715097     0.0135172313    -0.0065960990    -0.0668988459
  167  C 12  S      0.0563403928     0.0135661656    -0.0283544190     0.0126141066     0.1306734873
  168  C 12  S      0.0171107735     0.0064711923    -0.0067320208     0.0208142445     0.3010365179
  169  C 12  X      0.0055114477    -0.0035661633     0.1133092902     0.0482469616     0.2161921624
  170  C 12  Y      0.0024697705    -0.0001073306    -0.0091593794    -0.0050217243    -0.0128098545
  171  C 12  Z     -0.0048335713     0.0012892738    -0.0530591936    -0.0224463886    -0.1048786270
  172  C 12  X     -0.0053178911    -0.0049432105     0.0539411214     0.0111868351    -0.0358829153
  173  C 12  Y      0.0013713439    -0.0001314321    -0.0037179355    -0.0021538167     0.0050113250
  174  C 12  Z      0.0019731219     0.0018903257    -0.0257608713    -0.0049715433     0.0152303027
  175  C 12 XX      0.0052647196     0.0013899407    -0.0035855905     0.0016361661     0.0205747982
  176  C 12 YY      0.0021066783     0.0002987533     0.0017873636     0.0009202415     0.0019197592
  177  C 12 ZZ      0.0025757064     0.0005473363     0.0000453521     0.0009841892     0.0066579533
  178  C 12 XY     -0.0005481000    -0.0000906664    -0.0001855660    -0.0001667069    -0.0008678753
  179  C 12 XZ     -0.0018385474    -0.0005925899     0.0022818386    -0.0005612397    -0.0096158530
  180  C 12 YZ     -0.0002336544     0.0000624547    -0.0017347565    -0.0003091724     0.0023169257
  181  C 13  S      0.0259942626     0.0079534644    -0.0354627299     0.0027146694     0.0711873311
  182  C 13  S     -0.0522040669    -0.0160060491     0.0694892645    -0.0060101300    -0.1449384348
  183  C 13  S     -0.0249007825    -0.0136434830     0.0663477802    -0.0148964882    -0.3142774177
  184  C 13  X      0.0059869915    -0.0033925210     0.0930203980     0.0284506091     0.0065852695
  185  C 13  Y      0.0399906466     0.0165755112    -0.1419008380    -0.0270538360     0.0118752783
  186  C 13  Z     -0.0362024159    -0.0118435089     0.0673980667     0.0070121414    -0.0133238932
  187  C 13  X      0.0061264142     0.0016340477     0.0199912921     0.0155235277     0.0904003861
  188  C 13  Y      0.0093205620     0.0033613255    -0.0374639330    -0.0144139537    -0.0806693162
  189  C 13  Z     -0.0110650399    -0.0034874699     0.0201968251     0.0035983616     0.0183763163
  190  C 13 XX     -0.0042896400    -0.0013486698     0.0064701230     0.0000496464    -0.0079956193
  191  C 13 YY     -0.0032427995    -0.0011163266     0.0056588458    -0.0003215934    -0.0136133993
  192  C 13 ZZ     -0.0024421940    -0.0008092793     0.0046691189     0.0001811711    -0.0045006254
  193  C 13 XY      0.0013981135     0.0003722625    -0.0014547143     0.0004267427     0.0094516779
  194  C 13 XZ      0.0004148986     0.0001192602    -0.0011212073    -0.0004632577    -0.0055161366
  195  C 13 YZ      0.0006571744     0.0002864760    -0.0020208150    -0.0000026888     0.0038356633
  196  C 14  S      0.0057886153     0.0009519820    -0.0036391068    -0.0050841744    -0.0677931296
  197  C 14  S     -0.0118025181    -0.0018314026     0.0071728495     0.0104530947     0.1371463202
  198  C 14  S      0.0031111924     0.0056962983     0.0140627353     0.0376696444     0.3360618252
  199  C 14  X     -0.0443838386    -0.0107053918     0.0021143376    -0.0214229354    -0.1027209142
  200  C 14  Y      0.0503924590     0.0195847282    -0.1377774719    -0.0212120885    -0.0545914087
  201  C 14  Z     -0.0179735321    -0.0099246551     0.1124818316     0.0294110594     0.0996687697
  202  C 14  X     -0.0150456600    -0.0023311145     0.0017588577    -0.0041412509     0.0161172842
  203  C 14  Y      0.0178087491     0.0082820523    -0.0383067997     0.0032933606     0.0597914005
  204  C 14  Z     -0.0062797961    -0.0054099900     0.0307771680    -0.0000036121    -0.0581762713
  205  C 14 XX     -0.0028846264    -0.0008953944     0.0048627179     0.0006606994     0.0011889718
  206  C 14 YY      0.0007804807     0.0003097346    -0.0002787442     0.0014924992     0.0147476320
  207  C 14 ZZ     -0.0009430161    -0.0001390323     0.0007567264     0.0008989401     0.0128113539
  208  C 14 XY     -0.0007855623    -0.0001464760    -0.0006151706    -0.0004191749     0.0029965573
  209  C 14 XZ      0.0020537910     0.0006351428    -0.0020858832     0.0002138834    -0.0003469997
  210  C 14 YZ     -0.0008103867    -0.0003941705     0.0012257926    -0.0008198913    -0.0111918270
  211  H 15  S      0.1596395069     0.1343495146     0.0528726531    -0.0103922793    -0.0308086023
  212  H 15  S      0.0246566884     0.0399847797     0.0099624067     0.0114164493    -0.0100684415
  213  H 16  S      0.0880781727    -0.1965315816     0.0415423955    -0.1741998936     0.0047408488
  214  H 16  S      0.0117585134    -0.0591823431     0.0041270143    -0.0312000826     0.0005330873
  215  H 17  S      0.0276212642     0.2240515434     0.0567701716    -0.1626582993     0.0122662006
  216  H 17  S      0.0010724691     0.0618626420     0.0130614472    -0.0267792774     0.0022653619
  217  H 18  S      0.1434783622    -0.1100360467     0.0143394923    -0.0713342268     0.0084488484
  218  H 18  S      0.0226260405    -0.0355246907    -0.0008925016    -0.0078658051     0.0023424175
  219  H 19  S      0.0001728069     0.0088089863     0.0350403189    -0.1449623357     0.0180531262
  220  H 19  S     -0.0101177755     0.0000962321     0.0024627739    -0.0196046779     0.0053261157
  221  H 20  S      0.0310968319    -0.0026079743     0.0136597829     0.0576614918    -0.0272621859
  222  H 20  S      0.0003201684    -0.0001864487     0.0039062011     0.0050601090    -0.0076171733
  223  H 21  S     -0.0295150896    -0.0110343362     0.1123519778     0.0334859947     0.1814409334
  224  H 21  S     -0.0017484774    -0.0008520175     0.0233064310     0.0100125918     0.0660587913
  225  H 22  S     -0.0413619348    -0.0185297357     0.1515347347     0.0227999564    -0.0894154486
  226  H 22  S     -0.0086351240    -0.0036297027     0.0303886648     0.0034989357    -0.0436142841
  227  H 23  S      0.0306571596     0.0045685709     0.0635033355     0.0425539581     0.2549111875
  228  H 23  S      0.0101983239     0.0028009129     0.0016991046     0.0094147331     0.0853009594
  229  H 24  S     -0.0445483757    -0.0181781916     0.1492308501     0.0227981062    -0.0927286568
  230  H 24  S     -0.0090244586    -0.0035126465     0.0291279458     0.0029166960    -0.0437788836
  231  H 25  S     -0.0253522339    -0.0108843270     0.1088793484     0.0320811025     0.1774144945
  232  H 25  S     -0.0016692293    -0.0006331119     0.0192325558     0.0085600610     0.0609934736
  233  C 26  S     -0.0323252650    -0.0149146126     0.0376387127    -0.0226635624    -0.0324671340
  234  C 26  S      0.0732036602     0.0375923578    -0.0784375584     0.0505819833     0.0611724158
  235  C 26  S     -0.0042035849     0.0315893872    -0.1445923156    -0.0194626310     0.0560018279
  236  C 26  X     -0.1768228409    -0.0467911162    -0.1022481671    -0.1107556468     0.0704386394
  237  C 26  Y      0.0252031333    -0.0063631088     0.0063727836    -0.0087245947     0.0010806949
  238  C 26  Z      0.0778758604     0.0187064569     0.0520341548     0.0539136008    -0.0365568169
  239  C 26  X      0.1370086707     0.0157768865    -0.0377983592     0.0338479816    -0.0563252369
  240  C 26  Y     -0.0070085900     0.0045219903    -0.0008920075     0.0038710794     0.0026158538
  241  C 26  Z     -0.0745443710    -0.0078165164     0.0201678095    -0.0248332856     0.0292252186
  242  C 26 XX      0.0085190650     0.0041086291    -0.0072837176     0.0060341687     0.0067488212
  243  C 26 YY      0.0022203714     0.0012665308    -0.0026871383     0.0014864093     0.0013563073
  244  C 26 ZZ      0.0028488645     0.0023464081    -0.0037283919     0.0019383246     0.0027302134
  245  C 26 XY     -0.0018625002     0.0002935583     0.0000418598     0.0003596225    -0.0004219147
  246  C 26 XZ     -0.0026723439    -0.0011997229     0.0026043783    -0.0016192015    -0.0032432364
  247  C 26 YZ      0.0008220398    -0.0000010911     0.0000764347    -0.0000865515     0.0000984211
  248  C 27  S      0.0570707954     0.0172002346    -0.0250778023     0.0223499674     0.0475381560
  249  C 27  S     -0.1206145149    -0.0357001781     0.0584474736    -0.0482119435    -0.1145423372
  250  C 27  S     -0.1783561739    -0.0418076634    -0.0306216311    -0.0855537631    -0.0411675117
  251  C 27  X      0.0550858497     0.0006463365     0.1853951108     0.0495941532    -0.1787589641
  252  C 27  Y      0.0026405347    -0.0034635698    -0.0098550645    -0.0084148344     0.0115935842
  253  C 27  Z     -0.0300078555    -0.0029823040    -0.0900135843    -0.0252912349     0.0872398623
  254  C 27  X      0.0707665951     0.0115912501    -0.1003418721    -0.0008364680    -0.0746046748
  255  C 27  Y      0.0010531892    -0.0055053235     0.0076397500    -0.0091364300     0.0056090998
  256  C 27  Z     -0.0337392275    -0.0084278502     0.0481585401     0.0048808930     0.0357636254
  257  C 27 XX     -0.0109705541    -0.0036302488     0.0059520533    -0.0045704749    -0.0116672985
  258  C 27 YY     -0.0041097837    -0.0011439027     0.0021108394    -0.0016276320    -0.0038198122
  259  C 27 ZZ     -0.0060827931    -0.0018144319     0.0028622986    -0.0024544490    -0.0063318430
  260  C 27 XY     -0.0003706251     0.0005745195    -0.0006439817     0.0006483339    -0.0003005150
  261  C 27 XZ      0.0043079451     0.0016600142    -0.0023416862     0.0017106438     0.0039556442
  262  C 27 YZ      0.0003250654    -0.0002155263    -0.0001511442    -0.0005575727    -0.0015181851
  263  C 28  S      0.0373984684     0.0002650330     0.0060791589     0.0285823510    -0.0069255431
  264  C 28  S     -0.0790146545     0.0057984578    -0.0135172511    -0.0563483155     0.0130813465
  265  C 28  S      0.1350807507    -0.1425850618     0.0244939225    -0.0132899273     0.0094981928
  266  C 28  X      0.0286116846    -0.0479484807     0.0104998423     0.0822583864    -0.0391806874
  267  C 28  Y     -0.1474207511     0.0586881384     0.0116354136    -0.1186456629     0.0086686915
  268  C 28  Z      0.1173891858     0.0202946905    -0.0024518439     0.0220665431     0.0157979472
  269  C 28  X      0.0186101525     0.0118183188     0.0126712018     0.0889991183    -0.0121791842
  270  C 28  Y     -0.0887914093    -0.0524676840    -0.0208663711    -0.1196776555     0.0025281939
  271  C 28  Z      0.0471307395     0.0815251762     0.0115256983     0.0477137268     0.0035670471
  272  C 28 XX     -0.0017906753     0.0021996486    -0.0010413690    -0.0041740521     0.0020426500
  273  C 28 YY     -0.0042694726    -0.0020239631    -0.0011267506    -0.0035769410     0.0008263291
  274  C 28 ZZ     -0.0076463271     0.0011932931    -0.0002791582    -0.0034384510    -0.0001186194
  275  C 28 XY      0.0011624343    -0.0010025437     0.0014694982    -0.0022400647    -0.0006871189
  276  C 28 XZ     -0.0018645022    -0.0066260366    -0.0025040763     0.0036453674     0.0005708742
  277  C 28 YZ      0.0039495262     0.0020597886     0.0005521117     0.0008308719     0.0002183308

                         36               37               38               39               40
                   -0.5097162619    -0.5051025689    -0.4872090336    -0.4815241756    -0.4762273894
    1  C  1  S     -0.0048587411     0.0053273417    -0.0012914188    -0.0095165316    -0.0269627173
    2  C  1  S      0.0132668354    -0.0171462310    -0.0050490384     0.0155619719     0.0631000818
    3  C  1  S     -0.0050430585     0.0086440004     0.0043457156    -0.0040188981     0.0262991582
    4  C  1  X     -0.0235116351     0.0267106651    -0.1874426426    -0.1414248285     0.0657038259
    5  C  1  Y     -0.0363848489     0.0703268399     0.0425217895     0.0817076338     0.1047909742
    6  C  1  Z     -0.0305365825     0.0823652667     0.1659799989     0.1504845902    -0.0290677396
    7  C  1  X     -0.0186654819     0.0293887795    -0.0731552832    -0.0544438606     0.0382117530
    8  C  1  Y     -0.0136670347     0.0277659869     0.0209837951     0.0261131300     0.0260432348
    9  C  1  Z     -0.0085602777     0.0249980176     0.0507095643     0.0539223884    -0.0043701581
   10  C  1 XX      0.0015768192    -0.0027364726    -0.0042082011    -0.0011677059     0.0059583634
   11  C  1 YY     -0.0008438582     0.0020240799     0.0018832705     0.0021773315     0.0015545652
   12  C  1 ZZ      0.0017484932    -0.0020724928     0.0042102488     0.0039065851     0.0027477060
   13  C  1 XY     -0.0006081740     0.0028380122     0.0087535180     0.0102038614     0.0036120051
   14  C  1 XZ     -0.0010865190     0.0014753823    -0.0034408573    -0.0020096471     0.0042950688
   15  C  1 YZ      0.0017463675    -0.0046766007    -0.0095772524    -0.0117555680    -0.0058352842
   16  C  2  S      0.0070976836    -0.0134769559     0.0013755442    -0.0000134875    -0.0106955795
   17  C  2  S     -0.0172707458     0.0327475446    -0.0076612242    -0.0024457496     0.0323130250
   18  C  2  S      0.0144938164    -0.0221645203    -0.0170758357     0.0079483092     0.0351629237
   19  C  2  X     -0.0104208542     0.0063916736    -0.0982968200    -0.1167147122    -0.0360679317
   20  C  2  Y     -0.0259211642     0.0445001576    -0.0639665341    -0.0300339306     0.1446143409
   21  C  2  Z      0.0666762604    -0.1349242764    -0.0589282728    -0.0878477107    -0.0847243401
   22  C  2  X      0.0029841553    -0.0111640571    -0.0446119213    -0.0534817818    -0.0272826268
   23  C  2  Y      0.0000033195    -0.0030129119    -0.0328350175    -0.0138670258     0.0573226389
   24  C  2  Z      0.0201903284    -0.0389441722    -0.0050047669    -0.0253582680    -0.0535276607
   25  C  2 XX      0.0001530002    -0.0009160998    -0.0035637511    -0.0054433343    -0.0048213678
   26  C  2 YY     -0.0026834527     0.0059524157     0.0071830096     0.0082056078     0.0019670425
   27  C  2 ZZ      0.0004558962    -0.0009126868    -0.0034394350    -0.0023497054     0.0055132692
   28  C  2 XY     -0.0012634688     0.0023711575     0.0015631076     0.0002000839    -0.0045446114
   29  C  2 XZ      0.0022482501    -0.0049615598    -0.0078379916    -0.0063807337     0.0014611867
   30  C  2 YZ      0.0023276843    -0.0046430560    -0.0001621856    -0.0006033187    -0.0022227691
   31  C  3  S     -0.0008195301     0.0001902269     0.0040882544    -0.0026909648    -0.0156188027
   32  C  3  S     -0.0019648074     0.0073309637    -0.0071044915     0.0095996580     0.0394824637
   33  C  3  S     -0.0038976990     0.0061847220     0.0265623334    -0.0000965069    -0.0428634027
   34  C  3  X      0.0006940125    -0.0077015979     0.0100490633    -0.0605703092    -0.1884967477
   35  C  3  Y      0.0535683308    -0.0958245286     0.0300166594     0.0066781213    -0.0967603471
   36  C  3  Z     -0.0697096195     0.1366087617     0.0444998527     0.0260414529    -0.0050216481
   37  C  3  X      0.0010884929    -0.0061560697    -0.0007492708    -0.0331983901    -0.0848480987
   38  C  3  Y      0.0231215087    -0.0438750473    -0.0017822970    -0.0036390235    -0.0197814097
   39  C  3  Z     -0.0268422690     0.0486659545     0.0267553163     0.0004262153    -0.0372063360
   40  C  3 XX     -0.0023556637     0.0044755552     0.0043081959     0.0005319970    -0.0081831043
   41  C  3 YY      0.0012561334    -0.0015028824    -0.0004365033     0.0022158845     0.0053943029
   42  C  3 ZZ      0.0016519653    -0.0034453259    -0.0052353679    -0.0015302434     0.0082164871
   43  C  3 XY     -0.0005171454     0.0015065722     0.0031512052     0.0029010629    -0.0005162039
   44  C  3 XZ     -0.0018684664     0.0032382533     0.0027734796    -0.0021176405    -0.0124306145
   45  C  3 YZ      0.0031521386    -0.0056401338     0.0018090237     0.0019183596    -0.0030032086
   46  C  4  S     -0.0059505975     0.0023132570    -0.0151716842    -0.0226857008    -0.0090360592
   47  C  4  S      0.0094466748     0.0004966984     0.0403117025     0.0524972712     0.0102892156
   48  C  4  S      0.0272079637    -0.0112261840     0.0057200314     0.0422722827     0.0462033181
   49  C  4  X     -0.0644523716     0.1137354315     0.0245176060    -0.0206184255    -0.0582951106
   50  C  4  Y      0.0889117401    -0.1567593807    -0.1134670133    -0.0109857275     0.2520830346
   51  C  4  Z     -0.0520186740     0.0992500376     0.0183893830     0.0566265197     0.0769307818
   52  C  4  X     -0.0330338259     0.0645453634     0.0146520755    -0.0014091804    -0.0117843113
   53  C  4  Y      0.0263101892    -0.0518530583    -0.0301835742    -0.0088427713     0.0647459403
   54  C  4  Z     -0.0194127487     0.0390358530    -0.0035642120     0.0143216081     0.0338130344
   55  C  4 XX     -0.0010195020     0.0023869069     0.0042273604     0.0039096766     0.0000215508
   56  C  4 YY      0.0015888306    -0.0017112270     0.0025957385     0.0010695560    -0.0040064711
   57  C  4 ZZ      0.0024348985    -0.0029141381    -0.0005922036     0.0043134396     0.0076142562
   58  C  4 XY      0.0034949808    -0.0055925798    -0.0037993218     0.0014539296     0.0118981321
   59  C  4 XZ     -0.0008147672     0.0018073816     0.0039698546     0.0024085411    -0.0040099396
   60  C  4 YZ     -0.0019444158     0.0029506388     0.0008519249    -0.0049686840    -0.0144909332
   61  C  5  S      0.0008919687    -0.0011283945    -0.0315116766    -0.0095186575     0.0231043861
   62  C  5  S      0.0009755184    -0.0032734522     0.0736898286     0.0258921964    -0.0497662478
   63  C  5  S      0.0019439767     0.0096747462     0.0312493899    -0.0070551150    -0.0092858210
   64  C  5  X      0.0194792245    -0.0326741586    -0.1209130833    -0.0525534225     0.2115781102
   65  C  5  Y     -0.1095447077     0.1939391520    -0.0000280826    -0.0133408393    -0.0055282388
   66  C  5  Z      0.0844037227    -0.1393215012     0.0921732611     0.1450283672     0.0810181603
   67  C  5  X      0.0296633611    -0.0426554238    -0.0691054750    -0.0137513756     0.1479340965
   68  C  5  Y     -0.0424175864     0.0516954014    -0.0141199877    -0.0252779379    -0.0134074271
   69  C  5  Z      0.0254724068    -0.0250824967     0.0633909162     0.0773281769     0.0137265242
   70  C  5 XX     -0.0032432163     0.0066716882     0.0026077111    -0.0022506335    -0.0052682507
   71  C  5 YY      0.0018674850    -0.0031138398     0.0068780294     0.0039068627    -0.0029188158
   72  C  5 ZZ      0.0015646009    -0.0039816469     0.0059631306     0.0034306616    -0.0022477395
   73  C  5 XY      0.0022150666    -0.0065676449    -0.0045622542    -0.0039179106     0.0006528619
   74  C  5 XZ     -0.0010983585     0.0030397865     0.0058625231     0.0019612241    -0.0105151991
   75  C  5 YZ     -0.0028226355     0.0059630654    -0.0046566769    -0.0033079067     0.0025623733
   76  C  6  S      0.0047672031    -0.0044378302     0.0101123537     0.0174069642     0.0183629419
   77  C  6  S     -0.0113015093     0.0109828658    -0.0241071735    -0.0418163205    -0.0461565975
   78  C  6  S     -0.0037146939     0.0021648300     0.0068424138     0.0187955645     0.0300680872
   79  C  6  X     -0.0776351509     0.1639477183    -0.0473949362     0.0272618683     0.1639572738
   80  C  6  Y      0.0254563127    -0.0576969892    -0.0543648683    -0.1115776987    -0.1399237364
   81  C  6  Z     -0.0528752297     0.0937627859    -0.0092578098    -0.0615274303    -0.0853925059
   82  C  6  X     -0.0217400646     0.0491435336    -0.0122562163     0.0224709931     0.0774164994
   83  C  6  Y      0.0116665177    -0.0285379454    -0.0364653115    -0.0714980897    -0.0828300791
   84  C  6  Z     -0.0172760898     0.0317956366     0.0008544920    -0.0307625728    -0.0646260458
   85  C  6 XX      0.0013922149    -0.0045417985    -0.0005195760    -0.0070050992    -0.0153183727
   86  C  6 YY     -0.0018894199     0.0027890441    -0.0020849954    -0.0019738876     0.0012996031
   87  C  6 ZZ     -0.0013868954     0.0027916716    -0.0028123622    -0.0021671250     0.0001026103
   88  C  6 XY     -0.0019493933     0.0046394712     0.0005594386     0.0019984378     0.0054406377
   89  C  6 XZ     -0.0005005862     0.0001229378    -0.0036869525    -0.0068885333    -0.0063839185
   90  C  6 YZ     -0.0031410271     0.0051582006    -0.0031375511    -0.0052762853    -0.0049523836
   91  C  7  S      0.0258667878    -0.0466682371    -0.0140142980    -0.0065163972     0.0087363632
   92  C  7  S     -0.0550826090     0.0989477871     0.0288118389     0.0107487704    -0.0216204252
   93  C  7  S     -0.0403996348     0.0826540833    -0.0042479774     0.0159609899     0.0234092760
   94  C  7  X      0.0435203464    -0.0707072572     0.0564746751     0.0754966400     0.0393317797
   95  C  7  Y     -0.0325685345     0.0621815621     0.0447313215     0.0514933159     0.0314366837
   96  C  7  Z     -0.0129586837     0.0250216237    -0.0282976408    -0.0081459610     0.0455214369
   97  C  7  X      0.0276166418    -0.0436097758     0.0302516011     0.0169979382    -0.0068178216
   98  C  7  Y     -0.0271122305     0.0505867562    -0.0006384383     0.0386731938     0.0547283786
   99  C  7  Z      0.0018258834    -0.0058826741    -0.0057246784    -0.0135906074     0.0015171216
  100  C  7 XX     -0.0036479483     0.0063427513    -0.0008205503    -0.0017810508    -0.0012218872
  101  C  7 YY     -0.0043748818     0.0079733331     0.0032991839     0.0018364234    -0.0014903238
  102  C  7 ZZ     -0.0018798665     0.0034306363     0.0021576139     0.0007985308    -0.0021138140
  103  C  7 XY      0.0024487221    -0.0041853757     0.0008013034     0.0011940915     0.0002801375
  104  C  7 XZ     -0.0007974357     0.0012280832     0.0000051699    -0.0005962604    -0.0011612732
  105  C  7 YZ      0.0002572313    -0.0005905479    -0.0020146304    -0.0011342553     0.0014129748
  106  C  8  S      0.0031861291    -0.0036219814     0.0507236926    -0.0388987169     0.0114974801
  107  C  8  S     -0.0066028984     0.0081163011    -0.1095486376     0.0867120938    -0.0266648778
  108  C  8  S     -0.0142278292     0.0224297053    -0.1653730534     0.1240248991    -0.0417202177
  109  C  8  X      0.0502023272     0.0250167849    -0.1217468155     0.1551903307    -0.0704585283
  110  C  8  Y     -0.1944193774    -0.1103992133     0.0156140080     0.0045481033     0.0213863748
  111  C  8  Z      0.1334094623     0.0779468979     0.0536384675    -0.0777220561     0.0412105103
  112  C  8  X      0.0116339077     0.0066634578    -0.1002883698     0.0961051294    -0.0359439729
  113  C  8  Y     -0.0532498500    -0.0304226388     0.0129336847     0.0006572938     0.0145135532
  114  C  8  Z      0.0372079243     0.0226137585     0.0440136677    -0.0485797806     0.0147951015
  115  C  8 XX     -0.0006306991     0.0014269603    -0.0060651666     0.0019243464    -0.0012378260
  116  C  8 YY     -0.0001222359     0.0004062764    -0.0069687065     0.0064544064    -0.0023607109
  117  C  8 ZZ     -0.0004391199    -0.0001420016    -0.0059720300     0.0058261642    -0.0006463252
  118  C  8 XY     -0.0001726303    -0.0012534482     0.0008143448     0.0002305444     0.0000915966
  119  C  8 XZ      0.0004210833     0.0001718538     0.0000065790     0.0006193569    -0.0017913786
  120  C  8 YZ      0.0000045311     0.0005597706     0.0015885479    -0.0021064353     0.0008828276
  121  N  9  S      0.0142601380    -0.0266976422    -0.0086603232    -0.0042462222     0.0056013543
  122  N  9  S      0.0310247433    -0.0576802361    -0.0181477360    -0.0097925477     0.0108151906
  123  N  9  S      0.0101813559    -0.0251350853    -0.0259138898     0.0100540435     0.0424082170
  124  N  9  X     -0.0179543891     0.0290955729    -0.0340642455    -0.0459508472    -0.0274474344
  125  N  9  Y      0.0094690677    -0.0217260745    -0.0260048992    -0.0337864841    -0.0220937799
  126  N  9  Z      0.0124320554    -0.0224990661     0.0134227387     0.0018737643    -0.0296118052
  127  N  9  X      0.0102799257    -0.0168017694     0.0187315044     0.0216261728     0.0110105589
  128  N  9  Y     -0.0090327113     0.0173292816     0.0125000488     0.0223704708     0.0180055049
  129  N  9  Z     -0.0042266247     0.0093005448    -0.0040884379    -0.0013449005     0.0114582001
  130  N  9 XX     -0.0002185025     0.0000609744    -0.0038133547    -0.0044373574    -0.0016126893
  131  N  9 YY      0.0008888768    -0.0011758670     0.0022382276     0.0038752001     0.0038229511
  132  N  9 ZZ      0.0020749872    -0.0038134802     0.0002964119    -0.0002467578    -0.0015232325
  133  N  9 XY      0.0011133117    -0.0018562770     0.0021828697     0.0022752410     0.0004087718
  134  N  9 XZ      0.0003090840    -0.0007727041    -0.0009424811    -0.0016871067    -0.0020640263
  135  N  9 YZ     -0.0013806971     0.0024176404    -0.0017427556    -0.0014596719     0.0009986992
  136  C 10  S     -0.0123866811    -0.0006025830    -0.0161789701     0.0053485151    -0.0009393850
  137  C 10  S      0.0254513599     0.0014503194     0.0284427546    -0.0057969922    -0.0001734722
  138  C 10  S      0.0156909221    -0.0136832441     0.1073217985    -0.0647315791     0.0063765723
  139  C 10  X      0.1581711115     0.0938313732    -0.0281737192     0.0223005744    -0.0134455883
  140  C 10  Y      0.0844733748     0.0413879214     0.1043834863    -0.1140425902     0.0408442429
  141  C 10  Z     -0.1543215272    -0.0844332932    -0.0696878650     0.0850772000    -0.0199644440
  142  C 10  X      0.0604854939     0.0323333526     0.0069183605     0.0029891854    -0.0089369231
  143  C 10  Y      0.0270545185     0.0184683181    -0.0136205645     0.0010329569     0.0038954942
  144  C 10  Z     -0.0544780446    -0.0328743032     0.0080410194    -0.0010509128     0.0038645044
  145  C 10 XX      0.0052790157     0.0019072040     0.0085323612    -0.0075720853     0.0026320772
  146  C 10 YY     -0.0003382702    -0.0012747084     0.0019698157    -0.0000869901    -0.0007573491
  147  C 10 ZZ     -0.0009005337    -0.0008030028    -0.0028261268     0.0038863069    -0.0011410922
  148  C 10 XY     -0.0030185452    -0.0006636672    -0.0087047213     0.0075609579    -0.0028560181
  149  C 10 XZ     -0.0000204534    -0.0004858909     0.0020842507    -0.0012655979     0.0004663990
  150  C 10 YZ      0.0031492789     0.0018310211     0.0030262990    -0.0036662473     0.0015094654
  151  C 11  S      0.0063411516    -0.0009707416     0.0134019160    -0.0052821399    -0.0007431349
  152  C 11  S     -0.0128889136     0.0014524696    -0.0226623304     0.0065627537     0.0033853385
  153  C 11  S     -0.0172423625     0.0104848049    -0.1153504251     0.0715076292    -0.0082711615
  154  C 11  X     -0.2180704025    -0.1188091241    -0.0170550708     0.0196529453     0.0074554028
  155  C 11  Y      0.0932076624     0.0636655792    -0.1172756123     0.0974119236    -0.0465417119
  156  C 11  Z      0.0399625500     0.0114343647     0.1064749064    -0.0887824950     0.0395317360
  157  C 11  X     -0.0650697097    -0.0376068318    -0.0174411512     0.0265833278    -0.0078423503
  158  C 11  Y      0.0314701836     0.0157301081     0.0075137036    -0.0048039506    -0.0048771365
  159  C 11  Z      0.0088117758     0.0073510011     0.0035456035    -0.0094050101     0.0103179813
  160  C 11 XX      0.0021719799     0.0012775761    -0.0004860500     0.0006535231    -0.0002079836
  161  C 11 YY     -0.0040938202    -0.0014830803    -0.0012004710    -0.0007892987     0.0007529862
  162  C 11 ZZ     -0.0009943133     0.0004957214    -0.0063221930     0.0046273375    -0.0012739669
  163  C 11 XY      0.0015362204     0.0014716475    -0.0070617557     0.0063293705    -0.0027030887
  164  C 11 XZ     -0.0028863315    -0.0020117182     0.0058712309    -0.0057658950     0.0025312001
  165  C 11 YZ      0.0026759973     0.0005912122     0.0046326775    -0.0028922561     0.0007769473
  166  C 12  S     -0.0031653381     0.0023185763    -0.0344268391     0.0288093419    -0.0099697327
  167  C 12  S      0.0065070685    -0.0048307763     0.0754282207    -0.0651522656     0.0234649624
  168  C 12  S      0.0157244104    -0.0124614972     0.1688607087    -0.1287442129     0.0394057351
  169  C 12  X      0.0488118034     0.0266067462    -0.1216121812     0.1439326134    -0.0690017945
  170  C 12  Y     -0.1896960529    -0.1076212663     0.0186745980    -0.0009329401     0.0170423778
  171  C 12  Z      0.1305052422     0.0751320899     0.0495892481    -0.0738968865     0.0294741112
  172  C 12  X      0.0124348705     0.0136873712    -0.0894650243     0.0818160359    -0.0301181931
  173  C 12  Y     -0.0683604973    -0.0386386428     0.0096382414    -0.0045686532     0.0064539159
  174  C 12  Z      0.0498042276     0.0248872015     0.0395661062    -0.0384468273     0.0156368661
  175  C 12 XX     -0.0005807905    -0.0015334816     0.0051066463    -0.0020031599    -0.0001012247
  176  C 12 YY     -0.0003713296    -0.0002836424     0.0022353238    -0.0028190034     0.0015324289
  177  C 12 ZZ      0.0021575975     0.0009096943     0.0029797713    -0.0029210431     0.0009349476
  178  C 12 XY      0.0033524971     0.0020078377    -0.0001520051    -0.0005485747    -0.0003760659
  179  C 12 XZ     -0.0022833037    -0.0008289514    -0.0012473146    -0.0001081079     0.0008327285
  180  C 12 YZ     -0.0012318197    -0.0009616329     0.0007398457     0.0003634537    -0.0001967150
  181  C 13  S     -0.0010255158    -0.0032382088     0.0132934779    -0.0045014852    -0.0007388322
  182  C 13  S      0.0024920089     0.0065276539    -0.0223814707     0.0043043281     0.0033609804
  183  C 13  S     -0.0111092229     0.0112225501    -0.1161875736     0.0651915536    -0.0137902499
  184  C 13  X      0.1684578905     0.0993182330    -0.0948708113     0.0742726891    -0.0251964758
  185  C 13  Y      0.0759828421     0.0379410768     0.1170470249    -0.1225675237     0.0391643737
  186  C 13  Z     -0.1527864820    -0.0841295606    -0.0455010145     0.0637305177    -0.0139122843
  187  C 13  X      0.0540283427     0.0284934220    -0.0201272582     0.0262060973    -0.0128957048
  188  C 13  Y      0.0178298292     0.0153092902    -0.0081936473    -0.0075716420     0.0017728835
  189  C 13  Z     -0.0436644805    -0.0276708739     0.0178251558    -0.0068309907     0.0073912225
  190  C 13 XX     -0.0038484564    -0.0016050517    -0.0068095939     0.0062430526    -0.0023849504
  191  C 13 YY      0.0027409083     0.0020655004    -0.0033886323     0.0014015656     0.0005150246
  192  C 13 ZZ      0.0017330402     0.0009712088     0.0021848721    -0.0030690593     0.0012727487
  193  C 13 XY      0.0012278075     0.0000360692     0.0083873366    -0.0075158655     0.0023896392
  194  C 13 XZ      0.0014290344     0.0010772643    -0.0029359352     0.0020661404    -0.0004245318
  195  C 13 YZ     -0.0031495519    -0.0017937577    -0.0015290154     0.0024734542    -0.0012382250
  196  C 14  S      0.0078500908     0.0053609076    -0.0166624303     0.0096870837     0.0007239532
  197  C 14  S     -0.0164461184    -0.0108707365     0.0298645761    -0.0153842641    -0.0034995496
  198  C 14  S      0.0067799685    -0.0083701435     0.1118835212    -0.0673421069     0.0167053198
  199  C 14  X     -0.2075486242    -0.1181042395     0.0427809948    -0.0257086598     0.0197888226
  200  C 14  Y      0.1029011394     0.0653841704    -0.1074337370     0.0938881825    -0.0441677631
  201  C 14  Z      0.0260407024     0.0091212694     0.0667338964    -0.0604597922     0.0321771072
  202  C 14  X     -0.0735636397    -0.0426155884     0.0050941456     0.0087058797    -0.0038751788
  203  C 14  Y      0.0406381062     0.0190621333     0.0139427448    -0.0051273615    -0.0002368908
  204  C 14  Z      0.0059619068     0.0066434877    -0.0136087754     0.0009444814     0.0044773516
  205  C 14 XX     -0.0022926389    -0.0012917731     0.0021975998    -0.0020248291     0.0005026686
  206  C 14 YY      0.0018937385     0.0008083145    -0.0003620135     0.0019104539    -0.0009965170
  207  C 14 ZZ     -0.0017027759    -0.0014271208     0.0060512708    -0.0046150894     0.0009726445
  208  C 14 XY     -0.0030214532    -0.0021057975     0.0074472924    -0.0067481622     0.0025357212
  209  C 14 XZ      0.0032242009     0.0021538761    -0.0072633970     0.0067257763    -0.0030236320
  210  C 14 YZ     -0.0011559042    -0.0002221541    -0.0032430819     0.0020978670    -0.0002577449
  211  H 15  S      0.0045240211     0.0182078078     0.1713775056     0.1439181953    -0.0424265611
  212  H 15  S     -0.0001705463     0.0094492028     0.0596887523     0.0516201764    -0.0128225910
  213  H 16  S      0.0046233751    -0.0008161280     0.0832948461     0.0694187445    -0.0761337062
  214  H 16  S      0.0014776319    -0.0017203731     0.0259736347     0.0197648619    -0.0317031043
  215  H 17  S      0.0470611228    -0.0937037559    -0.0470251264    -0.0245111735     0.0280672568
  216  H 17  S      0.0138049849    -0.0304223993    -0.0179646668    -0.0125899290     0.0079748107
  217  H 18  S      0.0721633347    -0.1226045957    -0.0636548593    -0.0053478711     0.1506516785
  218  H 18  S      0.0199411213    -0.0390572331    -0.0245245994    -0.0028887135     0.0586813840
  219  H 19  S     -0.0555741434     0.1003090185    -0.0583925675    -0.0899608887    -0.0590418236
  220  H 19  S     -0.0178503311     0.0325313301    -0.0202461429    -0.0295751668    -0.0158278813
  221  H 20  S      0.0626640656    -0.1393770204     0.0079509270    -0.0703325205    -0.1844096184
  222  H 20  S      0.0196006665    -0.0428882097     0.0051792117    -0.0193242763    -0.0602550604
  223  H 21  S      0.0160788634    -0.0044263227     0.1138362869    -0.1067026039     0.0368647776
  224  H 21  S      0.0069606064    -0.0004302651     0.0460908738    -0.0446348494     0.0155285991
  225  H 22  S     -0.0274809604     0.0026999166    -0.1447610305     0.1155125153    -0.0457584976
  226  H 22  S     -0.0094113947     0.0016459203    -0.0541125416     0.0435593945    -0.0171275833
  227  H 23  S      0.0048624394    -0.0036527122    -0.0602398955     0.0929212178    -0.0493278068
  228  H 23  S      0.0021630883    -0.0016688943    -0.0146948520     0.0289104197    -0.0170414778
  229  H 24  S      0.0076497435     0.0131671023    -0.1443707052     0.1310708768    -0.0389428816
  230  H 24  S      0.0017756698     0.0052924828    -0.0532663840     0.0475061030    -0.0147450020
  231  H 25  S     -0.0013704839    -0.0094099566     0.1072484512    -0.0908490786     0.0368212473
  232  H 25  S     -0.0005163667    -0.0069564891     0.0429552645    -0.0333271145     0.0151262505
  233  C 26  S      0.0052298826    -0.0078382189     0.0438068136     0.0037726665    -0.0184883130
  234  C 26  S     -0.0127111616     0.0196414354    -0.0947338357    -0.0124711620     0.0403677767
  235  C 26  S     -0.0229529055     0.0199045770    -0.0617044233    -0.0191014121    -0.0007694209
  236  C 26  X      0.0344417140    -0.0372355581     0.0766875442     0.1235421807    -0.0691814273
  237  C 26  Y     -0.0588093253     0.0409866022    -0.0104285039    -0.0108057960     0.0176278013
  238  C 26  Z      0.0294852209    -0.0081036665    -0.0224404735    -0.0104057565     0.1188351255
  239  C 26  X      0.0139063456    -0.0242260959    -0.0247700396    -0.0008258194     0.0410426870
  240  C 26  Y     -0.0165519836     0.0177432487     0.0016372497     0.0042874756     0.0112772914
  241  C 26  Z      0.0027677590     0.0062966212     0.0189502022     0.0162463568     0.0029210863
  242  C 26 XX     -0.0012893752     0.0049542411    -0.0101582263    -0.0035957238     0.0005109684
  243  C 26 YY     -0.0003880703     0.0010925627    -0.0031593694    -0.0007151794     0.0016575489
  244  C 26 ZZ     -0.0010185955    -0.0018311011    -0.0044907318     0.0005710957     0.0045529434
  245  C 26 XY     -0.0006091041    -0.0053753023    -0.0000019324    -0.0000347321    -0.0001531909
  246  C 26 XZ      0.0009247548     0.0016376079     0.0034725732    -0.0005467049    -0.0029984471
  247  C 26 YZ     -0.0000525394     0.0030560729    -0.0005051402    -0.0003483096     0.0002479110
  248  C 27  S     -0.0019275939     0.0035523003    -0.0369357843     0.0133416563     0.0042979412
  249  C 27  S      0.0027094097    -0.0051579156     0.0778186340    -0.0297036778    -0.0087416115
  250  C 27  S      0.0039299273     0.0009005121     0.0718247832     0.0298197022    -0.0454649056
  251  C 27  X      0.0123664483     0.0169741783     0.0349457178    -0.1040975221     0.0928045457
  252  C 27  Y     -0.0739800620    -0.0128721122    -0.0044746300     0.0062691685     0.0098491042
  253  C 27  Z      0.0534174534     0.0047402006    -0.0110111809     0.0760580349     0.0002029425
  254  C 27  X      0.0082938332    -0.0057968079    -0.0233179888    -0.0224780549     0.0424743215
  255  C 27  Y     -0.0320532467    -0.0067705920    -0.0027507260    -0.0029536551     0.0011095059
  256  C 27  Z      0.0229843977     0.0077106661     0.0144508595     0.0258681881     0.0062166311
  257  C 27 XX      0.0016437797     0.0012337188     0.0074011483    -0.0040270895    -0.0027029853
  258  C 27 YY      0.0003602911     0.0005537638     0.0026963370    -0.0015738883    -0.0001616954
  259  C 27 ZZ     -0.0015490932    -0.0027820754     0.0044354767    -0.0000829322     0.0020797436
  260  C 27 XY     -0.0029270310    -0.0047791390     0.0000858775     0.0009373617    -0.0000189448
  261  C 27 XZ      0.0013157438     0.0030681882    -0.0035362142    -0.0008281524    -0.0019733827
  262  C 27 YZ      0.0011375421     0.0021504778    -0.0003476116    -0.0002255585     0.0001251669
  263  C 28  S     -0.0171641274     0.0360174819     0.0131122068     0.0034373692    -0.0095559247
  264  C 28  S      0.0417468494    -0.0855212868    -0.0261513863    -0.0023605322     0.0270562674
  265  C 28  S      0.0436339011    -0.1167410074    -0.0392881448    -0.0698459972    -0.0496270241
  266  C 28  X      0.0181290648    -0.0160737292     0.1885526376     0.1802078737     0.0112024752
  267  C 28  Y      0.0657743787    -0.1129290356     0.0336154390     0.0776919506     0.0779074733
  268  C 28  Z     -0.0962850935     0.1771368440    -0.0550968410    -0.0303375770     0.0737318411
  269  C 28  X      0.0125238127    -0.0243390860     0.0841431921     0.0665895580    -0.0038636727
  270  C 28  Y      0.0063809518    -0.0157365083    -0.0206000752     0.0275416134     0.0653803166
  271  C 28  Z     -0.0253110482     0.0612956332     0.0102946671     0.0069826850     0.0140348834
  272  C 28 XX      0.0045953231    -0.0093284162    -0.0102915307    -0.0064361204     0.0066011729
  273  C 28 YY     -0.0002428196     0.0001783022     0.0019121025     0.0033238707     0.0015311399
  274  C 28 ZZ      0.0048847147    -0.0092351176     0.0016095924     0.0013186123    -0.0025478863
  275  C 28 XY      0.0032975700    -0.0059535244    -0.0003147551    -0.0013828556    -0.0023777683
  276  C 28 XZ     -0.0024237391     0.0034080196    -0.0040433361    -0.0055725048    -0.0035981747
  277  C 28 YZ     -0.0006722853     0.0012381260    -0.0034754395    -0.0033356472     0.0008735315

                         41               42               43               44               45
                   -0.4727890909    -0.4553325464    -0.4295437173    -0.4211909285    -0.4166353775
    1  C  1  S     -0.0006726262    -0.0060372242    -0.0230361449     0.0076168888     0.0065355866
    2  C  1  S      0.0015033266     0.0184607463     0.0564133975    -0.0215510892    -0.0177540581
    3  C  1  S     -0.0007093638    -0.0127546218     0.0385739481    -0.0142376070     0.0066640995
    4  C  1  X     -0.0048336460     0.0148554335    -0.1762067837    -0.0038237037    -0.0478238973
    5  C  1  Y      0.0053883377     0.1237646414     0.0684429163    -0.1112396586    -0.1330778791
    6  C  1  Z      0.0033522854    -0.1680784631    -0.1901891919     0.0814214659     0.0003178705
    7  C  1  X     -0.0022551606    -0.0030954685    -0.0844436491     0.0268326262    -0.0096441648
    8  C  1  Y      0.0015437351     0.0166452426     0.0462549717    -0.0613427613    -0.0620218139
    9  C  1  Z      0.0016194847    -0.0775583012    -0.0751667572     0.0395217382    -0.0092763992
   10  C  1 XX      0.0000910663    -0.0015876228    -0.0101064189    -0.0029553356    -0.0029981979
   11  C  1 YY      0.0001177671     0.0099455590     0.0080659634    -0.0022160308    -0.0046181388
   12  C  1 ZZ      0.0001121140    -0.0072104863     0.0109215480     0.0022017196     0.0048500283
   13  C  1 XY      0.0003635587     0.0015319593     0.0074350795     0.0081423438     0.0036587480
   14  C  1 XZ      0.0000318704     0.0076478034     0.0042523845    -0.0048505687    -0.0021735987
   15  C  1 YZ     -0.0005141323     0.0008320169     0.0106789593    -0.0021180483     0.0009583743
   16  C  2  S      0.0000781263     0.0149258191    -0.0204360522     0.0142251974     0.0032395083
   17  C  2  S     -0.0002584988    -0.0373875028     0.0517810584    -0.0346698977    -0.0060784619
   18  C  2  S      0.0015477478    -0.0395129190     0.0297636621    -0.0066819196    -0.0252410360
   19  C  2  X     -0.0060968560    -0.1094104912     0.0289513832    -0.0101700135     0.0159703583
   20  C  2  Y     -0.0002882328    -0.1904588325     0.1093881738    -0.0851977349     0.0118367842
   21  C  2  Z     -0.0027857672     0.1714433952     0.1881309703     0.0355987408     0.0727157969
   22  C  2  X     -0.0026495180    -0.0450678100     0.0107637332     0.0011112980     0.0045786313
   23  C  2  Y      0.0001249916    -0.0725203352     0.0332809242    -0.0389821137    -0.0050823604
   24  C  2  Z     -0.0011818781     0.0522170996     0.0827177775     0.0334454466     0.0404278558
   25  C  2 XX     -0.0003019727    -0.0051323714     0.0006960036    -0.0012939186    -0.0005972627
   26  C  2 YY      0.0003104469     0.0066702188    -0.0038685580     0.0028074109    -0.0032661673
   27  C  2 ZZ     -0.0000253149    -0.0041081815     0.0104405502    -0.0057921973     0.0026427060
   28  C  2 XY     -0.0001007027     0.0015742198    -0.0021114238     0.0021853961    -0.0008273091
   29  C  2 XZ     -0.0001398944     0.0047616737    -0.0016001434     0.0007150392     0.0005529437
   30  C  2 YZ      0.0000756324     0.0141327040     0.0079444986    -0.0017612627    -0.0013877892
   31  C  3  S     -0.0001343801     0.0189620720     0.0080004035    -0.0195305979    -0.0138696669
   32  C  3  S      0.0003039739    -0.0498795669    -0.0230275259     0.0475629641     0.0308113614
   33  C  3  S     -0.0016441573    -0.0121751284     0.0309469506     0.0411876751     0.0539629584
   34  C  3  X     -0.0055141021     0.0478674359     0.0395051103     0.0461946565     0.0173351207
   35  C  3  Y     -0.0002267148     0.1163833927    -0.0067760039     0.1561396394     0.0521115416
   36  C  3  Z     -0.0024011840    -0.2655963133    -0.0802649956     0.0484501663    -0.0047188504
   37  C  3  X     -0.0028948831     0.0104217272     0.0343094187     0.0214458095     0.0076325060
   38  C  3  Y     -0.0000572616     0.0324326592     0.0057913713     0.0584201490     0.0191778178
   39  C  3  Z     -0.0017959937    -0.0877109331    -0.0219116638     0.0176843598     0.0065696442
   40  C  3 XX     -0.0001679142    -0.0033763051    -0.0003830884    -0.0007683285    -0.0002630283
   41  C  3 YY      0.0000865326    -0.0099194922    -0.0080334857     0.0067155902    -0.0001426997
   42  C  3 ZZ      0.0001359819     0.0094361986     0.0057166128     0.0022283560     0.0059853846
   43  C  3 XY      0.0000638535    -0.0018760430    -0.0013200553     0.0003711374    -0.0010051303
   44  C  3 XZ     -0.0003468063    -0.0007754997    -0.0009462508     0.0031791057     0.0014574883
   45  C  3 YZ      0.0001396138     0.0146265511    -0.0022619070     0.0084690439     0.0035761882
   46  C  4  S     -0.0005638793    -0.0018246141     0.0084705954    -0.0211837107    -0.0051322869
   47  C  4  S      0.0011548336     0.0096861616    -0.0240343261     0.0509664784     0.0143002512
   48  C  4  S      0.0039905606    -0.0091131675    -0.0048584518     0.0570879413     0.0106096316
   49  C  4  X     -0.0024255599    -0.0399368544     0.1189841402    -0.2714622352    -0.0796679147
   50  C  4  Y      0.0044644544    -0.1235721853     0.0523984812    -0.0672097362    -0.0509838232
   51  C  4  Z      0.0031184191     0.1446309702    -0.0751403781     0.0808664047     0.0732498826
   52  C  4  X     -0.0003847949    -0.0027543262     0.0810266458    -0.1168492399    -0.0298212644
   53  C  4  Y     -0.0005304279    -0.0671006343     0.0179054954    -0.0288005831    -0.0152122841
   54  C  4  Z      0.0013513735     0.0310878877    -0.0172254730     0.0379441842     0.0395557245
   55  C  4 XX      0.0001942346     0.0040630996    -0.0091100609    -0.0030801044     0.0003385281
   56  C  4 YY     -0.0001646386    -0.0128173230     0.0042551795    -0.0029417633    -0.0034169545
   57  C  4 ZZ      0.0002241272     0.0079983123     0.0020073623     0.0135541581     0.0046501659
   58  C  4 XY      0.0001874159    -0.0056262229     0.0019115133     0.0068624602    -0.0002801509
   59  C  4 XZ     -0.0000097849    -0.0016909305     0.0026973346     0.0004953684     0.0019164922
   60  C  4 YZ     -0.0004846415     0.0015349483    -0.0045862689     0.0132806029     0.0075314458
   61  C  5  S     -0.0002512040    -0.0002251091     0.0077774049     0.0219852372     0.0002304106
   62  C  5  S      0.0009186418     0.0040627222    -0.0204164353    -0.0497730797    -0.0001435101
   63  C  5  S     -0.0000356648    -0.0555044982    -0.1126224130    -0.0014754675     0.0047955506
   64  C  5  X      0.0005834515     0.0191965942    -0.0437922914     0.1009021954     0.0299383609
   65  C  5  Y     -0.0014764330     0.0971965700    -0.0271793382    -0.1520660959    -0.0035468002
   66  C  5  Z      0.0089173798    -0.0475888876     0.0036809611    -0.0316267027     0.0251889344
   67  C  5  X      0.0042820838     0.0279675361    -0.0238230828     0.0394950563    -0.0006481414
   68  C  5  Y     -0.0034758118     0.0411586623    -0.0119282202    -0.1013260044    -0.0129113098
   69  C  5  Z      0.0043617234    -0.0196310125     0.0027982441     0.0143374585     0.0360388391
   70  C  5 XX     -0.0002933881     0.0039222456    -0.0070751198     0.0011425490     0.0048786937
   71  C  5 YY      0.0001751634    -0.0036502448     0.0066352282    -0.0078637839    -0.0012248634
   72  C  5 ZZ      0.0002728613    -0.0004802835    -0.0018277166    -0.0035252811    -0.0038877723
   73  C  5 XY      0.0000396757    -0.0060032882    -0.0013725381    -0.0012844391     0.0011797214
   74  C  5 XZ     -0.0002058360    -0.0045768502     0.0050220116    -0.0028163398     0.0016576788
   75  C  5 YZ     -0.0002435722     0.0046112949    -0.0037411032     0.0071186139     0.0012111949
   76  C  6  S      0.0008040250    -0.0237643828    -0.0008743844    -0.0085814320    -0.0004224069
   77  C  6  S     -0.0020640509     0.0539731022     0.0047998825     0.0199488645     0.0009970609
   78  C  6  S      0.0013104223     0.0982180180    -0.0183749592     0.0238031374    -0.0087589102
   79  C  6  X     -0.0007061290     0.0144882498     0.1403312335     0.2672485376     0.1083949753
   80  C  6  Y     -0.0072031606    -0.1923463054    -0.0557722350     0.0691680625     0.1067955635
   81  C  6  Z     -0.0061641257    -0.1588749689     0.1984909778    -0.0664716810    -0.0355035892
   82  C  6  X      0.0005555009     0.0235697176     0.0595624875     0.1205759333     0.0461510078
   83  C  6  Y     -0.0044219925    -0.1060175810    -0.0114835805     0.0248946725     0.0513748853
   84  C  6  Z     -0.0031560092    -0.0805608052     0.0901875893    -0.0275131150    -0.0126826633
   85  C  6 XX     -0.0003426154    -0.0002074367    -0.0073523235    -0.0109914101    -0.0012184640
   86  C  6 YY     -0.0000279854     0.0074711857     0.0089746491    -0.0055653624    -0.0059391127
   87  C  6 ZZ     -0.0002382435    -0.0010885735    -0.0001634949     0.0188733775     0.0075241613
   88  C  6 XY     -0.0000226167    -0.0051666704     0.0154100438     0.0080517854     0.0040028531
   89  C  6 XZ     -0.0004259126    -0.0094012969     0.0053280132    -0.0004979379    -0.0000330550
   90  C  6 YZ     -0.0004027206     0.0002457880     0.0077573727     0.0067392771     0.0059209390
   91  C  7  S      0.0000676838    -0.0337214454    -0.0505628984     0.0212086791     0.0009489424
   92  C  7  S     -0.0004811949     0.0704021512     0.1125661986    -0.0464670722    -0.0007936462
   93  C  7  S      0.0004394668     0.0834627560     0.0519059286    -0.0279109254    -0.0235973697
   94  C  7  X      0.0040461792    -0.0244806812     0.1017949557    -0.0172785908    -0.0073982929
   95  C  7  Y      0.0021155382     0.0269274483    -0.0126326228    -0.0313103454    -0.0241930057
   96  C  7  Z      0.0006626453     0.0071701065    -0.1448358757    -0.0711666905    -0.0356768731
   97  C  7  X     -0.0016748602    -0.0491691454     0.0299790940     0.0104498148     0.0136911810
   98  C  7  Y      0.0053367451     0.0711324325     0.0182319073    -0.0494863597    -0.0406336927
   99  C  7  Z     -0.0015683476    -0.0271177269    -0.0798186559    -0.0246327371    -0.0049512841
  100  C  7 XX     -0.0001932672     0.0034601239     0.0060293065    -0.0013999998     0.0002249295
  101  C  7 YY     -0.0000170728     0.0042958415     0.0069102751    -0.0004347402     0.0010894757
  102  C  7 ZZ     -0.0000184091     0.0022085541     0.0033655340    -0.0023458319    -0.0004805594
  103  C  7 XY      0.0001193615    -0.0012801621    -0.0029051540    -0.0001733513     0.0000621968
  104  C  7 XZ     -0.0000256275     0.0006596475     0.0010505525    -0.0011247701    -0.0003600061
  105  C  7 YZ     -0.0000248548     0.0000070596     0.0000214979     0.0006584714    -0.0000688975
  106  C  8  S     -0.0024047780    -0.0003061669     0.0013338332    -0.0029415200    -0.0006180101
  107  C  8  S      0.0052065347     0.0008556410    -0.0015362530     0.0061839914     0.0014483959
  108  C  8  S      0.0079467842     0.0032589010    -0.0031304399     0.0085028421     0.0008802925
  109  C  8  X      0.0277815920    -0.0088328586    -0.0011341988    -0.0432372333     0.0952044234
  110  C  8  Y     -0.0776274644     0.0001875137    -0.0112213538    -0.0606674103     0.1440115118
  111  C  8  Z      0.0503164555     0.0090459844    -0.0174821989    -0.0697060748     0.1779901417
  112  C  8  X     -0.0028848642    -0.0039074656    -0.0034623705    -0.0341870997     0.0478594507
  113  C  8  Y      0.0418648317    -0.0037202781    -0.0033491669    -0.0229768628     0.0811199125
  114  C  8  Z     -0.0324075959     0.0047577730    -0.0088797152    -0.0392007385     0.0948863734
  115  C  8 XX      0.0043527814     0.0002187188     0.0000560891    -0.0003014966     0.0013579711
  116  C  8 YY      0.0015720403     0.0000591413    -0.0002077150     0.0007285213     0.0000525250
  117  C  8 ZZ     -0.0050843769    -0.0000570795    -0.0001081790     0.0012056196    -0.0010568209
  118  C  8 XY     -0.0097393861    -0.0004128383     0.0004084995     0.0010258163     0.0015686077
  119  C  8 XZ      0.0054261738     0.0000176600     0.0000395708    -0.0005188148     0.0010616403
  120  C  8 YZ      0.0039509329     0.0001749080     0.0000316069    -0.0010523029    -0.0010256935
  121  N  9  S      0.0001295033    -0.0241874260    -0.0486870987     0.0216923576    -0.0002606276
  122  N  9  S      0.0000662365    -0.0535194491    -0.1039947752     0.0463970413     0.0000980682
  123  N  9  S      0.0049206091    -0.0024332078    -0.1042052133     0.0328721202    -0.0230900415
  124  N  9  X     -0.0019930669     0.0261976413    -0.0180444950    -0.0185880902     0.0077810296
  125  N  9  Y     -0.0018444136    -0.0355561192    -0.0861883826     0.0824988017     0.0192307390
  126  N  9  Z     -0.0005902794     0.0044635920     0.1604001553     0.0326633009     0.0306479598
  127  N  9  X      0.0002632888    -0.0191591426     0.0102008454     0.0118700027    -0.0018928985
  128  N  9  Y      0.0021497225     0.0296896965     0.0475304601    -0.0480707630    -0.0153619940
  129  N  9  Z     -0.0001363254    -0.0073551448    -0.0879969201    -0.0152688042    -0.0144285404
  130  N  9 XX     -0.0002159640    -0.0012256946    -0.0088513582     0.0021238071     0.0005551239
  131  N  9 YY      0.0002500304    -0.0001607008    -0.0007886275    -0.0044727394    -0.0022811319
  132  N  9 ZZ     -0.0000602460    -0.0028013469     0.0026696691     0.0048602778     0.0017165577
  133  N  9 XY      0.0000507345    -0.0019576046     0.0019806930     0.0029286913     0.0004459985
  134  N  9 XZ     -0.0000723806     0.0003312672     0.0039977194     0.0014003765     0.0013600682
  135  N  9 YZ     -0.0000618114    -0.0002141564    -0.0105642268    -0.0008287017    -0.0013108857
  136  C 10  S      0.0243667214     0.0012678313    -0.0013211964    -0.0006581706    -0.0004899780
  137  C 10  S     -0.0605615059    -0.0027604276     0.0029938027     0.0003592201     0.0007955056
  138  C 10  S     -0.0865182880    -0.0009810308     0.0045805520    -0.0001201580     0.0007791719
  139  C 10  X     -0.1873328329     0.0029212643    -0.0008392663    -0.0606244565     0.0642794499
  140  C 10  Y      0.1774528316     0.0047306361    -0.0103090160    -0.0303028623     0.1163675031
  141  C 10  Z     -0.0451131576    -0.0037350024    -0.0085457715    -0.0447668358     0.1377061050
  142  C 10  X     -0.0386871017    -0.0004884658     0.0019135527    -0.0251811607     0.0369300208
  143  C 10  Y      0.0809923622     0.0011870333    -0.0055875320    -0.0171428904     0.0621498710
  144  C 10  Z     -0.0458195408     0.0005497790    -0.0056064221    -0.0262994607     0.0729234116
  145  C 10 XX     -0.0064241381     0.0002202347    -0.0000361789    -0.0010418790     0.0026037394
  146  C 10 YY      0.0038316434    -0.0004857919     0.0007232529     0.0041719155    -0.0073769099
  147  C 10 ZZ     -0.0021611778    -0.0001533773    -0.0002768751    -0.0026232760     0.0050357718
  148  C 10 XY     -0.0037518142    -0.0001221141     0.0001691473    -0.0010310149    -0.0011313920
  149  C 10 XZ      0.0051954967    -0.0001346435    -0.0002614301    -0.0003111956     0.0048260317
  150  C 10 YZ     -0.0045909001     0.0002539906     0.0001309513     0.0008269060    -0.0030891613
  151  C 11  S      0.0220764977    -0.0011771261     0.0010232002    -0.0002180754     0.0000674694
  152  C 11  S     -0.0565688575     0.0026631162    -0.0021495257     0.0003191769    -0.0001183538
  153  C 11  S     -0.0514464682     0.0034837666    -0.0072465277     0.0045378168     0.0000594360
  154  C 11  X      0.1043932338    -0.0021558566    -0.0078704166     0.0102747366     0.0713565239
  155  C 11  Y      0.1654661317    -0.0016448653    -0.0038976361    -0.0551726399     0.0891681665
  156  C 11  Z     -0.1921518733     0.0038469023    -0.0061978282    -0.0441615776     0.1167459661
  157  C 11  X      0.0129170459    -0.0023249069    -0.0012112268    -0.0005191287     0.0366979396
  158  C 11  Y      0.0637571074    -0.0003333328    -0.0013344410    -0.0279842467     0.0479762140
  159  C 11  Z     -0.0593613232     0.0020322783    -0.0052223684    -0.0208407988     0.0624356347
  160  C 11 XX     -0.0083213109    -0.0000301173     0.0003962616     0.0002426060    -0.0024060790
  161  C 11 YY      0.0038619604     0.0002540653    -0.0001607843     0.0027812641    -0.0048675813
  162  C 11 ZZ      0.0009953166     0.0001391704    -0.0006572360    -0.0030310712     0.0071872990
  163  C 11 XY      0.0010908168    -0.0001455020     0.0003080038     0.0005488986    -0.0042734444
  164  C 11 XZ      0.0023023969     0.0002069938    -0.0002195989     0.0012882569     0.0001279972
  165  C 11 YZ     -0.0072346778    -0.0001000787     0.0003173639    -0.0004014232    -0.0000265422
  166  C 12  S      0.0015356911    -0.0007637650     0.0005528474    -0.0006599383    -0.0001105865
  167  C 12  S     -0.0032005132     0.0020156571    -0.0016851301     0.0025060308     0.0004778200
  168  C 12  S     -0.0091372178     0.0001768474     0.0041228618    -0.0060626226    -0.0014811059
  169  C 12  X      0.0206584821    -0.0090772765     0.0079354542    -0.0515586697     0.0507050355
  170  C 12  Y     -0.0766882879    -0.0023922379    -0.0039692650    -0.0114529391     0.0970142218
  171  C 12  Z      0.0525072178     0.0083616350    -0.0134617893    -0.0410626443     0.1060159891
  172  C 12  X     -0.0011311909    -0.0021266402    -0.0000319568    -0.0181379458     0.0294580235
  173  C 12  Y      0.0177265341    -0.0007969547    -0.0025393777    -0.0109016587     0.0505118380
  174  C 12  Z     -0.0139044414     0.0029400951    -0.0046615121    -0.0233668105     0.0571158611
  175  C 12 XX     -0.0047728975    -0.0003826075     0.0009497470     0.0002862812    -0.0050761880
  176  C 12 YY     -0.0013253809     0.0003120112    -0.0005225678     0.0010170452     0.0009055347
  177  C 12 ZZ      0.0055581005     0.0001381529    -0.0003834386    -0.0015898611     0.0040921756
  178  C 12 XY      0.0102321100    -0.0000215795     0.0002562223     0.0008530409    -0.0042713958
  179  C 12 XZ     -0.0055810943     0.0002695010    -0.0002689954     0.0029861136    -0.0034507138
  180  C 12 YZ     -0.0043224218    -0.0001689065     0.0001918383    -0.0015416863     0.0022980513
  181  C 13  S     -0.0231169744    -0.0002479433     0.0004867110    -0.0027629435    -0.0006579510
  182  C 13  S      0.0581854965     0.0005258010    -0.0009966360     0.0053451992     0.0012306512
  183  C 13  S      0.0656675209     0.0027808575    -0.0049708354     0.0133309691     0.0030489472
  184  C 13  X     -0.1844735665     0.0052757689    -0.0108091516    -0.0145730653     0.0632236009
  185  C 13  Y      0.1802667145     0.0054820424    -0.0087907104    -0.0452252503     0.0898586037
  186  C 13  Z     -0.0499524190    -0.0060319353    -0.0004150359    -0.0379762759     0.1175695064
  187  C 13  X     -0.0465119849    -0.0001757595    -0.0027402979    -0.0137981315     0.0321175374
  188  C 13  Y      0.0708157930     0.0024905580    -0.0060139592    -0.0207274628     0.0489779724
  189  C 13  Z     -0.0334748987    -0.0015150202    -0.0004337635    -0.0191191809     0.0624228719
  190  C 13 XX      0.0062906950    -0.0004486359     0.0006734534     0.0014024906    -0.0039677998
  191  C 13 YY     -0.0041246089     0.0003006134    -0.0007735659    -0.0007339778     0.0061962222
  192  C 13 ZZ      0.0019127637     0.0001974373    -0.0001174737     0.0005964071    -0.0018791786
  193  C 13 XY      0.0036800230     0.0002224963     0.0000556424    -0.0006869654    -0.0018881155
  194  C 13 XZ     -0.0050246533     0.0000711982     0.0000629448     0.0030610881    -0.0045205592
  195  C 13 YZ      0.0049005526    -0.0003349340     0.0001910329    -0.0017201467     0.0031192881
  196  C 14  S     -0.0212540808     0.0001933974    -0.0005020198     0.0048741430     0.0013073402
  197  C 14  S      0.0544850913    -0.0008194364     0.0015708686    -0.0100096495    -0.0026112168
  198  C 14  S      0.0654257666    -0.0034421060     0.0029974880    -0.0067390121    -0.0008273606
  199  C 14  X      0.0994092396    -0.0056994379     0.0028970889    -0.0304461843     0.0710954624
  200  C 14  Y      0.1690698287    -0.0035881972    -0.0039966402    -0.0397259161     0.1130705112
  201  C 14  Z     -0.1919453766     0.0076948297    -0.0154775748    -0.0517535815     0.1326338101
  202  C 14  X     -0.0033541625    -0.0025301741     0.0004502100    -0.0207068507     0.0361884388
  203  C 14  Y      0.0786462362    -0.0021921003     0.0001511632    -0.0156453627     0.0610586577
  204  C 14  Z     -0.0628107285     0.0044921140    -0.0092987980    -0.0284696642     0.0700027535
  205  C 14 XX      0.0076878638    -0.0002012297     0.0003460289     0.0001575036     0.0001483447
  206  C 14 YY     -0.0033491647     0.0000587326    -0.0005882097    -0.0036548437     0.0073515447
  207  C 14 ZZ     -0.0010263480     0.0000814015     0.0003913134     0.0019362276    -0.0079514662
  208  C 14 XY     -0.0013131015     0.0003061170    -0.0003501864    -0.0016475342     0.0025870387
  209  C 14 XZ     -0.0019166806    -0.0002520340     0.0002954179     0.0012825501    -0.0021190200
  210  C 14 YZ      0.0066376672    -0.0001320253     0.0000594695    -0.0002464794     0.0018792148
  211  H 15  S      0.0034203449    -0.1569780201    -0.0598482660     0.0941751404     0.0603685743
  212  H 15  S      0.0012393852    -0.0542441155    -0.0275331875     0.0397057230     0.0261816947
  213  H 16  S      0.0023413529     0.1484495173    -0.0992910822     0.0544179797    -0.0315881556
  214  H 16  S      0.0005454201     0.0561527299    -0.0416288532     0.0228826801    -0.0129933071
  215  H 17  S      0.0018139756     0.1934184242     0.0683181609    -0.0350395755     0.0200662500
  216  H 17  S      0.0006544068     0.0745061580     0.0259069803    -0.0134712050     0.0049331198
  217  H 18  S      0.0023444110    -0.1569998345     0.0902784822    -0.1240633535    -0.0873698323
  218  H 18  S      0.0018750782    -0.0532366317     0.0363763628    -0.0543855256    -0.0376377628
  219  H 19  S     -0.0078493068    -0.1466307366     0.1694962913     0.1236106908     0.0784868957
  220  H 19  S     -0.0025821017    -0.0560645803     0.0663149970     0.0477792954     0.0335219693
  221  H 20  S     -0.0021551840    -0.0330368049    -0.1587283996    -0.1880091666    -0.0509428087
  222  H 20  S     -0.0004568034    -0.0122257366    -0.0654667980    -0.0794313989    -0.0224532402
  223  H 21  S      0.1837146496     0.0007471271    -0.0023893878     0.0255346024     0.0081636825
  224  H 21  S      0.0681646274    -0.0000691388    -0.0006680353     0.0084271414     0.0024466260
  225  H 22  S      0.1984750395    -0.0021702122    -0.0020220923    -0.0024676301    -0.0022851022
  226  H 22  S      0.0745561628    -0.0007273310    -0.0010923607    -0.0001874256    -0.0007036747
  227  H 23  S     -0.0009398850    -0.0090742843     0.0115384769    -0.0260469720    -0.0057351785
  228  H 23  S     -0.0006740731    -0.0036670765     0.0052311555    -0.0121268293    -0.0026898974
  229  H 24  S     -0.1860820316    -0.0015911709    -0.0012719307     0.0171461060     0.0062497455
  230  H 24  S     -0.0681352347    -0.0001917258    -0.0011681165     0.0073226629     0.0027926977
  231  H 25  S     -0.1953221782     0.0071556710    -0.0067007704    -0.0066026829    -0.0038058612
  232  H 25  S     -0.0667946580     0.0008691104     0.0005445836     0.0020021284    -0.0006034420
  233  C 26  S     -0.0002520489    -0.0108326207     0.0178531257    -0.0243360640    -0.0044839182
  234  C 26  S      0.0003098403     0.0234403893    -0.0409859292     0.0559708426     0.0116173544
  235  C 26  S     -0.0004872508     0.0112056653    -0.0248881340     0.0296383278     0.0178416036
  236  C 26  X      0.0038389539    -0.0390741266     0.0402093074    -0.0748448031     0.0336493394
  237  C 26  Y      0.0045620307     0.0312319806    -0.0277448196    -0.1167058058     0.0382496786
  238  C 26  Z     -0.0019613723     0.0117780363    -0.0368795460     0.0270937373     0.0915148912
  239  C 26  X      0.0014500094    -0.0189198391    -0.0294535494    -0.0192419937     0.0094620410
  240  C 26  Y      0.0052388088     0.0054372794    -0.0109442721    -0.0476275275     0.0209404691
  241  C 26  Z     -0.0037685465     0.0030503742     0.0079393577    -0.0044469852     0.0441227127
  242  C 26 XX     -0.0001878645     0.0015042498    -0.0031540003     0.0043534029     0.0048542224
  243  C 26 YY     -0.0000223345     0.0007594622    -0.0010658225     0.0020920407     0.0002054499
  244  C 26 ZZ      0.0001608464     0.0007840231    -0.0020069590     0.0046659348    -0.0026847139
  245  C 26 XY      0.0001223339    -0.0017509911     0.0000433860     0.0004013068     0.0033270555
  246  C 26 XZ     -0.0001361484     0.0003379688     0.0009054774    -0.0032149198     0.0025841240
  247  C 26 YZ     -0.0000632989     0.0013277044    -0.0007018714     0.0002509754    -0.0016012290
  248  C 27  S      0.0007977365     0.0045446517    -0.0063323766     0.0122804956     0.0019465689
  249  C 27  S     -0.0016152216    -0.0077483990     0.0136823197    -0.0258028020    -0.0032278543
  250  C 27  S     -0.0002211562     0.0016183662     0.0482876814    -0.0288611774    -0.0035196377
  251  C 27  X     -0.0048972069     0.0166853722    -0.0219488250    -0.0011651043     0.0649926819
  252  C 27  Y      0.0035646611     0.0127360164    -0.0186046295    -0.0946460353     0.0788391422
  253  C 27  Z      0.0021144069    -0.0098920198    -0.0053337456    -0.0416914106     0.1193240628
  254  C 27  X      0.0015205418    -0.0004193068    -0.0256470222    -0.0083676200     0.0274662714
  255  C 27  Y     -0.0013273439     0.0099232071    -0.0088062260    -0.0475042321     0.0327268466
  256  C 27  Z      0.0014809726     0.0011861417     0.0054219873    -0.0093802321     0.0556192003
  257  C 27 XX      0.0006047024    -0.0001053914     0.0011948643    -0.0045993997     0.0016314297
  258  C 27 YY      0.0000947844    -0.0000757080     0.0004081397    -0.0009305938    -0.0003840685
  259  C 27 ZZ     -0.0009602642    -0.0004851165     0.0005265136     0.0006617748    -0.0018839992
  260  C 27 XY     -0.0017165764    -0.0014239550     0.0007236382     0.0034784367     0.0031142188
  261  C 27 XZ      0.0008960017     0.0004243903    -0.0003713298    -0.0005803340     0.0018317644
  262  C 27 YZ      0.0008024846     0.0006822032    -0.0004733618    -0.0015651452    -0.0017589493
  263  C 28  S     -0.0008154500     0.0193104402     0.0377565072     0.0126582084     0.0122678743
  264  C 28  S      0.0021280699    -0.0413420408    -0.0881229295    -0.0293091736    -0.0291049507
  265  C 28  S     -0.0057125511    -0.0921738975    -0.0423338113    -0.0644522808    -0.0208681578
  266  C 28  X      0.0078343633     0.0036455755     0.1494543348    -0.0015273986     0.0100328253
  267  C 28  Y      0.0059499755    -0.0501606385    -0.0750395966    -0.0433950435    -0.0312472543
  268  C 28  Z     -0.0019660962     0.0721922403    -0.1245967537    -0.0401245023    -0.0282294887
  269  C 28  X      0.0019137207    -0.0180893552     0.0704121736     0.0150145818     0.0213935459
  270  C 28  Y      0.0041729011     0.0348619474    -0.0080845157    -0.0476127937    -0.0442346274
  271  C 28  Z     -0.0007156592    -0.0014032693    -0.0809417403     0.0065409731     0.0070065554
  272  C 28 XX     -0.0000743328    -0.0033053388    -0.0062674955    -0.0006961571    -0.0005336899
  273  C 28 YY      0.0002796133     0.0037745761    -0.0030374246    -0.0038589318    -0.0017147080
  274  C 28 ZZ      0.0001361140    -0.0084792183    -0.0076038393    -0.0005574454    -0.0028193799
  275  C 28 XY     -0.0000722870    -0.0055052059    -0.0038545076     0.0029570998     0.0044241674
  276  C 28 XZ     -0.0002229052     0.0052702765     0.0070724267    -0.0068169727    -0.0005874143
  277  C 28 YZ     -0.0001997645    -0.0003500615     0.0040435582     0.0045423311     0.0006080507

                         46               47               48               49               50
                   -0.4100832728    -0.4060426578    -0.4039275333    -0.3949276423    -0.3944323721
    1  C  1  S      0.0036864895     0.0000230959    -0.0003142113     0.0106974003     0.0013762418
    2  C  1  S     -0.0139403665     0.0018846757     0.0005125649    -0.0231119817    -0.0030439494
    3  C  1  S      0.0431351867    -0.0359908827     0.0133030753    -0.0046404973     0.0096862031
    4  C  1  X     -0.0588947926     0.1215773412    -0.0459479803    -0.0491680273    -0.0187669425
    5  C  1  Y     -0.1881890248     0.0822355301    -0.0223646464    -0.1814517654    -0.0312682025
    6  C  1  Z      0.0430723688     0.0563956170    -0.0157619998    -0.0988271538    -0.0330270310
    7  C  1  X     -0.0266992578     0.0636269172    -0.0271357682    -0.0152920762    -0.0094992777
    8  C  1  Y     -0.0851024383     0.0353455020    -0.0070626030    -0.0845811711    -0.0136392632
    9  C  1  Z     -0.0117365286     0.0531296581    -0.0168834136    -0.0498012598    -0.0209378875
   10  C  1 XX     -0.0001389594     0.0052952094    -0.0016666048     0.0002495576    -0.0003129989
   11  C  1 YY     -0.0092567973     0.0029427574    -0.0009778698    -0.0100737987    -0.0017444483
   12  C  1 ZZ      0.0083448909    -0.0076043242     0.0027339819     0.0052567739     0.0013591454
   13  C  1 XY      0.0002505086    -0.0014724425     0.0001198824     0.0035855932    -0.0001512932
   14  C  1 XZ     -0.0069634750    -0.0005336523    -0.0003603884     0.0062713928     0.0018063438
   15  C  1 YZ     -0.0064555207     0.0012713434    -0.0006723397     0.0068554070     0.0014150119
   16  C  2  S      0.0083863310     0.0037286296    -0.0014583478    -0.0175521894    -0.0050729964
   17  C  2  S     -0.0144309631    -0.0156358003     0.0058294362     0.0435866153     0.0132563800
   18  C  2  S     -0.0883780287     0.0770887092    -0.0287501474     0.0081521300    -0.0103114367
   19  C  2  X      0.0559610653    -0.0197892977     0.0121002223    -0.0321822071    -0.0004848250
   20  C  2  Y      0.0907894435    -0.1008220239     0.0385706162     0.0672925986     0.0264499648
   21  C  2  Z     -0.0123115375    -0.0669305859     0.0132861842     0.1666336096     0.0352572617
   22  C  2  X      0.0149276483     0.0093188739    -0.0005881665    -0.0374824327    -0.0073693283
   23  C  2  Y      0.0137859426    -0.0180783458     0.0068761799     0.0247847369     0.0074323915
   24  C  2  Z     -0.0077981410    -0.0248712760     0.0040143839     0.0806620605     0.0140178505
   25  C  2 XX     -0.0006699995     0.0015584077    -0.0002020427    -0.0008490811    -0.0001053264
   26  C  2 YY     -0.0131637075     0.0081208548    -0.0034732632    -0.0008237266    -0.0012140913
   27  C  2 ZZ      0.0098399528    -0.0108552607     0.0041069679     0.0084427292     0.0032007179
   28  C  2 XY     -0.0052681404     0.0048551228    -0.0017447882    -0.0008559279    -0.0006244998
   29  C  2 XZ     -0.0012032679     0.0019823963    -0.0010934138     0.0030598024     0.0001627828
   30  C  2 YZ     -0.0056303830    -0.0000593897    -0.0000908406     0.0003789257     0.0003987260
   31  C  3  S      0.0007057575    -0.0057896738     0.0044051540    -0.0169008368     0.0004017146
   32  C  3  S     -0.0050683122     0.0181036405    -0.0122363827     0.0365791270    -0.0019630990
   33  C  3  S      0.0511836599    -0.0513893377     0.0172774045     0.0633639939     0.0146633966
   34  C  3  X     -0.0708564898     0.0404675864    -0.0141880666    -0.0059453431    -0.0025723534
   35  C  3  Y     -0.1660593614     0.1161036678    -0.0604572915     0.1041715404    -0.0100750118
   36  C  3  Z     -0.0688661904     0.0871381473    -0.0330717217    -0.0092463637    -0.0164342124
   37  C  3  X     -0.0298775977     0.0141776149    -0.0038237352    -0.0109317122    -0.0014902200
   38  C  3  Y     -0.0770969412     0.0554421717    -0.0281569595     0.0508840597    -0.0040591518
   39  C  3  Z     -0.0041759720     0.0097354243    -0.0029091924     0.0044802309    -0.0011015512
   40  C  3 XX     -0.0042142377     0.0021281589    -0.0007114471     0.0024556881     0.0004895775
   41  C  3 YY     -0.0061046138     0.0095288424    -0.0038883108    -0.0032763733    -0.0025696361
   42  C  3 ZZ      0.0096524954    -0.0092998041     0.0026963907     0.0071275938     0.0019066690
   43  C  3 XY     -0.0070458050     0.0046815038    -0.0018282912     0.0017754067    -0.0002190123
   44  C  3 XZ     -0.0024345355     0.0022896836    -0.0007169307    -0.0002961520    -0.0001323352
   45  C  3 YZ     -0.0015383057     0.0010533111    -0.0012668133     0.0031796235    -0.0003127568
   46  C  4  S     -0.0033957300     0.0003683020    -0.0000527447     0.0080466301     0.0012660427
   47  C  4  S      0.0116335133    -0.0020787607     0.0002598770    -0.0172449601    -0.0022087924
   48  C  4  S     -0.0525507367     0.0220063975    -0.0164067067    -0.0046391186    -0.0141398030
   49  C  4  X      0.0359530905    -0.1043677889     0.0622140198    -0.0183182603     0.0412170796
   50  C  4  Y      0.0532823397    -0.0123315183     0.0092080410    -0.0713560969    -0.0130481039
   51  C  4  Z      0.2470672802    -0.1641759646     0.0550187915    -0.0092430407     0.0103041038
   52  C  4  X      0.0166787887    -0.0665791176     0.0353415833    -0.0013713068     0.0211370590
   53  C  4  Y      0.0571250053    -0.0168321952     0.0117645349    -0.0374959294    -0.0024123987
   54  C  4  Z      0.1137742454    -0.0814685506     0.0260726657     0.0030910509     0.0061027777
   55  C  4 XX      0.0047507046    -0.0034239962     0.0012930554     0.0013905504     0.0009134243
   56  C  4 YY     -0.0052363488     0.0040076617    -0.0004222303    -0.0044060207    -0.0003682259
   57  C  4 ZZ      0.0014992183    -0.0004234872    -0.0008004968    -0.0007036776    -0.0011204024
   58  C  4 XY     -0.0092484839     0.0081769976    -0.0037686197    -0.0015931683    -0.0021315497
   59  C  4 XZ     -0.0057932309     0.0028783470    -0.0011910950     0.0069469515     0.0008990131
   60  C  4 YZ     -0.0005898543     0.0016085385    -0.0018715356     0.0079311694     0.0002132971
   61  C  5  S     -0.0238461954     0.0136127378    -0.0023292171    -0.0097847527    -0.0053329634
   62  C  5  S      0.0533020550    -0.0311858599     0.0055298340     0.0248201862     0.0125434027
   63  C  5  S      0.0666192438     0.0101136433    -0.0287813987     0.0164542277    -0.0006960125
   64  C  5  X     -0.0338873724     0.0461463045    -0.0463052699     0.0111882318    -0.0155752142
   65  C  5  Y      0.0493892294    -0.0970530993     0.0419764740     0.0545839754     0.0383608840
   66  C  5  Z      0.0403353345    -0.0037387697     0.0131610474     0.0615261598     0.0070522801
   67  C  5  X     -0.0756242454     0.0415418987    -0.0486710584     0.0184573206    -0.0144917705
   68  C  5  Y      0.0208657516    -0.0406355796     0.0205764901     0.0242689178     0.0263310636
   69  C  5  Z      0.0494171816    -0.0210174844     0.0219623939     0.0423178832     0.0039854577
   70  C  5 XX      0.0034586241    -0.0000252455    -0.0017115406     0.0034078034     0.0016841121
   71  C  5 YY      0.0074567616    -0.0076456721     0.0034079198    -0.0035390412     0.0008219057
   72  C  5 ZZ     -0.0014049747     0.0017016558    -0.0010664779     0.0042455078    -0.0001688147
   73  C  5 XY     -0.0012588433     0.0032972438    -0.0009932066    -0.0001150000    -0.0021643159
   74  C  5 XZ     -0.0053340193     0.0002652468     0.0009319964     0.0029767732     0.0017423619
   75  C  5 YZ      0.0029502489    -0.0003171397    -0.0006246321    -0.0016488443     0.0002858141
   76  C  6  S      0.0021515922     0.0022757999     0.0004038837     0.0137106195     0.0026853369
   77  C  6  S     -0.0038806718    -0.0051339883    -0.0003509299    -0.0350908414    -0.0065142437
   78  C  6  S     -0.0117039204    -0.0008995840    -0.0038223573    -0.0346965961    -0.0084019364
   79  C  6  X      0.0077907611    -0.0259261498    -0.0142394104     0.0348021613    -0.0151381569
   80  C  6  Y      0.1389285755    -0.0497206825     0.0144072309     0.1788309390     0.0304010926
   81  C  6  Z     -0.2037282941     0.0818823738    -0.0257477877     0.0372371127     0.0061189368
   82  C  6  X      0.0037326033    -0.0117376786    -0.0073894848     0.0164549817    -0.0075484773
   83  C  6  Y      0.0713760512    -0.0275437560     0.0098703621     0.0877477043     0.0168189037
   84  C  6  Z     -0.0974982844     0.0418020765    -0.0131100441     0.0152556761     0.0020993119
   85  C  6 XX      0.0083987285    -0.0050057795     0.0029223415     0.0016544865     0.0021253383
   86  C  6 YY     -0.0106467971     0.0032674375    -0.0009715240    -0.0081915846    -0.0012279548
   87  C  6 ZZ      0.0012923350     0.0010257155    -0.0019311539     0.0012784791    -0.0017465129
   88  C  6 XY     -0.0027153034    -0.0025777548     0.0000712008     0.0025673335    -0.0001229059
   89  C  6 XZ     -0.0097884215     0.0058876464    -0.0023616454     0.0056231263     0.0002999713
   90  C  6 YZ     -0.0014375619    -0.0020627531    -0.0001508373     0.0099213679     0.0015624957
   91  C  7  S     -0.0489609439    -0.0493264938     0.0098464931    -0.0010067788     0.0010281825
   92  C  7  S      0.1053223034     0.1028062734    -0.0198005246     0.0045674960    -0.0013181744
   93  C  7  S     -0.0014028454     0.0671109886    -0.0207372299    -0.0192841370    -0.0078671928
   94  C  7  X      0.0022208124     0.1038916846    -0.0227431396     0.1316393761     0.0064748342
   95  C  7  Y     -0.1660944696    -0.1411659377     0.0351787212     0.1658431652     0.0481211873
   96  C  7  Z      0.0170871685     0.1297180549    -0.0472543370     0.2385812982     0.0512112978
   97  C  7  X     -0.0247247748    -0.0351223460     0.0171467135     0.0795658037     0.0130785129
   98  C  7  Y     -0.0419536140     0.0728149435    -0.0278236502     0.0808200791     0.0108471560
   99  C  7  Z     -0.0127079953    -0.0042382195    -0.0023473688     0.1362035651     0.0364238106
  100  C  7 XX      0.0005929834     0.0011765939     0.0001067229     0.0038586075     0.0007265839
  101  C  7 YY      0.0037396643    -0.0026361789     0.0012397374    -0.0103535178    -0.0016574807
  102  C  7 ZZ      0.0018943334     0.0021366274    -0.0005164447     0.0061618899     0.0017406664
  103  C  7 XY      0.0021431785     0.0020517894    -0.0007494912     0.0002269213     0.0001698843
  104  C  7 XZ     -0.0017985920    -0.0005815910     0.0000881041     0.0060862577     0.0013492442
  105  C  7 YZ     -0.0000311603     0.0010160301    -0.0000751469    -0.0044765663    -0.0014052573
  106  C  8  S      0.0013224168    -0.0056529366    -0.0150055995     0.0001122900    -0.0007562893
  107  C  8  S     -0.0028541134     0.0115378344     0.0341701808    -0.0005307201     0.0018555641
  108  C  8  S      0.0029303761    -0.0031125117    -0.0170420349     0.0004469601     0.0049817663
  109  C  8  X     -0.0234444021     0.0447767333     0.1191091693    -0.0179296502     0.0503540322
  110  C  8  Y     -0.0287138600     0.0039301238    -0.0099460060     0.0193523966    -0.1993116396
  111  C  8  Z     -0.0341735295     0.0118825796    -0.0667612819    -0.0502440237     0.1255544951
  112  C  8  X     -0.0058646966     0.0171028007    -0.0029004460    -0.0118056809     0.0228659401
  113  C  8  Y     -0.0149507483     0.0008973792    -0.0039176186     0.0062507371    -0.0922012317
  114  C  8  Z     -0.0227836191     0.0122200535    -0.0013404340    -0.0263338051     0.0567873185
  115  C  8 XX     -0.0004894810    -0.0022413465    -0.0105438854    -0.0025511482     0.0019650399
  116  C  8 YY     -0.0005553237     0.0036099069     0.0121622575     0.0002315851     0.0009450727
  117  C  8 ZZ      0.0004284591     0.0007695855     0.0041317724     0.0021592236    -0.0026048748
  118  C  8 XY     -0.0007679406     0.0002548035    -0.0020722832    -0.0004950149    -0.0059828486
  119  C  8 XZ     -0.0009909405     0.0030066985     0.0089672483    -0.0017606574     0.0028365148
  120  C  8 YZ      0.0009107283    -0.0031270777    -0.0084672469     0.0002396992     0.0024726939
  121  N  9  S     -0.0856519031    -0.1059458292     0.0252515411    -0.0070793245     0.0052650444
  122  N  9  S     -0.1807073669    -0.2247122591     0.0538360417    -0.0141373722     0.0113187061
  123  N  9  S     -0.2264689365    -0.2290435465     0.0474294402    -0.0349582808     0.0070719952
  124  N  9  X      0.1897410008     0.1706067626    -0.0468107146    -0.0975146166    -0.0229590776
  125  N  9  Y     -0.1725902366    -0.3154837485     0.0811856758    -0.1946775536    -0.0168784500
  126  N  9  Z      0.1394984437     0.0981390231    -0.0122047409    -0.2037498299    -0.0616019062
  127  N  9  X     -0.1017074410    -0.0949438697     0.0270414570     0.0570403474     0.0134309740
  128  N  9  Y      0.0886428600     0.1785351613    -0.0477534552     0.1058529602     0.0085819672
  129  N  9  Z     -0.0742478914    -0.0556317596     0.0078099254     0.1169415247     0.0350417722
  130  N  9 XX     -0.0017737241    -0.0073821119     0.0015105971    -0.0076858772    -0.0004487942
  131  N  9 YY     -0.0019618432     0.0078090474    -0.0023267009     0.0189536113     0.0032624325
  132  N  9 ZZ     -0.0057918759    -0.0119842638     0.0036146597    -0.0116672195    -0.0022110677
  133  N  9 XY     -0.0117429539    -0.0143027764     0.0040130045    -0.0005543907     0.0003342856
  134  N  9 XZ      0.0077663729     0.0047259615    -0.0008763297    -0.0109054242    -0.0027662372
  135  N  9 YZ     -0.0085484773    -0.0088220734     0.0015479388     0.0073269490     0.0029384725
  136  C 10  S     -0.0006742006     0.0029074176     0.0125816570     0.0005073352    -0.0013604035
  137  C 10  S      0.0015957780    -0.0079654442    -0.0304822963     0.0002241331    -0.0043942686
  138  C 10  S     -0.0036227433     0.0003940861    -0.0041823452    -0.0160121562     0.0767114776
  139  C 10  X     -0.0031085606    -0.0662323031    -0.2187487571    -0.0098364988    -0.0554178083
  140  C 10  Y     -0.0288822350     0.0352105318     0.0110598198    -0.0579186068     0.1671230317
  141  C 10  Z     -0.0369358685     0.0445594081     0.0969432944    -0.0039730934    -0.1224330078
  142  C 10  X     -0.0041533504    -0.0256601245    -0.0882774704    -0.0122174875     0.0053488567
  143  C 10  Y     -0.0127806273     0.0123693369    -0.0118866316    -0.0216298528     0.0392587570
  144  C 10  Z     -0.0217623297     0.0246916712     0.0506545823    -0.0077133067    -0.0436206786
  145  C 10 XX     -0.0004383534    -0.0010978573    -0.0069734886    -0.0021309883     0.0044728749
  146  C 10 YY      0.0012625747     0.0015301240     0.0063700419     0.0001982295     0.0066887798
  147  C 10 ZZ     -0.0008448147    -0.0002769549    -0.0009718275     0.0011125758    -0.0071786751
  148  C 10 XY      0.0003225403    -0.0024576562    -0.0038705679     0.0027810813    -0.0167960135
  149  C 10 XZ     -0.0015244035     0.0035426704     0.0062280031    -0.0030758131     0.0102225974
  150  C 10 YZ      0.0010201907    -0.0018696397    -0.0050745112     0.0001576760     0.0026229985
  151  C 11  S      0.0004251695    -0.0018697744    -0.0059022454     0.0004233106    -0.0024215239
  152  C 11  S     -0.0008476095     0.0034431269     0.0086236611    -0.0025541502     0.0128025901
  153  C 11  S     -0.0025916860     0.0226857664     0.0712523314     0.0141387237    -0.0612909712
  154  C 11  X     -0.0298129980     0.0900908616     0.2209761389    -0.0270399057     0.0727169735
  155  C 11  Y     -0.0194388905    -0.0137123437    -0.0375972196     0.0116674303    -0.1967281652
  156  C 11  Z     -0.0243113847    -0.0012374978    -0.0983904507    -0.0558873709     0.1078723130
  157  C 11  X     -0.0130027965     0.0313338462     0.0684955886    -0.0171027357     0.0442052359
  158  C 11  Y     -0.0113718056    -0.0071276303    -0.0311274640    -0.0046126273    -0.0585706114
  159  C 11  Z     -0.0144136691     0.0089038286    -0.0170983858    -0.0216956455     0.0158471924
  160  C 11 XX      0.0011045251    -0.0031687310    -0.0108523614    -0.0014021390     0.0079409515
  161  C 11 YY      0.0006053660     0.0023927855     0.0105113353     0.0018489173    -0.0009377581
  162  C 11 ZZ     -0.0019734643     0.0018284365     0.0045472379     0.0001195058    -0.0095461088
  163  C 11 XY      0.0009987347    -0.0013798477     0.0015132928     0.0036137872    -0.0134951661
  164  C 11 XZ     -0.0004091844     0.0025083463     0.0056812850    -0.0014558539     0.0071457385
  165  C 11 YZ      0.0005589974    -0.0025155067    -0.0104405919    -0.0020168109     0.0097417485
  166  C 12  S      0.0002681253    -0.0017135342    -0.0051208633    -0.0002558692     0.0007612255
  167  C 12  S     -0.0013763232     0.0072669387     0.0220388138     0.0007342810    -0.0016137452
  168  C 12  S      0.0008171200    -0.0294575018    -0.0695253470    -0.0011202473    -0.0071168960
  169  C 12  X      0.0009997123    -0.0729229181    -0.2408517029    -0.0101727901    -0.0587662145
  170  C 12  Y     -0.0253222738     0.0381593262     0.0053872098    -0.0677582719     0.2089803677
  171  C 12  Z     -0.0322574968     0.0412148069     0.1140581683     0.0015078707    -0.1565206393
  172  C 12  X     -0.0038550234    -0.0102546084    -0.0487909417    -0.0055639433    -0.0220778781
  173  C 12  Y     -0.0122458874     0.0163827436    -0.0024186635    -0.0305998200     0.0824340747
  174  C 12  Z     -0.0157379346     0.0098036357     0.0225904363    -0.0041063869    -0.0646424541
  175  C 12 XX      0.0022414409    -0.0063671672    -0.0186087461     0.0001341553     0.0039176824
  176  C 12 YY     -0.0009387763     0.0043574910     0.0131824089    -0.0001196380     0.0011557107
  177  C 12 ZZ     -0.0011546542     0.0010679899     0.0024874895    -0.0000244444    -0.0053936492
  178  C 12 XY      0.0011337194    -0.0018011502    -0.0011021015     0.0028218053    -0.0088183704
  179  C 12 XZ      0.0000977220     0.0042340558     0.0140513951     0.0002760964     0.0055099482
  180  C 12 YZ     -0.0000323659    -0.0024647160    -0.0102541931    -0.0015782638     0.0034964780
  181  C 13  S      0.0006966039    -0.0024892472    -0.0050410308    -0.0002616455     0.0016932533
  182  C 13  S     -0.0011783640     0.0036403001     0.0069176952     0.0020205041    -0.0115965466
  183  C 13  S     -0.0039717599     0.0375751879     0.0621699009    -0.0124287131     0.0698460867
  184  C 13  X     -0.0266895868     0.0762002337     0.2188995092    -0.0155679862     0.0198465019
  185  C 13  Y     -0.0224067733     0.0021952230     0.0058321906     0.0124584333    -0.1957696574
  186  C 13  Z     -0.0228518700    -0.0072958799    -0.1326969255    -0.0617369191     0.1356655255
  187  C 13  X     -0.0111788700     0.0181279247     0.0618549455    -0.0041389372    -0.0201868383
  188  C 13  Y     -0.0110156999     0.0153694292     0.0184880222    -0.0039903495    -0.0514329080
  189  C 13  Z     -0.0152082986    -0.0028988866    -0.0543819017    -0.0287489321     0.0444511047
  190  C 13 XX      0.0013582909    -0.0026043787    -0.0083196459    -0.0003685352     0.0053574908
  191  C 13 YY     -0.0021156552     0.0048556482     0.0105862747    -0.0023953045     0.0050104414
  192  C 13 ZZ      0.0004052191    -0.0003703669     0.0014073609     0.0022002109    -0.0074300766
  193  C 13 XY      0.0007015439    -0.0030143009    -0.0047450401     0.0033437076    -0.0165924411
  194  C 13 XZ      0.0005717824     0.0028750340     0.0094194601    -0.0006022288     0.0101293968
  195  C 13 YZ     -0.0003257686    -0.0017841838    -0.0079340275    -0.0014288654     0.0024399300
  196  C 14  S     -0.0013042393     0.0055695937     0.0113381391    -0.0005979315     0.0029926618
  197  C 14  S      0.0025258817    -0.0133431645    -0.0284107234    -0.0003833849     0.0012343770
  198  C 14  S      0.0057135079    -0.0171373674     0.0007441524     0.0181186250    -0.0866853301
  199  C 14  X     -0.0057456834    -0.0549133212    -0.2255094325    -0.0132522491    -0.0425611711
  200  C 14  Y     -0.0265518462     0.0276336770     0.0003567961    -0.0578292182     0.1718666500
  201  C 14  Z     -0.0363769841     0.0437718408     0.1086337958    -0.0009244515    -0.1333191992
  202  C 14  X     -0.0041784202    -0.0261035647    -0.0926850954    -0.0046099096    -0.0319087571
  203  C 14  Y     -0.0203755815     0.0077024138     0.0145351002    -0.0222679581     0.0432858583
  204  C 14  Z     -0.0146318186     0.0280773109     0.0310327714    -0.0097230683    -0.0266966700
  205  C 14 XX      0.0001770918    -0.0021160947    -0.0094743380    -0.0024284035     0.0078526461
  206  C 14 YY     -0.0018213366     0.0020165625     0.0057721799    -0.0004392271    -0.0026811934
  207  C 14 ZZ      0.0017916807    -0.0014811665     0.0028991210     0.0038546218    -0.0098619933
  208  C 14 XY     -0.0007210536    -0.0000853156     0.0013806384     0.0019110271    -0.0146439768
  209  C 14 XZ      0.0000907786     0.0013962921     0.0036221442    -0.0014341417     0.0071212099
  210  C 14 YZ      0.0000201772    -0.0012611452    -0.0080011646    -0.0022209823     0.0103045567
  211  H 15  S      0.1275232134    -0.0413268804     0.0174570567    -0.0076329146    -0.0087785186
  212  H 15  S      0.0576570224    -0.0186182601     0.0075346646    -0.0025996457    -0.0033922996
  213  H 16  S     -0.1185202156     0.1056917712    -0.0408200940    -0.0499038030    -0.0227413155
  214  H 16  S     -0.0497844320     0.0450094093    -0.0176114645    -0.0307174288    -0.0115421334
  215  H 17  S      0.0916205477    -0.0964782072     0.0356015205     0.0199444771     0.0176597748
  216  H 17  S      0.0404113140    -0.0429488296     0.0157730702     0.0065448405     0.0071244532
  217  H 18  S     -0.0588564696     0.0418879784    -0.0031554316    -0.0759980879    -0.0093725568
  218  H 18  S     -0.0273165233     0.0182649457    -0.0008995212    -0.0328082096    -0.0043423504
  219  H 19  S     -0.0744662187     0.0174855358    -0.0189155025     0.1180418529     0.0087870306
  220  H 19  S     -0.0318647509     0.0082513423    -0.0083149651     0.0607389506     0.0052859910
  221  H 20  S      0.0638196289    -0.0070864639     0.0203052264     0.0165377621     0.0216170876
  222  H 20  S      0.0271483446    -0.0020657149     0.0084234400     0.0105389209     0.0101115541
  223  H 21  S     -0.0080009453     0.0495908197     0.1009792800    -0.0366143411     0.1961096143
  224  H 21  S     -0.0045654848     0.0224284007     0.0502337510    -0.0178267814     0.0945973095
  225  H 22  S     -0.0048126274     0.0196975896     0.1145322258     0.0397958551    -0.1880228768
  226  H 22  S     -0.0021069625     0.0097603419     0.0563169754     0.0201003588    -0.0944322885
  227  H 23  S      0.0157459928    -0.0832169609    -0.2594268918    -0.0049925961    -0.0015851456
  228  H 23  S      0.0076739307    -0.0407929399    -0.1277249232    -0.0025128700    -0.0007579652
  229  H 24  S     -0.0072819916     0.0481430882     0.1052725112    -0.0359179759     0.1945239725
  230  H 24  S     -0.0021355002     0.0243867574     0.0511439979    -0.0174840994     0.0961422766
  231  H 25  S     -0.0040577709     0.0186233246     0.1179312363     0.0421643386    -0.1990400607
  232  H 25  S     -0.0105393498     0.0009899898     0.0554538157     0.0178717785    -0.0900513783
  233  C 26  S      0.0042158027    -0.0152547353    -0.0090707695     0.0018424706     0.0031127795
  234  C 26  S     -0.0074013461     0.0329477435     0.0149800062    -0.0030925344    -0.0065962788
  235  C 26  S      0.0359009360     0.0236226149     0.0251839890    -0.0049510068    -0.0006040421
  236  C 26  X      0.0108559648    -0.0143667309     0.0565050464     0.0296025590     0.0255107562
  237  C 26  Y      0.0118997160    -0.0429147972     0.0176534216     0.0476339217    -0.0200729741
  238  C 26  Z     -0.0039126672     0.0199316472    -0.0363426406     0.0358478596     0.0252184444
  239  C 26  X     -0.0314454774     0.0339426836    -0.0220385614     0.0205310259     0.0049011531
  240  C 26  Y      0.0070814743    -0.0224041531     0.0100921329     0.0248489984    -0.0145505922
  241  C 26  Z      0.0165216273    -0.0084784331     0.0077898785     0.0129726286     0.0209859841
  242  C 26 XX     -0.0024481718     0.0039110490     0.0017417202    -0.0013786738     0.0009774468
  243  C 26 YY      0.0000848611     0.0008154674     0.0002231751    -0.0006923070    -0.0001041431
  244  C 26 ZZ      0.0002491179     0.0016040374     0.0003841951     0.0015095660    -0.0021592130
  245  C 26 XY     -0.0011496041     0.0014409468    -0.0008173487    -0.0005094865    -0.0039662869
  246  C 26 XZ     -0.0004468060    -0.0009439383    -0.0011841943    -0.0005885133     0.0018998113
  247  C 26 YZ      0.0011919267    -0.0009770408     0.0002141482     0.0003251226     0.0019067416
  248  C 27  S     -0.0042616102     0.0165210870     0.0373460352    -0.0004957943    -0.0009224710
  249  C 27  S      0.0129787136    -0.0394623509    -0.0877601055     0.0002198594     0.0026566423
  250  C 27  S      0.0217564085    -0.0599471351    -0.0585687378    -0.0078928297     0.0028181040
  251  C 27  X     -0.0063121227    -0.0169526850    -0.1229981234     0.0026243681     0.0150513740
  252  C 27  Y     -0.0034282043    -0.0215003190     0.0167712936     0.0339436403    -0.0608656330
  253  C 27  Z     -0.0128420400     0.0267594995     0.0530738832     0.0157083152     0.0522642510
  254  C 27  X     -0.0017473852     0.0125766233    -0.0603695441     0.0067650678     0.0035218174
  255  C 27  Y     -0.0017152948    -0.0097558713     0.0077972341     0.0154885321    -0.0171031536
  256  C 27  Z     -0.0049332632    -0.0010454654     0.0266471277     0.0108520316     0.0180210099
  257  C 27 XX      0.0001460865    -0.0033217798    -0.0079210622    -0.0026605746     0.0010593118
  258  C 27 YY      0.0008713973    -0.0016860384    -0.0030842664     0.0000245845     0.0005480224
  259  C 27 ZZ      0.0018343502    -0.0023956086    -0.0049522789     0.0025701564    -0.0011799367
  260  C 27 XY     -0.0014422603     0.0022032206    -0.0013072519    -0.0017092067    -0.0038901757
  261  C 27 XZ     -0.0011679560     0.0013066124     0.0022538088    -0.0022931183     0.0013133588
  262  C 27 YZ      0.0009625265    -0.0015784722    -0.0009558990     0.0010020409     0.0017771205
  263  C 28  S      0.0211834706    -0.0029494750     0.0008540897    -0.0025714456     0.0022445979
  264  C 28  S     -0.0519922963     0.0059658420    -0.0024552818     0.0071988293    -0.0053656718
  265  C 28  S     -0.0640034804    -0.0923596766     0.0355069127     0.0060438117     0.0159156425
  266  C 28  X     -0.0400349884    -0.0755827445     0.0267325577     0.0502307833     0.0106626240
  267  C 28  Y     -0.0045939292     0.1092414371    -0.0310163899     0.0865954709     0.0032028601
  268  C 28  Z     -0.0537572769     0.0020214205    -0.0099491645     0.0799319532     0.0277142170
  269  C 28  X     -0.0061800730    -0.0541751810     0.0200469815     0.0364619041     0.0121345735
  270  C 28  Y     -0.0459495056     0.0966507916    -0.0355949384     0.0285824921    -0.0043710800
  271  C 28  Z      0.0046182873    -0.0161452040     0.0038455912     0.0523262430     0.0133542552
  272  C 28 XX     -0.0040389051     0.0031860473    -0.0014625048     0.0082450002     0.0006199807
  273  C 28 YY     -0.0006951029    -0.0029544903     0.0014676127    -0.0095189950    -0.0015986882
  274  C 28 ZZ     -0.0027783330     0.0040593843    -0.0013546091     0.0032517103     0.0000446356
  275  C 28 XY      0.0061544696    -0.0012178697    -0.0000522667     0.0055752926     0.0009891259
  276  C 28 XZ     -0.0010364617    -0.0039085231     0.0017668534     0.0085282860     0.0028366381
  277  C 28 YZ     -0.0020656896     0.0009444323    -0.0005763775    -0.0074840262    -0.0022682785

                         51               52               53               54               55
                   -0.3626392238    -0.3562053362    -0.3213076797    -0.3003256636    -0.2792631008
    1  C  1  S      0.0126400313     0.0041587622    -0.0081090743     0.0025177028    -0.0000297341
    2  C  1  S     -0.0309149207    -0.0122932780     0.0135920753    -0.0050176389     0.0000378993
    3  C  1  S     -0.0303116046     0.0300061531     0.0982945220    -0.0330058701     0.0008678692
    4  C  1  X     -0.0759744191    -0.1319875249    -0.0380925172    -0.0553222984    -0.0004356170
    5  C  1  Y      0.0263865254     0.0496218865     0.0697554582     0.0310664448     0.0005540211
    6  C  1  Z     -0.0415559784    -0.0347202738     0.0167402481     0.0251054490     0.0002369483
    7  C  1  X     -0.0260439471    -0.0578315240    -0.0087165155    -0.0346036026    -0.0001319699
    8  C  1  Y      0.0004105126     0.0274136399     0.0637897883     0.0235379952     0.0004504846
    9  C  1  Z     -0.0215020351    -0.0273000360    -0.0072710426     0.0332650618    -0.0000994375
   10  C  1 XX     -0.0018709394    -0.0063247289    -0.0086756468    -0.0048742178    -0.0000988930
   11  C  1 YY     -0.0016869224     0.0013474468     0.0084726755     0.0018961697     0.0000712001
   12  C  1 ZZ     -0.0022086919     0.0029672771     0.0028736644     0.0019888346     0.0000359701
   13  C  1 XY      0.0021741214     0.0039267302    -0.0015676197     0.0030453454    -0.0000092533
   14  C  1 XZ      0.0054932743     0.0003910511    -0.0086206390    -0.0056297435    -0.0001019472
   15  C  1 YZ      0.0030916128    -0.0011300481    -0.0009688345    -0.0015528032     0.0000063531
   16  C  2  S     -0.0056946049    -0.0051123882     0.0040667357     0.0046931593     0.0000289001
   17  C  2  S      0.0113868138     0.0115471820    -0.0132916173    -0.0152287037    -0.0000777954
   18  C  2  S      0.0382993797    -0.0083107297    -0.0383321027     0.0268476541    -0.0008880875
   19  C  2  X     -0.1004015241    -0.0008330038     0.1924778747     0.0577933158     0.0021537142
   20  C  2  Y      0.0424442878     0.0296339005    -0.0835342145    -0.0354585761    -0.0009580722
   21  C  2  Z      0.0598156272     0.0327002746    -0.0392662114    -0.0134948575    -0.0003093595
   22  C  2  X     -0.0565602659    -0.0015308517     0.1399715208     0.0568911705     0.0014952434
   23  C  2  Y      0.0359170623     0.0074055220    -0.0642256857    -0.0164857400    -0.0010837646
   24  C  2  Z      0.0307868065     0.0139127772    -0.0196666765     0.0038621809    -0.0001409634
   25  C  2 XX     -0.0031937578     0.0000801472     0.0051400611     0.0017426222     0.0000522310
   26  C  2 YY      0.0051801158    -0.0015822201    -0.0057884751    -0.0013654618    -0.0000343811
   27  C  2 ZZ     -0.0007683793     0.0034536075    -0.0013550734    -0.0023735351    -0.0000302820
   28  C  2 XY     -0.0019517790    -0.0009581124     0.0047612421     0.0012198056     0.0000506019
   29  C  2 XZ      0.0012035761    -0.0045065135    -0.0075562265    -0.0028965242    -0.0000710644
   30  C  2 YZ      0.0008075002     0.0031692930     0.0035915742     0.0012875746     0.0000338450
   31  C  3  S     -0.0184415379     0.0163994307     0.0211453864     0.0045127012     0.0000367066
   32  C  3  S      0.0438677523    -0.0404611143    -0.0529680054    -0.0141689250    -0.0001121584
   33  C  3  S      0.0232186860    -0.0001598577    -0.0071573945    -0.0082409660     0.0004318165
   34  C  3  X     -0.0505580752     0.0090866381     0.1803245441     0.0421969435     0.0019656228
   35  C  3  Y      0.1245313810    -0.0591854610    -0.1403393449    -0.0100726071    -0.0007327396
   36  C  3  Z      0.0197019434    -0.0391624829    -0.0188266647     0.0039602497     0.0001481119
   37  C  3  X     -0.0394918353     0.0216527554     0.1365974297     0.0426305168     0.0016156376
   38  C  3  Y      0.0732873390    -0.0278539244    -0.0933432789    -0.0076452173    -0.0005587959
   39  C  3  Z     -0.0065632317    -0.0058924519     0.0111169984     0.0090132238     0.0009277375
   40  C  3 XX      0.0036169044    -0.0016303956    -0.0058941620    -0.0043682303    -0.0000836322
   41  C  3 YY      0.0015226462    -0.0048157283     0.0003853132     0.0030722503     0.0000683652
   42  C  3 ZZ      0.0025299518    -0.0000858166    -0.0033991606    -0.0015976435    -0.0000022566
   43  C  3 XY      0.0058079412    -0.0031566045    -0.0077631370    -0.0038851816    -0.0000609710
   44  C  3 XZ     -0.0023326428    -0.0007100739     0.0074916056     0.0007064941     0.0000747332
   45  C  3 YZ      0.0022175440    -0.0012195252    -0.0033973826     0.0002574093    -0.0000169885
   46  C  4  S      0.0073024672    -0.0014385267    -0.0129073320     0.0128148742    -0.0000099283
   47  C  4  S     -0.0149351594     0.0030439969     0.0286525134    -0.0323747672    -0.0000268366
   48  C  4  S      0.0035711677    -0.0295003036     0.0247861766    -0.0259161085    -0.0001648114
   49  C  4  X      0.0012498331     0.0177028148     0.0011316387    -0.1279075436    -0.0008794510
   50  C  4  Y     -0.0435436624     0.0669287810     0.0424668914     0.0637993627     0.0002564331
   51  C  4  Z     -0.0971197636     0.0346144925     0.0354246174     0.0100635532    -0.0001018320
   52  C  4  X      0.0053405269     0.0134465898    -0.0073105075    -0.0677393401    -0.0001730251
   53  C  4  Y     -0.0317710277     0.0482656525     0.0441716185     0.0244644162     0.0005812027
   54  C  4  Z     -0.0439966399     0.0225250482     0.0364602399     0.0093769092    -0.0003333847
   55  C  4 XX      0.0014404056    -0.0058561114    -0.0077306940    -0.0061578358    -0.0000645375
   56  C  4 YY     -0.0025307561     0.0037677972     0.0093340008    -0.0013148864     0.0000373569
   57  C  4 ZZ     -0.0014194370     0.0026285508     0.0037250800     0.0018212028     0.0000193907
   58  C  4 XY      0.0040205165    -0.0006294309     0.0001490668     0.0033430563     0.0000476745
   59  C  4 XZ      0.0102324135    -0.0040633260    -0.0097303551    -0.0051304935    -0.0000487584
   60  C  4 YZ     -0.0003838060    -0.0039723208    -0.0009751117     0.0008927760     0.0000155232
   61  C  5  S     -0.0201640911    -0.0147357057     0.0160488956     0.0072319585     0.0002087159
   62  C  5  S      0.0528238057     0.0335236864    -0.0434579358    -0.0171895301    -0.0005189480
   63  C  5  S      0.0223572862     0.0117965029    -0.0616789515    -0.0442032190    -0.0021587364
   64  C  5  X      0.0228565217    -0.0561221758    -0.0050276770     0.0113428616     0.0007521973
   65  C  5  Y      0.0353937136    -0.1318004505    -0.0892331658    -0.1330398309    -0.0003258891
   66  C  5  Z      0.1395296191    -0.0094997858    -0.0684399973    -0.0039883636     0.0004802398
   67  C  5  X      0.0633881612    -0.0498547489    -0.0704149418     0.0236850673    -0.0008790109
   68  C  5  Y      0.0363124669    -0.0656095584    -0.0520072555    -0.0756062058    -0.0004790278
   69  C  5  Z      0.0542550081    -0.0220911039    -0.0114194652    -0.0230244516     0.0010003611
   70  C  5 XX      0.0058077832    -0.0059954862     0.0049193964    -0.0099846139     0.0000485504
   71  C  5 YY      0.0021626931     0.0060710173     0.0006460982    -0.0005185151    -0.0000331354
   72  C  5 ZZ      0.0009225321     0.0050953320    -0.0125029680     0.0066820444    -0.0001096479
   73  C  5 XY      0.0030359730    -0.0050562051    -0.0001081928     0.0163252375     0.0001501146
   74  C  5 XZ      0.0044266831    -0.0023500175     0.0082820400    -0.0067033549     0.0000901293
   75  C  5 YZ     -0.0054117745     0.0027735878     0.0043143441    -0.0060741157    -0.0000358003
   76  C  6  S      0.0117463572    -0.0066017781    -0.0218640742    -0.0123616887    -0.0001874249
   77  C  6  S     -0.0338387998     0.0164223223     0.0651824249     0.0323886258     0.0005184610
   78  C  6  S     -0.0001911896     0.0078298503    -0.0433222266     0.0210250752     0.0002867597
   79  C  6  X     -0.0040307118     0.0484140121     0.0144850626     0.0593641751     0.0001582666
   80  C  6  Y     -0.0022533479    -0.0444718439    -0.0826481470    -0.0272961084    -0.0006364422
   81  C  6  Z      0.1138067877    -0.0056698705    -0.0402833751    -0.0389843936    -0.0002027886
   82  C  6  X      0.0022815503     0.0271259251    -0.0129792147     0.0290476151     0.0000348313
   83  C  6  Y     -0.0207259763    -0.0179028440    -0.0022241693    -0.0061991089    -0.0000931680
   84  C  6  Z      0.0549029492    -0.0035226668     0.0044017858    -0.0218778729    -0.0000301175
   85  C  6 XX     -0.0032990559    -0.0018173293     0.0013868256    -0.0039923986    -0.0000162731
   86  C  6 YY     -0.0003295973     0.0031076616     0.0070742565     0.0027812509     0.0000560301
   87  C  6 ZZ     -0.0026447946     0.0014405457     0.0043158913     0.0074850924     0.0000691553
   88  C  6 XY      0.0040316734     0.0065113050     0.0020136586     0.0043459958     0.0000247913
   89  C  6 XZ      0.0056544484    -0.0028907845    -0.0053101160    -0.0010671803    -0.0000265634
   90  C  6 YZ      0.0046761236    -0.0003024028    -0.0047410957    -0.0018301343    -0.0000302322
   91  C  7  S     -0.0002686563    -0.0032380125    -0.0043878706     0.0010003617    -0.0000186578
   92  C  7  S      0.0003211203     0.0069021547     0.0103969791    -0.0014608915     0.0001009613
   93  C  7  S      0.0054832804     0.0051375816    -0.0008732702    -0.0009773256    -0.0003591680
   94  C  7  X     -0.2572965196    -0.1781581845    -0.0067219278     0.0081871740    -0.0001549347
   95  C  7  Y     -0.1384027181     0.0152337382     0.0630754415     0.0114746310     0.0000625703
   96  C  7  Z      0.0361890607     0.2097601854     0.0824935703     0.0374148625     0.0001532978
   97  C  7  X     -0.1633409671    -0.1087420986     0.0266880999    -0.0325228827     0.0005812511
   98  C  7  Y     -0.0847820868    -0.0143591686    -0.0079564851     0.0448200553    -0.0007992642
   99  C  7  Z      0.0279539406     0.1414672619     0.0826025894     0.0202893554     0.0008427207
  100  C  7 XX     -0.0158686630    -0.0122213474     0.0020446790    -0.0030968773     0.0000034681
  101  C  7 YY      0.0135333920     0.0012155199    -0.0068607856    -0.0027465868    -0.0000245711
  102  C  7 ZZ      0.0019949982     0.0134096674     0.0094536529     0.0054115560     0.0000660808
  103  C  7 XY      0.0113162393     0.0113348398     0.0016477311     0.0024639651     0.0000228201
  104  C  7 XZ     -0.0058360056     0.0028306725     0.0062220072     0.0041748880     0.0000494235
  105  C  7 YZ     -0.0070179588    -0.0152043942    -0.0077026305    -0.0058005474    -0.0000656567
  106  C  8  S      0.0006516274     0.0006375801     0.0000211356    -0.0003024285     0.0000504736
  107  C  8  S     -0.0028093874    -0.0018307129     0.0006898554     0.0002830232    -0.0001132854
  108  C  8  S      0.0034726559     0.0095273402     0.0040191390    -0.0098116811    -0.0006170935
  109  C  8  X      0.0147026080    -0.0169621505     0.0480190508     0.0520263965    -0.0010894319
  110  C  8  Y      0.0174839493    -0.0155425589     0.1204319048    -0.0117361518    -0.0020932308
  111  C  8  Z      0.0133898207    -0.0448981173     0.0855116070     0.1103110488    -0.0020492793
  112  C  8  X      0.0183524442    -0.0014373705     0.0265319114     0.0454859940    -0.0010492102
  113  C  8  Y     -0.0005341056    -0.0146815607     0.0777096284    -0.0165382976    -0.0007968380
  114  C  8  Z      0.0065342817    -0.0215206807     0.0536427610     0.0731318846     0.0003976661
  115  C  8 XX     -0.0053081812     0.0046455271    -0.0063051737     0.0053519262     0.0027855192
  116  C  8 YY      0.0004707023    -0.0006205583    -0.0002432210     0.0018292941    -0.0175090738
  117  C  8 ZZ      0.0040565882    -0.0042932544     0.0070529313    -0.0072437431     0.0147165095
  118  C  8 XY     -0.0038559580     0.0060295155     0.0021777488    -0.0146124500    -0.0041368719
  119  C  8 XZ     -0.0035327801     0.0038081227    -0.0066803040     0.0073997114     0.0076029413
  120  C  8 YZ      0.0020135045    -0.0035257807    -0.0003334034     0.0061968206    -0.0052588103
  121  N  9  S     -0.0008315446     0.0008299872    -0.0000418303     0.0008987767    -0.0000051326
  122  N  9  S     -0.0018031984     0.0018472625     0.0010845530     0.0008532406     0.0000394647
  123  N  9  S     -0.0030237081    -0.0084620919    -0.0395067283     0.0352822717    -0.0009878845
  124  N  9  X      0.2857687524     0.1942134739    -0.0131235181     0.0152531593     0.0001476372
  125  N  9  Y      0.1489549170     0.0088381311    -0.0542225019    -0.0342890674    -0.0001941903
  126  N  9  Z     -0.0424215929    -0.2571934949    -0.1393506011    -0.0669663367    -0.0006948113
  127  N  9  X     -0.1669535135    -0.1126933451     0.0142767021    -0.0147112264     0.0000186384
  128  N  9  Y     -0.0875596410    -0.0066547730     0.0252191590     0.0292992181    -0.0001206072
  129  N  9  Z      0.0244703140     0.1543722450     0.0909608518     0.0397647577     0.0005540605
  130  N  9 XX      0.0170679635     0.0117727666    -0.0000439769    -0.0000082693     0.0000181666
  131  N  9 YY     -0.0148993801    -0.0003744090     0.0050017266     0.0025574196     0.0000091781
  132  N  9 ZZ     -0.0021543965    -0.0114859365    -0.0051257824    -0.0027666526    -0.0000123795
  133  N  9 XY     -0.0111197959    -0.0105540412    -0.0007407039    -0.0013889560    -0.0000031413
  134  N  9 XZ      0.0064130727    -0.0035259433    -0.0047159576    -0.0014627448    -0.0000133975
  135  N  9 YZ      0.0064642495     0.0145012875     0.0058154254     0.0021999527     0.0000279591
  136  C 10  S     -0.0004713123    -0.0021793687    -0.0085165794     0.0209279316     0.0001199469
  137  C 10  S      0.0011012874     0.0051855797     0.0197307579    -0.0483754166    -0.0004742206
  138  C 10  S     -0.0012776853     0.0012491612     0.0178344759    -0.0504050428     0.0019429228
  139  C 10  X     -0.0189031405     0.0084363483    -0.0107832346     0.0556608264    -0.1147742088
  140  C 10  Y     -0.0263064073     0.0134537857    -0.0103867459     0.0634246918    -0.1759888069
  141  C 10  Z     -0.0246840491     0.0391138992     0.0421717330    -0.0405043917    -0.2141965285
  142  C 10  X     -0.0140138890     0.0043672961     0.0045063821     0.0104059631    -0.0835865747
  143  C 10  Y     -0.0136335795     0.0116537523     0.0060225729     0.0185620831    -0.1291245947
  144  C 10  Z     -0.0136899365     0.0197396498     0.0152702357     0.0102314280    -0.1558759647
  145  C 10 XX     -0.0027913253     0.0031395599    -0.0044128998    -0.0021971413    -0.0071537731
  146  C 10 YY      0.0005274185     0.0003812782    -0.0016356878    -0.0055751294     0.0010562897
  147  C 10 ZZ      0.0025219293    -0.0027719769     0.0089150106     0.0004567360     0.0060201306
  148  C 10 XY     -0.0021332771     0.0034936465    -0.0039637622    -0.0043365615    -0.0059215836
  149  C 10 XZ     -0.0021358895     0.0023276106    -0.0025653223    -0.0013742899    -0.0057727123
  150  C 10 YZ      0.0011581414    -0.0018737185     0.0008074293     0.0019514479     0.0036645767
  151  C 11  S      0.0002999458     0.0011122887     0.0036415771    -0.0088303808    -0.0000323230
  152  C 11  S     -0.0007332241    -0.0028296051    -0.0090266841     0.0215522120     0.0000455576
  153  C 11  S      0.0045468034     0.0015891490    -0.0103032621     0.0293777752    -0.0006277401
  154  C 11  X     -0.0291656208     0.0422447005    -0.0334204204    -0.0469874426    -0.1112763383
  155  C 11  Y     -0.0484052084     0.0641080449    -0.0587883034    -0.0463408707    -0.1715013205
  156  C 11  Z     -0.0628275976     0.0643946167    -0.0950397023    -0.0115133732    -0.2075978190
  157  C 11  X     -0.0205870610     0.0251392757    -0.0202814191    -0.0420557747    -0.0803616392
  158  C 11  Y     -0.0309953228     0.0377826258    -0.0469400242    -0.0170372256    -0.1238830824
  159  C 11  Z     -0.0371805755     0.0439533930    -0.0605269569    -0.0164019324    -0.1506622748
  160  C 11 XX     -0.0006740964     0.0000975449    -0.0044724254     0.0007793883     0.0075918189
  161  C 11 YY      0.0032722700    -0.0038081352     0.0052593539     0.0036198776    -0.0011572700
  162  C 11 ZZ     -0.0026329020     0.0034095392    -0.0020283995    -0.0012873062    -0.0064237684
  163  C 11 XY      0.0010080823    -0.0001725007     0.0005261048    -0.0033386127     0.0062647484
  164  C 11 XZ     -0.0013074381     0.0015714620    -0.0045420954    -0.0017099553     0.0061861828
  165  C 11 YZ      0.0006788521    -0.0017224930     0.0018156237     0.0034746051    -0.0038554192
  166  C 12  S     -0.0001318778    -0.0001343092     0.0000077236    -0.0000586921    -0.0000513340
  167  C 12  S      0.0002888513     0.0001732915    -0.0002065369     0.0002830256     0.0001293512
  168  C 12  S     -0.0083346038    -0.0075432297     0.0001608425    -0.0013717109     0.0008603162
  169  C 12  X     -0.0395845975     0.0456603966    -0.0635486677    -0.0387081244     0.0028007863
  170  C 12  Y     -0.0598980467     0.0651233114    -0.1091038925    -0.0424838053     0.0045273597
  171  C 12  Z     -0.0679942309     0.0904766414    -0.1178112130    -0.0737313988     0.0054571537
  172  C 12  X     -0.0210905390     0.0287402482    -0.0422882190    -0.0273327032     0.0019581812
  173  C 12  Y     -0.0330206719     0.0417365101    -0.0726569949    -0.0244675868     0.0033712590
  174  C 12  Z     -0.0433394484     0.0510349453    -0.0770671599    -0.0554519791     0.0043585180
  175  C 12 XX      0.0021059349    -0.0031077076     0.0027280145     0.0020114287     0.0026923494
  176  C 12 YY     -0.0001595901     0.0004336807    -0.0005548758     0.0000777269    -0.0170760718
  177  C 12 ZZ     -0.0020031141     0.0026008929    -0.0022234813    -0.0020340945     0.0144042430
  178  C 12 XY      0.0020288412    -0.0020273081     0.0033409514    -0.0004410641    -0.0040057309
  179  C 12 XZ      0.0020687328    -0.0023096818     0.0020155607     0.0020349663     0.0073448530
  180  C 12 YZ     -0.0013391313     0.0011818520    -0.0018562153    -0.0000565683    -0.0050800974
  181  C 13  S      0.0002083419    -0.0006748572    -0.0037737813     0.0090445709    -0.0000251721
  182  C 13  S     -0.0004727866     0.0017423573     0.0091566495    -0.0218103932     0.0001273448
  183  C 13  S      0.0069530933     0.0048499708     0.0062611204    -0.0229804455    -0.0010136035
  184  C 13  X     -0.0287018708     0.0352382980    -0.0598384202     0.0169753461     0.1139494150
  185  C 13  Y     -0.0474272360     0.0638165414    -0.0554988692    -0.0506813337     0.1758951952
  186  C 13  Z     -0.0620001775     0.0660058508    -0.0805908118    -0.0411944171     0.2129601045
  187  C 13  X     -0.0196165107     0.0221656794    -0.0384620283     0.0112848837     0.0825445325
  188  C 13  Y     -0.0234320751     0.0442734315    -0.0433599958    -0.0202754728     0.1269165649
  189  C 13  Z     -0.0423199314     0.0382371021    -0.0507850847    -0.0411593650     0.1540495309
  190  C 13 XX      0.0004858254    -0.0005695567    -0.0011927981    -0.0020276574    -0.0072629033
  191  C 13 YY     -0.0031437773     0.0037630385    -0.0051302038    -0.0024879508     0.0011039303
  192  C 13 ZZ      0.0026620481    -0.0029980389     0.0074901420     0.0014883435     0.0061890364
  193  C 13 XY     -0.0006118809     0.0015885871    -0.0017008679    -0.0049527178    -0.0060841732
  194  C 13 XZ      0.0014611149    -0.0019145056    -0.0005832266     0.0018691982    -0.0059628364
  195  C 13 YZ     -0.0011182390     0.0009113843    -0.0006081976     0.0004492145     0.0036958834
  196  C 14  S     -0.0001303558     0.0015590164     0.0085701659    -0.0210883806    -0.0000704952
  197  C 14  S     -0.0008241651    -0.0047058297    -0.0199289944     0.0485026189     0.0002150070
  198  C 14  S     -0.0047681199    -0.0030979449    -0.0118818930     0.0442027429     0.0006749842
  199  C 14  X     -0.0173967055     0.0200174081     0.0396788690    -0.0600063332     0.1123492160
  200  C 14  Y     -0.0247216106     0.0120671637    -0.0133755435     0.0719717711     0.1739825999
  201  C 14  Z     -0.0247528942     0.0315520019     0.0197776646     0.0143871929     0.2109639648
  202  C 14  X     -0.0076931245     0.0127379537     0.0131594723    -0.0009408063     0.0812051140
  203  C 14  Y     -0.0265469841    -0.0030367424     0.0042284677     0.0166913246     0.1252696001
  204  C 14  Z     -0.0052631275     0.0257284979     0.0128119510     0.0175054245     0.1515377339
  205  C 14 XX     -0.0030730403     0.0027709938    -0.0061445299    -0.0015016906     0.0073180020
  206  C 14 YY      0.0003140493    -0.0011258140     0.0023097679     0.0067671582    -0.0005648532
  207  C 14 ZZ      0.0025068023    -0.0024300259     0.0008422154     0.0020968810    -0.0067078594
  208  C 14 XY     -0.0019672487     0.0034572798    -0.0022771475    -0.0033593235     0.0063158120
  209  C 14 XZ     -0.0021298779     0.0024829823    -0.0066119927    -0.0005542746     0.0058423507
  210  C 14 YZ      0.0010264810    -0.0021945650     0.0034023826     0.0018533848    -0.0036093005
  211  H 15  S     -0.0284657544     0.0164493538     0.0282621067     0.0439855960     0.0003964491
  212  H 15  S     -0.0044051809     0.0191890405     0.0182161335     0.0268754361     0.0002662782
  213  H 16  S      0.0039559904    -0.0268466043     0.0026401505     0.0077368096     0.0000978839
  214  H 16  S      0.0082174092    -0.0120132857     0.0031371471     0.0047511797     0.0000150189
  215  H 17  S     -0.0193896222     0.0301613502     0.0244592983    -0.0035954953     0.0000512129
  216  H 17  S     -0.0182667178     0.0213616363     0.0054716343     0.0080698810     0.0005752887
  217  H 18  S     -0.0016454448     0.0518594202     0.0475876177     0.0141167561     0.0001997233
  218  H 18  S      0.0018653100     0.0226484328     0.0166983597     0.0339815404    -0.0001829160
  219  H 19  S      0.0712520528     0.0062453771    -0.0450523482     0.0062712959    -0.0001967887
  220  H 19  S      0.0407732122     0.0003065830    -0.0319190957     0.0019113073    -0.0001537702
  221  H 20  S     -0.0240081970    -0.0589013427    -0.0249569598    -0.0610940186    -0.0003306961
  222  H 20  S     -0.0048234763    -0.0318223292    -0.0335450260    -0.0477097061    -0.0004839779
  223  H 21  S     -0.0003949058    -0.0043036603    -0.0061687051     0.0071517625     0.0000379928
  224  H 21  S     -0.0009051095    -0.0051410897    -0.0146796801     0.0328688035     0.0002062491
  225  H 22  S      0.0035011037     0.0089822127     0.0159815266    -0.0313552641    -0.0002549800
  226  H 22  S      0.0019098260     0.0055497397     0.0121160071    -0.0264275718    -0.0002226234
  227  H 23  S     -0.0028053571    -0.0019322964     0.0004287774    -0.0006652202    -0.0000381459
  228  H 23  S     -0.0015177076    -0.0009394146     0.0003873105    -0.0005960730    -0.0000452033
  229  H 24  S      0.0000677265    -0.0063289436    -0.0165398492     0.0319981675     0.0000183349
  230  H 24  S      0.0022453689    -0.0011503321    -0.0112776046     0.0259375099     0.0000192000
  231  H 25  S      0.0042075185     0.0076632575     0.0058138089    -0.0062237293     0.0000931437
  232  H 25  S     -0.0117326045    -0.0102479852     0.0093172402    -0.0320284426    -0.0000327495
  233  C 26  S      0.0072088041     0.0066548173    -0.0003272765    -0.0024064144    -0.0000265168
  234  C 26  S     -0.0146160555    -0.0135034757     0.0023776181     0.0039795335     0.0000278006
  235  C 26  S     -0.0202225988     0.0009503268     0.0349524741     0.0259559779    -0.0001119909
  236  C 26  X      0.0996144616    -0.0443632982     0.0760111348    -0.1020675411     0.0009783479
  237  C 26  Y      0.0982123794    -0.1689829809    -0.0859909359     0.2792868288     0.0024784873
  238  C 26  Z      0.1282428306    -0.1314568268     0.1595614471    -0.2011536813     0.0018824740
  239  C 26  X      0.0894575852    -0.0326546981    -0.0066266941    -0.0445910799    -0.0009575907
  240  C 26  Y      0.0474813869    -0.0852160297    -0.0502313066     0.1761200899     0.0022512056
  241  C 26  Z      0.0438754925    -0.0628991781     0.1180987802    -0.1436147264     0.0026515673
  242  C 26 XX     -0.0007323056    -0.0034796851     0.0110385469    -0.0037191860     0.0000671554
  243  C 26 YY     -0.0010605543    -0.0006825227     0.0001147191    -0.0012033648    -0.0001205250
  244  C 26 ZZ     -0.0015543165     0.0020573953    -0.0092269909     0.0066488105     0.0000758750
  245  C 26 XY      0.0018086628    -0.0016009841     0.0021493232     0.0191899668     0.0000813668
  246  C 26 XZ      0.0011016908    -0.0025487296     0.0076366525    -0.0062547910     0.0000595883
  247  C 26 YZ     -0.0006664577     0.0012999474    -0.0012982322    -0.0091780521    -0.0000848697
  248  C 27  S     -0.0040058099    -0.0032344877     0.0001342702     0.0011511556     0.0000670776
  249  C 27  S      0.0068056429     0.0079579988     0.0034771593    -0.0047933839    -0.0001154508
  250  C 27  S     -0.0322115531     0.0017849112     0.0260639985    -0.0104271831     0.0012293559
  251  C 27  X      0.0471255056    -0.0752264369     0.1009881773    -0.0595736537     0.0005408371
  252  C 27  Y      0.0871772641    -0.1400670922    -0.0167391064     0.3219788086     0.0020970417
  253  C 27  Z      0.1192446788    -0.1118492772     0.2082297971    -0.1701885718     0.0010803488
  254  C 27  X      0.0525641536    -0.0360876207     0.0453729602    -0.0184674696    -0.0013589139
  255  C 27  Y      0.0513299796    -0.0756194553    -0.0090158111     0.1989283213     0.0007520010
  256  C 27  Z      0.0503649322    -0.0692649672     0.1295897420    -0.1119405418     0.0004635387
  257  C 27 XX     -0.0041291593     0.0040951272    -0.0028854750     0.0097844840     0.0001219977
  258  C 27 YY      0.0003525927    -0.0002262041    -0.0003422707     0.0008903264    -0.0016711626
  259  C 27 ZZ      0.0048571048    -0.0026784766     0.0034615714    -0.0115620348     0.0015324050
  260  C 27 XY     -0.0035147473     0.0066013913     0.0084683660    -0.0132320890    -0.0005515323
  261  C 27 XZ     -0.0044923148     0.0025649191    -0.0026237866     0.0107619427     0.0006401401
  262  C 27 YZ      0.0021046664    -0.0033015160    -0.0039293821     0.0054675747    -0.0004302247
  263  C 28  S     -0.0060210469     0.0117949784     0.0334016372    -0.0110868832     0.0001996581
  264  C 28  S      0.0180208340    -0.0270855438    -0.0846957719     0.0263056522    -0.0005584011
  265  C 28  S      0.0111686690    -0.0205828097    -0.0446009425     0.0082486705     0.0003545938
  266  C 28  X      0.0531807806     0.0944916118     0.0132082802     0.0661774614     0.0003943856
  267  C 28  Y      0.0293386611    -0.0130204476    -0.1004496304     0.0007829939    -0.0006903828
  268  C 28  Z     -0.0356383065    -0.0666274596    -0.0566550002    -0.1183981402    -0.0009390324
  269  C 28  X      0.0519865514     0.0806004416     0.0379272321     0.0224508569     0.0007915833
  270  C 28  Y      0.0288273604    -0.0123685912    -0.0984658642     0.0306164801    -0.0011967546
  271  C 28  Z     -0.0288984658    -0.0485218403    -0.0414267496    -0.0970971325    -0.0005111902
  272  C 28 XX     -0.0102762641    -0.0138625514    -0.0064989879    -0.0022473143    -0.0000383879
  273  C 28 YY      0.0131019046    -0.0019640110    -0.0110899302    -0.0019355112    -0.0000477644
  274  C 28 ZZ      0.0000020117     0.0100847959     0.0023186348     0.0079079693    -0.0000184685
  275  C 28 XY      0.0086188003     0.0049953001    -0.0000977400     0.0009178798     0.0000401038
  276  C 28 XZ     -0.0043111289     0.0021231684     0.0050031659     0.0009766036     0.0000362829
  277  C 28 YZ     -0.0069136078    -0.0086660627     0.0013283967     0.0002359279     0.0000278412

                         56               57               58               59               60
                   -0.2631970109    -0.1792021986    -0.1143834310    -0.0039037497     0.0122369075
    1  C  1  S      0.0021082867     0.0018085919     0.0030018957    -0.0032949247     0.0000154488
    2  C  1  S     -0.0013568143    -0.0044514611    -0.0074092371     0.0011468809    -0.0000201781
    3  C  1  S     -0.0482725520    -0.0866273276    -0.1252289859     0.1634137757    -0.0020771060
    4  C  1  X      0.0280901473     0.0510340479    -0.0001217099     0.0211889383    -0.0002128919
    5  C  1  Y     -0.0333781435     0.0252997172     0.0133947223     0.0099935111     0.0000800407
    6  C  1  Z     -0.0127182622     0.0487927925     0.0238531727     0.0109407274    -0.0000440863
    7  C  1  X      0.0052227054     0.0078585209    -0.0128093952    -0.0057200479    -0.0003379278
    8  C  1  Y     -0.0356263722     0.0111481452    -0.0186411503     0.0465651953     0.0004219845
    9  C  1  Z     -0.0016562480     0.0445764833     0.0358122504    -0.0383299239     0.0010390133
   10  C  1 XX      0.0072100447     0.0019046022    -0.0120579892     0.0089892658     0.0000012386
   11  C  1 YY     -0.0052320076     0.0032639864     0.0095187264    -0.0045532647     0.0000152163
   12  C  1 ZZ     -0.0020873128    -0.0063362224    -0.0002716210    -0.0031908431    -0.0000280630
   13  C  1 XY      0.0009205688    -0.0070375262    -0.0078887149     0.0002248015     0.0000090197
   14  C  1 XZ      0.0070528642    -0.0062362803    -0.0143766826     0.0070713005     0.0000121692
   15  C  1 YZ     -0.0009773017    -0.0020767033     0.0051448153    -0.0059747929     0.0000001810
   16  C  2  S     -0.0008251568     0.0337964046     0.0067097425     0.0088510045     0.0000143221
   17  C  2  S      0.0063802700    -0.0814775428    -0.0164529562    -0.0175447123    -0.0002193858
   18  C  2  S     -0.0008450447    -0.0742895418     0.0306588566    -0.2341603724     0.0043653816
   19  C  2  X     -0.1620929834    -0.2019606351     0.2065124122    -0.2224625041     0.0001029710
   20  C  2  Y      0.0708286580     0.0347515155    -0.0841777208     0.0837319374    -0.0001798327
   21  C  2  Z      0.0170508988    -0.0557469429    -0.0407582470    -0.0186671716     0.0001320360
   22  C  2  X     -0.1350386809    -0.1791715162     0.2293759372    -0.3687026186     0.0013225957
   23  C  2  Y      0.0519312098     0.0629678595    -0.0687294936     0.0823332135     0.0016818032
   24  C  2  Z      0.0042253734    -0.0523033138    -0.0334098895    -0.0289277107     0.0006095739
   25  C  2 XX     -0.0032189434    -0.0004804579    -0.0007599339     0.0048207095    -0.0000217120
   26  C  2 YY      0.0024688269    -0.0028404966     0.0022813833    -0.0062672262    -0.0000115665
   27  C  2 ZZ      0.0021153573    -0.0083439884    -0.0045911403    -0.0021346083    -0.0000028493
   28  C  2 XY     -0.0041211908    -0.0092790873    -0.0041126882     0.0056003840     0.0000121243
   29  C  2 XZ      0.0050756474     0.0140967447     0.0062021042    -0.0061965268    -0.0000191270
   30  C  2 YZ     -0.0021527104    -0.0055965082    -0.0038463402     0.0029995237    -0.0000081675
   31  C  3  S      0.0014637467     0.0066453125    -0.0296186296     0.0110286925    -0.0001599464
   32  C  3  S     -0.0017992635    -0.0179748049     0.0768011755    -0.0331516082     0.0003522530
   33  C  3  S     -0.0106800702    -0.0403535688     0.0429755169     0.0598577527     0.0004468294
   34  C  3  X     -0.1458395725    -0.2674964109    -0.0713725541     0.1772283024     0.0001849938
   35  C  3  Y      0.0433517067     0.0878575621     0.0976075583    -0.0928067064     0.0000687074
   36  C  3  Z     -0.0128362635    -0.0412393818     0.0229012466     0.0025826387    -0.0002736013
   37  C  3  X     -0.1122150644    -0.2420038437    -0.0868400157     0.2655283637    -0.0001046946
   38  C  3  Y      0.0367510922     0.0701803201     0.1025428664    -0.1609968787     0.0000191645
   39  C  3  Z     -0.0138716889    -0.0446781915    -0.0142607769     0.0774970847    -0.0043410705
   40  C  3 XX      0.0058798030     0.0095155207    -0.0086818103     0.0054173133     0.0000371275
   41  C  3 YY     -0.0057230882    -0.0069489943     0.0149846459    -0.0086298016     0.0000184380
   42  C  3 ZZ     -0.0000970465    -0.0041067105     0.0059820632    -0.0025298397    -0.0000008030
   43  C  3 XY      0.0042729418     0.0052512956    -0.0008388802     0.0059230706    -0.0000217518
   44  C  3 XZ     -0.0054988051    -0.0035562571     0.0033534881    -0.0050573380    -0.0000013963
   45  C  3 YZ      0.0012044884     0.0017622432    -0.0011765594     0.0033739451     0.0000071827
   46  C  4  S      0.0009276971    -0.0025797757    -0.0040264664    -0.0014589726     0.0001057293
   47  C  4  S     -0.0004597530     0.0075847286     0.0087341865     0.0036329164    -0.0000633138
   48  C  4  S     -0.0316412311     0.0491841085     0.1291250619     0.0111828596    -0.0003148180
   49  C  4  X      0.0581963986     0.0590594133    -0.0020627378    -0.0297559308    -0.0001275446
   50  C  4  Y     -0.0081275565    -0.0050003398    -0.0283225311    -0.0097727120    -0.0000436859
   51  C  4  Z      0.0151441753     0.0307961642    -0.0166083073    -0.0228863562     0.0000066497
   52  C  4  X      0.0371939693     0.0291990199    -0.0051738888     0.0239492656    -0.0020466347
   53  C  4  Y     -0.0058842917    -0.0191492194    -0.0421336593    -0.0347319732    -0.0016776594
   54  C  4  Z     -0.0105976731     0.0200325152     0.0113425464    -0.0140466128     0.0027790131
   55  C  4 XX      0.0038831850     0.0050778710     0.0129102592    -0.0101480831    -0.0000285407
   56  C  4 YY     -0.0024497116    -0.0017357700    -0.0112155312     0.0092789475     0.0000120416
   57  C  4 ZZ     -0.0018513141    -0.0020628279     0.0014636315     0.0013149967     0.0000218185
   58  C  4 XY     -0.0040277817    -0.0051165321     0.0086892937    -0.0021461344     0.0000096903
   59  C  4 XZ      0.0022077632     0.0006323502     0.0156038024    -0.0093668270     0.0000019547
   60  C  4 YZ     -0.0014168643    -0.0047806544    -0.0049069523     0.0053054122     0.0000199364
   61  C  5  S     -0.0150287162    -0.0275551476     0.0028305460     0.0034116032    -0.0000423021
   62  C  5  S      0.0370773829     0.0697323088    -0.0012227714    -0.0021967202    -0.0000205249
   63  C  5  S      0.0745523354     0.0372965895    -0.1291372034    -0.1276637239     0.0054028395
   64  C  5  X     -0.0675484741    -0.1400679179     0.1621657431    -0.0068609300    -0.0000616737
   65  C  5  Y     -0.0041568172    -0.0991902851     0.2572802755    -0.0861153124    -0.0001904452
   66  C  5  Z     -0.0553940379    -0.1477020290     0.2606836083    -0.0262702663    -0.0000648089
   67  C  5  X     -0.0228067235    -0.0493437161     0.2239645597    -0.0045425754     0.0032045166
   68  C  5  Y     -0.0058623404    -0.0458873317     0.2700086893    -0.1335615545     0.0011184424
   69  C  5  Z     -0.0555509636    -0.1542129598     0.2381246328     0.0206089036    -0.0026807703
   70  C  5 XX     -0.0061333451     0.0052060442     0.0042968741     0.0100808745     0.0000392278
   71  C  5 YY      0.0027020914     0.0177430981     0.0080223411    -0.0033936742    -0.0000116951
   72  C  5 ZZ      0.0096118220    -0.0121696866    -0.0125603925    -0.0071661363    -0.0000140536
   73  C  5 XY     -0.0110174159     0.0023496903     0.0045645050     0.0084829805     0.0000265842
   74  C  5 XZ     -0.0080471637    -0.0083387195    -0.0001204765     0.0085477338     0.0000074982
   75  C  5 YZ      0.0030738892    -0.0028848900    -0.0028307776    -0.0030620321    -0.0000048707
   76  C  6  S      0.0116276854    -0.0049998519     0.0002250385    -0.0061254248     0.0000209083
   77  C  6  S     -0.0365284186     0.0106236499    -0.0039618863     0.0229224460     0.0000913540
   78  C  6  S      0.0386808271     0.0244020328     0.0190531458    -0.0274134672    -0.0029789374
   79  C  6  X     -0.0031020272     0.0204858189    -0.0398981548     0.0209695021     0.0000247457
   80  C  6  Y      0.0411667720    -0.0297048849    -0.0650355815     0.0340986011    -0.0000519995
   81  C  6  Z      0.0067458077     0.0315011125     0.0697945886    -0.0364518729    -0.0000157152
   82  C  6  X      0.0181058649     0.0104417913    -0.0475940113     0.0041899271    -0.0007325437
   83  C  6  Y     -0.0026127987    -0.0339868167    -0.0939234147     0.1152048456     0.0001593018
   84  C  6  Z     -0.0176990975     0.0257926361     0.0892083986    -0.0495282703     0.0005760273
   85  C  6 XX      0.0003698801    -0.0007764863     0.0003206306    -0.0004110887     0.0000103678
   86  C  6 YY     -0.0038091288     0.0015144550    -0.0006133635     0.0034167793     0.0000147402
   87  C  6 ZZ     -0.0040661586     0.0014468129    -0.0005709879     0.0019436331    -0.0000244167
   88  C  6 XY     -0.0014303219     0.0016749017    -0.0004132511     0.0012736393     0.0000111229
   89  C  6 XZ      0.0011961798    -0.0002551070    -0.0003380769     0.0006502939     0.0000150745
   90  C  6 YZ      0.0019900791     0.0001234599     0.0002459196     0.0002477836    -0.0000143401
   91  C  7  S      0.0014765982    -0.0026547156    -0.0034003258     0.0007976929    -0.0000116752
   92  C  7  S     -0.0045197855     0.0089939217     0.0107120816     0.0011440019    -0.0001415827
   93  C  7  S      0.0064890622    -0.0049011325     0.0238975070    -0.0657479247     0.0008226507
   94  C  7  X      0.0040234860    -0.0085922236    -0.0217332383    -0.0339989244     0.0000390877
   95  C  7  Y     -0.0095703798    -0.0031894325    -0.0235455235    -0.0269548652     0.0002089529
   96  C  7  Z     -0.0107771436    -0.0101195551    -0.0474916611    -0.0047898359     0.0003105174
   97  C  7  X     -0.0067510347     0.0120948451    -0.0001726964    -0.0335786124    -0.0026860179
   98  C  7  Y      0.0149470686     0.0400225868    -0.0306107623     0.0404309066     0.0025312616
   99  C  7  Z     -0.0285556980     0.0156880839    -0.0036254677    -0.0120602608    -0.0019404054
  100  C  7 XX     -0.0002808608     0.0127907917     0.0090014821     0.0045589104    -0.0000127017
  101  C  7 YY      0.0017373057    -0.0270346001    -0.0174979223    -0.0057907426    -0.0000137153
  102  C  7 ZZ     -0.0038305817     0.0152462799     0.0123835441     0.0001655742    -0.0000258687
  103  C  7 XY     -0.0014788511    -0.0031692757     0.0011287902    -0.0036363086    -0.0000099221
  104  C  7 XZ     -0.0031449767     0.0155821595     0.0134262616     0.0014161551    -0.0000069954
  105  C  7 YZ      0.0039253365    -0.0102244806    -0.0103329032    -0.0001488941     0.0000264542
  106  C  8  S      0.0001049051     0.0003661164    -0.0002172053     0.0001869601     0.0000478878
  107  C  8  S     -0.0000916574    -0.0008042060     0.0000804692     0.0004318648    -0.0001749225
  108  C  8  S      0.0040229424     0.0089066671    -0.0043917403     0.0070217613    -0.0004553143
  109  C  8  X      0.0978110387    -0.0080015920    -0.0042926694    -0.1068769316    -0.0001617548
  110  C  8  Y      0.1599868742    -0.0124090417    -0.0049894706    -0.1666281196     0.0000720802
  111  C  8  Z      0.1803227725    -0.0190001015    -0.0064705556    -0.2010198629    -0.0000648830
  112  C  8  X      0.0659914255    -0.0175710480     0.0037251323    -0.1522413253     0.0001886008
  113  C  8  Y      0.1138416422    -0.0172068686    -0.0049067755    -0.2182859281    -0.0009657219
  114  C  8  Z      0.1293817052    -0.0100724239    -0.0084169468    -0.2699230944    -0.0018324492
  115  C  8 XX      0.0053251792    -0.0053843068     0.0099506607     0.0093820976    -0.0045477036
  116  C  8 YY     -0.0012093710     0.0003558827    -0.0011273053    -0.0007027699     0.0275077312
  117  C  8 ZZ     -0.0042414249     0.0046593508    -0.0089285842    -0.0084808568    -0.0229999951
  118  C  8 XY      0.0072816217    -0.0033837312     0.0089233336     0.0060334999     0.0062781845
  119  C  8 XZ      0.0040310679    -0.0042957022     0.0080783704     0.0077689127    -0.0120673706
  120  C  8 YZ     -0.0040653979     0.0021302599    -0.0052095704    -0.0037413510     0.0083886865
  121  N  9  S      0.0001989310     0.0001722000    -0.0012982223     0.0023987914     0.0000239450
  122  N  9  S     -0.0003216916    -0.0011271233    -0.0018228693     0.0013849207    -0.0001192258
  123  N  9  S      0.0205113922     0.0215760272    -0.0305152367     0.0772922146     0.0033553941
  124  N  9  X     -0.0044621678    -0.0979621309    -0.0555123595    -0.0352175462    -0.0002746024
  125  N  9  Y      0.0139898379    -0.1261057687    -0.0853742205    -0.0277094675    -0.0001518376
  126  N  9  Z      0.0436890850    -0.1392684476    -0.1212677629    -0.0003479831     0.0000295685
  127  N  9  X     -0.0003580359     0.0695341667     0.0526045329     0.0239733116    -0.0000134374
  128  N  9  Y     -0.0052326798     0.1002143896     0.0684135535     0.0444452041     0.0011042744
  129  N  9  Z     -0.0313352560     0.1021013983     0.1075657648    -0.0111437157    -0.0003034911
  130  N  9 XX     -0.0003248762    -0.0028788130    -0.0008214555    -0.0000545523    -0.0000368767
  131  N  9 YY     -0.0008232044     0.0054707933     0.0019866632    -0.0006196631     0.0000125271
  132  N  9 ZZ      0.0011984748    -0.0031575089    -0.0013356397    -0.0004570144    -0.0000358194
  133  N  9 XY      0.0001847796     0.0003595192     0.0006309008    -0.0008838772    -0.0000151572
  134  N  9 XZ      0.0010195745    -0.0033522325    -0.0017229427     0.0005947487    -0.0000043539
  135  N  9 YZ     -0.0015877598     0.0019211794     0.0014864012    -0.0005805890    -0.0000062006
  136  C 10  S     -0.0030727098    -0.0012047247    -0.0004192310     0.0022011377    -0.0000205417
  137  C 10  S      0.0073137597     0.0029424666     0.0010503919    -0.0053861137     0.0003234231
  138  C 10  S      0.0092663818     0.0128445001     0.0006575948    -0.0206709344    -0.0022001442
  139  C 10  X      0.0509744474    -0.0223126310     0.0377985760     0.0663931797     0.1169714351
  140  C 10  Y      0.0818521791    -0.0326248132     0.0586808823     0.0988852953     0.1796858374
  141  C 10  Z      0.1140463735    -0.0348533293     0.0723359346     0.1144018494     0.2183701350
  142  C 10  X      0.0440296518    -0.0157169094     0.0366656725     0.0882609202     0.1804747573
  143  C 10  Y      0.0665945072    -0.0300557206     0.0595872855     0.1323489190     0.2778954621
  144  C 10  Z      0.0827630604    -0.0299032155     0.0689166219     0.1654039145     0.3367591820
  145  C 10 XX     -0.0046018681     0.0000408846     0.0010686632     0.0074258385    -0.0115316846
  146  C 10 YY     -0.0064743627     0.0014792762    -0.0006529069     0.0094609009     0.0011542504
  147  C 10 ZZ      0.0122483613    -0.0009523733    -0.0002190911    -0.0179439763     0.0104461703
  148  C 10 XY     -0.0066817835     0.0004013963     0.0006541748     0.0105051220    -0.0098756749
  149  C 10 XZ     -0.0012616528    -0.0002325409     0.0010095450     0.0025065602    -0.0092217484
  150  C 10 YZ      0.0004193479     0.0001244252    -0.0006521074    -0.0012905384     0.0057379579
  151  C 11  S      0.0012016145     0.0005038557     0.0001324297    -0.0008433734    -0.0000092343
  152  C 11  S     -0.0029559821    -0.0012509243    -0.0002042807     0.0019205396    -0.0001218835
  153  C 11  S     -0.0046787689    -0.0057207481     0.0001212166     0.0079726166     0.0011930990
  154  C 11  X     -0.0424757215     0.0045491932     0.0006020627     0.0426912550    -0.1189999895
  155  C 11  Y     -0.0697434890     0.0047600194     0.0004745180     0.0690776920    -0.1831221474
  156  C 11  Z     -0.0890595452     0.0047478553     0.0003789558     0.0844918775    -0.2218680099
  157  C 11  X     -0.0301045918     0.0046182336     0.0026280559     0.0613168105    -0.1832703988
  158  C 11  Y     -0.0539534680     0.0036402104     0.0018618748     0.1066142162    -0.2817049229
  159  C 11  Z     -0.0653666692     0.0028957044     0.0031847973     0.1260758840    -0.3408353117
  160  C 11 XX     -0.0086795785     0.0023634113    -0.0051057406    -0.0124969308    -0.0110536670
  161  C 11 YY      0.0082882666    -0.0018780964     0.0036349030     0.0128751745     0.0011820291
  162  C 11 ZZ     -0.0000708375    -0.0007274612     0.0014477152    -0.0000080333     0.0098473887
  163  C 11 XY     -0.0039391745     0.0016434776    -0.0031230180    -0.0066090568    -0.0093230426
  164  C 11 XZ     -0.0090862987     0.0024636244    -0.0050217052    -0.0136371447    -0.0088430328
  165  C 11 YZ      0.0056257678    -0.0016576934     0.0032177884     0.0089289491     0.0055152836
  166  C 12  S      0.0000209043     0.0000172064    -0.0000205341     0.0000413956     0.0001375029
  167  C 12  S     -0.0000930159    -0.0000898373     0.0000869019    -0.0002540196    -0.0003861393
  168  C 12  S      0.0003263451     0.0009773183    -0.0013158389     0.0030792111    -0.0004094741
  169  C 12  X     -0.0992771624     0.0203701427    -0.0380782760    -0.1052900631     0.0019041939
  170  C 12  Y     -0.1546859761     0.0312892735    -0.0587418417    -0.1626011669     0.0026759856
  171  C 12  Z     -0.1853707582     0.0379914961    -0.0710256029    -0.1967497795     0.0033351891
  172  C 12  X     -0.0753059102     0.0186058181    -0.0387681877    -0.1545432051     0.0028516905
  173  C 12  Y     -0.1188321104     0.0285815917    -0.0611806971    -0.2345082961     0.0045732650
  174  C 12  Z     -0.1403326431     0.0353968929    -0.0735245380    -0.2857319286     0.0056861165
  175  C 12 XX      0.0026382092    -0.0000793316    -0.0003946536    -0.0043472648     0.0044315598
  176  C 12 YY     -0.0007079782     0.0000498699    -0.0000457135     0.0002716309    -0.0268467172
  177  C 12 ZZ     -0.0019511023     0.0000012885     0.0004605192     0.0040310671     0.0223467841
  178  C 12 XY      0.0023479352     0.0000242566    -0.0003538871    -0.0038926321    -0.0060775724
  179  C 12 XZ      0.0022093487    -0.0000593540    -0.0003067672    -0.0034043753     0.0116790833
  180  C 12 YZ     -0.0015262828    -0.0000085243     0.0001881379     0.0021823044    -0.0080592818
  181  C 13  S     -0.0011974659    -0.0003879024    -0.0001902378     0.0009582151    -0.0000170959
  182  C 13  S      0.0028020634     0.0006742835     0.0005420433    -0.0023064169     0.0000791205
  183  C 13  S      0.0054081091     0.0037095891     0.0040351013    -0.0180993578    -0.0006257331
  184  C 13  X     -0.0457722841     0.0014072542     0.0006563032     0.0488175852     0.1170506076
  185  C 13  Y     -0.0620203538     0.0041763938     0.0020086950     0.0718147709     0.1808891244
  186  C 13  Z     -0.0764616286     0.0051195194     0.0025538854     0.0861272803     0.2190704610
  187  C 13  X     -0.0346409213    -0.0007173347     0.0009921442     0.0769623691     0.1786109417
  188  C 13  Y     -0.0474146443     0.0027510829     0.0045209089     0.1076315777     0.2753589896
  189  C 13  Z     -0.0537057324     0.0048002320     0.0056697501     0.1256697554     0.3336637088
  190  C 13 XX     -0.0059366433     0.0020703216    -0.0040073399    -0.0089583188     0.0112377415
  191  C 13 YY     -0.0067351280     0.0012780526    -0.0025489255    -0.0103250397    -0.0009548732
  192  C 13 ZZ      0.0130898585    -0.0032274423     0.0066795842     0.0187721835    -0.0102587970
  193  C 13 XY     -0.0075943899     0.0023306991    -0.0045340929    -0.0117902137     0.0096336485
  194  C 13 XZ     -0.0028224658     0.0010557744    -0.0023597575    -0.0035095209     0.0089694075
  195  C 13 YZ      0.0013231656    -0.0006972712     0.0013443625     0.0019754706    -0.0055554093
  196  C 14  S      0.0030378294     0.0010590643     0.0004366553    -0.0020439947     0.0000474162
  197  C 14  S     -0.0070040110    -0.0026310358    -0.0011083824     0.0053946912    -0.0002384825
  198  C 14  S     -0.0104737436    -0.0088304347    -0.0055890260     0.0244184092     0.0004352845
  199  C 14  X      0.0693009127    -0.0173252554     0.0393227097     0.0576323178    -0.1174124680
  200  C 14  Y      0.0864376876    -0.0327399238     0.0582857088     0.0983973449    -0.1813557187
  201  C 14  Z      0.1134696744    -0.0375970646     0.0717415060     0.1161765143    -0.2200535596
  202  C 14  X      0.0458481882    -0.0168279676     0.0355446092     0.0915014320    -0.1785244358
  203  C 14  Y      0.0710050843    -0.0254942342     0.0553445954     0.1334340856    -0.2758534520
  204  C 14  Z      0.0851197584    -0.0329809736     0.0716069062     0.1560587939    -0.3349143960
  205  C 14 XX     -0.0069929824     0.0001553779     0.0009290712     0.0113485300     0.0113341905
  206  C 14 YY      0.0078480551    -0.0013913469     0.0004170878    -0.0114837675    -0.0016459829
  207  C 14 ZZ     -0.0019648359     0.0007281479    -0.0015554913     0.0012181251    -0.0097410099
  208  C 14 XY     -0.0027555130    -0.0001158966     0.0010070713     0.0056724766     0.0095341717
  209  C 14 XZ     -0.0081586873     0.0005815449     0.0005137298     0.0125573918     0.0092734941
  210  C 14 YZ      0.0051887699    -0.0004897459    -0.0002564911    -0.0082153374    -0.0057946235
  211  H 15  S     -0.0247681744     0.0020905656     0.0268040809    -0.0198752057    -0.0000512226
  212  H 15  S     -0.0169866384     0.0016626747     0.0267728409    -0.0380221106    -0.0000835363
  213  H 16  S     -0.0084649850     0.0050748807     0.0026051985     0.0034710149     0.0000812250
  214  H 16  S     -0.0068316633     0.0219268750     0.0118087965     0.0328814778     0.0002642895
  215  H 17  S     -0.0052062876    -0.0140806089    -0.0172449684     0.0294772734    -0.0000158719
  216  H 17  S      0.0093517281    -0.0074425886    -0.0320026416     0.0161865170    -0.0053992915
  217  H 18  S     -0.0099214568    -0.0028830210    -0.0316403191     0.0202329617     0.0000755969
  218  H 18  S     -0.0130291606    -0.0018935895    -0.0360106786     0.0406971825     0.0033771720
  219  H 19  S      0.0106683426     0.0162355157    -0.0040386051     0.0085631124     0.0000491113
  220  H 19  S      0.0051779625    -0.0104759337    -0.0003628147    -0.0166991058     0.0005738915
  221  H 20  S      0.0159681940    -0.0252339472     0.0049604977    -0.0120531750    -0.0000284942
  222  H 20  S      0.0310460848     0.0060735196    -0.0002364235    -0.0550481549     0.0002079698
  223  H 21  S      0.0000569403     0.0007551596     0.0001204550    -0.0008760250     0.0003948651
  224  H 21  S     -0.0044378895    -0.0011768079    -0.0022980381     0.0108602998     0.0002043649
  225  H 22  S      0.0034106321     0.0008608746     0.0002121777    -0.0009399858    -0.0000239590
  226  H 22  S      0.0034826830     0.0014277286     0.0003943846    -0.0039271114     0.0003169361
  227  H 23  S     -0.0000092160    -0.0000442756    -0.0000318149     0.0000624473     0.0002042767
  228  H 23  S      0.0000103955     0.0000133733    -0.0000890049     0.0004393303     0.0007552522
  229  H 24  S     -0.0033667560    -0.0006429918    -0.0002994953     0.0011490478     0.0000192407
  230  H 24  S     -0.0034300094    -0.0008965539    -0.0006082415     0.0045336955     0.0000876546
  231  H 25  S     -0.0000080210    -0.0002336012    -0.0003891912     0.0016667149     0.0000878736
  232  H 25  S      0.0059414370     0.0041916155    -0.0003953804    -0.0054246521     0.0004497342
  233  C 26  S      0.0011815809     0.0019665827    -0.0011424191     0.0001512400     0.0000122854
  234  C 26  S     -0.0033181696    -0.0044077479     0.0013379875    -0.0014070206     0.0000236738
  235  C 26  S     -0.0358143356    -0.0625392660     0.0013554860     0.0020416890     0.0003845013
  236  C 26  X     -0.0856198914     0.0288086414     0.0080602081     0.0858716297     0.0000595181
  237  C 26  Y     -0.1820405062     0.0273398279     0.0209531084     0.1105902714     0.0004188300
  238  C 26  Z     -0.1683283722     0.0356879474     0.0199458358     0.1641710093     0.0002174773
  239  C 26  X     -0.0429377219     0.0463515631     0.0210033563     0.0335033080     0.0049304224
  240  C 26  Y     -0.1259495411     0.0132602864     0.0013879320     0.1466621286    -0.0015711579
  241  C 26  Z     -0.1194934567     0.0286871524    -0.0033831823     0.2013423867    -0.0038819428
  242  C 26 XX     -0.0013017872     0.0085822002    -0.0201591063    -0.0014069360    -0.0000846062
  243  C 26 YY      0.0001483932     0.0004991806     0.0023885195    -0.0006992247     0.0004807751
  244  C 26 ZZ     -0.0007245361    -0.0120762792     0.0176191037     0.0021059734    -0.0003980466
  245  C 26 XY     -0.0048167964     0.0066015814    -0.0180023107     0.0019261690     0.0001145848
  246  C 26 XZ      0.0005156486     0.0076224980    -0.0152759394    -0.0016631227    -0.0002159013
  247  C 26 YZ      0.0020373062    -0.0042184412     0.0105536544    -0.0003975953     0.0001494587
  248  C 27  S     -0.0007407868    -0.0025324590     0.0009274245    -0.0001365537    -0.0001191307
  249  C 27  S      0.0007268226     0.0051961640    -0.0029921092     0.0028748556     0.0001384558
  250  C 27  S     -0.0048497761    -0.0081912935    -0.0127977798     0.0498968702    -0.0047619276
  251  C 27  X     -0.0404121478     0.0512920935    -0.0942509566    -0.0285871152     0.0003426474
  252  C 27  Y     -0.1179814264     0.0662459709    -0.1542355435    -0.0176460742     0.0001701780
  253  C 27  Z     -0.0642822470     0.1110705232    -0.1792816912    -0.0560036937     0.0001977209
  254  C 27  X     -0.0284899849     0.0277068352    -0.0677990695    -0.0588508174     0.0042451804
  255  C 27  Y     -0.0738435004     0.0547515768    -0.1328298322    -0.0217925870     0.0015724369
  256  C 27  Z     -0.0363968248     0.0852195473    -0.1606648113    -0.0472932144     0.0003720675
  257  C 27 XX      0.0139833997    -0.0014000156    -0.0014968532    -0.0177130303    -0.0008759501
  258  C 27 YY     -0.0015464801     0.0004599745    -0.0000917571     0.0017197455     0.0050305494
  259  C 27 ZZ     -0.0120528673     0.0022807342     0.0012412549     0.0167064489    -0.0041490795
  260  C 27 XY      0.0138327206    -0.0017611362    -0.0016140208    -0.0137848914     0.0010784365
  261  C 27 XZ      0.0102788579    -0.0024911800    -0.0013372548    -0.0142838341    -0.0022389460
  262  C 27 YZ     -0.0077268953     0.0010510548     0.0009231705     0.0081487613     0.0015743576
  263  C 28  S     -0.0151357594    -0.0078147262     0.0201768339    -0.0167220123    -0.0000232518
  264  C 28  S      0.0390508919     0.0139195536    -0.0564320923     0.0374910451     0.0002376930
  265  C 28  S      0.0226271922     0.1294940564     0.0711412456     0.0333538796    -0.0023037888
  266  C 28  X     -0.0286602049    -0.2004517933    -0.0578465643    -0.0732965119     0.0002061620
  267  C 28  Y      0.0449211964    -0.2384350392    -0.1638414955    -0.0330938535     0.0002149270
  268  C 28  Z      0.0543761186    -0.2811331238    -0.1917919735    -0.0194475626     0.0002665194
  269  C 28  X     -0.0383029244    -0.2178495842    -0.0853492998    -0.1375043957    -0.0010665452
  270  C 28  Y      0.0479079091    -0.1707009599    -0.1471800688    -0.0474037081     0.0025641703
  271  C 28  Z      0.0458531914    -0.2683696404    -0.2483251393    -0.0282211257    -0.0004739629
  272  C 28 XX      0.0017314966    -0.0064387736    -0.0007937306    -0.0012442933    -0.0000049960
  273  C 28 YY      0.0031643969     0.0016710225     0.0112703000     0.0010463855     0.0000089387
  274  C 28 ZZ      0.0021563687     0.0058913526    -0.0198910468     0.0052109910     0.0000538069
  275  C 28 XY     -0.0033899895    -0.0077488874     0.0101014848    -0.0035247862     0.0000062377
  276  C 28 XZ     -0.0029957163    -0.0060434694     0.0005443503    -0.0082076371     0.0000096280
  277  C 28 YZ     -0.0018832672     0.0001290660     0.0035938187    -0.0033384197    -0.0000175790

                         61               62               63               64               65
                    0.0332992671     0.0535277552     0.0638976264     0.0733478429     0.0820948256
    1  C  1  S      0.0032026825     0.0667680377     0.0010726778    -0.0168988489     0.0073219480
    2  C  1  S     -0.0034278982    -0.1434763635    -0.0070448566     0.0450130102    -0.0254002627
    3  C  1  S     -0.1286640696    -1.0461792210    -0.0096514115    -0.1375430701    -0.0731060158
    4  C  1  X      0.0104112778    -0.1502630318     0.0002467518    -0.1303133996     0.0479875079
    5  C  1  Y      0.0000461263     0.0767371568    -0.0316953542    -0.0248399107     0.0145409903
    6  C  1  Z      0.0166822769    -0.0725163943    -0.0035234795     0.0595831980    -0.0285006636
    7  C  1  X     -0.1262262338    -0.2084717523     0.0757642163    -0.3640540889     0.1115716328
    8  C  1  Y     -0.0597927049     0.1397546520    -0.1100428756    -0.2700628616     0.1200765534
    9  C  1  Z     -0.0142351279    -0.1395108426    -0.0028560940     0.3606720541    -0.1303301043
   10  C  1 XX      0.0099179386    -0.0115517534    -0.0043138454     0.0030752898    -0.0022253998
   11  C  1 YY     -0.0042348786    -0.0082235745     0.0071201877     0.0101935910    -0.0040501459
   12  C  1 ZZ     -0.0059596804    -0.0113150514    -0.0035966019    -0.0053928813     0.0008542084
   13  C  1 XY     -0.0017729258    -0.0037503053    -0.0047559608    -0.0056496770     0.0010235447
   14  C  1 XZ      0.0101873686    -0.0000448197     0.0040896566     0.0047038135    -0.0011879217
   15  C  1 YZ     -0.0066425413    -0.0028770526     0.0037034513     0.0066319005    -0.0021670868
   16  C  2  S      0.0074479339     0.0153183728    -0.0031541884    -0.0272495393     0.0114338369
   17  C  2  S      0.0023749678    -0.0575348643     0.0018101977     0.0592098485    -0.0328080552
   18  C  2  S     -0.3962497228     0.0527334620     0.1181760484     0.6127212958    -0.1453972040
   19  C  2  X     -0.2525836142     0.0712835305     0.0296148038    -0.0252539933     0.0129840361
   20  C  2  Y      0.1227040444     0.0073387637    -0.0328044074    -0.0980331970     0.0381504522
   21  C  2  Z     -0.0435266423     0.0132776351     0.0255530864    -0.0217141675     0.0103442685
   22  C  2  X     -0.4755801374     0.1879351202     0.0869205419    -0.0068961200     0.0372582015
   23  C  2  Y      0.0793754872     0.1088035998    -0.0195462932    -0.1927320337     0.1314986310
   24  C  2  Z     -0.0406670881     0.1193750274     0.0705843437    -0.0116989964     0.0228353474
   25  C  2 XX      0.0038091488    -0.0032327688    -0.0033443452     0.0018353494    -0.0014000519
   26  C  2 YY     -0.0036360787     0.0009697777    -0.0005870066    -0.0022318586    -0.0005140635
   27  C  2 ZZ     -0.0008902329    -0.0086295647     0.0035558045     0.0145369670    -0.0059707767
   28  C  2 XY      0.0058869975    -0.0019868509    -0.0021688910    -0.0073914498     0.0028978783
   29  C  2 XZ     -0.0108311214    -0.0052959883     0.0016338631    -0.0025928608     0.0005178281
   30  C  2 YZ      0.0025494044     0.0021762441    -0.0034240265    -0.0018050626     0.0007224603
   31  C  3  S     -0.0060930499     0.0123962543    -0.0167810696    -0.0314370677     0.0093495696
   32  C  3  S      0.0127400851    -0.0317032938     0.0545888572     0.0799246610    -0.0173799887
   33  C  3  S      0.2772921639    -0.1434616465     0.0427986993     0.3683200262    -0.2416546617
   34  C  3  X      0.2915455815    -0.0317729789    -0.0498183323    -0.0173510757     0.0113561560
   35  C  3  Y     -0.1037372933     0.0151154794     0.0088874048    -0.0149987468     0.0023698120
   36  C  3  Z      0.0474580582     0.0168539969    -0.0329518043    -0.0947139956     0.0271066333
   37  C  3  X      0.5159149613    -0.0653331185    -0.1490331754    -0.0004621423    -0.0212988418
   38  C  3  Y     -0.1924243018     0.0582755847    -0.0574576755    -0.0825987806    -0.0054531307
   39  C  3  Z      0.2098880603     0.0151206211    -0.1704948780    -0.2767022446     0.0114641892
   40  C  3 XX      0.0011176753    -0.0057933420     0.0058262197     0.0078023833    -0.0015362382
   41  C  3 YY     -0.0016925611    -0.0013634607     0.0022477235     0.0148256366    -0.0046675986
   42  C  3 ZZ      0.0022462165     0.0016722171     0.0037230796    -0.0045124393     0.0022198792
   43  C  3 XY      0.0107205631    -0.0078992590     0.0005764317     0.0020908685    -0.0012868301
   44  C  3 XZ     -0.0124631264     0.0023523528     0.0062140748    -0.0017493942     0.0011070677
   45  C  3 YZ      0.0051520298     0.0001267179    -0.0002739603    -0.0002500033     0.0000325529
   46  C  4  S     -0.0074537654     0.0292668870    -0.0492859943    -0.0246468169     0.0005190287
   47  C  4  S      0.0223492997    -0.0615672064     0.1106008683     0.0506931739    -0.0095383350
   48  C  4  S     -0.0145380408    -0.4306994748     0.7714791346     0.5345814327     0.2380276860
   49  C  4  X     -0.0430650346    -0.0819986466     0.1259690671    -0.0200580690     0.0173587244
   50  C  4  Y     -0.0120750825     0.0234569549    -0.0095755059     0.1068407838    -0.0252098395
   51  C  4  Z     -0.0460453517     0.0303508341     0.0245146258    -0.0623008790     0.0185776549
   52  C  4  X      0.1201443278    -0.1960311268     0.1253474154     0.0715191409    -0.0645601902
   53  C  4  Y     -0.0003991413     0.0676875621     0.0190914078     0.2500084522    -0.1026057089
   54  C  4  Z     -0.0692019067     0.0808483643     0.0700393716    -0.2506760218     0.1514220472
   55  C  4 XX     -0.0065785782    -0.0048042734     0.0023150509     0.0055277797    -0.0030950780
   56  C  4 YY      0.0046346574    -0.0018475845     0.0136061655    -0.0016271082     0.0028444169
   57  C  4 ZZ      0.0066583587    -0.0073825614     0.0072705554     0.0066674917    -0.0010916901
   58  C  4 XY      0.0050023381     0.0020769315     0.0019067618    -0.0063269883     0.0027712731
   59  C  4 XZ      0.0000702376     0.0027463060     0.0066410596     0.0017260620     0.0006747482
   60  C  4 YZ      0.0056029281    -0.0075767107    -0.0035457164     0.0068585359    -0.0032831304
   61  C  5  S      0.0142999880    -0.0435934320    -0.0223512760    -0.0292189934     0.0122723286
   62  C  5  S     -0.0165485134     0.1019838295     0.0525486995     0.0898740467    -0.0327833098
   63  C  5  S     -0.2513855212     0.7530827734     0.2507358639     0.3993146188     0.1574555261
   64  C  5  X      0.1263764409    -0.0417421035     0.0126602797     0.0080251979    -0.0036759600
   65  C  5  Y      0.0518364918    -0.0670357059    -0.0786414672    -0.0128674197     0.0032917176
   66  C  5  Z      0.1862883290     0.0572176354     0.0222742900     0.0102715698    -0.0046096786
   67  C  5  X      0.2947085211    -0.1916680213    -0.0740603069     0.3801649601     0.2447361553
   68  C  5  Y      0.0179563526    -0.0886347749    -0.3369097357    -0.0806000167    -0.0092228955
   69  C  5  Z      0.3366909306     0.1371332874     0.2353506049    -0.1680215238    -0.1658841621
   70  C  5 XX      0.0009396864     0.0088533358     0.0178334419    -0.0027440405     0.0033313060
   71  C  5 YY     -0.0044741590     0.0018863920     0.0081500005     0.0087841704    -0.0032244430
   72  C  5 ZZ      0.0012791937     0.0096571198    -0.0150150627     0.0134098015    -0.0058519843
   73  C  5 XY      0.0002827386     0.0113138344    -0.0283083700     0.0063664817    -0.0036671044
   74  C  5 XZ      0.0051452999    -0.0088600277     0.0120724197     0.0000154605    -0.0006070777
   75  C  5 YZ      0.0041312747     0.0042605567     0.0135872955    -0.0062095933     0.0031087147
   76  C  6  S     -0.0016849676     0.0120318382    -0.0042257378    -0.0524634141     0.0251255210
   77  C  6  S     -0.0146393777    -0.0213422195     0.0067702968     0.0679885400    -0.0286638646
   78  C  6  S      0.2670046404    -0.1976272475     0.0332461937     1.3110726546    -0.7221493539
   79  C  6  X     -0.0037449224    -0.0237467230    -0.0265136374    -0.0336338767     0.0139400819
   80  C  6  Y      0.0217680755    -0.0730275353    -0.0357988709     0.0438708465    -0.0219616656
   81  C  6  Z     -0.0169884094     0.0035423968     0.0808836863     0.0390409091    -0.0103457104
   82  C  6  X      0.0320671890    -0.0582025463    -0.0841400537    -0.1027628151     0.0281121142
   83  C  6  Y     -0.0205178035    -0.2115976518    -0.0929561693    -0.0110400299    -0.0096442447
   84  C  6  Z     -0.0622812339     0.0082185690     0.2338866671     0.0316233487     0.0571584872
   85  C  6 XX      0.0004203079    -0.0031548353     0.0057742642     0.0045115572    -0.0014431638
   86  C  6 YY     -0.0004592704    -0.0021100388    -0.0020699254     0.0045918400    -0.0021697472
   87  C  6 ZZ     -0.0029138430     0.0016499464    -0.0028586802     0.0077475043    -0.0040360938
   88  C  6 XY      0.0003419902     0.0081245297    -0.0004089285     0.0077584031    -0.0023440715
   89  C  6 XZ     -0.0001941300    -0.0001343726    -0.0049315307    -0.0008260164    -0.0000240460
   90  C  6 YZ      0.0013706634     0.0038312205     0.0002246021    -0.0066563857     0.0020140758
   91  C  7  S      0.0028441635     0.0007045891     0.0042961565     0.0074134591    -0.0035947158
   92  C  7  S     -0.0017677041     0.0019825656    -0.0244243275    -0.0322989671     0.0033556819
   93  C  7  S     -0.0404947465    -0.0192011159     0.0682140266     0.0717002903     0.1158311038
   94  C  7  X     -0.1287376180    -0.2620877599    -0.0660902484    -0.0759129495     0.0360992666
   95  C  7  Y     -0.1265862666    -0.0484699601     0.0027092111    -0.0276017172     0.0142457753
   96  C  7  Z     -0.0821607976     0.2285717464     0.1080545223     0.0949556809    -0.0412489926
   97  C  7  X     -0.1635229852    -0.1591368588     0.0371302592    -0.5780633652    -0.0224181525
   98  C  7  Y     -0.0154888485    -0.2989667488    -0.1553908971     0.7935499878     0.0681661541
   99  C  7  Z     -0.1436598776     0.3520628576     0.1556610885    -0.2762015100    -0.0586495429
  100  C  7 XX      0.0140742022     0.0240532983     0.0076410816     0.0006924691    -0.0010105204
  101  C  7 YY     -0.0206401659    -0.0081904547    -0.0022237269    -0.0013413664    -0.0001457757
  102  C  7 ZZ      0.0049146274    -0.0149634065    -0.0069097205    -0.0113818247     0.0029141765
  103  C  7 XY     -0.0063020394    -0.0189693115    -0.0044065356    -0.0103062557     0.0029713162
  104  C  7 XZ      0.0096977767    -0.0001611335    -0.0059370792     0.0030467702    -0.0005317275
  105  C  7 YZ     -0.0040149381     0.0234010322     0.0081073426     0.0040107621    -0.0010470466
  106  C  8  S     -0.0002023897    -0.0008243422     0.0044906486    -0.0077506782    -0.0201992298
  107  C  8  S     -0.0007393652     0.0019262621    -0.0074865324     0.0204522230     0.0472925165
  108  C  8  S     -0.0444653959     0.0683955131     0.1073359018     0.2796589184    -0.1221104562
  109  C  8  X      0.0716626463    -0.0041928781     0.0078390909    -0.0177632735    -0.0345305403
  110  C  8  Y      0.1100908987    -0.0072690071     0.0006022279    -0.0037994748     0.0040695512
  111  C  8  Z      0.1348768494    -0.0064025699    -0.0183145492     0.0085951444     0.0142498882
  112  C  8  X      0.1372554696    -0.0639410797    -0.1429019343    -0.0423447226     0.2700415269
  113  C  8  Y      0.1606544823    -0.0329647122     0.0571150990     0.0089593380    -0.0221023349
  114  C  8  Z      0.1625001757     0.0426001665     0.0152103262     0.0067893058    -0.1260577547
  115  C  8 XX      0.0014526441    -0.0021068193     0.0128688282    -0.0047873231    -0.0080658642
  116  C  8 YY      0.0004104604    -0.0007041642     0.0021993735     0.0033923800     0.0118340969
  117  C  8 ZZ     -0.0023137338     0.0033561795    -0.0156740756     0.0058693503     0.0023326593
  118  C  8 XY     -0.0030704242     0.0052629739    -0.0279487106     0.0062604952    -0.0047450202
  119  C  8 XZ      0.0024677134    -0.0035124389     0.0141265185    -0.0016118209     0.0119402717
  120  C  8 YZ      0.0011486417    -0.0021682622     0.0123423792    -0.0055352386    -0.0038485562
  121  N  9  S      0.0034650061    -0.0038392678    -0.0054615713     0.0176633877    -0.0023304159
  122  N  9  S      0.0020562760     0.0035727453    -0.0048133720     0.0083365769    -0.0069844906
  123  N  9  S      0.1287292068    -0.2608261391    -0.2040221944     0.8668639633     0.0310302559
  124  N  9  X     -0.1318033043    -0.2841887070    -0.0654601262    -0.0687501418     0.0176968815
  125  N  9  Y     -0.1274922860    -0.0523255027     0.0159010130    -0.0299874986     0.0099648645
  126  N  9  Z     -0.0812282512     0.2345951663     0.0872111753     0.0936153317    -0.0280119810
  127  N  9  X      0.1352748921     0.3830086488     0.1076411040    -0.0232946136    -0.0347674882
  128  N  9  Y      0.1802193581     0.0066067702    -0.0594681884     0.2211213205    -0.0008162468
  129  N  9  Z      0.0888221528    -0.2548823101    -0.0838775638    -0.2091463378     0.0327902228
  130  N  9 XX      0.0011525385     0.0051288474     0.0022848440    -0.0024869111    -0.0012638840
  131  N  9 YY     -0.0028563629    -0.0001731980     0.0001754304    -0.0000371184    -0.0000276811
  132  N  9 ZZ      0.0001040765    -0.0007683235    -0.0006454398    -0.0056369236     0.0005669550
  133  N  9 XY     -0.0017139354    -0.0020263886    -0.0003795197    -0.0055269553     0.0010662776
  134  N  9 XZ      0.0018936593    -0.0007214500    -0.0013953760     0.0022384244    -0.0000072523
  135  N  9 YZ     -0.0011411819     0.0044235642     0.0025243748    -0.0016765225    -0.0008176628
  136  C 10  S      0.0053518301    -0.0075574723     0.0423397083    -0.0282397859    -0.0322796319
  137  C 10  S     -0.0135728046     0.0203772891    -0.1099246764     0.0631458544     0.0684460799
  138  C 10  S     -0.0653737433     0.0988161023    -0.3552635920     0.2748958754     0.3113411231
  139  C 10  X     -0.0174890335    -0.0078602995     0.0473793712    -0.0414076324    -0.0525980281
  140  C 10  Y     -0.0323998400    -0.0081991342     0.0413884546     0.0225283607     0.0749516885
  141  C 10  Z     -0.0532674911     0.0136901712    -0.0569172440     0.0034966514    -0.0332062269
  142  C 10  X     -0.0549383157     0.0275336715    -0.0362983447    -0.0945246642    -0.2963588085
  143  C 10  Y     -0.0545020840    -0.0242270862    -0.0131960102     0.1622145858     0.2531732056
  144  C 10  Z     -0.0717475104     0.0100335166     0.0335376432    -0.0808097976    -0.0491398962
  145  C 10 XX     -0.0053558977     0.0005949727    -0.0024515734     0.0023062424     0.0047772013
  146  C 10 YY     -0.0092517804     0.0028450549    -0.0105260889     0.0040716901    -0.0011199287
  147  C 10 ZZ      0.0119519264     0.0006017087    -0.0082504218     0.0048705734     0.0089500743
  148  C 10 XY     -0.0070899612    -0.0000425356     0.0019016276     0.0021651623     0.0107860341
  149  C 10 XZ     -0.0022965859     0.0014087969    -0.0054758594     0.0002518750    -0.0080685081
  150  C 10 YZ      0.0008817395    -0.0003655314     0.0002458942     0.0002266338     0.0010439545
  151  C 11  S     -0.0025265196     0.0040670886    -0.0193391455    -0.0056369916    -0.0451133863
  152  C 11  S      0.0068148253    -0.0106381953     0.0447780586     0.0073117320     0.1025638087
  153  C 11  S      0.0407096597    -0.0803106460     0.2580145823     0.1646515066     0.8380620930
  154  C 11  X     -0.0418077030     0.0099522944    -0.0341452280     0.0253592058     0.0361130150
  155  C 11  Y     -0.0556338426     0.0016874916     0.0127175606     0.0231168001     0.0875205761
  156  C 11  Z     -0.0659283239     0.0022090810     0.0168763854    -0.0299892137    -0.0910097245
  157  C 11  X     -0.0752195250     0.0244747116    -0.1085816744     0.0654405978     0.0532154013
  158  C 11  Y     -0.0804890084     0.0018561262     0.0674205620     0.0031322258     0.2435338684
  159  C 11  Z     -0.1032040342    -0.0001317471     0.0180923755    -0.0338293870    -0.2282816249
  160  C 11 XX      0.0075110982    -0.0013419499     0.0032999009     0.0033447441     0.0160174507
  161  C 11 YY     -0.0078679684    -0.0004049432     0.0043483857    -0.0006957012     0.0036716293
  162  C 11 ZZ      0.0018292529    -0.0005945571     0.0015778600    -0.0011928059     0.0015050594
  163  C 11 XY      0.0026407299     0.0004851592    -0.0027930235    -0.0020408337    -0.0076479980
  164  C 11 XZ      0.0080556648    -0.0007304435     0.0012954409    -0.0001084493     0.0014121656
  165  C 11 YZ     -0.0050478968     0.0001304314     0.0008055117     0.0025692934     0.0084897334
  166  C 12  S     -0.0000302097    -0.0002252969     0.0018616773    -0.0127828851    -0.0411187233
  167  C 12  S      0.0006050667    -0.0002954279    -0.0059178357     0.0254811647     0.0922046719
  168  C 12  S     -0.0012556119     0.0227028993    -0.0044704239     0.0971573998     0.5889090383
  169  C 12  X      0.0649455865    -0.0035287736    -0.0066204061     0.0298148623     0.1223616495
  170  C 12  Y      0.1004419406    -0.0065322882    -0.0043197214    -0.0032559677    -0.0086081398
  171  C 12  Z      0.1216668425    -0.0063221705    -0.0070456775    -0.0167311075    -0.0595412368
  172  C 12  X      0.1042475233    -0.0146350926    -0.0234384819     0.1022727473     0.3538861850
  173  C 12  Y      0.1645111684    -0.0079793925    -0.0024826186    -0.0189224351    -0.0341350484
  174  C 12  Z      0.1933969997    -0.0088718740    -0.0101893342    -0.0450935709    -0.1634075687
  175  C 12 XX      0.0035729703    -0.0004418361     0.0003658303    -0.0026508502    -0.0040955797
  176  C 12 YY     -0.0002106094     0.0000496450    -0.0003232171     0.0043281847     0.0144340849
  177  C 12 ZZ     -0.0031825534     0.0003402265    -0.0012863273     0.0027203926     0.0082656520
  178  C 12 XY      0.0026392112     0.0001128617    -0.0020510917     0.0004848107    -0.0009368338
  179  C 12 XZ      0.0027410048    -0.0003151314     0.0006802820     0.0024947228     0.0079466678
  180  C 12 YZ     -0.0015248007    -0.0001137729     0.0009548151    -0.0022236510    -0.0060569745
  181  C 13  S      0.0024348513    -0.0036560213     0.0234278090    -0.0160558573    -0.0356700414
  182  C 13  S     -0.0050063452     0.0078343576    -0.0593866066     0.0337602155     0.0802361564
  183  C 13  S     -0.0346127462     0.0100661657    -0.3636819897     0.2701399688     0.6537005306
  184  C 13  X     -0.0328218514    -0.0033119113     0.0350693231     0.0169408071     0.0796145147
  185  C 13  Y     -0.0577657779     0.0026192149     0.0126446606    -0.0235906183    -0.0792281575
  186  C 13  Z     -0.0727860181     0.0081341463    -0.0198285365     0.0127851205     0.0238941758
  187  C 13  X     -0.0422414908     0.0033267555     0.0937630163     0.0214702272     0.1603026973
  188  C 13  Y     -0.0863775566    -0.0074721457     0.0611441649    -0.0501457177    -0.2079525411
  189  C 13  Z     -0.1209081670     0.0184381682    -0.0846856035     0.0336087228     0.0880377516
  190  C 13 XX      0.0040006946    -0.0003187280    -0.0026217822     0.0019157493     0.0075478344
  191  C 13 YY      0.0068162277     0.0000739374    -0.0043753586     0.0003626278    -0.0003508158
  192  C 13 ZZ     -0.0118486039     0.0015255980    -0.0054371208     0.0041763528     0.0090214286
  193  C 13 XY      0.0061260240     0.0003990495    -0.0036835869     0.0039057903     0.0089049005
  194  C 13 XZ      0.0013864259    -0.0002448082     0.0016962144    -0.0028297897    -0.0078412819
  195  C 13 YZ     -0.0002991759    -0.0003328732     0.0016143504    -0.0000457612     0.0019787274
  196  C 14  S     -0.0052066981     0.0076275629    -0.0389959466    -0.0045922807    -0.0392528368
  197  C 14  S      0.0139161288    -0.0179722714     0.1003824106     0.0058845845     0.0889661178
  198  C 14  S      0.0461414487    -0.0614967940     0.4002304549     0.0506889602     0.2923272744
  199  C 14  X     -0.0332932740     0.0136497527    -0.0676001126     0.0035593051    -0.0296365793
  200  C 14  Y     -0.0303115375    -0.0107295893     0.0591150019    -0.0330800358    -0.0388927902
  201  C 14  Z     -0.0446486100     0.0050110240    -0.0102485563     0.0258074983     0.0475236799
  202  C 14  X     -0.0291829895     0.0286908383     0.0841388408    -0.0419347748    -0.1341767434
  203  C 14  Y     -0.0650147577     0.0039480766     0.0521094090    -0.0860659191    -0.1681019712
  204  C 14  Z     -0.0725432238    -0.0133240801    -0.0850435774     0.0952299348     0.2091784418
  205  C 14 XX     -0.0075486804     0.0005769535    -0.0011684020     0.0041950529     0.0115726715
  206  C 14 YY      0.0104619151    -0.0023374377     0.0105751039    -0.0016722027     0.0033519897
  207  C 14 ZZ     -0.0000777853    -0.0014794886     0.0100353371    -0.0018624365     0.0010052261
  208  C 14 XY     -0.0033800883    -0.0002278392     0.0035929174    -0.0026321512    -0.0063549000
  209  C 14 XZ     -0.0085523746    -0.0002091219     0.0042660464    -0.0000430084     0.0032773743
  210  C 14 YZ      0.0056002970     0.0000161626    -0.0042728313     0.0030270954     0.0079785212
  211  H 15  S     -0.0336385569     0.0039233603    -0.0469800752    -0.0496526602     0.0159552482
  212  H 15  S     -0.0687935426     0.5811173628    -0.0855825534    -0.7423431384     0.3299313858
  213  H 16  S     -0.0070509762     0.0044093354    -0.0127959214    -0.0439171301     0.0174586573
  214  H 16  S      0.0691167396     0.2691965059    -0.0741905053    -0.6823661274     0.2987000643
  215  H 17  S      0.0356142549     0.0138602500    -0.0033894833    -0.0448642569     0.0185996159
  216  H 17  S      0.0388098878     0.1744734375    -0.2574521674    -0.7025165052     0.1843485556
  217  H 18  S      0.0056813074     0.0422140979     0.0283128589    -0.0452937479     0.0220374398
  218  H 18  S     -0.0577956109     0.3271867520    -0.3437469894    -0.8143758733     0.1230835560
  219  H 19  S     -0.0032446894     0.0356573908    -0.0197754905    -0.0090136968     0.0029236036
  220  H 19  S     -0.0329633740     0.3329849458    -0.1660168760    -0.5437713825     0.2420105903
  221  H 20  S      0.0070478352    -0.0450608183     0.0226130372    -0.0494402852     0.0217459112
  222  H 20  S     -0.0617588292     0.0472596254     0.0012644719    -0.7243374440     0.3538093379
  223  H 21  S     -0.0034154113     0.0047972421    -0.0160421772    -0.0132284672    -0.0646569842
  224  H 21  S      0.0174675695    -0.0004052040     0.1349193307    -0.4350960697    -0.7437625159
  225  H 22  S     -0.0028315437     0.0042161889    -0.0199266889    -0.0123426921    -0.0647716782
  226  H 22  S     -0.0159930842     0.0304747658    -0.1344678633    -0.2008706620    -0.9836331980
  227  H 23  S      0.0001276569     0.0000536752     0.0024933381    -0.0231713846    -0.0666505703
  228  H 23  S     -0.0002521194    -0.0004016424     0.0290195899    -0.2502367216    -0.9561367730
  229  H 24  S      0.0027085303    -0.0050945398     0.0262308101    -0.0233296455    -0.0554777338
  230  H 24  S      0.0127701810    -0.0277714073     0.2006454018    -0.2620061002    -0.8053960384
  231  H 25  S      0.0027827023    -0.0011421303     0.0268385490    -0.0219029500    -0.0565218282
  232  H 25  S     -0.0168933585     0.0330248319    -0.0322839241    -0.2529013077    -0.6031524013
  233  C 26  S     -0.0011229161    -0.0063529080     0.0047733329    -0.0060960738    -0.0187069495
  234  C 26  S     -0.0034679625     0.0313676513     0.0012550087     0.0535261521     0.0732922230
  235  C 26  S      0.1147656901    -0.1323254830    -0.3731540217    -0.5812069342     0.2486919970
  236  C 26  X     -0.0051256285    -0.0155393817     0.0859901493     0.0121459124     0.0281374233
  237  C 26  Y     -0.0630345266     0.0348675839    -0.2949519356     0.0756455352    -0.0358192292
  238  C 26  Z      0.0048402520    -0.0216214321     0.1831433182    -0.0742032804     0.0141194870
  239  C 26  X     -0.0214042326    -0.0352457013    -0.0713995746     0.2573831693     0.4369402487
  240  C 26  Y     -0.0639627924     0.0950971923    -0.3673873370     0.1183183342    -0.0769842243
  241  C 26  Z     -0.0691590286    -0.0516472376     0.3632321261    -0.2438690745    -0.1658135873
  242  C 26 XX     -0.0118292723     0.0056838737    -0.0105016603     0.0090259319     0.0011704943
  243  C 26 YY     -0.0004670435     0.0000404703    -0.0032286673    -0.0004185256     0.0055967039
  244  C 26 ZZ      0.0122272525    -0.0020416563     0.0121563101    -0.0016767196     0.0067953026
  245  C 26 XY     -0.0031765903    -0.0017089951     0.0260244668    -0.0051081147     0.0036683329
  246  C 26 XZ     -0.0086937875     0.0018061368    -0.0143854218     0.0003238342     0.0002086085
  247  C 26 YZ      0.0040143335     0.0054348286    -0.0113229137     0.0047341875    -0.0009968116
  248  C 27  S      0.0021154792    -0.0033509574    -0.0099897401    -0.0100855709     0.0181245807
  249  C 27  S     -0.0060481557     0.0148374995     0.0326276927     0.0431887104    -0.0428549005
  250  C 27  S     -0.0149641088    -0.0305855356     0.2174939621    -0.2693125455    -0.3665969992
  251  C 27  X     -0.0396735766     0.0157247001    -0.0915979470    -0.0208018608    -0.0500359888
  252  C 27  Y     -0.0083372675    -0.0637047023     0.3157567556    -0.0686739410     0.0438959797
  253  C 27  Z     -0.0887662228     0.0558813099    -0.2006871171     0.0689744303    -0.0076493806
  254  C 27  X      0.0190874404    -0.0508826665    -0.3784655138    -0.0487005258     0.3732855802
  255  C 27  Y     -0.0241398632    -0.0724355936     0.4404270147    -0.1139154478     0.0392259734
  256  C 27  Z     -0.1403380337     0.0976532861    -0.1549823614     0.1323517805    -0.2329596611
  257  C 27 XX      0.0053935363     0.0021221341    -0.0090421212     0.0080723852     0.0016854857
  258  C 27 YY     -0.0013552192     0.0009867423     0.0008581820    -0.0000875483    -0.0073513545
  259  C 27 ZZ     -0.0048311258    -0.0005531099     0.0146998833    -0.0021157295    -0.0027767391
  260  C 27 XY      0.0091134035    -0.0027141613     0.0222766816    -0.0056254664     0.0025776234
  261  C 27 XZ      0.0041727521     0.0014566233    -0.0107119285     0.0004274159    -0.0067836096
  262  C 27 YZ     -0.0046664830     0.0023493606    -0.0100774896     0.0041853597     0.0000411530
  263  C 28  S     -0.0207594371    -0.0020349357     0.0464149658    -0.0367083448     0.0108536879
  264  C 28  S      0.0396381373     0.0049793665    -0.1140631018     0.1173177070    -0.0335363357
  265  C 28  S      0.1467993190     0.1920782338    -0.4954251631    -0.5323837239    -0.0718827256
  266  C 28  X     -0.1038544526    -0.0466575560    -0.0435387216     0.0273696810    -0.0068995921
  267  C 28  Y     -0.0518799035     0.0144659872    -0.0470605213    -0.0100871931    -0.0025693910
  268  C 28  Z     -0.0313773337     0.0288431197     0.0914160369     0.0024878445     0.0018977763
  269  C 28  X     -0.3534277999    -0.2340693474     0.0130354781    -0.4437148053    -0.0192230321
  270  C 28  Y     -0.0348213854    -0.2146853039    -0.2564327432     0.5520546963     0.0938485149
  271  C 28  Z     -0.0967174384     0.3777227111     0.3316213133    -0.1928150965    -0.0557099067
  272  C 28 XX     -0.0042542955    -0.0311569002    -0.0089029265     0.0002662495     0.0001253337
  273  C 28 YY      0.0220784481     0.0124760701    -0.0122950987     0.0078657623    -0.0025099960
  274  C 28 ZZ     -0.0117570565     0.0193330886    -0.0010162742     0.0153531188    -0.0047798620
  275  C 28 XY      0.0062886929     0.0197284065     0.0093296508     0.0139510162    -0.0049185962
  276  C 28 XZ     -0.0186277356     0.0086655734    -0.0046712158    -0.0008626522     0.0006718413
  277  C 28 YZ     -0.0020657241    -0.0217683546    -0.0063712977    -0.0052939337     0.0020734522

                         66               67               68               69               70
                    0.1026012081     0.1118033798     0.1191890656     0.1235668873     0.1269948726
    1  C  1  S     -0.0020226442    -0.0335176720     0.0230163705     0.0158585316    -0.0228297504
    2  C  1  S     -0.0040606210     0.0457336955    -0.0365017701    -0.0501495154     0.0067555717
    3  C  1  S      0.2542746116     1.3566008910    -0.6876526844     0.2787548871     0.9238063403
    4  C  1  X      0.0277232889    -0.0784437827     0.0750866907     0.0726542168    -0.0116835070
    5  C  1  Y     -0.0616319853    -0.0480528009     0.0214733729     0.0173773231     0.0147060430
    6  C  1  Z     -0.0359551021     0.1357721030    -0.0841550531    -0.0359512087     0.0100298331
    7  C  1  X      0.2257176936    -0.1895019129     0.2274332387     0.3610788928     0.0032171752
    8  C  1  Y     -0.4097346059    -0.1608701610     0.0928391320     0.1665622921     0.2964456789
    9  C  1  Z     -0.1845341024     0.3791609943    -0.3008352069    -0.3820692281    -0.0581317202
   10  C  1 XX     -0.0057364192     0.0013134499    -0.0029522859    -0.0050670142     0.0000857525
   11  C  1 YY      0.0006573555     0.0076554412    -0.0012974187     0.0006819755    -0.0001891726
   12  C  1 ZZ      0.0039435136     0.0050013605    -0.0052607414    -0.0054812202     0.0037165303
   13  C  1 XY     -0.0046887243    -0.0012165264     0.0015296792     0.0022164654    -0.0118303787
   14  C  1 XZ     -0.0060497952     0.0011888470    -0.0034131153    -0.0094669475    -0.0049415605
   15  C  1 YZ     -0.0056703463    -0.0015333839     0.0003797879    -0.0010856506    -0.0018686799
   16  C  2  S      0.0336424106    -0.0262402276     0.0091242321    -0.0143880515     0.0124792348
   17  C  2  S     -0.0559633146     0.0659241504    -0.0206287355     0.0371085988    -0.0476898367
   18  C  2  S     -0.8962612866     0.3837978241    -0.0898201750     0.1970648525    -0.0341167852
   19  C  2  X      0.0243242835    -0.0237991067    -0.0061049254    -0.0733653369    -0.0305444566
   20  C  2  Y      0.1228149808    -0.0857503184     0.0187341102    -0.0622971535    -0.0218721748
   21  C  2  Z     -0.0157507690    -0.0210693340     0.0073162099    -0.0221756900    -0.0264483802
   22  C  2  X      0.1565464672    -0.0670777983    -0.0418616193    -0.2776209239    -0.0393451368
   23  C  2  Y      0.3943922874    -0.4026062902     0.1404042399    -0.2222326307     0.0248353878
   24  C  2  Z     -0.1464306333    -0.2858032152     0.1615238067    -0.0711367371    -0.2145093277
   25  C  2 XX     -0.0086949587     0.0030907630     0.0009534458     0.0099994543     0.0026860480
   26  C  2 YY     -0.0008947118     0.0088201707    -0.0053541873    -0.0022435046    -0.0060740198
   27  C  2 ZZ     -0.0051759522     0.0037728265    -0.0010408822     0.0002937839    -0.0056523193
   28  C  2 XY      0.0056967389    -0.0010629512     0.0031760012     0.0066354195     0.0025856054
   29  C  2 XZ      0.0073515995    -0.0012438981     0.0023704700     0.0039767893     0.0036703830
   30  C  2 YZ     -0.0009099802    -0.0012321542    -0.0016164548    -0.0021643404     0.0062407399
   31  C  3  S      0.0364751017     0.0275456999    -0.0364579685    -0.0278044107     0.0347909737
   32  C  3  S     -0.0470167762    -0.0650837607     0.0781103828     0.0531481346    -0.0637712584
   33  C  3  S     -1.1201562051    -0.3743927498     0.4876140644     0.5071676386    -0.8258182129
   34  C  3  X     -0.0786379772    -0.0168598230     0.0185681994     0.0304256427     0.0088443599
   35  C  3  Y     -0.0043807835     0.0274537193    -0.0160752263    -0.0130485431    -0.0198693958
   36  C  3  Z      0.1187456810     0.0784106853    -0.0854084526    -0.0969584609    -0.0027072750
   37  C  3  X     -0.2371610598    -0.0052498865     0.0335968677     0.0889211342    -0.1167836235
   38  C  3  Y     -0.0978133630     0.3163472368    -0.1565122394     0.0203127980    -0.1220224440
   39  C  3  Z      0.3179017632     0.3749397212    -0.4094411261    -0.3707640274    -0.0422810716
   40  C  3 XX     -0.0079720418    -0.0040443454     0.0065037650     0.0064086463    -0.0044740161
   41  C  3 YY     -0.0077679047    -0.0051887499     0.0030907608    -0.0006660102    -0.0043249458
   42  C  3 ZZ      0.0025188683    -0.0055010155     0.0064876049     0.0045231875    -0.0047803984
   43  C  3 XY      0.0058959374     0.0001123112     0.0008037036     0.0023366538    -0.0002598580
   44  C  3 XZ      0.0028543705     0.0040215905    -0.0009443838     0.0018842706     0.0047877175
   45  C  3 YZ      0.0017852419    -0.0001490978    -0.0020924750    -0.0031387821     0.0057699157
   46  C  4  S     -0.0153508673     0.0344921940    -0.0005025324     0.0405687589    -0.0347924693
   47  C  4  S      0.0191707850    -0.0348272321    -0.0234634635    -0.0978773662     0.0319618673
   48  C  4  S      0.4535724494    -1.4212869224     0.6723112204    -0.4865334102     1.4628517017
   49  C  4  X      0.0055923378    -0.0354147860     0.0397451154    -0.0105906361    -0.0464101294
   50  C  4  Y     -0.0320739845    -0.1451119695     0.0288001608    -0.0840378145     0.0011802271
   51  C  4  Z     -0.0565338139     0.0707556346    -0.0059020848     0.0419161464    -0.0076013666
   52  C  4  X      0.1785985209    -0.0991827401     0.0966074580    -0.0782495655    -0.2404580599
   53  C  4  Y     -0.2227229470    -0.3853549124    -0.1233322520    -0.4388160336    -0.1343007980
   54  C  4  Z     -0.3596418866     0.1922790008     0.0795700199     0.2577649718     0.3054403393
   55  C  4 XX      0.0039796680    -0.0017246674    -0.0055660654    -0.0148322831     0.0040304551
   56  C  4 YY      0.0048151545    -0.0028158847    -0.0005977780    -0.0048270272     0.0099587200
   57  C  4 ZZ     -0.0046758506    -0.0062511199     0.0033245670    -0.0023219540    -0.0043362125
   58  C  4 XY      0.0031900003    -0.0022521542     0.0007970101    -0.0021689100    -0.0014286199
   59  C  4 XZ     -0.0076414172     0.0018109907    -0.0012971477    -0.0045165986    -0.0045925616
   60  C  4 YZ     -0.0056798295    -0.0002807866     0.0006900035     0.0002880774    -0.0021148718
   61  C  5  S     -0.0066691588    -0.0178799817     0.0104123222    -0.0010734080    -0.0144413627
   62  C  5  S      0.0343337897     0.0148806585    -0.0083907657     0.0041902428     0.0342344276
   63  C  5  S     -0.6192938893     0.2149540474    -0.3814649683    -0.6008529548     0.4622209453
   64  C  5  X     -0.0002612287    -0.0379154190     0.0219518586    -0.0268832025    -0.0175005346
   65  C  5  Y     -0.0025827190    -0.0140233189    -0.0176732161    -0.0469709584    -0.0245462275
   66  C  5  Z      0.0297574054     0.0289056044    -0.0124183752    -0.0099148841    -0.0577885967
   67  C  5  X     -0.2232648237    -0.4279832156     0.2703487003    -0.3906629906     0.5177787469
   68  C  5  Y     -0.1394518920     0.0042739567    -0.1617968302    -0.0548849492    -0.1389720757
   69  C  5  Z      0.2648835102     0.2857626050    -0.0450389341     0.2064180412    -0.3657773680
   70  C  5 XX      0.0048862788     0.0057800108     0.0019090874     0.0125533933     0.0159189820
   71  C  5 YY      0.0003679060     0.0010985790    -0.0012892507    -0.0025429411     0.0057909594
   72  C  5 ZZ     -0.0022945558    -0.0053031930    -0.0033640337    -0.0134851987    -0.0162672294
   73  C  5 XY      0.0011587403    -0.0041632844     0.0022747409     0.0125880697     0.0090583706
   74  C  5 XZ      0.0014375824     0.0046844694    -0.0010499401     0.0015605121     0.0055370270
   75  C  5 YZ     -0.0100021566     0.0022728430    -0.0015332644    -0.0061502864    -0.0060791163
   76  C  6  S     -0.0785694918    -0.0019976624    -0.0175056674    -0.0366335272     0.0445211792
   77  C  6  S      0.1077705918     0.0071340951     0.0354733174     0.0915012787     0.0016579598
   78  C  6  S      1.9605304083     0.0576916618     0.0871168848     0.0749526789    -1.9606107258
   79  C  6  X     -0.1071054101    -0.0106137988     0.0459590828     0.0665899812    -0.0786366867
   80  C  6  Y      0.1080945866    -0.0027353053     0.0012719917     0.0083650079    -0.0356625405
   81  C  6  Z      0.0721067732     0.0024797727     0.0230868104     0.0258874206    -0.0660337857
   82  C  6  X     -0.3560380887     0.0327852761     0.0438514354     0.0383982956    -0.4899662270
   83  C  6  Y      0.3025598947     0.1639012046     0.0335053997     0.3231197649     0.1810451931
   84  C  6  Z      0.1855805206    -0.1747963082     0.2141407568     0.1867502051     0.0075759166
   85  C  6 XX      0.0034662553    -0.0005949113     0.0042837925     0.0055142525    -0.0079260646
   86  C  6 YY      0.0097906174     0.0001939410     0.0036268054     0.0088851197    -0.0004951447
   87  C  6 ZZ      0.0118992162     0.0022875925    -0.0014647757     0.0036977608     0.0051915576
   88  C  6 XY     -0.0010360137     0.0009692295    -0.0028293541    -0.0040604801     0.0074636993
   89  C  6 XZ      0.0012508469     0.0000653427    -0.0012485356    -0.0011776576    -0.0003106626
   90  C  6 YZ      0.0098225393     0.0007712764     0.0005625745     0.0020880331     0.0003642825
   91  C  7  S     -0.0003134161    -0.0039565829    -0.0047532512    -0.0140929745    -0.0011574285
   92  C  7  S     -0.0065976505     0.0060971665     0.0068695372     0.0413787694    -0.0011771946
   93  C  7  S      0.1615645819    -0.3288544001     0.1554494724    -0.0303307017    -0.1610311429
   94  C  7  X      0.0401206497    -0.0480165921     0.0488811566     0.0489523097     0.0964342364
   95  C  7  Y      0.0590993463    -0.0036171725     0.0480254719     0.1254930203     0.1063503494
   96  C  7  Z      0.0632049027     0.0479313099     0.0057763427     0.1138948495     0.1022737999
   97  C  7  X      0.0219152317    -0.1535249851    -0.0644394680     0.2495299780    -0.2675080750
   98  C  7  Y      0.0198969922     0.2365461475     0.1975026541    -0.0517958288     0.8608357745
   99  C  7  Z      0.1003674240    -0.0659799037    -0.0147078975     0.3338302701    -0.1113878972
  100  C  7 XX     -0.0000052239     0.0015059807    -0.0005394632     0.0017374351    -0.0064827837
  101  C  7 YY      0.0044909394    -0.0002936822     0.0023655509     0.0088851812     0.0073636005
  102  C  7 ZZ     -0.0046358750    -0.0044151440    -0.0001077198    -0.0007602191    -0.0063359766
  103  C  7 XY      0.0014430506    -0.0049428606     0.0019747166     0.0013768369    -0.0041635043
  104  C  7 XZ     -0.0046805749     0.0002885464    -0.0024284276    -0.0072706807    -0.0016867294
  105  C  7 YZ      0.0013266819     0.0014677129     0.0005758085     0.0026008648     0.0000797823
  106  C  8  S      0.0007743363    -0.0000859449    -0.0034664889     0.0000838576     0.0008801294
  107  C  8  S      0.0058955832     0.0002229879     0.0101926077     0.0067398742     0.0056814843
  108  C  8  S      0.0724576776    -0.1408541035     0.1281722393     0.0629521140     0.1908873020
  109  C  8  X      0.0106248016     0.0257084896     0.0096883934     0.0311934132    -0.0375380500
  110  C  8  Y      0.0104720954     0.0014843616    -0.0099435211     0.0336318880     0.0244214526
  111  C  8  Z      0.0130852024    -0.0025710117     0.0192687242     0.0220156953     0.0549060928
  112  C  8  X     -0.0863382845    -0.0414089792    -0.1474836716    -0.1934432670     0.1760692129
  113  C  8  Y      0.0415863568    -0.0253206793     0.1256989050     0.0158028905     0.0588079016
  114  C  8  Z      0.0633662321     0.0622611246     0.0035695450     0.2055135626    -0.0387630232
  115  C  8 XX      0.0019594274     0.0007978406     0.0006757126     0.0126412553     0.0057989792
  116  C  8 YY      0.0004495451    -0.0009614638    -0.0010463839    -0.0020521707     0.0039187989
  117  C  8 ZZ     -0.0005013858    -0.0006201823     0.0029428375    -0.0084215615    -0.0072603414
  118  C  8 XY      0.0020603640     0.0019349591     0.0091560821     0.0073944978     0.0054655348
  119  C  8 XZ      0.0013248029     0.0007930422    -0.0031000129     0.0072172989     0.0102488870
  120  C  8 YZ     -0.0005613171     0.0009742613    -0.0035343906    -0.0019374246    -0.0093588423
  121  N  9  S     -0.0040586685     0.0112949326    -0.0013017413    -0.0080206270     0.0175581638
  122  N  9  S     -0.0059751624     0.0110815670    -0.0076367936    -0.0154638596     0.0097610171
  123  N  9  S     -0.0922527848     0.3834918585     0.1093601181    -0.2326978417     0.8181490811
  124  N  9  X      0.0219632949    -0.0160143922     0.0154156973     0.0573612142     0.0809657997
  125  N  9  Y      0.0441790594    -0.0050677613     0.0329284884     0.1023604738     0.0791313189
  126  N  9  Z      0.0508886389     0.0357204537     0.0250020251     0.1041929399     0.1064063193
  127  N  9  X     -0.0117978550    -0.0315376548    -0.0519815849    -0.0524280751    -0.2380463274
  128  N  9  Y     -0.0798728854     0.0973603268    -0.0190721904    -0.1943137053     0.0607536119
  129  N  9  Z     -0.0616000346    -0.0929999099    -0.0448929395    -0.1410254635    -0.2492974937
  130  N  9 XX     -0.0006292273    -0.0003920966    -0.0021568007    -0.0012215990    -0.0059229715
  131  N  9 YY      0.0018636145     0.0005635454     0.0011690071     0.0019564922     0.0042922610
  132  N  9 ZZ     -0.0008388317    -0.0030632144    -0.0005524674    -0.0021888700    -0.0057910419
  133  N  9 XY      0.0012356320    -0.0038919544     0.0008768109     0.0013658909    -0.0032924172
  134  N  9 XZ     -0.0017911064     0.0013887264    -0.0006111693    -0.0032011314     0.0000954923
  135  N  9 YZ      0.0011845080    -0.0008082200    -0.0006312776     0.0025145645    -0.0023701278
  136  C 10  S      0.0011904548     0.0243816530     0.0196042580     0.0011806740    -0.0219717905
  137  C 10  S     -0.0039624198    -0.0524226765    -0.0445077128    -0.0024044295     0.0486655629
  138  C 10  S      0.0058113191    -0.3958180450    -0.5900040531     0.2210297319     0.1696119699
  139  C 10  X      0.0063841000     0.0638292126     0.0846533006     0.0055003012    -0.0242799391
  140  C 10  Y      0.0001687956    -0.0653248900    -0.0974975013     0.0528020373     0.0708714998
  141  C 10  Z      0.0062651296     0.0260073557     0.0494118938     0.0280517362     0.0326650146
  142  C 10  X      0.0393413460     0.2308326274     0.3383707124     0.0534579099    -0.2084717304
  143  C 10  Y     -0.0412143580    -0.3436298616    -0.2581325705    -0.0492050701     0.3570514548
  144  C 10  Z      0.0182375442     0.1669954430     0.0534928993     0.1259385595    -0.0659721823
  145  C 10 XX     -0.0012538336    -0.0040530079    -0.0048514817    -0.0049159637     0.0030742402
  146  C 10 YY     -0.0014629738    -0.0045673747    -0.0033348419    -0.0029471254    -0.0019176021
  147  C 10 ZZ      0.0016487920    -0.0026022494    -0.0041479424     0.0086940833     0.0083425826
  148  C 10 XY     -0.0009165338    -0.0001584681    -0.0046928391    -0.0025165506    -0.0054284179
  149  C 10 XZ     -0.0001345804    -0.0004003780     0.0037899062    -0.0025725872    -0.0022783506
  150  C 10 YZ      0.0003134515     0.0004304903     0.0023935368    -0.0010463948     0.0037701662
  151  C 11  S     -0.0019172514     0.0005235861     0.0316719200    -0.0178657408     0.0089914733
  152  C 11  S      0.0024037886     0.0003924570    -0.0724498230     0.0353525914    -0.0192854928
  153  C 11  S     -0.0055545206    -0.2191894115    -0.8298330410     0.3168017338    -0.0280003682
  154  C 11  X     -0.0065219304    -0.0155420489    -0.0377448070    -0.0241681117    -0.0513539435
  155  C 11  Y     -0.0092518124    -0.0294285645    -0.1116336343    -0.0086804050    -0.1008561398
  156  C 11  Z     -0.0201943647     0.0151787012     0.0788068980    -0.1357359968    -0.0397916277
  157  C 11  X     -0.0096150147    -0.1091785776    -0.1797208090    -0.0081737116    -0.0680790646
  158  C 11  Y      0.0027265126     0.0349655826    -0.3102692215     0.1112611188    -0.3411872917
  159  C 11  Z     -0.0508665860    -0.0018869263     0.2888955807    -0.3823844418     0.0327785275
  160  C 11 XX      0.0009691895    -0.0001165628    -0.0061046825     0.0050396986    -0.0010538216
  161  C 11 YY     -0.0015624016    -0.0021744332    -0.0087508006    -0.0035738479    -0.0067877971
  162  C 11 ZZ      0.0009221688     0.0009765468    -0.0028923105     0.0067406200     0.0035843013
  163  C 11 XY     -0.0000919584     0.0019366767     0.0039212495    -0.0023340498    -0.0010858370
  164  C 11 XZ      0.0007388027    -0.0005208832    -0.0013763499     0.0039449576     0.0036223436
  165  C 11 YZ     -0.0001106592     0.0006855081    -0.0000496348    -0.0019070849    -0.0028271344
  166  C 12  S     -0.0022034620    -0.0111702843    -0.0057632708    -0.0058872256     0.0220569832
  167  C 12  S      0.0034892999     0.0243278465     0.0109604513     0.0100770276    -0.0459383207
  168  C 12  S      0.0885224393     0.3850976611     0.1521112522     0.2994049027    -0.7993673415
  169  C 12  X      0.0212081156     0.0553669921     0.0291130383     0.0766051559    -0.0459335444
  170  C 12  Y      0.0141139865    -0.0029257924     0.0073069420     0.0712812106     0.0749748976
  171  C 12  Z      0.0135600321    -0.0070461586     0.0160446266     0.0723195550     0.1260759190
  172  C 12  X      0.0362988673     0.1075280137     0.0479154787     0.1636263083    -0.1493153170
  173  C 12  Y      0.0298615504     0.0621684158     0.1332265617     0.0983428607     0.1797673194
  174  C 12  Z      0.0276458961    -0.0681432350    -0.0569940333     0.1933143620     0.2775327404
  175  C 12 XX      0.0005792185     0.0026077870     0.0028015204     0.0038908987    -0.0004850309
  176  C 12 YY      0.0006168693     0.0033823625     0.0016963564     0.0007505454    -0.0045615229
  177  C 12 ZZ     -0.0002791575     0.0002753646    -0.0019623254    -0.0015399961    -0.0073196480
  178  C 12 XY      0.0004457851    -0.0027233191    -0.0032469333     0.0045878525     0.0031206773
  179  C 12 XZ      0.0009779603     0.0024561563     0.0031463661     0.0020246050     0.0037648346
  180  C 12 YZ     -0.0007548649    -0.0003785373     0.0008060093    -0.0031422345    -0.0002738389
  181  C 13  S     -0.0027887911    -0.0155773267    -0.0334785841     0.0120101631     0.0014189613
  182  C 13  S      0.0050085455     0.0340811945     0.0725167104    -0.0291738050    -0.0029420519
  183  C 13  S      0.0036737695     0.3049726065     0.7914377068    -0.4432296082     0.1631811931
  184  C 13  X     -0.0024838451     0.0492045709     0.0790660053    -0.0777474573    -0.0428123401
  185  C 13  Y     -0.0199699063    -0.0719726629    -0.1310645487    -0.0246639344    -0.0545961906
  186  C 13  Z     -0.0126519649     0.0154762392     0.0315424816    -0.0964304366    -0.0839030061
  187  C 13  X      0.0145874168     0.1805669798     0.3045817614    -0.1979636801    -0.0644666232
  188  C 13  Y     -0.0568621623    -0.2093495248    -0.3918304599    -0.0362181492    -0.0004413876
  189  C 13  Z     -0.0142800417     0.0443585752     0.0963475612    -0.1628312747    -0.2530202466
  190  C 13 XX      0.0004024687     0.0029016507     0.0036194340    -0.0018304728    -0.0021644761
  191  C 13 YY      0.0013372543     0.0021399344     0.0069843291     0.0032815891     0.0069893109
  192  C 13 ZZ     -0.0009459450     0.0031391552     0.0067937523    -0.0090272394    -0.0051260013
  193  C 13 XY      0.0011023923     0.0029276731     0.0044697517     0.0009976675     0.0018094817
  194  C 13 XZ     -0.0005957517    -0.0027912450    -0.0031629165    -0.0017460631    -0.0017016564
  195  C 13 YZ      0.0004433356    -0.0004583120    -0.0026688974     0.0034439990     0.0003065413
  196  C 14  S      0.0007978752    -0.0097933535    -0.0153850569     0.0184255432    -0.0298882497
  197  C 14  S     -0.0026362571     0.0215660246     0.0353664734    -0.0460143807     0.0697136734
  198  C 14  S      0.0564275203     0.2812233428     0.5686366538    -0.2531992311     0.3689294002
  199  C 14  X      0.0035560312    -0.0041610125    -0.0190427006     0.0489328259    -0.0216411054
  200  C 14  Y      0.0020900647    -0.0343014010    -0.0840284053     0.0796576626    -0.0142448503
  201  C 14  Z      0.0040282893     0.0369023481     0.0949334163    -0.0147544802     0.1016270560
  202  C 14  X      0.0133675923    -0.0056202734    -0.1447242625     0.1657298365    -0.0917509190
  203  C 14  Y      0.0327322530    -0.0680798917    -0.1341444092     0.2472859205    -0.2508961230
  204  C 14  Z     -0.0282666374     0.0675246649     0.2113199474    -0.1742784377     0.3758175244
  205  C 14 XX     -0.0009087242     0.0012143075     0.0052501802    -0.0100961873     0.0024127229
  206  C 14 YY      0.0010583205     0.0035062478     0.0047885196     0.0015512928     0.0069408519
  207  C 14 ZZ     -0.0005040268     0.0004856420     0.0000067513    -0.0019039562     0.0053459914
  208  C 14 XY     -0.0007820392    -0.0029215624    -0.0064515245    -0.0008381944    -0.0014752618
  209  C 14 XZ     -0.0012392004     0.0013885787     0.0008104875    -0.0053897537    -0.0067207442
  210  C 14 YZ      0.0011729481     0.0007450741     0.0019972544     0.0023198961     0.0046363616
  211  H 15  S      0.0404176896    -0.0157281830     0.0238128209     0.0466733966     0.0000087703
  212  H 15  S      0.0771808206    -1.2286361661     0.8413351622     0.5859208842    -0.2249676468
[truncated: 1,200,941 more chars]
