# Supplementary material for: Simulating the Energy Capture Process in Push–Pull Norbornadiene-Quadricyclane Photoswitches
Source: J Phys Chem Lett. 2025 Apr 23;16(17):4315–25. doi: 10.1021/acs.jpclett.5c00634 (PMC12051204; doi:10.1021/acs.jpclett.5c00634)
Supplement: Supplementary file 4 — jz5c00634_si_004.zip [file jz5c00634_si_004.zip › PES_scans/MRSF-TDDFT/Compound_II/input_11.inp]

[input]
system=
 6.0   -8.36394485   -0.42142750   4.75222027
 6.0   -8.47338816   -1.05464648   3.42675306
 6.0   -8.14697304   -0.10693767   2.38851647
 6.0   -7.58604387   1.05934365   3.18349314
 6.0   -6.51361984   0.05263247   3.40877966
 6.0   -8.39479339   1.08966637   4.48247194
 6.0   -6.23790885   -1.95602643   5.01558064
 6.0   -2.92205174   -0.15377104   1.60312462
 7.0   -5.67377111   -2.87837478   5.43370459
 6.0   -2.50623418   0.77483440   0.63194291
 6.0   -1.25126449   0.66126790   0.05112490
 6.0   -0.39555271   -0.37182955   0.43030738
 6.0   -0.79714356   -1.29598553   1.39338956
 6.0   -2.05132616   -1.19373784   1.97832592
 1.0   -8.88411712   -0.84997453   5.60197506
 1.0   -8.75816971   -2.08915415   3.28271202
 1.0   -7.91319021   -0.33994338   1.36138455
 1.0   -7.33545797   1.97935306   2.66596696
 1.0   -7.90410775   1.65449619   5.27796441
 1.0   -9.40457132   1.47396828   4.31717201
 1.0   -3.17483997   1.57703169   0.34357021
 1.0   -0.93703736   1.37986371   -0.69787600
 1.0   0.58527969   -0.45630598   -0.02509590
 1.0   -0.13053265   -2.09902232   1.68778412
 1.0   -2.37268462   -1.90822137   2.72651244
 6.0   -5.29397400   0.00744039   2.73405017
 6.0   -4.20393096   -0.05325596   2.20537577
 6.0   -6.91154512   -0.83874810   4.52624587
charge=0
method=tdhf
basis=def2-sv(p)
runtype=energy
functional=dtcam-vaee
d4=False

[guess]
type=huckel
save_mol=False

[scf]
type=rohf
maxit=1000
maxdiis=5
multiplicity=3
conv=1.0e-7
save_molden=False

[dftgrid]
rad_npts=96
ang_npts=302
pruned=

[tdhf]
type=mrsf
maxit=1000
multiplicity=1
conv=1.0e-7
nstate=5
