# Supplementary material for: Simulating the Energy Capture Process in Push–Pull Norbornadiene-Quadricyclane Photoswitches
Source: J Phys Chem Lett. 2025 Apr 23;16(17):4315–25. doi: 10.1021/acs.jpclett.5c00634 (PMC12051204; doi:10.1021/acs.jpclett.5c00634)
Supplement: Supplementary file 4 — jz5c00634_si_004.zip [file jz5c00634_si_004.zip › PES_scans/MRSF-TDDFT/Compound_II/input_02.inp]

[input]
system=
 6.0   -8.34390453   -0.50392150   4.68675079
 6.0   -9.00406938   -0.91574036   3.37896595
 6.0   -8.56823541   -0.08385434   2.40745153
 6.0   -7.55979643   0.86043296   3.06775295
 6.0   -6.41517203   -0.09252989   3.42995887
 6.0   -8.21339137   1.03210062   4.45808095
 6.0   -6.21299771   -1.98473306   5.06476429
 6.0   -2.79574249   -0.18276068   1.63678626
 7.0   -5.68561470   -2.86735835   5.58886755
 6.0   -2.44829311   0.74102225   0.63892719
 6.0   -1.19573273   0.68781775   0.04095800
 6.0   -0.27547933   -0.28351524   0.42903372
 6.0   -0.61117006   -1.20439000   1.41903324
 6.0   -1.86198753   -1.15809112   2.02132765
 1.0   -8.78959020   -0.86537665   5.61044674
 1.0   -9.65826023   -1.77187227   3.27171477
 1.0   -8.75031031   -0.15063691   1.34305045
 1.0   -7.27111020   1.74791720   2.50944598
 1.0   -7.56454321   1.52343567   5.18684535
 1.0   -9.18037504   1.53716031   4.40908939
 1.0   -3.16642450   1.49536656   0.34019817
 1.0   -0.93624871   1.40584922   -0.72945975
 1.0   0.70210341   -0.32257238   -0.03950061
 1.0   0.10363437   -1.96138649   1.72284533
 1.0   -2.12856875   -1.87191757   2.79145927
 6.0   -5.16225795   -0.12091871   2.79712016
 6.0   -4.08068421   -0.13741621   2.25723659
 6.0   -6.87872569   -0.90957530   4.44834698
charge=0
method=tdhf
basis=def2-sv(p)
runtype=energy
functional=dtcam-vaee
d4=False

[guess]
type=huckel
save_mol=False

[scf]
type=rohf
maxit=1000
maxdiis=5
multiplicity=3
conv=1.0e-7
save_molden=False

[dftgrid]
rad_npts=96
ang_npts=302
pruned=

[tdhf]
type=mrsf
maxit=1000
multiplicity=1
conv=1.0e-7
nstate=5
