# Supplementary material for: Simulating the Energy Capture Process in Push–Pull Norbornadiene-Quadricyclane Photoswitches
Source: J Phys Chem Lett. 2025 Apr 23;16(17):4315–25. doi: 10.1021/acs.jpclett.5c00634 (PMC12051204; doi:10.1021/acs.jpclett.5c00634)
Supplement: Supplementary file 4 — jz5c00634_si_004.zip [file jz5c00634_si_004.zip › PES_scans/MRSF-TDDFT/Compound_II/input_15.log]

   PyOQP started at 2025-02-01 21:11:22


          ***********************************************************
          *                                                         *
          *             OpenQP: Open Quantum Platform               *
          *                                                         *
          *                Version: 1.0 Aug, 2024                   *
          *                                                         *
          ***********************************************************
          *     The most efficient implementation of MRSF-TDDFT.    *
          ***********************************************************
          *                                                         *
          *   OpenQP was initiated by Prof. Cheol Ho Choi in 2012.  *
          *                                                         *
          *   It has since been developed by:                       *
          *   Dr. Vladimir Mironov                                  *
          *   Dr. Konstantin Komarov                                *
          *   Mr. Igor Gerasimov                                    *
          *   Dr. Hiroya Nakata                                     *
          *   Dr. Mohsen Mazaherifar                                *
          *                                                         *
          *   In 2024, Prof. Jingbai Li at Hoffmann Institute of    *
          *   Advanced Materials began developing PyOQP.            *
          *                                                         *
          ***********************************************************

                     Job Details:
                      Start Time: Sat Feb  1 21:11:22 2025    
                      Host: r21c01b05.bem2.kdm.wcss.pl  
                      Resources Allocated:
                        OpenMP Threads:   12

                    ++++++++++++++++++++++++++++++++++++++++
                      MODULE: apply_basis 
                      Setting up basis set information
                    ++++++++++++++++++++++++++++++++++++++++

     Basis Sets options
     ------------------
     Basis Set File: /home/mkochman/programs/openqp/openqp/share/basis_sets/def2-sv(p).basis
     Number of Shells  =     124     Number of Primitives  =     248
     Number of Basis Set functions  =     277
     Maximum Angluar Momentum =       2


                    ++++++++++++++++++++++++++++++++++++++++
                       MODULE: int1e
                       Computing H, S and T Matrices
                    ++++++++++++++++++++++++++++++++++++++++

                     ================================
                     Cartesian Coordinate in Angstrom
                     ================================
        ATOM     ZNUC           X              Y              Z
      --------------------------------------------------------------
          1      6.0    -8.369053720    -0.381483500     4.802048640
          2      6.0    -8.506096200    -1.088296420     3.503422990
          3      6.0    -8.097786310    -0.154900660     2.422611410
          4      6.0    -7.592094110     1.055146980     3.173068200
          5      6.0    -6.564145320    -0.035071780     3.283429470
          6      6.0    -8.336864730     1.125138330     4.499410130
          7      6.0    -6.316689910    -2.032006220     4.982393890
          8      6.0    -2.905028360    -0.169071600     1.576805700
          9      7.0    -5.744702140    -2.916523020     5.455405530
         10      6.0    -2.493982130     0.764881050     0.608506960
         11      6.0    -1.223588250     0.682582060     0.053894110
         12      6.0    -0.348013720    -0.322821830     0.454571970
         13      6.0    -0.743309070    -1.251468240     1.413170540
         14      6.0    -2.011960740    -1.181755340     1.973709630
         15      1.0    -8.850417900    -0.778027790     5.689097500
         16      1.0    -8.964259850    -2.061206890     3.381251430
         17      1.0    -8.070219910    -0.329892050     1.357003110
         18      1.0    -7.333056220     1.952997150     2.622855590
         19      1.0    -7.788127620     1.680123030     5.264460000
         20      1.0    -9.336143000     1.554316630     4.382208590
         21      1.0    -3.177681500     1.547099270     0.301010280
         22      1.0    -0.914911950     1.406315850    -0.692776930
         23      1.0     0.643815970    -0.382299100     0.019199130
         24      1.0    -0.061011710    -2.034602900     1.725514640
         25      1.0    -2.326148100    -1.902112180     2.719376340
         26      6.0    -5.306145830    -0.056727430     2.653583780
         27      6.0    -4.205248290    -0.098556380     2.153304330
         28      6.0    -7.010024420    -0.949241490     4.408939790

 ...... End Of One Electron Integrals ......


                    ++++++++++++++++++++++++++++++++++++++++
                       MODULE: Guess_Huckel
                       Initial guess using Huckel theory
                    ++++++++++++++++++++++++++++++++++++++++

 ...... End of initial orbital guess ......

   Step  CPU time (seconds):      0.000   Wall time (seconds):      0.000
   Total CPU time (seconds):      0.000   Wall time (seconds):      0.000

   ==============================================
      PyQOP: Orbital Guess
   ==============================================

   PyOQP guess type:                   huckel
   PyOQP guess file:                   compute orbitals
   PyOQP guess alpha:                  computed
   PyOQP guess beta:                   computed


   ==============================================
   PyOQP: Entering Electronic Energy Calculation
   ==============================================

   PyOQP natom:                        28
   PyOQP charge:                       0
   PyOQP basis:                        def2-sv(p)
    

   ==============================================
   PyOQP: Normal SCF steps
   ==============================================

   PyOQP method:                       tdhf
   PyOQP hf/functional:                dtcam-vaee
   PyOQP scf type:                     rohf
   PyOQP scf maxit:                    1000
   PyOQP scf multiplicity:             3
   PyOQP scf convergence:              1e-07
   PyOQP scf incremental:              True
   PyOQP diis type:                    cdiis
   PyOQP vdiis/cdiis switch:           0.3
   PyOQP vdiis/vshift switch:          0.003
   PyOQP cdiis/vshift_switch           0.3
   PyOQP vshift:                       0.0
   

                    ++++++++++++++++++++++++++++++++++++++++
                       MODULE: HF_DFT_Energy
                       Computing HF/DFT SCF Energy
                    ++++++++++++++++++++++++++++++++++++++++

     Lebedev grid-based DFT options
     ------------------------------
     XC functional: DTCAM-VAEE
     NRAD  =      96     NLEB  =     302
     THRESH=    0.00E+00
 
 The LibXC 6.2.2 version is used.
 S. Lehtola, C. Steigemann, M. J.T. Oliveira, and M. A.L. Marques.,  SoftwareX 7, 1–5 (2018)
 The libXC interfaces are described in the following article:
 Igor S. Gerasimov, Federico Zahariev, Sarom S. Leang, Anton Tesliuk, Mark S. Gordon, Michael G. Medvedev,
 Introducing LibXC into GAMESS (US),
 Mendeleev Commun., 2021, 31, 302–305
 
 The information about selected functionals:
The CAM version of B3LYP, tuned for excitations and properties exchange-correlation functional will be used with a coefficient   1.00000000E+00.
The functional has been described in the following articles:
[1] K. Okuno, Y. Shigeta, R. Kishi, H. Miyasaka, and M. Nakano.,  J. Photochem. Photobiol., A 235, 29 (2012); DOI: 10.1016/j.jphotochem.2012.03.003
[2] W. Park, A. Lashkaripour, K. Komarov, S. Lee, M. Huix-Rotllant, and C. H. Choi, J. Chem. Theory Comput., ??, ?? (2024); DOI: 10.1021/acs.jctc.4c00640
 
CAM-corrected functional is called
Yanai's notation of CAM parameters is used
The global hybrid part:                  5.00000000E-01
Additional long-range hybrid part:      -2.00000000E-01
Range-saparated factor:                  3.30000000E-01
 
     DFT Threshold         = 0.123E-08
   Step  CPU time (seconds):      0.915   Wall time (seconds):      0.090
   Total CPU time (seconds):      0.915   Wall time (seconds):      0.090

     SCF options
     ------------------
     SCF type = ROHF                 MaxIT =  1000
     MaxDIIS =     5                 Conv =   0.0000001000
     DIIS Type = c-DIIS
     vDIIS_cDIIS_Switch =  0.30000   vDIIS_vshift_Switch =  0.00300
     DIIS Reset Mod =    10          DIIS Reset Conv =   0.00500000
     VShift =  0.00000               VShift_cDIIS_Switch =  0.30000
     MOM =     F                     MOM_Switch =  0.00300


   Direct SCF iterations begin.
   =============================================================================================
    Iter         Energy            Delta E         Int Skip     DIIS Error     Shift     Method
   =============================================================================================
       1    -668.9223883229   -668.9223883229     119253874     0.63651221     0.000     SD
       2    -666.8992216946      2.0231666283     119146722     0.34002698     0.000     C-DIIS
       3    -666.2371980528      0.6620236418     119319901     0.42912316     0.000     C-DIIS
       4    -670.4134853027     -4.1762872498     119399824     0.12191082     0.000     C-DIIS
       5    -669.8790303687      0.5344549339     119560722     0.15198398     0.000     C-DIIS
       6    -670.8749757836     -0.9959454149     119716628     0.01390483     0.000     C-DIIS
       7    -670.8833053495     -0.0083295658     121150846     0.00821218     0.000     C-DIIS
       8    -670.8867532253     -0.0034478758     120782567     0.00372365     0.000     C-DIIS
       9    -670.8873425674     -0.0005893422     123333394     0.00217560     0.000     C-DIIS
      10    -670.8875183885     -0.0001758211     128480169     0.00074628     0.000     C-DIIS
      11    -670.8875792896     -0.0000609011     128050281     0.00035229     0.000     C-DIIS
      12    -670.8875953509     -0.0000160613     132432068     0.00022542     0.000     C-DIIS
      13    -670.8876004614     -0.0000051105     133515495     0.00013548     0.000     C-DIIS
      14    -670.8876012337     -0.0000007723     138899049     0.00008519     0.000     C-DIIS
      15    -670.8876014067     -0.0000001730     146132409     0.00003229     0.000     C-DIIS
      16    -670.8876015331     -0.0000001265     142888410     0.00003332     0.000     C-DIIS
      17    -670.8876015804     -0.0000000473     153410687     0.00001893     0.000     C-DIIS
      18    -670.8876016107     -0.0000000302     151831461     0.00001079     0.000     C-DIIS
      19    -670.8876016249     -0.0000000142     153796748     0.00001248     0.000     C-DIIS
      20    -670.8876016447     -0.0000000198     148012103     0.00000689     0.000     C-DIIS
      21    -670.8876016478     -0.0000000031     156888467     0.00000426     0.000     C-DIIS
      22    -670.8876016504     -0.0000000026     164314978     0.00000437     0.000     C-DIIS
      23    -670.8876016508     -0.0000000004     156036426     0.00000265     0.000     C-DIIS
      24    -670.8876016477      0.0000000031     173878518     0.00000206     0.000     C-DIIS
      25    -670.8876016449      0.0000000028     174783503     0.00000118     0.000     C-DIIS
      26    -670.8876016462     -0.0000000013     174868455     0.00000076     0.000     C-DIIS
      27    -670.8876016485     -0.0000000023     176823380     0.00000086     0.000     C-DIIS
      28    -670.8876016430      0.0000000055     170098454     0.00000049     0.000     C-DIIS
      29    -670.8876016343      0.0000000087     188675872     0.00000031     0.000     C-DIIS
      30    -670.8876016280      0.0000000064     177034702     0.00000029     0.000     C-DIIS
      31    -670.8876016183      0.0000000097     186757030     0.00000026     0.000     C-DIIS
      32    -670.8876016030      0.0000000153     200660251     0.00000015     0.000     C-DIIS
      33    -670.8876015901      0.0000000129     197592269     0.00000016     0.000     C-DIIS
      34    -670.8876015770      0.0000000131     199050319     0.00000019     0.000     C-DIIS
      35    -670.8876015619      0.0000000151     200319114     0.00000022     0.000     C-DIIS
      36    -670.8876015510      0.0000000109     211771008     0.00000027     0.000     C-DIIS
      37    -670.8876015399      0.0000000110     209637463     0.00000035     0.000     C-DIIS
      38    -670.8876015498     -0.0000000099     209737813     0.00000033     0.000     C-DIIS
      39    -670.8876015591     -0.0000000093     198423350     0.00000031     0.000     C-DIIS
      40    -670.8876015630     -0.0000000039     198906601     0.00000029     0.000     C-DIIS
      41    -670.8876015548      0.0000000082     203017832     0.00000026     0.000     C-DIIS
      42    -670.8876015451      0.0000000097     179719910     0.00000009     0.000     C-DIIS
   ----------------------------------------------------------------
          SCF convergence achieved ....

 Final ROHF energy is     -670.8876015451 after  42 iterations


 DFT: XC energy              =       -55.4091347413
 DFT: total electron density =       113.9999961841
 DFT: number of electrons    =       114


          ===============================
          Molecular Orbitals and Energies
          ===============================

   -------------- Alpha Orbitals -------------

                          1                2                3                4                5
                  -14.7850741472   -10.6466296659   -10.6425846448   -10.6248372805   -10.6235610907
    1  C  1  S     -0.0000087287     0.0070113107     0.0008485918    -0.0185447334    -0.9873661849
    2  C  1  S      0.0000594837     0.0026474845    -0.0001633889    -0.0006253074    -0.0461187989
    3  C  1  S      0.0101214422    -0.0052621714    -0.0049146174     0.0153831263     0.0749368899
    4  C  1  X      0.0002107115    -0.0006559266     0.0002188805     0.0000231478    -0.0015724605
    5  C  1  Y     -0.0000664965     0.0003552802     0.0000818850    -0.0001145903     0.0002204642
    6  C  1  Z     -0.0000814340    -0.0001254686    -0.0002009380     0.0000226234     0.0020367923
    7  C  1  X      0.0017370023     0.0013182027    -0.0003469557     0.0008552102     0.0091429159
    8  C  1  Y      0.0018857064    -0.0021293647    -0.0009095120     0.0022955818     0.0030109205
    9  C  1  Z     -0.0048047338     0.0060181153    -0.0019499534    -0.0031420896    -0.0155747564
   10  C  1 XX     -0.0000284657    -0.0014117024     0.0002965795     0.0000106456    -0.0010487641
   11  C  1 YY     -0.0000268391    -0.0000600658    -0.0000980644     0.0000640131    -0.0011146021
   12  C  1 ZZ      0.0000020963     0.0001150823     0.0003442679    -0.0003647345    -0.0014658053
   13  C  1 XY      0.0000941708     0.0008173650     0.0001684834    -0.0000466104    -0.0000719715
   14  C  1 XZ     -0.0000910857     0.0005059423    -0.0004504229     0.0001531420     0.0004983855
   15  C  1 YZ      0.0000348927    -0.0004243976    -0.0001233024     0.0001611868     0.0000641896
   16  C  2  S      0.0000102610     0.0003361017     0.0007024644    -0.0430955676    -0.0641657956
   17  C  2  S      0.0010071766    -0.0001077669     0.0000812607    -0.0014234410    -0.0040204006
   18  C  2  S     -0.0092615492     0.0286022992    -0.0052879763    -0.0256115763    -0.0198849408
   19  C  2  X      0.0002833962     0.0001489102     0.0004453735     0.0002323154    -0.0003299222
   20  C  2  Y      0.0000696220     0.0003277805     0.0002492748     0.0006020550     0.0002252910
   21  C  2  Z      0.0000243421     0.0001344786    -0.0000320463    -0.0008716590     0.0007098161
   22  C  2  X     -0.0023501094     0.0081984509    -0.0005856284    -0.0037597171     0.0005139572
   23  C  2  Y     -0.0024188292     0.0024887149     0.0012256869    -0.0062128229    -0.0047699086
   24  C  2  Z     -0.0012271911     0.0025253164    -0.0002599976     0.0030212351    -0.0066992344
   25  C  2 XX      0.0001776281    -0.0007531335     0.0006388825     0.0002479352    -0.0000884590
   26  C  2 YY      0.0000925249     0.0000652673     0.0002407014     0.0008020641     0.0000411074
   27  C  2 ZZ      0.0000991715    -0.0005052744    -0.0000621757     0.0013375528     0.0014534331
   28  C  2 XY      0.0000326647     0.0000958840     0.0004310611     0.0002903965     0.0000689156
   29  C  2 XZ      0.0000095067    -0.0003635577    -0.0001891224    -0.0003186842     0.0001467355
   30  C  2 YZ      0.0000037625    -0.0001336127     0.0000899371    -0.0010918925     0.0008671130
   31  C  3  S     -0.0000089419     0.0009401809     0.0004042393    -0.9880130538     0.0214128518
   32  C  3  S     -0.0003941448     0.0009185537     0.0007835140    -0.0440495886     0.0013750769
   33  C  3  S      0.0032010400    -0.0161727233     0.0141707933     0.0563199590     0.0015443381
   34  C  3  X     -0.0001161444     0.0001352113     0.0001218289    -0.0014166773     0.0002284381
   35  C  3  Y     -0.0001401062     0.0000163302     0.0001587251    -0.0001982478    -0.0002006497
   36  C  3  Z     -0.0000249065     0.0001713817     0.0003755154    -0.0018246954     0.0000470420
   37  C  3  X      0.0001399671    -0.0028016019     0.0048095334     0.0055517440    -0.0000647136
   38  C  3  Y     -0.0006426750     0.0015656126    -0.0010122520    -0.0015412910     0.0002658651
   39  C  3  Z      0.0013490501    -0.0040486772     0.0009697498     0.0128344349    -0.0002155897
   40  C  3 XX     -0.0000897179    -0.0000040426    -0.0007004790     0.0000534256     0.0002043926
   41  C  3 YY     -0.0000521911     0.0001137800    -0.0001859652    -0.0006795940     0.0000600872
   42  C  3 ZZ     -0.0000259534     0.0004087101    -0.0000259871    -0.0016101780    -0.0002732984
   43  C  3 XY     -0.0000135011    -0.0001579739    -0.0001338625    -0.0003348736     0.0000727995
   44  C  3 XZ      0.0000089844     0.0001886989    -0.0004867586     0.0001525418     0.0000542860
   45  C  3 YZ     -0.0000572576    -0.0000620338    -0.0000180536    -0.0002477679    -0.0001391346
   46  C  4  S     -0.0000123816     0.0009443043     0.0080601568    -0.0359586361    -0.0014424650
   47  C  4  S     -0.0007216349    -0.0000361108     0.0023011502    -0.0038735061     0.0007904221
   48  C  4  S      0.0001494304    -0.0042491122     0.0031560543    -0.0058672212     0.0065001330
   49  C  4  X     -0.0000469345    -0.0001288012    -0.0008246975    -0.0007138725     0.0001663874
   50  C  4  Y      0.0002068070    -0.0001510860     0.0003132225    -0.0001393647     0.0000852294
   51  C  4  Z     -0.0000100912     0.0000387392    -0.0001149434    -0.0006057664    -0.0000586597
   52  C  4  X     -0.0003981931    -0.0010245103     0.0027181238     0.0027843073    -0.0020337333
   53  C  4  Y      0.0000236779    -0.0024407380     0.0013303053     0.0012041311     0.0003832808
   54  C  4  Z      0.0001641206    -0.0019170483     0.0006789458     0.0028509978     0.0033009315
   55  C  4 XX     -0.0000857636    -0.0001800142    -0.0007909994     0.0000681151    -0.0000016532
   56  C  4 YY     -0.0000926176     0.0003804371    -0.0009622551     0.0009359057    -0.0002487095
   57  C  4 ZZ     -0.0001152103     0.0000578493     0.0002238784     0.0001475173     0.0000065959
   58  C  4 XY     -0.0000113615     0.0000670303     0.0013587975     0.0005649411    -0.0002241033
   59  C  4 XZ     -0.0000635118     0.0000813616    -0.0002044036     0.0003517503     0.0000996215
   60  C  4 YZ     -0.0000039861    -0.0003315480    -0.0000348908     0.0011177053     0.0003312465
   61  C  5  S     -0.0000131454     0.0366601228     0.9891562005     0.0009289687     0.0011165329
   62  C  5  S     -0.0000874395     0.0016847514     0.0451284928    -0.0005716651     0.0004846840
   63  C  5  S     -0.0033832657     0.0351680848    -0.0336658144    -0.0289521559     0.0093024662
   64  C  5  X      0.0001399608     0.0000281992    -0.0004527656     0.0005862437    -0.0001791295
   65  C  5  Y     -0.0000841387     0.0006505658    -0.0000462314    -0.0003484676    -0.0000791967
   66  C  5  Z      0.0000121338    -0.0004618205    -0.0006503079    -0.0002298440    -0.0001792731
   67  C  5  X     -0.0087227936     0.0028099097     0.0173585390    -0.0100273795     0.0136227056
   68  C  5  Y     -0.0000178126    -0.0044194065     0.0036774279     0.0040152594     0.0016597493
   69  C  5  Z      0.0055220036    -0.0022383552    -0.0056754274     0.0097236505    -0.0067405666
   70  C  5 XX     -0.0000110378    -0.0000704517     0.0030556229     0.0003951043    -0.0003495240
   71  C  5 YY     -0.0000780179    -0.0008242705     0.0011042491     0.0002758665    -0.0000979052
   72  C  5 ZZ     -0.0000235660    -0.0013611118     0.0013393377     0.0001237571    -0.0001097361
   73  C  5 XY      0.0000392780    -0.0003998827    -0.0003526293     0.0000225646    -0.0000530631
   74  C  5 XZ     -0.0000575552     0.0003968333    -0.0015850038     0.0007444980     0.0003577570
   75  C  5 YZ     -0.0000041723     0.0011055851    -0.0003948576     0.0000292196     0.0000496995
   76  C  6  S     -0.0000054070     0.0001042612     0.0002101935    -0.0004070632    -0.0075399259
   77  C  6  S     -0.0000034273    -0.0013625604    -0.0010671106     0.0013360762    -0.0002150580
   78  C  6  S     -0.0042404020     0.0112434403     0.0063044956    -0.0106470872    -0.0276104057
   79  C  6  X      0.0000069641    -0.0001064717    -0.0000319407    -0.0000562040    -0.0000435854
   80  C  6  Y      0.0000844682    -0.0001090320    -0.0000338375    -0.0000343817    -0.0007757246
   81  C  6  Z     -0.0000410130     0.0000345681    -0.0001002670    -0.0001243792     0.0001651255
   82  C  6  X      0.0001452307     0.0040425857     0.0028516432     0.0000590650    -0.0021228582
   83  C  6  Y      0.0017512292    -0.0035147839    -0.0031164389     0.0052283113     0.0094961942
   84  C  6  Z      0.0007905804    -0.0017950711     0.0002526489     0.0022272323     0.0024826117
   85  C  6 XX     -0.0000164952    -0.0000413256    -0.0000116013     0.0002012659     0.0000801494
   86  C  6 YY     -0.0000609424     0.0001290600     0.0000729894    -0.0000810671     0.0017665326
   87  C  6 ZZ     -0.0000011991    -0.0002574392    -0.0001581687     0.0001484901     0.0002265886
   88  C  6 XY     -0.0000500157    -0.0003448196    -0.0003733571     0.0001126767     0.0002353534
   89  C  6 XZ      0.0000176316    -0.0001344293    -0.0001418611     0.0000604140    -0.0001447274
   90  C  6 YZ     -0.0000471003     0.0002401495     0.0002549340    -0.0004073806    -0.0006469436
   91  C  7  S      0.0001859938     0.0086207942     0.0001208380    -0.0004279909     0.0006297228
   92  C  7  S      0.0022717146     0.0008211024     0.0005245531    -0.0000528884     0.0003025397
   93  C  7  S     -0.0015356619     0.0122221508    -0.0098164035    -0.0083861016     0.0073549203
   94  C  7  X     -0.0011176790     0.0009447100    -0.0000405251     0.0000962799    -0.0002653822
   95  C  7  Y      0.0017507053    -0.0016111917     0.0000416994    -0.0000614970     0.0000895529
   96  C  7  Z     -0.0008709088     0.0006750913     0.0001195582     0.0001841849     0.0000726614
   97  C  7  X      0.0219660180     0.0036303135     0.0048572831     0.0043593756    -0.0022910842
   98  C  7  Y     -0.0332773994    -0.0085122417    -0.0073445504    -0.0074111246     0.0050647942
   99  C  7  Z      0.0180072104     0.0020937114     0.0043422105     0.0040437969    -0.0011142564
  100  C  7 XX      0.0002800101    -0.0008140775     0.0002016729     0.0000041698     0.0000758146
  101  C  7 YY     -0.0005955807    -0.0023727526     0.0002139676     0.0000716264     0.0001765156
  102  C  7 ZZ      0.0004545039    -0.0003608635     0.0000408016    -0.0000588828    -0.0000449012
  103  C  7 XY      0.0011835594     0.0017362510    -0.0001912192    -0.0000913763    -0.0000072507
  104  C  7 XZ     -0.0006488408    -0.0007497884    -0.0000793977    -0.0000154071     0.0000966477
  105  C  7 YZ      0.0009811993     0.0014224348    -0.0000637278     0.0000056609     0.0002057175
  106  C  8  S     -0.0000012296    -0.0003227802    -0.0017586210     0.0008201653    -0.0004944500
  107  C  8  S      0.0003348072    -0.0005561786    -0.0022966736     0.0005401259    -0.0003966776
  108  C  8  S      0.0028952570    -0.0015762310    -0.0103639486     0.0031119665    -0.0013939907
  109  C  8  X     -0.0000063383     0.0000350504     0.0005597717    -0.0000840723    -0.0000041840
  110  C  8  Y     -0.0000190078     0.0000572283    -0.0000314067     0.0000481105     0.0000007578
  111  C  8  Z      0.0000174108    -0.0000749145    -0.0002014178    -0.0000388773     0.0000148708
  112  C  8  X     -0.0025592130     0.0028583700     0.0087610802    -0.0033496560     0.0021984116
  113  C  8  Y      0.0003735825    -0.0014667719    -0.0005170620    -0.0009042206    -0.0001493517
  114  C  8  Z      0.0009451962    -0.0000319785    -0.0045042499     0.0026730284    -0.0011623279
  115  C  8 XX      0.0001065307    -0.0000751128    -0.0007090959     0.0001845264    -0.0000399013
  116  C  8 YY      0.0000520299    -0.0000862846    -0.0004411662     0.0000784223    -0.0000531909
  117  C  8 ZZ      0.0000561824    -0.0000976225    -0.0005073540     0.0000890207    -0.0000589886
  118  C  8 XY     -0.0000110471    -0.0000371651     0.0000589073    -0.0000318258     0.0000078011
  119  C  8 XZ     -0.0000255867     0.0000050644     0.0001753250    -0.0000489072     0.0000056267
  120  C  8 YZ     -0.0000030478     0.0000141034    -0.0000098683     0.0000100753    -0.0000045250
  121  N  9  S     -0.9881549189    -0.0000410657     0.0000012276    -0.0000019055    -0.0000008597
  122  N  9  S      0.0463568229     0.0018489439     0.0000449496     0.0001553930     0.0000053705
  123  N  9  S     -0.0541113849    -0.0149188264    -0.0046277945    -0.0051601433     0.0018811945
  124  N  9  X      0.0020394204     0.0006222500    -0.0000560124     0.0000159480    -0.0000600231
  125  N  9  Y     -0.0031681935    -0.0007850923     0.0000514378     0.0000164006    -0.0000422860
  126  N  9  Z      0.0016837198     0.0005610999    -0.0000337772     0.0000060455    -0.0000568465
  127  N  9  X      0.0069646194     0.0025410126     0.0004431991     0.0007724682    -0.0005046887
  128  N  9  Y     -0.0110219920    -0.0028407890    -0.0009029333    -0.0009317910    -0.0000777448
  129  N  9  Z      0.0058264397     0.0024060360     0.0004414855     0.0005573491    -0.0004898238
  130  N  9 XX     -0.0032557386     0.0005292034     0.0000152645     0.0000228488     0.0000526725
  131  N  9 YY     -0.0027314260     0.0008319956    -0.0000387606     0.0000325066    -0.0000530484
  132  N  9 ZZ     -0.0033798135     0.0004651298    -0.0000201131     0.0000190999     0.0000060025
  133  N  9 XY     -0.0006851163    -0.0003129191     0.0000243096     0.0000239129    -0.0000198854
  134  N  9 XZ      0.0003756119     0.0001389772    -0.0000160587    -0.0000252384     0.0000087218
  135  N  9 YZ     -0.0005516342    -0.0002532604     0.0000648780     0.0000286161     0.0000124642
  136  C 10  S     -0.0000069069    -0.0000118266    -0.0002173732     0.0001453907    -0.0000651330
  137  C 10  S      0.0000590561    -0.0000399699    -0.0003598474     0.0001418810    -0.0000610262
  138  C 10  S      0.0000582383     0.0004934273    -0.0025104997     0.0025682464    -0.0010683204
  139  C 10  X      0.0000076666    -0.0000206661     0.0000973633    -0.0000556123     0.0000159415
  140  C 10  Y     -0.0000120637    -0.0000029352     0.0000271693    -0.0000323972     0.0000196112
  141  C 10  Z      0.0000061193     0.0000108722    -0.0000554301     0.0000512014    -0.0000216294
  142  C 10  X      0.0002974535    -0.0005139413    -0.0017875979     0.0008984502    -0.0005659598
  143  C 10  Y     -0.0002973907     0.0000560860     0.0015447246    -0.0010902771     0.0004831967
  144  C 10  Z      0.0000978923     0.0001688649    -0.0002319056     0.0003739348    -0.0000726600
  145  C 10 XX     -0.0000027606     0.0000111996    -0.0001056487     0.0000397068    -0.0000075288
  146  C 10 YY      0.0000006460     0.0000157302     0.0000325323     0.0000115524    -0.0000044410
  147  C 10 ZZ     -0.0000155772     0.0000245148     0.0000585927    -0.0000084282     0.0000148070
  148  C 10 XY     -0.0000197404     0.0000243613     0.0000471262    -0.0000129670     0.0000139630
  149  C 10 XZ      0.0000087347    -0.0000215753     0.0000333613    -0.0000187386     0.0000013752
  150  C 10 YZ     -0.0000062488    -0.0000100798    -0.0000676848    -0.0000008582     0.0000004868
  151  C 11  S     -0.0000035593     0.0000040147    -0.0000018888     0.0000011564     0.0000044052
  152  C 11  S     -0.0000412681     0.0000514781     0.0000706340    -0.0000160789     0.0000249725
  153  C 11  S     -0.0001928352     0.0003287484     0.0025669449    -0.0015594679     0.0008388917
  154  C 11  X      0.0000164696    -0.0000079518    -0.0000979951     0.0000495392    -0.0000251666
  155  C 11  Y      0.0000069797    -0.0000061465    -0.0000011237    -0.0000005169    -0.0000040979
  156  C 11  Z     -0.0000138956     0.0000119807     0.0000400556    -0.0000198316     0.0000126820
  157  C 11  X     -0.0001579311     0.0000386786    -0.0000991366     0.0001987672    -0.0000977397
  158  C 11  Y      0.0000058680     0.0000147848    -0.0004651281     0.0002794165    -0.0001030587
  159  C 11  Z      0.0000732283    -0.0000266262     0.0004143203    -0.0003122666     0.0001287940
  160  C 11 XX     -0.0000056187     0.0000019610     0.0000676765    -0.0000298429     0.0000127739
  161  C 11 YY     -0.0000143445     0.0000157040     0.0000271187    -0.0000070422     0.0000076803
  162  C 11 ZZ     -0.0000130375     0.0000113057     0.0000319366    -0.0000120533     0.0000098745
  163  C 11 XY      0.0000004120    -0.0000014961    -0.0000164981     0.0000036412    -0.0000016070
  164  C 11 XZ     -0.0000126854     0.0000135097     0.0000148243    -0.0000010865     0.0000051613
  165  C 11 YZ     -0.0000126974     0.0000107679     0.0000401681    -0.0000153148     0.0000089518
  166  C 12  S     -0.0000028620    -0.0000042967    -0.0000147785     0.0000034916    -0.0000009151
  167  C 12  S     -0.0000301138     0.0000186076     0.0000812870    -0.0000348145     0.0000245426
  168  C 12  S      0.0001529395    -0.0008974138    -0.0020715350     0.0006878107    -0.0005851886
  169  C 12  X      0.0000180951    -0.0000093366    -0.0000414518     0.0000178109    -0.0000118735
  170  C 12  Y     -0.0000031395     0.0000137866    -0.0000077427     0.0000112767    -0.0000009841
  171  C 12  Z     -0.0000061835    -0.0000045680     0.0000092024    -0.0000131155     0.0000039951
  172  C 12  X     -0.0001088856     0.0002766645     0.0007986517    -0.0002809613     0.0002128239
  173  C 12  Y      0.0000959698     0.0001132423    -0.0000557660     0.0000689415     0.0000101371
  174  C 12  Z     -0.0000273060    -0.0002354371    -0.0003248109     0.0000634238    -0.0001039589
  175  C 12 XX     -0.0000084772     0.0000065580     0.0000178902    -0.0000079127     0.0000062992
  176  C 12 YY     -0.0000054077     0.0000001718     0.0000071970    -0.0000040044     0.0000018416
  177  C 12 ZZ     -0.0000124055     0.0000031248     0.0000312707    -0.0000151131     0.0000078818
  178  C 12 XY     -0.0000067694     0.0000007651     0.0000208679    -0.0000104121     0.0000045150
  179  C 12 XZ     -0.0000021910     0.0000052805     0.0000096720    -0.0000013476     0.0000016951
  180  C 12 YZ     -0.0000127328     0.0000146085     0.0000495975    -0.0000175769     0.0000124439
  181  C 13  S     -0.0000033596     0.0000055847     0.0000019418    -0.0000008279     0.0000048051
  182  C 13  S     -0.0000270094    -0.0000068933     0.0000925035    -0.0000736328     0.0000298192
  183  C 13  S     -0.0006425178     0.0016681325     0.0022839595    -0.0003223138     0.0007299284
  184  C 13  X      0.0000290867    -0.0000423049    -0.0000942759     0.0000235999    -0.0000255266
  185  C 13  Y     -0.0000096781    -0.0000036165     0.0000081650    -0.0000123287     0.0000045132
  186  C 13  Z     -0.0000064803     0.0000266000     0.0000301380     0.0000026832     0.0000056534
  187  C 13  X      0.0001412279    -0.0004127646    -0.0002297762    -0.0001409885    -0.0000812193
  188  C 13  Y      0.0001145754     0.0005421029     0.0003906512     0.0000717960     0.0001312205
  189  C 13  Z     -0.0001602031    -0.0002420657    -0.0002270534     0.0000253394    -0.0000729003
  190  C 13 XX     -0.0000108387     0.0000260723     0.0000374793     0.0000033424     0.0000059916
  191  C 13 YY     -0.0000063017     0.0000020655     0.0000317308    -0.0000203184     0.0000105670
  192  C 13 ZZ     -0.0000172020     0.0000124169     0.0000594443    -0.0000257563     0.0000140423
  193  C 13 XY     -0.0000123516     0.0000034446     0.0000414840    -0.0000179270     0.0000086043
  194  C 13 XZ      0.0000035294    -0.0000130696    -0.0000143802    -0.0000107427     0.0000008061
  195  C 13 YZ     -0.0000088006     0.0000029775     0.0000207208    -0.0000110432     0.0000054778
  196  C 14  S     -0.0000064644    -0.0001003180    -0.0001959315     0.0000402537    -0.0000613073
  197  C 14  S      0.0000692430    -0.0001398671    -0.0003587641     0.0000622161    -0.0000581588
  198  C 14  S      0.0010202267    -0.0024376917    -0.0017035532    -0.0003246879    -0.0007984200
  199  C 14  X     -0.0000329648     0.0000809041     0.0000906146     0.0000221844     0.0000169182
  200  C 14  Y      0.0000486661    -0.0000087020    -0.0000131834     0.0000033874    -0.0000108783
  201  C 14  Z     -0.0000228416    -0.0000342525    -0.0000187275    -0.0000158915     0.0000027965
  202  C 14  X      0.0004804068    -0.0002911261    -0.0011972160     0.0004734837    -0.0002963302
  203  C 14  Y      0.0001196645    -0.0011260866    -0.0010686021     0.0001744009    -0.0004024001
  204  C 14  Z     -0.0003373948     0.0010331515     0.0016240448    -0.0004569096     0.0005230167
  205  C 14 XX      0.0000019061    -0.0000513199    -0.0000445200    -0.0000385663     0.0000052675
  206  C 14 YY     -0.0000141600    -0.0000121024     0.0000745316    -0.0000206179     0.0000076180
  207  C 14 ZZ     -0.0000001632    -0.0000115476    -0.0000351196     0.0000056958    -0.0000064800
  208  C 14 XY      0.0000138578     0.0000025940    -0.0000660128     0.0000234289    -0.0000063637
  209  C 14 XZ     -0.0000193321     0.0000267031     0.0000767481    -0.0000048616     0.0000078325
  210  C 14 YZ     -0.0000053388     0.0000027877    -0.0000107606    -0.0000231370     0.0000151761
  211  H 15  S      0.0003826890    -0.0005225052     0.0002456147    -0.0001092589     0.0026328248
  212  H 15  S      0.0002366295    -0.0010744160     0.0014004604    -0.0008908329    -0.0072095367
  213  H 16  S      0.0000232669    -0.0009092641     0.0003007018     0.0004093854     0.0003925257
  214  H 16  S     -0.0003115243    -0.0018564679     0.0009895821     0.0008408908     0.0006697231
  215  H 17  S      0.0000321425     0.0002871879    -0.0009448026     0.0028497365    -0.0001578984
  216  H 17  S      0.0000526182     0.0007820144    -0.0021437095    -0.0071568324    -0.0003896155
  217  H 18  S      0.0000515314     0.0002768971    -0.0002911499     0.0003617282     0.0000574511
  218  H 18  S      0.0000718007     0.0013087307    -0.0012473826     0.0004308542    -0.0004332232
  219  H 19  S      0.0000123833    -0.0008040400    -0.0006269853    -0.0000318594     0.0005132742
  220  H 19  S     -0.0003597835    -0.0008878582    -0.0009787411    -0.0005686036     0.0003114312
  221  H 20  S      0.0001308490     0.0000666295     0.0001547035     0.0007373408     0.0005977224
  222  H 20  S      0.0002872967     0.0007860152     0.0009400920     0.0002746692     0.0003965169
  223  H 21  S      0.0000720105    -0.0000636399    -0.0003507593     0.0001792670    -0.0001029726
  224  H 21  S      0.0000701756    -0.0000638971     0.0000049525     0.0000197003     0.0000274654
  225  H 22  S      0.0000155259    -0.0000110831     0.0000264335    -0.0000167918     0.0000015385
  226  H 22  S      0.0000974484    -0.0000870734    -0.0002317710     0.0000878686    -0.0000779586
  227  H 23  S      0.0000097027    -0.0000138931    -0.0000463916     0.0000159043    -0.0000122342
  228  H 23  S      0.0000310057    -0.0000268154    -0.0001144687     0.0000429746    -0.0000258282
  229  H 24  S      0.0000218232     0.0000484171     0.0000164414     0.0000242007     0.0000025420
  230  H 24  S      0.0001594701     0.0000355335    -0.0002354783     0.0001401383    -0.0000654194
  231  H 25  S      0.0001167419    -0.0001474198    -0.0003269869     0.0000975739    -0.0000934673
  232  H 25  S     -0.0002872907    -0.0002494737    -0.0001162825     0.0001358158    -0.0000526863
  233  C 26  S     -0.0000149439     0.0001530158     0.0048174116     0.0007098628    -0.0001180500
  234  C 26  S      0.0003627120    -0.0001610133    -0.0001158474     0.0005941578    -0.0002495274
  235  C 26  S     -0.0022457736     0.0017090442     0.0546007925     0.0029756311    -0.0040142104
  236  C 26  X      0.0000365824    -0.0000085993     0.0008365194    -0.0003046371    -0.0000681877
  237  C 26  Y     -0.0001270397     0.0002231503     0.0000023342    -0.0000402318    -0.0000494815
  238  C 26  Z      0.0000683365    -0.0000801685    -0.0004775636    -0.0002070831     0.0000781904
  239  C 26  X     -0.0099663665     0.0153393713     0.0371744969    -0.0167000407     0.0140085137
  240  C 26  Y      0.0010343432    -0.0009397891    -0.0021185332    -0.0007299107    -0.0006700556
  241  C 26  Z      0.0039344354    -0.0058820021    -0.0187174455     0.0088211024    -0.0072158071
  242  C 26 XX      0.0000236431     0.0000077325    -0.0027097891     0.0005083989     0.0002244611
  243  C 26 YY      0.0000661097    -0.0000217639     0.0000421127     0.0002929892    -0.0000517012
  244  C 26 ZZ      0.0000490185    -0.0000473583    -0.0007654092     0.0000493533     0.0000076082
  245  C 26 XY      0.0000081349    -0.0001723012     0.0001500118     0.0000909613     0.0000221485
  246  C 26 XZ      0.0000496864    -0.0000731600     0.0016989174    -0.0001359434    -0.0000759153
  247  C 26 YZ      0.0000157191    -0.0000972119     0.0000664535    -0.0000589109    -0.0000128748
  248  C 27  S     -0.0000119047    -0.0002545874    -0.0006473925     0.0003968874    -0.0005016275
  249  C 27  S      0.0006550775    -0.0008976645    -0.0009461948     0.0009985157    -0.0011098454
  250  C 27  S      0.0071186698    -0.0123705292    -0.0499081285     0.0107739560    -0.0089453616
  251  C 27  X      0.0000209789     0.0000368850    -0.0012459290     0.0002226346     0.0001277855
  252  C 27  Y      0.0000020242    -0.0000509293     0.0000379273    -0.0000389576    -0.0000154257
  253  C 27  Z     -0.0000096815     0.0000445776     0.0004602280    -0.0000247711    -0.0000703407
  254  C 27  X     -0.0066870875     0.0081521654     0.0373535006    -0.0099880913     0.0065039653
  255  C 27  Y     -0.0001096168     0.0004055105    -0.0012528033     0.0012529794    -0.0001965719
  256  C 27  Z      0.0033553798    -0.0046681549    -0.0158381130     0.0033971402    -0.0025404530
  257  C 27 XX     -0.0000095533    -0.0000754804     0.0007959373    -0.0001136201    -0.0001467220
  258  C 27 YY      0.0001125903    -0.0001431394    -0.0003893371     0.0001832168    -0.0001831521
  259  C 27 ZZ      0.0000968058    -0.0001426063    -0.0001397331     0.0000901766    -0.0001635886
  260  C 27 XY      0.0000248062    -0.0000221711    -0.0000865693     0.0000211075     0.0000023164
  261  C 27 XZ      0.0000428493    -0.0000019703    -0.0006007241     0.0002123443    -0.0000309063
  262  C 27 YZ     -0.0000228315     0.0000345106     0.0000762086    -0.0000249126     0.0000110049
  263  C 28  S      0.0000144622     0.9891444888    -0.0369772714     0.0010743140     0.0072208602
  264  C 28  S      0.0009678662     0.0442370196    -0.0012190727    -0.0003406340    -0.0014259430
  265  C 28  S      0.0279250614    -0.0484045636     0.0310930441     0.0115620087    -0.0187124769
  266  C 28  X      0.0000726222    -0.0007830664    -0.0004272595    -0.0001533116    -0.0003169485
  267  C 28  Y     -0.0001051931    -0.0007241206    -0.0001973038     0.0000967068     0.0000520918
  268  C 28  Z      0.0001926056    -0.0005801090     0.0007295074     0.0000781467     0.0006111248
  269  C 28  X      0.0109028054     0.0085348102     0.0032209579     0.0069526173     0.0008021524
  270  C 28  Y     -0.0199151340    -0.0044693053    -0.0028837585    -0.0091733387     0.0026352983
  271  C 28  Z      0.0087046120     0.0124380398    -0.0024429637     0.0013352034    -0.0093006954
  272  C 28 XX      0.0003246270     0.0013637716    -0.0004491657     0.0000420107     0.0016055401
  273  C 28 YY      0.0004555907     0.0023176842    -0.0008731087    -0.0001639496    -0.0000199165
  274  C 28 ZZ      0.0002224868     0.0009697363    -0.0012426901    -0.0002838782     0.0001566329
  275  C 28 XY     -0.0002276559    -0.0015194276    -0.0005564141     0.0001913459    -0.0005616736
  276  C 28 XZ      0.0002262953     0.0002024538     0.0006013079    -0.0002261819    -0.0004770781
  277  C 28 YZ     -0.0001813941    -0.0012474155     0.0011674094     0.0001507188     0.0001226862

                          6                7                8                9               10
                  -10.6202791056   -10.6196922554   -10.6139707830   -10.6060220941   -10.6051316982
    1  C  1  S     -0.0652727832    -0.0015548561     0.0003608581    -0.0078215252    -0.0004810808
    2  C  1  S     -0.0014293863    -0.0009221854    -0.0004763645     0.0007816827     0.0009729771
    3  C  1  S      0.0222414162    -0.0086357253     0.0013561091     0.0035775268     0.0006319738
    4  C  1  X      0.0006118483    -0.0002285366    -0.0001937003    -0.0000593585     0.0002113022
    5  C  1  Y      0.0002901515     0.0001345459     0.0006088419    -0.0008599046    -0.0000860058
    6  C  1  Z      0.0008324292    -0.0001733716    -0.0001155281     0.0000236143    -0.0002019410
    7  C  1  X     -0.0006247769    -0.0010232392    -0.0001361850    -0.0033124599     0.0005723693
    8  C  1  Y      0.0006195343    -0.0033609450     0.0002538503     0.0026461506     0.0000294394
    9  C  1  Z     -0.0078336827     0.0019646224    -0.0024471706     0.0038054104    -0.0004960721
   10  C  1 XX      0.0001725787    -0.0000835420     0.0000216239    -0.0000681697     0.0002110305
   11  C  1 YY     -0.0004537490    -0.0000555952    -0.0003238879    -0.0019484833     0.0000783578
   12  C  1 ZZ     -0.0013881972     0.0003136435     0.0000080334    -0.0000812935     0.0001108974
   13  C  1 XY      0.0000646664     0.0000900918     0.0000130518    -0.0000088858     0.0000735174
   14  C  1 XZ     -0.0003196866    -0.0000979739    -0.0003343424     0.0000819396     0.0000013443
   15  C  1 YZ     -0.0010951471    -0.0003225608     0.0000431199     0.0003747509     0.0000598599
   16  C  2  S      0.9866957545    -0.0110680399     0.0022818706     0.0000547274     0.0001530130
   17  C  2  S      0.0444679189    -0.0012264637     0.0002377962    -0.0006997950     0.0005350803
   18  C  2  S     -0.0648578170    -0.0022348352    -0.0070290676    -0.0015307235    -0.0054616828
   19  C  2  X      0.0017042561    -0.0002417326    -0.0004064808    -0.0002717438    -0.0000208624
   20  C  2  Y      0.0015448436     0.0002319627     0.0002891511    -0.0000080800     0.0000201363
   21  C  2  Z      0.0009037544     0.0000250246    -0.0004129702     0.0001926217     0.0002550848
   22  C  2  X     -0.0106698514     0.0004395026    -0.0019672835    -0.0003530501    -0.0016377549
   23  C  2  Y     -0.0127516379     0.0003245506     0.0010242707     0.0012120953    -0.0018686494
   24  C  2  Z     -0.0031054199     0.0001956585    -0.0015897874     0.0011496244     0.0006180920
   25  C  2 XX      0.0002334653    -0.0000822627    -0.0002364774    -0.0003596018     0.0000201876
   26  C  2 YY      0.0015228078     0.0004390387    -0.0000484670     0.0002778522     0.0000413796
   27  C  2 ZZ      0.0012045086    -0.0000779059    -0.0001385474    -0.0000355546     0.0000776164
   28  C  2 XY      0.0007353982     0.0002254704     0.0001862642    -0.0000643785    -0.0000605764
   29  C  2 XZ     -0.0001099728    -0.0001352472    -0.0000701119     0.0000169781     0.0000672556
   30  C  2 YZ      0.0001935465     0.0000090340     0.0001330037     0.0001606921     0.0000368724
   31  C  3  S     -0.0424263130    -0.0357403430    -0.0006292808     0.0001327259     0.0008296896
   32  C  3  S     -0.0019206967    -0.0002409329     0.0000286964    -0.0011021764    -0.0014206400
   33  C  3  S      0.0265896706     0.0249697052    -0.0027831294     0.0081992868     0.0120297522
   34  C  3  X      0.0001112894    -0.0000123333     0.0001515015    -0.0000106063    -0.0003021044
   35  C  3  Y      0.0006978903    -0.0006804268    -0.0003309041     0.0002085329     0.0001114579
   36  C  3  Z     -0.0008639069    -0.0002136033     0.0000708495    -0.0001123018    -0.0002218446
   37  C  3  X     -0.0009418978     0.0024261636     0.0003934076     0.0010033579     0.0024848985
   38  C  3  Y     -0.0027027180     0.0067022858    -0.0012067947     0.0010195290     0.0004488418
   39  C  3  Z      0.0086492843     0.0062867924    -0.0023395268     0.0051749269     0.0038291546
   40  C  3 XX     -0.0004330323    -0.0000824279     0.0002193960    -0.0001938637    -0.0001615504
   41  C  3 YY     -0.0009227964    -0.0012802657     0.0000079849    -0.0000903760    -0.0001677511
   42  C  3 ZZ     -0.0011190581    -0.0003070548    -0.0000091022     0.0001172589    -0.0001777270
   43  C  3 XY     -0.0005947762    -0.0006958063    -0.0000074752     0.0000743903     0.0000225801
   44  C  3 XZ      0.0004355262    -0.0003494322    -0.0000112725    -0.0000901828    -0.0000471859
   45  C  3 YZ      0.0010103314    -0.0007683190    -0.0000409904     0.0002461720     0.0000343887
   46  C  4  S      0.0094400844     0.9889301523     0.0022459992    -0.0112240157     0.0002612427
   47  C  4  S      0.0000736278     0.0463450945    -0.0014879305     0.0009612221    -0.0003470211
   48  C  4  S     -0.0144385554    -0.0733873746     0.0171664464     0.0028459992    -0.0102460945
   49  C  4  X     -0.0001689887     0.0002282214     0.0001479499     0.0004890172    -0.0001699727
   50  C  4  Y     -0.0000484368    -0.0026630142     0.0000815689    -0.0002183435     0.0002006122
   51  C  4  Z      0.0000986728     0.0005370549    -0.0000913120    -0.0007410925    -0.0000677073
   52  C  4  X      0.0012447001     0.0033581408     0.0002112245    -0.0007228719     0.0030454081
   53  C  4  Y      0.0024554788     0.0162585675    -0.0060742782     0.0054740478     0.0048421868
   54  C  4  Z     -0.0013141660    -0.0064854626     0.0040788656     0.0016928310    -0.0026038748
   55  C  4 XX      0.0000140479     0.0009278173    -0.0002251704    -0.0004877490     0.0001675660
   56  C  4 YY      0.0004350956     0.0017894182    -0.0000943130    -0.0000352147    -0.0000711557
   57  C  4 ZZ     -0.0000191164     0.0011846715    -0.0001341886    -0.0014652136    -0.0000965575
   58  C  4 XY      0.0002131385     0.0000012868    -0.0001505532     0.0000786286    -0.0000886800
   59  C  4 XZ     -0.0000030720    -0.0001861183    -0.0000230189     0.0010358744    -0.0000499437
   60  C  4 YZ     -0.0001573261    -0.0001670131    -0.0000421716    -0.0001675666     0.0000193294
   61  C  5  S     -0.0005854770    -0.0083062251    -0.0004703134    -0.0001145669     0.0017854200
   62  C  5  S     -0.0004472502     0.0012048877     0.0008141918    -0.0003319037    -0.0023324260
   63  C  5  S      0.0068495743     0.0171890892    -0.0277699578    -0.0016772872    -0.0330517316
   64  C  5  X     -0.0000082819    -0.0001056297    -0.0001898912     0.0000111701    -0.0005196597
   65  C  5  Y     -0.0001458508    -0.0006874517     0.0001867875     0.0000850099    -0.0000501004
   66  C  5  Z      0.0001343313    -0.0001106213    -0.0000885815    -0.0000418516     0.0001539319
   67  C  5  X     -0.0068094925     0.0095035125    -0.0027121136     0.0017550490    -0.0242888994
   68  C  5  Y      0.0009546986     0.0058638433     0.0009065936     0.0033777739     0.0004823734
   69  C  5  Z      0.0029519700    -0.0017110865    -0.0000289066    -0.0004053455     0.0167772232
   70  C  5 XX      0.0006153089    -0.0007705179     0.0001405012     0.0000215193    -0.0009053033
   71  C  5 YY      0.0001093097    -0.0009240455    -0.0001536490     0.0000013700    -0.0004106846
   72  C  5 ZZ     -0.0000249538     0.0000705293     0.0002775728     0.0000714350    -0.0005321375
   73  C  5 XY      0.0003768216     0.0010499449     0.0001764213    -0.0003628100     0.0000175200
   74  C  5 XZ     -0.0003122479    -0.0002343316    -0.0001745637    -0.0002313051     0.0000803059
   75  C  5 YZ      0.0000740474     0.0002646672    -0.0000400884     0.0001102415    -0.0000151405
   76  C  6  S     -0.0004419481     0.0109379688     0.0009175676     0.9895759584    -0.0008043820
   77  C  6  S     -0.0012490428     0.0007095019     0.0004231696     0.0435929860    -0.0001097321
   78  C  6  S      0.0033804325     0.0264280282    -0.0079681021    -0.0444206668     0.0046412359
   79  C  6  X      0.0000855521    -0.0004199496     0.0001227205     0.0005200497     0.0000483184
   80  C  6  Y      0.0000545182    -0.0000566862    -0.0002276701    -0.0010047277     0.0000550427
   81  C  6  Z     -0.0000136931     0.0007499560     0.0002591745    -0.0007102658    -0.0000691104
   82  C  6  X      0.0010538459     0.0041472902    -0.0028866756    -0.0010119490     0.0003211913
   83  C  6  Y     -0.0003492133    -0.0047842399     0.0020262638     0.0017552858    -0.0012222474
   84  C  6  Z     -0.0036876472    -0.0074027396     0.0022884609     0.0010110781    -0.0018889800
   85  C  6 XX     -0.0002357230    -0.0003913353     0.0001000458     0.0004928006    -0.0000572274
   86  C  6 YY      0.0002232763    -0.0000655692     0.0001241150     0.0005964492     0.0000268767
   87  C  6 ZZ      0.0000070131    -0.0015059960    -0.0000214498     0.0005547533     0.0000976963
   88  C  6 XY     -0.0001796984    -0.0000361649    -0.0000279220    -0.0001294166    -0.0000601494
   89  C  6 XZ     -0.0000535110     0.0009704818     0.0000522324    -0.0000915163     0.0000353848
   90  C  6 YZ      0.0003008313     0.0002128000    -0.0002107371     0.0001831085     0.0000111367
   91  C  7  S     -0.0023250627    -0.0022794588     0.9894976515    -0.0008920700    -0.0001532199
   92  C  7  S      0.0002903790    -0.0011427113     0.0485031166     0.0001551515     0.0006249101
   93  C  7  S     -0.0154544212     0.0182106283    -0.0356419626     0.0036537218    -0.0108395145
   94  C  7  X      0.0003806018    -0.0001089273     0.0000276127    -0.0000213503     0.0000394989
   95  C  7  Y     -0.0001616296     0.0001206524     0.0000142480     0.0001353175    -0.0001827521
   96  C  7  Z      0.0003551589    -0.0000308850     0.0000060248     0.0000444540     0.0002100649
   97  C  7  X      0.0096831010    -0.0115326091     0.0408310451    -0.0017525469     0.0102251109
   98  C  7  Y     -0.0151805106     0.0191825706    -0.0628530856     0.0025642748    -0.0142394192
   99  C  7  Z      0.0086518133    -0.0099097035     0.0347875559    -0.0019493472     0.0070148303
  100  C  7 XX     -0.0001672404    -0.0002180288     0.0008292230     0.0000317969     0.0000336306
  101  C  7 YY     -0.0000501652    -0.0000923555     0.0031911815     0.0000447900     0.0000175100
  102  C  7 ZZ     -0.0002762269    -0.0001490036     0.0002544899     0.0000136982     0.0000511611
  103  C  7 XY      0.0002450592    -0.0000302988    -0.0029029928     0.0000200404     0.0000453988
  104  C  7 XZ     -0.0000651343    -0.0000157856     0.0014952865    -0.0000557098    -0.0000707990
  105  C  7 YZ      0.0002476595    -0.0000065090    -0.0023933326     0.0000141168     0.0000084366
  106  C  8  S     -0.0001340064    -0.0001867559     0.0001502679     0.0008081529     0.9894881950
  107  C  8  S     -0.0001158056    -0.0000733780     0.0001275635     0.0000351574     0.0432595123
  108  C  8  S      0.0002616123    -0.0004456530    -0.0004929490     0.0007200048    -0.0020988446
  109  C  8  X      0.0000249635     0.0000232005     0.0000160718     0.0000039045    -0.0006897747
  110  C  8  Y     -0.0000400566    -0.0000555596     0.0000489281     0.0000614286     0.0000119098
  111  C  8  Z     -0.0000102128     0.0000705721    -0.0000532532    -0.0000011807     0.0003422735
  112  C  8  X     -0.0002341400     0.0003317070     0.0003857260    -0.0004157719    -0.0235030916
  113  C  8  Y      0.0006533183     0.0011710086    -0.0011255152    -0.0010635691     0.0020273819
  114  C  8  Z     -0.0000669781    -0.0016671623     0.0008105044     0.0004921822     0.0096479442
  115  C  8 XX     -0.0000224105    -0.0000231070    -0.0000172741     0.0000321588     0.0025139167
  116  C  8 YY     -0.0000269053    -0.0000097218     0.0000218262    -0.0000045877     0.0012896543
  117  C  8 ZZ     -0.0000082939    -0.0000161233     0.0000026049    -0.0000261327     0.0009398687
  118  C  8 XY     -0.0000034308     0.0000480166    -0.0000204388     0.0000033304    -0.0006857368
  119  C  8 XZ     -0.0000255951     0.0000190683     0.0000313892     0.0000178082    -0.0011280704
  120  C  8 YZ      0.0000036437    -0.0000213030     0.0000075230    -0.0000065436    -0.0013752820
  121  N  9  S     -0.0000131027     0.0000078045     0.0005220209    -0.0000003776    -0.0000147407
  122  N  9  S      0.0005590263    -0.0005297218     0.0006005819    -0.0000406513     0.0006494509
  123  N  9  S     -0.0119121047     0.0145515174    -0.0681936725     0.0017815216    -0.0130345361
  124  N  9  X      0.0001352237    -0.0000433619    -0.0009037987    -0.0000065479     0.0000125947
  125  N  9  Y     -0.0001432188    -0.0000074591     0.0013591572     0.0000252495    -0.0000788788
  126  N  9  Z      0.0000677726    -0.0000132660    -0.0007998624     0.0000337296     0.0000704072
  127  N  9  X      0.0017340904    -0.0020877442     0.0114577801    -0.0002362861     0.0014621283
  128  N  9  Y     -0.0023003104     0.0027150718    -0.0178494752     0.0004722334    -0.0028218833
  129  N  9  Z      0.0011791543    -0.0015745668     0.0090848235     0.0000544666     0.0017515442
  130  N  9 XX      0.0001134172    -0.0000888321     0.0008104618    -0.0000105023     0.0001896498
  131  N  9 YY      0.0001960077    -0.0000783450     0.0003402332     0.0000207094     0.0001127550
  132  N  9 ZZ      0.0001341874    -0.0001143418     0.0009477751    -0.0000327454     0.0001471106
  133  N  9 XY     -0.0000052515    -0.0000554766     0.0006161812    -0.0000119077     0.0000313805
  134  N  9 XZ     -0.0000277450     0.0000327945    -0.0003180823    -0.0000150127    -0.0000331525
  135  N  9 YZ     -0.0000087385    -0.0000389642     0.0004831820     0.0000154131     0.0000685572
  136  C 10  S     -0.0000337868    -0.0000968570     0.0000710924     0.0001006506     0.0156900722
  137  C 10  S     -0.0000231290    -0.0000680826     0.0000374409     0.0000416216     0.0000754086
  138  C 10  S     -0.0006144561    -0.0019816495     0.0016165630     0.0008454399     0.0141081633
  139  C 10  X      0.0000210558     0.0000546545    -0.0000463043    -0.0000213600     0.0004979571
  140  C 10  Y     -0.0000031002     0.0000171309    -0.0000167661    -0.0000021503     0.0011896613
  141  C 10  Z     -0.0000181511    -0.0000357864     0.0000360479     0.0000174409    -0.0012196032
  142  C 10  X     -0.0000958866    -0.0003688862     0.0002832010     0.0001334041     0.0034263162
  143  C 10  Y      0.0000999192     0.0007250054    -0.0003901684    -0.0002758111    -0.0023371889
  144  C 10  Z     -0.0001276376    -0.0002920445     0.0001637282     0.0003050064     0.0002860890
  145  C 10 XX     -0.0000202132    -0.0000320857     0.0000272955     0.0000193380    -0.0003253555
  146  C 10 YY      0.0000136879    -0.0000211226     0.0000007750    -0.0000093625    -0.0010046397
  147  C 10 ZZ     -0.0000140034    -0.0000034822     0.0000079571     0.0000238453    -0.0011179251
  148  C 10 XY     -0.0000023828    -0.0000064025     0.0000056490    -0.0000022300    -0.0005288555
  149  C 10 XZ      0.0000071340     0.0000281900    -0.0000201453    -0.0000024446     0.0006075900
  150  C 10 YZ     -0.0000030566     0.0000019512     0.0000005474    -0.0000102410     0.0011856966
  151  C 11  S      0.0000022854     0.0000018262    -0.0000122540     0.0000094217     0.0007849166
  152  C 11  S     -0.0000161889    -0.0000198664     0.0000183889     0.0000130777    -0.0006612282
  153  C 11  S      0.0003582131     0.0009907568    -0.0008561036    -0.0003068918    -0.0042529034
  154  C 11  X     -0.0000071448    -0.0000297187     0.0000234223     0.0000090866    -0.0000981141
  155  C 11  Y      0.0000065874     0.0000035473    -0.0000042264    -0.0000076612     0.0001063788
  156  C 11  Z      0.0000030432     0.0000036924    -0.0000070650    -0.0000062081    -0.0000413193
  157  C 11  X     -0.0000703712    -0.0001893950     0.0001938009     0.0000336646     0.0019377918
  158  C 11  Y     -0.0001054568    -0.0002475527     0.0001721681     0.0000998314    -0.0022919589
  159  C 11  Z      0.0001314090     0.0002849973    -0.0002342077    -0.0001177911     0.0009282820
  160  C 11 XX      0.0000071939     0.0000198118    -0.0000160400    -0.0000056292     0.0001871388
  161  C 11 YY     -0.0000017513    -0.0000060953     0.0000035346    -0.0000003861     0.0000230010
  162  C 11 ZZ     -0.0000031607     0.0000022186     0.0000002927     0.0000013581     0.0000145184
  163  C 11 XY     -0.0000022040    -0.0000017531     0.0000023104     0.0000007609    -0.0000396999
  164  C 11 XZ     -0.0000071406    -0.0000082375     0.0000100160     0.0000061999    -0.0001926938
  165  C 11 YZ     -0.0000012046     0.0000009057     0.0000015288    -0.0000029371    -0.0002066189
  166  C 12  S     -0.0000002792     0.0000011238    -0.0000097833     0.0000047436    -0.0004329224
  167  C 12  S      0.0000006213     0.0000099406    -0.0000161246     0.0000009258    -0.0006009130
  168  C 12  S     -0.0001336185    -0.0001537718     0.0000767654    -0.0000507800    -0.0018191281
  169  C 12  X      0.0000061158    -0.0000034261     0.0000016401    -0.0000016465     0.0002600040
  170  C 12  Y      0.0000011918    -0.0000151719     0.0000107788     0.0000033938    -0.0000216912
  171  C 12  Z      0.0000078307     0.0000079499    -0.0000086692    -0.0000098568    -0.0001111241
  172  C 12  X      0.0000539667     0.0000908657    -0.0000710323     0.0000151734    -0.0007964631
  173  C 12  Y     -0.0000362970    -0.0000906935     0.0000883203     0.0000690544     0.0000327480
  174  C 12  Z     -0.0000048252     0.0000529027    -0.0000418523    -0.0000373357     0.0003694517
  175  C 12 XX     -0.0000003662     0.0000002691    -0.0000020215    -0.0000000070    -0.0001002124
  176  C 12 YY     -0.0000013497     0.0000007450    -0.0000001186    -0.0000007315    -0.0001984928
  177  C 12 ZZ     -0.0000008533     0.0000061343    -0.0000043512    -0.0000017973    -0.0002004948
  178  C 12 XY      0.0000017768     0.0000052020    -0.0000045813    -0.0000038699    -0.0000283498
  179  C 12 XZ     -0.0000004880    -0.0000027740     0.0000028974    -0.0000003977    -0.0000695371
  180  C 12 YZ     -0.0000006026     0.0000029624    -0.0000016500     0.0000003202    -0.0000475025
  181  C 13  S      0.0000048048     0.0000019849    -0.0000066338     0.0000073716     0.0007297407
  182  C 13  S      0.0000079231     0.0000452565    -0.0000273064    -0.0000229271    -0.0006307302
  183  C 13  S     -0.0000805516    -0.0004740386     0.0003278952     0.0004882212    -0.0049746014
  184  C 13  X      0.0000040143     0.0000051564    -0.0000052170    -0.0000103782    -0.0000343638
  185  C 13  Y      0.0000026667     0.0000059897    -0.0000081057    -0.0000078428    -0.0000943911
  186  C 13  Z      0.0000006735    -0.0000155263     0.0000101925     0.0000034023     0.0000920814
  187  C 13  X      0.0000294553     0.0002361835    -0.0001675200    -0.0001990066     0.0011363003
  188  C 13  Y     -0.0000156833    -0.0002324264     0.0002459423     0.0001538998     0.0019581083
  189  C 13  Z      0.0000082719     0.0000655769    -0.0001185882    -0.0000481379    -0.0021676672
  190  C 13 XX     -0.0000014926    -0.0000133332     0.0000114095     0.0000105107     0.0002232373
  191  C 13 YY      0.0000003942     0.0000126563    -0.0000063450    -0.0000025421     0.0000438179
  192  C 13 ZZ      0.0000024191     0.0000065098    -0.0000050094    -0.0000073559    -0.0000431876
  193  C 13 XY     -0.0000007994     0.0000076686    -0.0000050681    -0.0000018976    -0.0001538047
  194  C 13 XZ      0.0000013109     0.0000116045    -0.0000069957    -0.0000083147    -0.0001147453
  195  C 13 YZ     -0.0000014995     0.0000039122     0.0000003296    -0.0000024599    -0.0001601377
  196  C 14  S      0.0000100699     0.0000541996    -0.0000885521    -0.0000360290     0.0144257963
  197  C 14  S      0.0000045022     0.0000309407    -0.0000575975    -0.0000197642     0.0000785786
  198  C 14  S      0.0004963264     0.0013020981    -0.0008609867    -0.0009912002     0.0158184332
  199  C 14  X     -0.0000123739    -0.0000486763     0.0000353459     0.0000373370     0.0010440870
  200  C 14  Y      0.0000064357     0.0000093744     0.0000122955    -0.0000073667    -0.0012459336
  201  C 14  Z     -0.0000095622     0.0000213575    -0.0000278424    -0.0000068426     0.0005166537
  202  C 14  X     -0.0001127405    -0.0001544811     0.0001469745     0.0000587793     0.0023513274
  203  C 14  Y      0.0001166962     0.0004120266    -0.0005466589    -0.0001677102     0.0023849795
  204  C 14  Z     -0.0001327903    -0.0001424357     0.0003602078     0.0002510436    -0.0030697958
  205  C 14 XX      0.0000079797     0.0000454523    -0.0000391919    -0.0000306803    -0.0010240615
  206  C 14 YY     -0.0000021197     0.0000237943    -0.0000221933     0.0000132884    -0.0011594411
  207  C 14 ZZ      0.0000100281    -0.0000055739    -0.0000128018    -0.0000173028    -0.0001961938
  208  C 14 XY     -0.0000098919    -0.0000127481     0.0000133819     0.0000123239     0.0012073577
  209  C 14 XZ      0.0000056425    -0.0000129322     0.0000036601    -0.0000017628    -0.0004220586
  210  C 14 YZ     -0.0000084643     0.0000133012    -0.0000015168    -0.0000027647     0.0005088442
  211  H 15  S      0.0001774182    -0.0001588021    -0.0002799208    -0.0007418867     0.0000318307
  212  H 15  S     -0.0006784301     0.0001596230     0.0006765300    -0.0020739878     0.0001381670
  213  H 16  S     -0.0031282179     0.0001872587     0.0000611172     0.0003014075    -0.0001048858
  214  H 16  S      0.0067540931     0.0006655964     0.0011263704     0.0006481677    -0.0001750361
  215  H 17  S      0.0001133707     0.0000628031    -0.0002259930     0.0004036207    -0.0001329352
  216  H 17  S     -0.0008629512    -0.0010005181    -0.0005602825     0.0010115427     0.0003255003
  217  H 18  S      0.0001571130    -0.0026674945     0.0002291898    -0.0007017383    -0.0004457297
  218  H 18  S      0.0009649574     0.0070829771     0.0004710204    -0.0018420594    -0.0001747838
  219  H 19  S      0.0000628971    -0.0004687693     0.0005407148    -0.0009691394    -0.0000095747
  220  H 19  S      0.0004251049    -0.0000504673    -0.0001829504     0.0088237665     0.0004090264
  221  H 20  S     -0.0004288844    -0.0004851678    -0.0002138931    -0.0010759136    -0.0001345032
  222  H 20  S     -0.0001464389    -0.0004306325    -0.0003147498     0.0086174570    -0.0002270763
  223  H 21  S     -0.0000181835    -0.0000859848     0.0000684976     0.0000270782     0.0002147478
  224  H 21  S      0.0000597863    -0.0000089857    -0.0001627884     0.0000535193    -0.0012638143
  225  H 22  S      0.0000145990     0.0000249463    -0.0000190982    -0.0000114012     0.0004596954
  226  H 22  S      0.0000209971     0.0000141706     0.0000021338    -0.0000152592     0.0013750194
  227  H 23  S     -0.0000024783    -0.0000042340     0.0000067069    -0.0000020556     0.0002569994
  228  H 23  S      0.0000004847    -0.0000096118     0.0000042603     0.0000029766     0.0006199857
  229  H 24  S     -0.0000007525    -0.0000299444     0.0000289240     0.0000184004     0.0004423941
  230  H 24  S      0.0000034158    -0.0000763083     0.0001038826     0.0000331796     0.0013695007
  231  H 25  S      0.0000085854     0.0000117544    -0.0000072535    -0.0000227269     0.0002647689
  232  H 25  S     -0.0000053666    -0.0000076544    -0.0003437804     0.0000582211    -0.0014290363
  233  C 26  S      0.0003092966    -0.0002903752    -0.0004925473     0.0001000182    -0.0021145275
  234  C 26  S      0.0007775272    -0.0005887736    -0.0003239568     0.0000424406    -0.0022234442
  235  C 26  S      0.0041529340    -0.0081040641     0.0072077041    -0.0012821373    -0.0653208643
  236  C 26  X     -0.0002202052     0.0001658788     0.0001292631    -0.0000337788     0.0012455474
  237  C 26  Y     -0.0001085450    -0.0002075687     0.0002679485     0.0001230656    -0.0000853875
  238  C 26  Z      0.0000399008     0.0000640645    -0.0002994111     0.0000916056    -0.0005650733
  239  C 26  X      0.0020543847     0.0050820083    -0.0083703598     0.0008354304    -0.0702493978
  240  C 26  Y      0.0007412876    -0.0000882854    -0.0007901444    -0.0017181163     0.0023789210
  241  C 26  Z     -0.0004732853    -0.0048635890     0.0050354260    -0.0008985859     0.0315338456
  242  C 26 XX     -0.0000366538    -0.0000499985    -0.0002074713    -0.0000441255     0.0005649122
  243  C 26 YY      0.0001633397     0.0000267406    -0.0001742500     0.0000353366    -0.0005537066
  244  C 26 ZZ      0.0001168361    -0.0002799250    -0.0001643046     0.0000033866    -0.0003672108
  245  C 26 XY      0.0000143868     0.0000199647    -0.0000386783     0.0000103453     0.0000103320
  246  C 26 XZ      0.0001073303    -0.0000115045     0.0000735960     0.0000284345    -0.0006090311
  247  C 26 YZ     -0.0000019695    -0.0002057402     0.0000300871    -0.0000312309     0.0000172752
  248  C 27  S     -0.0001516571    -0.0001401921     0.0005505164    -0.0001578109     0.0131236064
  249  C 27  S     -0.0000953312    -0.0004422101     0.0008466889    -0.0001242471     0.0024100104
  250  C 27  S     -0.0035702489    -0.0013631692     0.0047030095    -0.0009171414     0.0768031278
  251  C 27  X      0.0000199996    -0.0000481486    -0.0001974423     0.0000259760    -0.0005738448
  252  C 27  Y      0.0000463043     0.0000411162    -0.0000265551    -0.0000698208     0.0000618343
  253  C 27  Z      0.0000040721    -0.0000646162     0.0001251040    -0.0000272184     0.0002064021
  254  C 27  X      0.0010907602     0.0019462969    -0.0013857966    -0.0004806603    -0.0672334178
  255  C 27  Y     -0.0006850599    -0.0006328613     0.0009021882     0.0011842442     0.0026928568
  256  C 27  Z     -0.0006573517     0.0007612684    -0.0002236247     0.0004158963     0.0308574275
  257  C 27 XX     -0.0000007635     0.0000080690     0.0001724665    -0.0000246047    -0.0025020753
  258  C 27 YY     -0.0000330432    -0.0000811332     0.0001573630    -0.0000283594     0.0003193139
  259  C 27 ZZ     -0.0000471227    -0.0000152388     0.0001343149    -0.0000022481    -0.0001744668
  260  C 27 XY      0.0000254589     0.0000085530    -0.0000270950    -0.0000389697     0.0002256463
  261  C 27 XZ      0.0000100154    -0.0000802960     0.0000162448    -0.0000372188     0.0014483823
  262  C 27 YZ     -0.0000128176     0.0000130412     0.0000076364     0.0000207769    -0.0000124814
  263  C 28  S      0.0000710308    -0.0005693978    -0.0090482177    -0.0000339648     0.0003031059
  264  C 28  S      0.0004923202    -0.0003795590    -0.0014685378    -0.0009876583    -0.0004236390
  265  C 28  S      0.0267678875    -0.0199618880     0.0885355920     0.0049834603     0.0137830532
  266  C 28  X     -0.0005854536     0.0003379803    -0.0007735294     0.0001336309    -0.0003464761
  267  C 28  Y      0.0006294852    -0.0001472570     0.0020027326    -0.0001172804     0.0001981341
  268  C 28  Z      0.0000191064     0.0001866516    -0.0007659936     0.0001499848     0.0000224491
  269  C 28  X      0.0062040104    -0.0131889628     0.0158748901    -0.0045255967     0.0083664225
  270  C 28  Y     -0.0181561712     0.0175697574    -0.0260563833     0.0063955655    -0.0149522741
  271  C 28  Z      0.0033987786    -0.0103108467     0.0092362253    -0.0032530420     0.0073346611
  272  C 28 XX     -0.0006548444    -0.0000309013    -0.0009825838    -0.0000075168    -0.0000178275
  273  C 28 YY      0.0003268325     0.0001413682    -0.0023275099     0.0001512206     0.0000323589
  274  C 28 ZZ     -0.0004010817     0.0001814608    -0.0009017880    -0.0002385239    -0.0000000543
  275  C 28 XY     -0.0003367879    -0.0001781517     0.0013749066    -0.0002076456    -0.0000801275
  276  C 28 XZ     -0.0002477354    -0.0000024325    -0.0007457580    -0.0001335047     0.0000344608
  277  C 28 YZ     -0.0002148491    -0.0001213391     0.0009680557    -0.0000211681    -0.0000313931

                         11               12               13               14               15
                  -10.5848095953   -10.5845397925   -10.5827036364   -10.5821687762   -10.5820787828
    1  C  1  S      0.0004288372    -0.0000638448     0.0000667005     0.0000141026     0.0002356086
    2  C  1  S     -0.0020419717     0.0002495243    -0.0002483728    -0.0000723408    -0.0012299413
    3  C  1  S     -0.0159948456    -0.0005731488     0.0000098343     0.0018709012     0.0168783927
    4  C  1  X     -0.0007119996     0.0000388597    -0.0000621335     0.0000145103     0.0000137168
    5  C  1  Y      0.0003195038     0.0000057845     0.0000455483    -0.0000167732    -0.0001414759
    6  C  1  Z      0.0004625793    -0.0000501413     0.0000477028    -0.0000018992     0.0000731274
    7  C  1  X     -0.0050217120    -0.0000776250    -0.0001791048     0.0005038794     0.0044670654
    8  C  1  Y     -0.0007852701    -0.0005082812    -0.0003294612     0.0000810391     0.0014585349
    9  C  1  Z      0.0053042129     0.0001720531     0.0000866676    -0.0005621227    -0.0051821468
   10  C  1 XX     -0.0004580271     0.0000392203    -0.0000688643    -0.0000028048    -0.0001121538
   11  C  1 YY     -0.0001693928     0.0000117647    -0.0000291765    -0.0000069422    -0.0001055521
   12  C  1 ZZ     -0.0001926671     0.0000468953    -0.0000183441    -0.0000111339    -0.0001762083
   13  C  1 XY     -0.0001493293     0.0000195656    -0.0000155367    -0.0000034127    -0.0000533838
   14  C  1 XZ      0.0000302613     0.0000072394     0.0000056267    -0.0000092500    -0.0001153136
   15  C  1 YZ     -0.0001567967     0.0000037796    -0.0000176100     0.0000027148     0.0000029004
   16  C  2  S      0.0000613589     0.0000382527    -0.0000077674    -0.0000263890    -0.0003009992
   17  C  2  S     -0.0019463643     0.0000913428    -0.0000842648     0.0001004091     0.0006666922
   18  C  2  S      0.0159906214    -0.0017487696     0.0002814005    -0.0011759128    -0.0082478690
   19  C  2  X     -0.0001492229    -0.0000546928    -0.0000324429     0.0000211375     0.0002697044
   20  C  2  Y     -0.0000670295     0.0000010350    -0.0000083572    -0.0000038741    -0.0000413717
   21  C  2  Z     -0.0005716805     0.0000673255    -0.0000635522    -0.0000010509    -0.0001416324
   22  C  2  X      0.0040220870    -0.0004410900     0.0001799782    -0.0002523347    -0.0016992073
   23  C  2  Y      0.0060574308    -0.0002508066     0.0004391775    -0.0004294876    -0.0035572418
   24  C  2  Z     -0.0005460124     0.0000380512    -0.0003056612    -0.0000618094    -0.0006159291
   25  C  2 XX     -0.0001248300    -0.0000237090    -0.0000322215     0.0000081518     0.0001080794
   26  C  2 YY     -0.0002004211     0.0000091109    -0.0000066739     0.0000155045     0.0001223084
   27  C  2 ZZ     -0.0003023502     0.0000124733    -0.0000157246     0.0000170012     0.0001189845
   28  C  2 XY      0.0002081626    -0.0000084087     0.0000100405    -0.0000138145    -0.0000987236
   29  C  2 XZ     -0.0002665351     0.0000016632    -0.0000269134     0.0000147430     0.0001162001
   30  C  2 YZ     -0.0000619343     0.0000086886    -0.0000075063    -0.0000018170    -0.0000305151
   31  C  3  S     -0.0007200574     0.0001371670    -0.0000323004     0.0000397328     0.0002271172
   32  C  3  S      0.0028411560    -0.0003984340     0.0002735994    -0.0000634887     0.0000063830
   33  C  3  S     -0.0214392869     0.0035237761    -0.0024628811     0.0004179690    -0.0011935166
   34  C  3  X      0.0008187767    -0.0001250072    -0.0000120009    -0.0000661259    -0.0004976127
   35  C  3  Y     -0.0001321120     0.0000471988    -0.0000263530    -0.0000075861    -0.0001357508
   36  C  3  Z      0.0006054872    -0.0000574249     0.0000399880    -0.0000095054     0.0000281652
   37  C  3  X     -0.0019778943     0.0006189649    -0.0007223268    -0.0001503596    -0.0020890252
   38  C  3  Y     -0.0009767561     0.0002804207    -0.0000519308    -0.0000053974    -0.0003684097
   39  C  3  Z     -0.0070462812     0.0012624780    -0.0006209166     0.0003190089     0.0017085158
   40  C  3 XX      0.0004761037    -0.0000951824    -0.0000438623    -0.0000467523    -0.0003378091
   41  C  3 YY      0.0003281067    -0.0000302019     0.0000416844    -0.0000128099    -0.0000729742
   42  C  3 ZZ      0.0005648992    -0.0000410574     0.0000310645    -0.0000103370     0.0000304923
   43  C  3 XY     -0.0000260469    -0.0000233269    -0.0000332742     0.0000006322     0.0000353458
   44  C  3 XZ      0.0003882489    -0.0000074417     0.0000096382    -0.0000079199     0.0000041511
   45  C  3 YZ     -0.0000868624     0.0000196148    -0.0000027397     0.0000048774     0.0000257496
   46  C  4  S     -0.0002879627     0.0001103985     0.0000529937     0.0000220063     0.0000600085
   47  C  4  S      0.0014152412    -0.0000031699     0.0000407395    -0.0000593675    -0.0003720689
   48  C  4  S      0.0296377039    -0.0059054670    -0.0004668648    -0.0011591504    -0.0027642023
   49  C  4  X      0.0005199643    -0.0001485978    -0.0000804392    -0.0000556761    -0.0003837528
   50  C  4  Y     -0.0007826392     0.0000595647    -0.0000022951     0.0000332558     0.0001873401
   51  C  4  Z      0.0001965036     0.0000257495     0.0000631264     0.0000311885     0.0003515611
   52  C  4  X     -0.0038883790     0.0002850744    -0.0012149348    -0.0000899549    -0.0011897748
   53  C  4  Y     -0.0141300392     0.0023343343    -0.0003018747     0.0004241756    -0.0000310015
   54  C  4  Z      0.0075389996    -0.0008478558     0.0004388570    -0.0001985200    -0.0003973082
   55  C  4 XX     -0.0003673369     0.0000097201    -0.0000956576    -0.0000165816    -0.0002099670
   56  C  4 YY      0.0004512447    -0.0000230842     0.0000276438    -0.0000014583     0.0001202345
   57  C  4 ZZ      0.0003799143    -0.0000152366     0.0000019092    -0.0000265883    -0.0002106625
   58  C  4 XY      0.0000097605     0.0000188798     0.0000452906     0.0000021813    -0.0000284483
   59  C  4 XZ      0.0002642094     0.0000205913     0.0000473696     0.0000002122     0.0000280278
   60  C  4 YZ     -0.0001868354    -0.0000120718    -0.0000282002    -0.0000078067    -0.0001157914
   61  C  5  S      0.0030380170     0.0002693582    -0.0004306854    -0.0004572736    -0.0042526894
   62  C  5  S      0.0009801727    -0.0004982530     0.0006016020     0.0000252998     0.0000573160
   63  C  5  S      0.0447204667    -0.0088952347     0.0082018394     0.0042315163     0.0604475886
   64  C  5  X      0.0004325256     0.0000560601     0.0000515920    -0.0000922942    -0.0009967070
   65  C  5  Y      0.0002371073    -0.0001641638    -0.0001340955    -0.0000283573    -0.0000616739
   66  C  5  Z     -0.0004663252     0.0000837297     0.0001577326     0.0001050100     0.0009081310
   67  C  5  X      0.0671579575    -0.0069373489     0.0044700901    -0.0000840996     0.0166450456
   68  C  5  Y     -0.0041923432     0.0034130322     0.0028577554     0.0004229236    -0.0003485229
   69  C  5  Z     -0.0373387309     0.0020441910    -0.0057924969    -0.0004165564    -0.0109434157
   70  C  5 XX      0.0030639137    -0.0000632502    -0.0000435204    -0.0002467138    -0.0019817534
   71  C  5 YY      0.0000057577    -0.0000653310     0.0000904319     0.0000076982    -0.0000585737
   72  C  5 ZZ      0.0007314457    -0.0000879406     0.0000314052    -0.0000655592    -0.0005921685
   73  C  5 XY     -0.0000818398    -0.0000213015    -0.0000169177    -0.0000052236    -0.0000032330
   74  C  5 XZ     -0.0014040801    -0.0000544874     0.0001404305     0.0001541960     0.0012202973
   75  C  5 YZ      0.0000918262     0.0000329181     0.0000271542    -0.0000055370    -0.0001299636
   76  C  6  S     -0.0000658414    -0.0000845218    -0.0000538168    -0.0000213232    -0.0001851973
   77  C  6  S     -0.0000314251    -0.0000219284     0.0000351161     0.0000323566     0.0003149603
   78  C  6  S     -0.0066932569     0.0023746798    -0.0004345187    -0.0003291976    -0.0059644138
   79  C  6  X     -0.0001646258     0.0000354757     0.0000188144     0.0000273191     0.0002453209
   80  C  6  Y     -0.0001743172    -0.0000071865    -0.0000265499     0.0000125668     0.0001222918
   81  C  6  Z      0.0002314168    -0.0000463456    -0.0000103334    -0.0000202864    -0.0001447852
   82  C  6  X     -0.0001751129     0.0001975923    -0.0000805488    -0.0001367981    -0.0015497560
   83  C  6  Y      0.0007206173    -0.0006815866     0.0001711725     0.0002269584     0.0030213275
   84  C  6  Z      0.0039730139    -0.0006495487     0.0003140710    -0.0000867385    -0.0000113336
   85  C  6 XX      0.0000886911    -0.0000056036     0.0000255536     0.0000127269     0.0001473064
   86  C  6 YY      0.0000257545     0.0000218428     0.0000015989    -0.0000072212    -0.0000907761
   87  C  6 ZZ     -0.0002284116     0.0000408462     0.0000013334     0.0000144714     0.0000903362
   88  C  6 XY      0.0000649002    -0.0000146740     0.0000215886     0.0000032900     0.0000405574
   89  C  6 XZ     -0.0001070124    -0.0000048430    -0.0000200157    -0.0000058195    -0.0000811428
   90  C  6 YZ     -0.0000057526     0.0000213189     0.0000003040    -0.0000054838    -0.0000805398
   91  C  7  S      0.0000858797    -0.0000760054    -0.0000522225     0.0000573988     0.0007136697
   92  C  7  S     -0.0014898406     0.0001949295     0.0000090142    -0.0000322386    -0.0007082062
   93  C  7  S      0.0377767265    -0.0029941301     0.0018019078    -0.0006002641     0.0033387795
   94  C  7  X     -0.0002413741     0.0000136669    -0.0000244903    -0.0000017312    -0.0000905780
   95  C  7  Y      0.0004345117    -0.0000268098     0.0000421734    -0.0000192881    -0.0001438991
   96  C  7  Z     -0.0003959084     0.0000400201    -0.0000317885     0.0000222163     0.0001757904
   97  C  7  X     -0.0253183235     0.0022602705    -0.0017133337     0.0001944618    -0.0030176584
   98  C  7  Y      0.0391134207    -0.0034681781     0.0020825462    -0.0003810148     0.0047107791
   99  C  7  Z     -0.0207181917     0.0019602956    -0.0007551539     0.0002775249    -0.0021829153
  100  C  7 XX     -0.0001148555     0.0000311843     0.0000188767    -0.0000064448    -0.0001229240
  101  C  7 YY      0.0000495601     0.0000201130     0.0000259365    -0.0000187428    -0.0001966695
  102  C  7 ZZ     -0.0000669407     0.0000189478     0.0000072189    -0.0000227340    -0.0002566382
  103  C  7 XY     -0.0001516383     0.0000023896    -0.0000120353    -0.0000007060    -0.0000342985
  104  C  7 XZ      0.0001289232    -0.0000303935     0.0000058549    -0.0000016792     0.0000309766
  105  C  7 YZ     -0.0001975645     0.0000077083     0.0000008078     0.0000117093     0.0000595878
  106  C  8  S      0.0083590394    -0.0160165150     0.0149516419    -0.0009968453     0.0099449107
  107  C  8  S     -0.0001100487    -0.0012051969     0.0010050293     0.0001212488    -0.0016918509
  108  C  8  S      0.0047749450     0.0272432325    -0.0294624436     0.0000724234    -0.0501414708
  109  C  8  X     -0.0011122048    -0.0004017692     0.0008114114    -0.0000691869    -0.0009908193
  110  C  8  Y      0.0000271174    -0.0008379632    -0.0008698740    -0.0003600207     0.0001350346
  111  C  8  Z      0.0005066440     0.0008888333     0.0003160867     0.0003278381     0.0003662208
  112  C  8  X     -0.0254151304    -0.0084325903     0.0133222026    -0.0003883965     0.0094757254
  113  C  8  Y      0.0019861612    -0.0082402162    -0.0099375511     0.0030579176    -0.0006708706
  114  C  8  Z      0.0108819849     0.0108437246     0.0017103854    -0.0023066680    -0.0039829012
  115  C  8 XX      0.0026486764    -0.0002318387     0.0009113526    -0.0001465743     0.0016211202
  116  C  8 YY     -0.0000247446    -0.0010649649     0.0011700618    -0.0003666993    -0.0002360340
  117  C  8 ZZ      0.0004619830    -0.0010518962     0.0002128692    -0.0002746712     0.0001902902
  118  C  8 XY     -0.0002070173    -0.0004009082    -0.0011409497     0.0000057125    -0.0000449086
  119  C  8 XZ     -0.0013954408     0.0004902075     0.0003841429     0.0001035731    -0.0009764520
  120  C  8 YZ      0.0000090573     0.0012498766    -0.0006146115     0.0003900922     0.0000983636
  121  N  9  S      0.0000257404    -0.0000029782     0.0000015812    -0.0000000586     0.0000025253
  122  N  9  S     -0.0012815838     0.0001399352    -0.0000923838     0.0000054404    -0.0001427535
  123  N  9  S      0.0308344494    -0.0029960603     0.0018191959    -0.0002039330     0.0039624359
  124  N  9  X     -0.0000947643     0.0000040779     0.0000190386     0.0000042760     0.0000087446
  125  N  9  Y      0.0001755320    -0.0000143926     0.0000121926    -0.0000068487    -0.0000474101
  126  N  9  Z     -0.0001238232     0.0000051013    -0.0000311819     0.0000015709     0.0000190858
  127  N  9  X     -0.0039117843     0.0003884474    -0.0000804309     0.0000335109    -0.0005684475
  128  N  9  Y      0.0061767674    -0.0006332851     0.0003736117    -0.0000389402     0.0007186804
  129  N  9  Z     -0.0034719772     0.0003148079    -0.0003527835     0.0000002036    -0.0004649907
  130  N  9 XX     -0.0003044649     0.0000350917    -0.0000389079     0.0000020549    -0.0000009470
  131  N  9 YY     -0.0002456008     0.0000241288    -0.0000215420     0.0000034786    -0.0000030555
  132  N  9 ZZ     -0.0002800291     0.0000351687    -0.0000153421     0.0000019429    -0.0000220618
  133  N  9 XY     -0.0000504500     0.0000119643     0.0000081404    -0.0000027114    -0.0000409891
  134  N  9 XZ      0.0000396656    -0.0000063898     0.0000030545     0.0000021402     0.0000238018
  135  N  9 YZ     -0.0000783839     0.0000116577    -0.0000141433    -0.0000019859    -0.0000164237
  136  C 10  S      0.0039547896     0.9783222158     0.0017263275     0.1466048880    -0.0042742058
  137  C 10  S      0.0004683872     0.0402197055     0.0004067449     0.0074772585    -0.0009214548
  138  C 10  S      0.0131706852    -0.0217201482     0.0127354927    -0.0162717128     0.0197845170
  139  C 10  X      0.0000134632     0.0002736450     0.0000044031     0.0017041330    -0.0005057003
  140  C 10  Y     -0.0000374193    -0.0009606936     0.0000832307    -0.0002867586     0.0001520491
  141  C 10  Z      0.0000244183     0.0006567032    -0.0000713596    -0.0005993515     0.0001205746
  142  C 10  X      0.0071093502    -0.0015512343    -0.0052243792     0.0014717556     0.0064897413
  143  C 10  Y     -0.0067083261    -0.0016159165    -0.0010797463     0.0016498900    -0.0043988533
  144  C 10  Z      0.0020023195     0.0020964963     0.0034285669    -0.0020830681     0.0004149554
  145  C 10 XX     -0.0001767155     0.0008223115    -0.0000141243     0.0017449830    -0.0002593941
  146  C 10 YY     -0.0000005011     0.0001697229    -0.0002363686     0.0001275515    -0.0001521138
  147  C 10 ZZ     -0.0001513735     0.0001037147    -0.0000431151     0.0004339489    -0.0000492780
  148  C 10 XY     -0.0001372295    -0.0001502579     0.0001668207    -0.0000788215     0.0001571666
  149  C 10 XZ      0.0001566539    -0.0010320407    -0.0000853077    -0.0010320929     0.0000830389
  150  C 10 YZ     -0.0000200602    -0.0012479922     0.0002207272    -0.0002648545     0.0001835999
  151  C 11  S      0.0006641984     0.1474462434    -0.0005599814    -0.9389341368     0.1094665082
  152  C 11  S     -0.0003056265     0.0045849260     0.0009761148    -0.0383134524     0.0045360276
  153  C 11  S     -0.0101282541     0.0076966730     0.0003964058     0.0281974568    -0.0195153885
  154  C 11  X      0.0001211775     0.0018418233    -0.0000492055     0.0008743200    -0.0000353379
  155  C 11  Y      0.0000628379    -0.0001701125    -0.0002076381     0.0003565189    -0.0000522758
  156  C 11  Z     -0.0001098549    -0.0007629877     0.0001957849    -0.0007228824     0.0000623555
  157  C 11  X      0.0016690804     0.0000380879     0.0012177836     0.0004599506     0.0042628923
  158  C 11  Y      0.0013901832     0.0000043972     0.0016244235    -0.0022262067     0.0036152314
  159  C 11  Z     -0.0019588852    -0.0000224078    -0.0019297471     0.0016146345    -0.0050673427
  160  C 11 XX     -0.0000306175    -0.0016893065     0.0001438644    -0.0012906605     0.0000741785
  161  C 11 YY     -0.0000623400    -0.0001733986     0.0001950729     0.0000233121     0.0000658409
  162  C 11 ZZ     -0.0000829253    -0.0004233923     0.0001641337     0.0002917951     0.0000174917
  163  C 11 XY     -0.0000253376     0.0001643764    -0.0000373493     0.0007054847    -0.0000677693
  164  C 11 XZ     -0.0000634317     0.0007176970     0.0001105980     0.0007878261     0.0000379565
  165  C 11 YZ     -0.0000967282    -0.0000898540     0.0001056272     0.0007085622     0.0000127024
  166  C 12  S     -0.0004643210     0.0154967609    -0.0423034309    -0.2406424708     0.0247025588
  167  C 12  S     -0.0003051907    -0.0000641670    -0.0009473517    -0.0085001416     0.0005922190
  168  C 12  S      0.0066078971    -0.0020491236     0.0023273477    -0.0068917667     0.0115608017
  169  C 12  X      0.0001468505     0.0001135845    -0.0001682434    -0.0010241266     0.0000775797
  170  C 12  Y     -0.0000134409     0.0000583807    -0.0000110412     0.0012352621    -0.0001433375
  171  C 12  Z     -0.0000590016    -0.0001047395     0.0000916409    -0.0005175685     0.0000824079
  172  C 12  X     -0.0028624037    -0.0003529475     0.0011014888    -0.0002844802    -0.0046320590
  173  C 12  Y      0.0001305794    -0.0019251098    -0.0019945372     0.0001735647     0.0003565327
  174  C 12  Z      0.0012848580     0.0017628271     0.0011058592    -0.0000059037     0.0019657205
  175  C 12 XX     -0.0000845817     0.0000896838    -0.0000839910     0.0007818564    -0.0001259505
  176  C 12 YY     -0.0000528947     0.0000154852     0.0000452498     0.0010826526    -0.0000915025
  177  C 12 ZZ     -0.0000934177    -0.0000007745     0.0000835716     0.0003718150    -0.0000119131
  178  C 12 XY     -0.0000337832    -0.0000359166     0.0000884032    -0.0008172732     0.0001117388
  179  C 12 XZ     -0.0000149310    -0.0000774143     0.0000481624     0.0003665561     0.0000014303
  180  C 12 YZ     -0.0000863576    -0.0000910550     0.0000382312    -0.0004047202     0.0000705434
  181  C 13  S      0.0002045138    -0.0026442664    -0.2145913051    -0.0722630752     0.0137290124
  182  C 13  S     -0.0002993325    -0.0010331482    -0.0073229470    -0.0022770432     0.0005119783
  183  C 13  S     -0.0107319452    -0.0013006704    -0.0063295576    -0.0000328779    -0.0157621863
  184  C 13  X      0.0001650897     0.0001694963    -0.0017274297     0.0001203768     0.0001135734
  185  C 13  Y     -0.0000729359    -0.0001967346     0.0000255775     0.0001121943    -0.0000052201
  186  C 13  Z     -0.0000187605     0.0000785748     0.0008211329    -0.0001511861    -0.0000502016
  187  C 13  X      0.0026581720    -0.0015397033     0.0001405557     0.0037928454     0.0057543669
  188  C 13  Y     -0.0018377587     0.0016169154     0.0000316861     0.0000364153    -0.0039983892
  189  C 13  Z      0.0002247853    -0.0005796691    -0.0000935694    -0.0018791647     0.0004959591
  190  C 13 XX     -0.0000244832    -0.0000915184     0.0015600897    -0.0002203078    -0.0001401632
  191  C 13 YY     -0.0000544965    -0.0001632323     0.0001737683     0.0000289761     0.0000536755
  192  C 13 ZZ     -0.0000976940    -0.0002266597     0.0005059833     0.0000619035     0.0000702425
  193  C 13 XY     -0.0000591996    -0.0001019680    -0.0000065498     0.0001227198     0.0000758897
  194  C 13 XZ     -0.0000342220    -0.0000186638    -0.0007201312     0.0000810445     0.0001083619
  195  C 13 YZ     -0.0000816767    -0.0000544427     0.0000933617     0.0000112736     0.0000679086
  196  C 14  S      0.0015468634     0.0006978803    -0.9637104892     0.0334343101     0.0489450683
  197  C 14  S      0.0003970440    -0.0002964903    -0.0395449473     0.0018895646     0.0013966383
  198  C 14  S      0.0143074878    -0.0113078037     0.0209908944     0.0044443378     0.0164881851
  199  C 14  X     -0.0000474994    -0.0000671838     0.0003078039     0.0000226659    -0.0002523969
  200  C 14  Y      0.0000347656     0.0001051747    -0.0009747799     0.0001811455    -0.0000769500
  201  C 14  Z     -0.0000069916    -0.0000535926     0.0006514657    -0.0001605561     0.0001851337
  202  C 14  X      0.0040023203     0.0061240702     0.0028098858     0.0015298408     0.0044084339
  203  C 14  Y      0.0064047347    -0.0015321835    -0.0018851980    -0.0002347623     0.0035687991
  204  C 14  Z     -0.0072457266    -0.0017159705     0.0001725064    -0.0005534795    -0.0051067146
  205  C 14 XX     -0.0002504875    -0.0000271244    -0.0010428668     0.0003277146    -0.0000006558
  206  C 14 YY     -0.0000301583     0.0002314572    -0.0002423456     0.0001046617    -0.0001325507
  207  C 14 ZZ     -0.0000128403     0.0001193413     0.0003370335     0.0000690144    -0.0000992135
  208  C 14 XY      0.0001013788    -0.0000321205     0.0009247767    -0.0001224570    -0.0000232588
  209  C 14 XZ      0.0000060217     0.0000007603     0.0005065346    -0.0000453522     0.0000438989
  210  C 14 YZ     -0.0001156704    -0.0002708433     0.0009233576     0.0000232251     0.0001730444
  211  H 15  S     -0.0001766976    -0.0000457307    -0.0000432508     0.0000153046     0.0002057662
  212  H 15  S     -0.0003367233    -0.0000527256    -0.0000941675     0.0000241305     0.0003716515
  213  H 16  S      0.0003787712     0.0000315535     0.0000736398    -0.0000162512    -0.0001846756
  214  H 16  S      0.0004811456     0.0000704049     0.0001357355    -0.0000189240    -0.0002926161
  215  H 17  S     -0.0001410136    -0.0000297733     0.0000512395     0.0000143978     0.0001232873
  216  H 17  S      0.0003582699     0.0001878690    -0.0000153742     0.0000553467     0.0008513046
  217  H 18  S      0.0009128495    -0.0001357852     0.0000728226    -0.0000431308    -0.0002672052
  218  H 18  S      0.0023221679     0.0000622869     0.0002159536    -0.0000424319     0.0003159562
  219  H 19  S     -0.0001579860    -0.0000178895     0.0000163932     0.0000407543     0.0004091608
  220  H 19  S     -0.0007210763     0.0000873713    -0.0001108094     0.0000178210     0.0000169915
  221  H 20  S      0.0003351224    -0.0000540245     0.0000062687    -0.0000233075    -0.0001667634
  222  H 20  S      0.0006608730    -0.0001362407    -0.0000503186    -0.0000544986    -0.0003804125
  223  H 21  S      0.0009603607    -0.0024201749    -0.0006347386    -0.0001576629     0.0006377979
  224  H 21  S      0.0025744616     0.0067935978    -0.0024748895     0.0026551369     0.0003141486
  225  H 22  S      0.0000133791    -0.0006703822    -0.0005057455     0.0026384571    -0.0006252209
  226  H 22  S      0.0004075293    -0.0004794499    -0.0010143483    -0.0065093209    -0.0000202570
  227  H 23  S      0.0002218972     0.0002957361    -0.0001823272     0.0010220537     0.0002527789
  228  H 23  S      0.0004366396     0.0006707728    -0.0007146869     0.0002446573     0.0001870802
  229  H 24  S     -0.0000075127     0.0004761220     0.0008494033    -0.0001381189    -0.0003398493
  230  H 24  S      0.0003599639     0.0009462694    -0.0000101904    -0.0008986975    -0.0007335174
  231  H 25  S      0.0010099055     0.0006427249     0.0024172912    -0.0002045129     0.0005188489
  232  H 25  S      0.0026616223     0.0024628993    -0.0065052474    -0.0000958108     0.0008948959
  233  C 26  S     -0.6702061588    -0.0064454991     0.0372525114     0.0814771615     0.7226162825
  234  C 26  S     -0.0260882680    -0.0016258241     0.0032340613     0.0043343677     0.0370617694
  235  C 26  S     -0.0375562327    -0.0141358891     0.0193014869     0.0048449385     0.0265426856
  236  C 26  X      0.0015190368    -0.0002183451     0.0002372370     0.0003143045     0.0021164652
  237  C 26  Y      0.0000370968     0.0001468086     0.0001428789    -0.0000065136    -0.0001865581
  238  C 26  Z     -0.0006629632    -0.0000270337    -0.0002284716    -0.0001541397    -0.0009113677
  239  C 26  X      0.0655972189    -0.0155515706     0.0191896070     0.0053912489     0.0687358022
  240  C 26  Y     -0.0011672557    -0.0019727085    -0.0029476003    -0.0003151812    -0.0015867428
  241  C 26  Z     -0.0308650025     0.0089912194    -0.0067098313    -0.0023261480    -0.0318379374
  242  C 26 XX     -0.0027549848    -0.0003296108     0.0005590964     0.0005399443     0.0046232867
  243  C 26 YY      0.0005907076    -0.0001657359     0.0001486470    -0.0000319414    -0.0006804829
  244  C 26 ZZ     -0.0001352821    -0.0002090358     0.0002568406     0.0000966951     0.0005488903
  245  C 26 XY      0.0000266285     0.0000286444    -0.0000211829    -0.0000232042    -0.0001944495
  246  C 26 XZ      0.0019091120     0.0000844721    -0.0002368540    -0.0003066590    -0.0028917968
  247  C 26 YZ     -0.0000303157     0.0000036395    -0.0000141590     0.0000163280     0.0000797594
  248  C 27  S     -0.7278548395     0.0112827639    -0.0363014106    -0.0749043919    -0.6651111165
  249  C 27  S     -0.0314592104     0.0009213997    -0.0022550384    -0.0044216542    -0.0363534191
  250  C 27  S     -0.0525022406     0.0057295959    -0.0087802820    -0.0034863185    -0.0396062607
  251  C 27  X     -0.0012507843     0.0001648820    -0.0001464362     0.0001475585     0.0027136613
  252  C 27  Y      0.0000729202     0.0000501582     0.0000881333    -0.0001124252    -0.0000605252
  253  C 27  Z      0.0005811486    -0.0001293569     0.0000101145     0.0000287151    -0.0012002889
  254  C 27  X     -0.0025618638    -0.0222507987     0.0243595972     0.0071838250     0.0610706919
  255  C 27  Y     -0.0002717014     0.0042589616     0.0021117983    -0.0003777189    -0.0031507591
  256  C 27  Z      0.0013150752     0.0074357344    -0.0137021180    -0.0032124915    -0.0273350209
  257  C 27 XX     -0.0029436447     0.0004301762    -0.0008567773    -0.0004277576    -0.0044273965
  258  C 27 YY      0.0001644028     0.0001371871    -0.0001612169     0.0000083822     0.0003804335
  259  C 27 ZZ     -0.0004901892     0.0003248958    -0.0000615899    -0.0001512379    -0.0005777704
  260  C 27 XY      0.0001623128     0.0001839913     0.0003570880    -0.0000698223     0.0002405158
  261  C 27 XZ      0.0016273142    -0.0004038049     0.0002096743     0.0002318801     0.0024666535
  262  C 27 YZ     -0.0001141089    -0.0002351348     0.0000118479    -0.0000788828    -0.0001371957
  263  C 28  S     -0.0002354599     0.0000129827    -0.0001132281    -0.0000112365    -0.0001468959
  264  C 28  S      0.0006691681    -0.0001996015     0.0000161590    -0.0000117883     0.0003240162
  265  C 28  S     -0.0293235963     0.0067743060     0.0008448512    -0.0004713160    -0.0168686701
  266  C 28  X      0.0010113183    -0.0000014685     0.0001544759    -0.0000421538    -0.0003017662
  267  C 28  Y     -0.0005612489     0.0000683181    -0.0000284852     0.0000155372     0.0000245227
  268  C 28  Z     -0.0000756288    -0.0000006541    -0.0000035825     0.0000097919     0.0000591869
  269  C 28  X     -0.0299831351     0.0024413565    -0.0011618336     0.0008227350     0.0009565354
  270  C 28  Y      0.0456846405    -0.0027533110     0.0033923530    -0.0008989888    -0.0004727939
  271  C 28  Z     -0.0211246416     0.0003223288    -0.0026358746     0.0001093284    -0.0012804460
  272  C 28 XX     -0.0002119132     0.0000236759     0.0000316097     0.0000043658    -0.0000058103
  273  C 28 YY     -0.0000291889    -0.0000200496    -0.0000197127     0.0000007961     0.0000623999
  274  C 28 ZZ      0.0001025826     0.0000167047     0.0000191683    -0.0000011925     0.0000119580
  275  C 28 XY      0.0001324272    -0.0000016610     0.0000315471     0.0000059229     0.0000715702
  276  C 28 XZ      0.0000219574    -0.0000522011    -0.0000513676     0.0000018591     0.0001081887
  277  C 28 YZ      0.0000326173    -0.0000234933    -0.0000351072    -0.0000224249    -0.0001770381

                         16               17               18               19               20
                  -10.5811492908   -10.5804385899    -1.0539142182    -0.9822511269    -0.9422086074
    1  C  1  S      0.0000123237     0.0000089787     0.1024608298    -0.0069474918     0.0048906629
    2  C  1  S     -0.0000619139    -0.0000338921    -0.1899644290     0.0116698381    -0.0082334011
    3  C  1  S      0.0000872331    -0.0000285494    -0.0394204744    -0.0475527080    -0.0009104752
    4  C  1  X     -0.0000133930    -0.0000088226    -0.0420897406    -0.0035206839    -0.0008759897
    5  C  1  Y      0.0000092256     0.0000069804     0.0055338388     0.0093209654     0.0005516048
    6  C  1  Z      0.0000086058     0.0000059790     0.0683315298    -0.0095360569     0.0022327587
    7  C  1  X     -0.0000105617    -0.0000359933    -0.0088658487    -0.0118664429     0.0005967095
    8  C  1  Y     -0.0000626596    -0.0000093052    -0.0052055190    -0.0065886375    -0.0009822243
    9  C  1  Z     -0.0000440362    -0.0000016499     0.0137359990     0.0265316660     0.0001870129
   10  C  1 XX     -0.0000140423    -0.0000092683    -0.0086958270    -0.0004697354    -0.0002462004
   11  C  1 YY     -0.0000086353    -0.0000045822    -0.0103545507     0.0011384053    -0.0005320924
   12  C  1 ZZ     -0.0000028386    -0.0000025779    -0.0160702602     0.0016270468    -0.0006079912
   13  C  1 XY     -0.0000014013    -0.0000006840     0.0006503922     0.0003408746     0.0000932606
   14  C  1 XZ     -0.0000026229    -0.0000009081     0.0077015754    -0.0000200038     0.0002337614
   15  C  1 YZ     -0.0000038367    -0.0000019513     0.0004951444    -0.0007402518     0.0000059620
   16  C  2  S     -0.0000033359    -0.0000028916     0.0996155076    -0.0106752472     0.0037314919
   17  C  2  S     -0.0000109907    -0.0000090230    -0.1847583944     0.0139370443    -0.0065772814
   18  C  2  S     -0.0001388587     0.0000796160    -0.0410769531     0.0578997118    -0.0069559452
   19  C  2  X     -0.0000053371    -0.0000009775    -0.0540325839     0.0019609946    -0.0009720320
   20  C  2  Y     -0.0000015711     0.0000006349    -0.0578503848     0.0118972501    -0.0015530065
   21  C  2  Z     -0.0000127549    -0.0000101515    -0.0271207054    -0.0042271032    -0.0020352014
   22  C  2  X     -0.0000104337     0.0000276153    -0.0114288050     0.0133819786    -0.0016319753
   23  C  2  Y      0.0000366474     0.0000625164    -0.0122958542     0.0128800100    -0.0020302079
   24  C  2  Z     -0.0000759769    -0.0000436140    -0.0044854318     0.0057530308    -0.0001143110
   25  C  2 XX     -0.0000051839    -0.0000020955    -0.0104867058    -0.0001813184    -0.0002535781
   26  C  2 YY     -0.0000000487    -0.0000005924    -0.0131504639     0.0017279761    -0.0004499416
   27  C  2 ZZ     -0.0000029897    -0.0000025444    -0.0105749935     0.0005187292    -0.0004617613
   28  C  2 XY      0.0000033571     0.0000026850    -0.0090142081     0.0011106960    -0.0002562217
   29  C  2 XZ     -0.0000054400    -0.0000040369    -0.0029006360    -0.0005947334    -0.0001194801
   30  C  2 YZ     -0.0000011178    -0.0000005703    -0.0015661356    -0.0001165664    -0.0001143876
   31  C  3  S      0.0000018020    -0.0000087102     0.0937138627    -0.0215762409     0.0004620980
   32  C  3  S      0.0000397717     0.0000477323    -0.1751525405     0.0436493159    -0.0022359535
   33  C  3  S     -0.0002874288    -0.0004316987    -0.0237834280    -0.0071767972     0.0132227828
   34  C  3  X     -0.0000129818     0.0000029599    -0.0337778212     0.0081016241     0.0013452561
   35  C  3  Y     -0.0000033139    -0.0000053811    -0.0093991750     0.0070011558     0.0010216378
   36  C  3  Z      0.0000087330     0.0000069069    -0.0736704784     0.0140765507    -0.0016315054
   37  C  3  X     -0.0000980576    -0.0001024075    -0.0029085610     0.0006207121     0.0028543390
   38  C  3  Y      0.0000102722    -0.0000199306    -0.0022705567     0.0061054356     0.0010748592
   39  C  3  Z      0.0000013579    -0.0001183825    -0.0068064474    -0.0029378964     0.0028520753
   40  C  3 XX     -0.0000158220    -0.0000013817    -0.0066498619     0.0020585007     0.0001544260
   41  C  3 YY      0.0000073781     0.0000064611    -0.0070446791     0.0020793918    -0.0001527132
   42  C  3 ZZ      0.0000111571     0.0000063893    -0.0174688782     0.0038966672    -0.0004585428
   43  C  3 XY     -0.0000058826    -0.0000030826    -0.0032958774     0.0011955587     0.0000354566
   44  C  3 XZ      0.0000068919     0.0000017760    -0.0047884971     0.0009608902    -0.0000330713
   45  C  3 YZ      0.0000005877    -0.0000015348    -0.0005516468     0.0009458826     0.0001115468
   46  C  4  S      0.0000132613     0.0000018309     0.1017515089    -0.0261080745    -0.0004133607
   47  C  4  S      0.0000271297     0.0000049510    -0.1878296953     0.0548276169     0.0007803880
   48  C  4  S     -0.0003646538     0.0001866958    -0.0400310534     0.0127084585    -0.0134031334
   49  C  4  X     -0.0000264285    -0.0000040887    -0.0005646135    -0.0002005644     0.0023754059
   50  C  4  Y     -0.0000013869    -0.0000002321     0.0778074122    -0.0179629241    -0.0001066664
   51  C  4  Z      0.0000209276     0.0000055815    -0.0156036614     0.0017648502    -0.0017225529
   52  C  4  X     -0.0002285204    -0.0001482593     0.0041160849     0.0012373279     0.0036485026
   53  C  4  Y      0.0000098781    -0.0001575821     0.0143034875    -0.0040799013     0.0072303565
   54  C  4  Z      0.0000780218     0.0000903847    -0.0075970384     0.0017223301    -0.0038063251
   55  C  4 XX     -0.0000213602    -0.0000121525    -0.0062732696     0.0023179108     0.0003992544
   56  C  4 YY      0.0000102761     0.0000049982    -0.0191339253     0.0051884788    -0.0001494541
   57  C  4 ZZ      0.0000026814     0.0000012859    -0.0094241340     0.0031851241    -0.0001198302
   58  C  4 XY      0.0000091282     0.0000050289    -0.0001192422     0.0001116907    -0.0002520869
   59  C  4 XZ      0.0000129733     0.0000049975     0.0030649109    -0.0005567367    -0.0000280334
   60  C  4 YZ     -0.0000104536    -0.0000032620     0.0028030684    -0.0002409091     0.0002075342
   61  C  5  S     -0.0000532469    -0.0000325202     0.1054961978    -0.0145538385    -0.0059989764
   62  C  5  S      0.0000149900     0.0000717775    -0.1995861416     0.0276387396     0.0107733420
   63  C  5  S      0.0021307448     0.0013054393    -0.0252782835     0.0491263086    -0.0507545697
   64  C  5  X      0.0000063479     0.0000138890     0.0733731396    -0.0169865102     0.0062288566
   65  C  5  Y     -0.0000363873    -0.0000108271    -0.0012107291     0.0120253862     0.0006119907
   66  C  5  Z      0.0000405082     0.0000111099    -0.0116073529    -0.0070835039    -0.0038402528
   67  C  5  X      0.0011793368     0.0008049232     0.0363143275     0.0657876728    -0.0349507793
   68  C  5  Y      0.0006404187     0.0001643099     0.0016185296    -0.0035359014     0.0028726082
   69  C  5  Z     -0.0012784935    -0.0007216677    -0.0102050886    -0.0385947504     0.0203810188
   70  C  5 XX      0.0000106081     0.0000127665    -0.0205765321     0.0038085558     0.0002956201
   71  C  5 YY     -0.0000043714     0.0000082107    -0.0077019652     0.0010430111     0.0003743093
   72  C  5 ZZ     -0.0000126288     0.0000059489    -0.0078107147     0.0004966969     0.0003930343
   73  C  5 XY     -0.0000124302    -0.0000034460     0.0008916946    -0.0010977973    -0.0001479709
   74  C  5 XZ      0.0000057448     0.0000079351     0.0033208442     0.0002945062    -0.0000531428
   75  C  5 YZ      0.0000077342     0.0000019878     0.0039582444     0.0000867747    -0.0000452156
   76  C  6  S     -0.0000202377    -0.0000036406     0.0663278923    -0.0150220054     0.0024909833
   77  C  6  S      0.0000062908     0.0000018029    -0.1219936733     0.0288994658    -0.0048957975
   78  C  6  S     -0.0000351361    -0.0001255651    -0.0105711170     0.0214272464     0.0057511628
   79  C  6  X      0.0000090062     0.0000010125    -0.0196762602     0.0039867639     0.0000065593
   80  C  6  Y     -0.0000039492    -0.0000032412     0.0416746221    -0.0062687060     0.0017707859
   81  C  6  Z     -0.0000064838     0.0000011318     0.0276287538    -0.0079400877     0.0000790645
   82  C  6  X     -0.0000107574    -0.0000114880    -0.0015613027    -0.0007081337     0.0007735038
   83  C  6  Y      0.0000269352     0.0000444106     0.0046671806    -0.0082916892    -0.0015262841
   84  C  6  Z      0.0000392096     0.0000618380     0.0028505954    -0.0058556384    -0.0023473359
   85  C  6 XX      0.0000066927     0.0000025377    -0.0061788562     0.0016836584    -0.0002905966
   86  C  6 YY      0.0000010413    -0.0000003255    -0.0100867587     0.0020308546    -0.0004480333
   87  C  6 ZZ      0.0000023247    -0.0000017317    -0.0075609867     0.0021231599    -0.0001863099
   88  C  6 XY      0.0000021334     0.0000022659     0.0023776023    -0.0000777446     0.0000058032
   89  C  6 XZ     -0.0000065894    -0.0000022391     0.0018098206    -0.0005401147    -0.0000038697
   90  C  6 YZ      0.0000007829    -0.0000011768    -0.0032429164     0.0009894789    -0.0000298880
   91  C  7  S     -0.0000060493    -0.0000093604     0.0357738010     0.1896807875    -0.0000132118
   92  C  7  S      0.0000089434     0.0000187747    -0.0650141833    -0.3711651061     0.0007451894
   93  C  7  S      0.0004644013     0.0003193187    -0.0250205548     0.0276773750    -0.0164387513
   94  C  7  X     -0.0000104570    -0.0000074282     0.0069509419    -0.0950347193     0.0009695864
   95  C  7  Y      0.0000049113     0.0000033991    -0.0071604682     0.1488846754    -0.0007056930
   96  C  7  Z      0.0000011780    -0.0000003887     0.0054386650    -0.0799246182     0.0002603663
   97  C  7  X     -0.0002231049    -0.0000999378     0.0041905038    -0.1457637065     0.0108518421
   98  C  7  Y      0.0003185678     0.0001476344    -0.0058534626     0.2249113062    -0.0168460352
   99  C  7  Z     -0.0001141914    -0.0000603934     0.0022396856    -0.1225213673     0.0090035903
  100  C  7 XX      0.0000028438     0.0000035469    -0.0023264240    -0.0137408878     0.0000235869
  101  C  7 YY      0.0000061737     0.0000072426    -0.0035503166    -0.0265443469     0.0000501198
  102  C  7 ZZ      0.0000008588     0.0000043112    -0.0015975323    -0.0105936066     0.0000841225
  103  C  7 XY     -0.0000026066    -0.0000013685     0.0028512779     0.0162418104     0.0000740230
  104  C  7 XZ     -0.0000009535     0.0000015629    -0.0016837016    -0.0082215404    -0.0000669216
  105  C  7 YZ     -0.0000030180    -0.0000026369     0.0024988932     0.0136308311     0.0000036000
  106  C  8  S      0.0024772069     0.0005340952     0.0010103494    -0.0001686338    -0.1352895802
  107  C  8  S     -0.0002683484     0.0001008191    -0.0008314858    -0.0016628646     0.2580857170
  108  C  8  S     -0.0055665350    -0.0035564163     0.0141412869    -0.0133111997     0.0162713775
  109  C  8  X      0.0001368102     0.0002449942     0.0002939272     0.0000187991     0.0354282741
  110  C  8  Y     -0.0005140732    -0.0001860242     0.0000093150     0.0000331650    -0.0018620738
  111  C  8  Z      0.0003543273     0.0000323592    -0.0001497091    -0.0000106308    -0.0157843604
  112  C  8  X      0.0003109756     0.0005453071    -0.0087592416     0.0134190612     0.0159079217
  113  C  8  Y      0.0026860735     0.0010168215    -0.0001926286    -0.0003030991    -0.0008550397
  114  C  8  Z     -0.0023494254    -0.0010929885     0.0036188462    -0.0061925680    -0.0072278794
  115  C  8 XX      0.0003786837     0.0002978975     0.0003478187    -0.0003429199     0.0167129622
  116  C  8 YY      0.0002609923     0.0003705928     0.0000401421    -0.0001781873     0.0137828912
  117  C  8 ZZ      0.0000183987     0.0002091532     0.0000982006    -0.0002057696     0.0111776258
  118  C  8 XY     -0.0003467614    -0.0001700511    -0.0000151843     0.0000289050    -0.0035272563
  119  C  8 XZ      0.0000220917     0.0000109772    -0.0001409299     0.0000829427    -0.0041903814
  120  C  8 YZ     -0.0001627839    -0.0002018011     0.0000268297    -0.0000105051    -0.0074731594
  121  N  9  S     -0.0000001232    -0.0000002486    -0.0189990003    -0.2229302608     0.0004599535
  122  N  9  S     -0.0000046026     0.0000022895    -0.0368084988    -0.4414869082     0.0013837154
  123  N  9  S      0.0001686226     0.0000295383    -0.0096983759     0.0733983377    -0.0125236891
  124  N  9  X      0.0000058425     0.0000041914    -0.0092629380    -0.0985745589     0.0001078221
  125  N  9  Y      0.0000004639     0.0000003534     0.0138895810     0.1513303670    -0.0003820693
  126  N  9  Z     -0.0000064123    -0.0000036783    -0.0074100123    -0.0810050284     0.0002221930
  127  N  9  X      0.0000064362     0.0000163358     0.0001530790    -0.0216115476     0.0016521882
  128  N  9  Y      0.0000202118    -0.0000061574    -0.0004731110     0.0352416314    -0.0024419368
  129  N  9  Z     -0.0000399029    -0.0000104424     0.0005423522    -0.0179656420     0.0013390748
  130  N  9 XX     -0.0000033355    -0.0000007546    -0.0011508973    -0.0117691783     0.0000733102
  131  N  9 YY     -0.0000028802    -0.0000014481    -0.0019810351    -0.0211469761     0.0001056429
  132  N  9 ZZ      0.0000001558     0.0000015525    -0.0009032783    -0.0094187811     0.0000918062
  133  N  9 XY      0.0000027106     0.0000029654     0.0013351474     0.0124803703     0.0000038291
  134  N  9 XZ     -0.0000004615    -0.0000011232    -0.0007641120    -0.0065583834    -0.0000032384
  135  N  9 YZ     -0.0000009891     0.0000005101     0.0011215240     0.0102720337    -0.0000150839
  136  C 10  S      0.0236194050    -0.0105107451     0.0003277234    -0.0000918056    -0.1146190590
  137  C 10  S      0.0007568345    -0.0005586049    -0.0003697157    -0.0000435306     0.2107050407
  138  C 10  S     -0.0083550946     0.0057653044    -0.0002760840    -0.0044264397     0.0672710916
  139  C 10  X      0.0004391104    -0.0005457681     0.0000916676     0.0001039739     0.0292469872
  140  C 10  Y      0.0001141941     0.0000673946     0.0001223218     0.0000332984    -0.0463956990
  141  C 10  Z     -0.0003095897     0.0002120709    -0.0002321119     0.0000107194     0.0238240429
  142  C 10  X     -0.0016606979     0.0016818331     0.0008130194    -0.0030190883     0.0096389633
  143  C 10  Y     -0.0005670590     0.0009622621    -0.0008592025     0.0024832702    -0.0123709975
  144  C 10  Z      0.0012796640    -0.0016176518     0.0004181676    -0.0005004232     0.0054792232
  145  C 10 XX      0.0003711758    -0.0006344892    -0.0000064221    -0.0000125912     0.0149030960
  146  C 10 YY     -0.0000260142    -0.0001854806    -0.0000392188     0.0000026779     0.0116904551
  147  C 10 ZZ     -0.0000055997    -0.0002450504    -0.0000371866     0.0000456193     0.0093314430
  148  C 10 XY     -0.0000956556     0.0000499394    -0.0000391602     0.0000620158    -0.0033744873
  149  C 10 XZ     -0.0001997853     0.0003076910     0.0000322722    -0.0000193722    -0.0042242664
  150  C 10 YZ     -0.0000448153     0.0001360495     0.0000331151     0.0000081296    -0.0070524189
  151  C 11  S     -0.1924522003     0.1650877669     0.0001095757    -0.0000688997    -0.1036603518
  152  C 11  S     -0.0089144215     0.0078022380    -0.0003069795     0.0003341868     0.1906981240
  153  C 11  S      0.0128075256    -0.0214193389    -0.0000208790     0.0038091539     0.0287637000
  154  C 11  X     -0.0003171313     0.0010132633     0.0000997438    -0.0001344209    -0.0199300879
  155  C 11  Y      0.0007065787    -0.0014060496     0.0000512621    -0.0000539997    -0.0366063402
  156  C 11  Z     -0.0004281614     0.0006642410    -0.0000805420     0.0000994648     0.0399472200
  157  C 11  X     -0.0035485369    -0.0003479695    -0.0003122726    -0.0003086666    -0.0012340327
  158  C 11  Y     -0.0001249024     0.0017119321    -0.0000966044    -0.0003757550    -0.0027742839
  159  C 11  Z      0.0018430345    -0.0012447275     0.0002200376     0.0004541882     0.0028805012
  160  C 11 XX     -0.0006192343     0.0012660677    -0.0000288109     0.0000494807     0.0132187771
  161  C 11 YY     -0.0004046705     0.0010553460    -0.0000313707     0.0000453120     0.0105176706
  162  C 11 ZZ      0.0000366958     0.0001959843    -0.0000307997     0.0000460799     0.0086767220
  163  C 11 XY      0.0006272171    -0.0011539979     0.0000039108    -0.0000043736    -0.0026183039
  164  C 11 XZ     -0.0000187659     0.0001083231    -0.0000019028     0.0000030581    -0.0039399303
  165  C 11 YZ      0.0003289305    -0.0006555792    -0.0000175635     0.0000198500    -0.0064110777
  166  C 12  S      0.4980407270    -0.8191572194     0.0000802135    -0.0000595353    -0.1001147613
  167  C 12  S      0.0195930706    -0.0345193218    -0.0001998086     0.0003019697     0.1835236281
  168  C 12  S     -0.0071517210     0.0399961390    -0.0000605394    -0.0016747025     0.0561546602
  169  C 12  X     -0.0002713519     0.0013846502     0.0001184952    -0.0001358002    -0.0516816363
  170  C 12  Y      0.0014018757     0.0004083547     0.0000319767    -0.0000398537     0.0033781958
  171  C 12  Z     -0.0010230644    -0.0010133577    -0.0000006190     0.0000086647     0.0224313526
  172  C 12  X      0.0012820148    -0.0041358048     0.0000356805     0.0007861286    -0.0157635115
  173  C 12  Y     -0.0000737402     0.0002754294     0.0000860113    -0.0003075642     0.0011405474
  174  C 12  Z     -0.0005673817     0.0017948749     0.0000264884    -0.0002183008     0.0067217401
  175  C 12 XX      0.0000953730    -0.0006938474    -0.0000281762     0.0000449318     0.0134913508
  176  C 12 YY     -0.0003128660    -0.0013721431    -0.0000126067     0.0000134234     0.0099510208
  177  C 12 ZZ     -0.0007561685    -0.0006213186    -0.0000213670     0.0000373911     0.0080615449
  178  C 12 XY     -0.0007465022     0.0005641840    -0.0000059696     0.0000181759    -0.0029995443
  179  C 12 XZ      0.0002489847     0.0004987202     0.0000033248    -0.0000075564    -0.0039242836
  180  C 12 YZ      0.0001358833     0.0019962236    -0.0000129020     0.0000335199    -0.0059545423
  181  C 13  S      0.8082752270     0.5242481361     0.0001113720    -0.0000583252    -0.1025527095
  182  C 13  S      0.0327562274     0.0227560743    -0.0003339392     0.0003247062     0.1886015565
  183  C 13  S     -0.0210770863    -0.0334255596     0.0002003360     0.0029203542     0.0279845588
  184  C 13  X     -0.0012518940    -0.0001075306     0.0001269478    -0.0001395196    -0.0385043618
  185  C 13  Y     -0.0000079904     0.0015712240    -0.0000604841     0.0000800923     0.0401886098
  186  C 13  Z      0.0006153632    -0.0012446770    -0.0000041150    -0.0000059159    -0.0143879548
  187  C 13  X      0.0013344967     0.0023314305    -0.0004046379    -0.0002808575    -0.0023533890
  188  C 13  Y     -0.0018602187    -0.0026007040     0.0002160080    -0.0002876733     0.0032811499
  189  C 13  Z      0.0008853868     0.0010105131     0.0000041653     0.0003682723    -0.0015700757
  190  C 13 XX      0.0008848588     0.0010461812    -0.0000229417     0.0000254705     0.0134131806
  191  C 13 YY     -0.0003721173     0.0008852875    -0.0000275296     0.0000371328     0.0105059170
  192  C 13 ZZ     -0.0003342024     0.0009813449    -0.0000444767     0.0000603327     0.0081202822
  193  C 13 XY     -0.0003042911     0.0002655528    -0.0000076475     0.0000218311    -0.0034544761
  194  C 13 XZ     -0.0007811851    -0.0011792687    -0.0000001135    -0.0000000252    -0.0033636334
  195  C 13 YZ     -0.0004005446    -0.0015997949    -0.0000118718     0.0000153097    -0.0060446605
  196  C 14  S     -0.2013122025    -0.0810508853     0.0003328502    -0.0000664807    -0.1131692530
  197  C 14  S     -0.0096155652    -0.0038587856    -0.0003710269    -0.0000254059     0.2080329966
  198  C 14  S      0.0168580321     0.0146606123    -0.0011282067    -0.0038539477     0.0667478942
  199  C 14  X     -0.0013396871    -0.0011899113     0.0001899021     0.0000823447     0.0064395361
  200  C 14  Y     -0.0001477911     0.0000139651    -0.0002263031    -0.0000387121     0.0444779587
  201  C 14  Z      0.0007739667     0.0005674320     0.0000083176     0.0000828822    -0.0396807049
  202  C 14  X     -0.0021613913     0.0020695144     0.0005931226    -0.0018789769     0.0040599070
  203  C 14  Y      0.0023772632    -0.0005961291     0.0007147462    -0.0009514252     0.0115851067
  204  C 14  Z     -0.0009054157    -0.0005170861    -0.0007671128     0.0017631597    -0.0114947460
  205  C 14 XX     -0.0015887186    -0.0013487016    -0.0000577404     0.0000559110     0.0147790106
  206  C 14 YY     -0.0000978543    -0.0002172516    -0.0000239404     0.0000204640     0.0115690934
  207  C 14 ZZ     -0.0001589667    -0.0002725994    -0.0000039339    -0.0000039254     0.0091388466
  208  C 14 XY      0.0003720002     0.0002656654     0.0000601105    -0.0000494673    -0.0034577698
  209  C 14 XZ      0.0007507007     0.0006068191    -0.0000237109     0.0000324571    -0.0040941507
  210  C 14 YZ      0.0001873637     0.0001897021     0.0000052736     0.0000436914    -0.0069711224
  211  H 15  S     -0.0000052843    -0.0000023837    -0.0266458714    -0.0016491247    -0.0019908868
  212  H 15  S     -0.0000024574    -0.0000025461    -0.0060104950    -0.0037908638    -0.0003534973
  213  H 16  S      0.0000145485     0.0000078355    -0.0235925742     0.0014106705    -0.0014287114
  214  H 16  S      0.0000266825     0.0000126217    -0.0046920671    -0.0001125042    -0.0003202550
  215  H 17  S      0.0000040613     0.0000057606    -0.0222972754     0.0066293119     0.0001702898
  216  H 17  S      0.0000611150     0.0000023189    -0.0024093680     0.0013210082    -0.0008139100
  217  H 18  S      0.0000057320     0.0000130829    -0.0262462125     0.0085648011     0.0003592702
  218  H 18  S      0.0000928964     0.0000527879    -0.0052039746     0.0007905108    -0.0016011063
  219  H 19  S      0.0000038204     0.0000013410    -0.0213966727     0.0054944180    -0.0010656127
  220  H 19  S     -0.0000213985    -0.0000200537    -0.0029777424     0.0037616178     0.0003001288
  221  H 20  S     -0.0000008791     0.0000026980    -0.0211285076     0.0055538711    -0.0012581462
  222  H 20  S     -0.0000155398    -0.0000015162    -0.0025363935    -0.0010990614    -0.0002817884
  223  H 21  S      0.0002340861    -0.0002472502    -0.0000054817    -0.0004251083     0.0417947515
  224  H 21  S      0.0010408124    -0.0008753357     0.0005506575    -0.0001514606     0.0023619410
  225  H 22  S      0.0007188658    -0.0001290941     0.0000056578    -0.0000049624     0.0352314679
  226  H 22  S     -0.0017178248     0.0029089411     0.0002043224    -0.0004617222     0.0041597649
  227  H 23  S     -0.0016366891     0.0021705417    -0.0000167838    -0.0000403983     0.0344058558
  228  H 23  S      0.0022467876    -0.0069512045     0.0000734908    -0.0001661645     0.0051951755
  229  H 24  S     -0.0024237629    -0.0012631530     0.0000150702    -0.0000740380     0.0346030241
  230  H 24  S      0.0049808234     0.0052871807     0.0002036865    -0.0007389068     0.0041787171
  231  H 25  S      0.0004596222    -0.0001963273    -0.0000226756    -0.0004117359     0.0406110179
  232  H 25  S     -0.0025957871    -0.0021381672     0.0007379640     0.0009413160     0.0019319163
  233  C 26  S      0.0054518317    -0.0005315707     0.0241866352    -0.0030285591    -0.0247014793
  234  C 26  S      0.0002016671     0.0000592500    -0.0438618227     0.0040810949     0.0448762132
  235  C 26  S     -0.0002665702     0.0017379181    -0.0660462212    -0.0042023242     0.0055481587
  236  C 26  X     -0.0000491981    -0.0000105620     0.0208971020    -0.0034908443     0.0173224853
  237  C 26  Y      0.0000346789     0.0000125756     0.0000632504     0.0014251955    -0.0007936995
  238  C 26  Z     -0.0000044461    -0.0000040364    -0.0083654712    -0.0000299020    -0.0079314040
  239  C 26  X      0.0027174600     0.0024060822     0.0051244170     0.0724854342    -0.0673069053
  240  C 26  Y     -0.0005189270    -0.0002052066    -0.0014318358    -0.0018066995     0.0016022190
  241  C 26  Z     -0.0008866254    -0.0009741401    -0.0045358706    -0.0333868238     0.0308936712
  242  C 26 XX      0.0000370115     0.0000446992    -0.0034017369     0.0003510058     0.0044479661
  243  C 26 YY     -0.0000325863     0.0000021656    -0.0004606290    -0.0000688452     0.0014220656
  244  C 26 ZZ     -0.0000251658     0.0000095192    -0.0008046877    -0.0001599285     0.0020616503
  245  C 26 XY     -0.0000161235    -0.0000083536     0.0000579332    -0.0002313992    -0.0001285674
  246  C 26 XZ     -0.0000308633    -0.0000207846     0.0011943354    -0.0000364778    -0.0016806614
  247  C 26 YZ     -0.0000001374    -0.0000013976     0.0001768721     0.0000994418    -0.0000098477
  248  C 27  S     -0.0055499718     0.0010719224     0.0053526708    -0.0006151448    -0.0592021865
  249  C 27  S      0.0000012779     0.0000396376    -0.0111777224    -0.0035875658     0.1105653636
  250  C 27  S     -0.0013102233    -0.0016042864     0.0111365243    -0.0502943297     0.1204021600
  251  C 27  X      0.0001893943     0.0000331141     0.0059750744    -0.0007851880     0.0303353637
  252  C 27  Y     -0.0001353196    -0.0000478805    -0.0000826061     0.0002241630    -0.0018925102
  253  C 27  Z      0.0000207081     0.0000245467    -0.0023745529    -0.0001326797    -0.0135222348
  254  C 27  X      0.0007763563     0.0022090877    -0.0235574727     0.0397394758    -0.0040195148
  255  C 27  Y      0.0002710186    -0.0000214470     0.0020466172    -0.0020406336     0.0001839208
  256  C 27  Z     -0.0006116718    -0.0010741460     0.0116788217    -0.0180744752     0.0018138922
  257  C 27 XX     -0.0000658107    -0.0000860073    -0.0019517640     0.0001286567     0.0123040307
  258  C 27 YY      0.0000361679    -0.0000021318    -0.0004722718    -0.0005549745     0.0021598815
  259  C 27 ZZ      0.0000308326    -0.0000214425    -0.0006340956    -0.0004776056     0.0039747112
  260  C 27 XY      0.0000144807    -0.0000007516     0.0000162217    -0.0000827508    -0.0007904764
  261  C 27 XZ      0.0001018757     0.0000590304     0.0006048613    -0.0002582421    -0.0054223538
  262  C 27 YZ      0.0000876652     0.0000185075     0.0000147848     0.0000666296    -0.0002108276
  263  C 28  S     -0.0000223001    -0.0000161763     0.1043173354     0.0256741951     0.0019260552
  264  C 28  S      0.0000015632     0.0000161595    -0.1972871948    -0.0512406443    -0.0044174041
  265  C 28  S      0.0002988119     0.0000760364    -0.0230246912    -0.2397308956     0.0187394620
  266  C 28  X      0.0000311170     0.0000212045     0.0513950768    -0.0216910065     0.0036521988
  267  C 28  Y     -0.0000019104    -0.0000054138    -0.0325886511     0.0344397188     0.0001317872
  268  C 28  Z     -0.0000019190    -0.0000012559     0.0365048341    -0.0214271257    -0.0010201505
  269  C 28  X     -0.0002618098    -0.0002238091     0.0101788875    -0.0879840099     0.0132042420
  270  C 28  Y      0.0006394333     0.0003834783    -0.0068138754     0.1520779276    -0.0173390048
  271  C 28  Z     -0.0005428451    -0.0002313073     0.0066044310    -0.0676355010     0.0068784957
  272  C 28 XX      0.0000047183     0.0000043344    -0.0145668361    -0.0026803814    -0.0004130832
  273  C 28 YY     -0.0000014068     0.0000000333    -0.0098881100    -0.0043958295    -0.0001943106
  274  C 28 ZZ      0.0000073205     0.0000023580    -0.0097469187    -0.0013513323    -0.0000808112
  275  C 28 XY      0.0000059821     0.0000028078     0.0053247401     0.0023786920     0.0001509424
  276  C 28 XZ     -0.0000083412    -0.0000027476    -0.0030366830    -0.0011675249    -0.0002102792
  277  C 28 YZ     -0.0000116188    -0.0000029201     0.0066613831     0.0020119372    -0.0000171062

                         21               22               23               24               25
                   -0.8872849004    -0.8607365792    -0.8353329319    -0.8194941297    -0.8075532365
    1  C  1  S      0.1271406417     0.0240446301     0.0541364135    -0.0007485109    -0.0488426349
    2  C  1  S     -0.2562573122    -0.0571664320    -0.1026892002     0.0014042581     0.0952211170
    3  C  1  S     -0.0083797884     0.0221403733    -0.0981491146     0.0022820786     0.0912788242
    4  C  1  X     -0.0330008086    -0.0252917586     0.0285976590    -0.0001932656     0.0114762132
    5  C  1  Y      0.0528943140     0.0515823746    -0.0808718999     0.0012674506     0.0684952452
    6  C  1  Z      0.0420622975     0.0046823256     0.0021623480     0.0002948447     0.0374064253
    7  C  1  X      0.0046069603    -0.0037859147    -0.0007186111     0.0004048003     0.0134716620
    8  C  1  Y     -0.0015664982     0.0191594971    -0.0474122855     0.0022473972     0.0404816996
    9  C  1  Z     -0.0041335354    -0.0087974023     0.0224533920    -0.0007506345    -0.0055138966
   10  C  1 XX     -0.0138651071    -0.0059498587    -0.0012811178     0.0000610200     0.0061243903
   11  C  1 YY     -0.0156373696    -0.0012254988    -0.0127350571     0.0001981352     0.0118608166
   12  C  1 ZZ     -0.0173612302    -0.0030930108    -0.0068294799     0.0000328866     0.0012547264
   13  C  1 XY      0.0029240699     0.0021099052    -0.0027124797     0.0000428687     0.0007192466
   14  C  1 XZ      0.0051533367     0.0016854087     0.0004211889    -0.0000340606    -0.0018993984
   15  C  1 YZ     -0.0037595484    -0.0035084902     0.0049373346    -0.0000718051    -0.0048254945
   16  C  2  S      0.0770457822     0.0180428507    -0.0155858896     0.0008631602     0.0882270567
   17  C  2  S     -0.1529919532    -0.0405556175     0.0318053977    -0.0016852098    -0.1730255829
   18  C  2  S     -0.0555894572     0.0004369447     0.0348905466     0.0007174820    -0.0855555362
   19  C  2  X     -0.0156352706    -0.0155277637     0.0346626084    -0.0003962294    -0.0230002821
   20  C  2  Y     -0.0035434730     0.0180552823    -0.0212549047     0.0000485093    -0.0205816554
   21  C  2  Z     -0.0932748761    -0.0384847122    -0.0143087534     0.0004524975     0.0571707806
   22  C  2  X     -0.0005721136     0.0028273668     0.0153331042    -0.0000122925    -0.0183731094
   23  C  2  Y     -0.0057921992     0.0073441230     0.0069219961    -0.0005554765    -0.0240580705
   24  C  2  Z     -0.0353416949    -0.0171096782    -0.0031948738     0.0005678041     0.0173490436
   25  C  2 XX     -0.0065740561    -0.0044987641     0.0075105718    -0.0000921701    -0.0095053373
   26  C  2 YY     -0.0073444329     0.0002956921    -0.0009569836    -0.0001032647    -0.0128597195
   27  C  2 ZZ     -0.0138465492    -0.0041897410     0.0011973329    -0.0000955947    -0.0102410666
   28  C  2 XY     -0.0018954182     0.0000097577     0.0022506148    -0.0000780701    -0.0069634605
   29  C  2 XZ     -0.0067026850    -0.0035302036     0.0013560189     0.0000138943     0.0013616113
   30  C  2 YZ     -0.0057899407    -0.0018299319    -0.0024839841     0.0000488708     0.0042836233
   31  C  3  S     -0.0691416846    -0.0448041816    -0.0145150251     0.0009892432     0.1133968804
   32  C  3  S      0.1383773198     0.0932695531     0.0335257979    -0.0019112633    -0.2300754608
   33  C  3  S      0.0544160515    -0.0104292113    -0.0183486659    -0.0017574934    -0.0365636968
   34  C  3  X      0.0582073594     0.0109592984     0.0268030180    -0.0001902238    -0.0060499378
   35  C  3  Y      0.0601882882     0.0357935895    -0.0293657542     0.0004299379     0.0324192645
   36  C  3  Z      0.0075607693     0.0179304895    -0.0046095571    -0.0002015202    -0.0331417418
   37  C  3  X      0.0150033335    -0.0021844375    -0.0015984759     0.0000880872     0.0055598511
   38  C  3  Y      0.0296354268     0.0125347046    -0.0055483255    -0.0004131774     0.0039388883
   39  C  3  Z      0.0060252454    -0.0043478094    -0.0088795152    -0.0007567753    -0.0036462477
   40  C  3 XX      0.0101937124     0.0032135850     0.0049947171    -0.0000106833    -0.0093326741
   41  C  3 YY      0.0079546757     0.0061316931     0.0004918523    -0.0001288223    -0.0126518153
   42  C  3 ZZ      0.0078379636     0.0077557497     0.0020858995    -0.0001801807    -0.0212411936
   43  C  3 XY      0.0050860630     0.0031115017    -0.0005474312     0.0000169163    -0.0035151701
   44  C  3 XZ      0.0047889470     0.0013011555     0.0033083505    -0.0000401003    -0.0019727330
   45  C  3 YZ      0.0059134692     0.0037033202    -0.0032990482     0.0000357852     0.0024033373
   46  C  4  S     -0.1112238878    -0.0767459262     0.0537784908    -0.0005382072    -0.0128216781
   47  C  4  S      0.2262193103     0.1535569393    -0.1007947084     0.0007183595     0.0191838389
   48  C  4  S     -0.0116372941     0.0883876179    -0.0853649939     0.0112843156     0.0579284070
   49  C  4  X      0.0376946671    -0.0210186674     0.0588338426    -0.0003486509     0.0011799764
   50  C  4  Y     -0.0579647510    -0.0217772277    -0.0310193036     0.0006736033     0.0594279505
   51  C  4  Z     -0.0391149352     0.0055724119    -0.0609172250     0.0011299942     0.0795632140
   52  C  4  X      0.0053053664    -0.0209245548     0.0226034918     0.0014370562    -0.0018876135
   53  C  4  Y      0.0138003981    -0.0260732298     0.0006712710    -0.0028639826     0.0106257423
   54  C  4  Z     -0.0083567586     0.0250220542    -0.0394878633     0.0008886974     0.0408487680
   55  C  4 XX      0.0114599073     0.0055631306    -0.0046123070     0.0001130528     0.0035251879
   56  C  4 YY      0.0191115726     0.0128333791    -0.0039145464    -0.0000301762    -0.0052924246
   57  C  4 ZZ      0.0107101856     0.0106486914    -0.0119382668     0.0001114073     0.0065361498
   58  C  4 XY     -0.0033057865     0.0014548059    -0.0033602123    -0.0000628490    -0.0027007727
   59  C  4 XZ     -0.0009457708    -0.0023969212     0.0059541700    -0.0001484996    -0.0047632450
   60  C  4 YZ      0.0028940986     0.0001384414     0.0020071128    -0.0000119760    -0.0040068811
   61  C  5  S     -0.1046407052     0.0288637803    -0.0881756629     0.0003825594    -0.0301419992
   62  C  5  S      0.2112837194    -0.0547984751     0.1797394653    -0.0009270396     0.0620918508
   63  C  5  S      0.0463190672     0.1215576071     0.1376526897     0.0025230979    -0.0697886596
   64  C  5  X     -0.0074647520    -0.0704136646     0.0302812038     0.0005212081     0.0908699488
   65  C  5  Y      0.0618231459     0.0486867877    -0.0473208730     0.0005485376     0.0096627608
   66  C  5  Z     -0.0666243709    -0.0096845527    -0.0041100505     0.0000294935     0.0158419359
   67  C  5  X      0.0007244867     0.1198790980     0.0261624438     0.0038823213    -0.0168629329
   68  C  5  Y      0.0435018308     0.0114072335    -0.0103440385    -0.0091794837     0.0049170027
   69  C  5  Z     -0.0363526974    -0.0813678839    -0.0269500693     0.0055913437     0.0325542216
   70  C  5 XX      0.0178810860    -0.0006898723     0.0137857470    -0.0000601928    -0.0017137768
   71  C  5 YY      0.0091947589    -0.0020587849     0.0082506270    -0.0000658670     0.0035234712
   72  C  5 ZZ      0.0081478807    -0.0039119982     0.0099081143    -0.0000463683     0.0042833367
   73  C  5 XY     -0.0073843547    -0.0037121510     0.0027075871    -0.0000746992    -0.0033839531
   74  C  5 XZ      0.0027257640     0.0040896260    -0.0016855910    -0.0000478829    -0.0068717022
   75  C  5 YZ     -0.0011737224     0.0018873563    -0.0046135958     0.0000022976    -0.0001347914
   76  C  6  S      0.0108640378    -0.0543658266     0.1414050903    -0.0021658157    -0.1186531624
   77  C  6  S     -0.0209462995     0.1081166770    -0.2816647304     0.0043682501     0.2378001870
   78  C  6  S      0.0023280312    -0.0260265662     0.0110363323    -0.0032483173    -0.0025992103
   79  C  6  X      0.0176544563     0.0096803480    -0.0033699039     0.0000578858     0.0109519535
   80  C  6  Y      0.0378925566     0.0035438102     0.0189005909    -0.0001581086    -0.0073248349
   81  C  6  Z     -0.0367844631    -0.0295718869     0.0175436943    -0.0000103802     0.0132182343
   82  C  6  X      0.0073233136    -0.0032686843     0.0112014124    -0.0004964585    -0.0081527625
   83  C  6  Y      0.0122995341     0.0178374736    -0.0194351944     0.0012931323     0.0166081473
   84  C  6  Z     -0.0173956882     0.0032648036    -0.0098608247     0.0006662595     0.0147063633
   85  C  6 XX      0.0002678797     0.0075808142    -0.0190478597     0.0003087325     0.0181291378
   86  C  6 YY     -0.0070283025     0.0047028233    -0.0181158078     0.0002603146     0.0153963060
   87  C  6 ZZ      0.0026465904     0.0088551311    -0.0186074608     0.0002559363     0.0140177502
   88  C  6 XY     -0.0000141507    -0.0000207428     0.0001965691    -0.0000125645    -0.0010299364
   89  C  6 XZ     -0.0029130217    -0.0009752318    -0.0015255153     0.0000550333     0.0019511505
   90  C  6 YZ      0.0013914063     0.0016889548    -0.0017255139    -0.0000106939    -0.0003693674
   91  C  7  S      0.0084417987     0.0143515263    -0.0230790012     0.0001869330    -0.0090997817
   92  C  7  S     -0.0180898163    -0.0320811664     0.0461096997    -0.0004221659     0.0183530503
   93  C  7  S      0.0178026454     0.0738730476     0.0167168679     0.0021997341    -0.0173584103
   94  C  7  X      0.0470593680     0.0393676362    -0.0441216266     0.0002904945    -0.0120686004
   95  C  7  Y     -0.0561174396    -0.0596624912     0.0722674654    -0.0004042737     0.0288943284
   96  C  7  Z      0.0272006087     0.0334032527    -0.0449486435     0.0003035694    -0.0100757135
   97  C  7  X     -0.0128944276    -0.0447263466    -0.0170523211     0.0010466655     0.0038701063
   98  C  7  Y      0.0142976428     0.0671369991     0.0274905747    -0.0001126130    -0.0110606081
   99  C  7  Z     -0.0029880937    -0.0346277086    -0.0132396158    -0.0008618265     0.0067749441
  100  C  7 XX     -0.0021067120    -0.0021004525     0.0023124970    -0.0000506239     0.0007234310
  101  C  7 YY     -0.0010270493    -0.0024015337     0.0035944877    -0.0000152156     0.0025382739
  102  C  7 ZZ     -0.0005319363    -0.0017948875     0.0028284703    -0.0000167063     0.0003473248
  103  C  7 XY      0.0012463109     0.0009501921    -0.0014878854     0.0000132244    -0.0008775292
  104  C  7 XZ     -0.0005468713    -0.0005164612     0.0014337208     0.0000108464    -0.0003594898
  105  C  7 YZ     -0.0000860747     0.0009258183    -0.0022214311    -0.0000100090    -0.0004509694
  106  C  8  S     -0.0152804752     0.0908881482     0.0927161387     0.0003438881     0.0702469161
  107  C  8  S      0.0278748336    -0.1819971534    -0.1869845532    -0.0005431429    -0.1399409024
  108  C  8  S     -0.0424131452     0.0011773212    -0.0826385572    -0.0000192353    -0.1080308292
  109  C  8  X     -0.0206723145     0.0520629162     0.0140554220     0.0232426662    -0.0263208709
  110  C  8  Y      0.0012511044    -0.0023188282    -0.0010395418    -0.0953019709     0.0025379615
  111  C  8  Z      0.0092508119    -0.0233429140    -0.0060757699     0.0670101575     0.0109503700
  112  C  8  X      0.0245828640     0.0215220997     0.0663016623     0.0064480799     0.0666840689
  113  C  8  Y     -0.0030189573     0.0022129900    -0.0078707559    -0.0201855054    -0.0061820558
  114  C  8  Z     -0.0100498603    -0.0127269247    -0.0240027939     0.0134527383    -0.0289747965
  115  C  8 XX      0.0014544207    -0.0113586413    -0.0118121910     0.0025018724    -0.0084292260
  116  C  8 YY      0.0008951602    -0.0089112921    -0.0104257741     0.0005462680    -0.0088748327
  117  C  8 ZZ      0.0008212517    -0.0079821897    -0.0088364430    -0.0031199168    -0.0069445642
  118  C  8 XY     -0.0000786723     0.0016793174     0.0020137738    -0.0058756188     0.0019315890
  119  C  8 XZ     -0.0002540629     0.0024625120     0.0022873079     0.0034144446     0.0012115416
  120  C  8 YZ     -0.0002590627     0.0032731776     0.0044068414     0.0023377547     0.0042138468
  121  N  9  S      0.0320501773     0.0292218955    -0.0310786818     0.0001423681    -0.0099014634
  122  N  9  S      0.0623488949     0.0560749912    -0.0632098757     0.0004357977    -0.0199916934
  123  N  9  S      0.0398921858     0.0763269929    -0.0057799631    -0.0012044965    -0.0145608758
  124  N  9  X      0.0102524890     0.0108588366    -0.0122501169     0.0000057205    -0.0040769302
  125  N  9  Y     -0.0207107712    -0.0171666113     0.0172612399    -0.0000968163     0.0045405813
  126  N  9  Z      0.0105361746     0.0084747366    -0.0082464652     0.0000825870    -0.0032106454
  127  N  9  X     -0.0009730142    -0.0069820969    -0.0018106158    -0.0000252773     0.0023214223
  128  N  9  Y      0.0052709120     0.0115805289     0.0028661320    -0.0004076162    -0.0004030622
  129  N  9  Z     -0.0037242864    -0.0062146451    -0.0026019355     0.0005240642     0.0004133496
  130  N  9 XX      0.0008354712     0.0009741513    -0.0016923459     0.0000446464    -0.0006887023
  131  N  9 YY      0.0028718260     0.0023789566    -0.0029453610     0.0000292508    -0.0005885182
  132  N  9 ZZ      0.0010885066     0.0006836968    -0.0010539790     0.0000253250    -0.0005026988
  133  N  9 XY     -0.0015431374    -0.0016695913     0.0017788186    -0.0000010870     0.0006086188
  134  N  9 XZ      0.0008823005     0.0008586885    -0.0007762020    -0.0000086963    -0.0004768098
  135  N  9 YZ     -0.0017547499    -0.0013642089     0.0011355209     0.0000168600     0.0004736553
  136  C 10  S      0.0057123473     0.0103459503     0.0319856926     0.1394457919     0.0395229525
  137  C 10  S     -0.0109973785    -0.0200267778    -0.0618850706    -0.2679642738    -0.0769339579
  138  C 10  S     -0.0000392391    -0.0330413776    -0.0300376197    -0.0800173754    -0.0276124359
  139  C 10  X     -0.0139297366     0.0505428867     0.0401064189    -0.0511174765     0.0246304388
  140  C 10  Y      0.0004113344     0.0140835535     0.0210566130    -0.0029615442     0.0211679587
  141  C 10  Z      0.0072948828    -0.0360785437    -0.0367497627     0.0275020713    -0.0295220882
  142  C 10  X     -0.0061592859     0.0072797848     0.0019811031    -0.0108405998     0.0001140673
  143  C 10  Y      0.0022182822     0.0127926595     0.0162238264    -0.0035677712     0.0166220931
  144  C 10  Z      0.0021431693    -0.0137652562    -0.0146253105     0.0083112943    -0.0133895182
  145  C 10 XX     -0.0012317972     0.0011752876    -0.0012308506    -0.0221586085    -0.0023503575
  146  C 10 YY     -0.0004418245    -0.0023235349    -0.0050223705    -0.0130129554    -0.0060826118
  147  C 10 ZZ      0.0000438510    -0.0026515805    -0.0043128151    -0.0120965083    -0.0045832795
  148  C 10 XY      0.0008757050    -0.0019263947    -0.0006805244     0.0036549838     0.0002620215
  149  C 10 XZ     -0.0000406536     0.0006309481     0.0005606843     0.0058472937     0.0002253988
  150  C 10 YZ     -0.0000705529     0.0026445177     0.0039573006     0.0043756090     0.0041194063
  151  C 11  S      0.0214495417    -0.0667140063    -0.0507116119     0.1357062253    -0.0352943477
  152  C 11  S     -0.0396367890     0.1258750006     0.0975355417    -0.2604202457     0.0690486158
  153  C 11  S     -0.0103274820     0.0499533733     0.0372720492    -0.0578815840     0.0246767568
  154  C 11  X     -0.0030135533     0.0247989460     0.0362429589     0.0585427943     0.0419293032
  155  C 11  Y      0.0087153317    -0.0310281032    -0.0286199111    -0.0117849995    -0.0245205674
  156  C 11  Z     -0.0057940691     0.0134498385     0.0058756856    -0.0190113285    -0.0002715894
  157  C 11  X     -0.0005354867     0.0071675571     0.0130904300     0.0174688055     0.0156880949
  158  C 11  Y      0.0031807953    -0.0128605476    -0.0097369569    -0.0127363466    -0.0070680649
  159  C 11  Z     -0.0024360263     0.0070472764     0.0016848744     0.0019548746    -0.0019158232
  160  C 11 XX     -0.0025733430     0.0076690072     0.0053428532    -0.0205285277     0.0033374634
  161  C 11 YY     -0.0024549295     0.0087024643     0.0075132481    -0.0123275911     0.0058996873
  162  C 11 ZZ     -0.0017163021     0.0056124988     0.0043950192    -0.0125315617     0.0031059096
  163  C 11 XY      0.0008578365    -0.0033424023    -0.0031329854     0.0018288046    -0.0026671984
  164  C 11 XZ      0.0003898758    -0.0002273552     0.0008917615     0.0064763695     0.0014803248
  165  C 11 YZ      0.0014409085    -0.0043423374    -0.0033393266     0.0047345407    -0.0023720088
  166  C 12  S      0.0261383051    -0.0941463854    -0.0867073189    -0.0026066298    -0.0733479379
  167  C 12  S     -0.0486888662     0.1782319522     0.1659307325     0.0049761101     0.1417176055
  168  C 12  S     -0.0103937201     0.0271886469     0.0274237506     0.0003997812     0.0286170510
  169  C 12  X      0.0095070544    -0.0282371103    -0.0188725361     0.0215845964    -0.0089010730
  170  C 12  Y     -0.0010327437     0.0020577547     0.0011195613    -0.0893498923     0.0021175873
  171  C 12  Z     -0.0046380788     0.0119063768     0.0081549337     0.0630586491     0.0026979775
  172  C 12  X      0.0009003922     0.0029909403     0.0041279033     0.0081819546     0.0036702216
  173  C 12  Y     -0.0004847016    -0.0003140644     0.0000350858    -0.0325538318     0.0005629637
  174  C 12  Z     -0.0008134106    -0.0013678941    -0.0022996627     0.0228126535    -0.0020973437
  175  C 12 XX     -0.0033050458     0.0119927582     0.0110604850    -0.0024242944     0.0094432654
  176  C 12 YY     -0.0027664629     0.0103438533     0.0098177189    -0.0003921381     0.0085369877
  177  C 12 ZZ     -0.0022178492     0.0084875729     0.0081508354     0.0036783662     0.0070803106
  178  C 12 XY      0.0007335716    -0.0024497027    -0.0021290870     0.0064787319    -0.0018381392
  179  C 12 XZ      0.0008118047    -0.0026321655    -0.0022261209    -0.0039004732    -0.0016925217
  180  C 12 YZ      0.0015216659    -0.0050796173    -0.0044957435    -0.0026806951    -0.0036476466
  181  C 13  S      0.0211396029    -0.0652513279    -0.0508615957    -0.1379995234    -0.0309400865
  182  C 13  S     -0.0390908924     0.1232915369     0.0975911374     0.2647907601     0.0605470020
  183  C 13  S     -0.0086898714     0.0462333590     0.0415215723     0.0597596640     0.0244319623
  184  C 13  X      0.0011881169     0.0103807565     0.0224449754    -0.0531711380     0.0320177675
  185  C 13  Y     -0.0086858210     0.0289958968     0.0250199662    -0.0027475145     0.0202671950
  186  C 13  Z      0.0065358613    -0.0290109594    -0.0315983685     0.0280954518    -0.0323267731
  187  C 13  X      0.0002834777     0.0021479412     0.0070888226    -0.0110501732     0.0123194099
  188  C 13  Y     -0.0030613286     0.0112953354     0.0098839332    -0.0098383490     0.0061385819
  189  C 13  Z      0.0023308629    -0.0104146012    -0.0115481511     0.0134864380    -0.0111404015
  190  C 13 XX     -0.0023288906     0.0063281740     0.0041149543     0.0214209659     0.0013536582
  191  C 13 YY     -0.0024299809     0.0083206924     0.0071467272     0.0128348056     0.0051378780
  192  C 13 ZZ     -0.0018735314     0.0068612220     0.0060458748     0.0118695607     0.0043826052
  193  C 13 XY      0.0004378474    -0.0007310056    -0.0000067179    -0.0035599069     0.0006214648
  194  C 13 XZ      0.0006072280    -0.0016250140    -0.0010066875    -0.0054631422    -0.0002453138
  195  C 13 YZ      0.0015779694    -0.0052960552    -0.0045745129    -0.0042899481    -0.0034700245
  196  C 14  S      0.0054276722     0.0117835491     0.0311459800    -0.1381699577     0.0428271288
  197  C 14  S     -0.0106045099    -0.0226334082    -0.0605214027     0.2654944720    -0.0833292369
  198  C 14  S     -0.0030020775    -0.0252418701    -0.0403237641     0.0780107401    -0.0340381412
  199  C 14  X     -0.0140739039     0.0584658281     0.0518504701     0.0551626532     0.0337860513
  200  C 14  Y      0.0019458294    -0.0204274705    -0.0265414327    -0.0084086842    -0.0245981213
  201  C 14  Z      0.0060872543    -0.0115108917    -0.0033044036    -0.0199584154     0.0036621190
  202  C 14  X     -0.0057953345     0.0125576019     0.0111901906     0.0134341041     0.0083687486
  203  C 14  Y     -0.0013791236    -0.0112221382    -0.0200992957    -0.0058140557    -0.0176796640
  204  C 14  Z      0.0049169333     0.0034184330     0.0107581330    -0.0018838388     0.0107913563
  205  C 14 XX     -0.0006290684    -0.0010234681    -0.0028810968     0.0214259732    -0.0039092151
  206  C 14 YY     -0.0002470920    -0.0029424072    -0.0053891518     0.0125818499    -0.0065463037
  207  C 14 ZZ     -0.0007537116    -0.0002227909    -0.0022272158     0.0127890351    -0.0037435806
  208  C 14 XY     -0.0005765353     0.0029827510     0.0031186674    -0.0019482063     0.0025664487
  209  C 14 XZ      0.0007946392    -0.0022162473    -0.0015966239    -0.0068412480    -0.0008903875
  210  C 14 YZ      0.0004946993     0.0007958032     0.0024376227    -0.0049010984     0.0033714171
  211  H 15  S     -0.0668438799    -0.0168890847    -0.0299581132     0.0005951508     0.0356526189
  212  H 15  S     -0.0071590551    -0.0001416779    -0.0068186522     0.0003882397     0.0041472352
  213  H 16  S     -0.0390566848    -0.0133534656     0.0136401224    -0.0006677260    -0.0538971907
  214  H 16  S     -0.0029085846     0.0002184119     0.0024284613    -0.0004183747    -0.0114926039
  215  H 17  S      0.0371287175     0.0198656897     0.0144977822    -0.0006530851    -0.0689821657
  216  H 17  S      0.0019204655     0.0053804435     0.0002133971    -0.0003632775    -0.0134763397
  217  H 18  S      0.0606723816     0.0401552148    -0.0284128937     0.0003349054     0.0140345970
  218  H 18  S      0.0026764362     0.0109411795    -0.0060471203    -0.0009097414    -0.0021398675
  219  H 19  S     -0.0054991522     0.0286704946    -0.0846086552     0.0014670717     0.0874588171
  220  H 19  S     -0.0000229042     0.0040567555    -0.0137444299     0.0002369122     0.0103411721
  221  H 20  S     -0.0056155055     0.0332404264    -0.0897450141     0.0014356267     0.0750890336
  222  H 20  S     -0.0009919659     0.0039495851    -0.0107959270     0.0004352802     0.0130681805
  223  H 21  S     -0.0008912351    -0.0123228566    -0.0215438907    -0.0813591906    -0.0234920871
  224  H 21  S     -0.0021189091     0.0024546918    -0.0041865419    -0.0042116003    -0.0081133415
  225  H 22  S     -0.0092839516     0.0319668811     0.0269052322    -0.0784132820     0.0213884362
  226  H 22  S     -0.0020019502     0.0031672658     0.0008132011    -0.0050708599    -0.0002780534
  227  H 23  S     -0.0111096043     0.0445633057     0.0460118809     0.0014117499     0.0443463009
  228  H 23  S     -0.0012009768     0.0029101347     0.0024361304     0.0001650423     0.0025048467
  229  H 24  S     -0.0090680495     0.0309222814     0.0269184082     0.0789768289     0.0186717719
  230  H 24  S     -0.0019450474     0.0028177324     0.0009048484     0.0050575172    -0.0005038785
  231  H 25  S     -0.0008128923    -0.0128864853    -0.0208881586     0.0787626133    -0.0249765395
  232  H 25  S     -0.0020712451     0.0022221202    -0.0032666060     0.0026967986    -0.0074652006
  233  C 26  S     -0.0947211032     0.1205480160    -0.0516736295    -0.0008469999    -0.1141607206
  234  C 26  S      0.1744291236    -0.2180473642     0.1047536040     0.0015979846     0.2158742403
  235  C 26  S      0.1111105688    -0.1069803930     0.1313338600    -0.0035470777     0.1927445591
  236  C 26  X     -0.0156277898    -0.0630783923    -0.0541140213     0.0018017434     0.0410362772
  237  C 26  Y      0.0048887918     0.0079790144    -0.0046642614    -0.0028628046    -0.0001098039
  238  C 26  Z      0.0013578638     0.0237905663     0.0270968822     0.0015781808    -0.0098477782
  239  C 26  X      0.0271394160     0.1762935144     0.1092204477    -0.0018396842    -0.0262849474
  240  C 26  Y     -0.0057667467    -0.0037708153    -0.0049486032     0.0059619812    -0.0009947563
  241  C 26  Z     -0.0112608805    -0.0838538890    -0.0434611955    -0.0040446495     0.0096554465
  242  C 26 XX      0.0183292978    -0.0216308836     0.0104874565     0.0003471470     0.0213031026
  243  C 26 YY      0.0037262886    -0.0052888640     0.0022600829     0.0000829866     0.0055750469
  244  C 26 ZZ      0.0062179088    -0.0094000972     0.0044121576    -0.0001830524     0.0098468742
  245  C 26 XY     -0.0013368571    -0.0000396429     0.0006345874    -0.0004873262    -0.0011231530
  246  C 26 XZ     -0.0072660584     0.0095506045    -0.0045159793     0.0002105816    -0.0099400447
  247  C 26 YZ      0.0003937648     0.0003796270    -0.0004085748     0.0002154541     0.0001640989
  248  C 27  S     -0.0597227083     0.1447660392     0.0353198881    -0.0009673290    -0.0593007397
  249  C 27  S      0.1051995541    -0.2743059730    -0.0737153461     0.0016800631     0.1076628763
  250  C 27  S      0.0081134709    -0.2257111258    -0.1138785513     0.0040381035     0.0769651781
  251  C 27  X     -0.0355119460     0.0275178309    -0.0645610317     0.0022516020    -0.1123698290
  252  C 27  Y      0.0011407530     0.0007162847     0.0015848001    -0.0113867767     0.0051655023
  253  C 27  Z      0.0135434965    -0.0141488249     0.0295273442     0.0082780152     0.0522826312
  254  C 27  X      0.0619478043     0.0458442256     0.1093373758     0.0020618498     0.0815764997
  255  C 27  Y     -0.0010464579    -0.0036569102    -0.0039699623    -0.0095959374    -0.0017573208
  256  C 27  Z     -0.0298895968    -0.0184830358    -0.0538284851     0.0069081374    -0.0347765539
  257  C 27 XX      0.0112393171    -0.0281003747    -0.0080948039     0.0010884509     0.0094115136
  258  C 27 YY      0.0024510817    -0.0071805463    -0.0016367869     0.0002276504     0.0034461429
  259  C 27 ZZ      0.0039037276    -0.0112881200    -0.0028720636    -0.0010283545     0.0049733479
  260  C 27 XY     -0.0007537124     0.0010645564     0.0007785843    -0.0020622408    -0.0003581518
  261  C 27 XZ     -0.0043147298     0.0111823491     0.0034794635     0.0010859847    -0.0035548352
  262  C 27 YZ      0.0001571947     0.0000336804    -0.0001040575     0.0008144483     0.0002133853
  263  C 28  S      0.0837080643     0.0736340165    -0.0844755280     0.0005667556    -0.0239051276
  264  C 28  S     -0.1685411299    -0.1463523701     0.1708332987    -0.0007726625     0.0457028557
  265  C 28  S     -0.0601561488    -0.1241000306     0.0408358851    -0.0100563712     0.0369584396
  266  C 28  X      0.0855918018     0.0053460551     0.0373135528    -0.0000671795     0.0265589419
  267  C 28  Y      0.0186722649     0.0162712556    -0.0255365600     0.0003311465     0.0145237071
  268  C 28  Z     -0.0364750884     0.0000340134    -0.0340472636     0.0004201712     0.0328239203
  269  C 28  X      0.0290631865    -0.0454585677    -0.0019623055    -0.0020972637     0.0232373432
  270  C 28  Y      0.0323547415     0.0865303370     0.0121198839    -0.0018690809    -0.0142853678
  271  C 28  Z     -0.0466439721    -0.0452661002    -0.0175540492     0.0043410355     0.0126789653
  272  C 28 XX     -0.0184236985    -0.0120227185     0.0097242042    -0.0000870534     0.0020090085
  273  C 28 YY     -0.0071093893    -0.0071308112     0.0088806456     0.0000165169     0.0050526619
  274  C 28 ZZ     -0.0041464305    -0.0068238473     0.0114253674    -0.0001127144    -0.0004333876
  275  C 28 XY      0.0045359106     0.0016195918    -0.0000853900    -0.0000353715    -0.0020015811
  276  C 28 XZ     -0.0016400054     0.0005062589     0.0012216789     0.0000397853    -0.0057232172
  277  C 28 YZ     -0.0002519666     0.0025683253    -0.0056637753     0.0001100205    -0.0005900926

                         26               27               28               29               30
                   -0.7772354204    -0.7004214633    -0.6775054460    -0.6661198273    -0.6578958101
    1  C  1  S     -0.0365925557    -0.0625255889    -0.0478844636    -0.0039445159    -0.0697219120
    2  C  1  S      0.0798018194     0.1284851822     0.0992538024     0.0084621461     0.1488767602
    3  C  1  S      0.0276131430     0.1021712318     0.0359100358    -0.0012415146    -0.0031591548
    4  C  1  X     -0.0541927474    -0.0264442131     0.0380039227     0.0004353721     0.0141826213
    5  C  1  Y     -0.0251322249    -0.0047388870    -0.0340620391    -0.0070566878    -0.1199840921
    6  C  1  Z     -0.0486228135    -0.0135614087    -0.0201267503     0.0031524741     0.0412487532
    7  C  1  X     -0.0138395697     0.0116242159     0.0241527121    -0.0007670094    -0.0007555178
    8  C  1  Y     -0.0054879448     0.0063119457    -0.0119444632    -0.0052343640    -0.0507039796
    9  C  1  Z     -0.0235272596    -0.0297060870    -0.0102722241     0.0019406825     0.0184586763
   10  C  1 XX     -0.0008791133     0.0058490614     0.0080324489     0.0006088548     0.0111415625
   11  C  1 YY      0.0044624514     0.0075486955     0.0019072640     0.0003602675     0.0054450138
   12  C  1 ZZ      0.0118874416     0.0116673552     0.0086062970     0.0007306588     0.0131421892
   13  C  1 XY      0.0017454613     0.0030042595     0.0011947259    -0.0001139915    -0.0011001973
   14  C  1 XZ      0.0008402525    -0.0043793797    -0.0068254482    -0.0001770361    -0.0046308624
   15  C  1 YZ      0.0032269151     0.0013166659     0.0003143501    -0.0000673783    -0.0013219251
   16  C  2  S     -0.1131695202    -0.0190181330     0.0351229776     0.0019704973     0.0409581046
   17  C  2  S      0.2294116819     0.0454839644    -0.0684218090    -0.0037369388    -0.0796542177
   18  C  2  S      0.0548727584    -0.0354297883    -0.0311231131    -0.0038821566    -0.0174520481
   19  C  2  X     -0.0188920948    -0.0090976860     0.0290901468    -0.0014588622    -0.0137307388
   20  C  2  Y      0.0291185841     0.0073502139     0.0324349169    -0.0012373843    -0.0005842001
   21  C  2  Z     -0.0153390362     0.0579091470     0.0917668935     0.0067034311     0.1239240253
   22  C  2  X     -0.0068226868    -0.0148343601     0.0069581074    -0.0013035312    -0.0080655925
   23  C  2  Y      0.0087764822    -0.0144150362     0.0052439044    -0.0001122466    -0.0000922261
   24  C  2  Z     -0.0001982546     0.0227254683     0.0288731188     0.0008440032     0.0303988602
   25  C  2 XX      0.0063216082     0.0024717210    -0.0009653911    -0.0004680657    -0.0072741732
   26  C  2 YY      0.0187076887     0.0023550055    -0.0078083825    -0.0003753389    -0.0080524617
   27  C  2 ZZ      0.0170704314     0.0046859325    -0.0038461056     0.0000852216     0.0000661083
   28  C  2 XY      0.0055234574     0.0019663334     0.0010564450    -0.0002275198    -0.0034536921
   29  C  2 XZ     -0.0012424246     0.0002277605     0.0030179479     0.0001972456     0.0040792591
   30  C  2 YZ      0.0002375675     0.0048290953     0.0046831019     0.0001617122     0.0032489141
   31  C  3  S     -0.0722359214     0.0558658522     0.0688630133     0.0010007030     0.0221059193
   32  C  3  S      0.1387668458    -0.1169931809    -0.1375044729    -0.0018229141    -0.0382674876
   33  C  3  S      0.0764621880    -0.0202568688    -0.0777545524     0.0010145904    -0.0388409103
   34  C  3  X     -0.0414636310     0.0088747536     0.0466087274     0.0020571235     0.0405184292
   35  C  3  Y     -0.0518155830    -0.0279858742     0.0480633843     0.0074453034     0.1390559787
   36  C  3  Z      0.0203170144     0.0158290011     0.0511329676    -0.0019086378    -0.0112264253
   37  C  3  X     -0.0099998515    -0.0022601931     0.0100179956     0.0005159342     0.0112924343
   38  C  3  Y     -0.0173031911    -0.0190551621     0.0086946040     0.0030875951     0.0434430242
   39  C  3  Z      0.0183217584     0.0142467499     0.0010421176    -0.0001599017    -0.0230987932
   40  C  3 XX      0.0027374613    -0.0026755736    -0.0033944067    -0.0001456100    -0.0010370321
   41  C  3 YY      0.0078709899    -0.0099271999    -0.0103776028     0.0001731907     0.0014537919
   42  C  3 ZZ      0.0142718841    -0.0104721542    -0.0133675164    -0.0003668722    -0.0069654440
   43  C  3 XY      0.0016717648    -0.0017994768    -0.0001954230     0.0002317013     0.0046194450
   44  C  3 XZ     -0.0045567497     0.0002906432     0.0052322489     0.0000165313     0.0014939247
   45  C  3 YZ     -0.0031798228    -0.0029642314     0.0008642998     0.0003906548     0.0068916209
   46  C  4  S      0.0380410296     0.0516677632    -0.0154294675    -0.0060352549    -0.1109385632
   47  C  4  S     -0.0792148873    -0.1083452715     0.0317299145     0.0130444699     0.2313745925
   48  C  4  S     -0.0697484924    -0.0770204235    -0.0058395970    -0.0120034660     0.0711820717
   49  C  4  X     -0.0448253435     0.0584289703     0.0747191603     0.0028197491     0.0446605036
   50  C  4  Y     -0.0063456518    -0.0224965115    -0.0540922426     0.0025298964     0.0301302424
   51  C  4  Z     -0.0269390545     0.0209261885     0.0024268355    -0.0065946295    -0.1079024166
   52  C  4  X     -0.0114985137     0.0161124324     0.0270497121    -0.0015174855     0.0166954541
   53  C  4  Y      0.0201348550     0.0111197832    -0.0174912680     0.0043752124    -0.0063951845
   54  C  4  Z     -0.0252798375    -0.0023259305    -0.0031010038    -0.0028441517    -0.0419169877
   55  C  4 XX     -0.0036866833    -0.0029167038     0.0009826668     0.0005873585     0.0106585223
   56  C  4 YY     -0.0054188574    -0.0095933519     0.0058493356     0.0012433487     0.0228737812
   57  C  4 ZZ     -0.0058647954    -0.0095125480    -0.0020099615     0.0007983066     0.0130563017
   58  C  4 XY      0.0054485073    -0.0040927029    -0.0041464485     0.0002040024     0.0025609363
   59  C  4 XZ      0.0000462119     0.0006721631     0.0017920094     0.0000296963    -0.0004360733
   60  C  4 YZ      0.0031663305    -0.0014527456    -0.0044546641    -0.0002232752    -0.0040884202
   61  C  5  S      0.0734705360    -0.0916386349    -0.0509887166     0.0037191253     0.0610300255
   62  C  5  S     -0.1502086802     0.1879644173     0.1051793180    -0.0071410125    -0.1219425753
   63  C  5  S     -0.1493382718     0.1328693871     0.0206250582    -0.0105960569    -0.1036929934
   64  C  5  X      0.0144842855     0.1018562710    -0.0643968972    -0.0033959608    -0.0796137083
   65  C  5  Y      0.0042568666     0.0056403719     0.0425792806     0.0081668877     0.1239479954
   66  C  5  Z     -0.0591770294    -0.0423568230     0.0315942610    -0.0034871710    -0.0318973826
   67  C  5  X     -0.1217972817    -0.0286578937    -0.0599978638    -0.0065831413    -0.0248638105
   68  C  5  Y      0.0090663827     0.0136284548     0.0092864023     0.0161585752     0.0367955430
   69  C  5  Z      0.0499968612     0.0014761217     0.0290911774    -0.0084707274    -0.0001162559
   70  C  5 XX     -0.0068957274     0.0159764740     0.0098059607    -0.0008113106    -0.0099122402
   71  C  5 YY     -0.0102054383     0.0063122736     0.0055391541    -0.0001776255    -0.0036985523
   72  C  5 ZZ     -0.0094615526     0.0093365143     0.0047692525    -0.0003230402    -0.0076752835
   73  C  5 XY      0.0043215524     0.0007977905    -0.0023253816    -0.0001861020    -0.0067464258
   74  C  5 XZ      0.0034278666    -0.0087832782    -0.0040100747     0.0002998947     0.0059818160
   75  C  5 YZ      0.0051162522    -0.0000133833    -0.0022551518    -0.0000384020    -0.0003277090
   76  C  6  S      0.0155096604     0.0143166416     0.0644492089     0.0048674156     0.0932899081
   77  C  6  S     -0.0316610161    -0.0290134683    -0.1317585960    -0.0103212738    -0.1957777612
   78  C  6  S      0.0111378819    -0.0187788594    -0.0393379225     0.0056792084     0.0024089055
   79  C  6  X     -0.0317596871    -0.0080436351     0.0410289220     0.0017540638     0.0394387589
   80  C  6  Y     -0.0210073911    -0.0463783599    -0.0633147944    -0.0015641788    -0.0422483455
   81  C  6  Z      0.0037492387     0.0414497120    -0.0065664984    -0.0025811518    -0.0588882494
   82  C  6  X     -0.0041327362    -0.0039546497     0.0099850223     0.0016453077     0.0207890090
   83  C  6  Y     -0.0118107769    -0.0114966346    -0.0221143922    -0.0028205846    -0.0277064675
   84  C  6  Z     -0.0016575982     0.0145178255    -0.0049025080    -0.0020490472    -0.0284547984
   85  C  6 XX     -0.0044897469    -0.0026398606    -0.0121745558    -0.0009320693    -0.0185412190
   86  C  6 YY      0.0005782333     0.0020381232    -0.0059995363    -0.0006699048    -0.0129477642
   87  C  6 ZZ     -0.0024722118    -0.0056424258    -0.0104607666    -0.0005115297    -0.0103126561
   88  C  6 XY      0.0017605541     0.0004903344    -0.0005901795     0.0001222984     0.0017910038
   89  C  6 XZ      0.0013215833     0.0002934930    -0.0041849408    -0.0003331955    -0.0063697087
   90  C  6 YZ      0.0007055247    -0.0009452241    -0.0015284167    -0.0002786150    -0.0053369280
   91  C  7  S      0.0481768388     0.0766287349     0.0590050587    -0.0017481535    -0.0120230431
   92  C  7  S     -0.0940155365    -0.1611948221    -0.1287254466     0.0038911725     0.0252119321
   93  C  7  S     -0.1211209389    -0.0898195436    -0.0019394362    -0.0044483724    -0.0047165422
   94  C  7  X      0.0649278151     0.0977842217     0.0682124610    -0.0035858842    -0.0375240237
   95  C  7  Y     -0.1163647184    -0.1460175057    -0.1075528917     0.0027340976     0.0179325776
   96  C  7  Z      0.0606027261     0.0762282215     0.0625300698    -0.0001314688     0.0113980385
   97  C  7  X      0.0712858233     0.0301411697    -0.0197496016    -0.0004480264     0.0033476125
   98  C  7  Y     -0.1139207306    -0.0505207418     0.0316741181    -0.0018868479    -0.0066545930
   99  C  7  Z      0.0596378173     0.0280808629    -0.0159337435     0.0026028439     0.0062294483
  100  C  7 XX     -0.0040832020    -0.0090130932    -0.0073384860     0.0003606430     0.0030468680
  101  C  7 YY     -0.0090855368    -0.0140008537    -0.0113669984     0.0002852770     0.0015001114
  102  C  7 ZZ     -0.0041283622    -0.0076879550    -0.0068078067     0.0000730163    -0.0003774968
  103  C  7 XY      0.0040261534     0.0064583005     0.0046414560    -0.0002250040    -0.0021204739
  104  C  7 XZ     -0.0019898844    -0.0036623699    -0.0028697792     0.0000185780    -0.0000485623
  105  C  7 YZ      0.0039782298     0.0051729710     0.0042779811     0.0000365789     0.0009789979
  106  C  8  S      0.0400101903     0.0429450842    -0.0749977115     0.0022851732     0.0447914902
  107  C  8  S     -0.0773080629    -0.0913121833     0.1573060107    -0.0049064584    -0.0915943202
  108  C  8  S     -0.0844324100    -0.0323657279     0.0858843424    -0.0068994017    -0.0421571599
  109  C  8  X     -0.0566557664     0.1045181832    -0.0798680714    -0.0436254206     0.0135267022
  110  C  8  Y      0.0032525017    -0.0048747696     0.0052390433     0.1758470881    -0.0102612335
  111  C  8  Z      0.0247046571    -0.0467007139     0.0349682660    -0.1231954267     0.0019850249
  112  C  8  X      0.0433093214     0.0241578454    -0.0626486732    -0.0106819366     0.0268446716
  113  C  8  Y     -0.0032076218    -0.0024746742     0.0054283116     0.0439020002    -0.0054260034
  114  C  8  Z     -0.0181841995    -0.0088752941     0.0276172615    -0.0308773186    -0.0082219808
  115  C  8 XX     -0.0038268167    -0.0081092271     0.0120714277    -0.0019094874    -0.0063064631
  116  C  8 YY     -0.0061153088    -0.0023977670     0.0068994813    -0.0006234039    -0.0047768618
  117  C  8 ZZ     -0.0042664136    -0.0035679897     0.0071839248     0.0016189841    -0.0046072892
  118  C  8 XY      0.0013621586     0.0002789022    -0.0011762802     0.0036130654     0.0003821375
  119  C  8 XZ      0.0000382619     0.0028345985    -0.0033132951    -0.0019698008     0.0016298387
  120  C  8 YZ      0.0034116060    -0.0003492589    -0.0015749914    -0.0013091632     0.0018219905
  121  N  9  S      0.0394031110     0.0462503219     0.0344531206    -0.0008973796    -0.0067973428
  122  N  9  S      0.0824713320     0.0954552283     0.0697781825    -0.0019729581    -0.0139080019
  123  N  9  S     -0.0381225484     0.0361345161     0.0808186501    -0.0011920435    -0.0150129071
  124  N  9  X      0.0145381271     0.0093739935     0.0069811671     0.0005616704     0.0073544010
  125  N  9  Y     -0.0179151727    -0.0164599407    -0.0107387266     0.0003280409     0.0028614197
  126  N  9  Z      0.0101189670     0.0089311510     0.0036048021    -0.0006989536    -0.0083191739
  127  N  9  X      0.0080619712     0.0024936959    -0.0059398552    -0.0000732423    -0.0042394293
  128  N  9  Y     -0.0133161741    -0.0013311978     0.0083000187     0.0001271946    -0.0021960102
  129  N  9  Z      0.0071693942     0.0004442358    -0.0034057577    -0.0002750815     0.0043085515
  130  N  9 XX      0.0024946057     0.0021560206     0.0016670654    -0.0000065142     0.0007908919
  131  N  9 YY      0.0035026567     0.0042683591     0.0031251050    -0.0001024446    -0.0007306635
  132  N  9 ZZ      0.0017890651     0.0019197647     0.0010356718    -0.0001087288    -0.0011045132
  133  N  9 XY     -0.0022181761    -0.0023704971    -0.0020677373    -0.0000248457    -0.0006276015
  134  N  9 XZ      0.0012218267     0.0013051777     0.0009890872    -0.0000098681    -0.0002039058
  135  N  9 YZ     -0.0015916453    -0.0021475720    -0.0014451614     0.0000771579     0.0011746987
  136  C 10  S      0.0431256453    -0.0541561185     0.0505655781    -0.1045972813    -0.0131683573
  137  C 10  S     -0.0842875737     0.1074094922    -0.1004322899     0.2095649828     0.0262414882
  138  C 10  S     -0.0246748996     0.0365568050    -0.0199050175     0.0601278540     0.0004772004
  139  C 10  X      0.0074250168     0.0423860106    -0.0625530490    -0.1137084535     0.0398636607
  140  C 10  Y      0.0165992577     0.0148774465    -0.0411502288     0.0045674091     0.0331989170
  141  C 10  Z     -0.0173885497    -0.0326843000     0.0645467932     0.0518487383    -0.0471135617
  142  C 10  X     -0.0014893355     0.0168825234    -0.0155844674    -0.0342056500     0.0099500126
  143  C 10  Y      0.0124580187     0.0005654629    -0.0172636897    -0.0094546027     0.0138843679
  144  C 10  Z     -0.0096623894    -0.0087074695     0.0215326555     0.0243612073    -0.0167308682
  145  C 10 XX     -0.0033984915     0.0075417331    -0.0090850719     0.0122689501     0.0039681595
  146  C 10 YY     -0.0063362874     0.0067959998    -0.0053258511     0.0151743625     0.0005808148
  147  C 10 ZZ     -0.0045660050     0.0046832445    -0.0039625927     0.0112220257     0.0006614454
  148  C 10 XY      0.0010217657    -0.0028440020     0.0030248661    -0.0035444774    -0.0010944174
  149  C 10 XZ      0.0000097407    -0.0001610865     0.0008075136    -0.0006340454    -0.0007799501
  150  C 10 YZ      0.0037150146    -0.0020761148     0.0004905585    -0.0069675677     0.0009508724
  151  C 11  S     -0.0191720595    -0.0136029145     0.0312292499     0.1086008256    -0.0282697269
  152  C 11  S      0.0382070959     0.0268620068    -0.0628778205    -0.2166632645     0.0569538337
  153  C 11  S      0.0142224370    -0.0099856271    -0.0114826857    -0.0525859880     0.0170627219
  154  C 11  X      0.0473408990    -0.0898198775     0.1032587308    -0.1013026898    -0.0430513767
  155  C 11  Y     -0.0222514105     0.0429451671    -0.0596184339     0.0070328713     0.0364340983
  156  C 11  Z     -0.0048064288     0.0085521548    -0.0014619575     0.0437267710    -0.0088872278
  157  C 11  X      0.0170865008    -0.0266326673     0.0329665026    -0.0332541848    -0.0149599033
  158  C 11  Y     -0.0061572760     0.0151308042    -0.0189964219     0.0115346062     0.0104985625
  159  C 11  Z     -0.0032778634     0.0005658657    -0.0004453017     0.0068686913    -0.0012971779
  160  C 11 XX      0.0012145636     0.0033207054    -0.0056365828    -0.0118825590     0.0041721418
  161  C 11 YY      0.0040804378    -0.0006898211    -0.0016158274    -0.0152450106     0.0027590243
  162  C 11 ZZ      0.0016341611     0.0019175799    -0.0040432552    -0.0123000411     0.0035156227
  163  C 11 XY     -0.0022005131     0.0021949395    -0.0020638043     0.0020077525     0.0007101684
  164  C 11 XZ      0.0019057399    -0.0033732801     0.0037904979     0.0014772949    -0.0018851811
  165  C 11 YZ     -0.0015119870     0.0001689600     0.0007023241     0.0074956649    -0.0012353128
  166  C 12  S     -0.0624790430     0.0783580551    -0.0858358205     0.0000033488     0.0411909739
  167  C 12  S      0.1217604088    -0.1555192794     0.1706783563     0.0000407578    -0.0821427138
  168  C 12  S      0.0274902377    -0.0294127884     0.0391026812     0.0011748071    -0.0204370021
  169  C 12  X      0.0003545771    -0.0280927533     0.0381890436     0.0400411991    -0.0215327812
  170  C 12  Y      0.0007556567    -0.0001495323    -0.0013522437    -0.1614197205     0.0104872261
  171  C 12  Z     -0.0007025239     0.0135929882    -0.0175764750     0.1135221453     0.0022490611
  172  C 12  X      0.0040260564    -0.0114466041     0.0089055424     0.0121082468    -0.0027086800
  173  C 12  Y      0.0000548627     0.0001029066    -0.0005697300    -0.0497290595     0.0034038979
  174  C 12  Z     -0.0019483764     0.0052493795    -0.0040007256     0.0350902280    -0.0011265662
  175  C 12 XX      0.0081136684    -0.0112876857     0.0130935871    -0.0021823153    -0.0066210798
  176  C 12 YY      0.0073915726    -0.0089016997     0.0091995863    -0.0005328768    -0.0040233433
  177  C 12 ZZ      0.0062116928    -0.0079351578     0.0085599524     0.0027266442    -0.0041658239
  178  C 12 XY     -0.0014741083     0.0017082543    -0.0017618177     0.0051649437     0.0004955537
  179  C 12 XZ     -0.0014200682     0.0023193824    -0.0030969339    -0.0030176927     0.0019844410
  180  C 12 YZ     -0.0030397177     0.0031873429    -0.0031162643    -0.0019997902     0.0013250052
  181  C 13  S     -0.0174253963    -0.0164467613     0.0324999643    -0.1095492098    -0.0166251709
  182  C 13  S      0.0347607002     0.0324400758    -0.0653661842     0.2186457462     0.0336481334
  183  C 13  S      0.0144620197    -0.0072260580    -0.0131189204     0.0516378912     0.0126288178
  184  C 13  X      0.0376495452    -0.0696749206     0.0757319779     0.0999269765    -0.0387790127
  185  C 13  Y      0.0171817700    -0.0332082844     0.0483828393    -0.0059167591    -0.0314191909
  186  C 13  Z     -0.0325298633     0.0613070724    -0.0767885780    -0.0439071824     0.0448043253
  187  C 13  X      0.0140212420    -0.0198522933     0.0241078215     0.0288646463    -0.0138513991
  188  C 13  Y      0.0045374411    -0.0117772784     0.0146945801     0.0065771180    -0.0089215607
  189  C 13  Z     -0.0105781484     0.0194113390    -0.0238281986    -0.0195790441     0.0141312110
  190  C 13 XX     -0.0003276146     0.0055527761    -0.0078387606     0.0128113946     0.0039069863
  191  C 13 YY      0.0035719522     0.0000841951    -0.0022508512     0.0155264031     0.0012955197
  192  C 13 ZZ      0.0030893303    -0.0000745544    -0.0016550355     0.0114815346     0.0009895319
  193  C 13 XY      0.0009200985    -0.0022003507     0.0027070648    -0.0037955121    -0.0012599505
  194  C 13 XZ      0.0001413716    -0.0009014584     0.0010364906    -0.0004794034    -0.0004943253
  195  C 13 YZ     -0.0026470456     0.0017093926    -0.0010922824    -0.0068230168     0.0004817792
  196  C 14  S      0.0437624205    -0.0532783073     0.0507115401     0.1037642887    -0.0260995776
  197  C 14  S     -0.0855422573     0.1055462055    -0.1007369701    -0.2080505864     0.0521233923
  198  C 14  S     -0.0273395932     0.0326432236    -0.0182359764    -0.0563436556     0.0060745916
  199  C 14  X      0.0148724662     0.0534878790    -0.0851777343     0.1170753329     0.0457301288
  200  C 14  Y     -0.0180383104    -0.0201436370     0.0491759963    -0.0136320198    -0.0379893332
  201  C 14  Z      0.0074393765    -0.0092045326     0.0011701908    -0.0458680610     0.0086325519
  202  C 14  X      0.0043553833     0.0185645210    -0.0252689801     0.0396967471     0.0134397385
  203  C 14  Y     -0.0131718414    -0.0035036240     0.0201244735    -0.0131428336    -0.0158705754
  204  C 14  Z      0.0085602260    -0.0061812520    -0.0044990907    -0.0083869649     0.0060216176
  205  C 14 XX     -0.0038679530     0.0060806207    -0.0073002669    -0.0116769395     0.0044781101
  206  C 14 YY     -0.0064608983     0.0062528695    -0.0048571128    -0.0149691381     0.0020941384
  207  C 14 ZZ     -0.0042286871     0.0062436313    -0.0062126451    -0.0116081381     0.0032352407
  208  C 14 XY      0.0017421850     0.0004440167    -0.0013477375     0.0025767074     0.0008584213
  209  C 14 XZ     -0.0003355909    -0.0020523390     0.0033654876     0.0011093124    -0.0022299995
  210  C 14 YZ      0.0034430846    -0.0032361531     0.0021322116     0.0073333303    -0.0007308358
  211  H 15  S      0.0250789295     0.0562944308     0.0318559063     0.0062755206     0.1061941478
  212  H 15  S      0.0066301693     0.0154429058     0.0119234331     0.0007052743     0.0213985872
  213  H 16  S      0.0766760998     0.0104916837    -0.0599854625    -0.0012068291    -0.0432592512
  214  H 16  S      0.0137301453     0.0021830087    -0.0092946781    -0.0001243021    -0.0121635443
  215  H 17  S      0.0493559301    -0.0535107071    -0.0946591055    -0.0005453572    -0.0281977200
  216  H 17  S      0.0068782494    -0.0094320586    -0.0168986941     0.0000318962    -0.0106645000
  217  H 18  S     -0.0300033554    -0.0531004885    -0.0022809055     0.0091720468     0.1562604176
  218  H 18  S     -0.0082365544    -0.0113881997     0.0038509569     0.0034180219     0.0331333869
  219  H 19  S     -0.0234756588    -0.0109011401    -0.0641680664    -0.0053542611    -0.1089538332
  220  H 19  S      0.0007264235    -0.0029748687    -0.0119875061    -0.0013643294    -0.0247488902
  221  H 20  S     -0.0012076863    -0.0200483381    -0.0907551418    -0.0054607334    -0.1110632582
  222  H 20  S     -0.0044246479    -0.0019235742    -0.0143068730    -0.0015674812    -0.0247300291
  223  H 21  S     -0.0246374329     0.0402230982    -0.0468564871     0.1242097074     0.0185250655
  224  H 21  S     -0.0095374875     0.0103975405    -0.0082673981     0.0246691063     0.0017806450
  225  H 22  S      0.0139772435     0.0096771053    -0.0314488558    -0.1239734836     0.0348687687
  226  H 22  S     -0.0006321160     0.0031323616    -0.0058974259    -0.0271771067     0.0067006481
  227  H 23  S      0.0436708666    -0.0785859398     0.0944875848    -0.0000621829    -0.0478725642
  228  H 23  S      0.0032232201    -0.0121523493     0.0183855573    -0.0000630383    -0.0111935396
  229  H 24  S      0.0127137097     0.0122484156    -0.0324104125     0.1242692047     0.0206624432
  230  H 24  S     -0.0007892371     0.0035807877    -0.0061053216     0.0263069152     0.0036854144
  231  H 25  S     -0.0245510876     0.0380327110    -0.0456908641    -0.1195046663     0.0324129888
  232  H 25  S     -0.0091723102     0.0099654753    -0.0072524677    -0.0215608206     0.0030231396
  233  C 26  S     -0.0843782584    -0.0608825076     0.0546840965    -0.0007649786    -0.0052433365
  234  C 26  S      0.1561427535     0.1318090831    -0.1048264739     0.0009085157     0.0005569598
  235  C 26  S      0.1573526297     0.1298748811    -0.0812811202     0.0090198416     0.0061867529
  236  C 26  X      0.1346955547    -0.1343627114    -0.0602199045     0.0031983750     0.1258741142
  237  C 26  Y     -0.0034096311     0.0064612868     0.0109478772     0.0124056079     0.0205788181
  238  C 26  Z     -0.0716309900     0.0642483869     0.0275293667    -0.0115239323    -0.0733070953
  239  C 26  X     -0.1119876241     0.0226035683    -0.0651663875     0.0006550301    -0.0305592666
  240  C 26  Y      0.0030061950    -0.0019489437     0.0046560994    -0.0052913181     0.0057321571
  241  C 26  Z      0.0516301547    -0.0058099046     0.0345906963     0.0039588877     0.0112796027
  242  C 26 XX      0.0159879403     0.0138563347    -0.0114072432    -0.0005392479     0.0001211476
  243  C 26 YY      0.0046660793     0.0032715372    -0.0028196430    -0.0000722151     0.0001984806
  244  C 26 ZZ      0.0063783315     0.0059855135    -0.0048467447     0.0007691618    -0.0013577279
  245  C 26 XY     -0.0003680862    -0.0001779159    -0.0004828838     0.0013135710    -0.0027709370
  246  C 26 XZ     -0.0051365038    -0.0058944873     0.0045530086    -0.0008189348     0.0009953616
  247  C 26 YZ      0.0001130887     0.0004532422     0.0004299335    -0.0006085887     0.0007568019
  248  C 27  S     -0.1074714544     0.0816948310    -0.0112202930    -0.0019205148    -0.0312749256
  249  C 27  S      0.2052884969    -0.1646245099     0.0368787936     0.0036077491     0.0578308883
  250  C 27  S      0.1959223168    -0.1325294626     0.0334997251     0.0009315444     0.0910997679
  251  C 27  X     -0.1085921187    -0.0596908399     0.1500951015    -0.0144921456    -0.0967174588
  252  C 27  Y      0.0050251376     0.0036034891    -0.0042335860     0.0356036311     0.0101974645
  253  C 27  Z      0.0467818964     0.0269311937    -0.0675622660    -0.0220605636     0.0409817613
  254  C 27  X      0.0231424259     0.0303945360    -0.0581256832    -0.0019587494    -0.0085287342
  255  C 27  Y     -0.0006755623    -0.0006075391     0.0027249449     0.0178252560     0.0027188873
  256  C 27  Z     -0.0118845766    -0.0156885789     0.0236996444    -0.0135790549     0.0025487029
  257  C 27 XX      0.0198148083    -0.0175316830     0.0050727730    -0.0014266082     0.0058707603
  258  C 27 YY      0.0060435288    -0.0040036474     0.0011735490    -0.0002706021     0.0017956254
  259  C 27 ZZ      0.0084319385    -0.0067878395     0.0020455028     0.0022945102     0.0018002180
  260  C 27 XY     -0.0007127106     0.0005897586    -0.0004421966     0.0039707836    -0.0015743930
  261  C 27 XZ     -0.0067476400     0.0069347353    -0.0018554465    -0.0024003099    -0.0013941001
  262  C 27 YZ      0.0002716862    -0.0004949867     0.0006026178    -0.0015872937     0.0004285333
  263  C 28  S      0.1092881024     0.0732287923     0.0213687165    -0.0007051186    -0.0028440406
  264  C 28  S     -0.2205622561    -0.1472882483    -0.0387448311     0.0009915155     0.0099793487
  265  C 28  S      0.0157677289    -0.0724792415    -0.1274405677     0.0197933577     0.0292902872
  266  C 28  X     -0.0926223908    -0.0834075806    -0.0997171766    -0.0044288918    -0.0904762643
  267  C 28  Y      0.0223534286     0.1386372491     0.1413486610    -0.0047252383    -0.0413048358
  268  C 28  Z     -0.0138231242    -0.0793444078    -0.0556784340     0.0084522250     0.1177372223
  269  C 28  X      0.0426840357     0.0274490353    -0.0294686355     0.0019974263    -0.0342049966
  270  C 28  Y     -0.1003306450    -0.0160522527     0.0609116370    -0.0004425208    -0.0233474825
  271  C 28  Z      0.0529688425    -0.0015926138    -0.0238706277    -0.0023780319     0.0528643199
  272  C 28 XX     -0.0073447189    -0.0039150248     0.0015770424     0.0004035735     0.0063505767
  273  C 28 YY     -0.0172691308    -0.0132760137    -0.0048604251     0.0000572135     0.0007557954
  274  C 28 ZZ     -0.0113989643    -0.0061079529    -0.0013583079    -0.0002585176    -0.0046050060
  275  C 28 XY      0.0041352772     0.0059646585     0.0017848890    -0.0001600061    -0.0027280609
  276  C 28 XZ      0.0029617982    -0.0041097575    -0.0026874454    -0.0001644886    -0.0012871184
  277  C 28 YZ      0.0079052943     0.0043514659     0.0005382898    -0.0000168970     0.0012554701

                         31               32               33               34               35
                   -0.6390886134    -0.6237680114    -0.5870755115    -0.5471271913    -0.5307380982
    1  C  1  S     -0.0695627078     0.0721529826    -0.0035281149     0.0136890806    -0.0013689785
    2  C  1  S      0.1425516681    -0.1440180746     0.0071329621    -0.0203951426    -0.0062258422
    3  C  1  S      0.0983293588    -0.1734600922     0.0092221855    -0.0721361373    -0.0120901187
    4  C  1  X     -0.1111754735    -0.0185930719    -0.0256625331     0.1517932212    -0.0917859782
    5  C  1  Y     -0.0551544298    -0.0862957153    -0.0089154501    -0.0552343089     0.0301388738
    6  C  1  Z      0.1367624833    -0.1123267592     0.0367291760     0.0699372950     0.0976541253
    7  C  1  X     -0.0343713331    -0.0387479553    -0.0100243588     0.0282078862    -0.0329668409
    8  C  1  Y     -0.0172877574    -0.0469550183    -0.0037381425    -0.0314167780     0.0112355573
    9  C  1  Z      0.0098095813     0.0191391774     0.0084173442     0.0600483064     0.0328521769
   10  C  1 XX      0.0061715065    -0.0108789624     0.0004411978     0.0078893619    -0.0026853701
   11  C  1 YY      0.0130838560    -0.0083800575     0.0016774252    -0.0005553352     0.0018594955
   12  C  1 ZZ      0.0120238718    -0.0099462521     0.0002684028    -0.0104684959     0.0012464689
   13  C  1 XY      0.0018730418     0.0006553685     0.0014836307     0.0008182371     0.0049100706
   14  C  1 XZ      0.0003590803     0.0067498426    -0.0001728953    -0.0052664789     0.0005165873
   15  C  1 YZ     -0.0024041469     0.0095959928     0.0003792739     0.0070300098    -0.0046654367
   16  C  2  S     -0.0114935275    -0.1231883442    -0.0109063305     0.0041985451    -0.0131667242
   17  C  2  S      0.0318552886     0.2469871458     0.0240481386    -0.0032095589     0.0198535163
   18  C  2  S     -0.0616190824     0.1983300788    -0.0089167827    -0.0206227247     0.0360342939
   19  C  2  X     -0.0859530313    -0.0608786483    -0.0214137574     0.0383866325    -0.0554700759
   20  C  2  Y     -0.0823666848    -0.1417205790    -0.0490692340    -0.1529759116    -0.0653586067
   21  C  2  Z      0.0185677734     0.0388366292    -0.0060697350    -0.0177162864    -0.0533712997
   22  C  2  X     -0.0536767747     0.0035956598    -0.0147855205    -0.0067175207    -0.0148254264
   23  C  2  Y     -0.0569193007     0.0238932142    -0.0223054682    -0.0772412855    -0.0098151518
   24  C  2  Z      0.0009420488     0.0260668183    -0.0000755866    -0.0200089367    -0.0034841568
   25  C  2 XX     -0.0035071830     0.0125519508     0.0018187713     0.0065365829     0.0003812486
   26  C  2 YY      0.0026275935     0.0261488044     0.0024274769    -0.0064113805     0.0076568400
   27  C  2 ZZ      0.0088280503     0.0112423639     0.0017348210     0.0023396906    -0.0028593442
   28  C  2 XY     -0.0044192370     0.0080275549     0.0006416434     0.0027599071     0.0027045205
   29  C  2 XZ     -0.0035739633     0.0037299832    -0.0011528133     0.0052956337    -0.0061806855
   30  C  2 YZ      0.0002480579     0.0029061513     0.0001254930    -0.0007492505    -0.0017697024
   31  C  3  S     -0.0361863067     0.1078365759     0.0053666722    -0.0151366592     0.0149073492
   32  C  3  S      0.0732189696    -0.2180523215    -0.0124662611     0.0270959412    -0.0226711284
   33  C  3  S      0.1001188243    -0.1665317853     0.0211136757     0.0660248050    -0.0398480552
   34  C  3  X      0.0032109606    -0.0415270824     0.0087186210     0.0270122369     0.0360809793
   35  C  3  Y      0.0144830419    -0.0208840607    -0.0155996808    -0.0898263688     0.0132382999
   36  C  3  Z     -0.1354727962     0.1011912761    -0.0279382617    -0.2272853552     0.0900623551
   37  C  3  X     -0.0029350178    -0.0100660793     0.0036880924     0.0089125592     0.0063117534
   38  C  3  Y      0.0034662805    -0.0249082663    -0.0067873688    -0.0167539774    -0.0091644373
   39  C  3  Z     -0.0072992298    -0.0304051252    -0.0006041286    -0.0700080866     0.0171916928
   40  C  3 XX      0.0054760227    -0.0102798846     0.0008735164     0.0003195234     0.0041872653
   41  C  3 YY      0.0066273891    -0.0055001679    -0.0005366700     0.0013468442    -0.0013152694
   42  C  3 ZZ      0.0049811257    -0.0276573111    -0.0020330601     0.0076245114    -0.0078039444
   43  C  3 XY      0.0031609188    -0.0006316768     0.0003068283    -0.0020691765     0.0035011399
   44  C  3 XZ     -0.0048403101    -0.0021800870     0.0001482860     0.0007022051     0.0045097306
   45  C  3 YZ      0.0023488914    -0.0054859942    -0.0007661263    -0.0023219823     0.0001043250
   46  C  4  S     -0.0051541472    -0.0785742822     0.0049139236     0.0027835244     0.0024811840
   47  C  4  S      0.0154564370     0.1581221842    -0.0083074226    -0.0028481643     0.0029346692
   48  C  4  S     -0.0645415191     0.1593689891    -0.0379403342    -0.0999152448     0.0174530947
   49  C  4  X      0.0395985808     0.0314007952     0.0352556400     0.1194915238     0.0519805091
   50  C  4  Y      0.0748868958     0.1537317341     0.0152001390     0.1290511402    -0.1161541764
   51  C  4  Z     -0.1065506583     0.0432015554    -0.0085450430     0.0099620446     0.0092548205
   52  C  4  X      0.0066574753    -0.0075284881     0.0131187328     0.0485970562     0.0176889322
   53  C  4  Y      0.0458320473    -0.0011359581     0.0201073025     0.0900042962    -0.0409952638
   54  C  4  Z     -0.0498049193     0.0390516159    -0.0090946409    -0.0132155246     0.0065682918
   55  C  4 XX      0.0040360371     0.0110347272     0.0003322467    -0.0052763483     0.0009632364
   56  C  4 YY     -0.0011999777     0.0119473675    -0.0011612139    -0.0016945167     0.0024662023
   57  C  4 ZZ      0.0023639998     0.0102627477    -0.0004934982     0.0088234442    -0.0041737085
   58  C  4 XY      0.0001734869     0.0004047090    -0.0022904802    -0.0060161559    -0.0050717312
   59  C  4 XZ     -0.0006203232    -0.0058394761     0.0003364424     0.0039866917     0.0018023100
   60  C  4 YZ      0.0034545307    -0.0085806902     0.0002320925    -0.0035735685     0.0033246883
   61  C  5  S     -0.0258406861    -0.0067844339    -0.0277390350     0.0000323412    -0.0271147399
   62  C  5  S      0.0554344354     0.0234685323     0.0569834607    -0.0087473976     0.0653732403
   63  C  5  S      0.2722321755    -0.0699713318     0.0676685818     0.0244819167     0.0428051353
   64  C  5  X      0.1722682869     0.0606397048     0.0230056732    -0.0708853878    -0.0755182394
   65  C  5  Y      0.0513369245     0.0383489338     0.0047209111    -0.0070766748     0.0499008269
   66  C  5  Z     -0.1471682504     0.0045090877    -0.0119164288     0.0904811352    -0.0083677739
   67  C  5  X      0.1435326869     0.0915012882     0.0063496700    -0.0708189892     0.0051862331
   68  C  5  Y      0.0381864878     0.0498105574     0.0128972596     0.0202687226     0.0170248741
   69  C  5  Z     -0.1103414368    -0.0534531138    -0.0088354791     0.0311536658    -0.0196015686
   70  C  5 XX      0.0029243106    -0.0009538878     0.0035544852    -0.0082969432     0.0076218961
   71  C  5 YY      0.0014623771     0.0079901813     0.0038834962     0.0046133037     0.0045169771
   72  C  5 ZZ      0.0047767021    -0.0029007344     0.0037197419     0.0040218541     0.0023636380
   73  C  5 XY     -0.0031980869    -0.0011498676    -0.0006191640     0.0021606493    -0.0043139549
   74  C  5 XZ      0.0005674403    -0.0046513273    -0.0010025036    -0.0009127564     0.0038620591
   75  C  5 YZ      0.0009804362     0.0005305315    -0.0006896161    -0.0005720632    -0.0008063366
   76  C  6  S     -0.0022942439    -0.0036767196    -0.0056138378    -0.0103311965    -0.0006446855
   77  C  6  S     -0.0007941688     0.0065439339     0.0104330080     0.0199810390     0.0011447280
   78  C  6  S      0.0615099222     0.0161053383     0.0235162957     0.0765469776    -0.0029120534
   79  C  6  X     -0.0584239983     0.0336051569    -0.0052743488     0.1604341758    -0.0114369358
   80  C  6  Y      0.0197868931     0.1026925128     0.0216322826     0.1186047823    -0.0187380890
   81  C  6  Z      0.0613842022    -0.0948200263     0.0321228606     0.1364575267     0.0443116781
   82  C  6  X     -0.0039607810     0.0157619232     0.0027666155     0.0797678755    -0.0074199173
   83  C  6  Y     -0.0009682207     0.0298646946     0.0043337231     0.0331381762    -0.0121540112
   84  C  6  Z      0.0186387057    -0.0284978017     0.0096260755     0.0412555998     0.0258444538
   85  C  6 XX      0.0017968883     0.0039066720     0.0024540609     0.0037439240     0.0009979020
   86  C  6 YY      0.0005016762    -0.0058209883     0.0004008987    -0.0006955515     0.0004312863
   87  C  6 ZZ     -0.0003897645     0.0038138988     0.0003356682     0.0041081498    -0.0008839431
   88  C  6 XY      0.0036206173     0.0014879982     0.0007491895     0.0024645412     0.0010183207
   89  C  6 XZ      0.0028428288    -0.0035178895     0.0011272921     0.0045611134     0.0001052906
   90  C  6 YZ     -0.0050585934     0.0014431521    -0.0005311460     0.0013682898     0.0002972165
   91  C  7  S     -0.0245098478    -0.0005588672     0.0043297954     0.0534559470    -0.0191298192
   92  C  7  S      0.0572455744     0.0056546529    -0.0075160345    -0.1164158281     0.0412284039
   93  C  7  S     -0.0851773187    -0.0166738918    -0.0280079388     0.0020810759     0.0219400653
   94  C  7  X     -0.0375303215    -0.0068229462     0.0062853452     0.0381806261    -0.0082884982
   95  C  7  Y      0.0408222417    -0.0099767569    -0.0071412177    -0.0779748963     0.0289302297
   96  C  7  Z     -0.0123576283    -0.0148458628     0.0010791288     0.0511437320    -0.0188492070
   97  C  7  X      0.0652835923     0.0103570743     0.0253929851    -0.0181252753    -0.0061016555
   98  C  7  Y     -0.1021367216    -0.0253659901    -0.0353070936     0.0297862142     0.0108299764
   99  C  7  Z      0.0565163685     0.0134835620     0.0178608603    -0.0137198528    -0.0057975368
  100  C  7 XX      0.0043086966     0.0011522275    -0.0005328574    -0.0064191198     0.0017034001
  101  C  7 YY      0.0052476200     0.0000605191    -0.0004156291    -0.0090703263     0.0040280448
  102  C  7 ZZ      0.0024174031     0.0007303803    -0.0001956767    -0.0062787145     0.0025790541
  103  C  7 XY     -0.0025413661     0.0001302729     0.0004194446     0.0033839937    -0.0010154854
  104  C  7 XZ      0.0006206268     0.0007374037    -0.0001858390    -0.0021615707     0.0008275805
  105  C  7 YZ     -0.0010771832    -0.0002260750     0.0000083613     0.0034787955    -0.0018088797
  106  C  8  S     -0.0442434697    -0.0084003135     0.0089877954     0.0028711847    -0.0204975292
  107  C  8  S      0.0873916263     0.0164365811    -0.0158960287    -0.0066817079     0.0403664799
  108  C  8  S      0.0141744796    -0.0043598016     0.1453758864     0.0083082388     0.2063964190
  109  C  8  X      0.0271469168     0.0137303679    -0.2225651790    -0.0093682917    -0.1369063033
  110  C  8  Y     -0.0026047073    -0.0003952236     0.0113553670     0.0019812571     0.0111466702
  111  C  8  Z     -0.0112372218    -0.0054497567     0.0993413655     0.0035944445     0.0577860179
  112  C  8  X      0.0068137743     0.0088189655    -0.1672664279     0.0316897393     0.0862848876
  113  C  8  Y     -0.0016281896    -0.0033431164     0.0106296364    -0.0079570533    -0.0028516030
  114  C  8  Z     -0.0037713170    -0.0025252884     0.0725295571    -0.0086261870    -0.0395692778
  115  C  8 XX      0.0054623676     0.0005856128     0.0018202968     0.0011084514     0.0133828449
  116  C  8 YY      0.0053123440     0.0011662307    -0.0019407077    -0.0019706622    -0.0066728427
  117  C  8 ZZ      0.0042685107     0.0009824041    -0.0009221909    -0.0008438960    -0.0006037104
  118  C  8 XY     -0.0010254290    -0.0003874192     0.0000692317     0.0001820960     0.0010971545
  119  C  8 XZ     -0.0006601198    -0.0000972129    -0.0015077137    -0.0011982505    -0.0082640278
  120  C  8 YZ     -0.0021582069    -0.0004144195     0.0010178238     0.0013659497     0.0059062925
  121  N  9  S     -0.0145448109    -0.0006918091     0.0019413792     0.0280737754    -0.0106294263
  122  N  9  S     -0.0272409348    -0.0008517603     0.0056234620     0.0586439434    -0.0228317916
  123  N  9  S     -0.1041169171    -0.0202441362    -0.0284684173     0.0768485605    -0.0144794373
  124  N  9  X      0.0022033463     0.0029063636    -0.0009113006     0.0005317769    -0.0014089092
  125  N  9  Y      0.0029670446     0.0059977823     0.0000358393     0.0083418662    -0.0060814644
  126  N  9  Z     -0.0052045185     0.0066298161     0.0009920675    -0.0087011880     0.0032269904
  127  N  9  X      0.0084916942     0.0016362240     0.0041746429    -0.0044872548     0.0004119577
  128  N  9  Y     -0.0166803404    -0.0068314971    -0.0070482262    -0.0004777327     0.0045884714
  129  N  9  Z      0.0107625846    -0.0028718828     0.0035874265     0.0026119535    -0.0021907770
  130  N  9 XX      0.0000918035     0.0002731942     0.0002594087     0.0020648984    -0.0011373622
  131  N  9 YY     -0.0011552731    -0.0009533075     0.0002663915     0.0018496202    -0.0005747043
  132  N  9 ZZ     -0.0006149869     0.0006056155     0.0004261988     0.0009257445    -0.0004458222
  133  N  9 XY      0.0005523265     0.0002604320     0.0001391999    -0.0011253777     0.0005545830
  134  N  9 XZ     -0.0005856219     0.0004634902    -0.0000092586     0.0003488253    -0.0002171848
  135  N  9 YZ      0.0012267491    -0.0002303762    -0.0000275066    -0.0000311592    -0.0000673772
  136  C 10  S      0.0137357291     0.0017495713    -0.0021747958     0.0088695522     0.0567353279
  137  C 10  S     -0.0276091973    -0.0034659674     0.0040177886    -0.0177667432    -0.1145911079
  138  C 10  S     -0.0032955562     0.0025292535     0.0070369418    -0.0390606930    -0.2915805799
  139  C 10  X     -0.0284608553    -0.0046677959    -0.0696759851     0.0313197472     0.1286619586
  140  C 10  Y     -0.0466922994    -0.0132324550     0.1491784046    -0.0173762872    -0.0653964050
  141  C 10  Z      0.0527638223     0.0117920451    -0.0884073177    -0.0016805799    -0.0086913871
  142  C 10  X     -0.0092426499    -0.0018804375    -0.0172489184    -0.0026679792    -0.0364710342
  143  C 10  Y     -0.0162248002    -0.0052600445     0.0420555179     0.0042900888     0.0563098781
  144  C 10  Z      0.0187681129     0.0040932579    -0.0259464559    -0.0028910383    -0.0277600070
  145  C 10 XX     -0.0046157371    -0.0008984842     0.0043289814    -0.0004729877    -0.0048292567
  146  C 10 YY     -0.0004196087     0.0000937222    -0.0005029175    -0.0023708716    -0.0140128609
  147  C 10 ZZ     -0.0007031325    -0.0000226647     0.0010619110    -0.0010969211    -0.0056146455
  148  C 10 XY      0.0010611723     0.0001426016     0.0004389503     0.0009149275     0.0076391582
  149  C 10 XZ      0.0011660963     0.0002857434    -0.0024857752    -0.0008628337    -0.0057376012
  150  C 10 YZ     -0.0011231254    -0.0003091960     0.0008015840     0.0011883230     0.0058592231
  151  C 11  S      0.0254953242     0.0060625455    -0.0362522747    -0.0092404721    -0.0615322377
  152  C 11  S     -0.0512384313    -0.0120780891     0.0707982511     0.0194262660     0.1254937973
  153  C 11  S     -0.0194676153    -0.0070212786     0.0679057626     0.0333446641     0.2698534328
  154  C 11  X      0.0427788974     0.0070864964     0.0257597655    -0.0112110950    -0.0225440397
  155  C 11  Y     -0.0446489850    -0.0113906321     0.1392418406    -0.0120673008     0.0039473811
  156  C 11  Z      0.0157949796     0.0061083638    -0.1272569908     0.0154049958     0.0076425463
  157  C 11  X      0.0159111851     0.0032820684     0.0006593452    -0.0100193378    -0.0496468479
  158  C 11  Y     -0.0123176800    -0.0025927947     0.0376638086    -0.0115761499    -0.0639427314
  159  C 11  Z      0.0023007826     0.0005682088    -0.0313617323     0.0143313940     0.0768153647
  160  C 11 XX     -0.0038042022    -0.0008311574     0.0063556057     0.0001216957     0.0017497960
  161  C 11 YY     -0.0026070069    -0.0007448082     0.0057627408     0.0013709818     0.0100885144
  162  C 11 ZZ     -0.0032187140    -0.0007779522     0.0051289828     0.0013869919     0.0103527247
  163  C 11 XY     -0.0005721465    -0.0000305915    -0.0007477168     0.0005520805     0.0039688510
  164  C 11 XZ      0.0016261951     0.0003911682    -0.0014398924    -0.0001348851    -0.0022057391
  165  C 11 YZ      0.0011413891     0.0002847595    -0.0025018488    -0.0010460060    -0.0079870073
  166  C 12  S     -0.0362305429    -0.0067470517     0.0147351669     0.0101193798     0.0586370989
  167  C 12  S      0.0726458227     0.0135901261    -0.0307588052    -0.0195474863    -0.1143773227
  168  C 12  S      0.0181581641     0.0040225053    -0.0081635696    -0.0377140717    -0.2588433435
  169  C 12  X      0.0129768118     0.0010637424     0.1160607606    -0.0481555131    -0.2013798215
  170  C 12  Y      0.0015338058     0.0012321136    -0.0078626707     0.0038662368     0.0114081559
  171  C 12  Z     -0.0081176339     0.0001441186    -0.0503317269     0.0211332653     0.0883224901
  172  C 12  X     -0.0018554016    -0.0012444494     0.0558004335    -0.0033441967     0.0266441294
  173  C 12  Y      0.0006329224     0.0010821618    -0.0031426004     0.0012669426    -0.0028627538
  174  C 12  Z     -0.0000582342     0.0013811021    -0.0247495784     0.0014672386    -0.0111874402
  175  C 12 XX      0.0065243534     0.0013277300    -0.0039720946    -0.0029069420    -0.0182794581
  176  C 12 YY      0.0031020681     0.0004707123     0.0017661332    -0.0007154777    -0.0019332996
  177  C 12 ZZ      0.0033728304     0.0005881882     0.0000878225    -0.0011315592    -0.0055617851
  178  C 12 XY     -0.0006687145    -0.0001104374    -0.0002095967     0.0001481473     0.0005548929
  179  C 12 XZ     -0.0019577940    -0.0004459422     0.0023083643     0.0011687967     0.0079307301
  180  C 12 YZ     -0.0006496074    -0.0000340768    -0.0017491361     0.0000104737    -0.0016827001
  181  C 13  S      0.0282401114     0.0065732408    -0.0370542532    -0.0090585006    -0.0617310346
  182  C 13  S     -0.0567398438    -0.0132050572     0.0727220862     0.0187495608     0.1258665464
  183  C 13  S     -0.0206865601    -0.0052834564     0.0690830288     0.0381056866     0.2691574364
  184  C 13  X      0.0182514877     0.0007810357     0.0945230967    -0.0183396229    -0.0183949884
  185  C 13  Y      0.0402648617     0.0108424460    -0.1440649840     0.0130482017    -0.0029869524
  186  C 13  Z     -0.0420597877    -0.0091559219     0.0725325089    -0.0018302459     0.0114075092
  187  C 13  X      0.0088187136     0.0010166121     0.0199305862    -0.0180132218    -0.0830679050
  188  C 13  Y      0.0104071773     0.0028200806    -0.0379445984     0.0148653614     0.0703409956
  189  C 13  Z     -0.0129269712    -0.0027878968     0.0214937055    -0.0035953649    -0.0176107176
  190  C 13 XX     -0.0049664432    -0.0010350439     0.0068387377     0.0008308212     0.0067878822
  191  C 13 YY     -0.0032368630    -0.0007983422     0.0058468131     0.0015019406     0.0113880212
  192  C 13 ZZ     -0.0024071763    -0.0006973207     0.0047989135     0.0004951780     0.0041629347
  193  C 13 XY      0.0015566454     0.0003885020    -0.0014818185    -0.0009981399    -0.0079705123
  194  C 13 XZ      0.0004250900     0.0001011635    -0.0010418618     0.0006924053     0.0048045632
  195  C 13 YZ      0.0005090344     0.0001841086    -0.0021332319    -0.0004310492    -0.0034344409
  196  C 14  S      0.0112769729     0.0012713350    -0.0035316499     0.0088007161     0.0581760294
  197  C 14  S     -0.0228180787    -0.0026828433     0.0069295342    -0.0180109529    -0.1177242432
  198  C 14  S     -0.0014901780    -0.0022400953     0.0132777315    -0.0528241801    -0.2918442018
  199  C 14  X     -0.0541585433    -0.0111441165     0.0032121743     0.0249823577     0.1004250336
  200  C 14  Y      0.0509188578     0.0126042339    -0.1413460194     0.0120565370     0.0474543233
  201  C 14  Z     -0.0150312506    -0.0063116277     0.1148263659    -0.0227163399    -0.0872714677
  202  C 14  X     -0.0189567097    -0.0041909802     0.0018136205     0.0017574220    -0.0110626952
  203  C 14  Y      0.0180770255     0.0030765763    -0.0396474241    -0.0094915433    -0.0523660757
  204  C 14  Z     -0.0046867968    -0.0017022585     0.0319005507     0.0062923295     0.0491824713
  205  C 14 XX     -0.0035400050    -0.0007957500     0.0051089490    -0.0003215372    -0.0009493283
  206  C 14 YY      0.0001956510     0.0002125611    -0.0003721436    -0.0022738991    -0.0130246779
  207  C 14 ZZ     -0.0015557883    -0.0001856768     0.0006300013    -0.0015848918    -0.0109146309
  208  C 14 XY     -0.0010625510    -0.0001961647    -0.0005287087     0.0001101980    -0.0022149943
  209  C 14 XZ      0.0023505197     0.0005036885    -0.0020618156    -0.0002937295     0.0000892570
  210  C 14 YZ     -0.0005020168    -0.0002100864     0.0012718291     0.0015205566     0.0096425459
  211  H 15  S      0.1772601806    -0.1090513851     0.0334688346    -0.0133803736     0.0857095627
  212  H 15  S      0.0339164889    -0.0349691647     0.0065513876    -0.0157131382     0.0257652791
  213  H 16  S      0.0715742860     0.2175490497     0.0461890702     0.0775286402     0.0822213783
  214  H 16  S      0.0025739544     0.0593414432     0.0082620682     0.0037498644     0.0255053920
  215  H 17  S      0.1139543319    -0.1739006679     0.0129951114     0.1859303789    -0.0865171924
  216  H 17  S      0.0208555121    -0.0524255375     0.0020728663     0.0381373029    -0.0269035357
  217  H 18  S      0.0784415098     0.1519089082     0.0098549006     0.0889725776    -0.0711651897
  218  H 18  S      0.0083691133     0.0405476827     0.0008096269     0.0142038586    -0.0222101705
  219  H 19  S      0.0149746369     0.0044064092     0.0257771037     0.1788545410     0.0123868142
  220  H 19  S     -0.0071647940    -0.0016148368     0.0025778393     0.0320315512     0.0021198177
  221  H 20  S      0.0357350266     0.0158603745     0.0125536026    -0.0698138650    -0.0002119348
  222  H 20  S      0.0040814040     0.0035585099     0.0037378295    -0.0082160310     0.0010379777
  223  H 21  S     -0.0309703114    -0.0077106464     0.1146309720    -0.0321738919    -0.1601587617
  224  H 21  S     -0.0019357627    -0.0007862340     0.0237864456    -0.0107002222    -0.0584280534
  225  H 22  S     -0.0395166763    -0.0115001352     0.1557677487    -0.0042916597     0.0686861311
  226  H 22  S     -0.0082426189    -0.0025374979     0.0314385426     0.0014958342     0.0354938307
  227  H 23  S      0.0419632741     0.0069911533     0.0630128847    -0.0479985773    -0.2289832028
  228  H 23  S      0.0118892474     0.0025015224     0.0012762537    -0.0134852890    -0.0755305781
  229  H 24  S     -0.0424744970    -0.0119618732     0.1534159568    -0.0040414445     0.0706296687
  230  H 24  S     -0.0086106837    -0.0024798325     0.0300677588     0.0019730202     0.0354592565
  231  H 25  S     -0.0271798980    -0.0070068349     0.1108883493    -0.0311496398    -0.1554183825
  232  H 25  S     -0.0017343389    -0.0004524433     0.0195389373    -0.0097930239    -0.0532701489
  233  C 26  S     -0.0231150761    -0.0095732852     0.0397261117     0.0252180446     0.0402865950
  234  C 26  S      0.0580149117     0.0190439644    -0.0829108170    -0.0540451292    -0.0795354309
  235  C 26  S     -0.0140501577    -0.0007325326    -0.1474108303     0.0065820384    -0.0492410766
  236  C 26  X     -0.1995652335    -0.0389870214    -0.0992175990     0.0786882481    -0.0174407007
  237  C 26  Y      0.0163095192     0.0134212978     0.0041368730     0.0029019183     0.0090648957
  238  C 26  Z      0.0810198667     0.0301856008     0.0466611288    -0.0347611032     0.0009138144
  239  C 26  X      0.1689356183     0.0417149075    -0.0353154758    -0.0036029216     0.0339786860
  240  C 26  Y     -0.0076165951    -0.0049889925    -0.0011390625    -0.0045844238    -0.0003212510
  241  C 26  Z     -0.0826990445    -0.0147352146     0.0169004498     0.0067187003    -0.0156693772
  242  C 26 XX      0.0081472717     0.0015687131    -0.0076517339    -0.0061968468    -0.0086246823
  243  C 26 YY      0.0016472900     0.0007448409    -0.0028580378    -0.0016039546    -0.0020030700
  244  C 26 ZZ      0.0025227539     0.0008621540    -0.0039137497    -0.0016538120    -0.0041471350
  245  C 26 XY     -0.0009952853    -0.0003722838     0.0002009929     0.0002889985    -0.0006580995
  246  C 26 XZ     -0.0023975738    -0.0015190468     0.0026182088     0.0012260855     0.0042773670
  247  C 26 YZ      0.0005315826     0.0001406266     0.0000149971    -0.0001126672     0.0004078422
  248  C 27  S      0.0582301848     0.0146484208    -0.0280651246    -0.0224925351    -0.0514616284
  249  C 27  S     -0.1229801399    -0.0312278336     0.0646228195     0.0485116203     0.1213825251
  250  C 27  S     -0.2127690292    -0.0455890308    -0.0290130198     0.0486884800     0.0682942466
  251  C 27  X      0.0858538678     0.0142189474     0.1901992174    -0.0133668667     0.1378998460
  252  C 27  Y     -0.0016036882     0.0052639837    -0.0086823776     0.0039046223    -0.0033148102
  253  C 27  Z     -0.0427055255     0.0000028528    -0.0853945805     0.0066729650    -0.0660679658
  254  C 27  X      0.0798333766     0.0241727995    -0.1004364462     0.0119835221     0.0573697016
  255  C 27  Y     -0.0008192235     0.0051635292     0.0057723050     0.0061736617    -0.0011800720
  256  C 27  Z     -0.0362266659    -0.0081488906     0.0448362625    -0.0088407519    -0.0286078408
  257  C 27 XX     -0.0116945868    -0.0031590844     0.0065982313     0.0046166809     0.0127587235
  258  C 27 YY     -0.0042824878    -0.0010306973     0.0023039817     0.0015340764     0.0040902116
  259  C 27 ZZ     -0.0059746294    -0.0011224966     0.0030708186     0.0023347309     0.0061258313
  260  C 27 XY     -0.0000592149    -0.0004248218    -0.0005261756    -0.0002663211    -0.0002340250
  261  C 27 XZ      0.0042858594     0.0005770083    -0.0024419677    -0.0016258622    -0.0038531445
  262  C 27 YZ      0.0002352327     0.0002396294    -0.0002251584     0.0004197324     0.0015133102
  263  C 28  S      0.0342835769     0.0126401684     0.0067012305    -0.0342187543     0.0197584967
  264  C 28  S     -0.0724913851    -0.0346645103    -0.0160441338     0.0707993123    -0.0492776096
  265  C 28  S      0.1525396049     0.1524165881     0.0514407585     0.0417506283    -0.0013130498
  266  C 28  X      0.0273272219    -0.0057349005     0.0135926822    -0.1152723623     0.0859157960
  267  C 28  Y     -0.1052588819    -0.0524792207     0.0032541745     0.1409327181    -0.0410071884
  268  C 28  Z      0.1011402431    -0.0365001769    -0.0121453656    -0.0428280486     0.0040361429
  269  C 28  X      0.0435239240    -0.0048533432     0.0166970644    -0.0963307475     0.0190455668
  270  C 28  Y     -0.1239729676     0.0087414276    -0.0263413404     0.1044925101    -0.0028934422
  271  C 28  Z      0.0749371301    -0.0561859335     0.0042071876    -0.0439522719    -0.0066215639
  272  C 28 XX     -0.0025199181     0.0007893606    -0.0014374982     0.0086059382    -0.0098667743
  273  C 28 YY     -0.0046766732    -0.0017942623    -0.0010000502     0.0028697363    -0.0000326582
  274  C 28 ZZ     -0.0059887229    -0.0049752397    -0.0001193283     0.0062219831    -0.0011985284
  275  C 28 XY      0.0024974451     0.0057073312     0.0019690230     0.0034683123     0.0008197546
  276  C 28 XZ     -0.0046099056     0.0048820596    -0.0012241471    -0.0036983040    -0.0003202419
  277  C 28 YZ      0.0039962657     0.0004460051     0.0004351272     0.0024821215    -0.0012883436

                         36               37               38               39               40
                   -0.5217550473    -0.5069833181    -0.4999968332    -0.4880324272    -0.4809553918
    1  C  1  S      0.0053469053    -0.0047517549     0.0263733107     0.0160510475     0.0022880876
    2  C  1  S     -0.0228968962     0.0082168462    -0.0506866532    -0.0289482768    -0.0020863304
    3  C  1  S     -0.0439861919     0.0107322162    -0.0975944976    -0.0222788031     0.0110959537
    4  C  1  X     -0.0672630146    -0.0193862112    -0.0245196370     0.1487526075     0.0579312007
    5  C  1  Y      0.0608013760     0.0131482480    -0.1555902229    -0.0035942181     0.0134280604
    6  C  1  Z      0.1753256931     0.0276726760     0.0198782761    -0.1464282082    -0.0860101516
    7  C  1  X     -0.0225636545    -0.0049606740    -0.0383755897     0.0693598642     0.0305948551
    8  C  1  Y      0.0155923148     0.0044840124    -0.0361034964    -0.0041687743     0.0019175077
    9  C  1  Z      0.0710513278     0.0074646627     0.0328123704    -0.0566688287    -0.0404525377
   10  C  1 XX     -0.0017245610     0.0006226738    -0.0044434960    -0.0022555759    -0.0006782763
   11  C  1 YY      0.0024855421     0.0001666171    -0.0018711697     0.0021497222     0.0015798650
   12  C  1 ZZ     -0.0026224740     0.0012069737    -0.0023753934    -0.0078892025    -0.0025819345
   13  C  1 XY      0.0093731749     0.0022677823    -0.0094797383    -0.0063265003    -0.0024370772
   14  C  1 XZ     -0.0000597937    -0.0003455565    -0.0040045653     0.0049166866     0.0030140330
   15  C  1 YZ     -0.0068502135    -0.0022565483     0.0099210251     0.0090786283     0.0036184831
   16  C  2  S     -0.0205349652    -0.0007449959     0.0128388742    -0.0104725979    -0.0054219480
   17  C  2  S      0.0315731465     0.0001756022    -0.0264748431     0.0282629957     0.0153333551
   18  C  2  S      0.0532327052     0.0075273761    -0.0016709344    -0.0235727827    -0.0200050133
   19  C  2  X     -0.0836825845    -0.0213941520     0.1255632521     0.0432100970     0.0029032948
   20  C  2  Y     -0.1410699975    -0.0122041234    -0.0278285308     0.0463174174     0.0281462926
   21  C  2  Z     -0.1221433909    -0.0199376309     0.1058375781     0.0544047112     0.0326540426
   22  C  2  X     -0.0292746803    -0.0072843573     0.0560752178     0.0073067464    -0.0054701848
   23  C  2  Y     -0.0372822897    -0.0038600827     0.0012638052     0.0060917356     0.0020495180
   24  C  2  Z     -0.0219829777    -0.0063286506     0.0571810781     0.0153763714     0.0067898798
   25  C  2 XX      0.0002456302    -0.0006176312     0.0100136604    -0.0027697979    -0.0021782585
   26  C  2 YY      0.0127884689     0.0014861168    -0.0106765831     0.0011466392     0.0011775925
   27  C  2 ZZ     -0.0050535986    -0.0005767022    -0.0015439475     0.0040736002     0.0024936938
   28  C  2 XY      0.0057168381     0.0002622462     0.0016356336    -0.0008075347    -0.0011039439
   29  C  2 XZ     -0.0082323928    -0.0015257525     0.0032906623     0.0070651030     0.0030949737
   30  C  2 YZ     -0.0042638772    -0.0003101403    -0.0004525832     0.0007153698     0.0014554128
   31  C  3  S      0.0139969035    -0.0006877639     0.0151599339    -0.0061415417    -0.0020295726
   32  C  3  S     -0.0168839145     0.0021493715    -0.0292406481     0.0139765033     0.0026508743
   33  C  3  S     -0.0340119863    -0.0039014870     0.0014656503     0.0171528462     0.0120507889
   34  C  3  X      0.0542145248    -0.0134908794     0.1629520080     0.0321831797    -0.0029465542
   35  C  3  Y     -0.0048663978    -0.0028265569     0.0764576150     0.0070805204    -0.0007710450
   36  C  3  Z      0.1149656572    -0.0016194624     0.0710155077     0.0227637899    -0.0152692538
   37  C  3  X      0.0109863292    -0.0057236370     0.0657236870     0.0119915526    -0.0008898004
   38  C  3  Y     -0.0212245019    -0.0031135563     0.0344402619     0.0013775000    -0.0009548029
   39  C  3  Z      0.0164031054    -0.0052060178     0.0380484526     0.0168015337     0.0016743136
   40  C  3 XX      0.0066626063    -0.0004766369     0.0072899186     0.0032249846     0.0002920161
   41  C  3 YY     -0.0012705583     0.0008249119    -0.0020265234    -0.0037047587    -0.0021612168
   42  C  3 ZZ     -0.0096047593     0.0001041407    -0.0095228494     0.0020491623     0.0019697143
   43  C  3 XY      0.0063574454     0.0001072915     0.0004776960     0.0028999013     0.0008162135
   44  C  3 XZ      0.0070394662    -0.0005534631     0.0122043840    -0.0002163397    -0.0018910605
   45  C  3 YZ      0.0002954904     0.0001773281    -0.0012067330     0.0015386575     0.0010512034
   46  C  4  S     -0.0008269824    -0.0070134838     0.0227507791     0.0208752901     0.0089906668
   47  C  4  S      0.0157284479     0.0146445746    -0.0400637911    -0.0423651777    -0.0199312914
   48  C  4  S     -0.0018704366     0.0276005837    -0.0909906675    -0.0432541443    -0.0197234745
   49  C  4  X      0.1125867842    -0.0053359710     0.0443676591     0.0439894671     0.0131377604
   50  C  4  Y     -0.1972019774     0.0091758894    -0.0786311920    -0.1185365495    -0.0314264607
   51  C  4  Z      0.0587671214     0.0090814525    -0.1555625662     0.0477979627     0.0281746729
   52  C  4  X      0.0529696723     0.0007824350    -0.0010850967     0.0272975597     0.0107351648
   53  C  4  Y     -0.0541305714    -0.0014200990     0.0163940403    -0.0527090824    -0.0196233789
   54  C  4  Z      0.0167610431     0.0020693948    -0.0541879731     0.0261286035     0.0122647819
   55  C  4 XX      0.0000232649     0.0005119450    -0.0035878019    -0.0017178412     0.0000800119
   56  C  4 YY      0.0036488938     0.0008438144     0.0062876835    -0.0060907509    -0.0041948267
   57  C  4 ZZ     -0.0028049348     0.0014321101    -0.0099738817    -0.0018916877    -0.0003527928
   58  C  4 XY     -0.0095667040     0.0007789559    -0.0071457882    -0.0040480942    -0.0009139869
   59  C  4 XZ      0.0046461124     0.0004523371    -0.0005284173    -0.0007671576    -0.0007928269
   60  C  4 YZ      0.0048949408    -0.0015312371     0.0125445425     0.0081462766     0.0019307269
   61  C  5  S     -0.0148704840    -0.0015495722    -0.0124798905     0.0213429373     0.0016447257
   62  C  5  S      0.0400621034     0.0036703301     0.0315364977    -0.0492800291    -0.0050395731
   63  C  5  S     -0.0921024258    -0.0022823723     0.0511553740    -0.0161949183     0.0131328872
   64  C  5  X     -0.1747424801    -0.0005523127    -0.1546120011     0.0552926215     0.0620258568
   65  C  5  Y      0.1229167135    -0.0128974135    -0.0415672927     0.1710647153     0.0715190476
   66  C  5  Z      0.0113597849     0.0331735585    -0.0982153452    -0.2108341539    -0.0866640384
   67  C  5  X     -0.1093999731     0.0023251310    -0.0838469402     0.0398140726     0.0379588144
   68  C  5  Y      0.0443503099    -0.0182115939     0.0057613099     0.0772183129     0.0344505114
   69  C  5  Z      0.0342277528     0.0232673248    -0.0476441368    -0.1025290954    -0.0457428974
   70  C  5 XX      0.0048925129    -0.0002028555     0.0070770576     0.0041016698     0.0024169129
   71  C  5 YY      0.0041472306     0.0008746118     0.0028159546    -0.0093756450    -0.0031966837
   72  C  5 ZZ      0.0001191422     0.0000962987    -0.0001865163    -0.0061172133    -0.0009992746
   73  C  5 XY     -0.0078998245    -0.0013940291     0.0034118458    -0.0031423271    -0.0014701999
   74  C  5 XZ      0.0080611598     0.0002344314     0.0087167088    -0.0003935031    -0.0021167293
   75  C  5 YZ      0.0008515453    -0.0000383058    -0.0040305056     0.0079000982     0.0033119925
   76  C  6  S     -0.0013942079     0.0053729404    -0.0207914585    -0.0233017699    -0.0089321628
   77  C  6  S      0.0031171996    -0.0114642925     0.0436110862     0.0507816889     0.0192024951
   78  C  6  S      0.0203826080    -0.0073963691     0.0164373435     0.0271115681     0.0137810594
   79  C  6  X      0.1053699648     0.0146634565    -0.2064897435     0.1281667581     0.0490406043
   80  C  6  Y     -0.0311269845    -0.0208951302     0.2257819480     0.0128781844    -0.0202816250
   81  C  6  Z      0.1114641131    -0.0115285688     0.1116815443     0.0757087682     0.0112525934
   82  C  6  X      0.0380889798     0.0067585876    -0.0873463290     0.0438207810     0.0184522683
   83  C  6  Y     -0.0276304407    -0.0095579431     0.1026149112     0.0087373362    -0.0075410108
   84  C  6  Z      0.0494431109    -0.0039032752     0.0577650879     0.0255978287    -0.0001135356
   85  C  6 XX     -0.0014321999    -0.0020357922     0.0173368111     0.0004527116    -0.0006620267
   86  C  6 YY      0.0009041121    -0.0006870420    -0.0016497148     0.0052817786     0.0028029625
   87  C  6 ZZ      0.0012770351    -0.0002459519     0.0000872788     0.0044205387     0.0010428366
   88  C  6 XY      0.0034116641     0.0006825934    -0.0046462461     0.0014240943     0.0004724266
   89  C  6 XZ      0.0004131485    -0.0013621689     0.0105627838     0.0043475485     0.0006995815
   90  C  6 YZ      0.0027524790    -0.0012569978     0.0040071056     0.0099722661     0.0033988724
   91  C  7  S     -0.0276418868     0.0015549377     0.0162264142    -0.0329495427    -0.0148813461
   92  C  7  S      0.0589474398    -0.0038041095    -0.0299447561     0.0710092230     0.0322165247
   93  C  7  S      0.0408235720     0.0034531254    -0.0669682739     0.0549338895     0.0185463797
   94  C  7  X     -0.0204276095     0.0143449065    -0.0329569560    -0.1108470898    -0.0415325464
   95  C  7  Y      0.0441130552     0.0047798145    -0.0649597232     0.0121310386     0.0095349714
   96  C  7  Z     -0.0098669625    -0.0022317475    -0.0197120183     0.0377610266     0.0165790655
   97  C  7  X     -0.0148356953     0.0057004613     0.0300591412    -0.0549858256    -0.0173422023
   98  C  7  Y      0.0232531032     0.0024512281    -0.0803107050     0.0254952318     0.0055697566
   99  C  7  Z     -0.0074024020    -0.0024462126     0.0234295765     0.0018513651     0.0047582311
  100  C  7 XX      0.0026765649    -0.0006863147    -0.0001261111     0.0066953268     0.0027813884
  101  C  7 YY      0.0061704609     0.0001715759    -0.0052896065     0.0043681741     0.0021687245
  102  C  7 ZZ      0.0030545567    -0.0000986584     0.0002920843     0.0018279185     0.0007317303
  103  C  7 XY     -0.0018617083     0.0003610950     0.0010830284    -0.0040678076    -0.0016761550
  104  C  7 XZ      0.0008985003    -0.0003086279     0.0011078143     0.0016655953     0.0005736996
  105  C  7 YZ     -0.0019808453    -0.0001659630     0.0001137614     0.0003654130     0.0001645988
  106  C  8  S      0.0226026027     0.0023398392     0.0107655775    -0.0312744886     0.0553390515
  107  C  8  S     -0.0454766968    -0.0045457654    -0.0235113725     0.0671882312    -0.1222887752
  108  C  8  S     -0.1394257036    -0.0067759596    -0.0430894096     0.1089684781    -0.1759278641
  109  C  8  X      0.0760873411     0.0548253082     0.0041257753     0.0648172385    -0.2028583916
  110  C  8  Y      0.0046813216    -0.2193948417    -0.0265660332    -0.0324993026     0.0014693628
  111  C  8  Z     -0.0392965515     0.1545391858     0.0083364602    -0.0074363458     0.0981170083
  112  C  8  X     -0.0417707451     0.0110361473    -0.0079400031     0.0580540653    -0.1331398653
  113  C  8  Y      0.0006194532    -0.0597798645    -0.0135146955    -0.0190557620     0.0045390448
  114  C  8  Z      0.0208569355     0.0440918834     0.0123871554    -0.0148316957     0.0606637738
  115  C  8 XX     -0.0086913521    -0.0002297275    -0.0017127018     0.0049028532    -0.0040099813
  116  C  8 YY      0.0019452394    -0.0000332750    -0.0009043565     0.0040487634    -0.0088054997
  117  C  8 ZZ     -0.0012861138    -0.0004841862    -0.0017994352     0.0030074511    -0.0075114065
  118  C  8 XY     -0.0006349882    -0.0006590386     0.0000593058    -0.0014937953    -0.0001738599
  119  C  8 XZ      0.0048757700     0.0004892543     0.0013629823     0.0002020459    -0.0009690916
  120  C  8 YZ     -0.0024385037     0.0002251191    -0.0000928791    -0.0004219357     0.0028199067
  121  N  9  S     -0.0157491404     0.0004995797     0.0093777243    -0.0190194534    -0.0087955542
  122  N  9  S     -0.0339416916     0.0012176479     0.0220015752    -0.0414687114    -0.0189114647
  123  N  9  S     -0.0183636368    -0.0005465352    -0.0324968069    -0.0161552258    -0.0141730883
  124  N  9  X      0.0027810404    -0.0073927406     0.0204183726     0.0586410488     0.0226932677
  125  N  9  Y     -0.0116649265    -0.0031160623     0.0297211347    -0.0009947661    -0.0036558699
  126  N  9  Z     -0.0031718596     0.0018692236     0.0110125234    -0.0252870525    -0.0103988999
  127  N  9  X     -0.0021800928     0.0037841105    -0.0049416405    -0.0323159175    -0.0117139310
  128  N  9  Y      0.0086567213     0.0009942733    -0.0252458698     0.0056076615     0.0028195965
  129  N  9  Z      0.0006748476    -0.0004217967     0.0010416487     0.0107672219     0.0049140375
  130  N  9 XX     -0.0012359870    -0.0006169695     0.0031894082     0.0032884862     0.0011046429
  131  N  9 YY     -0.0005710261     0.0005631007    -0.0028909321    -0.0031183434    -0.0009834591
  132  N  9 ZZ     -0.0013954527     0.0001973472     0.0020889854    -0.0038166831    -0.0016689649
  133  N  9 XY      0.0002705010     0.0004213309    -0.0005963519    -0.0034545408    -0.0013690546
  134  N  9 XZ     -0.0005881131    -0.0002455287     0.0019412369     0.0004908579     0.0000615272
  135  N  9 YZ      0.0005436407    -0.0003017972    -0.0001175873     0.0032032279     0.0012630758
  136  C 10  S     -0.0306889595    -0.0119721739    -0.0066508139     0.0127411390    -0.0100351439
  137  C 10  S      0.0618416708     0.0246268792     0.0131519272    -0.0235377088     0.0136834576
  138  C 10  S      0.1689593194     0.0116243011     0.0401365029    -0.0707532540     0.0944441692
  139  C 10  X     -0.0641138470     0.1847767676     0.0107421619     0.0354116246    -0.0290591484
  140  C 10  Y      0.0323947942     0.0963206102     0.0226855209    -0.0473903731     0.1509593705
  141  C 10  Z      0.0057712654    -0.1691601794    -0.0273292296     0.0198569922    -0.1098164123
  142  C 10  X      0.0231534946     0.0702352932     0.0117590436     0.0004732676    -0.0019764840
  143  C 10  Y     -0.0357743877     0.0323918684    -0.0056418467     0.0132425422    -0.0034181118
  144  C 10  Z      0.0186600921    -0.0607091816    -0.0028520295    -0.0118841193     0.0037710337
  145  C 10 XX      0.0032312327     0.0057241981     0.0020361370    -0.0047408328     0.0105577378
  146  C 10 YY      0.0073731955    -0.0007882927     0.0012317940    -0.0018903685     0.0001642275
  147  C 10 ZZ      0.0026160473    -0.0011713131    -0.0003262047     0.0010354729    -0.0047312807
  148  C 10 XY     -0.0048587725    -0.0031190604    -0.0017531743     0.0050760576    -0.0105383331
  149  C 10 XZ      0.0032681901     0.0000593301     0.0005991646    -0.0017429767     0.0024286444
  150  C 10 YZ     -0.0027842921     0.0035068797     0.0003434529    -0.0010521452     0.0045292756
  151  C 11  S      0.0333770658     0.0057668426     0.0063670058    -0.0099321756     0.0087496261
  152  C 11  S     -0.0673670140    -0.0118695493    -0.0122328744     0.0174762795    -0.0120640889
  153  C 11  S     -0.1621432137    -0.0145413898    -0.0386851292     0.0754588871    -0.1045645223
  154  C 11  X      0.0114060225    -0.2487433990    -0.0299402212    -0.0125347027    -0.0264555846
  155  C 11  Y     -0.0253685142     0.1057428370    -0.0059816646     0.0829554449    -0.1373961336
  156  C 11  Z      0.0153253792     0.0349126600     0.0174516159    -0.0628885965     0.1263215357
  157  C 11  X      0.0259032617    -0.0748209759    -0.0071696011     0.0002625889    -0.0341475651
  158  C 11  Y      0.0320095863     0.0342252744     0.0094397240    -0.0009640668     0.0058778895
  159  C 11  Z     -0.0391245238     0.0085251602    -0.0050203413     0.0002035428     0.0119633490
  160  C 11 XX     -0.0011214450     0.0025815939     0.0001100567     0.0005305938    -0.0009492378
  161  C 11 YY     -0.0055036165    -0.0042841978    -0.0013062877     0.0010436813     0.0003364857
  162  C 11 ZZ     -0.0060886898    -0.0009444661    -0.0016248061     0.0039282434    -0.0061922940
  163  C 11 XY     -0.0027861718     0.0019351120    -0.0008536740     0.0044857364    -0.0089157399
  164  C 11 XZ      0.0017575954    -0.0033093667     0.0004955841    -0.0037294218     0.0079581324
  165  C 11 YZ      0.0047243461     0.0027412858     0.0014455218    -0.0028904141     0.0041646634
  166  C 12  S     -0.0322158300    -0.0026217455    -0.0078180225     0.0207969153    -0.0400611034
  167  C 12  S      0.0633106097     0.0053466255     0.0161283821    -0.0450770422     0.0900369297
  168  C 12  S      0.1541343358     0.0130558873     0.0398607817    -0.1057125899     0.1832616877
  169  C 12  X      0.0830289540     0.0539077219     0.0028689159     0.0682928728    -0.1918526103
  170  C 12  Y      0.0052919227    -0.2143754677    -0.0213699539    -0.0338389271     0.0057741260
  171  C 12  Z     -0.0453872560     0.1505542736     0.0138613392    -0.0053132504     0.0892663415
  172  C 12  X     -0.0287537500     0.0150080269    -0.0128536631     0.0546370960    -0.1129550338
  173  C 12  Y      0.0059903192    -0.0771782872    -0.0064780749    -0.0123069246     0.0066069519
  174  C 12  Z      0.0086712851     0.0563186507     0.0099137344    -0.0160196838     0.0500377314
  175  C 12 XX      0.0102303988    -0.0009480625     0.0019701798    -0.0038941539     0.0034026766
  176  C 12 YY      0.0006175048    -0.0003503552     0.0000768600    -0.0011677291     0.0036504578
  177  C 12 ZZ      0.0027517615     0.0022723929     0.0008052503    -0.0014185169     0.0039025973
  178  C 12 XY     -0.0003737537     0.0038877211     0.0004464537     0.0006672680     0.0004436588
  179  C 12 XZ     -0.0044204712    -0.0025925717    -0.0010839515     0.0007218845    -0.0001755358
  180  C 12 YZ      0.0013610234    -0.0013975449     0.0002094636    -0.0008304352    -0.0001299130
  181  C 13  S      0.0346436604    -0.0015365716     0.0062581554    -0.0095458683     0.0080925087
  182  C 13  S     -0.0701004339     0.0034790678    -0.0121787750     0.0168577094    -0.0100543007
  183  C 13  S     -0.1596415616    -0.0098477727    -0.0332659034     0.0789796285    -0.1005077949
  184  C 13  X     -0.0230747067     0.1947635791     0.0019153805     0.0737486785    -0.1037374052
  185  C 13  Y      0.0188873016     0.0887866293     0.0260392969    -0.0530016943     0.1614531934
  186  C 13  Z     -0.0043386378    -0.1678830542    -0.0245294948     0.0071171867    -0.0825208819
  187  C 13  X      0.0354113354     0.0620181728     0.0069275315     0.0144365500    -0.0342248264
  188  C 13  Y     -0.0363519465     0.0225002986    -0.0018022671     0.0128838184     0.0051356842
  189  C 13  Z      0.0126463902    -0.0486310658    -0.0026052105    -0.0180836222     0.0124366346
  190  C 13 XX     -0.0040907688    -0.0044059758    -0.0016273603     0.0036250306    -0.0087334382
  191  C 13 YY     -0.0069155246     0.0031405557    -0.0012178658     0.0024031071    -0.0019271571
  192  C 13 ZZ     -0.0022826667     0.0020239842     0.0000774318    -0.0007881805     0.0037426450
  193  C 13 XY      0.0050481236     0.0012918714     0.0018078743    -0.0046710792     0.0102551898
  194  C 13 XZ     -0.0030813751     0.0014644832    -0.0006901530     0.0020381810    -0.0033406340
  195  C 13 YZ      0.0021152581    -0.0034787251    -0.0001415223     0.0002667978    -0.0029023444
  196  C 14  S     -0.0342366883     0.0086228418    -0.0065851885     0.0103721121    -0.0142875709
  197  C 14  S      0.0690881037    -0.0179658085     0.0127148957    -0.0188935850     0.0232800416
  198  C 14  S      0.1632786515     0.0067523820     0.0282942326    -0.0748410325     0.1018010614
  199  C 14  X     -0.0287326153    -0.2380708510    -0.0225355006    -0.0490915719     0.0395129793
  200  C 14  Y     -0.0332161316     0.1144484201    -0.0039199000     0.0738826557    -0.1299881752
  201  C 14  Z      0.0422437964     0.0222913854     0.0107036527    -0.0384587357     0.0873401712
  202  C 14  X      0.0148739427    -0.0843444128    -0.0054782146    -0.0133601334    -0.0086044818
  203  C 14  Y      0.0280755708     0.0441350438     0.0065443060    -0.0079979639     0.0097376567
  204  C 14  Z     -0.0297989091     0.0049675352    -0.0045254648     0.0123732886    -0.0039796726
  205  C 14 XX      0.0007609952    -0.0026017481     0.0001401771    -0.0015353983     0.0028370021
  206  C 14 YY      0.0068008141     0.0020426469     0.0009636743     0.0000111595    -0.0017853430
  207  C 14 ZZ      0.0066035452    -0.0017926112     0.0015757448    -0.0035316838     0.0059997405
  208  C 14 XY      0.0024037040    -0.0035180587     0.0009210372    -0.0046054776     0.0094303544
  209  C 14 XZ     -0.0011413069     0.0036926104    -0.0004282278     0.0045006151    -0.0094072373
  210  C 14 YZ     -0.0053794406    -0.0013049760    -0.0013426137     0.0018863516    -0.0029183687
  211  H 15  S      0.1118379621     0.0275619974     0.0298788717    -0.1738460961    -0.0876555204
  212  H 15  S      0.0334422052     0.0091240937     0.0032787086    -0.0534025275    -0.0269389072
  213  H 16  S      0.1586298631     0.0180888444    -0.0474347666    -0.0391090581    -0.0175452149
  214  H 16  S      0.0448405671     0.0045573848    -0.0094426965    -0.0121002372    -0.0059975634
  215  H 17  S     -0.1049614548     0.0016515972    -0.0832375022    -0.0078064710     0.0166322628
  216  H 17  S     -0.0388384978    -0.0014312051    -0.0235297493     0.0005218933     0.0076932377
  217  H 18  S     -0.1293038575     0.0097321175    -0.0151682137    -0.1184174814    -0.0423181747
  218  H 18  S     -0.0434406017     0.0004898934    -0.0134896899    -0.0328348104    -0.0096991650
  219  H 19  S      0.0881158823    -0.0149815178     0.0941032830     0.1280455074     0.0290177686
  220  H 19  S      0.0212571537    -0.0047379809     0.0268637063     0.0412731754     0.0098552108
  221  H 20  S     -0.0896714810    -0.0219500550     0.2353112109    -0.0720053640    -0.0346697240
  222  H 20  S     -0.0213911862    -0.0056926663     0.0695842675    -0.0251937549    -0.0125412159
  223  H 21  S      0.0851970886     0.0141632356     0.0226953379    -0.0672017967     0.1448760841
  224  H 21  S      0.0316818312     0.0066017189     0.0095746902    -0.0267604706     0.0604265458
  225  H 22  S     -0.0595658244    -0.0255624199    -0.0274882397     0.0897422717    -0.1644257097
  226  H 22  S     -0.0258723399    -0.0084570517    -0.0107408441     0.0336362176    -0.0619442785
  227  H 23  S      0.1087898032     0.0038110447     0.0087931457     0.0254225580    -0.1183765590
  228  H 23  S      0.0390373507     0.0017446085     0.0046171730     0.0048302024    -0.0361474095
  229  H 24  S     -0.0644083088     0.0092406574    -0.0271425991     0.0821905463    -0.1781697713
  230  H 24  S     -0.0267320201     0.0025771554    -0.0099951062     0.0310829095    -0.0651212567
  231  H 25  S      0.0851966045    -0.0025891491     0.0211302065    -0.0638738228     0.1280184424
  232  H 25  S      0.0298365282    -0.0022323788     0.0074098801    -0.0283010919     0.0485479513
  233  C 26  S      0.0107408678     0.0032069879     0.0160884003    -0.0365675261     0.0059818427
  234  C 26  S     -0.0284217717    -0.0070772218    -0.0348338516     0.0806343123    -0.0091200887
  235  C 26  S      0.0144977439    -0.0109405329    -0.0050683864     0.0451138561    -0.0138235013
  236  C 26  X      0.1237215673     0.0240101000     0.0370883523    -0.1045903946    -0.1070537076
  237  C 26  Y      0.0239828421    -0.0358852370    -0.0198197284     0.0546545017     0.0271902220
  238  C 26  Z     -0.0733616507     0.0255975327    -0.0794462928    -0.0091713067     0.0324838613
  239  C 26  X     -0.0591210564    -0.0029858941     0.0107329323     0.0116009520     0.0014057803
  240  C 26  Y      0.0056600048    -0.0066301653    -0.0129746873     0.0095952438     0.0050326812
  241  C 26  Z      0.0263810059     0.0097173708    -0.0184123825    -0.0230642006    -0.0064011751
  242  C 26 XX     -0.0023747362     0.0002008257    -0.0012095389     0.0113570049     0.0001883758
  243  C 26 YY     -0.0011909228    -0.0000070939    -0.0011646790     0.0026237936    -0.0000882512
  244  C 26 ZZ     -0.0025795806    -0.0016402415    -0.0045873138     0.0017119423    -0.0008022799
  245  C 26 XY     -0.0023353945    -0.0029589139     0.0011063974    -0.0033461821    -0.0012421188
  246  C 26 XZ      0.0015593916     0.0015862014     0.0037246282    -0.0008389863     0.0010257649
  247  C 26 YZ      0.0010458648     0.0012575684    -0.0007435714     0.0021629498     0.0007892197
  248  C 27  S      0.0026448403    -0.0015276866    -0.0103962616     0.0256799404    -0.0234024907
  249  C 27  S     -0.0119259039     0.0032703969     0.0188983251    -0.0534417996     0.0511840428
  250  C 27  S      0.0442915478     0.0097054505     0.0023757058    -0.0575634297    -0.0095807252
  251  C 27  X     -0.1235515357     0.0155966510    -0.0373147727    -0.0042573973     0.1361684858
  252  C 27  Y      0.0173889172    -0.0715852946    -0.0137194922     0.0157733538     0.0033081657
  253  C 27  Z      0.0474674459     0.0545432653    -0.0080435385    -0.0173865068    -0.0674771692
  254  C 27  X     -0.0572132922     0.0021000241    -0.0061536309     0.0157435523     0.0208806598
  255  C 27  Y      0.0096015727    -0.0322538204    -0.0022856687     0.0119722795     0.0058333396
  256  C 27  Z      0.0201841757     0.0267186776    -0.0137432132    -0.0171705963    -0.0126331819
  257  C 27 XX     -0.0008772605     0.0021394909     0.0039831886    -0.0039616641     0.0054772272
  258  C 27 YY     -0.0004200925     0.0005622285     0.0004279604    -0.0015012128     0.0023749559
  259  C 27 ZZ     -0.0013955844    -0.0021370643    -0.0012963632    -0.0045219886     0.0021428848
  260  C 27 XY     -0.0012862367    -0.0046005983    -0.0001234276    -0.0029419957    -0.0016186838
  261  C 27 XZ      0.0006685944     0.0022980139     0.0012043949     0.0043776395    -0.0008166703
  262  C 27 YZ     -0.0002153905     0.0018365696    -0.0001770288     0.0014489092     0.0004538476
  263  C 28  S      0.0249586749     0.0012163776    -0.0089290990     0.0230912322     0.0109486631
  264  C 28  S     -0.0686056194    -0.0025967468     0.0183080606    -0.0525426385    -0.0234631294
  265  C 28  S     -0.0059840796    -0.0200784698     0.1419804013    -0.0433028108    -0.0180151291
  266  C 28  X      0.0970254238     0.0326888507    -0.1158200177    -0.1662210854    -0.0579768419
  267  C 28  Y     -0.0420444529     0.0183965513    -0.0694439441    -0.1344918398    -0.0504022013
  268  C 28  Z      0.0496848864    -0.0089109577    -0.1009896887     0.1857066260     0.0816427917
  269  C 28  X      0.0121793702     0.0112334048    -0.0463485779    -0.0803328823    -0.0195750098
  270  C 28  Y      0.0043066514     0.0045533054    -0.0709467361    -0.0253349911    -0.0155912467
  271  C 28  Z      0.0059291739     0.0031098204    -0.0183293241     0.0490353895     0.0240187319
  272  C 28 XX     -0.0151461128    -0.0014651001     0.0048373045     0.0014062914     0.0009117359
  273  C 28 YY      0.0020330413     0.0004417743    -0.0042640978    -0.0019975091    -0.0006698483
  274  C 28 ZZ     -0.0024055994     0.0004752705     0.0060324387    -0.0111657632    -0.0057235470
  275  C 28 XY     -0.0002913506     0.0002691159     0.0043270572    -0.0044058383    -0.0019975274
  276  C 28 XZ     -0.0005432498    -0.0013881216     0.0044933598     0.0069035533     0.0025563070
  277  C 28 YZ     -0.0009628283    -0.0002968545    -0.0002889529     0.0036185257     0.0014543631

                         41               42               43               44               45
                   -0.4707716299    -0.4596303324    -0.4308951409    -0.4208868918    -0.4139734925
    1  C  1  S     -0.0003464417     0.0093873897    -0.0247004033    -0.0137082461     0.0055630786
    2  C  1  S      0.0005834432    -0.0167709455     0.0659907195     0.0341968960    -0.0141145875
    3  C  1  S      0.0004006141    -0.0473578276    -0.0144629515    -0.0295931921     0.0036253612
    4  C  1  X     -0.0042658798     0.0238893266    -0.0166560361    -0.0988422606     0.1232775503
    5  C  1  Y      0.0011919360     0.0216103193     0.2669401345     0.0305381198     0.0592480412
    6  C  1  Z      0.0049864607    -0.1086697732    -0.1836650391    -0.0316820725     0.0580334020
    7  C  1  X     -0.0021714835    -0.0094106916    -0.0321702988    -0.0479813913     0.0587844550
    8  C  1  Y      0.0007561478    -0.0189045708     0.1279516770     0.0110421169     0.0245655614
    9  C  1  Z      0.0024198861    -0.0554845272    -0.0493202561     0.0031887085     0.0245787106
   10  C  1 XX      0.0001133296     0.0007591868    -0.0012532346    -0.0079558804     0.0075719651
   11  C  1 YY     -0.0001101348     0.0050258320     0.0134219906     0.0078133080    -0.0020121731
   12  C  1 ZZ      0.0001849483    -0.0099373814    -0.0030164178     0.0059765870    -0.0080319644
   13  C  1 XY      0.0001616561    -0.0017421624    -0.0014843510     0.0079895213    -0.0060853884
   14  C  1 XZ     -0.0001637078     0.0036840914     0.0082099656    -0.0027711510     0.0014619578
   15  C  1 YZ     -0.0003494608     0.0021405551     0.0092697315     0.0008263131    -0.0037496360
   16  C  2  S      0.0003270331     0.0218434659    -0.0217361535     0.0114704036    -0.0013313200
   17  C  2  S     -0.0009415246    -0.0559736168     0.0460870243    -0.0313732935     0.0031440123
   18  C  2  S      0.0019348788    -0.0661154736     0.0956779360     0.0168062640    -0.0065519911
   19  C  2  X     -0.0010236154    -0.1264209876    -0.0353356879     0.0265386987    -0.0146874325
   20  C  2  Y     -0.0011581937    -0.2530150694     0.0172213496    -0.0374710251    -0.0449861246
   21  C  2  Z     -0.0032746494     0.1867135222     0.0418057169     0.1033040730    -0.1204629843
   22  C  2  X      0.0001068935    -0.0577645323    -0.0061493982     0.0269467314    -0.0133413332
   23  C  2  Y      0.0000050668    -0.1098069571     0.0258683563    -0.0147952110    -0.0124740980
   24  C  2  Z     -0.0010440775     0.0664665714     0.0134937551     0.0665615129    -0.0695360421
   25  C  2 XX      0.0001228958    -0.0038949477     0.0024833597     0.0019406027    -0.0009581797
   26  C  2 YY     -0.0000481083     0.0050094533     0.0083093829    -0.0031216296     0.0048234014
   27  C  2 ZZ     -0.0001558288    -0.0081567775    -0.0022881991    -0.0031290126    -0.0039262974
   28  C  2 XY      0.0000392294     0.0013330097     0.0008922734    -0.0028512776     0.0037966791
   29  C  2 XZ     -0.0002369261     0.0065305107    -0.0005453625    -0.0009550090     0.0009071038
   30  C  2 YZ     -0.0000607813     0.0113009221     0.0090008590     0.0045500128    -0.0036691389
   31  C  3  S      0.0002722607     0.0202961707     0.0232956247     0.0112571666     0.0002874294
   32  C  3  S     -0.0005642370    -0.0520042030    -0.0521430096    -0.0325569075     0.0046050589
   33  C  3  S     -0.0018282908    -0.0001479222    -0.0792388414     0.0312002211    -0.0434388671
   34  C  3  X     -0.0016710885     0.0897897167     0.0372140712     0.0697669505    -0.0252527579
   35  C  3  Y     -0.0017911264     0.1736089206     0.0081150165     0.0474837334    -0.0174422644
   36  C  3  Z     -0.0005895314    -0.2586093773    -0.0380001361    -0.0607776127     0.0646612888
   37  C  3  X     -0.0006723790     0.0333691138     0.0193020396     0.0482654553    -0.0177984222
   38  C  3  Y     -0.0006808751     0.0534438778     0.0092635600     0.0273856115    -0.0100841286
   39  C  3  Z     -0.0008250924    -0.0885327854    -0.0341643349    -0.0084566716     0.0130226692
   40  C  3 XX     -0.0001055048    -0.0005611822     0.0011346689    -0.0011203430     0.0012256272
   41  C  3 YY      0.0000962724    -0.0082037613    -0.0027733427    -0.0035354652     0.0049932373
   42  C  3 ZZ     -0.0000621041     0.0018956184    -0.0075394120    -0.0002289522    -0.0058497229
   43  C  3 XY     -0.0001041482     0.0009541758     0.0048264881    -0.0047075341     0.0022301236
   44  C  3 XZ     -0.0000129155     0.0025533250    -0.0005074734     0.0016914853    -0.0006321049
   45  C  3 YZ     -0.0001357313     0.0162503319    -0.0047042162     0.0040745084    -0.0026455927
   46  C  4  S     -0.0003364781     0.0014890832     0.0218884961    -0.0149289804     0.0036005618
   47  C  4  S      0.0005963063     0.0080242899    -0.0577366002     0.0372433755    -0.0098451451
   48  C  4  S      0.0033437181    -0.0422010409     0.0030532831    -0.0230447960     0.0055102667
   49  C  4  X     -0.0007040167    -0.0376499001     0.1959954221    -0.0862532002     0.0028622173
   50  C  4  Y      0.0044791948    -0.1740243748     0.0705864205     0.0123163912     0.0135387859
   51  C  4  Z     -0.0011115003     0.0724651592    -0.2515302070     0.0611952361    -0.0633888961
   52  C  4  X     -0.0002579572    -0.0209703511     0.0933799647    -0.0247469975    -0.0126349770
   53  C  4  Y      0.0004473293    -0.0723871731    -0.0000351614     0.0236514211    -0.0026038433
   54  C  4  Z     -0.0002771281     0.0022788139    -0.1106615779     0.0237231603    -0.0335762379
   55  C  4 XX      0.0000828210     0.0043803096    -0.0056138955    -0.0055189024     0.0014718695
   56  C  4 YY      0.0001460089    -0.0084033873     0.0056446054     0.0005964596     0.0016265711
   57  C  4 ZZ     -0.0000271030     0.0034603434    -0.0072617269     0.0109119728    -0.0044787412
   58  C  4 XY      0.0000832528    -0.0091377676     0.0027935121     0.0033631396     0.0013730390
   59  C  4 XZ     -0.0000023548     0.0004539974     0.0023315182    -0.0027092721    -0.0006789099
   60  C  4 YZ     -0.0003556546     0.0067041605    -0.0122145044     0.0021278197    -0.0025012421
   61  C  5  S     -0.0004559328    -0.0207713322     0.0060410938     0.0111298840     0.0018263369
   62  C  5  S      0.0011077000     0.0512427366    -0.0134000917    -0.0270363925    -0.0044731306
   63  C  5  S      0.0000911934    -0.0137444200    -0.0918197627    -0.0493405145     0.0314784142
   64  C  5  X     -0.0028963359    -0.0583209912    -0.0538143642    -0.0088715815     0.0101322685
   65  C  5  Y     -0.0047752273     0.0567662693     0.0343767204    -0.1293387240     0.0103785284
   66  C  5  Z      0.0077073824     0.0473982883    -0.0004691409    -0.0713969152    -0.0163154973
   67  C  5  X      0.0000878046    -0.0071485611     0.0179708017    -0.0249884115     0.0141250528
   68  C  5  Y     -0.0045775405     0.0459699026     0.0380133622    -0.0669990166     0.0117985098
   69  C  5  Z      0.0044648156     0.0121462499    -0.0446418059    -0.0233640404    -0.0206012170
   70  C  5 XX     -0.0002830354     0.0001760604    -0.0075317614    -0.0044700689    -0.0015318157
   71  C  5 YY      0.0003128996    -0.0005488643     0.0054613155     0.0008067707    -0.0039183966
   72  C  5 ZZ      0.0002492720     0.0082994890     0.0014205672    -0.0014251820     0.0039918379
   73  C  5 XY      0.0002730616    -0.0090047573     0.0000910068    -0.0020105744    -0.0006013771
   74  C  5 XZ     -0.0000470543    -0.0000352105     0.0053529583    -0.0010145838    -0.0018974276
   75  C  5 YZ     -0.0003298288    -0.0009166488    -0.0076390536     0.0033005480     0.0002088645
   76  C  6  S      0.0007263349    -0.0197647850     0.0005787794    -0.0128862929     0.0034950651
   77  C  6  S     -0.0015911276     0.0419300345    -0.0014252197     0.0333859973    -0.0093041315
   78  C  6  S     -0.0016432461     0.0881561527     0.0051788376     0.0529009371    -0.0091331655
   79  C  6  X     -0.0051242994    -0.1228039654    -0.1180896393     0.1820218367    -0.1058797994
   80  C  6  Y     -0.0010113870    -0.0780813647    -0.2077818256    -0.0715797665    -0.0296812078
   81  C  6  Z     -0.0026917381    -0.1442918770     0.2554308685    -0.0213656896     0.0008297413
   82  C  6  X     -0.0019951732    -0.0313669932    -0.0485842205     0.0895788546    -0.0493449194
   83  C  6  Y     -0.0003017838    -0.0538840335    -0.0910290231    -0.0393234605    -0.0147241941
   84  C  6  Z     -0.0009479886    -0.0639592240     0.1103748063    -0.0115750379    -0.0013438798
   85  C  6 XX      0.0000280155     0.0078898786    -0.0027717161    -0.0082539085     0.0021483327
   86  C  6 YY     -0.0001511066     0.0020115611     0.0169110235     0.0040846728     0.0003362870
   87  C  6 ZZ     -0.0002120848    -0.0034699909    -0.0138459757     0.0092151100    -0.0042169030
   88  C  6 XY     -0.0001010748    -0.0111870408     0.0028319287     0.0095188457    -0.0073564392
   89  C  6 XZ     -0.0001588287    -0.0056538586     0.0076634652    -0.0032139217     0.0012233443
   90  C  6 YZ     -0.0003935484    -0.0004793862    -0.0029802390     0.0025980315    -0.0052163093
   91  C  7  S      0.0009279337     0.0075954303    -0.0289665524    -0.0198835475     0.0359409990
   92  C  7  S     -0.0022161140    -0.0188350223     0.0632655329     0.0429764457    -0.0782644438
   93  C  7  S     -0.0013640028     0.0113625668     0.0676137348     0.0209586978    -0.0255982209
   94  C  7  X      0.0034882816     0.0014537559     0.0613578261     0.0032001142    -0.0356087631
   95  C  7  Y     -0.0001866161    -0.0071519443     0.0197557481    -0.1056963437     0.1035245491
   96  C  7  Z     -0.0007969556     0.0052622406    -0.0594622674    -0.1729879739     0.1253261807
   97  C  7  X     -0.0010768013    -0.0179704603    -0.0107800422    -0.0095188522     0.0014691979
   98  C  7  Y      0.0027638151     0.0225759656     0.0627843848    -0.0386438094     0.0244438799
   99  C  7  Z     -0.0015353452    -0.0160347545    -0.0554019664    -0.0945208472     0.0774778830
  100  C  7 XX     -0.0002673890    -0.0014715408     0.0033228406     0.0020962604    -0.0033074171
  101  C  7 YY     -0.0001427293    -0.0006824944     0.0030172650     0.0040206103    -0.0045580540
  102  C  7 ZZ     -0.0000591920    -0.0018308631     0.0017877823     0.0000838771    -0.0005560972
  103  C  7 XY      0.0001510646     0.0009876729    -0.0015343810    -0.0014181215     0.0010372772
  104  C  7 XZ     -0.0000350118    -0.0005325921     0.0010368267    -0.0005634725     0.0007443351
  105  C  7 YZ     -0.0000112482     0.0006718575     0.0004800746     0.0008919382    -0.0011123947
  106  C  8  S     -0.0026242880    -0.0000193083     0.0015095684    -0.0004964560    -0.0004525554
  107  C  8  S      0.0057119564     0.0005741706    -0.0027891237     0.0019210059     0.0003444108
  108  C  8  S      0.0085667494     0.0019125570    -0.0080878007     0.0061395556     0.0012904447
  109  C  8  X      0.0285117665     0.0128924590     0.0084765288    -0.0569397621    -0.0748091969
  110  C  8  Y     -0.0777872008    -0.0004269073    -0.0008821581    -0.0946880868    -0.1226651317
  111  C  8  Z      0.0505132950    -0.0035479234    -0.0019608140    -0.1151906820    -0.1518807379
  112  C  8  X     -0.0017829433     0.0077013926     0.0101878870    -0.0374321880    -0.0397986050
  113  C  8  Y      0.0407111459    -0.0095606888    -0.0066198180    -0.0464299012    -0.0692996023
  114  C  8  Z     -0.0323630379     0.0013706966     0.0018797098    -0.0602251228    -0.0798326365
  115  C  8 XX      0.0043523967    -0.0003164453    -0.0000840397     0.0001387346    -0.0013237517
  116  C  8 YY      0.0013682956     0.0001837147    -0.0002073151     0.0001373976     0.0002158993
  117  C  8 ZZ     -0.0047971382    -0.0000461452    -0.0004669671     0.0003681821     0.0011764413
  118  C  8 XY     -0.0097385517    -0.0001525413    -0.0003921735     0.0007227580    -0.0015993654
  119  C  8 XZ      0.0056933653     0.0003642456     0.0004057475    -0.0001787654    -0.0010548979
  120  C  8 YZ      0.0037140843     0.0000024892     0.0003718002    -0.0004075279     0.0006666174
  121  N  9  S      0.0006541608     0.0050779727    -0.0240464925    -0.0228978825     0.0471535106
  122  N  9  S      0.0012404149     0.0097258553    -0.0523962636    -0.0492030490     0.1002419780
  123  N  9  S      0.0045942876     0.0352625476    -0.0143877001    -0.0484132282     0.1107298861
  124  N  9  X     -0.0015809872    -0.0009811717    -0.0223576805     0.0323250752    -0.0584617618
  125  N  9  Y     -0.0001677972     0.0078036652    -0.0537044015     0.0305503606     0.0494271643
  126  N  9  Z      0.0004563550    -0.0031601288     0.0649007269     0.1652997804    -0.1743575284
  127  N  9  X      0.0002005253    -0.0031690818     0.0089446959    -0.0173885101     0.0311041014
  128  N  9  Y      0.0008903604     0.0015349870     0.0374867244    -0.0149458792    -0.0269459107
  129  N  9  Z     -0.0006186309     0.0001177707    -0.0396580334    -0.0893869294     0.0951095097
  130  N  9 XX     -0.0001233832     0.0003239209    -0.0054685311    -0.0014117956     0.0037286600
  131  N  9 YY      0.0001218305     0.0001506062     0.0011394413    -0.0087552507     0.0055442567
  132  N  9 ZZ      0.0000713295     0.0000172658     0.0007505276     0.0067216393    -0.0032819118
  133  N  9 XY      0.0000625306    -0.0000964711     0.0010588808     0.0012757887     0.0016644315
  134  N  9 XZ      0.0000001229     0.0000219414     0.0011281377     0.0071402750    -0.0071690626
  135  N  9 YZ     -0.0001043088     0.0001409996    -0.0047742400    -0.0081622127     0.0096273183
  136  C 10  S      0.0246473249    -0.0006156276    -0.0001505204    -0.0009218795     0.0009904564
  137  C 10  S     -0.0611412463     0.0017347578     0.0008558554     0.0017104854    -0.0020215669
  138  C 10  S     -0.0871887971     0.0094984748     0.0052635350     0.0036145897    -0.0017802815
  139  C 10  X     -0.1882387481     0.0046803579     0.0133780127    -0.0501709506    -0.0573530856
  140  C 10  Y      0.1739534459    -0.0047074634    -0.0048803297    -0.0628384432    -0.0989863140
  141  C 10  Z     -0.0504722946     0.0028167133    -0.0012200329    -0.0788068861    -0.1172358622
  142  C 10  X     -0.0388393690     0.0032681996     0.0050850048    -0.0222099094    -0.0326526337
  143  C 10  Y      0.0800168491    -0.0019256994    -0.0036164542    -0.0342395573    -0.0535812571
  144  C 10  Z     -0.0466384649     0.0016097607     0.0012194618    -0.0432567247    -0.0622704679
  145  C 10 XX     -0.0066929849    -0.0001209391     0.0000788204    -0.0011008406    -0.0022739988
  146  C 10 YY      0.0037240636     0.0000483637    -0.0002692087     0.0052504344     0.0063834177
  147  C 10 ZZ     -0.0019356324     0.0003570130     0.0002423307    -0.0037318846    -0.0044450699
  148  C 10 XY     -0.0037502042     0.0002703354     0.0005079899     0.0000073060     0.0004970806
  149  C 10 XZ      0.0051224435    -0.0001147956    -0.0004196203    -0.0018836184    -0.0039597563
  150  C 10 YZ     -0.0046414729    -0.0002050897     0.0000221490     0.0015338635     0.0024889140
  151  C 11  S      0.0222038070     0.0006614687     0.0004595986     0.0003673144    -0.0004972661
  152  C 11  S     -0.0568773349    -0.0013406787    -0.0007787843    -0.0008272263     0.0009276141
  153  C 11  S     -0.0513871718    -0.0052580040    -0.0049321489    -0.0028417537     0.0034679126
  154  C 11  X      0.1077401178    -0.0037747938    -0.0128648498    -0.0214841402    -0.0505925985
  155  C 11  Y      0.1668598363     0.0059082344     0.0081205872    -0.0608830238    -0.0805481575
  156  C 11  Z     -0.1899943170    -0.0023733559     0.0001367097    -0.0645141296    -0.1047226580
  157  C 11  X      0.0135226201     0.0012063992    -0.0032925780    -0.0118037419    -0.0281298110
  158  C 11  Y      0.0637422321     0.0022656498     0.0047772842    -0.0308722005    -0.0438769358
  159  C 11  Z     -0.0590659869    -0.0022791338    -0.0020538456    -0.0339876808    -0.0547949390
  160  C 11 XX     -0.0084920025     0.0000826794     0.0002797210     0.0012084710     0.0016234304
  161  C 11 YY      0.0038739111    -0.0003050676    -0.0004543342     0.0029408177     0.0046937384
  162  C 11 ZZ      0.0011436489     0.0000589005     0.0000636099    -0.0043806827    -0.0060377431
  163  C 11 XY      0.0011497178     0.0003027790     0.0003663804     0.0018786870     0.0035705456
  164  C 11 XZ      0.0020618820    -0.0003404781    -0.0005161794     0.0007485697     0.0003316164
  165  C 11 YZ     -0.0072284638     0.0001004509     0.0002509476     0.0000460293    -0.0001799626
  166  C 12  S      0.0017240593     0.0008584862     0.0005355461    -0.0000370139    -0.0001807858
  167  C 12  S     -0.0036204173    -0.0022852210    -0.0016179914     0.0001972517     0.0005766793
  168  C 12  S     -0.0099999344    -0.0017348743     0.0033081445    -0.0000040818    -0.0011575989
  169  C 12  X      0.0208506820     0.0121927068     0.0151353018    -0.0356723937    -0.0497796292
  170  C 12  Y     -0.0762434488    -0.0021304720    -0.0072343690    -0.0404291941    -0.0842498466
  171  C 12  Z      0.0526950014    -0.0038892172    -0.0013998710    -0.0644596329    -0.0895329184
  172  C 12  X     -0.0006951280     0.0036411501     0.0031708725    -0.0176736303    -0.0254595008
  173  C 12  Y      0.0180242402    -0.0002127138    -0.0022670836    -0.0236334197    -0.0440201751
  174  C 12  Z     -0.0144988321    -0.0013725095     0.0001022744    -0.0337170049    -0.0495635115
  175  C 12 XX     -0.0047821135     0.0003348009     0.0007082217     0.0022759639     0.0035140413
  176  C 12 YY     -0.0010945549    -0.0003172881    -0.0005417983    -0.0000767824    -0.0002542691
  177  C 12 ZZ      0.0052793520    -0.0001072871    -0.0000534039    -0.0022877067    -0.0032820683
  178  C 12 XY      0.0102979022     0.0000197213     0.0001920259     0.0020822424     0.0037810272
  179  C 12 XZ     -0.0058680358    -0.0003115239    -0.0006488827     0.0026589507     0.0037336020
  180  C 12 YZ     -0.0041164061     0.0001669353     0.0003164955    -0.0013145275    -0.0021639970
  181  C 13  S     -0.0233077840     0.0008898196     0.0014291361    -0.0009206261     0.0001173218
  182  C 13  S      0.0585670659    -0.0021732616    -0.0029518827     0.0017236965    -0.0002321441
  183  C 13  S      0.0664180773     0.0002615154    -0.0043319323     0.0027675371    -0.0001746728
  184  C 13  X     -0.1853703407     0.0015914778    -0.0020394211    -0.0329808695    -0.0443812221
  185  C 13  Y      0.1765366624    -0.0035578763     0.0016965281    -0.0584785293    -0.0782735524
  186  C 13  Z     -0.0549602299     0.0028209216     0.0001379555    -0.0592119410    -0.1069085193
  187  C 13  X     -0.0462091210     0.0012340219     0.0011334318    -0.0181488273    -0.0241981497
  188  C 13  Y      0.0700010891     0.0001421186    -0.0002605179    -0.0297954950    -0.0422923930
  189  C 13  Z     -0.0351492649    -0.0005999551    -0.0000494876    -0.0308602731    -0.0565630377
  190  C 13 XX      0.0064943254     0.0002764509     0.0001557857     0.0023493006     0.0028582516
  191  C 13 YY     -0.0040153666    -0.0002852412    -0.0005841318    -0.0029005390    -0.0049371460
  192  C 13 ZZ      0.0016580321    -0.0002489871    -0.0001340616     0.0009381164     0.0019855091
  193  C 13 XY      0.0036837313    -0.0001684973     0.0002823750     0.0005511176     0.0016744044
  194  C 13 XZ     -0.0049442118    -0.0001144796    -0.0004433837     0.0032078831     0.0042520931
  195  C 13 YZ      0.0049648223     0.0002557328     0.0003184091    -0.0017662754    -0.0028406939
  196  C 14  S     -0.0213566278    -0.0009693995    -0.0021393814     0.0017583998    -0.0003982254
  197  C 14  S      0.0547528138     0.0021340142     0.0045889844    -0.0034141774     0.0004932874
  198  C 14  S      0.0650818501    -0.0068398356    -0.0018779863    -0.0021201369     0.0000131637
  199  C 14  X      0.1016958626    -0.0011120549     0.0004660607    -0.0349825091    -0.0622948624
  200  C 14  Y      0.1711022448     0.0057718419     0.0029014401    -0.0635676253    -0.0988056196
  201  C 14  Z     -0.1900255453    -0.0029627708    -0.0012941102    -0.0832887050    -0.1112169192
  202  C 14  X     -0.0022241772     0.0028784456     0.0021756229    -0.0203959004    -0.0307501305
  203  C 14  Y      0.0782980782    -0.0010901163    -0.0004262406    -0.0307206107    -0.0527785912
  204  C 14  Z     -0.0630663032     0.0012587830     0.0000087692    -0.0446342267    -0.0599253496
  205  C 14 XX      0.0078530769    -0.0001792975    -0.0000267371     0.0004517677    -0.0004905524
  206  C 14 YY     -0.0033650732     0.0003609144     0.0004043495    -0.0051053642    -0.0061988551
  207  C 14 ZZ     -0.0011137747    -0.0000286448     0.0002950049     0.0040271003     0.0069058977
  208  C 14 XY     -0.0013747914    -0.0001905235     0.0000817835    -0.0016695506    -0.0020680330
  209  C 14 XZ     -0.0016901723     0.0002693470     0.0000755201     0.0016851698     0.0015551136
  210  C 14 YZ      0.0065934447    -0.0000205010    -0.0001576918    -0.0008690505    -0.0017073723
  211  H 15  S      0.0052554243    -0.1084328538    -0.1922151605     0.0286191450    -0.0367414179
  212  H 15  S      0.0016097704    -0.0360780789    -0.0804881663     0.0105116897    -0.0141927477
  213  H 16  S      0.0010721351     0.1917205523     0.0297115133    -0.0064569198     0.0605413715
  214  H 16  S      0.0002663951     0.0636695554     0.0107038896    -0.0003430695     0.0241316094
  215  H 17  S      0.0002634168     0.1694994629    -0.0049278116     0.0363286086    -0.0611201968
  216  H 17  S      0.0001697244     0.0566688675    -0.0035505241     0.0176286795    -0.0223667662
  217  H 18  S      0.0041170474    -0.1700396436     0.1879529065    -0.0169262271     0.0380550404
  218  H 18  S      0.0021415904    -0.0578073891     0.0775209375    -0.0091280146     0.0167612148
  219  H 19  S     -0.0050608796    -0.1531245901     0.0114442539     0.0521924342    -0.0688953791
  220  H 19  S     -0.0016882543    -0.0601414077     0.0037705004     0.0141235302    -0.0272242512
  221  H 20  S      0.0030362527     0.1099094448    -0.0007461093    -0.1682520471     0.0791627095
  222  H 20  S      0.0011778826     0.0418218738     0.0007583054    -0.0733455734     0.0355929655
  223  H 21  S      0.1831620937    -0.0050094090    -0.0097276027     0.0089253735    -0.0031069837
  224  H 21  S      0.0685816345    -0.0032088267    -0.0022594345     0.0026614577    -0.0006113877
  225  H 22  S      0.1992160965     0.0028740133     0.0007092505    -0.0027468427     0.0046181936
  226  H 22  S      0.0753317446     0.0009692654    -0.0004866335    -0.0008676101     0.0020420447
  227  H 23  S     -0.0005984525     0.0098583209     0.0129883337    -0.0042697257    -0.0045443215
  228  H 23  S     -0.0005672299     0.0039029129     0.0057757133    -0.0019417973    -0.0021776038
  229  H 24  S     -0.1853374306     0.0026071999    -0.0043745398     0.0054928593    -0.0022487874
  230  H 24  S     -0.0682265564     0.0010899245    -0.0023207822     0.0022077987    -0.0009167098
  231  H 25  S     -0.1961224047    -0.0034967679    -0.0001104232    -0.0061109904     0.0068296553
  232  H 25  S     -0.0674602889    -0.0012336119     0.0011806664     0.0004073279     0.0023270433
  233  C 26  S      0.0001406340     0.0092686913     0.0188512175    -0.0020562535    -0.0048935880
  234  C 26  S     -0.0004971951    -0.0222949966    -0.0452735032     0.0043107516     0.0104986127
  235  C 26  S      0.0005214474    -0.0196412082    -0.0444756983     0.0001898159    -0.0003100101
  236  C 26  X      0.0049073111     0.0373846532     0.0459142434    -0.0465210523    -0.0423534460
  237  C 26  Y      0.0031855013     0.0121981339     0.0267788001    -0.1160689624    -0.0260922103
  238  C 26  Z     -0.0040371832    -0.0151164400    -0.0434233601    -0.0714201166    -0.0565610716
  239  C 26  X      0.0001656129    -0.0060137856     0.0183089547    -0.0515499659     0.0033511178
  240  C 26  Y      0.0048729160    -0.0092126690     0.0060078495    -0.0523703471    -0.0140541432
  241  C 26  Z     -0.0035466892     0.0013205607    -0.0119541719    -0.0207396325    -0.0371703550
  242  C 26 XX     -0.0002049098    -0.0032121718    -0.0041522742    -0.0002885403    -0.0021705463
  243  C 26 YY     -0.0000405130    -0.0013937647    -0.0014396071     0.0006002460     0.0002503136
  244  C 26 ZZ      0.0000831515    -0.0005753336    -0.0024316845     0.0014813063     0.0037336930
  245  C 26 XY      0.0001717601    -0.0009582814    -0.0005395417    -0.0002250295    -0.0031201927
  246  C 26 XZ     -0.0000922614     0.0007000306     0.0012357950    -0.0017055027    -0.0032920945
  247  C 26 YZ     -0.0000948708     0.0005192966    -0.0005726782     0.0002996866     0.0016767255
  248  C 27  S      0.0007374886    -0.0042567141    -0.0072745128     0.0023139187     0.0022483596
  249  C 27  S     -0.0014597022     0.0090673944     0.0129073215    -0.0037660049    -0.0059588167
  250  C 27  S      0.0007726117     0.0214187388     0.0215574492     0.0227407666    -0.0197410228
  251  C 27  X     -0.0065141755    -0.0182268274    -0.0217756423    -0.0409443700    -0.0434007862
  252  C 27  Y      0.0026264117     0.0058559114     0.0162972131    -0.1051072063    -0.0642845732
  253  C 27  Z      0.0016411569     0.0087197201    -0.0026368900    -0.0900229444    -0.0991942656
  254  C 27  X      0.0007785060    -0.0092183983    -0.0073028048    -0.0386461315    -0.0135699792
  255  C 27  Y     -0.0017621950     0.0114208370     0.0112364995    -0.0482008033    -0.0269587346
  256  C 27  Z      0.0012492599     0.0039049796    -0.0070211931    -0.0304191170    -0.0477958535
  257  C 27 XX      0.0006471484     0.0011358962     0.0021134299    -0.0011044017    -0.0025786225
  258  C 27 YY      0.0000660495     0.0001857580     0.0002484915    -0.0001183636    -0.0000390564
  259  C 27 ZZ     -0.0009593841     0.0005545754    -0.0003174895     0.0004237712     0.0015215557
  260  C 27 XY     -0.0016954123    -0.0008057109    -0.0014205949     0.0020685642    -0.0028841452
  261  C 27 XZ      0.0009920951    -0.0006144102     0.0000246573    -0.0002223466    -0.0015989072
  262  C 27 YZ      0.0007365274     0.0003831705     0.0004815529    -0.0008489872     0.0015072941
  263  C 28  S     -0.0012326189    -0.0130481122    -0.0009159585     0.0258776853    -0.0266922245
  264  C 28  S      0.0027372031     0.0271727520     0.0032867755    -0.0596554391     0.0590913969
  265  C 28  S     -0.0026846161     0.0360179966     0.0203352209    -0.0602697940     0.0746093898
  266  C 28  X      0.0056693751    -0.0064755714     0.0693866176     0.0237029052    -0.0295184692
  267  C 28  Y      0.0051442209     0.0408879097    -0.0017509054    -0.1231057251     0.0833909907
  268  C 28  Z     -0.0060561490     0.0018647996    -0.0438468818    -0.1515452273     0.1200685165
  269  C 28  X      0.0017162084    -0.0233595460     0.0127226102     0.0105372474    -0.0231280397
  270  C 28  Y      0.0030483859     0.0477291116     0.0719276972    -0.0546023986     0.0409372932
  271  C 28  Z     -0.0022255301    -0.0194491068    -0.0718053374    -0.0758693539     0.0544832728
  272  C 28 XX     -0.0000681692     0.0030343826    -0.0010773453    -0.0050713214     0.0019894787
  273  C 28 YY      0.0001777663     0.0070541901     0.0046427064    -0.0004160709     0.0007084312
  274  C 28 ZZ      0.0004449791    -0.0050530066    -0.0041641272    -0.0056940665     0.0081794890
  275  C 28 XY      0.0000950953     0.0023738929    -0.0072428610    -0.0000076012    -0.0018244173
  276  C 28 XZ     -0.0001647200    -0.0018681816     0.0066338773    -0.0003601322    -0.0016085821
  277  C 28 YZ     -0.0001506824    -0.0013168180     0.0009070844     0.0051544556    -0.0012405782

                         46               47               48               49               50
                   -0.4069079392    -0.4024578996    -0.3998819847    -0.3951052666    -0.3915359511
    1  C  1  S     -0.0021182263     0.0011684769     0.0077895618     0.0003784735     0.0012214614
    2  C  1  S      0.0065340559    -0.0022568188    -0.0202264925    -0.0018321987    -0.0025110139
    3  C  1  S     -0.0323871202    -0.0010979673     0.0714462057     0.0486939750    -0.0227719609
    4  C  1  X      0.0150253432     0.0158958285    -0.0514961729    -0.1558410829     0.0898334261
    5  C  1  Y      0.0737077501    -0.0040042238    -0.1514572160    -0.1074677185     0.0353700133
    6  C  1  Z     -0.0027055573     0.0059385020    -0.1035117231    -0.0995551866     0.0542727139
    7  C  1  X      0.0101560841     0.0089677401     0.0039312870    -0.0801704646     0.0534953736
    8  C  1  Y      0.0356860960    -0.0013212487    -0.0646610433    -0.0460571926     0.0160934241
    9  C  1  Z      0.0124954842     0.0049808550    -0.0697554812    -0.0734768626     0.0420988892
   10  C  1 XX     -0.0020471278     0.0011485479    -0.0013402802    -0.0059983826     0.0035315210
   11  C  1 YY      0.0052576786    -0.0004986454    -0.0060472711    -0.0041339411     0.0013620011
   12  C  1 ZZ     -0.0029847399    -0.0008902444     0.0040642627     0.0096364197    -0.0051316290
   13  C  1 XY      0.0017121112    -0.0000167157     0.0064673662     0.0037145469    -0.0001064599
   14  C  1 XZ      0.0016038573    -0.0001214214     0.0060472712     0.0029215369    -0.0013412995
   15  C  1 YZ      0.0013033010     0.0005909697     0.0114758056     0.0039217327    -0.0005920386
   16  C  2  S      0.0041757582     0.0000902045    -0.0189612447    -0.0154710099     0.0082433756
   17  C  2  S     -0.0146587483    -0.0007496706     0.0463388486     0.0437143120    -0.0246018013
   18  C  2  S      0.0378492348     0.0079739935     0.0233235079    -0.0458435334     0.0421291262
   19  C  2  X     -0.0130321460    -0.0073928501    -0.1208073925    -0.0276877786    -0.0057183830
   20  C  2  Y     -0.0549233112    -0.0152674774     0.0691924268     0.1521523964    -0.0952455407
   21  C  2  Z      0.0149775236     0.0016596517     0.1687271835     0.0955112321    -0.0246552696
   22  C  2  X      0.0050010280    -0.0028615701    -0.0722862678    -0.0346521043     0.0105044157
   23  C  2  Y     -0.0081075278    -0.0049041749     0.0222163655     0.0430074735    -0.0263014606
   24  C  2  Z      0.0156288245     0.0006646841     0.0787988124     0.0423760104    -0.0073593712
   25  C  2 XX     -0.0004501722     0.0000905109    -0.0038144696    -0.0012734541     0.0003137385
   26  C  2 YY      0.0044873699     0.0009860905     0.0058961772    -0.0049146420     0.0044194213
   27  C  2 ZZ     -0.0064740254    -0.0010266686     0.0060083237     0.0133056160    -0.0084903506
   28  C  2 XY      0.0002574846     0.0011212190     0.0006739367    -0.0053063807     0.0037488916
   29  C  2 XZ      0.0013506463     0.0006263998     0.0020016346    -0.0037342502     0.0030135019
   30  C  2 YZ      0.0005977564     0.0000406804     0.0040376067     0.0031913821    -0.0013342795
   31  C  3  S     -0.0055374998    -0.0019188179    -0.0236377631     0.0034400772    -0.0080246271
   32  C  3  S      0.0135420947     0.0047076471     0.0532242833    -0.0120837499     0.0202389050
   33  C  3  S     -0.0014016870    -0.0008213345     0.0715557839     0.0422335567    -0.0104107342
   34  C  3  X      0.0235267191     0.0023842865    -0.0352464051    -0.0332287774     0.0143265769
   35  C  3  Y      0.1187686140     0.0278752345     0.2149870836    -0.1056011068     0.1316478571
   36  C  3  Z      0.0404562380     0.0083215947     0.0252193115    -0.0777923748     0.0595007560
   37  C  3  X      0.0181207250     0.0008446159    -0.0129556525    -0.0176950425     0.0110676176
   38  C  3  Y      0.0551215299     0.0132927932     0.1012797586    -0.0535152267     0.0663138092
   39  C  3  Z      0.0072028251     0.0001243211     0.0129669150    -0.0106011312     0.0111342787
   40  C  3 XX      0.0009515313     0.0001255090     0.0016767343    -0.0005287677     0.0003793831
   41  C  3 YY      0.0061085757     0.0015022346     0.0037565366    -0.0120035257     0.0096149951
   42  C  3 ZZ     -0.0041478929    -0.0007801479     0.0041143666     0.0096728779    -0.0058466564
   43  C  3 XY      0.0010649418     0.0005854461     0.0050500455     0.0005253112    -0.0000231694
   44  C  3 XZ      0.0007149669     0.0004472549    -0.0017373688    -0.0024141111     0.0011296414
   45  C  3 YZ      0.0033446884     0.0006556840     0.0071508666    -0.0016491067     0.0031715517
   46  C  4  S     -0.0053758076    -0.0001011766     0.0053315148     0.0066946427    -0.0036364198
   47  C  4  S      0.0119223109    -0.0000335060    -0.0141962467    -0.0172079019     0.0087845058
   48  C  4  S      0.0448832032     0.0019307742     0.0642486919    -0.0056235901     0.0232486906
   49  C  4  X     -0.0992011366    -0.0158107474    -0.0897550962     0.1630727414    -0.1629432111
   50  C  4  Y     -0.0326792392    -0.0093109376    -0.0967873374    -0.0026284365    -0.0155591939
   51  C  4  Z     -0.0881298175    -0.0270492959    -0.1141966625     0.1177727833    -0.1009090644
   52  C  4  X     -0.0422579793    -0.0086145391    -0.0351761348     0.0949887593    -0.0865490941
   53  C  4  Y     -0.0331817097    -0.0045302175    -0.0727163457    -0.0012285141    -0.0154697540
   54  C  4  Z     -0.0401505929    -0.0145503876    -0.0377057313     0.0680744355    -0.0541081629
   55  C  4 XX     -0.0044342298    -0.0008103179    -0.0042777196     0.0049687697    -0.0049117509
   56  C  4 YY      0.0024825804     0.0009023618    -0.0000027113    -0.0041514771     0.0023760162
   57  C  4 ZZ      0.0044116655     0.0000259031     0.0018041464    -0.0039522136     0.0041886356
   58  C  4 XY      0.0072701591     0.0009502432     0.0049347561    -0.0097700199     0.0087543235
   59  C  4 XZ      0.0015088749     0.0010516792     0.0096598204     0.0005118916     0.0015286473
   60  C  4 YZ      0.0040407987     0.0009056275     0.0117083473    -0.0024154962     0.0050024768
   61  C  5  S      0.0209387571     0.0050276331     0.0037784416    -0.0165446922     0.0146823996
   62  C  5  S     -0.0430784033    -0.0105209030     0.0016169597     0.0380744403    -0.0316976483
   63  C  5  S     -0.0709188992    -0.0237145823    -0.0605906311    -0.0206789195    -0.0037916518
   64  C  5  X      0.0386963375    -0.0102673671     0.0502777547    -0.0513080856     0.0505693334
   65  C  5  Y     -0.0764738098    -0.0142351078    -0.0296013182     0.1480519839    -0.1313845723
   66  C  5  Z     -0.0529569173     0.0148668807     0.0655331290     0.0657276841    -0.0329459793
   67  C  5  X      0.0516932517    -0.0165854203     0.0760765592    -0.0308483467     0.0420237886
   68  C  5  Y     -0.0471592648    -0.0083586657    -0.0322584931     0.0734707499    -0.0781323895
   69  C  5  Z     -0.0293815165     0.0170244153     0.0482171723     0.0412752436    -0.0135123878
   70  C  5 XX     -0.0015591484    -0.0009230308     0.0027618062    -0.0010779358    -0.0004068727
   71  C  5 YY     -0.0059148815    -0.0016866289    -0.0067351436     0.0101682807    -0.0092744919
   72  C  5 ZZ     -0.0020521817     0.0000077480     0.0031171447    -0.0004936447     0.0022238944
   73  C  5 XY     -0.0007079560    -0.0001451435    -0.0045496466    -0.0009124305     0.0017509253
   74  C  5 XZ      0.0026128259     0.0009679017     0.0034654030     0.0005219920    -0.0008521679
   75  C  5 YZ     -0.0009399722    -0.0007694508    -0.0049511733    -0.0012496919    -0.0012510853
   76  C  6  S     -0.0062477369     0.0018856340     0.0134318305     0.0058881576    -0.0017951773
   77  C  6  S      0.0144572684    -0.0046079670    -0.0362898335    -0.0148225997     0.0040857607
   78  C  6  S      0.0178722678    -0.0036225015    -0.0637872262    -0.0315156620     0.0096317520
   79  C  6  X      0.0740868233    -0.0058287579     0.0946902097    -0.0016262233     0.0405681046
   80  C  6  Y     -0.0665454993     0.0101400606     0.1620549572     0.0860351073    -0.0213052083
   81  C  6  Z      0.0662714128     0.0150748771     0.1262469313    -0.0160734084     0.0277697272
   82  C  6  X      0.0352469559    -0.0024040697     0.0431793232    -0.0043321939     0.0221817215
   83  C  6  Y     -0.0342205713     0.0050876184     0.0901637862     0.0497584105    -0.0132839570
   84  C  6  Z      0.0334108276     0.0071843282     0.0658302768    -0.0080191281     0.0144960408
   85  C  6 XX     -0.0074973727    -0.0003962460    -0.0051594275     0.0061753705    -0.0065060778
   86  C  6 YY      0.0045656870    -0.0003723978    -0.0049781309    -0.0035677070     0.0010350566
   87  C  6 ZZ      0.0051997650     0.0000677746     0.0041575021    -0.0049575491     0.0059963807
   88  C  6 XY      0.0042147241    -0.0005127351     0.0074205059     0.0036414342    -0.0001444952
   89  C  6 XZ      0.0036851042     0.0012957178     0.0104670347    -0.0028171903     0.0040992292
   90  C  6 YZ      0.0017849399     0.0003325857     0.0134912967     0.0048607236    -0.0002481549
   91  C  7  S      0.0764329711    -0.0111760976    -0.0038320068     0.0086581790    -0.0027624186
   92  C  7  S     -0.1622095695     0.0237346566     0.0107073942    -0.0149032504     0.0039411606
   93  C  7  S     -0.0674436235     0.0068067017    -0.0269314502    -0.0195833928     0.0034933056
   94  C  7  X     -0.0957079422     0.0391175705     0.1868803606     0.0123642469     0.0517190906
   95  C  7  Y      0.1199922110    -0.0170115332     0.1265827000     0.1048958945    -0.0388241685
   96  C  7  Z     -0.1403650511     0.0331205351     0.0629402269    -0.1068099974     0.0655840486
   97  C  7  X      0.0356927829     0.0076531122     0.1087222323     0.0505164154     0.0022623657
   98  C  7  Y     -0.0677286781     0.0116625522     0.0462103217    -0.0125427972     0.0188112083
   99  C  7  Z     -0.0040689847     0.0054320799     0.0444186990    -0.0171626685     0.0113952760
  100  C  7 XX     -0.0031397778     0.0006315533     0.0053196665     0.0036593132    -0.0009736552
  101  C  7 YY     -0.0011401607    -0.0009473603    -0.0062106754     0.0020764987    -0.0034517779
  102  C  7 ZZ     -0.0048695989     0.0005347528     0.0008090355    -0.0005002836    -0.0001522681
  103  C  7 XY     -0.0019968847     0.0003745994    -0.0018916278    -0.0032102999     0.0011624687
  104  C  7 XZ      0.0001918627    -0.0000123756     0.0024783974     0.0014123927    -0.0002063643
  105  C  7 YZ      0.0002193705     0.0003642854     0.0011126326     0.0001812224     0.0006725967
  106  C  8  S     -0.0028617809    -0.0164057145     0.0011696146    -0.0001607437     0.0006258366
  107  C  8  S      0.0067510623     0.0367043879    -0.0024089798     0.0011977018    -0.0018594291
  108  C  8  S     -0.0000288599    -0.0140413781     0.0032295611    -0.0106661200     0.0007296612
  109  C  8  X      0.0342203730     0.1256025517    -0.0170535857    -0.0172815551    -0.0478768884
  110  C  8  Y      0.0327529832    -0.0135776868    -0.0454859155     0.0782617123     0.1801270979
  111  C  8  Z      0.0446822829    -0.0505537851     0.0031037897    -0.1076543894    -0.0949917348
  112  C  8  X      0.0005160198     0.0032674463    -0.0100617278    -0.0228387644    -0.0185743515
  113  C  8  Y      0.0224015926    -0.0058612554    -0.0142138472     0.0339994266     0.0872088959
  114  C  8  Z      0.0296562824     0.0029989187    -0.0102843406    -0.0476107178    -0.0450842275
  115  C  8 XX      0.0000717900    -0.0107470737     0.0002522009    -0.0044572674    -0.0002929331
  116  C  8 YY      0.0014372305     0.0124080940    -0.0011548382     0.0013327503    -0.0013589533
  117  C  8 ZZ     -0.0000970567     0.0046416779     0.0005106445     0.0029818323     0.0015821438
  118  C  8 XY      0.0011856678    -0.0019059019    -0.0002641266     0.0002430109     0.0067987875
  119  C  8 XZ      0.0016707528     0.0088229752    -0.0018399789    -0.0013603145    -0.0027280173
  120  C  8 YZ     -0.0017090577    -0.0088265294     0.0011804874    -0.0010025246    -0.0023452433
  121  N  9  S      0.1270497032    -0.0235106809    -0.0090770097     0.0420084476    -0.0258930969
  122  N  9  S      0.2694990442    -0.0494268799    -0.0180519748     0.0886916752    -0.0543260772
  123  N  9  S      0.2838032786    -0.0601693456    -0.0458656240     0.0949887610    -0.0642619999
  124  N  9  X     -0.2053406482     0.0256220589    -0.1361539936    -0.1424661965     0.0417864832
  125  N  9  Y      0.3446143171    -0.0783426255    -0.1504705492     0.1123969466    -0.1032973464
  126  N  9  Z     -0.1184283229     0.0213689277    -0.0325576624    -0.0151171947     0.0150559696
  127  N  9  X      0.1136433659    -0.0131479108     0.0796835185     0.0798760076    -0.0226692123
  128  N  9  Y     -0.1924356119     0.0422534061     0.0788532713    -0.0638521197     0.0574173458
  129  N  9  Z      0.0664923313    -0.0111496707     0.0197575017     0.0081340141    -0.0076235433
  130  N  9 XX      0.0077324505    -0.0024087275    -0.0112521990    -0.0017905642    -0.0022703096
  131  N  9 YY     -0.0067312028     0.0026447146     0.0140461812    -0.0008589528     0.0039079064
  132  N  9 ZZ      0.0134841424    -0.0026344711    -0.0032709306     0.0067371995    -0.0039424407
  133  N  9 XY      0.0162752453    -0.0027565720     0.0032519619     0.0096266971    -0.0043534187
  134  N  9 XZ     -0.0060247684     0.0006213689    -0.0063735563    -0.0032916463     0.0006841726
  135  N  9 YZ      0.0100897376    -0.0022462060    -0.0023410870     0.0014728529    -0.0023126111
  136  C 10  S      0.0009869098     0.0124816623    -0.0035189366     0.0036388904    -0.0006339111
  137  C 10  S     -0.0028695326    -0.0308824369     0.0064332506    -0.0041734841     0.0076127899
  138  C 10  S      0.0054320710    -0.0038639608     0.0117104014    -0.0414575141    -0.0648457975
  139  C 10  X     -0.0144542836    -0.2321411469    -0.0060230547    -0.0081693027     0.0560262018
  140  C 10  Y      0.0434022593     0.0245703875     0.0088007332    -0.1204551284    -0.1280510656
  141  C 10  Z      0.0507165492     0.0933162685    -0.0469938402     0.0400502470     0.1180516466
  142  C 10  X     -0.0000324294    -0.0934066500     0.0029966730    -0.0202674443     0.0005816298
  143  C 10  Y      0.0184957026    -0.0059779401     0.0006705510    -0.0418080171    -0.0239355499
  144  C 10  Z      0.0285325290     0.0505425279    -0.0245462392     0.0091182704     0.0423634710
  145  C 10 XX      0.0002505605    -0.0069127348     0.0008477957    -0.0045482926    -0.0027485751
  146  C 10 YY     -0.0010157118     0.0065704804     0.0019667066    -0.0012776828    -0.0059625697
  147  C 10 ZZ      0.0009184733    -0.0009002472    -0.0013811041     0.0029943453     0.0058636818
  148  C 10 XY     -0.0011143948    -0.0050769422    -0.0028953458     0.0083250945     0.0145507198
  149  C 10 XZ      0.0027752151     0.0071762324     0.0006731836    -0.0066424947    -0.0084424188
  150  C 10 YZ     -0.0015425272    -0.0052550131     0.0012911763    -0.0009535632    -0.0020944449
  151  C 11  S     -0.0007702372    -0.0063372583     0.0010889289     0.0003594141     0.0028162000
  152  C 11  S      0.0014089410     0.0099324708    -0.0008297155    -0.0054308144    -0.0123337916
  153  C 11  S      0.0047964829     0.0740186383    -0.0183324357     0.0394677224     0.0488168521
  154  C 11  X      0.0551462158     0.2419313736    -0.0137401894    -0.0372679088    -0.0575819718
  155  C 11  Y      0.0175354959    -0.0455026799    -0.0517278297     0.0751579980     0.1766344635
  156  C 11  Z      0.0322035593    -0.0812686184     0.0051919798    -0.1111253912    -0.0723672523
  157  C 11  X      0.0229375017     0.0763344272    -0.0017981149    -0.0281643912    -0.0340522562
  158  C 11  Y      0.0109083193    -0.0337953457    -0.0194953410     0.0121882114     0.0558697167
  159  C 11  Z      0.0201001226    -0.0097002165    -0.0076954211    -0.0345417776    -0.0035734508
  160  C 11 XX     -0.0018027527    -0.0111381347     0.0025911867    -0.0051813210    -0.0064400514
  161  C 11 YY     -0.0003782508     0.0105659517    -0.0002898510     0.0036890459    -0.0001494563
  162  C 11 ZZ      0.0025584486     0.0047511473    -0.0035164862     0.0035479194     0.0083519848
  163  C 11 XY     -0.0016728787     0.0003681618    -0.0019829995     0.0088324333     0.0108505765
  164  C 11 XZ      0.0010481285     0.0060594596     0.0007867747    -0.0038198762    -0.0064041979
  165  C 11 YZ     -0.0010712890    -0.0100880536     0.0027752791    -0.0062562223    -0.0076173499
  166  C 12  S     -0.0006290820    -0.0051438362     0.0007151338    -0.0008692760    -0.0005406362
  167  C 12  S      0.0029215908     0.0225149961    -0.0025815104     0.0030997135     0.0007093709
  168  C 12  S     -0.0046343713    -0.0771293551     0.0074602873     0.0001874750     0.0074430593
  169  C 12  X     -0.0183510212    -0.2549297360     0.0022210435    -0.0130519642     0.0644846562
  170  C 12  Y      0.0430805879     0.0231694086     0.0225128392    -0.1505935015    -0.1570069673
  171  C 12  Z      0.0436120390     0.1050579406    -0.0644269493     0.0633021777     0.1431684301
  172  C 12  X      0.0009245459    -0.0495898272    -0.0053157635    -0.0048835640     0.0244759256
  173  C 12  Y      0.0197291031     0.0057158373     0.0045410924    -0.0648998891    -0.0597550198
  174  C 12  Z      0.0209963207     0.0192700725    -0.0261436530     0.0191153627     0.0621009385
  175  C 12 XX     -0.0038810912    -0.0199209471     0.0034574392    -0.0029530390    -0.0030641447
  176  C 12 YY      0.0019481628     0.0136338795    -0.0012651549     0.0008514823    -0.0012608369
  177  C 12 ZZ      0.0015272645     0.0031205443    -0.0019536076     0.0019355224     0.0047238992
  178  C 12 XY     -0.0019485950    -0.0022143153    -0.0006334674     0.0061376766     0.0069109636
  179  C 12 XZ      0.0006372650     0.0141640170     0.0004203928    -0.0002774820    -0.0059735602
  180  C 12 YZ     -0.0004413701    -0.0100792743     0.0011850865    -0.0038054947    -0.0020403087
  181  C 13  S     -0.0016021491    -0.0059888013    -0.0003815030    -0.0002197013    -0.0022678788
  182  C 13  S      0.0026027634     0.0083799737     0.0000038391     0.0042739375     0.0118038775
  183  C 13  S      0.0085479116     0.0762556050     0.0058816556    -0.0399066894    -0.0568848802
  184  C 13  X      0.0445896381     0.2307688897    -0.0363723921     0.0034168595    -0.0223805497
  185  C 13  Y      0.0243773633     0.0005453952    -0.0549579886     0.0782944503     0.1760223105
  186  C 13  Z      0.0307356284    -0.1132514662     0.0195793100    -0.1325451456    -0.0898089022
  187  C 13  X      0.0165849421     0.0619611423    -0.0187123241     0.0134511616     0.0158522794
  188  C 13  Y      0.0138326996     0.0212074345    -0.0246218642     0.0100875847     0.0505019681
  189  C 13  Z      0.0202035971    -0.0478215937     0.0050604613    -0.0524347479    -0.0239442815
  190  C 13 XX     -0.0019537737    -0.0086185644     0.0025915128    -0.0032218774    -0.0042557386
  191  C 13 YY      0.0035754977     0.0115067507    -0.0013073077    -0.0033648259    -0.0034021711
  192  C 13 ZZ     -0.0007362841     0.0014599916    -0.0007193407     0.0048492606     0.0054059569
  193  C 13 XY     -0.0017554414    -0.0062028777    -0.0022776028     0.0088386079     0.0141001341
  194  C 13 XZ      0.0000511705     0.0099618089     0.0016877071    -0.0032214884    -0.0098561813
  195  C 13 YZ      0.0000257799    -0.0079360746     0.0007145273    -0.0029581172    -0.0010545158
  196  C 14  S      0.0032277975     0.0133844057     0.0017578416    -0.0027199860    -0.0012327484
  197  C 14  S     -0.0064199834    -0.0326823395    -0.0015482145     0.0015466949    -0.0037507216
  198  C 14  S     -0.0050599795    -0.0112950817    -0.0134647092     0.0562541770     0.0697914997
  199  C 14  X     -0.0046622066    -0.2300431888     0.0160523011    -0.0314952053     0.0594291334
  200  C 14  Y      0.0386634327     0.0112448972     0.0098657499    -0.1192222462    -0.1349903815
  201  C 14  Z      0.0482877340     0.1024869082    -0.0577782225     0.0518893918     0.1215626689
  202  C 14  X     -0.0004194199    -0.0978262089    -0.0009238933    -0.0047680802     0.0353639342
  203  C 14  Y      0.0297987951     0.0151492551     0.0033564177    -0.0310637548    -0.0315873745
  204  C 14  Z      0.0179646661     0.0349659314    -0.0237132115    -0.0060763075     0.0309639759
  205  C 14 XX     -0.0003873518    -0.0092967234     0.0022569187    -0.0062541977    -0.0058274084
  206  C 14 YY      0.0023986399     0.0056511847    -0.0025674071     0.0016084586     0.0023945294
  207  C 14 ZZ     -0.0026327024     0.0018629433    -0.0010576288     0.0081966221     0.0066871049
  208  C 14 XY      0.0005191841     0.0005460271    -0.0034086283     0.0070635155     0.0128328644
  209  C 14 XZ      0.0003197009     0.0038505262     0.0008535888    -0.0037215980    -0.0064788834
  210  C 14 YZ     -0.0000534820    -0.0072365800     0.0027290063    -0.0068310814    -0.0078558109
  211  H 15  S     -0.0336210426    -0.0028714289    -0.0241094999     0.0253288819    -0.0107422398
  212  H 15  S     -0.0148385571    -0.0016152553    -0.0117608964     0.0097675676    -0.0048489212
  213  H 16  S      0.0476607213     0.0163210844    -0.0026840048    -0.1153116963     0.0804584185
  214  H 16  S      0.0220710579     0.0058209284    -0.0109010231    -0.0529190054     0.0346094268
  215  H 17  S     -0.0497416546    -0.0099959198    -0.0208724973     0.0915568085    -0.0690898054
  216  H 17  S     -0.0220586131    -0.0049677080    -0.0121960008     0.0405049246    -0.0305333900
  217  H 18  S      0.0024910528     0.0020045433    -0.0569015449    -0.0340122273     0.0055409730
  218  H 18  S      0.0019050755     0.0008820417    -0.0245174421    -0.0130149525     0.0017750116
  219  H 19  S      0.0574548096     0.0101832594     0.2024050546     0.0243717043     0.0324263644
  220  H 19  S      0.0221919973     0.0051207378     0.0955132593     0.0137885397     0.0140056433
  221  H 20  S     -0.0916657851     0.0051729944    -0.0550602064     0.0293087151    -0.0472582033
  222  H 20  S     -0.0417202565     0.0027858350    -0.0204760901     0.0144423468    -0.0218007478
  223  H 21  S      0.0235819710     0.1180570373     0.0276078179    -0.0990333413    -0.1662992326
  224  H 21  S      0.0109242562     0.0576169370     0.0111114336    -0.0452337165    -0.0827926934
  225  H 22  S      0.0064375784     0.1055404151    -0.0442607764     0.1186462000     0.1525761175
  226  H 22  S      0.0033498238     0.0521729187    -0.0214121141     0.0591307864     0.0776214295
  227  H 23  S     -0.0353580597    -0.2697249706     0.0258150193    -0.0283242100     0.0113885269
  228  H 23  S     -0.0172377562    -0.1332787158     0.0128188043    -0.0143056027     0.0057603264
  229  H 24  S      0.0213008945     0.1219048718     0.0229400251    -0.0942125113    -0.1684749962
  230  H 24  S      0.0086082628     0.0596866379     0.0098534714    -0.0471738185    -0.0837249328
  231  H 25  S      0.0044398512     0.1063197042    -0.0510835070     0.1268272281     0.1596194893
  232  H 25  S      0.0129799028     0.0474296976    -0.0159455997     0.0624284651     0.0715715300
  233  C 26  S     -0.0105912714    -0.0167501700    -0.0003797994     0.0144127303    -0.0117834891
  234  C 26  S      0.0221461925     0.0323313324     0.0013415017    -0.0341839647     0.0271253265
  235  C 26  S     -0.0160104272     0.0336451087    -0.0232199198    -0.0184450396     0.0073781450
  236  C 26  X     -0.0204459513     0.0422226875     0.0171600821     0.0558026434    -0.0535484699
  237  C 26  Y     -0.0372515268    -0.0116415580    -0.0387212254     0.1054421675    -0.0420876918
  238  C 26  Z      0.0144436526    -0.0121883192     0.0684399520    -0.0192626872    -0.0098637720
  239  C 26  X     -0.0003543430    -0.0039194787     0.0182888378    -0.0135781664     0.0001106942
  240  C 26  Y     -0.0148126068    -0.0045409660    -0.0147146321     0.0525974398    -0.0138538998
  241  C 26  Z     -0.0010786317     0.0051846847     0.0202393015     0.0070770735    -0.0224325463
  242  C 26 XX      0.0042625319     0.0035604104    -0.0012174768    -0.0056872936     0.0020262595
  243  C 26 YY      0.0006864914     0.0006942833    -0.0001744727    -0.0012292211     0.0006339520
  244  C 26 ZZ     -0.0003285337     0.0013352236     0.0012884000     0.0000715435     0.0027813546
  245  C 26 XY      0.0017100682    -0.0002600950    -0.0015288844    -0.0006121250     0.0046181267
  246  C 26 XZ      0.0005293610    -0.0015143056    -0.0000855030    -0.0008970272    -0.0018127436
  247  C 26 YZ     -0.0010530068    -0.0001510242     0.0001375274     0.0002161183    -0.0022092003
  248  C 27  S      0.0087205316     0.0412686228    -0.0028203704    -0.0011640046     0.0027806709
  249  C 27  S     -0.0207154851    -0.0971327801     0.0059497441     0.0013676586    -0.0063003134
  250  C 27  S     -0.0149767629    -0.0814809202     0.0058687169     0.0232906340    -0.0145939730
  251  C 27  X      0.0059784406    -0.1153542134     0.0281984580    -0.0377240176     0.0031053457
  252  C 27  Y     -0.0091121857    -0.0038506030    -0.0409940863     0.0843578793     0.0165496250
  253  C 27  Z      0.0237583609     0.0584871224     0.0280064782    -0.0112029255    -0.0496273033
  254  C 27  X     -0.0100421719    -0.0480275596     0.0086928733    -0.0248191567     0.0054015397
  255  C 27  Y     -0.0061725203    -0.0018756224    -0.0218204998     0.0355482689    -0.0041397463
  256  C 27  Z      0.0179750990     0.0246267472     0.0216331604     0.0052572414    -0.0177373130
  257  C 27 XX     -0.0008902157    -0.0090442391    -0.0017538492    -0.0016897729    -0.0011124964
  258  C 27 YY     -0.0009868878    -0.0035967996     0.0000478063     0.0001342909    -0.0007368262
  259  C 27 ZZ     -0.0021536991    -0.0051144785     0.0028369792     0.0020063678     0.0006266759
  260  C 27 XY      0.0028465970    -0.0000097875     0.0006696575    -0.0032782686     0.0064678698
  261  C 27 XZ      0.0016406346     0.0022245975    -0.0028779215    -0.0024330001    -0.0006873251
  262  C 27 YZ     -0.0015773697    -0.0015717818    -0.0000538885     0.0013217869    -0.0027856988
  263  C 28  S     -0.0175960036    -0.0008664262     0.0006792409     0.0090466137    -0.0092376368
  264  C 28  S      0.0418399695     0.0016420614     0.0079709995    -0.0163495234     0.0208200178
  265  C 28  S      0.1146418268    -0.0148989475    -0.0412847128     0.0286143661    -0.0306505672
  266  C 28  X      0.0277507887    -0.0045850144     0.0887323518     0.0899240653    -0.0326103302
  267  C 28  Y     -0.0738115206     0.0328639464     0.0851644112    -0.0670671292     0.0654297863
  268  C 28  Z     -0.0029989368     0.0000809574     0.0278737251    -0.0166953084    -0.0004117777
  269  C 28  X      0.0232933910    -0.0000715345     0.0956832022     0.0628788200    -0.0190477402
  270  C 28  Y     -0.0535149611     0.0142329167     0.0133991446    -0.0505158062     0.0361393005
  271  C 28  Z      0.0046969907     0.0034766774     0.0331175535    -0.0025356188     0.0048585751
  272  C 28 XX      0.0011999429     0.0011345029     0.0115815272     0.0012906673     0.0025426020
  273  C 28 YY      0.0032351827    -0.0008532277    -0.0082432666     0.0001951732    -0.0020778670
  274  C 28 ZZ      0.0008742430     0.0009529630    -0.0024899418    -0.0081946742     0.0056743048
  275  C 28 XY     -0.0013875171    -0.0001452934     0.0005362027     0.0002160586    -0.0002907534
  276  C 28 XZ     -0.0017848217    -0.0002867901     0.0015784274     0.0058398990    -0.0039078091
  277  C 28 YZ      0.0037682596    -0.0001741843    -0.0036222073    -0.0041290576     0.0028629182

                         51               52               53               54               55
                   -0.3651573465    -0.3523681307    -0.3260028818    -0.3027631885    -0.2773923375
    1  C  1  S     -0.0085332697    -0.0061495633     0.0038425029    -0.0064071763    -0.0000131077
    2  C  1  S      0.0241292507     0.0192300765    -0.0148916366     0.0139495943    -0.0000654802
    3  C  1  S      0.0034317877    -0.0455169882     0.0672877251     0.0595840647     0.0009737555
    4  C  1  X     -0.0294621979     0.1980240299     0.0471520471     0.0509320102     0.0003690395
    5  C  1  Y      0.0028835556    -0.0189042882    -0.0668167458    -0.0064326852    -0.0005955234
    6  C  1  Z     -0.0195580413     0.1031335805    -0.0076502125    -0.0128822818    -0.0002747099
    7  C  1  X     -0.0299851141     0.0851788741     0.0395349040     0.0321519297     0.0004231797
    8  C  1  Y      0.0020006584    -0.0004818144    -0.0419491538    -0.0008476407    -0.0002984073
    9  C  1  Z     -0.0046892494     0.0751471865    -0.0335537604    -0.0340865685    -0.0003459451
   10  C  1 XX     -0.0021966121     0.0086028841     0.0077406547     0.0016810517     0.0000895882
   11  C  1 YY      0.0030940645    -0.0002643913    -0.0086838968     0.0022033867    -0.0000806186
   12  C  1 ZZ      0.0034112292    -0.0050274270    -0.0008896582    -0.0011729500    -0.0000096616
   13  C  1 XY      0.0005138514    -0.0071156043     0.0005059188    -0.0046322294     0.0000208339
   14  C  1 XZ     -0.0015829989    -0.0043489345     0.0052645867     0.0011547857     0.0000725118
   15  C  1 YZ     -0.0016882598    -0.0036310833     0.0005992284     0.0006246726    -0.0000043978
   16  C  2  S     -0.0035523214     0.0078271502    -0.0044699619    -0.0036679745    -0.0000239316
   17  C  2  S      0.0116973430    -0.0154351011     0.0161226761     0.0148300014     0.0000814618
   18  C  2  S     -0.0467819506     0.0049904896    -0.0220699128    -0.0564174450     0.0005357942
   19  C  2  X      0.0637570271     0.0634767065    -0.1450806481     0.0167035312    -0.0017981954
   20  C  2  Y     -0.0184266044    -0.0633160555     0.0836730451     0.0106074082     0.0008741826
   21  C  2  Z      0.0202910724    -0.1096310631    -0.0271836766    -0.0185157794    -0.0001534562
   22  C  2  X      0.0201209932     0.0351042732    -0.1050781602    -0.0021695403    -0.0010782835
   23  C  2  Y     -0.0285258201    -0.0230483323     0.0392238449    -0.0111158401     0.0008827544
   24  C  2  Z      0.0067760281    -0.0645915459    -0.0349021551    -0.0248220850    -0.0002790522
   25  C  2 XX      0.0039223910    -0.0010698246    -0.0073695398    -0.0016839344    -0.0000760358
   26  C  2 YY     -0.0036626658    -0.0003200642     0.0039704146    -0.0006911758     0.0000293686
   27  C  2 ZZ      0.0030183109    -0.0020683957     0.0040509728     0.0040985279     0.0000409995
   28  C  2 XY      0.0007818020     0.0027522625    -0.0005263517     0.0000763452     0.0000086880
   29  C  2 XZ     -0.0036596806     0.0061505823     0.0016738038     0.0004037222    -0.0000126902
   30  C  2 YZ      0.0032345674    -0.0057936479    -0.0021688929    -0.0005698483    -0.0000022301
   31  C  3  S      0.0261419649    -0.0110354906    -0.0091266175     0.0007108995     0.0000408662
   32  C  3  S     -0.0658751824     0.0316004007     0.0265299287     0.0037413872     0.0000393014
   33  C  3  S      0.0127722941    -0.0468499347    -0.0381074554    -0.0082205337    -0.0017216496
   34  C  3  X      0.1016736910    -0.0191265250    -0.1353403978     0.0308384795    -0.0009017033
   35  C  3  Y     -0.1263456481    -0.0102829667     0.0326756175    -0.0707653544    -0.0000978571
   36  C  3  Z     -0.0420251502     0.0537235633     0.0208669470    -0.0031208769     0.0000409538
   37  C  3  X      0.0672745581    -0.0230572932    -0.0946239969     0.0057221310    -0.0010482004
   38  C  3  Y     -0.0589272272    -0.0131113624     0.0142359989    -0.0524565101    -0.0003853731
   39  C  3  Z      0.0143341104     0.0035601866    -0.0114519698    -0.0047716916    -0.0011681390
   40  C  3 XX      0.0014306699     0.0001064209     0.0010928550     0.0024934067     0.0000565225
   41  C  3 YY     -0.0094610117     0.0071577310     0.0002400195    -0.0025512008    -0.0000511247
   42  C  3 ZZ     -0.0034096458    -0.0020837414     0.0019545281     0.0011223481    -0.0000117530
   43  C  3 XY     -0.0050320556     0.0015726632     0.0060093443     0.0031462452     0.0000394496
   44  C  3 XZ      0.0025239762    -0.0001207795    -0.0061106996     0.0016609546    -0.0000647687
   45  C  3 YZ     -0.0027282912    -0.0007017584     0.0009622425    -0.0010975981    -0.0000001285
   46  C  4  S     -0.0051898341    -0.0015914941     0.0061822948    -0.0135393802     0.0000390380
   47  C  4  S      0.0161189706     0.0028223303    -0.0211688809     0.0344185343    -0.0002084131
   48  C  4  S     -0.1034619431     0.0282298190     0.0653352557     0.0322150778     0.0017121480
   49  C  4  X      0.0419291174    -0.0317347828     0.0481726663     0.1366998701     0.0007023706
   50  C  4  Y      0.0601349724    -0.0322128919    -0.0290713209    -0.0271684897     0.0000014796
   51  C  4  Z      0.1151232980    -0.0014453413    -0.0269399407     0.0256302806     0.0000968926
   52  C  4  X      0.0248561829    -0.0262518126     0.0208200301     0.0691234716     0.0001654639
   53  C  4  Y      0.0705045908    -0.0329040414    -0.0525072462     0.0026563739    -0.0011252541
   54  C  4  Z      0.0519465698    -0.0135891649    -0.0074400425     0.0196277323     0.0004332961
   55  C  4 XX     -0.0016419385     0.0043325417     0.0040168136     0.0032633861     0.0000026769
   56  C  4 YY      0.0008399711    -0.0014174874    -0.0025517934     0.0041111211     0.0000011072
   57  C  4 ZZ      0.0025579817    -0.0023140657    -0.0050029635    -0.0013294928    -0.0000374807
   58  C  4 XY     -0.0053661239    -0.0002958205    -0.0010630823    -0.0050756117    -0.0000301886
   59  C  4 XZ     -0.0097399509    -0.0017112682     0.0063823095    -0.0011884032     0.0000213176
   60  C  4 YZ     -0.0020094415     0.0030149179    -0.0007601379    -0.0018313497    -0.0000112961
   61  C  5  S      0.0051880959     0.0252089627    -0.0133572656    -0.0001101869    -0.0001726230
   62  C  5  S     -0.0204559492    -0.0619544909     0.0332078297    -0.0022236498     0.0003580372
   63  C  5  S      0.0121166359     0.0063645930     0.0484036137     0.0435838844     0.0020508472
   64  C  5  X     -0.0782772298     0.0474317988     0.0131462143    -0.0159995147    -0.0004400542
   65  C  5  Y     -0.0416663350     0.0925295479     0.0754169289     0.0969853098     0.0000855789
   66  C  5  Z     -0.1463089924    -0.0689761117     0.0894537112    -0.0362223738     0.0000715570
   67  C  5  X     -0.1022640956     0.0275354223     0.0398740642    -0.0430754197     0.0005820540
   68  C  5  Y     -0.0079122066     0.0347611659     0.0266819784     0.0520812953    -0.0002474174
   69  C  5  Z     -0.0789846674    -0.0317990062     0.0355888254    -0.0031938755    -0.0004053892
   70  C  5 XX     -0.0069329877     0.0002537091    -0.0053180649     0.0091420878    -0.0000828363
   71  C  5 YY      0.0019619858    -0.0077514549     0.0001007674     0.0022369033     0.0000053226
   72  C  5 ZZ      0.0032965701    -0.0044677010     0.0101187053    -0.0102136586     0.0001499374
   73  C  5 XY     -0.0018849106     0.0032003761    -0.0074248952    -0.0161846787    -0.0001214476
   74  C  5 XZ     -0.0021474563    -0.0012531998    -0.0070201646     0.0078619016    -0.0000818268
   75  C  5 YZ      0.0061586438     0.0002992763    -0.0016979900     0.0097927856     0.0000245806
   76  C  6  S     -0.0137592499    -0.0001199819     0.0205250230     0.0011349281     0.0001670796
   77  C  6  S      0.0361559926     0.0001947060    -0.0554583147    -0.0017034674    -0.0004325548
   78  C  6  S      0.0496323100     0.0109226095    -0.0639498343    -0.0243203731    -0.0012925726
   79  C  6  X      0.0283663915    -0.0498806041    -0.0447947952    -0.0482988901    -0.0002455181
   80  C  6  Y     -0.0318176694     0.0161104238     0.0849048324    -0.0062331671     0.0007059277
   81  C  6  Z     -0.0945350658    -0.0456866328     0.0335788036     0.0073507051     0.0000494485
   82  C  6  X      0.0180050273    -0.0253191732    -0.0196099480    -0.0307121362    -0.0002604452
   83  C  6  Y     -0.0142285635     0.0067568292     0.0453137739     0.0027111644     0.0006214191
   84  C  6  Z     -0.0555747839    -0.0273168217     0.0171934254     0.0133867791     0.0001182315
   85  C  6 XX      0.0028891655     0.0022896017     0.0011846567     0.0051405444     0.0000203615
   86  C  6 YY      0.0022122801    -0.0024387136    -0.0060571013     0.0001200385    -0.0000484179
   87  C  6 ZZ      0.0017654443     0.0001948144    -0.0064425431    -0.0057007569    -0.0000699553
   88  C  6 XY      0.0005218151    -0.0095379496    -0.0035055148    -0.0039336915    -0.0000257486
   89  C  6 XZ     -0.0064748274     0.0002634831     0.0034397468    -0.0018332374     0.0000163256
   90  C  6 YZ     -0.0029192934    -0.0039568113     0.0027297394    -0.0009513760     0.0000134903
   91  C  7  S     -0.0054270227     0.0061622207     0.0024125105    -0.0039386248    -0.0000098829
   92  C  7  S      0.0138550122    -0.0143070468    -0.0070915912     0.0088150869    -0.0000232020
   93  C  7  S     -0.0020432643    -0.0103316657     0.0001118514    -0.0001971606     0.0000613978
   94  C  7  X      0.1692392874     0.2350981253    -0.0350144445     0.0012781020    -0.0002138945
   95  C  7  Y      0.1905115806    -0.0116556682    -0.0863909558     0.0122734170    -0.0003438424
   96  C  7  Z      0.0737501437    -0.2295694462    -0.0911591035    -0.0259928072    -0.0004305050
   97  C  7  X      0.1126054735     0.1398374675    -0.0410397266     0.0530550342    -0.0007816065
   98  C  7  Y      0.0998513117     0.0249929061    -0.0433831360    -0.0435140221     0.0001150159
   99  C  7  Z      0.0505371309    -0.1681365868    -0.0769241014    -0.0009497860    -0.0008835243
  100  C  7 XX      0.0119784272     0.0145666291    -0.0061045430     0.0054850195    -0.0000526259
  101  C  7 YY     -0.0142497850    -0.0026757470     0.0138389446     0.0002228864     0.0001118283
  102  C  7 ZZ      0.0065353416    -0.0163854419    -0.0107526390    -0.0026047143    -0.0000790531
  103  C  7 XY     -0.0055883009    -0.0139880067    -0.0002881349    -0.0034441795    -0.0000066042
  104  C  7 XZ      0.0093305515    -0.0027950250    -0.0098474427    -0.0012815361    -0.0000836051
  105  C  7 YZ     -0.0007061967     0.0178489619     0.0063071546     0.0036619081     0.0000508683
  106  C  8  S      0.0000432387    -0.0010592975     0.0001343746     0.0003064776    -0.0000514500
  107  C  8  S      0.0008459234     0.0026656373    -0.0009356892    -0.0005446624     0.0000787914
  108  C  8  S     -0.0007851727    -0.0122542522    -0.0026443543     0.0080516941     0.0004409911
  109  C  8  X     -0.0017832390     0.0030259348    -0.0574677016    -0.0268893613     0.0010535379
  110  C  8  Y     -0.0231865004    -0.0054367811    -0.1088731296     0.0574373826     0.0018602159
  111  C  8  Z     -0.0040193087     0.0285074942    -0.1190202332    -0.0674276381     0.0019631479
  112  C  8  X     -0.0060412230    -0.0043740135    -0.0317603213    -0.0257250172     0.0005284751
  113  C  8  Y     -0.0111080493     0.0038381231    -0.0647184366     0.0450989212     0.0008065192
  114  C  8  Z      0.0046227180     0.0130613492    -0.0761843023    -0.0450035201    -0.0003610044
  115  C  8 XX      0.0056099755    -0.0003889497     0.0059819809    -0.0060684175    -0.0025016399
  116  C  8 YY     -0.0001992275     0.0002104100    -0.0004270691    -0.0015390529     0.0175754506
  117  C  8 ZZ     -0.0051187393     0.0007805611    -0.0059508822     0.0076233170    -0.0150680537
  118  C  8 XY      0.0034628510    -0.0035749595     0.0041564658     0.0151800811     0.0036032753
  119  C  8 XZ      0.0053479635    -0.0008719613     0.0061095642    -0.0085455699    -0.0072398598
  120  C  8 YZ     -0.0019482634     0.0019367126    -0.0023523439    -0.0060263528     0.0051979776
  121  N  9  S      0.0047594705    -0.0017415612    -0.0004046582    -0.0007546408     0.0000043159
  122  N  9  S      0.0098029597    -0.0036691044    -0.0012259874    -0.0001038034    -0.0000347886
  123  N  9  S      0.0145384836     0.0098943803     0.0135597517    -0.0478678126     0.0007640634
  124  N  9  X     -0.2149707147    -0.2433245857     0.0686656137    -0.0407369500     0.0004159879
  125  N  9  Y     -0.1641922797    -0.0306158039     0.1129028100     0.0104787437     0.0007532867
  126  N  9  Z     -0.1120786494     0.2944614181     0.1489075519     0.0327822941     0.0009177679
  127  N  9  X      0.1252220585     0.1403779838    -0.0447229162     0.0323939929    -0.0003262539
  128  N  9  Y      0.0978031670     0.0201670027    -0.0674918691    -0.0163436900    -0.0002483333
  129  N  9  Z      0.0668466682    -0.1754976736    -0.0947475163    -0.0151112502    -0.0006470103
  130  N  9 XX     -0.0124066607    -0.0156919331     0.0032916500    -0.0011421293     0.0000140319
  131  N  9 YY      0.0168513668     0.0020105276    -0.0092627012    -0.0005923851    -0.0000547070
  132  N  9 ZZ     -0.0044250774     0.0138372428     0.0062020428     0.0018312964     0.0000261961
  133  N  9 XY      0.0057104775     0.0121322682     0.0001175742     0.0020892492    -0.0000014366
  134  N  9 XZ     -0.0101324063     0.0032829167     0.0063930761    -0.0001597662     0.0000362043
  135  N  9 YZ      0.0009919227    -0.0164943369    -0.0043550399    -0.0009548233    -0.0000259851
  136  C 10  S      0.0016640682     0.0030913083     0.0018109769    -0.0221783404    -0.0000465374
  137  C 10  S     -0.0038150526    -0.0072605973    -0.0043017345     0.0512943640     0.0002558318
  138  C 10  S      0.0063581113    -0.0017948720    -0.0082392053     0.0525221477    -0.0017998177
  139  C 10  X      0.0215822197     0.0052421775     0.0005745480    -0.0511481585     0.1062750527
  140  C 10  Y      0.0403356556     0.0050483048    -0.0005827703    -0.0551381588     0.1780388729
  141  C 10  Z      0.0288851552    -0.0246524175    -0.0126449374     0.0602395280     0.2169390506
  142  C 10  X      0.0147402182     0.0026636808    -0.0038387981    -0.0052068700     0.0775086573
  143  C 10  Y      0.0175576293    -0.0025279529    -0.0031982400    -0.0091566013     0.1307014478
  144  C 10  Z      0.0199173986    -0.0102902061    -0.0084648022     0.0021718733     0.1583212049
  145  C 10 XX      0.0029782151    -0.0008159031     0.0050744128     0.0005733009     0.0066754816
  146  C 10 YY     -0.0007137249    -0.0006259920     0.0029374970     0.0042051787    -0.0008971514
  147  C 10 ZZ     -0.0026402292     0.0003836332    -0.0086582418     0.0029767855    -0.0057297758
  148  C 10 XY      0.0017943525    -0.0017293918     0.0058025437     0.0026355355     0.0061634910
  149  C 10 XZ      0.0030314531    -0.0007468038     0.0037676123     0.0005005501     0.0062103139
  150  C 10 YZ     -0.0012904533     0.0009339435    -0.0015680051    -0.0016140299    -0.0033840595
  151  C 11  S     -0.0007995406    -0.0015947897    -0.0007282851     0.0094093583     0.0000245796
  152  C 11  S      0.0021672978     0.0040872422     0.0018210008    -0.0229180857    -0.0000347667
  153  C 11  S     -0.0054049105    -0.0017873806     0.0042601793    -0.0299637188     0.0006174496
  154  C 11  X      0.0337910875    -0.0184714685     0.0490568457     0.0340780273     0.1028779575
  155  C 11  Y      0.0514171490    -0.0270007526     0.0838261663     0.0262797887     0.1732870200
  156  C 11  Z      0.0761043797    -0.0153560601     0.1071073307    -0.0175656527     0.2101994400
  157  C 11  X      0.0222520463    -0.0096887269     0.0322576516     0.0330429788     0.0743111959
  158  C 11  Y      0.0350282240    -0.0132929883     0.0574693464     0.0013563606     0.1253236929
  159  C 11  Z      0.0432972378    -0.0140984646     0.0718877840    -0.0029404755     0.1526357900
  160  C 11 XX      0.0007144937     0.0006687530     0.0033868467    -0.0027074985    -0.0071071299
  161  C 11 YY     -0.0036435928     0.0012168519    -0.0065579685    -0.0014441411     0.0010494443
  162  C 11 ZZ      0.0030653356    -0.0014375671     0.0034425710     0.0008796698     0.0060501337
  163  C 11 XY     -0.0015733308    -0.0005741141     0.0004615188     0.0029943266    -0.0065022115
  164  C 11 XZ      0.0015761810    -0.0002719459     0.0047346352    -0.0003518710    -0.0066744661
  165  C 11 YZ     -0.0005234858     0.0010610593    -0.0027654677    -0.0023350153     0.0036001965
  166  C 12  S      0.0000784654     0.0001368025    -0.0000026666     0.0000390576     0.0000544342
  167  C 12  S     -0.0001417675    -0.0001589214     0.0001213826    -0.0002426574    -0.0001318037
  168  C 12  S      0.0037923029     0.0090535553    -0.0011570827     0.0008254776    -0.0008546322
  169  C 12  X      0.0377742449    -0.0135196135     0.0724174487     0.0129328165    -0.0026466124
  170  C 12  Y      0.0733446514    -0.0168018173     0.1251352109     0.0016420619    -0.0046045487
  171  C 12  Z      0.0761095529    -0.0349534716     0.1483452256     0.0279590694    -0.0055939207
  172  C 12  X      0.0212905116    -0.0099202804     0.0473087420     0.0094681061    -0.0018413957
  173  C 12  Y      0.0414758459    -0.0129001117     0.0807330789    -0.0037862952    -0.0034160758
  174  C 12  Z      0.0461987979    -0.0171121411     0.0956679703     0.0234322824    -0.0044975090
  175  C 12 XX     -0.0024397837     0.0013538636    -0.0035717413    -0.0010680632    -0.0024427541
  176  C 12 YY      0.0003622662    -0.0002206211     0.0004772701    -0.0001863005     0.0171978450
  177  C 12 ZZ      0.0020652151    -0.0010257942     0.0031205975     0.0012064352    -0.0147749995
  178  C 12 XY     -0.0028015064     0.0004174551    -0.0035632012     0.0014190418     0.0035186582
  179  C 12 XZ     -0.0021646446     0.0008939691    -0.0032873668    -0.0014009942    -0.0070305899
  180  C 12 YZ      0.0014217971    -0.0001341177     0.0018930375    -0.0004759170     0.0050185600
  181  C 13  S      0.0008037996     0.0009120148     0.0008167298    -0.0095881314     0.0000575648
  182  C 13  S     -0.0022361081    -0.0023171167    -0.0018536418     0.0231386587    -0.0002115795
  183  C 13  S     -0.0021489163    -0.0058247194    -0.0013052225     0.0241142918     0.0007444794
  184  C 13  X      0.0387023403    -0.0091469288     0.0540023012    -0.0350586890    -0.1051149200
  185  C 13  Y      0.0498335084    -0.0273327069     0.0821207577     0.0302576116    -0.1778011989
  186  C 13  Z      0.0726976226    -0.0188589832     0.1028535069     0.0124749126    -0.2156694125
  187  C 13  X      0.0225690694    -0.0057142803     0.0358564334    -0.0235707460    -0.0761019170
  188  C 13  Y      0.0308471885    -0.0215863786     0.0561130939     0.0048545665    -0.1283992604
  189  C 13  Z      0.0446331945    -0.0085703076     0.0679389657     0.0215385465    -0.1561492060
  190  C 13 XX     -0.0007126430     0.0002741471     0.0011751768     0.0010965576     0.0067783573
  191  C 13 YY      0.0038614977    -0.0012228542     0.0062367995     0.0007037770    -0.0009251216
  192  C 13 ZZ     -0.0033475968     0.0006887340    -0.0076271143     0.0013871442    -0.0058939756
  193  C 13 XY     -0.0002296624    -0.0010214203     0.0029765161     0.0037192388     0.0063123144
  194  C 13 XZ     -0.0012321230     0.0009617142    -0.0003804055    -0.0022693896     0.0064069584
  195  C 13 YZ      0.0012767013    -0.0001575186     0.0008335365    -0.0003597698    -0.0034207706
  196  C 14  S     -0.0015434898    -0.0022215844    -0.0018665252     0.0222615662     0.0000481814
  197  C 14  S      0.0041362476     0.0063923662     0.0043875801    -0.0512366456    -0.0002511471
  198  C 14  S     -0.0015005917     0.0031605752     0.0039112650    -0.0474934315     0.0003301918
  199  C 14  X      0.0092236057    -0.0120151050    -0.0110349114     0.0745668104    -0.1040273258
  200  C 14  Y      0.0406326595     0.0050610503    -0.0006049565    -0.0627686801    -0.1757587832
  201  C 14  Z      0.0319278398    -0.0153981652    -0.0090762371     0.0049787518    -0.2137596061
  202  C 14  X      0.0080587494    -0.0076130185    -0.0056760153     0.0088664257    -0.0752866506
  203  C 14  Y      0.0245648092     0.0128072683    -0.0045030822    -0.0092513298    -0.1265495548
  204  C 14  Z      0.0157705126    -0.0173188809    -0.0070132891    -0.0049144813    -0.1538702193
  205  C 14 XX      0.0030173144    -0.0002729277     0.0063186698    -0.0007780420    -0.0068517174
  206  C 14 YY      0.0004378287     0.0006574729    -0.0039292978    -0.0049158987     0.0004203513
  207  C 14 ZZ     -0.0029258117     0.0006321771    -0.0016821126    -0.0020638474     0.0063837245
  208  C 14 XY      0.0019755872    -0.0018988796     0.0042302149     0.0025915425    -0.0065330891
  209  C 14 XZ      0.0028244940    -0.0005791169     0.0070159175    -0.0018110723    -0.0062917049
  210  C 14 YZ     -0.0009633159     0.0011234131    -0.0038705910    -0.0004417541     0.0033611168
  211  H 15  S      0.0109201567     0.0056360812    -0.0145460152    -0.0298657612    -0.0002447131
  212  H 15  S      0.0010652587    -0.0118712928    -0.0081398007    -0.0171985700    -0.0001753016
  213  H 16  S     -0.0139671090     0.0327410844    -0.0019124077    -0.0124411654     0.0000709962
  214  H 16  S     -0.0153846152     0.0133526486     0.0002845819    -0.0067448728     0.0001276185
  215  H 17  S      0.0282570210    -0.0406335539    -0.0126973511     0.0125872068    -0.0000508886
  216  H 17  S      0.0245603778    -0.0207166504     0.0007705068    -0.0034919499    -0.0006480240
  217  H 18  S      0.0107738116    -0.0343822406    -0.0113960661     0.0075090560     0.0000393593
  218  H 18  S      0.0035215601    -0.0137877133    -0.0024043912    -0.0235866616     0.0005137537
  219  H 19  S     -0.0566339117    -0.0557742593     0.0221874924    -0.0340571261     0.0000853679
  220  H 19  S     -0.0337108052    -0.0297051978     0.0181550069    -0.0237547308     0.0001269016
  221  H 20  S     -0.0121404997     0.0655214911     0.0565912971     0.0521976676     0.0004410280
  222  H 20  S     -0.0121542162     0.0338190363     0.0464392296     0.0331295370     0.0004387784
  223  H 21  S      0.0067712113     0.0050298675     0.0015364484    -0.0090656066    -0.0001028654
  224  H 21  S      0.0053817928     0.0065622115     0.0034677719    -0.0361008862    -0.0001031602
  225  H 22  S     -0.0082057841    -0.0120154736    -0.0034446191     0.0347309016     0.0002371819
  226  H 22  S     -0.0047860352    -0.0075886453    -0.0026171767     0.0287082193     0.0001853235
  227  H 23  S     -0.0001346135     0.0028321714    -0.0002268960     0.0006379237    -0.0000147094
  228  H 23  S     -0.0000357776     0.0014316316    -0.0001908650     0.0005620295     0.0000031691
  229  H 24  S      0.0088158234     0.0078817682     0.0038876345    -0.0354139562     0.0000794978
  230  H 24  S      0.0040568983     0.0017909533     0.0024848074    -0.0281288202     0.0000461648
  231  H 25  S     -0.0066713563    -0.0097044357    -0.0014063108     0.0082945954    -0.0002063592
  232  H 25  S      0.0021035288     0.0104682001    -0.0023641380     0.0341530151    -0.0000526428
  233  C 26  S      0.0038321508    -0.0132145813     0.0022998860     0.0019326049     0.0000596429
  234  C 26  S     -0.0095275656     0.0275358225    -0.0065591469    -0.0022398462    -0.0001333889
  235  C 26  S      0.0090645108     0.0144715877    -0.0144860791    -0.0142338287     0.0000630624
  236  C 26  X     -0.0803266208    -0.0347070937    -0.0566821471     0.0969155857    -0.0010248588
  237  C 26  Y     -0.0915279223     0.1014574734    -0.0608145492    -0.3130776488    -0.0020269692
  238  C 26  Z     -0.1874107909     0.0265714133    -0.1339328042     0.2107839150    -0.0023991926
  239  C 26  X     -0.0774555347     0.0002928964    -0.0052676025     0.0421986448     0.0005120201
  240  C 26  Y     -0.0503627312     0.0516395037    -0.0293987137    -0.1999210563    -0.0017134524
  241  C 26  Z     -0.0711719821     0.0066843215    -0.0885488196     0.1457829209    -0.0027544359
  242  C 26 XX     -0.0010591039     0.0039634531    -0.0105784572     0.0063656090    -0.0000993117
  243  C 26 YY     -0.0001874594     0.0012832660    -0.0001053739     0.0013561931     0.0001089677
  244  C 26 ZZ      0.0005347984     0.0002319432     0.0086459424    -0.0087533799    -0.0000396564
  245  C 26 XY     -0.0010118160     0.0006002102    -0.0078947192    -0.0174371311    -0.0000579270
  246  C 26 XZ     -0.0007248183     0.0005365880    -0.0079850567     0.0080203639    -0.0000982489
  247  C 26 YZ      0.0007338989    -0.0008349721     0.0038996800     0.0082780393     0.0000755714
  248  C 27  S      0.0000042526     0.0057219402    -0.0002979340    -0.0016110922    -0.0000371371
  249  C 27  S      0.0008555774    -0.0136066065    -0.0014417223     0.0060177293     0.0000225137
  250  C 27  S      0.0283062685    -0.0079755726    -0.0155908984     0.0067808325    -0.0010980841
  251  C 27  X     -0.0678241529     0.0311255728    -0.0952633231     0.0729134587    -0.0008310340
  252  C 27  Y     -0.0798149109     0.0785931801    -0.1204831313    -0.3217385185    -0.0015974597
  253  C 27  Z     -0.1405420787     0.0129739029    -0.1952784806     0.2064292189    -0.0017285652
  254  C 27  X     -0.0557206483     0.0128731378    -0.0440880002     0.0328461560     0.0007508287
  255  C 27  Y     -0.0418310270     0.0411034706    -0.0744910251    -0.1954603850    -0.0005102543
  256  C 27  Z     -0.0711986315     0.0129929272    -0.1196551819     0.1296253648    -0.0005942391
  257  C 27 XX      0.0062754581    -0.0011575744     0.0012136085    -0.0080278548    -0.0001010490
  258  C 27 YY     -0.0001880552    -0.0001151686    -0.0001677686    -0.0008471089     0.0016785558
  259  C 27 ZZ     -0.0060265915    -0.0011569197    -0.0010519130     0.0097871865    -0.0015779205
  260  C 27 XY      0.0030538225    -0.0046250185    -0.0014770073     0.0167771697     0.0004786505
  261  C 27 XZ      0.0065028852     0.0009663779     0.0008152756    -0.0103095642    -0.0005729572
  262  C 27 YZ     -0.0017691432     0.0019174903     0.0006779782    -0.0065921861     0.0004340387
  263  C 28  S      0.0134504991    -0.0136523311    -0.0197038572     0.0238922958    -0.0001486098
  264  C 28  S     -0.0344604184     0.0286752364     0.0511386599    -0.0582686593     0.0004487624
  265  C 28  S      0.0163859416     0.0333820054    -0.0121155476    -0.0123385936    -0.0012492140
  266  C 28  X      0.0038724426    -0.1209127875     0.0353738150    -0.0709405468     0.0005173590
  267  C 28  Y     -0.0551009919     0.0259564745     0.1250986705    -0.0460565177     0.0012577455
  268  C 28  Z      0.0060124665     0.0970861006     0.0931842737     0.1028079629     0.0011547563
  269  C 28  X     -0.0159583563    -0.1173068922     0.0352919854    -0.0312953083     0.0003755450
  270  C 28  Y     -0.0376271761     0.0245080573     0.0857426051    -0.0739530339     0.0010610583
  271  C 28  Z     -0.0098756535     0.0761823840     0.0735402747     0.0855498723     0.0009606430
  272  C 28 XX      0.0029056023     0.0138283559     0.0021814755    -0.0003242088    -0.0000049127
  273  C 28 YY     -0.0132858830     0.0000438723     0.0101688781    -0.0031664536     0.0000681651
  274  C 28 ZZ      0.0030114158    -0.0061603654    -0.0037284930    -0.0074575038    -0.0000012241
  275  C 28 XY     -0.0050357502    -0.0100482992    -0.0019182490    -0.0023022658    -0.0000490607
  276  C 28 XZ      0.0090799620    -0.0036933863    -0.0089252737     0.0001720892    -0.0000875197
  277  C 28 YZ      0.0019165950     0.0140912245    -0.0022978146     0.0021222920    -0.0000334961

                         56               57               58               59               60
                   -0.2609777544    -0.1728118398    -0.0748975035     0.0002220614     0.0138566283
    1  C  1  S     -0.0026998501    -0.0199256568     0.0001403659     0.0075611740     0.0000244533
    2  C  1  S      0.0007340035     0.0398052926     0.0041818515    -0.0104364816    -0.0000248816
    3  C  1  S      0.0989163308     0.2861300544    -0.0032238698    -0.1419343767    -0.0023182910
    4  C  1  X      0.0253420268     0.0185829213    -0.1004017753    -0.0572177283    -0.0005500743
    5  C  1  Y     -0.0418939201    -0.0404805523    -0.0051963348    -0.0100373452    -0.0000969737
    6  C  1  Z     -0.0255372406    -0.0711541288    -0.0551480447    -0.0234659045    -0.0002799366
    7  C  1  X      0.0287786309     0.0560309520    -0.0740255219    -0.0643256117    -0.0005913293
    8  C  1  Y     -0.0336156658    -0.0494520479     0.0049796094     0.0075488024     0.0006089840
    9  C  1  Z     -0.0478289910    -0.1043829319    -0.0373655595    -0.0055142455     0.0011219222
   10  C  1 XX      0.0068215333     0.0128285696    -0.0055343153    -0.0044506868    -0.0000093150
   11  C  1 YY     -0.0058490291    -0.0051105826     0.0017747008    -0.0004508467     0.0000206558
   12  C  1 ZZ      0.0003774449     0.0037051201     0.0038417940     0.0013274918    -0.0000320483
   13  C  1 XY      0.0019179750     0.0065141664     0.0024908144     0.0005885608     0.0000161244
   14  C  1 XZ      0.0057320958     0.0120945122    -0.0030374318    -0.0049370851    -0.0000225019
   15  C  1 YZ     -0.0004512974    -0.0022780171     0.0029240009     0.0029019129     0.0000089748
   16  C  2  S     -0.0018031354     0.0007608207    -0.0444232084    -0.0274587872    -0.0001612768
   17  C  2  S      0.0108386318     0.0051951456     0.0988312206     0.0580129894     0.0000696494
   18  C  2  S     -0.0681383277    -0.1470261540     0.3426697532     0.3681337211     0.0096980747
   19  C  2  X     -0.1349491371    -0.1978020704     0.2928195984     0.1781285408     0.0012819910
   20  C  2  Y      0.0632755482     0.0696748408    -0.0726715511    -0.0533294932    -0.0005273082
   21  C  2  Z     -0.0065505414     0.0277075455     0.0424420425     0.0221079351     0.0002246245
   22  C  2  X     -0.1172546216    -0.1836060605     0.4023667718     0.3154798164     0.0046334333
   23  C  2  Y      0.0211581909     0.0098056251    -0.0832479770    -0.0669316341     0.0020547522
   24  C  2  Z     -0.0270200368     0.0055957663     0.1044067250     0.0434123320     0.0012009329
   25  C  2 XX     -0.0052468926    -0.0050800635     0.0017344163    -0.0008430901    -0.0000363554
   26  C  2 YY      0.0021882724     0.0000879120     0.0074947815     0.0072186802     0.0000384843
   27  C  2 ZZ      0.0032972053     0.0031804478     0.0093337543     0.0069636382     0.0000489151
   28  C  2 XY      0.0007449571     0.0114175707     0.0058208227    -0.0019289980     0.0000142732
   29  C  2 XZ     -0.0018277031    -0.0170715670    -0.0138161099     0.0009372267    -0.0000310259
   30  C  2 YZ      0.0007780120     0.0088022699     0.0061601309     0.0005003572    -0.0000033367
   31  C  3  S      0.0075317638     0.0032419696    -0.0270021104     0.0034971241    -0.0002323952
   32  C  3  S     -0.0170945868    -0.0169956277     0.0625043315    -0.0033611749     0.0010645404
   33  C  3  S     -0.0154415136     0.1698496515     0.1723280105    -0.1824272902    -0.0062389749
   34  C  3  X     -0.0439201153     0.3090153607     0.2773636059    -0.0670485446     0.0000790021
   35  C  3  Y     -0.0215897783    -0.1376178552    -0.0622202199     0.0263628389     0.0001011917
   36  C  3  Z      0.0023642704     0.0276073133     0.0505133806     0.0067696005    -0.0001670557
   37  C  3  X     -0.0332235794     0.2772601264     0.3784796968    -0.0565182699    -0.0016273292
   38  C  3  Y     -0.0114888433    -0.0868741038    -0.0557459298     0.0394640379    -0.0014136007
   39  C  3  Z      0.0052695906     0.0888462683     0.0658538305    -0.0380450407    -0.0072992225
   40  C  3 XX      0.0043488638     0.0163797241    -0.0155772028    -0.0115239796    -0.0000056928
   41  C  3 YY     -0.0057367851    -0.0096019316     0.0176985213     0.0062168444     0.0001149984
   42  C  3 ZZ     -0.0022114296    -0.0051663221     0.0091618862     0.0009644241     0.0000597030
   43  C  3 XY      0.0029408050    -0.0021290994    -0.0052383767    -0.0017941223    -0.0000541493
   44  C  3 XZ     -0.0037238349     0.0001539738     0.0006202639    -0.0009358508    -0.0000372574
   45  C  3 YZ      0.0001483378    -0.0001562615    -0.0017079004    -0.0016091284    -0.0000191408
   46  C  4  S      0.0026007331     0.0199378022    -0.0019122343    -0.0124164078     0.0000489423
   47  C  4  S     -0.0076550526    -0.0369622671    -0.0010857243     0.0156678117    -0.0005949204
   48  C  4  S     -0.0243570207    -0.3138628573     0.0625045482     0.2543075583     0.0086899637
   49  C  4  X      0.0508654478    -0.0567637906    -0.1131161661     0.0136142935    -0.0002378001
   50  C  4  Y      0.0124116391     0.0846953273    -0.0109785591    -0.0221224842    -0.0002998792
   51  C  4  Z      0.0159413684     0.0082443866    -0.0600101449    -0.0029329086    -0.0001046432
   52  C  4  X      0.0259785969    -0.0430581522    -0.0903576678     0.0066243919    -0.0013919307
   53  C  4  Y      0.0058506196     0.1474340830    -0.0197407419    -0.0811730171    -0.0060101197
   54  C  4  Z      0.0118670770     0.0050451369    -0.0418830510     0.0003079484     0.0024119288
   55  C  4 XX     -0.0004006587    -0.0169531368    -0.0026658850     0.0062414030    -0.0000343263
   56  C  4 YY      0.0003078840     0.0066444261     0.0000818889    -0.0035519376    -0.0000184909
   57  C  4 ZZ     -0.0019845287    -0.0007392618     0.0029318276     0.0020633854    -0.0000197349
   58  C  4 XY     -0.0026522992    -0.0036485608     0.0039731278     0.0019981871     0.0000276485
   59  C  4 XZ     -0.0001707398    -0.0137526189     0.0008918741     0.0047620353     0.0000379170
   60  C  4 YZ     -0.0012244016     0.0051330040     0.0028393771    -0.0021131468     0.0000322193
   61  C  5  S     -0.0121455666    -0.0040739415     0.0484051985     0.0210338317     0.0001610227
   62  C  5  S      0.0263235042     0.0012727304    -0.1092302473    -0.0504093025    -0.0006339568
   63  C  5  S      0.0741905179     0.1422215145    -0.3658810515    -0.1397907690     0.0040261203
   64  C  5  X     -0.0488165201    -0.1119592548     0.1804192811     0.0534235023     0.0005693472
   65  C  5  Y     -0.0193097044    -0.2017204831     0.1449122026     0.0884327052     0.0006018708
   66  C  5  Z     -0.0256740397    -0.1764116309     0.1767222163     0.0467314444     0.0005846399
   67  C  5  X     -0.0387497580    -0.1702259721     0.2154513497     0.1193045579     0.0039651028
   68  C  5  Y     -0.0135249611    -0.1358337115     0.1381461421     0.0718163269    -0.0011107638
   69  C  5  Z     -0.0317549471    -0.1100379157     0.2836965204     0.0394646843    -0.0013645479
   70  C  5 XX     -0.0078225293     0.0029609603     0.0037044227    -0.0130987424    -0.0000372328
   71  C  5 YY      0.0002808552    -0.0136234577    -0.0192626168    -0.0028056023    -0.0000928333
   72  C  5 ZZ      0.0128448925     0.0154431021    -0.0043565962     0.0042540393     0.0000212219
   73  C  5 XY     -0.0105332166     0.0037074906     0.0085030711    -0.0076110455     0.0000245015
   74  C  5 XZ     -0.0062601423     0.0148391931     0.0147745687    -0.0085408426     0.0000027901
   75  C  5 YZ      0.0031385410     0.0045645465     0.0003656278     0.0023892122     0.0000046132
   76  C  6  S      0.0103838003    -0.0030466623    -0.0027055796     0.0051693091     0.0000341398
   77  C  6  S     -0.0291371015     0.0098912966     0.0114451320    -0.0148915377    -0.0000037964
   78  C  6  S     -0.0310750077     0.0075834252    -0.0271318085    -0.0557651534    -0.0043586969
   79  C  6  X     -0.0104288505     0.0354020536    -0.0155348813    -0.0187511232    -0.0001350213
   80  C  6  Y      0.0487680688     0.0529441113    -0.0070279568    -0.0066295967    -0.0000836560
   81  C  6  Z     -0.0068965518    -0.0740561187    -0.0103481485     0.0127046318     0.0000355879
   82  C  6  X      0.0031882987     0.0369637338    -0.0259332924    -0.0237332895    -0.0012973518
   83  C  6  Y      0.0313214491     0.0655348318     0.0099983775    -0.0316829208     0.0006265485
   84  C  6  Z     -0.0106716098    -0.0799378418     0.0079796858     0.0419469952     0.0009895803
   85  C  6 XX      0.0012388953    -0.0007398744    -0.0018592207     0.0006610461     0.0000064031
   86  C  6 YY     -0.0031389638     0.0019111507     0.0012501027    -0.0028175009    -0.0000031926
   87  C  6 ZZ     -0.0044633938     0.0010206510     0.0031235773    -0.0016005081    -0.0000367830
   88  C  6 XY     -0.0018156788     0.0005869946     0.0024944132     0.0003584641     0.0000172685
   89  C  6 XZ      0.0003910815     0.0005866378     0.0008919141    -0.0011445099     0.0000156494
   90  C  6 YZ      0.0011084846    -0.0006524864     0.0011823101     0.0017160191    -0.0000083713
   91  C  7  S     -0.0012083700    -0.0068652917    -0.0012546968     0.0023166398     0.0000015418
   92  C  7  S      0.0014405161     0.0119966625     0.0013683506    -0.0063689932    -0.0001337417
   93  C  7  S      0.0018372343     0.0169797909     0.0415765158     0.0430032865     0.0005215723
   94  C  7  X     -0.0131767464    -0.0050758851     0.0392632640     0.0618433413     0.0004422511
   95  C  7  Y     -0.0176046254     0.0207545619     0.0494318734     0.0492652415     0.0004371414
   96  C  7  Z     -0.0238329267     0.0020994537     0.0318274798     0.0281176053     0.0002509355
   97  C  7  X     -0.0191693849    -0.0255809920     0.0395772084     0.0624303278    -0.0019985496
   98  C  7  Y     -0.0141469191     0.0012760797    -0.0252535141     0.0061206430     0.0016273783
   99  C  7  Z     -0.0289111721    -0.0205444403     0.0373250078     0.0240805440    -0.0019413792
  100  C  7 XX     -0.0040265993    -0.0079835327    -0.0091531357    -0.0089294060    -0.0000701440
  101  C  7 YY      0.0095156747     0.0214120682     0.0199416813     0.0115719852     0.0000666842
  102  C  7 ZZ     -0.0059932420    -0.0111827418    -0.0084862580    -0.0033473172    -0.0000321438
  103  C  7 XY     -0.0005414432    -0.0009238496     0.0043931269     0.0043813822     0.0000304769
  104  C  7 XZ     -0.0066012136    -0.0131423104    -0.0088073700    -0.0048719796    -0.0000335406
  105  C  7 YZ      0.0037123494     0.0065322101     0.0029106146     0.0004560420     0.0000115196
  106  C  8  S      0.0002324190     0.0006611495    -0.0007420716    -0.0008193249     0.0000915994
  107  C  8  S     -0.0005520500    -0.0014632529     0.0011262624     0.0004037286    -0.0004063234
  108  C  8  S     -0.0008111700     0.0007233503    -0.0311489346    -0.0446010454    -0.0012455959
  109  C  8  X      0.0950412230    -0.0074158036    -0.0163433850     0.1049536522     0.0005839850
  110  C  8  Y      0.1607787507    -0.0182404294    -0.0244622078     0.1817834104     0.0013383869
  111  C  8  Z      0.1913621034    -0.0211278561    -0.0262066144     0.2219759183     0.0014433708
  112  C  8  X      0.0687753741    -0.0086277105     0.0145589021     0.1812735962     0.0003254903
  113  C  8  Y      0.1142165390    -0.0192000678    -0.0176238028     0.2504348939     0.0015455495
  114  C  8  Z      0.1356351297    -0.0148333035    -0.0499491985     0.2741304919     0.0003101190
  115  C  8 XX      0.0058090123    -0.0062281506     0.0086515888    -0.0089876468    -0.0041736062
  116  C  8 YY     -0.0009132006     0.0006129493    -0.0004794045     0.0006165962     0.0275858145
  117  C  8 ZZ     -0.0051067625     0.0053381924    -0.0078593720     0.0082691813    -0.0234966034
  118  C  8 XY      0.0063256611    -0.0065980067     0.0065038039    -0.0070500906     0.0054404497
  119  C  8 XZ      0.0055428850    -0.0055164765     0.0083436656    -0.0081224051    -0.0115846309
  120  C  8 YZ     -0.0033871686     0.0033955388    -0.0036080845     0.0037089395     0.0082971205
  121  N  9  S     -0.0000220238    -0.0011579259    -0.0021287736    -0.0009819689     0.0000188341
  122  N  9  S     -0.0004349597    -0.0036669252    -0.0014570479     0.0009751457    -0.0000969609
  123  N  9  S      0.0088855008     0.0128479731    -0.0679917753    -0.0520847197     0.0025993621
  124  N  9  X      0.0346125898     0.0632649080     0.0768449802     0.0721448557     0.0002857653
  125  N  9  Y      0.0590270664     0.1053566425     0.0915562411     0.0624778307     0.0002670053
  126  N  9  Z      0.0668666266     0.1039853849     0.0636214593     0.0286014658     0.0001329956
  127  N  9  X     -0.0245333769    -0.0492353559    -0.0604060538    -0.0704824127    -0.0005088304
  128  N  9  Y     -0.0381879684    -0.0772741758    -0.0984789409    -0.0794724913     0.0005704700
  129  N  9  Z     -0.0468141458    -0.0835272134    -0.0510056286    -0.0214224120    -0.0002234738
  130  N  9 XX      0.0014002674     0.0016898047     0.0011158382    -0.0000316582    -0.0000302691
  131  N  9 YY     -0.0036732574    -0.0045378300    -0.0012536648     0.0010534925     0.0000111220
  132  N  9 ZZ      0.0022786652     0.0022081452     0.0008680220     0.0001418616    -0.0000303136
  133  N  9 XY      0.0000283457     0.0002309232     0.0006660029     0.0005416825    -0.0000083642
  134  N  9 XZ      0.0023267526     0.0023844083     0.0003985433    -0.0005350577    -0.0000026840
  135  N  9 YZ     -0.0014009658    -0.0010505278     0.0004064755     0.0003645640    -0.0000090755
  136  C 10  S     -0.0009172914     0.0007942818     0.0018462147    -0.0011804110     0.0000078405
  137  C 10  S      0.0022156362    -0.0018547649    -0.0046492031     0.0027948065     0.0001607434
  138  C 10  S      0.0014929521     0.0005971025    -0.0281804217    -0.0089760113    -0.0017920159
  139  C 10  X      0.0530309358    -0.0243107462     0.0343992111    -0.0644000400     0.1077671416
  140  C 10  Y      0.0903230339    -0.0420210331     0.0551704626    -0.1062936419     0.1808497850
  141  C 10  Z      0.1144231892    -0.0534790657     0.0606482246    -0.1267102354     0.2202127378
  142  C 10  X      0.0417646648    -0.0224920849     0.0276044866    -0.0943345949     0.1665390398
  143  C 10  Y      0.0712622520    -0.0397011748     0.0646662340    -0.1381691990     0.2797856368
  144  C 10  Z      0.0868913461    -0.0451286580     0.0628136836    -0.1842965417     0.3401419505
  145  C 10 XX     -0.0044924904    -0.0000640951     0.0013882702    -0.0075573030    -0.0108956793
  146  C 10 YY     -0.0072352355     0.0013760417    -0.0001317073    -0.0109952051     0.0008758590
  147  C 10 ZZ      0.0120930834    -0.0015737508    -0.0021840284     0.0190003054     0.0100646045
  148  C 10 XY     -0.0068954911     0.0004393192     0.0016875561    -0.0111476541    -0.0103135244
  149  C 10 XZ     -0.0019007654    -0.0004963983     0.0008529579    -0.0036584460    -0.0100167365
  150  C 10 YZ      0.0003760820     0.0003566048    -0.0003365094     0.0011767822     0.0053793793
  151  C 11  S      0.0003463675    -0.0002364881    -0.0008067434     0.0003026617    -0.0000169982
  152  C 11  S     -0.0008232513     0.0005941507     0.0023371027    -0.0002118277    -0.0000856309
  153  C 11  S     -0.0003342488    -0.0000017202     0.0137374974     0.0060501669     0.0007477991
  154  C 11  X     -0.0423123492     0.0029608880     0.0013571818    -0.0433550712    -0.1104805277
  155  C 11  Y     -0.0728012913     0.0058108924     0.0061818791    -0.0742257249    -0.1858491861
  156  C 11  Z     -0.0897729495     0.0075412620     0.0085837579    -0.0902761156    -0.2256112367
  157  C 11  X     -0.0312293141     0.0016318937     0.0013223467    -0.0651064873    -0.1700947587
  158  C 11  Y     -0.0547347205     0.0052509075     0.0092941985    -0.1143471297    -0.2857784640
  159  C 11  Z     -0.0662317477     0.0051047348     0.0138852005    -0.1346830763    -0.3468147271
  160  C 11 XX     -0.0081489462     0.0032969200    -0.0042154975     0.0127644855    -0.0102702631
  161  C 11 YY      0.0085443990    -0.0024462242     0.0036770656    -0.0136043764     0.0008575682
  162  C 11 ZZ     -0.0005148178    -0.0007645896     0.0010527023     0.0008991091     0.0093999867
  163  C 11 XY     -0.0047810370     0.0022679953    -0.0032612256     0.0077672471    -0.0096284103
  164  C 11 XZ     -0.0096726476     0.0036454002    -0.0049343393     0.0152474296    -0.0094525941
  165  C 11 YZ      0.0056841132    -0.0020813467     0.0029788651    -0.0091432200     0.0050672154
  166  C 12  S      0.0000200686     0.0000390943    -0.0000344384    -0.0000834175     0.0001491717
  167  C 12  S     -0.0000585226    -0.0001075037     0.0003688670     0.0007952304    -0.0004206845
  168  C 12  S     -0.0005895011    -0.0001155424    -0.0028149392    -0.0042205520     0.0001889465
  169  C 12  X     -0.0946026192     0.0259298953    -0.0327459134     0.1043916611     0.0025735015
  170  C 12  Y     -0.1601203436     0.0438313241    -0.0549663517     0.1764954949     0.0040373418
  171  C 12  Z     -0.1935332891     0.0529495042    -0.0667315145     0.2140223328     0.0049948193
  172  C 12  X     -0.0718244881     0.0238609127    -0.0356714145     0.1550330391     0.0035735688
  173  C 12  Y     -0.1223932251     0.0415975058    -0.0616071710     0.2561578834     0.0066653356
  174  C 12  Z     -0.1475889587     0.0489464863    -0.0754235268     0.3122201763     0.0083713199
  175  C 12 XX      0.0025697305    -0.0000195166    -0.0004891225     0.0044943006     0.0040583964
  176  C 12 YY     -0.0006303578     0.0000849948    -0.0000019415     0.0000002907    -0.0270363182
  177  C 12 ZZ     -0.0019520900    -0.0000876433     0.0006023550    -0.0042964673     0.0229061974
  178  C 12 XY      0.0023646784    -0.0000361045    -0.0006274793     0.0043615147    -0.0052777053
  179  C 12 XZ      0.0025028669    -0.0000051976    -0.0005302777     0.0038984768     0.0112466604
  180  C 12 YZ     -0.0014026058     0.0000288673     0.0003570428    -0.0020838234    -0.0079773877
  181  C 13  S     -0.0002622413     0.0004401915     0.0005400206    -0.0007288924    -0.0000181551
  182  C 13  S      0.0006063874    -0.0011557685    -0.0005744822     0.0026385298     0.0001350317
  183  C 13  S      0.0024580792    -0.0021327987    -0.0035590003     0.0154942746    -0.0015689808
  184  C 13  X     -0.0400493057     0.0041676841     0.0054742754    -0.0491679706     0.1078538511
  185  C 13  Y     -0.0655918449     0.0043676568     0.0069812764    -0.0798585310     0.1823185283
  186  C 13  Z     -0.0800723224     0.0051625677     0.0081287411    -0.0962759409     0.2212268436
  187  C 13  X     -0.0299399532     0.0034741636     0.0096188302    -0.0757160413     0.1649400359
  188  C 13  Y     -0.0481301076     0.0038292446     0.0104292993    -0.1214556659     0.2770784124
  189  C 13  Z     -0.0579719999     0.0022902092     0.0108074731    -0.1420385683     0.3369042074
  190  C 13 XX     -0.0058949453     0.0025778332    -0.0035844291     0.0089530951     0.0105959972
  191  C 13 YY     -0.0071579240     0.0018331302    -0.0026624649     0.0115396874    -0.0006237692
  192  C 13 ZZ      0.0131461901    -0.0046019345     0.0061685797    -0.0199078639    -0.0099331254
  193  C 13 XY     -0.0081370693     0.0030925816    -0.0044475488     0.0125742997     0.0100853175
  194  C 13 XZ     -0.0033802149     0.0018846987    -0.0022961818     0.0047131295     0.0097377634
  195  C 13 YZ      0.0011902283    -0.0008013041     0.0011235932    -0.0016625063    -0.0051617966
  196  C 14  S      0.0008011412    -0.0009744163    -0.0015466450     0.0013078791     0.0000759434
  197  C 14  S     -0.0018043024     0.0021987570     0.0040220236    -0.0033045146    -0.0004650115
  198  C 14  S     -0.0041607691     0.0017812216     0.0123255156    -0.0107570659     0.0026054007
  199  C 14  X      0.0599936886    -0.0281137360     0.0276981204    -0.0574947010    -0.1087615830
  200  C 14  Y      0.0958886163    -0.0413921772     0.0548926632    -0.1036041023    -0.1838101496
  201  C 14  Z      0.1189329738    -0.0527513715     0.0638213545    -0.1238216912    -0.2235530766
  202  C 14  X      0.0435226572    -0.0212439418     0.0298677873    -0.0939458469    -0.1657433543
  203  C 14  Y      0.0735679354    -0.0383761925     0.0525113383    -0.1439700794    -0.2790056908
  204  C 14  Z      0.0907440057    -0.0462662222     0.0716104789    -0.1637416121    -0.3407001916
  205  C 14 XX     -0.0065664801     0.0002431323     0.0019621655    -0.0111508768     0.0105144027
  206  C 14 YY      0.0084558007    -0.0013175981    -0.0004694864     0.0124813841    -0.0012964117
  207  C 14 ZZ     -0.0021670086     0.0014187084    -0.0006629994    -0.0018591641    -0.0092996901
  208  C 14 XY     -0.0033404257    -0.0001769349     0.0012996399    -0.0069318422     0.0098736157
  209  C 14 XZ     -0.0083610234     0.0008301346     0.0017647910    -0.0140831193     0.0098913234
  210  C 14 YZ      0.0050253079    -0.0006057479    -0.0008183360     0.0086519148    -0.0052949423
  211  H 15  S     -0.0196033885    -0.0429842055     0.0151125355     0.0236187741     0.0001049029
  212  H 15  S     -0.0123621804    -0.0445684862     0.0183865838     0.0580048647     0.0000424045
  213  H 16  S      0.0051629696     0.0368358704    -0.0023253658    -0.0110434809     0.0000853387
  214  H 16  S      0.0025346608     0.0315585232    -0.0478862549    -0.0966563894    -0.0002535841
  215  H 17  S     -0.0081475400    -0.0154291215     0.0179229361     0.0028328661     0.0000326683
  216  H 17  S      0.0091938890    -0.0252786779    -0.0113046074     0.0677850380    -0.0061813134
  217  H 18  S      0.0107778124     0.0462833077    -0.0060374811    -0.0178842809    -0.0001124264
  218  H 18  S      0.0054966535     0.0472494961    -0.0092244952    -0.0607983107     0.0038634664
  219  H 19  S      0.0014417328    -0.0006943614     0.0077143876     0.0009304271     0.0000839306
  220  H 19  S      0.0015541228     0.0044121518     0.0561953064     0.0427194534     0.0010412739
  221  H 20  S      0.0274058610    -0.0061315734    -0.0111298369     0.0085704800     0.0000296801
  222  H 20  S      0.0314467977    -0.0135085265    -0.0730458926     0.0012572281    -0.0001382610
  223  H 21  S      0.0000483045    -0.0000248771    -0.0016303811    -0.0004276528     0.0002804979
  224  H 21  S     -0.0012121260     0.0019090160     0.0011930639    -0.0063980566     0.0004103475
  225  H 22  S      0.0010924565    -0.0004161918    -0.0010953569     0.0003029061    -0.0000267415
  226  H 22  S      0.0010023194    -0.0007335635    -0.0033025750     0.0003386745     0.0002090094
  227  H 23  S     -0.0001150982    -0.0000384532     0.0000506776     0.0000115632     0.0002277635
  228  H 23  S     -0.0000923979     0.0000093815    -0.0001765835    -0.0008465588     0.0008265747
  229  H 24  S     -0.0008001580     0.0008672508     0.0007102250    -0.0009655497     0.0000208228
  230  H 24  S     -0.0008072027     0.0013518872     0.0009899338    -0.0049137491    -0.0000407202
  231  H 25  S      0.0002061498     0.0005376905     0.0001045001    -0.0019479609    -0.0000977725
  232  H 25  S      0.0013305593    -0.0009308181    -0.0076295037    -0.0013170549     0.0005743033
  233  C 26  S      0.0046632950     0.0098527108    -0.0056004537    -0.0046229032    -0.0000073232
  234  C 26  S     -0.0112253067    -0.0202878555     0.0095146388     0.0062687736    -0.0000369243
  235  C 26  S     -0.0109280994     0.0008350836     0.1492047803     0.1237447406     0.0004656560
  236  C 26  X     -0.0804407884     0.0430001600     0.0137325233    -0.0922712965    -0.0005880496
  237  C 26  Y     -0.1670910972     0.0348325415     0.0425841656    -0.1208039546    -0.0004592052
  238  C 26  Z     -0.1933341286     0.0336405897     0.0713453016    -0.1611105286    -0.0008301378
  239  C 26  X     -0.0489454873     0.0130398776    -0.0091511456    -0.0347352622     0.0041695603
  240  C 26  Y     -0.1152266555     0.0353781932     0.0455413141    -0.1431321503    -0.0014443036
  241  C 26  Z     -0.1337117853     0.0496758418     0.0564568693    -0.2264427943    -0.0046029286
  242  C 26 XX     -0.0031538538     0.0102843013    -0.0137826958     0.0010946120    -0.0001062090
  243  C 26 YY     -0.0005512374    -0.0028113575    -0.0003713384     0.0004313239     0.0004781243
  244  C 26 ZZ      0.0013005706    -0.0104644425     0.0182000846     0.0008790011    -0.0003702538
  245  C 26 XY     -0.0030725389     0.0135354502    -0.0115565777    -0.0021937663     0.0000448238
  246  C 26 XZ     -0.0010551776     0.0107394524    -0.0128786977     0.0015767206    -0.0002293629
  247  C 26 YZ      0.0015824342    -0.0065543461     0.0064214135     0.0004696029     0.0001650863
  248  C 27  S     -0.0012297438    -0.0032155321     0.0053203365     0.0040629825    -0.0000529384
  249  C 27  S      0.0019479311     0.0079715913    -0.0128762668    -0.0139398245    -0.0001456330
  250  C 27  S     -0.0041122673     0.0118282207     0.0013758810    -0.0670605805    -0.0046826834
  251  C 27  X     -0.0493098216     0.0563340137    -0.0637554621     0.0301022125     0.0003075789
  252  C 27  Y     -0.0945699868     0.1225289688    -0.0958455304     0.0227055551     0.0001519583
  253  C 27  Z     -0.0917862078     0.1304228264    -0.1577011212     0.0453306014     0.0000836381
  254  C 27  X     -0.0261798332     0.0376855774    -0.0168853324     0.1155669301     0.0035743579
  255  C 27  Y     -0.0588697027     0.0935105401    -0.1011314164     0.0146537374     0.0009319679
  256  C 27  Z     -0.0582347335     0.0945540683    -0.1660837072     0.0198211050     0.0006586188
  257  C 27 XX      0.0140452399    -0.0019512418    -0.0057009724     0.0164926900    -0.0006911768
  258  C 27 YY     -0.0012377390     0.0005495607    -0.0005676278    -0.0022749017     0.0050201842
  259  C 27 ZZ     -0.0123615196     0.0024639828     0.0038036094    -0.0170378535    -0.0043752961
  260  C 27 XY      0.0135507966    -0.0022651896    -0.0035477723     0.0156060836     0.0010488832
  261  C 27 XZ      0.0124107980    -0.0021413611    -0.0034554908     0.0164289450    -0.0020216427
  262  C 27 YZ     -0.0069369646     0.0011914344     0.0018054533    -0.0083362738     0.0014751165
  263  C 28  S     -0.0089004115     0.0074368922     0.0338099343     0.0079217925     0.0000695259
  264  C 28  S      0.0242185125    -0.0066154434    -0.0713571523    -0.0120154820     0.0001767990
  265  C 28  S     -0.0164107459    -0.2029486250    -0.2494891437    -0.0722760401    -0.0060768084
  266  C 28  X      0.0430075652     0.1274942314     0.1427573106     0.0736681368     0.0008094620
  267  C 28  Y      0.0954694872     0.1760683281     0.0968748508     0.0563148354     0.0006297388
  268  C 28  Z      0.0932298093     0.2208860245     0.1347822984     0.0349351532     0.0005710715
  269  C 28  X      0.0454363451     0.1763406288     0.2715550772     0.1563177051     0.0011164116
  270  C 28  Y      0.0634515771     0.1203879422     0.1147500324     0.1143567693     0.0024925800
  271  C 28  Z      0.0698705464     0.2056241685     0.2060412625     0.0971564982     0.0019377304
  272  C 28 XX     -0.0005638959    -0.0036967495     0.0071843010     0.0078291076     0.0000460174
  273  C 28 YY      0.0028232632    -0.0092333021    -0.0095389561    -0.0042191958     0.0000126134
  274  C 28 ZZ      0.0005206124     0.0069588656    -0.0106460249    -0.0040760423    -0.0000244680
  275  C 28 XY     -0.0042492932    -0.0106944555     0.0103994269     0.0044827263     0.0000423612
  276  C 28 XZ     -0.0058362840    -0.0066889168     0.0167924883     0.0125922080     0.0000705719
  277  C 28 YZ     -0.0026877581    -0.0050323779     0.0020989157     0.0035788019     0.0000239073

                         61               62               63               64               65
                    0.0469083982     0.0553527607     0.0690919916     0.0769048921     0.0828277648
    1  C  1  S      0.0386641175     0.0519130151     0.0020396075    -0.0254710667    -0.0059941644
    2  C  1  S     -0.1011432913    -0.1079532031    -0.0179366871     0.0445569145     0.0248365688
    3  C  1  S     -0.4690261359    -0.8296542900     0.4772789005     0.3456234530     0.0543981924
    4  C  1  X     -0.0882155275    -0.1009781715     0.1648552792     0.0141145540    -0.0311896308
    5  C  1  Y      0.0229157317     0.0788864381     0.0079749619    -0.0014764466    -0.0098468245
    6  C  1  Z     -0.0464268422    -0.0673689522    -0.0524219142     0.0466524425     0.0259512862
    7  C  1  X     -0.0931611155    -0.1669914807     0.4201773278    -0.0848897850    -0.0800786700
    8  C  1  Y     -0.0012852603     0.2335323560     0.2125952382    -0.1181848873    -0.1043838878
    9  C  1  Z     -0.1664556460    -0.1085203150    -0.4158278947     0.1108329447     0.1122406010
   10  C  1 XX     -0.0071596410    -0.0055704801    -0.0013978012     0.0094523669     0.0026288623
   11  C  1 YY     -0.0002812756    -0.0142890486    -0.0103889900    -0.0015047155     0.0031548360
   12  C  1 ZZ     -0.0131347816    -0.0045197679     0.0102174017     0.0018912544    -0.0001173974
   13  C  1 XY     -0.0054763003     0.0017081652     0.0071559727     0.0021614745    -0.0006803010
   14  C  1 XZ      0.0057658809    -0.0050503997    -0.0063891416     0.0064056262     0.0013364847
   15  C  1 YZ     -0.0028050993    -0.0050318857    -0.0058272557    -0.0044641670     0.0005379612
   16  C  2  S      0.0270030131     0.0116401790     0.0267796969     0.0131886286    -0.0057353011
   17  C  2  S     -0.0703998648    -0.0484857010    -0.0407428446    -0.0117368371     0.0222912959
   18  C  2  S     -0.3282548923     0.1018791280    -0.8107124709    -0.5113210310     0.0507957883
   19  C  2  X     -0.0310969424     0.0760896815    -0.0145241686    -0.1862058329    -0.0236861594
   20  C  2  Y      0.0207890370     0.0092850921     0.1234727770     0.0823583277    -0.0179376975
   21  C  2  Z      0.0023013282    -0.0014991312    -0.0000939326    -0.0849847432    -0.0122137910
   22  C  2  X     -0.0215459522     0.1494092806    -0.0377748227    -0.4089166387    -0.0728626045
   23  C  2  Y      0.0355518310     0.1473049671     0.1764763343     0.0125835856    -0.0812871698
   24  C  2  Z      0.1069361605     0.0569749316    -0.0518946652    -0.1513543493    -0.0292720125
   25  C  2 XX     -0.0064721828     0.0034115723    -0.0061331623    -0.0011966093     0.0019153941
   26  C  2 YY     -0.0037644023     0.0018277071     0.0037939453    -0.0048989867     0.0000357645
   27  C  2 ZZ     -0.0065441031    -0.0129002109    -0.0113527215    -0.0009441543     0.0034616534
   28  C  2 XY     -0.0006325885     0.0022117203     0.0105479175     0.0004455427    -0.0020788002
   29  C  2 XZ     -0.0069311606    -0.0003277045     0.0008848314    -0.0085588112    -0.0004526439
   30  C  2 YZ     -0.0034919313     0.0025808962     0.0038988794     0.0022912098    -0.0005760744
   31  C  3  S     -0.0135212415     0.0350676924     0.0220699927    -0.0186374061    -0.0039151894
   32  C  3  S      0.0307970742    -0.0968938118    -0.0656370981     0.0271209508    -0.0026114217
   33  C  3  S      0.2122975560    -0.3884140046    -0.2593555955     0.5800813767     0.1753263710
   34  C  3  X      0.0610639196    -0.0549932977     0.0877672241     0.2127115808     0.0001168888
   35  C  3  Y     -0.0365697240     0.0178998526    -0.0052529334    -0.0753838353    -0.0054760459
   36  C  3  Z      0.0311401722     0.0176562394     0.0997059270     0.0093115470    -0.0110003434
   37  C  3  X      0.0777945120    -0.0981650203     0.1774041013     0.5071920198     0.0401621296
   38  C  3  Y     -0.0884239973     0.1416604029    -0.0044895480    -0.1457385734     0.0125973017
   39  C  3  Z      0.0918912895     0.0558422730     0.2990794928     0.1500694914     0.0240534008
   40  C  3 XX     -0.0011366149    -0.0091381778    -0.0104329751     0.0023152211     0.0010397137
   41  C  3 YY      0.0013929969    -0.0099390653    -0.0117923592     0.0066688876     0.0016035149
   42  C  3 ZZ      0.0078315051    -0.0031168686     0.0062805760     0.0002303496    -0.0029974009
   43  C  3 XY     -0.0027918314    -0.0081625448     0.0017673112     0.0062126050     0.0008061490
   44  C  3 XZ      0.0030265078     0.0006070731    -0.0023534857    -0.0115934909    -0.0017314083
   45  C  3 YZ      0.0041254495    -0.0025556837     0.0025903912     0.0018689707    -0.0004827601
   46  C  4  S     -0.0053909895     0.0504448780     0.0256981033     0.0211649433     0.0041829021
   47  C  4  S      0.0241344241    -0.1205758228    -0.0710544192    -0.0411219955    -0.0060903386
   48  C  4  S     -0.0390554137    -0.7157903835    -0.3176834639    -0.4153040411    -0.2878483832
   49  C  4  X     -0.0182451042    -0.1209281098    -0.0017036756    -0.1352489549    -0.0222525409
   50  C  4  Y     -0.0068516545     0.0070037852    -0.1088655557     0.0273387364     0.0115799357
   51  C  4  Z      0.0129574717     0.0262316749     0.0342549612    -0.0903159131    -0.0128808327
   52  C  4  X     -0.0548600623    -0.2315002434    -0.1005691387    -0.0979265205     0.0486633820
   53  C  4  Y      0.0720930457    -0.0088696345    -0.3131181417     0.0565883011     0.0488959518
   54  C  4  Z      0.0703254787     0.0692623716     0.2617885848    -0.2132267675    -0.1141015135
   55  C  4 XX     -0.0046719847    -0.0038431374    -0.0099246618    -0.0045898121     0.0018245622
   56  C  4 YY      0.0095972345    -0.0113547078     0.0018920615    -0.0042231237    -0.0034211211
   57  C  4 ZZ     -0.0013485643    -0.0109385700    -0.0070968066    -0.0010614590    -0.0005592605
   58  C  4 XY      0.0046872395     0.0003786990     0.0051951908    -0.0048219296    -0.0020779132
   59  C  4 XZ      0.0072065494    -0.0018993235    -0.0017534773    -0.0026238348    -0.0009586574
   60  C  4 YZ     -0.0086731164    -0.0058962968    -0.0064591995     0.0044842937     0.0025777977
   61  C  5  S     -0.0419584451    -0.0135172898     0.0398472190     0.0038807778    -0.0096391844
   62  C  5  S      0.1001112806     0.0167704326    -0.1058617636     0.0166582081     0.0235283869
   63  C  5  S      0.5089352638     0.3066063603    -0.6749651055    -0.2969470142    -0.2298783401
   64  C  5  X      0.0270364267    -0.0690119499     0.0207888225     0.0760813111     0.0062989620
   65  C  5  Y     -0.0898853596     0.0097106540     0.0338079767     0.0858583355     0.0033833259
   66  C  5  Z      0.1602583579    -0.0217188626     0.0276004332     0.1415264653     0.0131665927
   67  C  5  X     -0.1432675424    -0.2273892566    -0.2045303949     0.4022621992    -0.2290169639
   68  C  5  Y     -0.2383929267     0.1476133882     0.1095279143     0.2836509074     0.0149458574
   69  C  5  Z      0.4606134467    -0.0968233837     0.1983457563     0.1493189733     0.1862407649
   70  C  5 XX      0.0217551524    -0.0054436690     0.0024805883    -0.0005663509    -0.0031906797
   71  C  5 YY      0.0014433155    -0.0063279312    -0.0132809434    -0.0072620328     0.0022514371
   72  C  5 ZZ     -0.0018599314     0.0138502276    -0.0142156301     0.0111826517     0.0043320278
   73  C  5 XY     -0.0075281200     0.0241928881    -0.0051889438     0.0169175374     0.0036820415
   74  C  5 XZ      0.0040961934    -0.0179095408     0.0006259421     0.0074310051     0.0012240592
   75  C  5 YZ      0.0141115807    -0.0093624055     0.0061309648    -0.0069793111    -0.0029493948
   76  C  6  S      0.0056233987     0.0164589855     0.0471509773    -0.0158393528    -0.0195117797
   77  C  6  S     -0.0126113110    -0.0175120492    -0.0557358746     0.0027640891     0.0188831189
   78  C  6  S     -0.0829694129    -0.3853603068    -1.3437882132     0.6193234687     0.6171200311
   79  C  6  X     -0.0392931081     0.0094242404     0.0364904928    -0.0111875547    -0.0135132105
   80  C  6  Y     -0.0700138792    -0.0349547536    -0.0241903059     0.0620704460     0.0213713887
   81  C  6  Z      0.0540550153    -0.0504882645    -0.0414899380    -0.0336093476     0.0045356565
   82  C  6  X     -0.0822110155     0.0087512643     0.0853680319     0.0338448187    -0.0212951436
   83  C  6  Y     -0.1732585811    -0.0885547637     0.1146129786     0.1072460139     0.0107537414
   84  C  6  Z      0.1233967677    -0.1229804536    -0.0023779650    -0.1665741995    -0.0646944868
   85  C  6 XX      0.0003846010    -0.0060359747    -0.0040805890    -0.0056740663     0.0002606875
   86  C  6 YY     -0.0020745336     0.0004749690    -0.0026523343     0.0035554945     0.0018214472
   87  C  6 ZZ     -0.0006705843     0.0033498348    -0.0081254835     0.0032206858     0.0032118765
   88  C  6 XY      0.0048855001     0.0059502257    -0.0110390567    -0.0001833252     0.0017336592
   89  C  6 XZ     -0.0023614319     0.0024132439     0.0023434166     0.0055966065     0.0003467477
   90  C  6 YZ      0.0042591987     0.0047899829     0.0056889114    -0.0026432838    -0.0011714469
   91  C  7  S     -0.0010414828    -0.0048096148    -0.0134737379    -0.0011611024     0.0035835877
   92  C  7  S     -0.0007869934     0.0201070213     0.0470157762     0.0068549963    -0.0009591867
   93  C  7  S      0.0002940384     0.0215236138     0.0230790784    -0.0335891188    -0.1176483370
   94  C  7  X     -0.2534049379    -0.0855568934     0.0475284007    -0.1213024532    -0.0299068017
   95  C  7  Y     -0.0679921002     0.0283885895    -0.0221864499    -0.1670022378    -0.0184943559
   96  C  7  Z      0.1682779599     0.1277095676    -0.1878473863    -0.1650517594     0.0251200517
   97  C  7  X     -0.1039067810    -0.0695013569     0.4875192854    -0.3677778550     0.0666723463
   98  C  7  Y     -0.3266473436    -0.0468089297    -0.7188157172     0.1596268880    -0.1247235401
   99  C  7  Z      0.2871004199     0.2013582271     0.1614886130    -0.3553683739     0.0731269822
  100  C  7 XX      0.0300758184     0.0077708081     0.0013233986     0.0096746550     0.0013340080
  101  C  7 YY     -0.0128054571     0.0043143696    -0.0057158212    -0.0198778662    -0.0006441509
  102  C  7 ZZ     -0.0142570687    -0.0094483715     0.0191083450     0.0087301800    -0.0018126789
  103  C  7 XY     -0.0170126468    -0.0067763952     0.0118873296    -0.0034429706    -0.0020741022
  104  C  7 XZ      0.0000828165    -0.0015543693     0.0019899817     0.0142807473     0.0005967905
  105  C  7 YZ      0.0193979157     0.0124614200    -0.0079956973    -0.0076532043     0.0003586832
  106  C  8  S      0.0016662532    -0.0026998804     0.0038918139    -0.0038626802     0.0210265999
  107  C  8  S     -0.0011811142     0.0067782351    -0.0106132212     0.0074680171    -0.0500100059
  108  C  8  S      0.0828620689     0.0039552462    -0.2832392620    -0.0048292896     0.0669380613
  109  C  8  X      0.0299381045    -0.0171003002     0.0183051526     0.0378549039     0.0414967809
  110  C  8  Y      0.0406032771    -0.0202151288     0.0189303880     0.0729532405     0.0028903601
  111  C  8  Z      0.0453381342    -0.0143954021     0.0148394509     0.1005206850    -0.0071423735
  112  C  8  X     -0.0662683521    -0.0058455719     0.1039061924     0.1503472335    -0.2501907277
  113  C  8  Y      0.0700702920    -0.0710273873     0.0091406692     0.0825875518     0.0259865863
  114  C  8  Z      0.1116369144     0.0085736149    -0.0044779819     0.1146428686     0.1221216917
  115  C  8 XX      0.0075341179    -0.0097057011     0.0036982012    -0.0008650121     0.0092313222
  116  C  8 YY      0.0008335764    -0.0014527335    -0.0016544430     0.0002027441    -0.0121622296
  117  C  8 ZZ     -0.0081407395     0.0124677388    -0.0049261529     0.0015204807    -0.0039604103
  118  C  8 XY     -0.0129707362     0.0211475693    -0.0046742170     0.0156311047     0.0049602070
  119  C  8 XZ      0.0083849128    -0.0129877798     0.0035546162     0.0002903658    -0.0109224233
  120  C  8 YZ      0.0053040751    -0.0083519825     0.0035969529    -0.0081248172     0.0040473847
  121  N  9  S     -0.0059217042    -0.0021340769    -0.0181042375     0.0087147661     0.0013564555
  122  N  9  S     -0.0022858628    -0.0007901717    -0.0136041945     0.0035212220     0.0075111195
  123  N  9  S     -0.2829283143    -0.0864506061    -0.7708149633     0.4148939640    -0.0941678146
  124  N  9  X     -0.2782836797    -0.1005835606     0.0449007138    -0.1085774784    -0.0131687939
  125  N  9  Y     -0.0702683110     0.0174318204    -0.0278165511    -0.1651837808    -0.0125038941
  126  N  9  Z      0.1749615110     0.1478547675    -0.1837209348    -0.1482976966     0.0139839060
  127  N  9  X      0.3714064415     0.1337605415     0.0430098255     0.0856169638     0.0371289132
  128  N  9  Y      0.0299506669    -0.0428142445    -0.1194525400     0.2980710432    -0.0087790884
  129  N  9  Z     -0.1762693874    -0.1728108864     0.3113624353     0.1403160939    -0.0069767077
  130  N  9 XX      0.0046681370     0.0012890717     0.0019918916     0.0002148461     0.0015631007
  131  N  9 YY     -0.0012239217     0.0008576236    -0.0016316090    -0.0051908309    -0.0000096844
  132  N  9 ZZ     -0.0005201259    -0.0007631199     0.0061294592     0.0004313366     0.0000865777
  133  N  9 XY     -0.0010992814    -0.0004484502     0.0055850852    -0.0022105152    -0.0006006005
  134  N  9 XZ     -0.0006678771    -0.0005482693    -0.0013580139     0.0040177734     0.0000018554
  135  N  9 YZ      0.0037064812     0.0018746915     0.0009271583    -0.0029486769     0.0007188488
  136  C 10  S      0.0213743024    -0.0310670775     0.0203481440    -0.0222011152     0.0353345496
  137  C 10  S     -0.0542935153     0.0812445835    -0.0453136093     0.0548891545    -0.0747449214
  138  C 10  S     -0.1501244058     0.2848828682    -0.2051909711     0.1902587278    -0.3505796737
  139  C 10  X      0.0200533707    -0.0338510074     0.0289611486    -0.0285071992     0.0577321567
  140  C 10  Y      0.0095236863    -0.0316403633    -0.0134816132    -0.0087794547    -0.0777714934
  141  C 10  Z     -0.0407598316     0.0501645558    -0.0074028507     0.0149143023     0.0358415275
  142  C 10  X     -0.0174923994     0.0590536947     0.0447274557    -0.0358009720     0.3090095896
  143  C 10  Y     -0.0466019898    -0.0197197877    -0.1123480956     0.0429567781    -0.2726880001
  144  C 10  Z      0.0031776041     0.0013282140     0.0597582307    -0.0475918635     0.0711281727
  145  C 10 XX     -0.0029767896     0.0023321552    -0.0019722202    -0.0021422747    -0.0055143306
  146  C 10 YY     -0.0082304834     0.0097617446    -0.0048321573    -0.0018884794    -0.0001062566
  147  C 10 ZZ      0.0009071246     0.0036118104    -0.0011713429     0.0144446134    -0.0081123934
  148  C 10 XY     -0.0019884477    -0.0003087060    -0.0017550763    -0.0055194323    -0.0113964944
  149  C 10 XZ     -0.0032735442     0.0047234129    -0.0013371243    -0.0000923727     0.0080398742
  150  C 10 YZ      0.0002747215    -0.0005174520     0.0000907755     0.0004297933    -0.0012799318
  151  C 11  S     -0.0092138507     0.0152969307     0.0004797248     0.0035362985     0.0453695953
  152  C 11  S      0.0211414552    -0.0367983108     0.0042872534    -0.0089822367    -0.1020674075
  153  C 11  S      0.0944473005    -0.2269590849    -0.0593934936    -0.0144415166    -0.8517001232
  154  C 11  X     -0.0318190063     0.0343993227    -0.0244755613    -0.0136417313    -0.0427340423
  155  C 11  Y     -0.0189290689     0.0029595975    -0.0216435410    -0.0508709672    -0.0948501003
  156  C 11  Z     -0.0197669790     0.0036260987     0.0041938384    -0.0815564122     0.0870069171
  157  C 11  X     -0.0783201834     0.0954245999    -0.0603751292    -0.0028259088    -0.0695505347
  158  C 11  Y     -0.0008720239    -0.0205359551     0.0038806816    -0.1064668048    -0.2479422802
  159  C 11  Z     -0.0417268886     0.0074551849    -0.0158467468    -0.1302659875     0.2175868988
  160  C 11 XX      0.0038351967    -0.0041487302    -0.0004930459     0.0039601928    -0.0160592964
  161  C 11 YY     -0.0013432811    -0.0016915034    -0.0002703233    -0.0080822440    -0.0039474636
  162  C 11 ZZ      0.0016587301    -0.0018407509     0.0017015616     0.0022511054    -0.0010688554
  163  C 11 XY     -0.0002646789     0.0018853341     0.0013251801     0.0014101276     0.0079873720
  164  C 11 XZ      0.0035823405    -0.0024984269     0.0012214401     0.0046171522    -0.0013949325
  165  C 11 YZ     -0.0013275285     0.0001484453    -0.0019373461    -0.0024638238    -0.0087382887
  166  C 12  S      0.0005813156    -0.0005005398     0.0067678699    -0.0054759637     0.0419351347
  167  C 12  S     -0.0024974484     0.0013344055    -0.0119151487     0.0124744700    -0.0933081765
  168  C 12  S      0.0199916663     0.0184046067    -0.0238829045     0.0441225472    -0.5849723902
  169  C 12  X      0.0205768752    -0.0084235528    -0.0050075340     0.0589803771    -0.1214549923
  170  C 12  Y      0.0357715332    -0.0166882181     0.0164155285     0.0749994035     0.0131691428
  171  C 12  Z      0.0428702323    -0.0172863169     0.0258423711     0.0869100461     0.0645914138
  172  C 12  X      0.0213401525    -0.0175667116    -0.0377740036     0.1306749390    -0.3580927706
  173  C 12  Y      0.0694983267    -0.0310946862     0.0386902179     0.1360452234     0.0433588907
  174  C 12  Z      0.0708746528    -0.0266285973     0.0523535596     0.1507591709     0.1694878728
  175  C 12 XX      0.0014581389    -0.0010174258     0.0025541723     0.0020066427     0.0050704607
  176  C 12 YY     -0.0001285735     0.0000097324    -0.0022666135     0.0016196312    -0.0146725970
  177  C 12 ZZ     -0.0018172597     0.0013391520    -0.0020127574    -0.0012582344    -0.0090839007
  178  C 12 XY      0.0001431080     0.0008729210     0.0000824492     0.0034775761     0.0012076284
  179  C 12 XZ      0.0016060203    -0.0013011035    -0.0007883814     0.0033278844    -0.0075725168
  180  C 12 YZ     -0.0002616115    -0.0003033809     0.0010143031    -0.0024837156     0.0060343491
  181  C 13  S      0.0108163473    -0.0164061744     0.0094167720    -0.0135667956     0.0368042370
  182  C 13  S     -0.0280871354     0.0403781371    -0.0183462832     0.0326379002    -0.0819482633
  183  C 13  S     -0.1872477031     0.2060495331    -0.1507064666     0.2317849388    -0.6728984689
  184  C 13  X      0.0055861508    -0.0214513750    -0.0133266248    -0.0362186126    -0.0837228040
  185  C 13  Y     -0.0205032076     0.0058871635     0.0012606371    -0.0708834827     0.0741775328
  186  C 13  Z     -0.0384569598     0.0290895296    -0.0205820202    -0.0572059856    -0.0329972945
  187  C 13  X      0.0403956758    -0.0511220555    -0.0134284492    -0.0720330563    -0.1642405046
  188  C 13  Y     -0.0187696048    -0.0238628126     0.0011168839    -0.1371608305     0.1971978746
  189  C 13  Z     -0.0873649444     0.0826591049    -0.0374172017    -0.0756778582    -0.1042063508
  190  C 13 XX     -0.0001830356     0.0008077053    -0.0003919295     0.0033633728    -0.0076358777
  191  C 13 YY      0.0008052632     0.0015876271     0.0009264686     0.0077588112     0.0006579739
  192  C 13 ZZ     -0.0066464961     0.0057359027    -0.0038835638    -0.0043744287    -0.0095037386
  193  C 13 XY      0.0006268750     0.0016013807    -0.0015939336     0.0062031799    -0.0089774029
  194  C 13 XZ      0.0013147327    -0.0013183281     0.0017201126    -0.0018372006     0.0080894474
  195  C 13 YZ      0.0006965419    -0.0011899330     0.0002242306     0.0000959464    -0.0020518181
  196  C 14  S     -0.0196460951     0.0313736604     0.0006177694     0.0097494196     0.0395579232
  197  C 14  S      0.0514702337    -0.0793908070     0.0026062034    -0.0269171042    -0.0889893328
  198  C 14  S      0.1979599446    -0.2849875743    -0.0269606990    -0.1183597145    -0.2931380461
  199  C 14  X     -0.0421811488     0.0570683259    -0.0059758737     0.0202740508     0.0302112455
  200  C 14  Y      0.0176307193    -0.0403898376     0.0214675562    -0.0309833731     0.0422059935
  201  C 14  Z     -0.0158136969     0.0126091091    -0.0189188767     0.0118687383    -0.0483749437
  202  C 14  X      0.0548390019    -0.0252285531     0.0150233432    -0.0516860370     0.1382382117
  203  C 14  Y      0.0078378660    -0.0120447911     0.0497029975    -0.0689916141     0.1763365146
  204  C 14  Z     -0.0744924647     0.0354236731    -0.0577986750     0.0568943598    -0.2123834263
  205  C 14 XX     -0.0033197407     0.0020318992    -0.0032948744    -0.0035717440    -0.0123674182
  206  C 14 YY      0.0089900066    -0.0099448399     0.0029297800     0.0034670873    -0.0023638497
  207  C 14 ZZ      0.0043461773    -0.0072416523     0.0011857339    -0.0052998098    -0.0011014684
  208  C 14 XY      0.0000220633    -0.0014225416     0.0008132567    -0.0052329325     0.0062900713
  209  C 14 XZ     -0.0017237876    -0.0012363008    -0.0012702629    -0.0083865444    -0.0040578182
  210  C 14 YZ      0.0002003330     0.0015326068    -0.0005877079     0.0068438487    -0.0077199113
  211  H 15  S     -0.0428119286     0.0473096073     0.0550984205    -0.0116739911    -0.0114768281
  212  H 15  S      0.2649700388     0.6097166070     0.6352003609    -0.3912544555    -0.2639796947
  213  H 16  S     -0.0020548484     0.0232338369     0.0509178765    -0.0075425639    -0.0125516050
  214  H 16  S      0.2249333239     0.2765304878     0.6982859690     0.0135029579    -0.1928309328
  215  H 17  S      0.0240743756     0.0179465111     0.0507914857    -0.0060840226    -0.0125071886
  216  H 17  S      0.0221182977     0.3652756987     0.6420595466    -0.1777650438    -0.0710972449
  217  H 18  S      0.0625101714     0.0115467969     0.0487574835    -0.0120404238    -0.0142279009
  218  H 18  S      0.1198028908     0.5162121818     0.7895898118    -0.0242139936     0.0025113695
  219  H 19  S      0.0193488922     0.0483369850     0.0013866975     0.0098931350     0.0003244955
  220  H 19  S      0.1430625796     0.4157101454     0.4433428057    -0.1444706724    -0.1805592819
  221  H 20  S     -0.0168546977    -0.0492177028     0.0642322487    -0.0226342761    -0.0196158931
  222  H 20  S      0.0061124531     0.1301769902     0.6731432001    -0.3429846011    -0.2974464047
  223  H 21  S     -0.0078476822     0.0146083126     0.0039313866    -0.0007575054     0.0655464119
  224  H 21  S      0.0856332074    -0.0565715159     0.2940476544    -0.1772100290     0.8043482498
  225  H 22  S     -0.0103327489     0.0165772016     0.0039988683     0.0012061500     0.0656216377
  226  H 22  S     -0.0557949588     0.1079622993     0.0757397356    -0.0339826749     0.9977521165
  227  H 23  S      0.0010660317    -0.0001088107     0.0130997472    -0.0092875790     0.0683598118
  228  H 23  S      0.0079498702    -0.0047762133     0.1188043774    -0.1112493748     0.9672623692
  229  H 24  S      0.0120552345    -0.0192366443     0.0135910886    -0.0167193055     0.0570675627
  230  H 24  S      0.0753837436    -0.1219830341     0.1334932389    -0.1776408201     0.8185696559
  231  H 25  S      0.0146099169    -0.0165602314     0.0115057708    -0.0165946725     0.0581478623
  232  H 25  S     -0.0118583196     0.0642926339     0.1533107474    -0.0895038637     0.6220565554
  233  C 26  S     -0.0009263955    -0.0104626319    -0.0001286035     0.0007874301     0.0202456997
  234  C 26  S      0.0179868209     0.0245600525    -0.0378197629     0.0001556130    -0.0828168381
  235  C 26  S     -0.2023098595     0.1144402463     0.6460781133     0.0682222379    -0.1832573321
  236  C 26  X      0.0403266549    -0.0762302832    -0.0150434290     0.0128451945    -0.0256024402
  237  C 26  Y     -0.1557647019     0.2043028776    -0.0544783854     0.1540896501     0.0319860400
  238  C 26  Z      0.1015484389    -0.1339481790     0.0772048929    -0.0261157681    -0.0024937027
  239  C 26  X     -0.1494970746    -0.1031919565    -0.2270603938     0.1492485663    -0.4335074447
  240  C 26  Y     -0.1488383093     0.3039131764    -0.1082130060     0.1889682883     0.0697109451
  241  C 26  Z      0.1891374312    -0.1860861476     0.1884665327    -0.1725240187     0.1584406993
  242  C 26 XX     -0.0101285484     0.0130419327    -0.0102396013    -0.0073050435    -0.0030316183
  243  C 26 YY     -0.0016995453     0.0021097515     0.0018644658    -0.0005399567    -0.0058150652
  244  C 26 ZZ      0.0126280566    -0.0106004781     0.0049390819     0.0080104861    -0.0059714875
  245  C 26 XY      0.0135969527    -0.0187171671     0.0029379037    -0.0189427450    -0.0041987309
  246  C 26 XZ     -0.0128898203     0.0147233731    -0.0016831433    -0.0047771212    -0.0008137515
  247  C 26 YZ     -0.0010214536     0.0087115226    -0.0030665910     0.0102634596     0.0008083446
  248  C 27  S     -0.0054153512     0.0060398767     0.0151902780     0.0011305426    -0.0169720163
  249  C 27  S      0.0244551281    -0.0129689556    -0.0539416608    -0.0022647816     0.0355543875
  250  C 27  S      0.1592460115    -0.0413446351     0.2144727114    -0.1694600282     0.3799397982
  251  C 27  X     -0.0659496743     0.0832760059     0.0130868019    -0.0343125340     0.0481939318
  252  C 27  Y      0.1307210844    -0.2384960106     0.0449279198    -0.2083044598    -0.0466795419
  253  C 27  Z     -0.1400963443     0.1888415786    -0.0781482084    -0.0292632351    -0.0067498596
  254  C 27  X     -0.2760706599     0.1155845088     0.1107952423     0.1132875378    -0.3498641380
  255  C 27  Y      0.1820296808    -0.3161312373     0.0777164050    -0.2974977811    -0.0474505785
  256  C 27  Z     -0.1071663516     0.2386201386    -0.1672056218    -0.1013650745     0.1826680333
  257  C 27 XX     -0.0017157022     0.0062638560    -0.0071809290     0.0053826755    -0.0030618670
  258  C 27 YY      0.0008673000     0.0001715007    -0.0013434375    -0.0011510422     0.0071224128
  259  C 27 ZZ      0.0062076085    -0.0087144579     0.0006572608    -0.0051286992     0.0031936090
  260  C 27 XY      0.0134866785    -0.0162190167     0.0047494572    -0.0084044174    -0.0022073220
  261  C 27 XZ     -0.0038935906     0.0081051683    -0.0009826826     0.0040225828     0.0065208959
  262  C 27 YZ     -0.0051972503     0.0074485985    -0.0033176083     0.0041176383    -0.0004751336
  263  C 28  S      0.0301052088    -0.0298998777     0.0404381209    -0.0318768193    -0.0091603944
  264  C 28  S     -0.0793314594     0.0720157372    -0.1233948065     0.0660037513     0.0275587885
  265  C 28  S     -0.1779471434     0.3808409581     0.4066025753     0.2030764255     0.1618161214
  266  C 28  X     -0.1087079210     0.0079089097    -0.0180468229    -0.0104745314    -0.0015730117
  267  C 28  Y     -0.0434027997     0.0694724237    -0.0002904567    -0.0129392487     0.0012694157
  268  C 28  Z      0.0944843514    -0.0380735203    -0.0240767752    -0.0378751739    -0.0018929078
  269  C 28  X     -0.2172303010    -0.1024414862     0.4019007799    -0.2936046317     0.0277210776
  270  C 28  Y     -0.3660907784     0.0938269551    -0.5052015514     0.2181077460    -0.1201815689
  271  C 28  Z      0.4662499617     0.1015084253     0.0322146107    -0.3812336574     0.0594612044
  272  C 28 XX     -0.0281792739    -0.0099751179    -0.0029909271    -0.0064233650     0.0005323908
  273  C 28 YY      0.0055342712     0.0086228405     0.0001826995     0.0280090559     0.0028860382
  274  C 28 ZZ      0.0035875848     0.0162187291    -0.0244212927    -0.0096098282     0.0034414758
  275  C 28 XY      0.0217495140     0.0047274455    -0.0189166396     0.0004793520     0.0037546158
  276  C 28 XZ     -0.0064845518     0.0170463144    -0.0043637731    -0.0194800207    -0.0016552931
  277  C 28 YZ     -0.0217725127    -0.0137971030     0.0071844055     0.0007679263    -0.0016056290

                         66               67               68               69               70
                    0.0983649991     0.1066202413     0.1194676170     0.1238418295     0.1296169932
    1  C  1  S     -0.0024204035    -0.0341087109     0.0172334324    -0.0138505616     0.0698389800
    2  C  1  S      0.0069209500     0.0639068160    -0.0237496456     0.0117777204    -0.1368166708
    3  C  1  S     -0.1807405742     1.1383112610    -0.5123485927     0.3286329354    -0.9048590631
    4  C  1  X     -0.0165211176    -0.0804693452     0.0514812759    -0.0462596031     0.1219413778
    5  C  1  Y      0.0466133846    -0.0511639127     0.0099042453    -0.0066242288     0.0469565191
    6  C  1  Z      0.0242327901     0.1484011242    -0.0427677940    -0.0013664478    -0.0200389420
    7  C  1  X     -0.2019529314    -0.2349225702     0.1551107054    -0.1680438819     0.4313024681
    8  C  1  Y      0.4155474817    -0.2052104710    -0.0046699371     0.1197896200     0.3326117129
    9  C  1  Z      0.1778661386     0.4730543693    -0.1377780693     0.0301347606    -0.3845844411
   10  C  1 XX      0.0059062901     0.0019183845    -0.0032809005     0.0048120577    -0.0116502090
   11  C  1 YY      0.0008234317     0.0113867657     0.0013192325    -0.0061807106    -0.0145311354
   12  C  1 ZZ     -0.0051249934     0.0049237354    -0.0043572821     0.0044033686    -0.0043514545
   13  C  1 XY      0.0038228819    -0.0014999082     0.0028557870    -0.0072586582     0.0060227323
   14  C  1 XZ      0.0080368556     0.0038436467    -0.0023898563     0.0039692755     0.0026318769
   15  C  1 YZ      0.0027318363    -0.0015049710     0.0001891900     0.0004043831     0.0065186992
   16  C  2  S     -0.0234885893    -0.0307768052     0.0048744792     0.0053735362    -0.1003568840
   17  C  2  S      0.0287146482     0.0730466942    -0.0095870367    -0.0173712449     0.2305893896
   18  C  2  S      0.7975930843     0.5113377075     0.0441299318    -0.2875842346     1.1186921999
   19  C  2  X     -0.0347566152    -0.0375769703     0.0109875735     0.0071577425    -0.1282339960
   20  C  2  Y     -0.1083633520    -0.1010956393     0.0069045069     0.0329933926    -0.0266864730
   21  C  2  Z      0.0142639721    -0.0145510755     0.0235482747    -0.0364007806    -0.0374034902
   22  C  2  X     -0.1738545645    -0.1156033447     0.0466674234    -0.0155143669    -0.6004349778
   23  C  2  Y     -0.2761923751    -0.4498699526     0.1004149578     0.0181685361    -0.5428422705
   24  C  2  Z      0.1393420012    -0.2104372832     0.1665860592    -0.1889336328    -0.0845071306
   25  C  2 XX      0.0055750351     0.0051372134    -0.0014441241    -0.0005742609     0.0258191096
   26  C  2 YY     -0.0014143402     0.0077497687    -0.0009551899    -0.0022322442     0.0157064609
   27  C  2 ZZ      0.0040794691     0.0047274024     0.0005258776    -0.0015231183     0.0085286954
   28  C  2 XY     -0.0075203943    -0.0027443473     0.0027289817    -0.0048781244     0.0043785698
   29  C  2 XZ     -0.0048466238    -0.0013839763     0.0014334513    -0.0009512916     0.0037934555
   30  C  2 YZ     -0.0006436546    -0.0034623306    -0.0035883348     0.0078850251     0.0004202604
   31  C  3  S     -0.0414654832     0.0367729985    -0.0472596687     0.0655144048     0.0558269855
   32  C  3  S      0.0705613368    -0.0882872117     0.1016310250    -0.1312067496    -0.1300406202
   33  C  3  S      1.0217290506    -0.5079385584     0.6576314541    -0.9743247716    -0.4004450782
   34  C  3  X      0.0643455073    -0.0114525503    -0.0070833269     0.0204757240     0.0905688938
   35  C  3  Y      0.0025509162     0.0220756467     0.0122215333    -0.0324368889     0.0170342032
   36  C  3  Z     -0.1122276000     0.1002024657    -0.0622659754     0.0652965558     0.0267618899
   37  C  3  X      0.1349586138    -0.0127380275     0.0233524559    -0.0068305349     0.3375100865
   38  C  3  Y      0.1114504593     0.2706806335    -0.0002715022    -0.1826665053     0.1495515744
   39  C  3  Z     -0.3451481205     0.4430887012    -0.3461745417     0.4073039715     0.4461288992
   40  C  3 XX      0.0112984935    -0.0070669141     0.0099282594    -0.0137062004    -0.0132963649
   41  C  3 YY      0.0089766377    -0.0074531380     0.0033420088    -0.0012831225    -0.0065139019
   42  C  3 ZZ     -0.0015674874    -0.0057784819     0.0092087340    -0.0134881808    -0.0095823156
   43  C  3 XY     -0.0042569826     0.0005385337     0.0002865360     0.0005556142     0.0089185146
   44  C  3 XZ     -0.0025182367     0.0043970302     0.0004336541    -0.0027759611    -0.0113952172
   45  C  3 YZ     -0.0012859714     0.0019908716    -0.0036336064     0.0064605798    -0.0063027902
   46  C  4  S      0.0129716693     0.0330017249     0.0217772750    -0.0727491413    -0.0286521904
   47  C  4  S     -0.0208607119    -0.0464811145    -0.0473090289     0.1429640141     0.0603230637
   48  C  4  S     -0.2765119115    -1.2391230347    -0.1011738664     1.4049466139     0.1313613491
   49  C  4  X     -0.0084373027    -0.0404262841     0.0490857046    -0.0401850874    -0.0161254797
   50  C  4  Y      0.0304431645    -0.1528882574     0.0034811135     0.0635485351     0.0129986007
   51  C  4  Z      0.0443917605     0.0821110489     0.0267581211    -0.0865962997    -0.0386786300
   52  C  4  X     -0.2069291702    -0.1314754401     0.1364830983    -0.0501853623     0.0825747845
   53  C  4  Y      0.2298666322    -0.4030778026    -0.1683449267     0.3244435540     0.1801020677
   54  C  4  Z      0.3783643725     0.2691231163     0.1074090503    -0.2617588153    -0.3262897816
   55  C  4 XX     -0.0001314311    -0.0036763404    -0.0064687535     0.0171294914    -0.0002175629
   56  C  4 YY     -0.0078005535    -0.0011381504    -0.0042808687     0.0118607229    -0.0019307681
   57  C  4 ZZ      0.0035508639    -0.0087542102     0.0013285388     0.0049514223     0.0153269833
   58  C  4 XY     -0.0008708369    -0.0020426622     0.0020805710    -0.0023343234    -0.0034009255
   59  C  4 XZ      0.0074865593     0.0026407389     0.0001624071    -0.0019137238    -0.0045519600
   60  C  4 YZ      0.0048150389    -0.0023423535     0.0029594134    -0.0037046008    -0.0029599156
   61  C  5  S      0.0010085466    -0.0157437505     0.0078348064    -0.0007305946     0.0217107682
   62  C  5  S     -0.0188051203     0.0039484121    -0.0053247274     0.0072217716    -0.0437233369
   63  C  5  S      0.7842061237     0.2406765874    -0.3298290651     0.3245202009    -0.7377122994
   64  C  5  X      0.0123910755    -0.0474546845     0.0138645179     0.0237091183     0.0519864074
   65  C  5  Y     -0.0018740223    -0.0162527000    -0.0261369526     0.0452713925     0.0129217417
   66  C  5  Z     -0.0309108593     0.0376431905    -0.0099247979    -0.0007587650     0.0467096670
   67  C  5  X      0.3271855314    -0.2322836227     0.0645043289     0.3752907974    -0.2655637564
   68  C  5  Y      0.1443991062    -0.0444705548    -0.1295356561     0.0073656073    -0.0013803169
   69  C  5  Z     -0.2579675300     0.2034219536     0.0383107142    -0.1685687498     0.3828226402
   70  C  5 XX     -0.0040490179     0.0054020751     0.0008855073    -0.0041069382    -0.0082938209
   71  C  5 YY      0.0009883402     0.0002102049    -0.0011353969     0.0036509450    -0.0029942433
   72  C  5 ZZ      0.0035513773    -0.0066232743    -0.0002437992     0.0012184569    -0.0030231474
   73  C  5 XY      0.0019256819    -0.0055259163     0.0015962269    -0.0063895371    -0.0011592685
   74  C  5 XZ      0.0048589958     0.0005631896     0.0020294149    -0.0018646771    -0.0029272510
   75  C  5 YZ      0.0069596313     0.0026112530     0.0005049880     0.0003376129    -0.0032553406
   76  C  6  S      0.0843381480     0.0027394636    -0.0268293736     0.0525019444    -0.0200542555
   77  C  6  S     -0.1082490627    -0.0000373953     0.0389828376    -0.0744842324     0.0307370321
   78  C  6  S     -2.2200132590    -0.0278613300     0.4905724536    -1.1068949409     0.3719842188
   79  C  6  X      0.0955557506    -0.0089517734     0.0500472008    -0.0965210143     0.1020853105
   80  C  6  Y     -0.1298778792    -0.0118582851     0.0063132897    -0.0197679924     0.0140171182
   81  C  6  Z     -0.0829947021     0.0011071987     0.0316779915    -0.0608685741     0.0412637644
   82  C  6  X      0.3037440215     0.0263149214     0.1204849357    -0.3064799906     0.2815895931
   83  C  6  Y     -0.3665821021     0.0878883820     0.0496415997    -0.1491446391     0.0095781154
   84  C  6  Z     -0.2221656971    -0.1498302504     0.1378945621    -0.1452783888     0.2429583997
   85  C  6 XX     -0.0040626218    -0.0009843123     0.0065211833    -0.0104923920     0.0041271833
   86  C  6 YY     -0.0104231229    -0.0007952815     0.0043285409    -0.0096036993    -0.0056624479
   87  C  6 ZZ     -0.0110023421     0.0022793667    -0.0026279801     0.0026201292     0.0081040429
   88  C  6 XY      0.0019356054     0.0006695174    -0.0034361970     0.0064898071    -0.0090843327
   89  C  6 XZ      0.0007880930    -0.0002745665    -0.0012214743     0.0010360344    -0.0018351754
   90  C  6 YZ     -0.0075317590     0.0009296640    -0.0004367665     0.0008809547    -0.0000430649
   91  C  7  S      0.0068180945    -0.0009335114    -0.0036550505     0.0081204072    -0.0018506951
   92  C  7  S     -0.0045564865    -0.0074764353     0.0044342911    -0.0199993328     0.0167416778
   93  C  7  S     -0.2391655007    -0.2169406555     0.0771751111    -0.1778203010    -0.3025915922
   94  C  7  X     -0.0189128161    -0.0250557941     0.0267281783    -0.0030846812    -0.0393783724
   95  C  7  Y     -0.0498840026     0.0031166278     0.0256489167    -0.0437911232    -0.0243507560
   96  C  7  Z     -0.0248907894     0.0492957328    -0.0069657493    -0.0278637864    -0.0031221832
   97  C  7  X      0.0010114421    -0.2414598582    -0.0314032466    -0.1974390538     0.0936759383
   98  C  7  Y     -0.0022678015     0.4480495501     0.0429275801     0.2606175880    -0.1241532884
   99  C  7  Z     -0.0480259009    -0.1856750327     0.0029462632    -0.2117270062     0.1525728814
  100  C  7 XX     -0.0007879131    -0.0013945432     0.0003957107    -0.0028567400     0.0021153580
  101  C  7 YY     -0.0029884770     0.0006302710     0.0007793929    -0.0033056694    -0.0033962577
  102  C  7 ZZ      0.0016433947    -0.0055897541     0.0002438537    -0.0014638703     0.0023138705
  103  C  7 XY     -0.0017946838    -0.0053973518     0.0018680147    -0.0028162504    -0.0016858510
  104  C  7 XZ      0.0049244824     0.0006863198    -0.0016886231     0.0037356421    -0.0016216787
  105  C  7 YZ     -0.0017459449    -0.0000292088     0.0005169102    -0.0011480321    -0.0003803441
  106  C  8  S      0.0002544713    -0.0008112762    -0.0031766518    -0.0003487749     0.0008566292
  107  C  8  S     -0.0107058067     0.0015227571     0.0077005938    -0.0017177142     0.0036224713
  108  C  8  S     -0.0709497698    -0.1589650157     0.0262692200     0.0876380981     0.0915474173
  109  C  8  X      0.0028704701     0.0108765461     0.0199841811    -0.0253252316     0.0013063000
  110  C  8  Y      0.0053157518    -0.0025462641    -0.0113445627    -0.0185337214     0.0009921036
  111  C  8  Z      0.0060721224    -0.0070597646     0.0107502117     0.0018919698    -0.0002760893
  112  C  8  X      0.1127086581     0.0295081866    -0.1544460313     0.1346106415    -0.0783358198
  113  C  8  Y     -0.0070106847    -0.0509588520     0.0991232126     0.0432582167     0.0209667413
  114  C  8  Z     -0.0310037727     0.0209126798     0.0123503789    -0.1426882736     0.0140337268
  115  C  8 XX      0.0004226865    -0.0013988345     0.0000901055    -0.0061654669     0.0005770231
  116  C  8 YY     -0.0014411958     0.0001512816    -0.0016007064     0.0019938403     0.0006011617
  117  C  8 ZZ     -0.0018599983     0.0004909864     0.0028941743     0.0041710614     0.0007246445
  118  C  8 XY      0.0006628748     0.0000692626     0.0088902295    -0.0023168046    -0.0009024667
  119  C  8 XZ      0.0000395682     0.0005989686    -0.0036254373    -0.0034680576    -0.0001089461
  120  C  8 YZ     -0.0008785457     0.0009734720    -0.0020667169    -0.0013619455     0.0010157856
  121  N  9  S      0.0076050216     0.0139301854    -0.0019150520     0.0122846642     0.0024122786
  122  N  9  S      0.0151160564     0.0110669767    -0.0051532221     0.0156325119     0.0059671078
  123  N  9  S      0.1087721912     0.5627089087     0.0110996794     0.4081438069    -0.0545205970
  124  N  9  X     -0.0066153291     0.0072068202     0.0009366322    -0.0088871259    -0.0229765701
  125  N  9  Y     -0.0322204586     0.0039308112     0.0161122884    -0.0376769302    -0.0073671673
  126  N  9  Z     -0.0177358827     0.0366402508     0.0075475533    -0.0192597660     0.0223594402
  127  N  9  X     -0.0096034425    -0.0883171082    -0.0118300330    -0.0543664962     0.0281550276
  128  N  9  Y      0.0608602604     0.1137506614    -0.0134500171     0.1349259729    -0.0037758672
  129  N  9  Z      0.0155074207    -0.1141041143    -0.0098320368    -0.0109715789    -0.0318549969
  130  N  9 XX      0.0007124829    -0.0012895684    -0.0011750766    -0.0008579647     0.0013015363
  131  N  9 YY     -0.0006391436     0.0003933715     0.0007698632    -0.0000092815    -0.0012578406
  132  N  9 ZZ      0.0005048765    -0.0037341883     0.0001640566    -0.0006493277     0.0006316730
  133  N  9 XY     -0.0013580394    -0.0042606595     0.0007723579    -0.0024463927    -0.0014177483
  134  N  9 XZ      0.0015209666     0.0016748110    -0.0003708288     0.0022829930     0.0006069109
  135  N  9 YZ     -0.0009930346    -0.0015437942    -0.0004387596    -0.0024224564    -0.0006464453
  136  C 10  S     -0.0013646238     0.0138946199     0.0261411280     0.0004905298     0.0037692305
  137  C 10  S      0.0044972655    -0.0280038820    -0.0578964848    -0.0028310568    -0.0109193887
  138  C 10  S     -0.0201051136    -0.2289915543    -0.6571751001    -0.2764461570    -0.0317053257
  139  C 10  X     -0.0027142877     0.0343915228     0.0968936211     0.0143178018     0.0042576825
  140  C 10  Y      0.0015381251    -0.0379061519    -0.1121347180    -0.0410652477    -0.0026820521
  141  C 10  Z      0.0015785972     0.0128860302     0.0536862297     0.0003392970    -0.0022221122
  142  C 10  X     -0.0327101746     0.1115030283     0.3958094546     0.0024169134     0.0285673501
  143  C 10  Y      0.0463148569    -0.2222674911    -0.3581436201     0.0653144613    -0.0251978813
  144  C 10  Z     -0.0181324129     0.1257734034     0.1164899750    -0.1006957297    -0.0000307644
  145  C 10 XX     -0.0000543827    -0.0015723790    -0.0059405181     0.0024393053    -0.0005252565
  146  C 10 YY      0.0002116541    -0.0024032563    -0.0039890172     0.0002587935    -0.0009929548
  147  C 10 ZZ      0.0009557236    -0.0017369032    -0.0049167101    -0.0051694303    -0.0009995982
  148  C 10 XY     -0.0011574185     0.0014344003    -0.0038501947    -0.0008326778     0.0001943980
  149  C 10 XZ      0.0002419619    -0.0009644149     0.0035073744     0.0023755405     0.0000216905
  150  C 10 YZ     -0.0002633359     0.0002007727     0.0018062298     0.0022227809     0.0003406951
  151  C 11  S      0.0041215329    -0.0044816351     0.0280679009     0.0221538936    -0.0020176215
  152  C 11  S     -0.0075964175     0.0121663023    -0.0636110277    -0.0468105547     0.0030358443
  153  C 11  S     -0.0219784074    -0.0374050532    -0.8146225518    -0.4214244520     0.0129038139
  154  C 11  X     -0.0057407355    -0.0026134060    -0.0343959945    -0.0085976284     0.0009892991
  155  C 11  Y     -0.0134173651    -0.0016149160    -0.1010999112    -0.0451804285     0.0061602919
  156  C 11  Z      0.0006897435     0.0078557583     0.0771031799     0.1012215485     0.0004921880
  157  C 11  X     -0.0138808652    -0.0570601957    -0.1898312411    -0.0622573749     0.0072853200
  158  C 11  Y     -0.0523886917     0.0809117925    -0.2433286357    -0.2395020595     0.0231699826
  159  C 11  Z      0.0253179091    -0.0289764201     0.2488704334     0.3431529151    -0.0092514462
  160  C 11 XX     -0.0007330570     0.0008829751    -0.0054408199    -0.0051938038     0.0000993427
  161  C 11 YY     -0.0007727364     0.0001512501    -0.0078986664    -0.0012353215     0.0005131717
  162  C 11 ZZ      0.0001552831     0.0007461545    -0.0026909426    -0.0045303999     0.0000282563
  163  C 11 XY      0.0003760245     0.0008659219     0.0042189724     0.0020334560     0.0000335636
  164  C 11 XZ      0.0003792726    -0.0006411960    -0.0018237520    -0.0021334787    -0.0000830256
  165  C 11 YZ     -0.0010096212     0.0010557154     0.0005190304     0.0005964049     0.0001608416
  166  C 12  S      0.0033241320    -0.0083507250    -0.0104047967     0.0071387303    -0.0006066576
  167  C 12  S     -0.0060098773     0.0192767451     0.0212150785    -0.0141195834    -0.0000035635
  168  C 12  S     -0.1174872380     0.2669659910     0.3256704576    -0.3496042667     0.0405006370
  169  C 12  X     -0.0111450160     0.0354796279     0.0470327981    -0.0530952090     0.0032297921
  170  C 12  Y      0.0084333674    -0.0100949844     0.0006131746    -0.0290760299    -0.0036991972
  171  C 12  Z      0.0153381553    -0.0150971932     0.0029391571    -0.0175658820    -0.0055467140
  172  C 12  X     -0.0161551112     0.0705802726     0.0899231448    -0.1203906035     0.0020296842
  173  C 12  Y      0.0156539030     0.0218151514     0.1244883457     0.0039097584    -0.0108147222
  174  C 12  Z      0.0285316135    -0.0650035063    -0.0911471891    -0.0869603195    -0.0078603485
  175  C 12 XX      0.0005580672     0.0011081243     0.0033107646    -0.0017622728    -0.0000780434
  176  C 12 YY     -0.0011100847     0.0027086776     0.0028582714    -0.0013656093     0.0000355324
  177  C 12 ZZ     -0.0009294151     0.0010122456    -0.0008875596    -0.0010852147     0.0001710486
  178  C 12 XY      0.0005083803    -0.0020304783    -0.0039255169    -0.0031896901    -0.0002437539
  179  C 12 XZ     -0.0002990335     0.0014959796     0.0033416338     0.0001323937    -0.0000664757
  180  C 12 YZ      0.0004164326    -0.0003729672     0.0005124027     0.0022508614     0.0000155880
  181  C 13  S      0.0035661410    -0.0098963297    -0.0351936713    -0.0143832034     0.0010496140
  182  C 13  S     -0.0066586388     0.0228649307     0.0766755115     0.0326774457    -0.0031933509
  183  C 13  S     -0.0071276200     0.1868187404     0.7929181745     0.5080578925    -0.0637620979
  184  C 13  X     -0.0112920037     0.0337903357     0.0893480923     0.0599630768     0.0025575512
  185  C 13  Y      0.0023864446    -0.0353277381    -0.1337222563    -0.0253961914     0.0035474837
  186  C 13  Z     -0.0110573798     0.0180706124     0.0424338068     0.0538436355     0.0032554735
  187  C 13  X     -0.0417843903     0.1129280665     0.3333383328     0.1869245825     0.0188292583
  188  C 13  Y      0.0303170632    -0.1026452481    -0.4155977337    -0.0587533758     0.0036033183
  189  C 13  Z     -0.0306638699     0.0394025207     0.1344564703     0.0750238716     0.0021199336
  190  C 13 XX     -0.0004243457     0.0021518494     0.0044245527     0.0013700216    -0.0002581432
  191  C 13 YY      0.0006468485     0.0004999310     0.0065493970     0.0009541695    -0.0006005620
  192  C 13 ZZ     -0.0012913952     0.0027333725     0.0073698912     0.0061187811    -0.0001109619
  193  C 13 XY     -0.0004395174     0.0018659333     0.0046949681     0.0006971976    -0.0000285429
  194  C 13 XZ      0.0003434523    -0.0018889796    -0.0036233525     0.0000690406     0.0003101129
  195  C 13 YZ     -0.0002412151    -0.0001835577    -0.0024494313    -0.0028362384     0.0001401076
  196  C 14  S      0.0001489205    -0.0071386267    -0.0133078835    -0.0227363871     0.0005191917
[truncated: 1,202,927 more chars]
