# Supplementary material for: Simulating the Energy Capture Process in Push–Pull Norbornadiene-Quadricyclane Photoswitches
Source: J Phys Chem Lett. 2025 Apr 23;16(17):4315–25. doi: 10.1021/acs.jpclett.5c00634 (PMC12051204; doi:10.1021/acs.jpclett.5c00634)
Supplement: Supplementary file 4 — jz5c00634_si_004.zip [file jz5c00634_si_004.zip › PES_scans/MRSF-TDDFT/Compound_II/input_02.log]

   PyOQP started at 2025-02-01 20:26:25


          ***********************************************************
          *                                                         *
          *             OpenQP: Open Quantum Platform               *
          *                                                         *
          *                Version: 1.0 Aug, 2024                   *
          *                                                         *
          ***********************************************************
          *     The most efficient implementation of MRSF-TDDFT.    *
          ***********************************************************
          *                                                         *
          *   OpenQP was initiated by Prof. Cheol Ho Choi in 2012.  *
          *                                                         *
          *   It has since been developed by:                       *
          *   Dr. Vladimir Mironov                                  *
          *   Dr. Konstantin Komarov                                *
          *   Mr. Igor Gerasimov                                    *
          *   Dr. Hiroya Nakata                                     *
          *   Dr. Mohsen Mazaherifar                                *
          *                                                         *
          *   In 2024, Prof. Jingbai Li at Hoffmann Institute of    *
          *   Advanced Materials began developing PyOQP.            *
          *                                                         *
          ***********************************************************

                     Job Details:
                      Start Time: Sat Feb  1 20:26:25 2025    
                      Host: r21c01b05.bem2.kdm.wcss.pl  
                      Resources Allocated:
                        OpenMP Threads:   12

                    ++++++++++++++++++++++++++++++++++++++++
                      MODULE: apply_basis 
                      Setting up basis set information
                    ++++++++++++++++++++++++++++++++++++++++

     Basis Sets options
     ------------------
     Basis Set File: /home/mkochman/programs/openqp/openqp/share/basis_sets/def2-sv(p).basis
     Number of Shells  =     124     Number of Primitives  =     248
     Number of Basis Set functions  =     277
     Maximum Angluar Momentum =       2


                    ++++++++++++++++++++++++++++++++++++++++
                       MODULE: int1e
                       Computing H, S and T Matrices
                    ++++++++++++++++++++++++++++++++++++++++

                     ================================
                     Cartesian Coordinate in Angstrom
                     ================================
        ATOM     ZNUC           X              Y              Z
      --------------------------------------------------------------
          1      6.0    -8.343904530    -0.503921500     4.686750790
          2      6.0    -9.004069380    -0.915740360     3.378965950
          3      6.0    -8.568235410    -0.083854340     2.407451530
          4      6.0    -7.559796430     0.860432960     3.067752950
          5      6.0    -6.415172030    -0.092529890     3.429958870
          6      6.0    -8.213391370     1.032100620     4.458080950
          7      6.0    -6.212997710    -1.984733060     5.064764290
          8      6.0    -2.795742490    -0.182760680     1.636786260
          9      7.0    -5.685614700    -2.867358350     5.588867550
         10      6.0    -2.448293110     0.741022250     0.638927190
         11      6.0    -1.195732730     0.687817750     0.040958000
         12      6.0    -0.275479330    -0.283515240     0.429033720
         13      6.0    -0.611170060    -1.204390000     1.419033240
         14      6.0    -1.861987530    -1.158091120     2.021327650
         15      1.0    -8.789590200    -0.865376650     5.610446740
         16      1.0    -9.658260230    -1.771872270     3.271714770
         17      1.0    -8.750310310    -0.150636910     1.343050450
         18      1.0    -7.271110200     1.747917200     2.509445980
         19      1.0    -7.564543210     1.523435670     5.186845350
         20      1.0    -9.180375040     1.537160310     4.409089390
         21      1.0    -3.166424500     1.495366560     0.340198170
         22      1.0    -0.936248710     1.405849220    -0.729459750
         23      1.0     0.702103410    -0.322572380    -0.039500610
         24      1.0     0.103634370    -1.961386490     1.722845330
         25      1.0    -2.128568750    -1.871917570     2.791459270
         26      6.0    -5.162257950    -0.120918710     2.797120160
         27      6.0    -4.080684210    -0.137416210     2.257236590
         28      6.0    -6.878725690    -0.909575300     4.448346980

 ...... End Of One Electron Integrals ......


                    ++++++++++++++++++++++++++++++++++++++++
                       MODULE: Guess_Huckel
                       Initial guess using Huckel theory
                    ++++++++++++++++++++++++++++++++++++++++

 ...... End of initial orbital guess ......

   Step  CPU time (seconds):      0.000   Wall time (seconds):      0.000
   Total CPU time (seconds):      0.000   Wall time (seconds):      0.000

   ==============================================
      PyQOP: Orbital Guess
   ==============================================

   PyOQP guess type:                   huckel
   PyOQP guess file:                   compute orbitals
   PyOQP guess alpha:                  computed
   PyOQP guess beta:                   computed


   ==============================================
   PyOQP: Entering Electronic Energy Calculation
   ==============================================

   PyOQP natom:                        28
   PyOQP charge:                       0
   PyOQP basis:                        def2-sv(p)
    

   ==============================================
   PyOQP: Normal SCF steps
   ==============================================

   PyOQP method:                       tdhf
   PyOQP hf/functional:                dtcam-vaee
   PyOQP scf type:                     rohf
   PyOQP scf maxit:                    1000
   PyOQP scf multiplicity:             3
   PyOQP scf convergence:              1e-07
   PyOQP scf incremental:              True
   PyOQP diis type:                    cdiis
   PyOQP vdiis/cdiis switch:           0.3
   PyOQP vdiis/vshift switch:          0.003
   PyOQP cdiis/vshift_switch           0.3
   PyOQP vshift:                       0.0
   

                    ++++++++++++++++++++++++++++++++++++++++
                       MODULE: HF_DFT_Energy
                       Computing HF/DFT SCF Energy
                    ++++++++++++++++++++++++++++++++++++++++

     Lebedev grid-based DFT options
     ------------------------------
     XC functional: DTCAM-VAEE
     NRAD  =      96     NLEB  =     302
     THRESH=    0.00E+00
 
 The LibXC 6.2.2 version is used.
 S. Lehtola, C. Steigemann, M. J.T. Oliveira, and M. A.L. Marques.,  SoftwareX 7, 1–5 (2018)
 The libXC interfaces are described in the following article:
 Igor S. Gerasimov, Federico Zahariev, Sarom S. Leang, Anton Tesliuk, Mark S. Gordon, Michael G. Medvedev,
 Introducing LibXC into GAMESS (US),
 Mendeleev Commun., 2021, 31, 302–305
 
 The information about selected functionals:
The CAM version of B3LYP, tuned for excitations and properties exchange-correlation functional will be used with a coefficient   1.00000000E+00.
The functional has been described in the following articles:
[1] K. Okuno, Y. Shigeta, R. Kishi, H. Miyasaka, and M. Nakano.,  J. Photochem. Photobiol., A 235, 29 (2012); DOI: 10.1016/j.jphotochem.2012.03.003
[2] W. Park, A. Lashkaripour, K. Komarov, S. Lee, M. Huix-Rotllant, and C. H. Choi, J. Chem. Theory Comput., ??, ?? (2024); DOI: 10.1021/acs.jctc.4c00640
 
CAM-corrected functional is called
Yanai's notation of CAM parameters is used
The global hybrid part:                  5.00000000E-01
Additional long-range hybrid part:      -2.00000000E-01
Range-saparated factor:                  3.30000000E-01
 
     DFT Threshold         = 0.123E-08
   Step  CPU time (seconds):      0.917   Wall time (seconds):      0.086
   Total CPU time (seconds):      0.917   Wall time (seconds):      0.086

     SCF options
     ------------------
     SCF type = ROHF                 MaxIT =  1000
     MaxDIIS =     5                 Conv =   0.0000001000
     DIIS Type = c-DIIS
     vDIIS_cDIIS_Switch =  0.30000   vDIIS_vshift_Switch =  0.00300
     DIIS Reset Mod =    10          DIIS Reset Conv =   0.00500000
     VShift =  0.00000               VShift_cDIIS_Switch =  0.30000
     MOM =     F                     MOM_Switch =  0.00300


   Direct SCF iterations begin.
   =============================================================================================
    Iter         Energy            Delta E         Int Skip     DIIS Error     Shift     Method
   =============================================================================================
       1    -669.2244961545   -669.2244961545     122892344     0.55519480     0.000     SD
       2    -668.9363656771      0.2881304774     122838803     0.31705368     0.000     C-DIIS
       3    -667.6737765901      1.2625890869     123035792     0.40986311     0.000     C-DIIS
       4    -670.7401484672     -3.0663718771     123273258     0.14904752     0.000     C-DIIS
       5    -670.8328141657     -0.0926656985     123607534     0.05166348     0.000     C-DIIS
       6    -670.9338681010     -0.1010539353     123802770     0.02563405     0.000     C-DIIS
       7    -670.9523990359     -0.0185309349     125057995     0.01154627     0.000     C-DIIS
       8    -670.9543739961     -0.0019749601     125785911     0.00597416     0.000     C-DIIS
       9    -670.9553437419     -0.0009697458     131111650     0.00122977     0.000     C-DIIS
      10    -670.9554131679     -0.0000694260     135935350     0.00060931     0.000     C-DIIS
      11    -670.9554348926     -0.0000217247     140356727     0.00036469     0.000     C-DIIS
      12    -670.9554433008     -0.0000084082     142218686     0.00013998     0.000     C-DIIS
      13    -670.9554456246     -0.0000023239     146333180     0.00008531     0.000     C-DIIS
      14    -670.9554465664     -0.0000009418     147820595     0.00006934     0.000     C-DIIS
      15    -670.9554469268     -0.0000003604     147032938     0.00004096     0.000     C-DIIS
      16    -670.9554469533     -0.0000000265     152110011     0.00001584     0.000     C-DIIS
      17    -670.9554470038     -0.0000000505     154539227     0.00001203     0.000     C-DIIS
      18    -670.9554470173     -0.0000000135     162587290     0.00000729     0.000     C-DIIS
      19    -670.9554470190     -0.0000000017     163984190     0.00000336     0.000     C-DIIS
      20    -670.9554470180      0.0000000010     163906457     0.00000511     0.000     C-DIIS
      21    -670.9554470211     -0.0000000031     171155119     0.00000152     0.000     C-DIIS
      22    -670.9554470251     -0.0000000041     175161702     0.00000107     0.000     C-DIIS
      23    -670.9554470249      0.0000000002     187987952     0.00000064     0.000     C-DIIS
      24    -670.9554470272     -0.0000000022     188243495     0.00000039     0.000     C-DIIS
      25    -670.9554470346     -0.0000000074     200895885     0.00000031     0.000     C-DIIS
      26    -670.9554470493     -0.0000000147     189420711     0.00000010     0.000     C-DIIS
   ----------------------------------------------------------------
          SCF convergence achieved ....

 Final ROHF energy is     -670.9554470493 after  26 iterations


 DFT: XC energy              =       -55.4142242465
 DFT: total electron density =       113.9999441075
 DFT: number of electrons    =       114


          ===============================
          Molecular Orbitals and Energies
          ===============================

   -------------- Alpha Orbitals -------------

                          1                2                3                4                5
                  -14.7862662723   -10.6300091124   -10.6167312590   -10.6149474455   -10.6141303621
    1  C  1  S     -0.0000141818     0.0096047665    -0.0061975957     0.0081183286    -0.9896117426
    2  C  1  S     -0.0004649461     0.0037705532     0.0005925857     0.0006680905    -0.0481003703
    3  C  1  S      0.0116742965    -0.0218222889    -0.0083926134     0.0060373069     0.0970815082
    4  C  1  X      0.0001983707    -0.0006530096    -0.0005107698     0.0002135013    -0.0010500651
    5  C  1  Y     -0.0001267307     0.0006227931     0.0000364388    -0.0000723805    -0.0006781062
    6  C  1  Z      0.0000439911    -0.0002182505     0.0001128196    -0.0001215492     0.0019553214
    7  C  1  X      0.0020675934    -0.0025088644    -0.0009045735     0.0017752862     0.0116079043
    8  C  1  Y      0.0024473624    -0.0049203631    -0.0021707762     0.0011380852     0.0083357885
    9  C  1  Z     -0.0047680179     0.0113758931     0.0078184109    -0.0029288518    -0.0221091340
   10  C  1 XX     -0.0000457731    -0.0016283130    -0.0004045711     0.0001352184    -0.0013216364
   11  C  1 YY     -0.0001047345     0.0001759544     0.0001625187    -0.0000057414    -0.0013003198
   12  C  1 ZZ     -0.0000871697     0.0002730940    -0.0003206096     0.0001277658    -0.0018073685
   13  C  1 XY      0.0000995090     0.0005304261    -0.0002352721     0.0000999501    -0.0000679748
   14  C  1 XZ     -0.0000133156     0.0002330998     0.0004559095    -0.0000499899     0.0002041394
   15  C  1 YZ      0.0000390975    -0.0002138332     0.0001292971     0.0000394534     0.0001556376
   16  C  2  S     -0.0000014727     0.0000382481    -0.0002497253     0.0003175274    -0.0117650051
   17  C  2  S      0.0001553864    -0.0016410927     0.0003786996     0.0001997219    -0.0018610885
   18  C  2  S     -0.0067957482     0.0260298588     0.0144753488    -0.0074670919    -0.0320652642
   19  C  2  X      0.0000790370     0.0000152476     0.0000098378     0.0000850682     0.0000060154
   20  C  2  Y     -0.0000832362    -0.0000392669     0.0002231647    -0.0000010568     0.0000411318
   21  C  2  Z     -0.0000944202     0.0001315353    -0.0000168984     0.0000531108     0.0005712595
   22  C  2  X     -0.0022010839     0.0098739597     0.0032086834    -0.0022017033    -0.0078152610
   23  C  2  Y     -0.0020535440     0.0081133849     0.0033469455    -0.0026543760    -0.0064968690
   24  C  2  Z     -0.0006449647     0.0017401029     0.0003713491     0.0004489133    -0.0081789757
   25  C  2 XX      0.0000728520     0.0003358612    -0.0001862721     0.0000962918     0.0001867465
   26  C  2 YY     -0.0000296785    -0.0004289937     0.0002140912     0.0000445304    -0.0000176125
   27  C  2 ZZ     -0.0000403827    -0.0001813590     0.0001223065    -0.0000309189     0.0014611095
   28  C  2 XY     -0.0000672324     0.0002250722    -0.0001001246     0.0000034895     0.0001284996
   29  C  2 XZ     -0.0000391359     0.0003335259     0.0000036018     0.0000367420     0.0005688188
   30  C  2 YZ     -0.0000203538    -0.0001102473     0.0001266436    -0.0000040261     0.0004192204
   31  C  3  S     -0.0000019247     0.0001635785    -0.0003367111    -0.0001901281    -0.0020287788
   32  C  3  S     -0.0000941798    -0.0001184880     0.0013105335    -0.0003351958     0.0001747280
   33  C  3  S      0.0034775473    -0.0191663667    -0.0195564647     0.0114296686     0.0129470889
   34  C  3  X     -0.0000741478     0.0001313219    -0.0001680438    -0.0001110136    -0.0000277422
   35  C  3  Y     -0.0000401580     0.0000365504    -0.0000509234     0.0001873183    -0.0000496635
   36  C  3  Z     -0.0000269621    -0.0001908323     0.0000169082     0.0000758161    -0.0001660441
   37  C  3  X     -0.0000009248    -0.0018344048    -0.0043049621     0.0020342650     0.0017835977
   38  C  3  Y     -0.0004358458     0.0007612175     0.0003923605     0.0000679629     0.0008582084
   39  C  3  Z      0.0016293779    -0.0070434302    -0.0086424644     0.0045442155     0.0041273392
   40  C  3 XX     -0.0000478852     0.0000733723    -0.0002499967    -0.0000655641     0.0000450062
   41  C  3 YY      0.0000215886    -0.0001058019     0.0003622437    -0.0000255424    -0.0000052911
   42  C  3 ZZ     -0.0000441791    -0.0000406745     0.0000975578     0.0000686010    -0.0004888092
   43  C  3 XY      0.0000058395    -0.0000154996    -0.0000298142     0.0001192331    -0.0000416903
   44  C  3 XZ     -0.0000241655     0.0001027180    -0.0004096629     0.0000524107    -0.0001975892
   45  C  3 YZ     -0.0000174185    -0.0001581547     0.0001821545     0.0000473550     0.0000536441
   46  C  4  S     -0.0000067460     0.0010900819    -0.0188523061     0.0016358154     0.0005740361
   47  C  4  S     -0.0003725238    -0.0006529209    -0.0039458862     0.0007048675     0.0020124199
   48  C  4  S     -0.0016795576     0.0072660503     0.0180303231    -0.0177165889    -0.0163465035
   49  C  4  X     -0.0000317756     0.0002083415     0.0008741206    -0.0003823240     0.0000580160
   50  C  4  Y      0.0001166574    -0.0002921674    -0.0002966412     0.0000980969     0.0002009058
   51  C  4  Z     -0.0000152381     0.0001552050    -0.0001000127     0.0000502818    -0.0000374615
   52  C  4  X      0.0002220203    -0.0051868165    -0.0038224382     0.0030886764     0.0002464687
   53  C  4  Y      0.0007377233    -0.0063179252    -0.0081485381     0.0064532466     0.0072782399
   54  C  4  Z     -0.0006515486     0.0020993783     0.0043812833    -0.0048239852    -0.0020930094
   55  C  4 XX     -0.0000256871    -0.0001707123     0.0009204328     0.0001447836     0.0001156541
   56  C  4 YY     -0.0000824847     0.0004505739     0.0005479147     0.0000692394    -0.0001756187
   57  C  4 ZZ     -0.0000723600     0.0001700553    -0.0001285150     0.0000059217     0.0000568456
   58  C  4 XY     -0.0000401604     0.0000531812    -0.0011692268    -0.0000122585    -0.0002763291
   59  C  4 XZ     -0.0000368868     0.0001657301     0.0005856905    -0.0001251020     0.0001946662
   60  C  4 YZ     -0.0000102733    -0.0004625014    -0.0002968755    -0.0000101856     0.0004903700
   61  C  5  S     -0.0000090772     0.0271069925    -0.9883161262     0.0389801437     0.0067198529
   62  C  5  S      0.0001573126     0.0007621203    -0.0444151534    -0.0009225888     0.0007628286
   63  C  5  S     -0.0008632996     0.0180439188     0.0083856267    -0.0219263380     0.0206306429
   64  C  5  X      0.0000494763     0.0002430588    -0.0001455382    -0.0005534711    -0.0000041672
   65  C  5  Y      0.0000291741     0.0011501780     0.0007076537    -0.0001164529     0.0000091431
   66  C  5  Z     -0.0000255023    -0.0010823227    -0.0000684475     0.0002330522     0.0000172464
   67  C  5  X     -0.0092842840     0.0126669833    -0.0047914181    -0.0289524339     0.0015964259
   68  C  5  Y     -0.0007649296     0.0009578870    -0.0028891894     0.0012863334     0.0028660623
   69  C  5  Z      0.0059965423    -0.0091701031     0.0035742560     0.0148969408    -0.0030619240
   70  C  5 XX     -0.0000062499    -0.0001954584    -0.0029186685    -0.0006306121    -0.0003614856
   71  C  5 YY     -0.0000336050    -0.0006684645    -0.0007123429    -0.0005188976    -0.0000657387
   72  C  5 ZZ     -0.0000014716    -0.0013012118    -0.0015204389    -0.0004679347    -0.0000120257
   73  C  5 XY     -0.0000132064    -0.0004035976     0.0000952436     0.0000398728    -0.0000974069
   74  C  5 XZ     -0.0000446411     0.0006492600     0.0017928830     0.0000495981     0.0001394196
   75  C  5 YZ      0.0000133183     0.0011931234     0.0010586023    -0.0000760746     0.0001410666
   76  C  6  S     -0.0000036579     0.0004502790    -0.0007195058     0.0002062921    -0.0058279645
   77  C  6  S     -0.0001339779    -0.0006718634     0.0005351090     0.0000286792    -0.0011271213
   78  C  6  S     -0.0030265089     0.0086202424    -0.0062379143     0.0045387599    -0.0240696206
   79  C  6  X      0.0000284816    -0.0000811855    -0.0001507432     0.0000878590     0.0000118656
   80  C  6  Y      0.0001195255    -0.0004766265     0.0000069948     0.0000593349    -0.0001564740
   81  C  6  Z     -0.0000285657     0.0001366959     0.0004045673    -0.0001774056    -0.0000110288
   82  C  6  X      0.0008261874     0.0041318012    -0.0055883213     0.0003986968     0.0019988808
   83  C  6  Y      0.0013729356    -0.0046045098     0.0012244093    -0.0004819129     0.0096588889
   84  C  6  Z      0.0002702272     0.0013202051     0.0009261387    -0.0023926246    -0.0016823936
   85  C  6 XX     -0.0000131380     0.0001902140    -0.0003021906    -0.0000924226    -0.0000084710
   86  C  6 YY     -0.0000683248     0.0003893276    -0.0000318468     0.0000121409     0.0015266443
   87  C  6 ZZ     -0.0000136172    -0.0001669705     0.0000080123     0.0001748023     0.0001745246
   88  C  6 XY     -0.0001220094    -0.0003562959     0.0003681304    -0.0000508292     0.0001397899
   89  C  6 XZ      0.0000223482    -0.0000148760     0.0001648024     0.0000520116    -0.0002636476
   90  C  6 YZ     -0.0000498352     0.0001070042    -0.0002051882     0.0000327458    -0.0003897718
   91  C  7  S      0.0001866495     0.0164983152    -0.0015143913     0.0004040420     0.0031875611
   92  C  7  S      0.0020744920     0.0020167192    -0.0003088711     0.0006116116     0.0009160360
   93  C  7  S      0.0003660322     0.0105994181     0.0145414975    -0.0121378998    -0.0048527865
   94  C  7  X     -0.0010653451     0.0010091010    -0.0000303222     0.0000393613    -0.0002299898
   95  C  7  Y      0.0017471449    -0.0015256372     0.0000393500    -0.0002149037    -0.0000747616
   96  C  7  Z     -0.0010135923     0.0007760371    -0.0000309081     0.0001908011     0.0001447388
   97  C  7  X      0.0192761130     0.0057456709    -0.0073836906     0.0107564416     0.0048504077
   98  C  7  Y     -0.0314650552    -0.0109028747     0.0109596688    -0.0156832935    -0.0086672145
   99  C  7  Z      0.0183531659     0.0059797038    -0.0063571206     0.0085121551     0.0054644482
  100  C  7 XX      0.0003603075    -0.0007061771    -0.0001538968     0.0000386898     0.0000759768
  101  C  7 YY     -0.0006125856    -0.0021348343    -0.0003052446     0.0000396507     0.0000673020
  102  C  7 ZZ      0.0003798205    -0.0004407249    -0.0001520770     0.0000718952     0.0001158088
  103  C  7 XY      0.0010603753     0.0017520797     0.0001843727     0.0000379996    -0.0000447685
  104  C  7 XZ     -0.0006458255    -0.0008600148     0.0000073171    -0.0000488253     0.0000781864
  105  C  7 YZ      0.0010372132     0.0015812897     0.0002569422    -0.0000282481     0.0002667955
  106  C  8  S     -0.0000016439    -0.0009512521     0.0389723507     0.9886956146     0.0078739295
  107  C  8  S      0.0003693454    -0.0006274810     0.0040421648     0.0430328224     0.0000383214
  108  C  8  S      0.0029527656    -0.0017161243     0.0105578214    -0.0035002610    -0.0004860621
  109  C  8  X     -0.0000063433    -0.0000108795    -0.0005884714    -0.0005942729    -0.0000060962
  110  C  8  Y     -0.0000282217     0.0001020858     0.0000029301    -0.0000144585     0.0000169388
  111  C  8  Z      0.0000305981    -0.0001062753     0.0002801502     0.0003220206     0.0000118637
  112  C  8  X     -0.0027071926     0.0037630301    -0.0098667628    -0.0224260055     0.0008847588
  113  C  8  Y      0.0005754142    -0.0024454127     0.0009730120     0.0017504871    -0.0003569196
  114  C  8  Z      0.0008539287     0.0004653987     0.0044752523     0.0099478531    -0.0003961730
  115  C  8 XX      0.0001057368    -0.0000550760     0.0008177141     0.0024132207     0.0000176012
  116  C  8 YY      0.0000576528    -0.0000878531     0.0005108186     0.0011854643    -0.0000396161
  117  C  8 ZZ      0.0000638390    -0.0000987655     0.0005632734     0.0010220000    -0.0000393120
  118  C  8 XY     -0.0000065122    -0.0000437593    -0.0000667585    -0.0007276720    -0.0000014964
  119  C  8 XZ     -0.0000248688    -0.0000014345    -0.0001988602    -0.0011114767    -0.0000234687
  120  C  8 YZ     -0.0000042252     0.0000182867    -0.0000548388    -0.0014031654    -0.0000138193
  121  N  9  S     -0.9881455829    -0.0000396293    -0.0000015965    -0.0000153466    -0.0000078057
  122  N  9  S      0.0463268158     0.0020221944    -0.0000986819     0.0006977683     0.0004263492
  123  N  9  S     -0.0526335614    -0.0184170089     0.0071603271    -0.0143003512    -0.0083667261
  124  N  9  X      0.0018653373     0.0005289658     0.0001172265    -0.0000075988     0.0000110329
  125  N  9  Y     -0.0031569576    -0.0008485366    -0.0000703096    -0.0000757377    -0.0000477423
  126  N  9  Z      0.0018831070     0.0005475505     0.0000221509     0.0000753647     0.0000220771
  127  N  9  X      0.0062055629     0.0026523967    -0.0004604299     0.0013707958     0.0010082903
  128  N  9  Y     -0.0106521930    -0.0039284462     0.0014872508    -0.0031008705    -0.0018117030
  129  N  9  Z      0.0064312193     0.0025310717    -0.0009821309     0.0021179495     0.0010273027
  130  N  9 XX     -0.0033307665     0.0005339236    -0.0000320462     0.0002112850     0.0001389606
  131  N  9 YY     -0.0027521204     0.0008353686     0.0000620338     0.0001115813     0.0000603996
  132  N  9 ZZ     -0.0033488095     0.0005813700     0.0000063504     0.0001537383     0.0000826692
  133  N  9 XY     -0.0006387970    -0.0002493360    -0.0000477311     0.0000323967     0.0000049686
  134  N  9 XZ      0.0003766526     0.0001485481     0.0000229460    -0.0000334023    -0.0000162770
  135  N  9 YZ     -0.0006116863    -0.0003039507    -0.0000961431     0.0000850989     0.0000384445
  136  C 10  S     -0.0000073934     0.0000051661     0.0010956920     0.0153073418     0.0000736078
  137  C 10  S      0.0000530752    -0.0000052452     0.0003623581    -0.0000208625    -0.0000263383
  138  C 10  S     -0.0002062703     0.0014955265     0.0021812193     0.0139112835    -0.0003092345
  139  C 10  X      0.0000145859    -0.0000552948    -0.0000578693     0.0004328361     0.0000083984
  140  C 10  Y     -0.0000081402    -0.0000107212     0.0000269884     0.0011928819     0.0000229062
  141  C 10  Z     -0.0000000017     0.0000373948     0.0000036812    -0.0012800560    -0.0000219398
  142  C 10  X      0.0003054084    -0.0004629088     0.0019262772     0.0033421818    -0.0002676452
  143  C 10  Y     -0.0002253459    -0.0001562576    -0.0012564225    -0.0020856641     0.0001316086
  144  C 10  Z      0.0000496526     0.0003209110     0.0000596633     0.0001393540     0.0000840479
  145  C 10 XX     -0.0000052066     0.0000351650     0.0000901266    -0.0002780698    -0.0000049457
  146  C 10 YY     -0.0000035200     0.0000208055    -0.0000866482    -0.0009774800    -0.0000079555
  147  C 10 ZZ     -0.0000196242     0.0000413738    -0.0001065002    -0.0011896333     0.0000075245
  148  C 10 XY     -0.0000224831     0.0000352565    -0.0000649020    -0.0004437432     0.0000041837
  149  C 10 XZ      0.0000124134    -0.0000407201    -0.0000069906     0.0005476224     0.0000066774
  150  C 10 YZ     -0.0000049273    -0.0000065779     0.0001176358     0.0012080871     0.0000042823
  151  C 11  S     -0.0000036778     0.0000048027     0.0000490542     0.0007310303     0.0000151354
  152  C 11  S     -0.0000467669     0.0000801903    -0.0001096229    -0.0006580613     0.0000109375
  153  C 11  S     -0.0000899966    -0.0000483188    -0.0023934061    -0.0040279089     0.0004311007
  154  C 11  X      0.0000137465     0.0000033616     0.0000844487    -0.0001149893    -0.0000141996
  155  C 11  Y      0.0000078994    -0.0000121173     0.0000076729     0.0001029772    -0.0000034285
  156  C 11  Z     -0.0000145180     0.0000127046    -0.0000465770    -0.0000324781     0.0000067870
  157  C 11  X     -0.0001759110     0.0001710228     0.0000865211     0.0020444882    -0.0000381481
  158  C 11  Y     -0.0000253608     0.0001151789     0.0002688849    -0.0022648305    -0.0000572159
  159  C 11  Z      0.0001123279    -0.0001820486    -0.0002753417     0.0009530017     0.0000624327
  160  C 11 XX     -0.0000045539    -0.0000077053    -0.0000580637     0.0001864432     0.0000092386
  161  C 11 YY     -0.0000163231     0.0000238228    -0.0000323353     0.0000171681     0.0000047080
  162  C 11 ZZ     -0.0000126159     0.0000138496    -0.0000287377     0.0000385598     0.0000055125
  163  C 11 XY     -0.0000002935    -0.0000000736     0.0000117729    -0.0000441644    -0.0000016654
  164  C 11 XZ     -0.0000144456     0.0000245465    -0.0000233925    -0.0001941611     0.0000019705
  165  C 11 YZ     -0.0000136270     0.0000139520    -0.0000505560    -0.0002065191     0.0000022870
  166  C 12  S     -0.0000029492    -0.0000082560     0.0000372676    -0.0004485710    -0.0000024928
  167  C 12  S     -0.0000290181     0.0000228112    -0.0001024455    -0.0005923619     0.0000119395
  168  C 12  S      0.0001700531    -0.0010270124     0.0020259093    -0.0019896094    -0.0004356113
  169  C 12  X      0.0000182156    -0.0000150372     0.0000477929     0.0002528844    -0.0000047521
  170  C 12  Y     -0.0000044663     0.0000215761    -0.0000037165    -0.0000163297     0.0000006316
  171  C 12  Z     -0.0000058460    -0.0000097782    -0.0000180920    -0.0001161620    -0.0000015889
  172  C 12  X     -0.0001054942     0.0002937819    -0.0008051216    -0.0007078903     0.0001428864
  173  C 12  Y      0.0000711241     0.0001550225    -0.0000141568     0.0000002537     0.0000274176
  174  C 12  Z     -0.0000078640    -0.0003017881     0.0004148495     0.0003662337    -0.0000860354
  175  C 12 XX     -0.0000084168     0.0000092651    -0.0000223497    -0.0001011736     0.0000031056
  176  C 12 YY     -0.0000061889     0.0000015433    -0.0000174561    -0.0001997176    -0.0000009409
  177  C 12 ZZ     -0.0000113924     0.0000023113    -0.0000345490    -0.0001907570     0.0000018811
  178  C 12 XY     -0.0000069787     0.0000004767    -0.0000231158    -0.0000252781     0.0000017366
  179  C 12 XZ     -0.0000023868     0.0000065734    -0.0000130528    -0.0000696624    -0.0000000474
  180  C 12 YZ     -0.0000132735     0.0000182185    -0.0000526063    -0.0000443343     0.0000074453
  181  C 13  S     -0.0000035279     0.0000063569     0.0000401564     0.0006887518     0.0000186555
  182  C 13  S     -0.0000222208    -0.0000240305    -0.0001003865    -0.0006230294     0.0000062677
  183  C 13  S     -0.0007261690     0.0023568801    -0.0027945812    -0.0048759106     0.0006451668
  184  C 13  X      0.0000316605    -0.0000571592     0.0001003469    -0.0000380558    -0.0000210527
  185  C 13  Y     -0.0000079355    -0.0000071110    -0.0000079023    -0.0000903908    -0.0000007471
  186  C 13  Z     -0.0000097436     0.0000393704    -0.0000408475     0.0000992805     0.0000079979
  187  C 13  X      0.0001494937    -0.0006696949     0.0003953924     0.0010162254    -0.0001458833
  188  C 13  Y      0.0000699876     0.0006987339    -0.0004373867     0.0019567365     0.0001586617
  189  C 13  Z     -0.0001390533    -0.0002671583     0.0001930036    -0.0022598645    -0.0000742754
  190  C 13 XX     -0.0000115255     0.0000357045    -0.0000351616     0.0002305368     0.0000109859
  191  C 13 YY     -0.0000065434    -0.0000010791    -0.0000289636     0.0000336899     0.0000060026
  192  C 13 ZZ     -0.0000173515     0.0000141000    -0.0000622495    -0.0000238445     0.0000065455
  193  C 13 XY     -0.0000126219     0.0000039023    -0.0000465830    -0.0001531890     0.0000025138
  194  C 13 XZ      0.0000051630    -0.0000218445     0.0000171416    -0.0001176458    -0.0000045656
  195  C 13 YZ     -0.0000087439     0.0000036357    -0.0000245950    -0.0001564649     0.0000001707
  196  C 14  S     -0.0000064250    -0.0002388816     0.0010953296     0.0143390201     0.0000212918
  197  C 14  S      0.0000822686    -0.0001886624     0.0004163798     0.0000110766    -0.0000515038
  198  C 14  S      0.0012874793    -0.0039403670     0.0030174769     0.0159694763    -0.0006897100
  199  C 14  X     -0.0000424526     0.0001221367    -0.0000712945     0.0011145849     0.0000366815
  200  C 14  Y      0.0000485030    -0.0000227013    -0.0000290627    -0.0012208461    -0.0000166399
  201  C 14  Z     -0.0000205066    -0.0000430735     0.0000605895     0.0005093832    -0.0000018832
  202  C 14  X      0.0004093040    -0.0002305746     0.0011598631     0.0020668048    -0.0001870864
  203  C 14  Y      0.0002363027    -0.0015499399     0.0014373840     0.0023444589    -0.0002632827
  204  C 14  Z     -0.0004142690     0.0014371236    -0.0019344880    -0.0031322282     0.0003935413
  205  C 14 XX      0.0000064220    -0.0000749577     0.0000175474    -0.0011094052    -0.0000179494
  206  C 14 YY     -0.0000099258    -0.0000194822    -0.0001028204    -0.0010723207     0.0000016050
  207  C 14 ZZ      0.0000030132    -0.0000176476     0.0000283002    -0.0001848055    -0.0000109925
  208  C 14 XY      0.0000125596     0.0000081578     0.0001171824     0.0012066900     0.0000060982
  209  C 14 XZ     -0.0000212455     0.0000377214    -0.0001110522    -0.0004132701     0.0000042326
  210  C 14 YZ     -0.0000055662     0.0000033444     0.0000366434     0.0004754556     0.0000081156
  211  H 15  S      0.0004014299    -0.0008526227    -0.0005968763     0.0001695171     0.0026494747
  212  H 15  S      0.0000645797    -0.0017472249    -0.0021774969     0.0006584795    -0.0067647010
  213  H 16  S     -0.0001126863     0.0006608905     0.0000028008    -0.0002399894    -0.0000950398
  214  H 16  S     -0.0003253403     0.0011957721    -0.0002823817    -0.0002642302     0.0001363646
  215  H 17  S      0.0001223009    -0.0001826371    -0.0004690611     0.0001106437     0.0002352786
  216  H 17  S      0.0001174842    -0.0000819401    -0.0006877185     0.0004501944    -0.0003617955
  217  H 18  S     -0.0000379637     0.0006291967     0.0006303114    -0.0005134449    -0.0000969565
  218  H 18  S     -0.0001667952     0.0022630705     0.0017487623    -0.0001024837    -0.0009862635
  219  H 19  S      0.0000202455    -0.0009865357     0.0009198177    -0.0001004306     0.0005143471
  220  H 19  S     -0.0004935646    -0.0009925855     0.0013862148     0.0005347340     0.0006350344
  221  H 20  S      0.0001230087     0.0004736497    -0.0005469758    -0.0001142446     0.0006812836
  222  H 20  S      0.0005215216     0.0013172589    -0.0014730079    -0.0004633355     0.0015963239
  223  H 21  S      0.0000683370    -0.0000480184     0.0003413333     0.0001890886    -0.0000545746
  224  H 21  S      0.0000846424    -0.0001338011    -0.0000799258    -0.0012939474     0.0000954757
  225  H 22  S      0.0000181381    -0.0000266837     0.0000011690     0.0004640924     0.0000027168
  226  H 22  S      0.0001020532    -0.0001197197     0.0003053405     0.0013613464    -0.0000454544
  227  H 23  S      0.0000088168    -0.0000158281     0.0000557874     0.0002518022    -0.0000071960
  228  H 23  S      0.0000302451    -0.0000318304     0.0001380847     0.0006050191    -0.0000087624
  229  H 24  S      0.0000173063     0.0000651221    -0.0000149827     0.0004426379     0.0000137593
  230  H 24  S      0.0001528155     0.0000402651     0.0002635502     0.0013472346    -0.0000149555
  231  H 25  S      0.0001198437    -0.0002010402     0.0003581264     0.0002438889    -0.0000678323
  232  H 25  S     -0.0002783426    -0.0002058132     0.0000554764    -0.0014421632    -0.0000049396
  233  C 26  S     -0.0000180066     0.0002751246    -0.0147551080    -0.0017419651     0.0003810288
  234  C 26  S      0.0003274861    -0.0004828569    -0.0008869289    -0.0020396282     0.0003128426
  235  C 26  S     -0.0030895061    -0.0009119276    -0.0625902659    -0.0612431274    -0.0019095955
  236  C 26  X      0.0000607573    -0.0000818612    -0.0007953611     0.0012686177    -0.0001276808
  237  C 26  Y     -0.0001033155     0.0001187680     0.0000867931    -0.0000441156    -0.0000034601
  238  C 26  Z      0.0000664092    -0.0000980523     0.0003623351    -0.0006088653     0.0001820523
  239  C 26  X     -0.0104632835     0.0183400841    -0.0406243656    -0.0658367191     0.0103215901
  240  C 26  Y      0.0011103706    -0.0022021240     0.0011826908     0.0011541991    -0.0008613332
  241  C 26  Z      0.0042699384    -0.0066939100     0.0206346438     0.0326250105    -0.0053045864
  242  C 26 XX     -0.0000030140     0.0001930241     0.0027436072     0.0003959847     0.0002142597
  243  C 26 YY      0.0000647055    -0.0000365256    -0.0000843133    -0.0005708625     0.0000652584
  244  C 26 ZZ      0.0000216841     0.0000461834     0.0005896654    -0.0003119624     0.0001463715
  245  C 26 XY     -0.0000240782    -0.0000038517    -0.0002140133     0.0000131600     0.0000148580
  246  C 26 XZ      0.0000656830    -0.0002694641    -0.0016701425    -0.0005527050    -0.0001175608
  247  C 26 YZ      0.0000166194    -0.0001410014    -0.0000122993     0.0000102816    -0.0000190051
  248  C 27  S     -0.0000113049    -0.0005529667     0.0016727535     0.0131280540    -0.0007640505
  249  C 27  S      0.0006772928    -0.0011991375     0.0010710630     0.0023663409    -0.0008954843
  250  C 27  S      0.0079177310    -0.0132304652     0.0562197072     0.0731687112    -0.0076977118
  251  C 27  X      0.0000133939     0.0001575361     0.0011620777    -0.0006063593     0.0001607882
  252  C 27  Y      0.0000107441    -0.0000998371     0.0000228290     0.0000605275    -0.0000247174
  253  C 27  Z     -0.0000187056     0.0000374981    -0.0005723607     0.0002497655    -0.0000905463
  254  C 27  X     -0.0069796088     0.0084942675    -0.0406823570    -0.0629930504     0.0039363041
  255  C 27  Y     -0.0004150585     0.0014567269     0.0003668441     0.0009561772     0.0003310067
  256  C 27  Z      0.0040117810    -0.0061182878     0.0200389527     0.0315663232    -0.0018169191
  257  C 27 XX      0.0000089533    -0.0001674010    -0.0007848745    -0.0023895256    -0.0002053291
  258  C 27 YY      0.0001127802    -0.0001752870     0.0003954596     0.0003056094    -0.0001463038
  259  C 27 ZZ      0.0001022697    -0.0001915713     0.0000847573    -0.0002809640    -0.0001391507
  260  C 27 XY      0.0000166121    -0.0000025688     0.0000056780     0.0001643467    -0.0000080879
  261  C 27 XZ      0.0000351976     0.0000343720     0.0006788763     0.0015093531     0.0000131210
  262  C 27 YZ     -0.0000213782     0.0000306653    -0.0000388513     0.0000137257     0.0000127250
  263  C 28  S      0.0000098477     0.9892169155     0.0274781521    -0.0001702236     0.0096586344
  264  C 28  S      0.0011557015     0.0428737037     0.0016160224    -0.0006942612    -0.0007540969
  265  C 28  S      0.0193381891    -0.0120913338    -0.0217347259     0.0090616671    -0.0185215850
  266  C 28  X      0.0000951050     0.0001302927     0.0009867840    -0.0002358588    -0.0005567217
  267  C 28  Y     -0.0001672865    -0.0002198895     0.0006835200     0.0001896236     0.0001815606
  268  C 28  Z      0.0002237158    -0.0006893774    -0.0013741419    -0.0000125342     0.0003890720
  269  C 28  X      0.0115234799     0.0009033843    -0.0078470564     0.0103464534     0.0156087730
  270  C 28  Y     -0.0185923441    -0.0002044244     0.0118737651    -0.0178670358    -0.0105542901
  271  C 28  Z      0.0105270871     0.0020813805    -0.0055492124     0.0104021221     0.0024792314
  272  C 28 XX      0.0002654163     0.0011657880     0.0003762613    -0.0000774381     0.0015050710
  273  C 28 YY      0.0004661511     0.0020100154     0.0009523570    -0.0000510436     0.0001442383
  274  C 28 ZZ      0.0002542583     0.0009964848     0.0012313411    -0.0000421621     0.0001534456
  275  C 28 XY     -0.0002295676    -0.0011529068     0.0005297454    -0.0000523123    -0.0005219317
  276  C 28 XZ      0.0001178534     0.0001341730    -0.0006874652     0.0000299540    -0.0004946102
  277  C 28 YZ     -0.0001321684    -0.0020769504    -0.0013514987    -0.0000341237     0.0000190270

                          6                7                8                9               10
                  -10.6117093978   -10.6084771046   -10.6001416000   -10.5986532220   -10.5962998178
    1  C  1  S      0.0029852126     0.0003659549     0.0063459358    -0.0104458223    -0.0001838752
    2  C  1  S     -0.0004326293    -0.0019120568    -0.0007147274     0.0032098344    -0.0001039905
    3  C  1  S      0.0060341866     0.0128641761     0.0073305572    -0.0195969457     0.0280086609
    4  C  1  X     -0.0000933932    -0.0000577863    -0.0001303061     0.0005698631     0.0005431402
    5  C  1  Y      0.0004900874     0.0000362139    -0.0001418055     0.0005610371    -0.0002476475
    6  C  1  Z     -0.0001923815    -0.0002093995     0.0001960579     0.0004694597    -0.0001267070
    7  C  1  X     -0.0000289884     0.0032766291    -0.0003131086    -0.0098676690     0.0086682762
    8  C  1  Y     -0.0003133310    -0.0003644288     0.0025251749    -0.0030125774     0.0029482958
    9  C  1  Z     -0.0025875519    -0.0051854809    -0.0019085015     0.0079902538    -0.0078296314
   10  C  1 XX      0.0001582366    -0.0001828243    -0.0000064170    -0.0001961187     0.0002036099
   11  C  1 YY     -0.0002883196    -0.0001614727    -0.0000158332     0.0001845184    -0.0001161818
   12  C  1 ZZ     -0.0000803826     0.0003260937    -0.0001821197    -0.0011805809     0.0000226582
   13  C  1 XY      0.0000631573     0.0000905689     0.0000249561    -0.0001551674     0.0001653391
   14  C  1 XZ     -0.0001981143    -0.0002402900     0.0004225740    -0.0008401482    -0.0000325509
   15  C  1 YZ     -0.0000502447    -0.0004625170     0.0003806128    -0.0005450055     0.0001210528
   16  C  2  S      0.0003704997     0.0037527997    -0.3680257830     0.9186841300    -0.0014553442
   17  C  2  S      0.0010401428    -0.0000869398    -0.0145867969     0.0400470203     0.0001912703
   18  C  2  S     -0.0079685012    -0.0111493160    -0.0018291621    -0.0380614290    -0.0126500863
   19  C  2  X      0.0001108552     0.0001167965    -0.0001008734     0.0016087283     0.0002004776
   20  C  2  Y      0.0000836053     0.0001787082     0.0006509007     0.0014746104     0.0000045974
   21  C  2  Z     -0.0000307932     0.0000827601    -0.0015355673    -0.0003852562    -0.0000457008
   22  C  2  X     -0.0033690218    -0.0022174846     0.0001459385    -0.0034533212    -0.0039866383
   23  C  2  Y     -0.0009069398    -0.0023760304    -0.0003306871    -0.0033551402    -0.0046156653
   24  C  2  Z     -0.0019583803    -0.0012247973     0.0016282289     0.0034097621    -0.0000934763
   25  C  2 XX      0.0000449788     0.0002494630    -0.0000544588     0.0000604287     0.0001824789
   26  C  2 YY      0.0002776580     0.0002455838     0.0002310153     0.0010841210     0.0000929760
   27  C  2 ZZ      0.0002158744     0.0000082488     0.0005703130     0.0011880501    -0.0000945041
   28  C  2 XY     -0.0000467865     0.0004118400    -0.0001090638     0.0012975949    -0.0000342419
   29  C  2 XZ     -0.0001908769     0.0000252757    -0.0003093971     0.0000002592     0.0000308515
   30  C  2 YZ      0.0000978496     0.0000521269    -0.0006543749    -0.0007510827     0.0000615787
   31  C  3  S     -0.0006011522     0.0202116125    -0.9184733067    -0.3682361394    -0.0005011413
   32  C  3  S     -0.0002958694     0.0022885812    -0.0390973113    -0.0171054274     0.0003814497
   33  C  3  S     -0.0006692906     0.0293210395     0.0262292014     0.0281004088     0.0142564818
   34  C  3  X     -0.0001741179    -0.0002220690    -0.0011266064     0.0003918896    -0.0001245314
   35  C  3  Y     -0.0002119743    -0.0004718943    -0.0002355604     0.0013807976     0.0003082379
   36  C  3  Z     -0.0000104864     0.0000126053    -0.0010867190    -0.0018455632     0.0002199943
   37  C  3  X     -0.0003901189     0.0070992024     0.0004932236    -0.0004825092     0.0015294830
   38  C  3  Y     -0.0006173115     0.0050793536    -0.0020211499    -0.0033861078     0.0003369985
   39  C  3  Z     -0.0009821113     0.0083719515     0.0030465551     0.0036934725     0.0058931028
   40  C  3 XX     -0.0000744465    -0.0006445322     0.0001220730    -0.0001365714    -0.0001280859
   41  C  3 YY      0.0000355756    -0.0008529734    -0.0000618597    -0.0006363192     0.0002039887
   42  C  3 ZZ     -0.0001175825    -0.0000943375    -0.0012856941    -0.0013586892     0.0002312612
   43  C  3 XY     -0.0001052031    -0.0008645617    -0.0005944860    -0.0008623488     0.0001944887
   44  C  3 XZ      0.0000239553    -0.0004385275    -0.0002451705     0.0004350705    -0.0001072684
   45  C  3 YZ      0.0000010785    -0.0004476537     0.0000638588     0.0008688839     0.0001848989
   46  C  4  S     -0.0067626407     0.9893354601     0.0204159683     0.0041736765    -0.0004863853
   47  C  4  S     -0.0023959121     0.0481157584    -0.0027191200    -0.0014114535     0.0003797355
   48  C  4  S      0.0175654999    -0.0939162314     0.0229135890     0.0059441886    -0.0340014830
   49  C  4  X      0.0001378770    -0.0004920014    -0.0001538472    -0.0003676374    -0.0008015280
   50  C  4  Y      0.0001995537    -0.0019687628    -0.0000737100    -0.0003818228     0.0003188005
   51  C  4  Z     -0.0002048919     0.0012057326    -0.0006673641    -0.0003242352    -0.0000435240
   52  C  4  X      0.0012669039     0.0057430407     0.0002285113     0.0028614172     0.0030565372
   53  C  4  Y     -0.0059418146     0.0204083115    -0.0090996236    -0.0057170116     0.0136338843
   54  C  4  Z      0.0049306893    -0.0128203903     0.0078534660     0.0036387721    -0.0105338167
   55  C  4 XX     -0.0002690459     0.0013292505     0.0005549603     0.0004252157     0.0004109759
   56  C  4 YY     -0.0002990682     0.0017387526     0.0001693720     0.0006107643    -0.0000859172
   57  C  4 ZZ     -0.0002521996     0.0013900628    -0.0000435917     0.0000597686    -0.0001519848
   58  C  4 XY     -0.0001401744     0.0001795120     0.0005901662     0.0005757649    -0.0000428461
   59  C  4 XZ      0.0000619370    -0.0000959346     0.0006517780     0.0002445500    -0.0003614352
   60  C  4 YZ     -0.0000824091    -0.0002657585     0.0007215599     0.0000534641     0.0000641728
   61  C  5  S     -0.0018430495    -0.0192394046    -0.0000027141    -0.0001663827    -0.0123719231
   62  C  5  S      0.0003532475     0.0000512670     0.0017535221     0.0002566412    -0.0005966508
   63  C  5  S     -0.0267166126     0.0242036962    -0.0188381524    -0.0213851515    -0.0165026420
   64  C  5  X     -0.0002287943     0.0002385902    -0.0002333051     0.0000087749    -0.0011034779
   65  C  5  Y      0.0001854473    -0.0005995148    -0.0001367739     0.0000644508    -0.0002002007
   66  C  5  Z      0.0000091068     0.0001064062    -0.0000952876    -0.0001664106     0.0007498068
   67  C  5  X     -0.0024345985    -0.0108560812     0.0116936177     0.0051054462    -0.0632203548
   68  C  5  Y      0.0002325187     0.0064821924    -0.0022939330    -0.0002311200     0.0041414973
   69  C  5  Z      0.0023190937    -0.0007661704     0.0019632709     0.0005018177     0.0289510487
   70  C  5 XX      0.0001823775    -0.0008831953    -0.0005023863    -0.0001094805    -0.0031069049
   71  C  5 YY     -0.0000080518    -0.0008861894     0.0004229174    -0.0000250184    -0.0001061342
   72  C  5 ZZ      0.0002983463    -0.0001721097     0.0002187353     0.0000269618    -0.0007490993
   73  C  5 XY      0.0001367376     0.0009165995     0.0000743985     0.0000826605     0.0001485208
   74  C  5 XZ     -0.0004170730    -0.0002112096    -0.0002959235     0.0000129547     0.0017738012
   75  C  5 YZ     -0.0001531039     0.0004131400     0.0001858236    -0.0000814276    -0.0000392522
   76  C  6  S      0.0001447040     0.0087144986    -0.0015003103     0.0010933639     0.0006866837
   77  C  6  S      0.0000641262     0.0013635339     0.0008646141    -0.0003038582     0.0003295272
   78  C  6  S     -0.0066970703     0.0239399167    -0.0160326852     0.0066667983     0.0031118165
   79  C  6  X      0.0001079173    -0.0001267065    -0.0002462517    -0.0000610565     0.0002265794
   80  C  6  Y     -0.0001538779     0.0000235339     0.0001705891    -0.0004174751     0.0001704788
   81  C  6  Z      0.0003692494     0.0001948905     0.0003460884     0.0002234419    -0.0003374452
   82  C  6  X     -0.0024116666     0.0032167741     0.0019950984    -0.0015918548    -0.0007764270
   83  C  6  Y      0.0015395831    -0.0005408658     0.0052860181    -0.0032777470     0.0013106386
   84  C  6  Z      0.0013183818    -0.0091766696     0.0067372595    -0.0014115132    -0.0042530171
   85  C  6 XX      0.0000744931    -0.0001774850     0.0000447050    -0.0000105327    -0.0001821913
   86  C  6 YY      0.0000614658    -0.0002011674    -0.0002486925     0.0003791878     0.0000040991
   87  C  6 ZZ     -0.0000893078    -0.0013063833    -0.0003755243    -0.0000981032     0.0003340540
   88  C  6 XY     -0.0000924279     0.0001278749    -0.0000129463     0.0000862322    -0.0000712330
   89  C  6 XZ     -0.0000134093     0.0008442136    -0.0000581445     0.0000890759     0.0001708538
   90  C  6 YZ     -0.0001268201     0.0000388885    -0.0005299097     0.0001774445    -0.0000054967
   91  C  7  S      0.9893627541     0.0066858483    -0.0003135874    -0.0004648734     0.0003614666
   92  C  7  S      0.0484633511    -0.0009627108     0.0003291657     0.0007130174     0.0009228831
   93  C  7  S     -0.0356677422     0.0117720393    -0.0023798491    -0.0010808755    -0.0330132942
   94  C  7  X      0.0000389970    -0.0000870197     0.0000343554     0.0001299663     0.0001468880
   95  C  7  Y     -0.0000699151    -0.0000450084     0.0000276086     0.0001000252    -0.0004887903
   96  C  7  Z      0.0001166230     0.0000067028     0.0000616814    -0.0000047419     0.0003992073
   97  C  7  X      0.0376992680    -0.0082103653     0.0016861789     0.0027277239     0.0203312391
   98  C  7  Y     -0.0626118717     0.0135768063    -0.0040146769    -0.0014469065    -0.0339312414
   99  C  7  Z      0.0373274217    -0.0074130760     0.0018041947     0.0017870822     0.0193158590
  100  C  7 XX      0.0006266523    -0.0002081611     0.0000327100     0.0000256828     0.0000515822
  101  C  7 YY      0.0031353137    -0.0002270394     0.0000285136     0.0001701768    -0.0001755923
  102  C  7 ZZ      0.0005061512    -0.0002260190     0.0000521895     0.0000594092    -0.0000150838
  103  C  7 XY     -0.0027625236    -0.0000528337    -0.0000063091     0.0001186056     0.0001086398
  104  C  7 XZ      0.0015745168     0.0000250093    -0.0000166200    -0.0001334719    -0.0001011464
  105  C  7 YZ     -0.0026250370     0.0000009356     0.0000508349     0.0000035023     0.0001614704
  106  C  8  S     -0.0003573732    -0.0008879099    -0.0001544558    -0.0003088894    -0.0046904136
  107  C  8  S      0.0000989949     0.0001756963     0.0000969499     0.0001617748    -0.0003193997
  108  C  8  S     -0.0003716329     0.0010343829     0.0003280194     0.0009565125    -0.0197181766
  109  C  8  X      0.0000309224    -0.0000020625     0.0000116650    -0.0000122370     0.0007459521
  110  C  8  Y      0.0000450782    -0.0000288613    -0.0000296022    -0.0000077516    -0.0000046093
  111  C  8  Z     -0.0000447633     0.0000329897     0.0000733248    -0.0000031467    -0.0003827898
  112  C  8  X      0.0001818618    -0.0014624660    -0.0005527853    -0.0006987418     0.0271595515
  113  C  8  Y     -0.0009283499     0.0006554625     0.0008865635     0.0001136815    -0.0013761000
  114  C  8  Z      0.0005969630     0.0000894584    -0.0011784640     0.0003430420    -0.0126574949
  115  C  8 XX     -0.0000213537     0.0000400442     0.0000207794     0.0000249293    -0.0019851461
  116  C  8 YY      0.0000154982     0.0000314744     0.0000182524     0.0000280740    -0.0000196145
  117  C  8 ZZ     -0.0000116113     0.0000454413     0.0000012193     0.0000253016    -0.0004476423
  118  C  8 XY     -0.0000117091     0.0000227331     0.0000344158    -0.0000032685     0.0001123638
  119  C  8 XZ      0.0000420228    -0.0000160443     0.0000220097     0.0000028040     0.0011160260
  120  C  8 YZ      0.0000055735    -0.0000083274    -0.0000191488    -0.0000008730     0.0000425984
  121  N  9  S      0.0005267063     0.0000110268    -0.0000040565    -0.0000024026    -0.0000227410
  122  N  9  S      0.0005432295    -0.0004272298     0.0001702386     0.0001300385     0.0011154152
  123  N  9  S     -0.0677340909     0.0108545216    -0.0033245562    -0.0023923078    -0.0265368620
  124  N  9  X     -0.0008402076     0.0000047914     0.0000441998    -0.0000530774     0.0000745628
  125  N  9  Y      0.0014089942    -0.0000255111     0.0000178965    -0.0000546783    -0.0001668205
  126  N  9  Z     -0.0008644249    -0.0000197542     0.0000305080    -0.0000165259     0.0001561252
  127  N  9  X      0.0104520238    -0.0012543242     0.0006300012    -0.0001512615     0.0030317562
  128  N  9  Y     -0.0176257465     0.0020277952    -0.0004869051    -0.0008074736    -0.0052478239
  129  N  9  Z      0.0103738810    -0.0014593225     0.0005568319     0.0001447394     0.0034784840
  130  N  9 XX      0.0008712887    -0.0000749972     0.0000261971     0.0000492034     0.0002810658
  131  N  9 YY      0.0003188035    -0.0000527156     0.0000629618    -0.0000060260     0.0002336957
  132  N  9 ZZ      0.0008450548    -0.0000655567     0.0000244040     0.0000394524     0.0002375061
  133  N  9 XY      0.0005543763    -0.0000481558     0.0000202742    -0.0000029242     0.0000240060
  134  N  9 XZ     -0.0003379577     0.0000420513    -0.0000282440     0.0000115721    -0.0000263691
  135  N  9 YZ      0.0005730743    -0.0000588305     0.0000158449     0.0000108623     0.0000727685
  136  C 10  S      0.0000869979    -0.0000305535    -0.0002567562     0.0001538319    -0.0034885822
  137  C 10  S      0.0000290358     0.0000108183    -0.0000414880     0.0000289189    -0.0006087089
  138  C 10  S      0.0013538483    -0.0002919934    -0.0014256924     0.0000658626    -0.0073095558
  139  C 10  X     -0.0000337865     0.0000199996     0.0000376939    -0.0000008351    -0.0001069770
  140  C 10  Y     -0.0000169714    -0.0000078902     0.0000132512    -0.0000091314     0.0000738289
  141  C 10  Z      0.0000336593    -0.0000006249    -0.0000219855     0.0000085211    -0.0000122506
  142  C 10  X      0.0002727322     0.0001781182    -0.0001511928     0.0001028789    -0.0052260743
  143  C 10  Y     -0.0002969807     0.0000609986     0.0004822892    -0.0000426805     0.0050405619
  144  C 10  Z      0.0001545038    -0.0001316211    -0.0001896691    -0.0000428889    -0.0017958632
  145  C 10 XX      0.0000200300    -0.0000093661    -0.0000182982     0.0000041395     0.0001284736
  146  C 10 YY     -0.0000037672    -0.0000069939    -0.0000267398    -0.0000005353    -0.0000278058
  147  C 10 ZZ      0.0000105375    -0.0000133685    -0.0000037161    -0.0000084672     0.0001472743
  148  C 10 XY      0.0000024952    -0.0000120109    -0.0000107723    -0.0000051288     0.0001838317
  149  C 10 XZ     -0.0000139155     0.0000126361     0.0000247024    -0.0000012088    -0.0001656918
  150  C 10 YZ     -0.0000046228     0.0000031812     0.0000016545     0.0000020848     0.0000665002
  151  C 11  S     -0.0000147300     0.0000010683    -0.0000074072     0.0000070502    -0.0009268017
  152  C 11  S      0.0000134300    -0.0000281405    -0.0000254045    -0.0000112235     0.0003211457
  153  C 11  S     -0.0007142510    -0.0000309967     0.0006143168    -0.0000875828     0.0049937185
  154  C 11  X      0.0000192563     0.0000014410    -0.0000166702     0.0000077396    -0.0001001340
  155  C 11  Y     -0.0000036370     0.0000052952     0.0000012949     0.0000024493    -0.0000649733
  156  C 11  Z     -0.0000086040    -0.0000071254    -0.0000027068    -0.0000051548     0.0001108897
  157  C 11  X      0.0001442747    -0.0000210983    -0.0001461151    -0.0000073361    -0.0003092358
  158  C 11  Y      0.0001349475    -0.0000831905    -0.0001758194    -0.0000229306    -0.0003264307
  159  C 11  Z     -0.0001978293     0.0000858925     0.0002138035     0.0000312683     0.0004489992
  160  C 11 XX     -0.0000120094    -0.0000000028     0.0000116875    -0.0000048773     0.0000195933
  161  C 11 YY      0.0000013810    -0.0000085675    -0.0000093090    -0.0000037589     0.0000895897
  162  C 11 ZZ     -0.0000004957    -0.0000048824    -0.0000005555    -0.0000033846     0.0000880890
  163  C 11 XY      0.0000015368     0.0000003519    -0.0000000776     0.0000004013     0.0000314838
  164  C 11 XZ      0.0000086376    -0.0000089194    -0.0000080846    -0.0000027276     0.0000956627
  165  C 11 YZ      0.0000006089    -0.0000070746    -0.0000027215    -0.0000038034     0.0001261416
  166  C 12  S     -0.0000127571     0.0000061346     0.0000055405     0.0000027589    -0.0002413472
  167  C 12  S     -0.0000142785    -0.0000120024     0.0000000050    -0.0000097374     0.0002015388
  168  C 12  S      0.0000819465     0.0002893119    -0.0000220020     0.0000355081    -0.0031247038
  169  C 12  X      0.0000009868     0.0000077780     0.0000002147     0.0000055109    -0.0001539378
  170  C 12  Y      0.0000075324    -0.0000071112    -0.0000140840     0.0000001420     0.0000112106
  171  C 12  Z     -0.0000087900     0.0000012091     0.0000016530    -0.0000015823     0.0000704272
  172  C 12  X     -0.0000611647    -0.0000835350     0.0000361773    -0.0000216801     0.0013673299
  173  C 12  Y      0.0000688224    -0.0000673763    -0.0000480355     0.0000010439    -0.0000204136
  174  C 12  Z     -0.0000236418     0.0001052197     0.0000514418     0.0000037660    -0.0006885009
  175  C 12 XX     -0.0000020368    -0.0000045563    -0.0000025043    -0.0000024642     0.0000689721
  176  C 12 YY     -0.0000003930    -0.0000017311    -0.0000000885    -0.0000015154     0.0000656076
  177  C 12 ZZ     -0.0000036682    -0.0000022718     0.0000025746    -0.0000032797     0.0000940750
  178  C 12 XY     -0.0000043221    -0.0000007089     0.0000015703    -0.0000018517     0.0000424484
  179  C 12 XZ      0.0000020484    -0.0000025558    -0.0000026752    -0.0000004774     0.0000261833
  180  C 12 YZ     -0.0000017277    -0.0000078118    -0.0000013751    -0.0000043951     0.0000911885
  181  C 13  S     -0.0000108382     0.0000032360     0.0000056831     0.0000011077    -0.0007526558
  182  C 13  S     -0.0000249056     0.0000030376     0.0000238225    -0.0000112651     0.0003019165
  183  C 13  S      0.0002333952    -0.0006966727    -0.0005376394    -0.0001383320     0.0054642352
  184  C 13  X     -0.0000025542     0.0000197768     0.0000121695     0.0000103981    -0.0001522660
  185  C 13  Y     -0.0000083438     0.0000007801     0.0000007822    -0.0000021796     0.0000708688
  186  C 13  Z      0.0000068033    -0.0000120270    -0.0000168432    -0.0000023680     0.0000169549
  187  C 13  X     -0.0001490179     0.0001627882     0.0002051484     0.0000014070    -0.0007127541
  188  C 13  Y      0.0001848956    -0.0002032205    -0.0001667145     0.0000282356     0.0005393291
  189  C 13  Z     -0.0000911148     0.0000941385     0.0000237009    -0.0000188994    -0.0001116394
  190  C 13 XX      0.0000092176    -0.0000104280    -0.0000130196    -0.0000035676     0.0000000139
  191  C 13 YY     -0.0000055272    -0.0000014675     0.0000079147    -0.0000036993     0.0000792419
  192  C 13 ZZ     -0.0000057243    -0.0000068955    -0.0000024655    -0.0000056767     0.0001195689
  193  C 13 XY     -0.0000035616    -0.0000028434     0.0000027846    -0.0000039555     0.0000853634
  194  C 13 XZ     -0.0000069628     0.0000057292     0.0000101400     0.0000006412     0.0000551543
  195  C 13 YZ     -0.0000001857    -0.0000020771     0.0000008857    -0.0000021524     0.0000997540
  196  C 14  S     -0.0001143082     0.0001522971     0.0002923764     0.0001323136    -0.0026986526
  197  C 14  S     -0.0000443479     0.0000592266     0.0000669631     0.0000350182    -0.0005887504
  198  C 14  S     -0.0006323359     0.0011398086     0.0012337925     0.0001668216    -0.0082890673
  199  C 14  X      0.0000267490    -0.0000360677    -0.0000460292    -0.0000104186    -0.0000270853
  200  C 14  Y      0.0000130839     0.0000112747     0.0000164602     0.0000105032    -0.0000694219
  201  C 14  Z     -0.0000241831     0.0000089017     0.0000172114    -0.0000041329     0.0000744420
  202  C 14  X      0.0001576741     0.0000681920     0.0000012276     0.0001102327    -0.0021324903
  203  C 14  Y     -0.0003748412     0.0004928502     0.0004014467     0.0000267747    -0.0050936792
  204  C 14  Z      0.0002828197    -0.0004514083    -0.0001944979    -0.0001076674     0.0055954191
  205  C 14 XX     -0.0000343556     0.0000211793     0.0000341680     0.0000016182     0.0002400557
  206  C 14 YY     -0.0000096116     0.0000061838     0.0000225589    -0.0000062571    -0.0000144557
  207  C 14 ZZ     -0.0000140101     0.0000032053    -0.0000068934     0.0000038756    -0.0000108555
  208  C 14 XY      0.0000104288    -0.0000045067    -0.0000019130     0.0000051176    -0.0000769310
  209  C 14 XZ      0.0000026390    -0.0000121332    -0.0000199068    -0.0000049673     0.0000026941
  210  C 14 YZ     -0.0000029532    -0.0000058844     0.0000116510    -0.0000023379     0.0001835787
  211  H 15  S     -0.0005208711     0.0000448789     0.0000205020    -0.0008674049     0.0002189202
  212  H 15  S      0.0000118762     0.0009112069    -0.0003502729    -0.0018537855     0.0005779053
  213  H 16  S      0.0000127956    -0.0001653311     0.0014444819    -0.0026015802    -0.0005113566
  214  H 16  S      0.0000240720     0.0005694467    -0.0011963621     0.0075493125    -0.0006533798
  215  H 17  S     -0.0001624518     0.0000165097     0.0028414333     0.0007822901     0.0003267099
  216  H 17  S     -0.0004602487    -0.0001255933    -0.0064009615    -0.0043072962     0.0005030567
  217  H 18  S      0.0002329655    -0.0025880287     0.0006523247     0.0005734277    -0.0010483070
  218  H 18  S      0.0003868659     0.0069171316     0.0011362231     0.0015885403    -0.0020709439
  219  H 19  S      0.0006656079    -0.0004973160    -0.0004389752     0.0001844923     0.0003052941
  220  H 19  S     -0.0002053553    -0.0005016323    -0.0014117582     0.0005661848     0.0009352307
  221  H 20  S     -0.0003084812    -0.0006200143     0.0013379115    -0.0005779945    -0.0003879552
  222  H 20  S     -0.0000362029    -0.0016395852     0.0007061526    -0.0004177175    -0.0010273662
  223  H 21  S      0.0000610245     0.0000254779    -0.0000346445     0.0000279699    -0.0007478361
  224  H 21  S     -0.0001501023    -0.0000477800    -0.0000123881    -0.0000628887    -0.0023509572
  225  H 22  S     -0.0000146759     0.0000152023     0.0000198077     0.0000059072    -0.0001121031
  226  H 22  S      0.0000100670     0.0000730299     0.0000355417     0.0000437718    -0.0006361407
  227  H 23  S      0.0000053263     0.0000063101    -0.0000010642     0.0000022872    -0.0001105688
  228  H 23  S      0.0000035892     0.0000151980    -0.0000012682     0.0000076444    -0.0003647921
  229  H 24  S      0.0000239243    -0.0000172962    -0.0000189698     0.0000057125    -0.0000915069
  230  H 24  S      0.0000894000     0.0000037386    -0.0000218406     0.0000448609    -0.0005925420
  231  H 25  S     -0.0000019124     0.0000705669     0.0000371598     0.0000310118    -0.0007847091
  232  H 25  S     -0.0002706941     0.0000616347    -0.0000533525    -0.0000678728    -0.0024064337
  233  C 26  S     -0.0009999062    -0.0000983393    -0.0011638442     0.0003950864     0.8537012981
  234  C 26  S     -0.0003341762    -0.0001460055    -0.0005447820    -0.0003363897     0.0358591925
  235  C 26  S      0.0074621071    -0.0042320546    -0.0034405299    -0.0013461595     0.0437575613
  236  C 26  X      0.0001149284     0.0001933839     0.0000731639     0.0000000893    -0.0004999245
  237  C 26  Y      0.0003225889    -0.0002068656     0.0000465719    -0.0000202323    -0.0000070417
  238  C 26  Z     -0.0003165694     0.0001269601    -0.0000235217    -0.0001671662     0.0002820860
  239  C 26  X     -0.0082875345    -0.0050286762    -0.0025160619    -0.0052237445    -0.0416880111
  240  C 26  Y     -0.0007859408    -0.0002009810     0.0004212167     0.0002098713     0.0007311312
  241  C 26  Z      0.0044729068     0.0024717555    -0.0017459267     0.0022847654     0.0213635813
  242  C 26 XX     -0.0002876381    -0.0000013494     0.0000389041     0.0000335225     0.0038388823
  243  C 26 YY     -0.0001509149    -0.0000644417    -0.0000587402    -0.0000806608    -0.0008136726
  244  C 26 ZZ     -0.0002550220     0.0000412616    -0.0002018175    -0.0001130216     0.0004090043
  245  C 26 XY     -0.0000734590     0.0000094858    -0.0000116371     0.0000223246    -0.0000693585
  246  C 26 XZ      0.0001407164    -0.0000880605     0.0000685186     0.0000477542    -0.0027339315
  247  C 26 YZ      0.0000199573    -0.0002458361     0.0000592624     0.0000094571     0.0000493364
  248  C 27  S      0.0008835258     0.0006464248    -0.0000299637     0.0016094964     0.5001218644
  249  C 27  S      0.0008753991     0.0003716643     0.0000334678     0.0004030533     0.0193841223
  250  C 27  S      0.0042195007     0.0049353438     0.0026886486     0.0044274923     0.0387112840
  251  C 27  X     -0.0002321137    -0.0000122507    -0.0000401103    -0.0000097214     0.0019115223
  252  C 27  Y     -0.0000313749     0.0000260748     0.0000185527     0.0000104639    -0.0000291560
  253  C 27  Z      0.0001335882    -0.0000260955    -0.0000686779     0.0000179968    -0.0009472531
  254  C 27  X     -0.0012360794    -0.0036134615    -0.0006993506    -0.0029168308     0.0207621620
  255  C 27  Y      0.0007854372    -0.0001597359    -0.0003816008    -0.0000565732    -0.0006696242
  256  C 27  Z      0.0002087162     0.0021672186     0.0021147841     0.0014693903    -0.0103197955
  257  C 27 XX      0.0002030076     0.0000034787     0.0000083357     0.0000575367     0.0014428937
  258  C 27 YY      0.0001471451     0.0000764530     0.0000019086     0.0000599699    -0.0000605158
  259  C 27 ZZ      0.0001491245     0.0000770940     0.0000501764     0.0000467690     0.0002856090
  260  C 27 XY     -0.0000338899     0.0000221753    -0.0000224368     0.0000064669    -0.0000582622
  261  C 27 XZ     -0.0000206405     0.0000201671    -0.0000528994     0.0000120230    -0.0008314605
  262  C 27 YZ      0.0000148476    -0.0000018194     0.0000064469    -0.0000075220     0.0000460842
  263  C 28  S     -0.0169024693    -0.0006560459     0.0001181916     0.0001608842     0.0004176467
  264  C 28  S     -0.0008052722    -0.0004456635     0.0008113113    -0.0016664348    -0.0013990534
  265  C 28  S      0.0810724790    -0.0258731623     0.0061387212     0.0280783741     0.0094670990
  266  C 28  X     -0.0010021004     0.0001022801     0.0000133421     0.0000872803    -0.0006900077
  267  C 28  Y      0.0019101109    -0.0000927694     0.0000975744     0.0001430352     0.0004924624
  268  C 28  Z     -0.0007870573     0.0000175492    -0.0001963135     0.0001309114    -0.0000550236
  269  C 28  X      0.0188645501    -0.0030359138     0.0020548671    -0.0097632043     0.0317787002
  270  C 28  Y     -0.0264793200     0.0082490767    -0.0015162749     0.0034760165    -0.0424895855
  271  C 28  Z      0.0121339518    -0.0060894731     0.0011983357    -0.0048162490     0.0229609601
  272  C 28 XX     -0.0009051163     0.0000940991    -0.0002467456     0.0003579201     0.0000194223
  273  C 28 YY     -0.0021270303     0.0000406228     0.0002876930    -0.0002395132     0.0000373183
  274  C 28 ZZ     -0.0008852128     0.0002421832     0.0001406877    -0.0001924767    -0.0000352520
  275  C 28 XY      0.0012423193    -0.0000733402    -0.0000814111    -0.0001418237    -0.0001328982
  276  C 28 XZ     -0.0008404212     0.0000366331    -0.0001453282     0.0003249918    -0.0001856785
  277  C 28 YZ      0.0012450272    -0.0002462591     0.0001598722    -0.0001619460    -0.0002618714

                         11               12               13               14               15
                  -10.5935238020   -10.5931740281   -10.5925817483   -10.5919650120   -10.5913206918
    1  C  1  S      0.0001316327     0.0008423195     0.0060916045    -0.0000696654     0.0000221832
    2  C  1  S     -0.0000645123    -0.0015213606    -0.0012924977     0.0000817696    -0.0000444221
    3  C  1  S     -0.0026800982     0.0038602251    -0.0050472928     0.0009760166    -0.0000947243
    4  C  1  X     -0.0000672638    -0.0002676433    -0.0000372043     0.0000425430    -0.0000115790
    5  C  1  Y      0.0000128813    -0.0000667468     0.0006477805    -0.0000318311    -0.0000001306
    6  C  1  Z      0.0000354949     0.0002173938     0.0002530716    -0.0000193548     0.0000070518
    7  C  1  X     -0.0005973138     0.0015621229     0.0024550111     0.0004154621    -0.0000290893
    8  C  1  Y     -0.0001302205     0.0003189865    -0.0022192356     0.0004484842     0.0000009885
    9  C  1  Z      0.0009598586    -0.0005623336    -0.0047707205    -0.0005713008     0.0000023900
   10  C  1 XX     -0.0000179910    -0.0001844912     0.0000806320     0.0000441408    -0.0000072349
   11  C  1 YY      0.0000118566    -0.0001812804     0.0017859542     0.0000016343    -0.0000048660
   12  C  1 ZZ     -0.0000557237    -0.0002987984    -0.0001272241     0.0000074273    -0.0000068130
   13  C  1 XY     -0.0000320574    -0.0000791097     0.0001795027     0.0000177696    -0.0000015223
   14  C  1 XZ      0.0000090952    -0.0000173154     0.0000894323    -0.0000141970    -0.0000015651
   15  C  1 YZ      0.0000097167    -0.0000496173    -0.0002572177     0.0000284348    -0.0000031097
   16  C  2  S      0.0003261767     0.0008759176     0.0016335419    -0.0000007897     0.0000167269
   17  C  2  S     -0.0000650990    -0.0001855551     0.0005939399    -0.0000060768    -0.0000062517
   18  C  2  S      0.0027673641     0.0036777188    -0.0012330113    -0.0010901245     0.0001092925
   19  C  2  X     -0.0000237906    -0.0000793393    -0.0000032600     0.0000143026    -0.0000037804
   20  C  2  Y      0.0000094471     0.0000154588    -0.0001269670     0.0000072940    -0.0000001852
   21  C  2  Z     -0.0000302496    -0.0001904314    -0.0002267572     0.0000027113    -0.0000044000
   22  C  2  X      0.0007765405     0.0008448246    -0.0015930693    -0.0003430428     0.0000297070
   23  C  2  Y      0.0006967636     0.0008289897    -0.0021652520    -0.0006420219     0.0000323884
   24  C  2  Z      0.0000663835    -0.0006103646    -0.0008514930     0.0002627372    -0.0000181922
   25  C  2 XX     -0.0000205822    -0.0000533347     0.0001301597     0.0000218821    -0.0000023080
   26  C  2 YY     -0.0000270634    -0.0000832062    -0.0003836998    -0.0000042844    -0.0000033311
   27  C  2 ZZ      0.0000060630    -0.0000220495    -0.0000139342    -0.0000056235    -0.0000000760
   28  C  2 XY     -0.0000124662    -0.0000382608    -0.0001842002    -0.0000075850    -0.0000002209
   29  C  2 XZ     -0.0000081879    -0.0000849521    -0.0001245525     0.0000174989    -0.0000024635
   30  C  2 YZ     -0.0000007292     0.0000452499    -0.0002123664    -0.0000007826     0.0000003602
   31  C  3  S      0.0000997518    -0.0009502327     0.0011341481     0.0002956150    -0.0000201857
   32  C  3  S      0.0000604934     0.0007364820     0.0007092784    -0.0000907894     0.0000150660
   33  C  3  S     -0.0041712978    -0.0110953611    -0.0034380344     0.0018772073    -0.0002895220
   34  C  3  X      0.0000187510     0.0001076857    -0.0000529232    -0.0000386833     0.0000034081
   35  C  3  Y     -0.0000812478    -0.0001592320    -0.0002107752     0.0000210144    -0.0000047003
   36  C  3  Z     -0.0000386961     0.0000273500    -0.0000871242     0.0000027696    -0.0000000083
   37  C  3  X     -0.0009387600    -0.0030574852    -0.0009491780     0.0002028517    -0.0000667129
   38  C  3  Y     -0.0001459761    -0.0003896262    -0.0004149817    -0.0000503692    -0.0000104579
   39  C  3  Z     -0.0016734316    -0.0035922993    -0.0037885946     0.0007512607    -0.0000892015
   40  C  3 XX      0.0000182673     0.0000550526     0.0001135637    -0.0000159553     0.0000023423
   41  C  3 YY      0.0000055983     0.0002311439     0.0000264022    -0.0000134781     0.0000042883
   42  C  3 ZZ     -0.0000420068     0.0000926524    -0.0003655478    -0.0000033052     0.0000020900
   43  C  3 XY     -0.0000480642    -0.0001218587    -0.0000893967     0.0000191569    -0.0000036232
   44  C  3 XZ     -0.0000282810    -0.0000693751    -0.0000283959     0.0000003820     0.0000006129
   45  C  3 YZ     -0.0000207363    -0.0000077844    -0.0002766253     0.0000074123    -0.0000016653
   46  C  4  S      0.0000253095     0.0004348363     0.0089633265    -0.0001588342     0.0000106689
   47  C  4  S     -0.0003829424    -0.0005125223    -0.0012522484     0.0000017843     0.0000010651
   48  C  4  S      0.0094649021     0.0154611780    -0.0052197718    -0.0004522224     0.0004103187
   49  C  4  X      0.0002095635    -0.0000272250    -0.0002355948     0.0000301217    -0.0000004548
   50  C  4  Y     -0.0000256085    -0.0000744882     0.0004393470    -0.0000010695    -0.0000051503
   51  C  4  Z     -0.0000467001     0.0002871137     0.0005455121    -0.0000179757     0.0000127907
   52  C  4  X     -0.0003402165    -0.0020829467     0.0000521907     0.0011882396    -0.0000719821
   53  C  4  Y     -0.0031484538    -0.0060311155    -0.0055668015     0.0005785190    -0.0002020787
   54  C  4  Z      0.0020580607     0.0030304329    -0.0009010650    -0.0005964113     0.0001125939
   55  C  4 XX     -0.0000216975    -0.0002342160     0.0004165246     0.0000865366    -0.0000092391
   56  C  4 YY     -0.0000439225     0.0000500285    -0.0001774291    -0.0000020428     0.0000062106
   57  C  4 ZZ     -0.0000256706    -0.0000716870     0.0014932029    -0.0000176979     0.0000019066
   58  C  4 XY     -0.0000228543    -0.0000362837    -0.0001550351    -0.0000369033    -0.0000004110
   59  C  4 XZ      0.0000356255     0.0002100657    -0.0007653164    -0.0000318790     0.0000091114
   60  C  4 YZ      0.0000016054    -0.0001860932     0.0003003232     0.0000125064    -0.0000069450
   61  C  5  S     -0.0011966675    -0.0086269646     0.0004630510     0.0003272163    -0.0000643386
   62  C  5  S      0.0005735297     0.0006153196     0.0005316766    -0.0006668330    -0.0000306074
   63  C  5  S      0.0104911416     0.0634592479     0.0011734435    -0.0006670596     0.0018312480
   64  C  5  X     -0.0001086810    -0.0009443257     0.0000899966    -0.0001312881    -0.0000136432
   65  C  5  Y      0.0001923936     0.0001967672    -0.0000163062     0.0001203640     0.0000017894
   66  C  5  Z     -0.0000558671     0.0006083607     0.0000790200    -0.0000659397     0.0000114480
   67  C  5  X      0.0115515432     0.0432027493     0.0024321304    -0.0040279427     0.0015727149
   68  C  5  Y     -0.0039866042    -0.0038234245    -0.0019004229    -0.0029967785    -0.0000378077
   69  C  5  Z     -0.0026323377    -0.0204754895    -0.0011829340     0.0050566984    -0.0008082412
   70  C  5 XX     -0.0000894327    -0.0011541714    -0.0002823539    -0.0000850406     0.0000092186
   71  C  5 YY      0.0001380794     0.0001552587    -0.0000542150    -0.0000973422    -0.0000094091
   72  C  5 ZZ      0.0000598363    -0.0003212777    -0.0000908353    -0.0000708660    -0.0000085569
   73  C  5 XY      0.0000028647    -0.0000762624     0.0002798601     0.0000171315    -0.0000032923
   74  C  5 XZ      0.0000902631     0.0007425023     0.0002480432    -0.0000497083    -0.0000119431
   75  C  5 YZ     -0.0000322890    -0.0000316158    -0.0001496431    -0.0000487572    -0.0000015189
   76  C  6  S     -0.0025405832     0.0017985075    -0.9896109261     0.0007419124    -0.0000950065
   77  C  6  S     -0.0001592691     0.0000823252    -0.0443227394     0.0000156204    -0.0000076703
   78  C  6  S     -0.0020034927    -0.0059924561     0.0469653743     0.0001861318    -0.0001047000
   79  C  6  X     -0.0000436043     0.0001706175    -0.0004524450     0.0000015924     0.0000051669
   80  C  6  Y      0.0000046438     0.0001186627     0.0012249433     0.0000271020     0.0000027252
   81  C  6  Z      0.0000931637     0.0000286302     0.0008299716    -0.0000108731     0.0000000318
   82  C  6  X     -0.0002192471    -0.0013323248     0.0017693577    -0.0000011657    -0.0000125929
   83  C  6  Y      0.0001323742     0.0015378797    -0.0036081963    -0.0000787090     0.0000243163
   84  C  6  Z      0.0009959371     0.0013726210    -0.0021735624    -0.0002772571     0.0000419549
   85  C  6 XX      0.0000197947     0.0001513302    -0.0006113225    -0.0000255027     0.0000054157
   86  C  6 YY     -0.0000139458    -0.0000753310    -0.0006363043     0.0000038668    -0.0000021669
   87  C  6 ZZ     -0.0000784467    -0.0000945825    -0.0005820023     0.0000200453    -0.0000031482
   88  C  6 XY      0.0000040454    -0.0000171164     0.0001010266    -0.0000184251    -0.0000006670
   89  C  6 XZ     -0.0000040029    -0.0001201110    -0.0000322648     0.0000224539    -0.0000057366
   90  C  6 YZ     -0.0000277616    -0.0000494775    -0.0002735794    -0.0000049018    -0.0000004350
   91  C  7  S      0.0001888351     0.0012080195     0.0002106080     0.0001475054     0.0000201592
   92  C  7  S     -0.0002259171    -0.0010926667    -0.0000805384    -0.0000128831    -0.0000297953
   93  C  7  S      0.0049551865     0.0184392578    -0.0038590426    -0.0014247385     0.0007348025
   94  C  7  X     -0.0000287409    -0.0002137094     0.0000345796     0.0000117333    -0.0000070642
   95  C  7  Y      0.0000435385     0.0000429215    -0.0001202607    -0.0000551826     0.0000049804
   96  C  7  Z     -0.0000264228     0.0000608593    -0.0000387009     0.0000495968    -0.0000015317
   97  C  7  X     -0.0031456344    -0.0118866880     0.0021225310     0.0018474121    -0.0004071057
   98  C  7  Y      0.0052891419     0.0193085594    -0.0031244194    -0.0021220609     0.0007001818
   99  C  7  Z     -0.0031809480    -0.0113867769     0.0026502672     0.0008763543    -0.0004136959
  100  C  7 XX     -0.0000456827    -0.0001836959    -0.0000118781    -0.0000244731    -0.0000046107
  101  C  7 YY     -0.0000211737    -0.0002157487     0.0000613810    -0.0000114325    -0.0000020821
  102  C  7 ZZ     -0.0000366862    -0.0002597431     0.0000262527    -0.0000125093    -0.0000045689
  103  C  7 XY     -0.0000081902    -0.0000757306    -0.0000777703     0.0000040934    -0.0000024928
  104  C  7 XZ      0.0000279370     0.0000495590     0.0000495162     0.0000045331     0.0000016281
  105  C  7 YZ     -0.0000021651     0.0000070692    -0.0000678151    -0.0000086676    -0.0000026818
  106  C  8  S      0.0165737011     0.0119334478     0.0000897289    -0.0140950555     0.0024707960
  107  C  8  S      0.0011521044    -0.0015913831    -0.0000875543    -0.0011841141    -0.0003679997
  108  C  8  S     -0.0303349576    -0.0458284120    -0.0010179716     0.0255685065    -0.0046833539
  109  C  8  X      0.0002635619    -0.0012072374    -0.0000075326    -0.0009586341    -0.0000840597
  110  C  8  Y      0.0008546335    -0.0000372142    -0.0000602172     0.0008825672     0.0000257172
  111  C  8  Z     -0.0008941580     0.0006508909     0.0000095796    -0.0002882435     0.0000206783
  112  C  8  X      0.0077739410     0.0020938570     0.0007350501    -0.0131212341     0.0009735323
  113  C  8  Y      0.0081932472    -0.0013294535     0.0009759265     0.0094515813    -0.0012231728
  114  C  8  Z     -0.0112598410     0.0001272333    -0.0007244593    -0.0016463742     0.0005810222
  115  C  8 XX      0.0003685322     0.0022887802    -0.0000313340    -0.0008841417     0.0002303416
  116  C  8 YY      0.0010402940    -0.0002383284    -0.0000114872    -0.0011338476     0.0001173042
  117  C  8 ZZ      0.0011602920     0.0003057318     0.0000121436    -0.0002023805     0.0000634958
  118  C  8 XY      0.0003057634    -0.0001557055    -0.0000018369     0.0011729811    -0.0001221219
  119  C  8 XZ     -0.0005227876    -0.0013211846    -0.0000200233    -0.0004843744    -0.0001054458
  120  C  8 YZ     -0.0012782569     0.0001571073     0.0000081944     0.0006083710    -0.0001901178
  121  N  9  S      0.0000036855     0.0000108813    -0.0000004993    -0.0000022150     0.0000002983
  122  N  9  S     -0.0001816271    -0.0005813885     0.0000773691     0.0001153274    -0.0000184262
  123  N  9  S      0.0043012403     0.0153330075    -0.0026218913    -0.0021134552     0.0005158862
  124  N  9  X     -0.0000089001    -0.0000106730    -0.0000103387    -0.0000232746    -0.0000008336
  125  N  9  Y      0.0000153439     0.0000152491    -0.0000093788    -0.0000137283     0.0000014690
  126  N  9  Z     -0.0000063064    -0.0000004149    -0.0000600607     0.0000296044    -0.0000013481
  127  N  9  X     -0.0005257650    -0.0017894129     0.0003298149     0.0000573618    -0.0000620116
  128  N  9  Y      0.0008771522     0.0030655245    -0.0007259859    -0.0004721777     0.0000981024
  129  N  9  Z     -0.0005034409    -0.0017941258     0.0000319760     0.0004310851    -0.0000595793
  130  N  9 XX     -0.0000412480    -0.0001100938     0.0000191392     0.0000499002    -0.0000034120
  131  N  9 YY     -0.0000276625    -0.0000630134    -0.0000337815     0.0000215174    -0.0000030557
  132  N  9 ZZ     -0.0000423684    -0.0001197321     0.0000475123     0.0000203314    -0.0000037259
  133  N  9 XY     -0.0000151797    -0.0000599539     0.0000386434    -0.0000063230    -0.0000011638
  134  N  9 XZ      0.0000082159     0.0000340152     0.0000004041    -0.0000036998     0.0000006189
  135  N  9 YZ     -0.0000139605    -0.0000484800     0.0000086945     0.0000215886    -0.0000010120
  136  C 10  S     -0.9790622559     0.0810268166     0.0026573731    -0.0025475406    -0.0593392340
  137  C 10  S     -0.0403488151     0.0029362617     0.0000581479    -0.0004959778    -0.0033540334
  138  C 10  S      0.0237556579     0.0203019607    -0.0010217225    -0.0111034862     0.0028335359
  139  C 10  X     -0.0004032480    -0.0002695601     0.0000239578    -0.0000209857    -0.0004453198
  140  C 10  Y      0.0009759444     0.0000316807     0.0000039459    -0.0000828091     0.0001809714
  141  C 10  Z     -0.0006531328     0.0001104062    -0.0000214840     0.0000845270     0.0000691071
  142  C 10  X      0.0020997655     0.0080942991    -0.0002403997     0.0056684582    -0.0023135967
  143  C 10  Y      0.0011745381    -0.0058485450     0.0003334908     0.0007502941    -0.0021954469
  144  C 10  Z     -0.0021255653     0.0010100857    -0.0003003343    -0.0035790197     0.0031391727
  145  C 10 XX     -0.0008244850    -0.0000421334    -0.0000189567     0.0000299559    -0.0004118195
  146  C 10 YY     -0.0001332198    -0.0001304128     0.0000075998     0.0002251530     0.0000114764
  147  C 10 ZZ     -0.0002331664    -0.0000263745    -0.0000203757     0.0000576644    -0.0001279479
  148  C 10 XY      0.0001950605     0.0001110152     0.0000038748    -0.0001665577    -0.0000313736
  149  C 10 XZ      0.0010549609    -0.0000795234     0.0000004013     0.0000918232     0.0003068818
  150  C 10 YZ      0.0013052467     0.0000677121     0.0000065824    -0.0002120348     0.0000625139
  151  C 11  S     -0.1170463824     0.0060219089     0.0003612579     0.0063552918     0.3440275132
  152  C 11  S     -0.0033367588     0.0001973489     0.0000025409    -0.0007568462     0.0128467152
  153  C 11  S     -0.0101021075    -0.0176202306     0.0004385001    -0.0012111548     0.0025235086
  154  C 11  X     -0.0018167887     0.0002225008    -0.0000086670    -0.0000194216    -0.0013202457
  155  C 11  Y      0.0001000532    -0.0000140913     0.0000060976     0.0002574506     0.0009751807
  156  C 11  Z      0.0008469636    -0.0001015918     0.0000063977    -0.0002186961    -0.0001854301
  157  C 11  X      0.0003423025     0.0043612020    -0.0000266336    -0.0005493572    -0.0016566091
  158  C 11  Y      0.0003152652     0.0037457731    -0.0001138655    -0.0014201713     0.0004088365
  159  C 11  Z     -0.0004555317    -0.0055690175     0.0001319242     0.0015417491     0.0004908701
  160  C 11 XX      0.0016998224    -0.0001867272     0.0000032688    -0.0002026682    -0.0004332834
  161  C 11 YY      0.0001806604     0.0000535203     0.0000016252    -0.0002370209    -0.0008338293
  162  C 11 ZZ      0.0004607214    -0.0000003161    -0.0000002934    -0.0001660254    -0.0002395844
  163  C 11 XY     -0.0001571209     0.0000180585    -0.0000003122     0.0000753762     0.0006479848
  164  C 11 XZ     -0.0007805214     0.0001731330    -0.0000032060    -0.0001118279    -0.0005338467
  165  C 11 YZ      0.0000526712     0.0000710918     0.0000039761    -0.0000816230     0.0001480997
  166  C 12  S     -0.0206760696    -0.0044173661    -0.0000024378     0.0754374616     0.9083704205
  167  C 12  S     -0.0002114476    -0.0004972795     0.0000011401     0.0023665327     0.0365544167
  168  C 12  S      0.0035352931     0.0120247443    -0.0000456486    -0.0034995570    -0.0235192497
  169  C 12  X     -0.0000629848    -0.0000086324     0.0000002494     0.0001014258    -0.0003850506
  170  C 12  Y     -0.0001010783     0.0000140052    -0.0000030611    -0.0000759196    -0.0002193856
  171  C 12  Z      0.0001222525    -0.0000076194     0.0000102253     0.0000149794     0.0003929536
  172  C 12  X     -0.0001542678    -0.0050693720     0.0000184480    -0.0013636673     0.0030617179
  173  C 12  Y      0.0018479953     0.0000150468    -0.0000726481     0.0018872125    -0.0002641211
  174  C 12  Z     -0.0015611466     0.0025947668     0.0000308849    -0.0009726624    -0.0013422007
  175  C 12 XX     -0.0001228112    -0.0000514563     0.0000012113     0.0001112366     0.0000120193
  176  C 12 YY     -0.0000455182     0.0000223236     0.0000014664     0.0000330855    -0.0000088622
  177  C 12 ZZ     -0.0000159561     0.0000033904     0.0000032278    -0.0000067990    -0.0001890864
  178  C 12 XY      0.0000733898     0.0000008598     0.0000046479    -0.0000897876    -0.0003037176
  179  C 12 XZ      0.0000711631     0.0000414749     0.0000002867    -0.0000871120    -0.0003619241
  180  C 12 YZ      0.0001176997    -0.0000031450     0.0000016534    -0.0001611680    -0.0009106734
  181  C 13  S      0.0016293779    -0.0061919105     0.0000165729     0.1505938828     0.1522662152
  182  C 13  S      0.0009894817    -0.0002652255     0.0000255087     0.0046483559     0.0049093180
  183  C 13  S     -0.0001101008    -0.0184587385    -0.0003517741     0.0078018543     0.0079083659
  184  C 13  X     -0.0001683846     0.0000380405     0.0000058640     0.0017568430    -0.0006365363
  185  C 13  Y      0.0001989274    -0.0000214083     0.0000079616    -0.0000864488    -0.0010215208
  186  C 13  Z     -0.0000897858    -0.0000003244    -0.0000029596    -0.0008273498     0.0012340078
  187  C 13  X      0.0019214738     0.0065780520     0.0001823878     0.0001165359    -0.0024746902
  188  C 13  Y     -0.0018783235    -0.0039706073    -0.0001268125    -0.0001652023     0.0002633957
  189  C 13  Z      0.0006778381     0.0001413032     0.0000371159     0.0000866394     0.0010395028
  190  C 13 XX      0.0000924920    -0.0000438766    -0.0000094253    -0.0016114785     0.0000210699
  191  C 13 YY      0.0001829477     0.0000437349     0.0000045718    -0.0002081536    -0.0007476757
  192  C 13 ZZ      0.0002382055     0.0000628117     0.0000084782    -0.0005982350    -0.0008432842
  193  C 13 XY      0.0001064944     0.0000577819     0.0000031282    -0.0000214155    -0.0003384405
  194  C 13 XZ      0.0000171060     0.0000417918     0.0000089575     0.0008713085     0.0001966567
  195  C 13 YZ      0.0000448478     0.0000413101     0.0000036213     0.0000435302     0.0007829151
  196  C 14  S     -0.0023151617    -0.0235716705     0.0007166474     0.9748212193    -0.0962996339
  197  C 14  S      0.0002049159    -0.0014242123     0.0000312057     0.0400770750    -0.0046995264
  198  C 14  S      0.0127741512     0.0206474176     0.0008063839    -0.0208197371    -0.0009300175
  199  C 14  X      0.0000607390    -0.0002179342    -0.0000307495    -0.0002683790    -0.0000030145
  200  C 14  Y     -0.0001187289    -0.0001187045     0.0000027764     0.0009720995    -0.0002177387
  201  C 14  Z      0.0000741960     0.0002173353     0.0000087115    -0.0007200267     0.0001944859
  202  C 14  X     -0.0058329454     0.0056926580    -0.0001198119    -0.0026470845    -0.0029797440
  203  C 14  Y      0.0017777215     0.0048522453     0.0001006950     0.0021340581     0.0018829335
  204  C 14  Z      0.0014222687    -0.0072388338    -0.0001581611    -0.0005292042    -0.0001376670
  205  C 14 XX      0.0000053756    -0.0001276987     0.0000307990     0.0011985383    -0.0002456724
  206  C 14 YY     -0.0002366757    -0.0001192434    -0.0000110383     0.0001699473     0.0000126331
  207  C 14 ZZ     -0.0001402892    -0.0000727492     0.0000140364    -0.0002610321     0.0000371742
  208  C 14 XY      0.0000607477     0.0000751754    -0.0000120152    -0.0009790167     0.0001212372
  209  C 14 XZ     -0.0000126836     0.0000739189     0.0000025990    -0.0005715546     0.0000823820
  210  C 14 YZ      0.0002872793     0.0001933619     0.0000056665    -0.0009251133     0.0000008456
  211  H 15  S     -0.0000134490     0.0000276494     0.0010940559     0.0000730733     0.0000038231
  212  H 15  S     -0.0001033602     0.0000059967     0.0023143617     0.0001745862     0.0000108196
  213  H 16  S      0.0000395177     0.0000184905    -0.0003492032    -0.0000792326     0.0000032036
  214  H 16  S     -0.0000051182    -0.0001666010    -0.0010348184    -0.0001272514    -0.0000002699
  215  H 17  S     -0.0000505861    -0.0000038720    -0.0004184753     0.0000079952    -0.0000017355
  216  H 17  S     -0.0002146775    -0.0000521493    -0.0012088012     0.0000546476     0.0000058636
  217  H 18  S      0.0001265223    -0.0001087009     0.0010578707    -0.0001268837     0.0000025432
  218  H 18  S     -0.0000255716     0.0004773692     0.0021929365    -0.0002054704     0.0000528516
  219  H 19  S      0.0000505923     0.0004350453     0.0009427360    -0.0000121432     0.0000061277
  220  H 19  S     -0.0001588148    -0.0003364937    -0.0087084233     0.0001670518    -0.0000179412
  221  H 20  S      0.0000539882    -0.0001359495     0.0011320637    -0.0000031283    -0.0000012011
  222  H 20  S      0.0002267624     0.0002041581    -0.0081259527     0.0000067194     0.0000069813
  223  H 21  S      0.0024751787     0.0006540269    -0.0000515723     0.0006988657     0.0003794204
  224  H 21  S     -0.0067552668     0.0015973142    -0.0000277136     0.0025422399    -0.0004278652
  225  H 22  S      0.0005623191    -0.0003716983     0.0000096629     0.0004320230    -0.0011115569
  226  H 22  S      0.0006614534    -0.0007652169    -0.0000013450     0.0008916417     0.0010137088
  227  H 23  S     -0.0002610400     0.0004181373     0.0000017175     0.0001313343    -0.0027825920
  228  H 23  S     -0.0007349685     0.0003276087    -0.0000046334     0.0010701190     0.0053149865
  229  H 24  S     -0.0004803137    -0.0002553812    -0.0000173141    -0.0007016892    -0.0004559353
  230  H 24  S     -0.0009571638    -0.0005925000    -0.0000469650    -0.0005716956    -0.0000779955
  231  H 25  S     -0.0005746754     0.0009693051     0.0000034994    -0.0023573641     0.0005773492
  232  H 25  S     -0.0023896617     0.0012555744    -0.0000420158     0.0067665298    -0.0001072977
  233  C 26  S      0.0377916509     0.4988170632     0.0014310739     0.0150353778     0.0029787446
  234  C 26  S      0.0033481649     0.0278060390    -0.0000679504    -0.0004891762    -0.0000024989
  235  C 26  S      0.0144356557     0.0111146817     0.0003884815    -0.0169495872    -0.0020343950
  236  C 26  X      0.0004074872     0.0025729918     0.0000125955    -0.0000386713    -0.0000591935
  237  C 26  Y     -0.0001425796     0.0000104943    -0.0001453173    -0.0001552779     0.0000065069
  238  C 26  Z     -0.0000803361    -0.0012933828    -0.0000720585     0.0001583868     0.0000255523
  239  C 26  X      0.0204929651     0.0845900368     0.0021998506    -0.0134895074     0.0017344637
  240  C 26  Y      0.0021644048    -0.0010395271     0.0013868969     0.0025814918    -0.0001320589
  241  C 26  Z     -0.0124408558    -0.0424698506    -0.0007950816     0.0045675878    -0.0007849182
  242  C 26 XX      0.0005878786     0.0036022829     0.0001232702    -0.0002133340    -0.0000131270
  243  C 26 YY      0.0001420287    -0.0004600513    -0.0000223057    -0.0001974500    -0.0000401188
  244  C 26 ZZ      0.0002318106     0.0005500849    -0.0000096000    -0.0002115390    -0.0000345009
  245  C 26 XY     -0.0000330435    -0.0001052242    -0.0000007042    -0.0000054262    -0.0000023577
  246  C 26 XZ     -0.0002608309    -0.0023690944    -0.0001096201     0.0000233939    -0.0000172329
  247  C 26 YZ     -0.0000097194     0.0000511042     0.0000068603     0.0000150279    -0.0000038116
  248  C 27  S     -0.0715449013    -0.8505943733    -0.0010222093    -0.0201063673    -0.0046375479
  249  C 27  S     -0.0040170082    -0.0443745724    -0.0001920463    -0.0007806313     0.0001071352
  250  C 27  S     -0.0090036724    -0.0525946168    -0.0011647082     0.0054004165    -0.0004519960
  251  C 27  X      0.0000090619     0.0023259761     0.0000244061     0.0003365615     0.0001647448
  252  C 27  Y     -0.0000506353     0.0000197644     0.0000674752    -0.0000766111     0.0000230404
  253  C 27  Z      0.0000431359    -0.0011933949    -0.0000020282    -0.0001077603    -0.0001050749
  254  C 27  X      0.0255196137     0.0562826429     0.0018701885    -0.0189530146    -0.0006993573
  255  C 27  Y     -0.0037715354    -0.0009797628    -0.0010822878    -0.0027698977     0.0002290471
  256  C 27  Z     -0.0097629170    -0.0280639200    -0.0010014886     0.0122216485     0.0001614979
  257  C 27 XX     -0.0007520905    -0.0049492929    -0.0000387584     0.0005124247    -0.0000401747
  258  C 27 YY     -0.0001040945     0.0004012980    -0.0000071114     0.0001742852     0.0000428478
  259  C 27 ZZ     -0.0004189057    -0.0008834179    -0.0000346662     0.0000144510     0.0000737034
  260  C 27 XY     -0.0001745882     0.0001395528     0.0000360365    -0.0003279128     0.0000734421
  261  C 27 XZ      0.0006257289     0.0030180323     0.0000440439    -0.0000209740     0.0000473245
  262  C 27 YZ      0.0002425874    -0.0001122782    -0.0000178565    -0.0000210388     0.0000712884
  263  C 28  S     -0.0000121545    -0.0004129664     0.0003171565     0.0002162293    -0.0000158825
  264  C 28  S      0.0001910828     0.0008302178     0.0005802462    -0.0001654821     0.0000389511
  265  C 28  S     -0.0069838669    -0.0257053521     0.0000665722    -0.0030967594    -0.0006430829
  266  C 28  X     -0.0000061424     0.0000574018     0.0000397085    -0.0001208193     0.0000113470
  267  C 28  Y     -0.0000743482    -0.0001126888     0.0000561267     0.0000347804    -0.0000048391
  268  C 28  Z      0.0000401555     0.0000318103    -0.0000303485     0.0000153748    -0.0000017831
  269  C 28  X     -0.0047873733    -0.0115885881     0.0034888458     0.0007129373    -0.0005497173
  270  C 28  Y      0.0051125843     0.0186433936    -0.0058799614    -0.0038729030     0.0007732543
  271  C 28  Z     -0.0018785299    -0.0097578467     0.0026472751     0.0032371487    -0.0004051519
  272  C 28 XX     -0.0000377559    -0.0000910904    -0.0001058116    -0.0000546312    -0.0000010167
  273  C 28 YY      0.0000384755     0.0002380783    -0.0003680444    -0.0000082760     0.0000062521
  274  C 28 ZZ     -0.0000174933     0.0001355878     0.0000716867    -0.0000394316     0.0000059014
  275  C 28 XY     -0.0000061234     0.0000444785     0.0003028035    -0.0000190526     0.0000028575
  276  C 28 XZ      0.0000601570     0.0000366872     0.0000352831     0.0000494175     0.0000025716
  277  C 28 YZ      0.0000136859    -0.0001725291     0.0000166157     0.0000166361    -0.0000011018

                         16               17               18               19               20
                  -10.5903085318   -10.5893681019    -1.0090947750    -0.9818490168    -0.9518493029
    1  C  1  S     -0.0000084665    -0.0000256730    -0.1038092990     0.0366514744    -0.0044862048
    2  C  1  S      0.0000048314     0.0000535374     0.1922582908    -0.0707130216     0.0078261023
    3  C  1  S      0.0003719879    -0.0000068381     0.0689871382     0.0474051350    -0.0049759751
    4  C  1  X      0.0000087991     0.0000119339     0.0342448431    -0.0023225079     0.0000402212
    5  C  1  Y     -0.0000004898    -0.0000027579     0.0200581968    -0.0150197052     0.0010540664
    6  C  1  Z     -0.0000026688    -0.0000070975    -0.0528692656     0.0245886776    -0.0021775761
    7  C  1  X      0.0000839170     0.0000217909     0.0140647281     0.0132857326    -0.0020468522
    8  C  1  Y     -0.0000107225     0.0000211100     0.0135461640     0.0051280707    -0.0000519951
    9  C  1  Z     -0.0000903487     0.0000115120    -0.0245358455    -0.0206325693     0.0013195321
   10  C  1 XX      0.0000012981     0.0000101416     0.0115759085    -0.0028489434     0.0002796824
   11  C  1 YY     -0.0000003225     0.0000071430     0.0102148911    -0.0046375108     0.0004788917
   12  C  1 ZZ      0.0000051674     0.0000067172     0.0153358148    -0.0064286232     0.0006258335
   13  C  1 XY      0.0000016457     0.0000010479     0.0018239862    -0.0008749655     0.0000290409
   14  C  1 XZ      0.0000008478     0.0000014937    -0.0038556451     0.0007717943    -0.0000459223
   15  C  1 YZ     -0.0000017646     0.0000050677    -0.0036754266     0.0017312755    -0.0001853229
   16  C  2  S     -0.0000160709    -0.0000033516    -0.0796274343     0.0366402651    -0.0042394680
   17  C  2  S      0.0000067790     0.0000005766     0.1431731010    -0.0651245061     0.0076514389
   18  C  2  S     -0.0002454031    -0.0000881172     0.0247180746    -0.0530892680     0.0082339772
   19  C  2  X      0.0000021771     0.0000029451     0.0435908492    -0.0174342829     0.0017414870
   20  C  2  Y     -0.0000019908     0.0000014335     0.0417537319    -0.0211352167     0.0021352285
   21  C  2  Z      0.0000026987     0.0000046515     0.0079039384    -0.0005183191     0.0001752009
   22  C  2  X     -0.0000684967    -0.0000218568     0.0050468183    -0.0154644985     0.0020738088
   23  C  2  Y     -0.0000379185    -0.0000584978     0.0047377006    -0.0128430821     0.0023670313
   24  C  2  Z     -0.0000282615     0.0000534338     0.0019482069    -0.0056842187    -0.0002083724
   25  C  2 XX      0.0000008096     0.0000024569     0.0081486730    -0.0029807221     0.0003142559
   26  C  2 YY      0.0000034473     0.0000018096     0.0086148584    -0.0043590907     0.0004773907
   27  C  2 ZZ     -0.0000008776    -0.0000002529     0.0087076557    -0.0040713526     0.0005108609
   28  C  2 XY      0.0000014024    -0.0000000775     0.0068341730    -0.0035086960     0.0003397573
   29  C  2 XZ      0.0000000103     0.0000044961     0.0019877150    -0.0007482323     0.0000429081
   30  C  2 YZ     -0.0000001157    -0.0000007575    -0.0006768391     0.0003042936    -0.0000313979
   31  C  3  S     -0.0000224060     0.0000403190    -0.0773459065     0.0382968626    -0.0036547191
   32  C  3  S     -0.0000013726    -0.0000244698     0.1391241510    -0.0702308081     0.0071325448
   33  C  3  S      0.0003650303     0.0003565649     0.0307094659     0.0011563490    -0.0101613331
   34  C  3  X      0.0000006161    -0.0000061025     0.0196551095    -0.0087295817     0.0001873434
   35  C  3  Y      0.0000073591     0.0000053430    -0.0030033017     0.0009384289    -0.0006758523
   36  C  3  Z      0.0000040163    -0.0000006663     0.0568323368    -0.0268265481     0.0026812325
   37  C  3  X      0.0000999577     0.0000698165     0.0037452725    -0.0016491891    -0.0024584112
   38  C  3  Y      0.0000241080     0.0000048572     0.0009244014    -0.0033518018    -0.0003995937
   39  C  3  Z      0.0001358566     0.0001169775     0.0079087510     0.0030058826    -0.0039588516
   40  C  3 XX     -0.0000001758    -0.0000029684     0.0056720225    -0.0029817375     0.0002427007
   41  C  3 YY     -0.0000009578    -0.0000063276     0.0056786922    -0.0028488467     0.0003497605
   42  C  3 ZZ      0.0000037109    -0.0000031009     0.0132395550    -0.0067146802     0.0006608522
   43  C  3 XY      0.0000043766     0.0000045013     0.0036126909    -0.0018902363     0.0000714329
   44  C  3 XZ      0.0000021871    -0.0000003231     0.0030240349    -0.0013329027     0.0000405738
   45  C  3 YZ      0.0000022051     0.0000019695    -0.0012366379     0.0004067006    -0.0001178217
   46  C  4  S      0.0000098830    -0.0000195170    -0.0997748931     0.0455343370    -0.0024570710
   47  C  4  S      0.0000385340    -0.0000075533     0.1840249324    -0.0884802948     0.0040008056
   48  C  4  S     -0.0010068296    -0.0002182917     0.0478167168    -0.0346829461     0.0211010964
   49  C  4  X     -0.0000207794     0.0000082366    -0.0119521588     0.0087015636    -0.0025118347
   50  C  4  Y      0.0000008580     0.0000005681    -0.0522130319     0.0221907737    -0.0011857781
   51  C  4  Z      0.0000018245    -0.0000130583     0.0365836181    -0.0148486021     0.0014307084
   52  C  4  X     -0.0000301387     0.0001737067    -0.0080340294     0.0037075449    -0.0034712425
   53  C  4  Y      0.0003677472     0.0001909076    -0.0149685297     0.0097860132    -0.0083382984
   54  C  4  Z     -0.0002033442    -0.0001186601     0.0141718293    -0.0093127472     0.0058684304
   55  C  4 XX     -0.0000003956     0.0000167383     0.0096170805    -0.0048477503    -0.0000422400
   56  C  4 YY      0.0000007176    -0.0000065529     0.0141698257    -0.0068045803     0.0003976280
   57  C  4 ZZ      0.0000038659    -0.0000037789     0.0118057846    -0.0058716374     0.0004057855
   58  C  4 XY      0.0000052755    -0.0000044565     0.0020294001    -0.0015026370     0.0002820177
   59  C  4 XZ     -0.0000053305    -0.0000103465    -0.0014947495     0.0006881112     0.0000488360
   60  C  4 YZ      0.0000028308     0.0000076805    -0.0052128043     0.0018413448    -0.0002040709
   61  C  5  S      0.0000491405     0.0000864051    -0.1004587022     0.0280732126     0.0042696578
   62  C  5  S      0.0000053633    -0.0000339304     0.1864525251    -0.0499592646    -0.0069725948
   63  C  5  S     -0.0015011158    -0.0017520213     0.0192891372    -0.0415098273     0.0430287363
   64  C  5  X      0.0000153602    -0.0000055290    -0.0501257151     0.0224573135    -0.0065164480
   65  C  5  Y     -0.0000269122     0.0000156607    -0.0099275103    -0.0082287199     0.0007146370
   66  C  5  Z      0.0000106993    -0.0000193598     0.0290611393    -0.0008798267     0.0026442408
   67  C  5  X     -0.0014012391    -0.0015560493    -0.0361693847    -0.0631013344     0.0419245270
   68  C  5  Y      0.0005573743    -0.0002664973     0.0029704143     0.0023646189    -0.0034579092
   69  C  5  Z      0.0002254816     0.0010921386     0.0146949443     0.0342616300    -0.0195630757
   70  C  5 XX      0.0000032297    -0.0000164464     0.0151856587    -0.0053057603    -0.0000946557
   71  C  5 YY     -0.0000009880     0.0000011845     0.0076554514    -0.0018135405    -0.0001203845
   72  C  5 ZZ     -0.0000027213     0.0000068208     0.0088101572    -0.0017561982    -0.0002026456
   73  C  5 XY     -0.0000057177     0.0000108610    -0.0017821340     0.0011872593    -0.0000298459
   74  C  5 XZ      0.0000107479     0.0000020903    -0.0048694579     0.0009897633     0.0000242318
   75  C  5 YZ      0.0000105398    -0.0000060063    -0.0051950179     0.0008659418     0.0000261504
   76  C  6  S     -0.0000866095     0.0000591110    -0.0818110099     0.0370322816    -0.0035744711
   77  C  6  S      0.0000045348     0.0000060925     0.1515141669    -0.0705931471     0.0066587274
   78  C  6  S      0.0001782000     0.0000985037     0.0082559999    -0.0199996952    -0.0038415412
   79  C  6  X      0.0000019545    -0.0000068250     0.0171161465    -0.0059314149     0.0000687095
   80  C  6  Y     -0.0000015737    -0.0000007359    -0.0488502617     0.0200857260    -0.0020517807
   81  C  6  Z     -0.0000083550     0.0000003864    -0.0322321177     0.0161132061    -0.0010186058
   82  C  6  X      0.0000279400     0.0000075244     0.0038412588     0.0043647188    -0.0006568740
   83  C  6  Y     -0.0000048524    -0.0000410487    -0.0023502455     0.0076641297     0.0002559985
   84  C  6  Z     -0.0000847636    -0.0000435077    -0.0009408649     0.0030206196     0.0023747637
   85  C  6 XX     -0.0000016583    -0.0000069297     0.0090703942    -0.0041924414     0.0004438407
   86  C  6 YY      0.0000010289     0.0000025567     0.0123257660    -0.0055602525     0.0005462477
   87  C  6 ZZ      0.0000066268     0.0000038150     0.0095557946    -0.0047946284     0.0003128296
   88  C  6 XY      0.0000010201     0.0000003091    -0.0024368536     0.0002049787    -0.0000159752
   89  C  6 XZ      0.0000009612     0.0000072696    -0.0006421635     0.0003326649    -0.0000163599
   90  C  6 YZ      0.0000034273     0.0000002498     0.0039006059    -0.0021166086     0.0001395567
   91  C  7  S     -0.0000241546     0.0000045074    -0.0792051047    -0.1755023145    -0.0003834815
   92  C  7  S      0.0000227725    -0.0000031655     0.1500775298     0.3422924358     0.0000920751
   93  C  7  S     -0.0006899791    -0.0006258945     0.0208555363    -0.0225933239     0.0190891823
   94  C  7  X      0.0000052232     0.0000118871     0.0116741495     0.0892133846    -0.0001979982
   95  C  7  Y     -0.0000022992    -0.0000050879    -0.0205907922    -0.1496084654    -0.0003734913
   96  C  7  Z     -0.0000006105    -0.0000006873     0.0116828616     0.0896538331     0.0003847668
   97  C  7  X      0.0002826488     0.0002795719     0.0256467487     0.1241403212    -0.0113149088
   98  C  7  Y     -0.0005816549    -0.0004420702    -0.0418735410    -0.2066409283     0.0185758797
   99  C  7  Z      0.0003813310     0.0002410986     0.0246747124     0.1215577113    -0.0107254448
  100  C  7 XX      0.0000056707    -0.0000012796     0.0049206782     0.0114742798    -0.0000090575
  101  C  7 YY     -0.0000004625    -0.0000023339     0.0105439964     0.0242952660     0.0000117397
  102  C  7 ZZ      0.0000031479    -0.0000007957     0.0048868076     0.0110885259    -0.0000708730
  103  C  7 XY      0.0000019843     0.0000021037    -0.0062706003    -0.0140733950    -0.0001022399
  104  C  7 XZ     -0.0000043205     0.0000002920     0.0036399377     0.0080829798     0.0000771803
  105  C  7 YZ      0.0000029446     0.0000028101    -0.0066467863    -0.0141590336    -0.0000196851
  106  C  8  S     -0.0003964043    -0.0012512543    -0.0026731153     0.0009449556     0.1364240437
  107  C  8  S      0.0001321919     0.0002120526     0.0044364862     0.0002999791    -0.2602619728
  108  C  8  S      0.0029829945     0.0048828477    -0.0120427948     0.0147329445    -0.0155531159
  109  C  8  X      0.0000463195    -0.0002300424    -0.0008521194     0.0001112790    -0.0362040851
  110  C  8  Y     -0.0004338578     0.0003988462     0.0000674198    -0.0000687300     0.0012500351
  111  C  8  Z      0.0003603519    -0.0002350058     0.0003409038     0.0000063837     0.0175368353
  112  C  8  X     -0.0012367321     0.0004345249     0.0072665739    -0.0150292855    -0.0151380278
  113  C  8  Y      0.0036088889    -0.0030514010    -0.0020141888     0.0013310296     0.0002844960
  114  C  8  Z     -0.0025586137     0.0024809306    -0.0015988729     0.0062514453     0.0075352009
  115  C  8 XX     -0.0001999954    -0.0004520928     0.0000641874     0.0002593857    -0.0167271682
  116  C  8 YY     -0.0002591182    -0.0003647920     0.0001440280     0.0001205570    -0.0134440571
  117  C  8 ZZ     -0.0002972408    -0.0001768458     0.0000903860     0.0001570764    -0.0118002544
  118  C  8 XY     -0.0000523134     0.0002915294    -0.0000530850     0.0000106980     0.0038098835
  119  C  8 XZ      0.0001564152     0.0000184923     0.0000248466    -0.0000603819     0.0040863801
  120  C  8 YZ      0.0002771004     0.0002382795    -0.0000864314     0.0000356697     0.0075768653
  121  N  9  S     -0.0000001263     0.0000001621     0.0668402787     0.2142976887     0.0005519361
  122  N  9  S      0.0000094471     0.0000046796     0.1313207491     0.4240586989     0.0005525033
  123  N  9  S     -0.0003763063    -0.0002498460    -0.0068411306    -0.0601339906     0.0143797638
  124  N  9  X      0.0000039612    -0.0000045477     0.0279189845     0.0871991991     0.0002884027
  125  N  9  Y     -0.0000007848    -0.0000001765    -0.0465872007    -0.1455922364    -0.0003052626
  126  N  9  Z     -0.0000016154     0.0000034273     0.0276647437     0.0861670263     0.0001288018
  127  N  9  X      0.0000638698     0.0000079768     0.0039380684     0.0179964914    -0.0016078903
  128  N  9  Y     -0.0000647422    -0.0000375277    -0.0071869537    -0.0308888199     0.0027249159
  129  N  9  Z      0.0000239664     0.0000354491     0.0043543116     0.0189561644    -0.0017013743
  130  N  9 XX     -0.0000010352     0.0000016867     0.0032519536     0.0102296520    -0.0000428114
  131  N  9 YY      0.0000015503     0.0000017016     0.0065019236     0.0203736138    -0.0000129281
  132  N  9 ZZ      0.0000019654    -0.0000001044     0.0032026692     0.0099307411    -0.0000584697
  133  N  9 XY      0.0000012387    -0.0000018445    -0.0035711619    -0.0110990393    -0.0000590772
  134  N  9 XZ      0.0000000108     0.0000007471     0.0021133150     0.0064586217     0.0000351215
  135  N  9 YZ     -0.0000015591     0.0000001656    -0.0035804816    -0.0109877151    -0.0000419962
  136  C 10  S      0.1031450515    -0.0000405039    -0.0011882236     0.0005356789     0.1149396659
  137  C 10  S      0.0054273163     0.0003829086     0.0020342012    -0.0007801178    -0.2113350939
  138  C 10  S     -0.0203604180     0.0014236938     0.0040698384     0.0028374861    -0.0676744238
  139  C 10  X      0.0017884711     0.0002058565    -0.0001990341    -0.0000663634    -0.0310707435
  140  C 10  Y     -0.0001514984    -0.0001387205    -0.0005493800     0.0002011641     0.0458182637
  141  C 10  Z     -0.0007873504     0.0000170103     0.0006448431    -0.0001609064    -0.0245919671
  142  C 10  X     -0.0007845186    -0.0003211083    -0.0002432520     0.0031594148    -0.0106791092
  143  C 10  Y      0.0011986950    -0.0001790765    -0.0002841999    -0.0020727449     0.0123186625
  144  C 10  Z     -0.0006598625     0.0003240716     0.0003355793     0.0002741897    -0.0053745856
  145  C 10 XX      0.0017529238     0.0002990071     0.0001475121    -0.0000510742    -0.0147929973
  146  C 10 YY      0.0001551239     0.0001432808     0.0001168898    -0.0000542739    -0.0113704774
  147  C 10 ZZ      0.0005126189     0.0002184405     0.0001388699    -0.0000974865    -0.0098931270
  148  C 10 XY     -0.0001058465     0.0000393905     0.0000260999    -0.0000649305     0.0035824737
  149  C 10 XZ     -0.0010551193    -0.0001582105    -0.0000976409     0.0000562806     0.0041231578
  150  C 10 YZ     -0.0002874529    -0.0000729045    -0.0001036964     0.0000281062     0.0072202833
  151  C 11  S     -0.9191721208    -0.0510192013    -0.0005838755     0.0003552679     0.1027878405
  152  C 11  S     -0.0383403067    -0.0019938720     0.0011946706    -0.0008940450    -0.1890489372
  153  C 11  S      0.0380821610     0.0081358967    -0.0015312972    -0.0033743664    -0.0277299058
  154  C 11  X      0.0000615626    -0.0004385522    -0.0002191181     0.0001994866     0.0176016550
  155  C 11  Y      0.0011317054     0.0004709991    -0.0002137699     0.0001574126     0.0363668165
  156  C 11  Z     -0.0010365366    -0.0001920921     0.0003063234    -0.0002376758    -0.0413341192
  157  C 11  X     -0.0012752156     0.0028207179     0.0004553427     0.0001606192     0.0008667183
  158  C 11  Y     -0.0028631414    -0.0011007964     0.0005190014     0.0002330924     0.0029033976
  159  C 11  Z      0.0031992031    -0.0004756779    -0.0006723758    -0.0002983757    -0.0030307084
  160  C 11 XX     -0.0017739947    -0.0005462564     0.0000686595    -0.0000816761    -0.0130158175
  161  C 11 YY     -0.0004574632    -0.0004000744     0.0000745875    -0.0000767566    -0.0100594893
  162  C 11 ZZ      0.0001220367    -0.0001371080     0.0000702097    -0.0000733429    -0.0090654295
  163  C 11 XY      0.0012771786     0.0004131049    -0.0000070373     0.0000070080     0.0027527389
  164  C 11 XZ      0.0005839822     0.0000038574    -0.0000087572    -0.0000007930     0.0038743596
  165  C 11 YZ      0.0009520552     0.0002757808    -0.0000152220    -0.0000045215     0.0064392302
  166  C 12  S      0.3324485532     0.1944871534    -0.0004755937     0.0003124477     0.0992352161
  167  C 12  S      0.0147433235     0.0093530756     0.0008795287    -0.0007590401    -0.1821133708
  168  C 12  S     -0.0246689347    -0.0232004077     0.0006774960     0.0017927890    -0.0555392788
  169  C 12  X     -0.0015323519    -0.0007772420    -0.0003420299     0.0002626499     0.0508507496
  170  C 12  Y      0.0014311982    -0.0011801164     0.0000024382    -0.0000053186    -0.0022824192
  171  C 12  Z     -0.0004809545     0.0014474619     0.0001182793    -0.0001133186    -0.0241559760
  172  C 12  X      0.0023168842     0.0020422630    -0.0003550447    -0.0007742056     0.0157073331
  173  C 12  Y      0.0000341597    -0.0001805964     0.0001657313     0.0001192516    -0.0008047230
  174  C 12  Z     -0.0012239449    -0.0008911675    -0.0000451357     0.0003234084    -0.0073698547
  175  C 12 XX      0.0010241825     0.0004422528     0.0000797066    -0.0000803317    -0.0133333389
  176  C 12 YY      0.0011512055     0.0012145790     0.0000472468    -0.0000386642    -0.0094812611
  177  C 12 ZZ      0.0002070462     0.0010856999     0.0000446842    -0.0000555317    -0.0084124343
  178  C 12 XY     -0.0012557470    -0.0000037364    -0.0000158457    -0.0000094960     0.0031278671
  179  C 12 XZ      0.0002466940    -0.0004287249    -0.0000195014     0.0000174508     0.0038955909
  180  C 12 YZ     -0.0009789664    -0.0015343102    -0.0000164724    -0.0000214063     0.0059432913
  181  C 13  S      0.1109807461    -0.9598905349    -0.0005844784     0.0003421233     0.1018522578
  182  C 13  S      0.0044970053    -0.0397982874     0.0011068242    -0.0008292735    -0.1872781504
  183  C 13  S      0.0044346537     0.0379399463     0.0002260797    -0.0037124263    -0.0268994091
  184  C 13  X     -0.0004042678     0.0009031203    -0.0003858834     0.0002953210     0.0403856211
  185  C 13  Y     -0.0004861728    -0.0010514383     0.0002217058    -0.0001764943    -0.0387389779
  186  C 13  Z      0.0006394648     0.0004694374     0.0000069474     0.0000088830     0.0136055775
  187  C 13  X      0.0021802021    -0.0024481666     0.0001747050     0.0004744839     0.0023891824
  188  C 13  Y      0.0005095417     0.0031155808     0.0001520929    -0.0000930463    -0.0032547877
  189  C 13  Z     -0.0015742024    -0.0015067023    -0.0002026476    -0.0001702846     0.0016761140
  190  C 13 XX     -0.0001381740    -0.0011864560     0.0000979439    -0.0000755863    -0.0133485589
  191  C 13 YY     -0.0004662029    -0.0002853152     0.0000585188    -0.0000654907    -0.0100418986
  192  C 13 ZZ     -0.0004880148    -0.0005294660     0.0000619215    -0.0000787799    -0.0084342140
  193  C 13 XY     -0.0001135878     0.0000879201    -0.0000197807    -0.0000100459     0.0036468140
  194  C 13 XZ      0.0001190484     0.0013147473    -0.0000249361     0.0000135422     0.0032970021
  195  C 13 YZ      0.0004259396     0.0014334551    -0.0000167062     0.0000002578     0.0060041844
  196  C 14  S     -0.0365527653     0.1337386389    -0.0011917482     0.0005044391     0.1137516315
  197  C 14  S     -0.0014251429     0.0068680232     0.0019242709    -0.0006855417    -0.2091667187
  198  C 14  S      0.0044535272    -0.0205775914    -0.0001757080     0.0049915986    -0.0676061850
  199  C 14  X     -0.0001221120     0.0017653352    -0.0004593324     0.0000070852    -0.0028665983
  200  C 14  Y      0.0000771275     0.0000781820     0.0006158497    -0.0001461598    -0.0446441223
  201  C 14  Z     -0.0000057899    -0.0009768151    -0.0002539470     0.0001089346     0.0410564542
  202  C 14  X     -0.0012037790     0.0004916205     0.0001156158     0.0016962876    -0.0036088750
  203  C 14  Y      0.0007844136    -0.0014708094    -0.0011373931     0.0018298615    -0.0118442924
  204  C 14  Z     -0.0000773851     0.0010518852     0.0009113262    -0.0024328902     0.0123400600
  205  C 14 XX      0.0000574640     0.0019839463     0.0001428825    -0.0000964937    -0.0147467685
  206  C 14 YY      0.0001277547     0.0001883185     0.0001043647    -0.0000499136    -0.0112805911
  207  C 14 ZZ      0.0000856187     0.0003961140     0.0000657888    -0.0000199219    -0.0096809718
  208  C 14 XY     -0.0000293296    -0.0003634328    -0.0000761441     0.0000610056     0.0037551696
  209  C 14 XZ      0.0000738047    -0.0009748332    -0.0000000037    -0.0000266722     0.0039717405
  210  C 14 YZ      0.0000251137    -0.0002110412    -0.0000535324    -0.0000225590     0.0071010608
  211  H 15  S     -0.0000040165     0.0000021356     0.0316489532    -0.0085543296     0.0016100954
  212  H 15  S     -0.0000050751     0.0000003650     0.0078937329     0.0001250266     0.0001606694
  213  H 16  S     -0.0000003511    -0.0000081476     0.0203285767    -0.0103043099     0.0014640924
  214  H 16  S      0.0000079235    -0.0000083275     0.0022915075    -0.0025035401     0.0002928838
  215  H 17  S      0.0000051693     0.0000007357     0.0196223652    -0.0103387122     0.0009477977
  216  H 17  S      0.0000140125    -0.0000040327     0.0018419090    -0.0009718394    -0.0001763649
  217  H 18  S     -0.0000025420    -0.0000097185     0.0294449827    -0.0145976937     0.0007652818
  218  H 18  S     -0.0000422497    -0.0000863848     0.0068646469    -0.0030634602     0.0014144801
  219  H 19  S     -0.0000048595    -0.0000079619     0.0297314919    -0.0135401446     0.0014373858
  220  H 19  S      0.0000084055     0.0000341891     0.0017851798    -0.0053420331    -0.0004193566
  221  H 20  S     -0.0000022893     0.0000031369     0.0290477638    -0.0140209171     0.0016505172
  222  H 20  S     -0.0000204784    -0.0000027432     0.0051366656     0.0017362089     0.0005453237
  223  H 21  S      0.0000821797    -0.0000531811     0.0004673032     0.0002365177    -0.0416403351
  224  H 21  S      0.0026962942    -0.0001216684    -0.0007084186     0.0003333927    -0.0023598541
  225  H 22  S      0.0025783069    -0.0002466245     0.0000984074    -0.0000666972    -0.0346224144
  226  H 22  S     -0.0070666748    -0.0013638687    -0.0001748464     0.0004877914    -0.0041749340
  227  H 23  S     -0.0007533934    -0.0002838131     0.0001448999    -0.0000396371    -0.0339270229
  228  H 23  S      0.0037517770     0.0032018796    -0.0000126425     0.0001568213    -0.0052131410
  229  H 24  S     -0.0007184332     0.0026541359     0.0001623293    -0.0000449081    -0.0340879120
  230  H 24  S     -0.0003958250    -0.0072683337    -0.0000204209     0.0006284481    -0.0041885137
  231  H 25  S      0.0000391120    -0.0000433881     0.0003898528     0.0002753935    -0.0406749170
  232  H 25  S     -0.0006076526     0.0028471145    -0.0007853080    -0.0005028107    -0.0020016037
  233  C 26  S     -0.0011725878    -0.0011765239    -0.0293414256     0.0071393767     0.0243541594
  234  C 26  S      0.0000384459     0.0000431013     0.0538318026    -0.0119179502    -0.0445487112
  235  C 26  S      0.0010182833     0.0006343430     0.0602949008    -0.0066266926    -0.0072772099
  236  C 26  X      0.0000343124     0.0000644117    -0.0199316996     0.0056821686    -0.0186595705
  237  C 26  Y      0.0000185802    -0.0000223352    -0.0005828565    -0.0012580373     0.0004019075
  238  C 26  Z     -0.0000347579    -0.0000141169     0.0102941661    -0.0013567485     0.0091327737
  239  C 26  X     -0.0014449385    -0.0025161213    -0.0153329491    -0.0691592592     0.0670850067
  240  C 26  Y     -0.0002043682     0.0002704415    -0.0006886496     0.0016441892    -0.0009934757
  241  C 26  Z      0.0009378646     0.0010559176     0.0096737719     0.0332129654    -0.0336886890
  242  C 26 XX     -0.0000012929    -0.0000182253     0.0048884743    -0.0012252415    -0.0043581663
  243  C 26 YY      0.0000275931     0.0000361077     0.0007802478    -0.0000715969    -0.0013644894
  244  C 26 ZZ      0.0000164165     0.0000314500     0.0019191163    -0.0002621975    -0.0021361011
  245  C 26 XY     -0.0000051542     0.0000133124     0.0000962251     0.0001089359     0.0000650599
  246  C 26 XZ      0.0000250762     0.0000248032    -0.0025151808     0.0005310611     0.0017631814
  247  C 26 YZ      0.0000075206    -0.0000000848    -0.0002558494    -0.0000464638     0.0000572530
  248  C 27  S      0.0011227340     0.0012446470    -0.0089948526     0.0022956544     0.0594668846
  249  C 27  S     -0.0000751506    -0.0001706020     0.0177199255     0.0003256501    -0.1111873690
  250  C 27  S      0.0008185568     0.0015111599     0.0021534259     0.0500970638    -0.1204963092
  251  C 27  X     -0.0000669233    -0.0001879436    -0.0074534889     0.0017961739    -0.0293071499
  252  C 27  Y     -0.0001295131     0.0001226807    -0.0001727912    -0.0002715762     0.0013042632
  253  C 27  Z      0.0001494332    -0.0000126008     0.0038262275    -0.0006140959     0.0139254038
  254  C 27  X      0.0000954018    -0.0003537797     0.0155291838    -0.0416885945     0.0034055541
  255  C 27  Y     -0.0000120569    -0.0000536992     0.0004138889     0.0003203030     0.0003594552
  256  C 27  Z     -0.0000465276     0.0002286334    -0.0091860002     0.0217015708    -0.0020102220
  257  C 27 XX      0.0000774620     0.0000473695     0.0020717542    -0.0003792226    -0.0120579347
  258  C 27 YY     -0.0000218572    -0.0000390517     0.0006785535     0.0004239905    -0.0021641397
  259  C 27 ZZ     -0.0000534288    -0.0000072993     0.0010148016     0.0002938127    -0.0043795858
  260  C 27 XY     -0.0000761545     0.0000066360     0.0000080800     0.0000591393     0.0005453612
  261  C 27 XZ     -0.0000193360    -0.0001026201    -0.0008051169     0.0003700881     0.0057106193
  262  C 27 YZ     -0.0000093824    -0.0000817889    -0.0000440402    -0.0000538779     0.0002860097
  263  C 28  S     -0.0000042934     0.0000381581    -0.1103043536    -0.0003732198    -0.0008411678
  264  C 28  S     -0.0000300237    -0.0000521179     0.2061054440     0.0052937395     0.0024726175
  265  C 28  S      0.0009834846     0.0000174921     0.0744709239     0.1729123410    -0.0146764782
  266  C 28  X      0.0000002383    -0.0000206795    -0.0192736717     0.0276188751    -0.0027972678
  267  C 28  Y      0.0000084961     0.0000046324     0.0322993741    -0.0399992780     0.0001497532
  268  C 28  Z     -0.0000037462     0.0000031764    -0.0305448367     0.0260213631     0.0008833483
  269  C 28  X      0.0006790660     0.0003580307     0.0137673468     0.0967490260    -0.0163991633
  270  C 28  Y     -0.0005328400    -0.0007520102    -0.0230587445    -0.1397451665     0.0213676050
  271  C 28  Z      0.0001066338     0.0005003758     0.0115053964     0.0747043756    -0.0106680406
  272  C 28 XX      0.0000050841    -0.0000052090     0.0133038158    -0.0009555621     0.0001796771
  273  C 28 YY     -0.0000044812    -0.0000081309     0.0120802928     0.0014148674     0.0001927742
  274  C 28 ZZ      0.0000026475    -0.0000104116     0.0096237568    -0.0002449393     0.0000133783
  275  C 28 XY      0.0000008293    -0.0000032149    -0.0048817953    -0.0011456076    -0.0001680601
  276  C 28 XZ     -0.0000111875     0.0000035530    -0.0004738676     0.0008608602     0.0002334021
  277  C 28 YZ     -0.0000061568     0.0000053738    -0.0080612008    -0.0002621137     0.0000233151

                         21               22               23               24               25
                   -0.8807121157    -0.8552735298    -0.8281472963    -0.8265667153    -0.8017697602
    1  C  1  S     -0.0386217908     0.0009987908     0.0011845224    -0.1073138766    -0.0502676755
    2  C  1  S      0.0740801676    -0.0016831670    -0.0021248374     0.2195887967     0.1080645810
    3  C  1  S     -0.0087519333    -0.0424741507    -0.0026900556    -0.0494970438    -0.0394605550
    4  C  1  X     -0.0319599538     0.0552078254    -0.0008457429     0.0364929376    -0.0297667595
    5  C  1  Y      0.0133841315    -0.0153730823     0.0002302630    -0.0244543390    -0.0775292466
    6  C  1  Z     -0.0281851319     0.0295563738    -0.0003425962     0.0063593722    -0.0358461672
    7  C  1  X     -0.0174999316     0.0061068673    -0.0006633105    -0.0093705322    -0.0154200099
    8  C  1  Y      0.0056004107    -0.0104319465     0.0007052684    -0.0104265474    -0.0338157360
    9  C  1  Z     -0.0024910791     0.0217501797     0.0001274063     0.0260190709     0.0020195336
   10  C  1 XX      0.0003464510     0.0050177583    -0.0001781898     0.0160443146     0.0067020928
   11  C  1 YY      0.0052869176    -0.0010839571    -0.0001085863     0.0119810387     0.0001439788
   12  C  1 ZZ      0.0084398222    -0.0050782328    -0.0000952748     0.0126803143     0.0129519452
   13  C  1 XY      0.0009307353    -0.0014306486     0.0000273308    -0.0009870610    -0.0015769145
   14  C  1 XZ      0.0020442053    -0.0035488122     0.0000454741    -0.0023229272     0.0030312874
   15  C  1 YZ     -0.0012528072     0.0005908310     0.0000346149     0.0003132268     0.0039602876
   16  C  2  S     -0.0722274265     0.0785320424    -0.0006472619    -0.0086440450    -0.1343040231
   17  C  2  S      0.1370715273    -0.1508295309     0.0011658432     0.0177369488     0.2608095399
   18  C  2  S      0.0484890599    -0.0093718457     0.0013518175     0.0485714575     0.0986532183
   19  C  2  X      0.0182145413    -0.0139411171     0.0000367553     0.0058888225     0.0185124976
   20  C  2  Y      0.0339482637    -0.0402322908     0.0005621450    -0.0228425989     0.0115646275
   21  C  2  Z     -0.0093822828     0.0327234299    -0.0010644280     0.0688221104    -0.0155114247
   22  C  2  X      0.0052962335     0.0092555264     0.0002780872     0.0178075778     0.0134447029
   23  C  2  Y      0.0093247126     0.0032796311    -0.0001781289     0.0090111089     0.0102049420
   24  C  2  Z      0.0005554112     0.0080520435     0.0001739592     0.0365162025     0.0127822770
   25  C  2 XX      0.0051112434    -0.0053918210     0.0000405759     0.0019578219     0.0132850620
   26  C  2 YY      0.0097352765    -0.0114836717     0.0000966742    -0.0012029347     0.0147136941
   27  C  2 ZZ      0.0091198113    -0.0094150273     0.0000599789     0.0034715863     0.0184684339
   28  C  2 XY      0.0052578090    -0.0057751044     0.0000481926    -0.0005944370     0.0073229095
   29  C  2 XZ      0.0001459525     0.0013923042    -0.0000489855     0.0051108380     0.0016804096
   30  C  2 YZ     -0.0010902306     0.0022910801    -0.0000622348     0.0031831268    -0.0032424376
   31  C  3  S     -0.0626056208     0.0876427975    -0.0015238007     0.0759857888    -0.0604397639
   32  C  3  S      0.1193759707    -0.1672288289     0.0027746444    -0.1477590133     0.1156266354
   33  C  3  S      0.0030463324    -0.0819197334    -0.0000389287    -0.0833594861     0.0200486989
   34  C  3  X     -0.0118516787     0.0109581439     0.0000674780    -0.0290840716    -0.0568528742
   35  C  3  Y     -0.0169850474     0.0173878114    -0.0000836079    -0.0231350888    -0.0864246379
   36  C  3  Z      0.0392007046    -0.0424124190     0.0003866045    -0.0094028773     0.0315516082
   37  C  3  X     -0.0101670431    -0.0038126240    -0.0004961648    -0.0225296184    -0.0241387137
   38  C  3  Y     -0.0047812831    -0.0000539997    -0.0001256012    -0.0213021312    -0.0316619100
   39  C  3  Z     -0.0044212082    -0.0214333017    -0.0002743087    -0.0201337836    -0.0018598737
   40  C  3 XX      0.0029167566    -0.0052292428     0.0001172815    -0.0085884562     0.0021520520
   41  C  3 YY      0.0060785067    -0.0086252985     0.0001325314    -0.0076820735     0.0058730284
   42  C  3 ZZ      0.0117141172    -0.0155125166     0.0002018212    -0.0107376830     0.0110510839
   43  C  3 XY      0.0024701427    -0.0043121168     0.0000660250    -0.0051244252     0.0001737296
   44  C  3 XZ     -0.0004869281     0.0002379832     0.0000008265    -0.0027127313    -0.0033588469
   45  C  3 YZ     -0.0016729262     0.0016075829    -0.0000161214    -0.0013913318    -0.0075510736
   46  C  4  S     -0.0097707979     0.0258795560    -0.0009967204     0.1009771683     0.1123661353
   47  C  4  S      0.0163557606    -0.0531918530     0.0014733683    -0.2071491737    -0.2270740097
   48  C  4  S      0.0624297864     0.0555367620     0.0104622868     0.0557059811    -0.0452844547
   49  C  4  X     -0.0563575621     0.0555365033    -0.0001534844    -0.0043894932    -0.0207363702
   50  C  4  Y      0.0000257737     0.0025294209    -0.0003177816     0.0192330169    -0.0197399514
   51  C  4  Z      0.0013358656     0.0160418422    -0.0006063705     0.0288922197    -0.0528425138
   52  C  4  X     -0.0213367316     0.0095638130     0.0019344861     0.0000416898     0.0005193690
   53  C  4  Y     -0.0210029507    -0.0252984433    -0.0019750890    -0.0250929443    -0.0079178794
   54  C  4  Z      0.0160567094     0.0205915329     0.0008112811     0.0233411384    -0.0284478076
   55  C  4 XX      0.0000150220    -0.0043348202     0.0002198431    -0.0139720351    -0.0109821378
   56  C  4 YY      0.0013437285    -0.0033414633     0.0000698907    -0.0143941096    -0.0131210657
   57  C  4 ZZ      0.0023100720    -0.0028439856     0.0000063666    -0.0101448833    -0.0187379125
   58  C  4 XY      0.0055503094    -0.0061002749    -0.0000015764    -0.0015805070     0.0032581216
   59  C  4 XZ     -0.0014377126     0.0020216209    -0.0000205202    -0.0004993924     0.0023615908
   60  C  4 YZ      0.0007295862    -0.0023544320     0.0000577432    -0.0009037701     0.0033968919
   61  C  5  S      0.1101428679    -0.0858304984    -0.0001416339     0.0553810567     0.0348812258
   62  C  5  S     -0.2155088170     0.1719117564     0.0000929943    -0.1127969398    -0.0695777382
   63  C  5  S      0.0391366214     0.1200509328     0.0042050704    -0.0372132730    -0.0881822075
   64  C  5  X     -0.0494969001    -0.0010059332     0.0005413394    -0.0288796349     0.0645735341
   65  C  5  Y      0.0282063247    -0.0454823649     0.0008682747    -0.0560252393    -0.0524750307
   66  C  5  Z     -0.0052097211     0.0526342764    -0.0013048209     0.0778004720    -0.0040953420
   67  C  5  X      0.0884172090     0.1187468921     0.0021384882     0.0611529071    -0.0462605790
   68  C  5  Y     -0.0085306575    -0.0204119089    -0.0092318584    -0.0480240516    -0.0300440566
   69  C  5  Z     -0.0416733319    -0.0401301371     0.0074113905     0.0178688704     0.0407816071
   70  C  5 XX     -0.0124260672     0.0091318966     0.0000459084    -0.0112924719    -0.0065580060
   71  C  5 YY     -0.0096251419     0.0092891030     0.0000127189    -0.0043998624    -0.0050213295
   72  C  5 ZZ     -0.0111642082     0.0106844636    -0.0000405547    -0.0030782221    -0.0032147177
   73  C  5 XY      0.0005865319     0.0004212346    -0.0000764522     0.0048130435     0.0058542808
   74  C  5 XZ      0.0049191051    -0.0055233973     0.0000506953    -0.0017601488     0.0013428231
   75  C  5 YZ      0.0047111832    -0.0058083856    -0.0000079519    -0.0008855161     0.0004264800
   76  C  6  S     -0.0354918840     0.0221516571     0.0001719103    -0.0062070220     0.1011147297
   77  C  6  S      0.0684700423    -0.0435858250    -0.0003456430     0.0119106049    -0.1995698672
   78  C  6  S     -0.0004591797    -0.0173570649    -0.0020347915     0.0023317784    -0.0252815530
   79  C  6  X     -0.0140683674     0.0175123564    -0.0001368114    -0.0118676236    -0.0388664540
   80  C  6  Y     -0.0167393637     0.0019715490     0.0004196699    -0.0381347812    -0.0215937924
   81  C  6  Z     -0.0111658594     0.0206162248    -0.0005109351     0.0478169934     0.0357117442
   82  C  6  X     -0.0118199382     0.0103105326    -0.0003048159    -0.0086225658    -0.0167571666
   83  C  6  Y     -0.0017243289    -0.0029196453     0.0001553493    -0.0226421109    -0.0229876265
   84  C  6  Z      0.0035392805     0.0160979398     0.0004575555     0.0289954838     0.0089664630
   85  C  6 XX      0.0031652451    -0.0012864857    -0.0000407897     0.0000715046    -0.0163309774
   86  C  6 YY      0.0056493641    -0.0023459801    -0.0000702075     0.0068116500    -0.0080895184
   87  C  6 ZZ      0.0047649035    -0.0051638587     0.0000163179    -0.0044265532    -0.0152240130
   88  C  6 XY      0.0015504420    -0.0023027112     0.0000138215    -0.0004282378     0.0033293315
   89  C  6 XZ      0.0013290569    -0.0011934217     0.0000245375     0.0023521461     0.0020421523
   90  C  6 YZ      0.0017433667    -0.0021369686     0.0000104142    -0.0022672678    -0.0020873924
   91  C  7  S      0.0083412159    -0.0226268433     0.0004900051    -0.0293725593    -0.0157781492
   92  C  7  S     -0.0166355579     0.0416444078    -0.0009177463     0.0589386653     0.0358079702
   93  C  7  S      0.0458636482     0.0657155789     0.0017875197     0.0511406672    -0.0423590441
   94  C  7  X      0.0231494664    -0.0468730360     0.0008755278    -0.0593306507    -0.0290735892
   95  C  7  Y     -0.0508181771     0.0853562155    -0.0013430349     0.0841416446     0.0385256832
   96  C  7  Z      0.0330667346    -0.0517994081     0.0007558539    -0.0455869109    -0.0247846392
   97  C  7  X     -0.0158186175    -0.0484926278     0.0018243714    -0.0180846336     0.0306507420
   98  C  7  Y      0.0284341635     0.0799014607    -0.0008899146     0.0401822084    -0.0431353313
   99  C  7  Z     -0.0160384182    -0.0477596791    -0.0002890501    -0.0270724167     0.0264742932
  100  C  7 XX     -0.0003597842     0.0015175744    -0.0000834835     0.0035791694     0.0027098009
  101  C  7 YY     -0.0019091344     0.0041786247    -0.0000485769     0.0049753982     0.0029532918
  102  C  7 ZZ     -0.0015395415     0.0023975464    -0.0000250595     0.0025736158     0.0022848682
  103  C  7 XY      0.0000636690    -0.0015412825     0.0000443211    -0.0027522071    -0.0014649546
  104  C  7 XZ     -0.0001139953     0.0010967164     0.0000054521     0.0015620978     0.0010237261
  105  C  7 YZ      0.0013092710    -0.0023742376     0.0000048109    -0.0019020663    -0.0012915822
  106  C  8  S      0.0580539673     0.1046009894     0.0013012413    -0.0769365538     0.0450739434
  107  C  8  S     -0.1147208732    -0.2105282384    -0.0024365416     0.1544942150    -0.0886667093
  108  C  8  S      0.0410634601    -0.0571142966    -0.0011932814     0.1025679927    -0.0787631683
  109  C  8  X      0.0458833252     0.0327844583     0.0288295726     0.0139800911    -0.0354262445
  110  C  8  Y     -0.0012974677    -0.0010103806    -0.0945472232    -0.0022251854     0.0015062027
  111  C  8  Z     -0.0224044828    -0.0159873438     0.0690495932    -0.0052381744     0.0168667462
  112  C  8  X     -0.0099808185     0.0572216727     0.0077114895    -0.0672469514     0.0461921140
  113  C  8  Y      0.0050024903    -0.0057932509    -0.0193685332     0.0049767011    -0.0028065120
  114  C  8  Z      0.0010015402    -0.0249935622     0.0131999103     0.0296488158    -0.0185715157
  115  C  8 XX     -0.0067281467    -0.0131946293     0.0029403404     0.0095471495    -0.0050290230
  116  C  8 YY     -0.0050545750    -0.0108818794     0.0002364710     0.0091189086    -0.0059729078
  117  C  8 ZZ     -0.0048792056    -0.0099947310    -0.0035620459     0.0078104790    -0.0046947112
  118  C  8 XY      0.0009338170     0.0022863645    -0.0057322671    -0.0021490379     0.0015151825
  119  C  8 XZ      0.0014392944     0.0026240147     0.0033008049    -0.0014439627     0.0003335447
  120  C  8 YZ      0.0017310020     0.0044870203     0.0026524869    -0.0042599919     0.0031635439
  121  N  9  S      0.0259929529    -0.0381373812     0.0005217224    -0.0350836771    -0.0162122405
  122  N  9  S      0.0511696172    -0.0784650440     0.0012325058    -0.0703673317    -0.0315074435
  123  N  9  S      0.0375845799     0.0301596785    -0.0016576907    -0.0119786308    -0.0518490571
  124  N  9  X      0.0109232625    -0.0142366804     0.0001023322    -0.0096648080    -0.0039443346
  125  N  9  Y     -0.0151916925     0.0217953188    -0.0002994625     0.0194184951     0.0093584960
  126  N  9  Z      0.0084251324    -0.0129258613     0.0002343292    -0.0126911177    -0.0047068015
  127  N  9  X     -0.0033952273    -0.0057115454    -0.0000544401    -0.0033473480     0.0027780614
  128  N  9  Y      0.0036455049     0.0109858621    -0.0005845423     0.0011824624    -0.0092778099
  129  N  9  Z     -0.0024115975    -0.0060993222     0.0006065138     0.0009641809     0.0039610169
  130  N  9 XX      0.0012841020    -0.0020845820     0.0000671342    -0.0010540543    -0.0003204771
  131  N  9 YY      0.0021527141    -0.0035326411     0.0000602075    -0.0031759051    -0.0017225336
  132  N  9 ZZ      0.0008583652    -0.0018043501     0.0000485633    -0.0015894697    -0.0004843580
  133  N  9 XY     -0.0015699364     0.0019955457    -0.0000163517     0.0015279623     0.0008640745
  134  N  9 XZ      0.0008749823    -0.0011519192     0.0000044896    -0.0010109468    -0.0004360753
  135  N  9 YZ     -0.0011579539     0.0017394822     0.0000004645     0.0020601261     0.0010016125
  136  C 10  S     -0.0014362586     0.0262045750     0.1402828232    -0.0353958103     0.0342670487
  137  C 10  S      0.0027074706    -0.0506498417    -0.2697909978     0.0688113752    -0.0668761978
  138  C 10  S     -0.0200292303    -0.0342511327    -0.0804392327     0.0266642761    -0.0200937936
  139  C 10  X      0.0370113720     0.0481926767    -0.0493863159    -0.0278886110     0.0119793096
  140  C 10  Y      0.0070562337     0.0215732841    -0.0032064816    -0.0216795625     0.0162233588
  141  C 10  Z     -0.0252730278    -0.0439771591     0.0283324207     0.0335366809    -0.0203051258
  142  C 10  X      0.0078355381     0.0026877623    -0.0102078320     0.0000265365    -0.0018084028
  143  C 10  Y      0.0056071531     0.0167891576    -0.0033941683    -0.0158909999     0.0114260869
  144  C 10  Z     -0.0090445052    -0.0161126651     0.0083278252     0.0141462580    -0.0096626252
  145  C 10 XX      0.0019173494    -0.0001437508    -0.0220591630     0.0017273064    -0.0023839629
  146  C 10 YY     -0.0006074261    -0.0044028022    -0.0127764980     0.0054039166    -0.0050000175
  147  C 10 ZZ     -0.0012756690    -0.0042641812    -0.0127162810     0.0044828499    -0.0039396426
  148  C 10 XY     -0.0016640974    -0.0010595469     0.0035878462    -0.0001988771     0.0007644293
  149  C 10 XZ      0.0002479883     0.0004045032     0.0060358244    -0.0000391259    -0.0001218230
  150  C 10 YZ      0.0013387386     0.0039794119     0.0045131756    -0.0040461118     0.0032878568
  151  C 11  S     -0.0525127171    -0.0643785353     0.1349925330     0.0406615758    -0.0220867903
  152  C 11  S      0.0982689345     0.1228894212    -0.2591274006    -0.0790844926     0.0436496621
  153  C 11  S      0.0369346614     0.0479820968    -0.0577536755    -0.0280806221     0.0153939930
  154  C 11  X      0.0148861557     0.0363316340     0.0586071112    -0.0392998892     0.0368714137
  155  C 11  Y     -0.0224541467    -0.0319035771    -0.0101201805     0.0239757176    -0.0178709987
  156  C 11  Z      0.0122455754     0.0096404022    -0.0212108100    -0.0010249814    -0.0031811062
  157  C 11  X      0.0037730769     0.0122268298     0.0181018703    -0.0147550999     0.0133659899
  158  C 11  Y     -0.0096621662    -0.0117442843    -0.0119169736     0.0069947063    -0.0046647486
  159  C 11  Z      0.0066186454     0.0041109932     0.0012454000     0.0014036058    -0.0026778591
  160  C 11 XX      0.0062644104     0.0073252952    -0.0201603634    -0.0043127750     0.0020099507
  161  C 11 YY      0.0062672927     0.0086676175    -0.0119790350    -0.0061819300     0.0039312517
  162  C 11 ZZ      0.0044889950     0.0056156058    -0.0130403688    -0.0035733370     0.0018973426
  163  C 11 XY     -0.0025529147    -0.0037973770     0.0017667762     0.0029358308    -0.0021055617
  164  C 11 XZ     -0.0004822205     0.0006415958     0.0066208968    -0.0013372521     0.0014824651
  165  C 11 YZ     -0.0034154255    -0.0041327211     0.0048176371     0.0025779381    -0.0014888490
  166  C 12  S     -0.0695128587    -0.1005532577    -0.0031835749     0.0760959144    -0.0552374716
  167  C 12  S      0.1310629012     0.1919012304     0.0061006296    -0.1468072477     0.1073768044
  168  C 12  S      0.0207788064     0.0300057777     0.0008478185    -0.0282017879     0.0229899546
  169  C 12  X     -0.0228789958    -0.0254503944     0.0262786072     0.0122970651    -0.0036255416
  170  C 12  Y      0.0011818285     0.0013755237    -0.0871927882    -0.0021402889     0.0009836322
  171  C 12  Z      0.0106946058     0.0119407097     0.0638293498    -0.0043887598     0.0007408569
  172  C 12  X      0.0010037533     0.0041523899     0.0098866172    -0.0033463495     0.0028408694
  173  C 12  Y     -0.0002409052     0.0002761582    -0.0317607063    -0.0005490466     0.0002816342
  174  C 12  Z     -0.0003472017    -0.0023181280     0.0230889835     0.0022709104    -0.0020851068
  175  C 12 XX      0.0088419594     0.0128338220    -0.0029135508    -0.0098086397     0.0071525787
  176  C 12 YY      0.0072908654     0.0109297982    -0.0000933052    -0.0085513942     0.0063274104
  177  C 12 ZZ      0.0063847649     0.0096281429     0.0040680700    -0.0074947609     0.0055789887
  178  C 12 XY     -0.0019782355    -0.0027167043     0.0062217164     0.0020714727    -0.0014430086
  179  C 12 XZ     -0.0019976191    -0.0026158883    -0.0037000895     0.0017485732    -0.0012190588
  180  C 12 YZ     -0.0038625413    -0.0053108964    -0.0029577635     0.0038286050    -0.0027257765
  181  C 13  S     -0.0515073089    -0.0635363868    -0.1379517473     0.0356601094    -0.0195536570
  182  C 13  S      0.0965987765     0.1211253994     0.2647967219    -0.0693590000     0.0385995881
  183  C 13  S      0.0326563587     0.0503357315     0.0597993125    -0.0288842146     0.0162873219
  184  C 13  X      0.0016028278     0.0172926046    -0.0521854772    -0.0268886943     0.0270955382
  185  C 13  Y      0.0218550735     0.0297741608    -0.0031794242    -0.0214994910     0.0153377903
  186  C 13  Z     -0.0202439406    -0.0352999788     0.0296483169     0.0329368115    -0.0276035593
  187  C 13  X     -0.0006667127     0.0043676059    -0.0104195685    -0.0098392290     0.0102028309
  188  C 13  Y      0.0083648946     0.0120246463    -0.0096960175    -0.0070399706     0.0046537245
  189  C 13  Z     -0.0070789632    -0.0129120711     0.0139461666     0.0113076867    -0.0092970936
  190  C 13 XX      0.0052658719     0.0055775384     0.0212761930    -0.0020022287     0.0003458285
  191  C 13 YY      0.0061077952     0.0083473127     0.0125206707    -0.0054896494     0.0034764096
  192  C 13 ZZ      0.0053214984     0.0074071100     0.0123554802    -0.0049153179     0.0031489590
  193  C 13 XY     -0.0010116321    -0.0006292352    -0.0035349579    -0.0001978484     0.0004436647
  194  C 13 XZ     -0.0012527631    -0.0011726294    -0.0056317913     0.0002268832     0.0001229243
  195  C 13 YZ     -0.0040469681    -0.0055055524    -0.0043307902     0.0037588214    -0.0025127246
  196  C 14  S     -0.0003170437     0.0266015694    -0.1383109813    -0.0399625038     0.0356965923
  197  C 14  S      0.0007769944    -0.0515774386     0.2659676956     0.0778250107    -0.0696677711
  198  C 14  S     -0.0099949617    -0.0418461408     0.0782990702     0.0359233517    -0.0267262384
  199  C 14  X      0.0418743038     0.0625509202     0.0545249901    -0.0401629130     0.0207879841
  200  C 14  Y     -0.0101334716    -0.0261061297    -0.0071543842     0.0242745065    -0.0171917731
  201  C 14  Z     -0.0125221872    -0.0090768838    -0.0216713898    -0.0009033092     0.0048020059
  202  C 14  X      0.0099973530     0.0140157182     0.0133372135    -0.0093479825     0.0060081403
  203  C 14  Y     -0.0035300797    -0.0191187579    -0.0051759028     0.0178325679    -0.0133261694
  204  C 14  Z     -0.0020778728     0.0098515441    -0.0022580130    -0.0109066825     0.0082481107
  205  C 14 XX     -0.0000227208    -0.0027765990     0.0211297986     0.0039396082    -0.0032996588
  206  C 14 YY     -0.0009607048    -0.0047491887     0.0123237672     0.0060235887    -0.0052343541
  207  C 14 ZZ      0.0007960838    -0.0015625804     0.0134035756     0.0033821464    -0.0033273404
  208  C 14 XY      0.0019559052     0.0036275650    -0.0019616694    -0.0029223499     0.0019529656
  209  C 14 XZ     -0.0018334464    -0.0021868495    -0.0069834064     0.0011864831    -0.0006287486
  210  C 14 YZ     -0.0002268875     0.0019331430    -0.0050087254    -0.0030355153     0.0027980319
  211  H 15  S      0.0177354183     0.0019225172    -0.0007090972     0.0713495214     0.0388148324
  212  H 15  S      0.0030716541    -0.0019870889     0.0000895724     0.0077538660     0.0051560594
  213  H 16  S      0.0297233921    -0.0339761627     0.0002265579     0.0103143728     0.0855965920
  214  H 16  S      0.0031472465    -0.0021512590    -0.0001531051     0.0037317346     0.0114955041
  215  H 17  S      0.0238939461    -0.0406110479     0.0008193676    -0.0455825352     0.0340520141
  216  H 17  S      0.0019292260    -0.0058018161    -0.0000684268    -0.0075507932     0.0011180455
  217  H 18  S      0.0000253807    -0.0120375061     0.0005760276    -0.0679861843    -0.0757220524
  218  H 18  S      0.0052491061     0.0003603650    -0.0011668185    -0.0051234860    -0.0128888445
  219  H 19  S      0.0122857230    -0.0036856178    -0.0002056895     0.0072542656    -0.0722743062
  220  H 19  S      0.0047961749    -0.0083168384     0.0002047886    -0.0014744328    -0.0032152586
  221  H 20  S      0.0231022285    -0.0194821781     0.0000659916     0.0000630638    -0.0586648077
  222  H 20  S     -0.0016399258     0.0059755887     0.0002320671     0.0022756292    -0.0115806137
  223  H 21  S     -0.0047895611    -0.0198992020    -0.0814534251     0.0214746373    -0.0196054840
  224  H 21  S      0.0039354285    -0.0019393263    -0.0039015880     0.0063062191    -0.0076133523
  225  H 22  S      0.0239620159     0.0323760912    -0.0775084578    -0.0232406877     0.0144029399
  226  H 22  S      0.0032928697     0.0017849997    -0.0048634686     0.0001177918    -0.0004612155
  227  H 23  S      0.0312800688     0.0505706334     0.0017518093    -0.0437154430     0.0356986402
  228  H 23  S      0.0023936151     0.0027547737     0.0001729855    -0.0022463367     0.0021730205
  229  H 24  S      0.0232260985     0.0318240695     0.0785307881    -0.0202939043     0.0127826113
  230  H 24  S      0.0029945527     0.0017657690     0.0048459432     0.0002658977    -0.0005453749
  231  H 25  S     -0.0052377482    -0.0199698644     0.0787321059     0.0239614198    -0.0200700299
  232  H 25  S      0.0033948102    -0.0011269185     0.0025281707     0.0060455327    -0.0069354186
  233  C 26  S      0.1537861185     0.0097433764    -0.0017608479     0.1001764627    -0.0838591156
  234  C 26  S     -0.2822214052    -0.0112350527     0.0033327789    -0.1941455218     0.1574055009
  235  C 26  S     -0.1685214984     0.0400932670    -0.0010606779    -0.2024172984     0.1307446228
  236  C 26  X     -0.0310654631    -0.0771980923     0.0018969782    -0.0036402402     0.0835545343
  237  C 26  Y      0.0027287313    -0.0032708769    -0.0027963521    -0.0072614348    -0.0085984751
  238  C 26  Z      0.0117240016     0.0448456821     0.0014673466     0.0099008378    -0.0392299642
  239  C 26  X      0.1010208018     0.1565961481    -0.0033802426    -0.0201485960    -0.0519124558
  240  C 26  Y      0.0017153554    -0.0043744538     0.0060607271     0.0037203335     0.0044055709
  241  C 26  Z     -0.0534059873    -0.0782207443    -0.0036959734     0.0053478531     0.0295642591
  242  C 26 XX     -0.0276615878    -0.0017191453     0.0006184632    -0.0198683137     0.0158637837
  243  C 26 YY     -0.0061625905    -0.0006247367     0.0001024398    -0.0048477149     0.0041159220
  244  C 26 ZZ     -0.0121908586    -0.0000658696    -0.0001555759    -0.0080154270     0.0073525435
  245  C 26 XY     -0.0000410783     0.0007806543    -0.0004904677     0.0009272081     0.0006097641
  246  C 26 XZ      0.0131291287    -0.0002696330     0.0001191295     0.0078997928    -0.0070920134
  247  C 26 YZ      0.0004144743    -0.0002662373     0.0002248300    -0.0002994945    -0.0004742254
  248  C 27  S      0.1350285303     0.0908721368    -0.0010446328     0.0321098595    -0.0749505977
  249  C 27  S     -0.2508233000    -0.1777012374     0.0018373636    -0.0550636789     0.1398846044
  250  C 27  S     -0.1550403670    -0.1847102330     0.0046678866    -0.0044703147     0.1208839472
  251  C 27  X      0.0540637493    -0.0294223117     0.0018159219     0.0996241043    -0.0944076816
  252  C 27  Y      0.0004107899     0.0004010942    -0.0112596458    -0.0041067361     0.0000685037
  253  C 27  Z     -0.0283126577     0.0152474447     0.0090188876    -0.0471232271     0.0474515669
  254  C 27  X     -0.0201603299     0.0990441929     0.0030233963    -0.0957707970     0.0382489184
  255  C 27  Y     -0.0019817099    -0.0001740031    -0.0096895502    -0.0002159659    -0.0033804725
  256  C 27  Z      0.0117081932    -0.0493102020     0.0070685514     0.0505101515    -0.0220401581
  257  C 27 XX     -0.0253120141    -0.0182639108     0.0012494403    -0.0047707198     0.0128462816
  258  C 27 YY     -0.0064477562    -0.0044582044     0.0001703118    -0.0019002683     0.0040340291
  259  C 27 ZZ     -0.0110465678    -0.0074081038    -0.0011102066    -0.0023468345     0.0062224093
  260  C 27 XY      0.0006114505     0.0007573623    -0.0019876073     0.0002858361     0.0001653887
  261  C 27 XZ      0.0109856293     0.0076013647     0.0010424919     0.0013185765    -0.0050741915
  262  C 27 YZ      0.0001681977     0.0000131908     0.0008791522    -0.0001599202    -0.0001542712
  263  C 28  S      0.0655910238    -0.1158132867     0.0018267481    -0.1066027123    -0.0305350736
  264  C 28  S     -0.1268291427     0.2309241338    -0.0036210551     0.2128874868     0.0591711252
  265  C 28  S     -0.0541653263     0.0120350738    -0.0107048060     0.0582930138     0.0851376405
  266  C 28  X     -0.0507483160     0.0385143623     0.0002347083    -0.0380212739    -0.0133891936
  267  C 28  Y     -0.0138581281     0.0097457650     0.0001248123    -0.0270152526    -0.0495894095
  268  C 28  Z      0.0348430731    -0.0259381792    -0.0002805554     0.0376127478     0.0229627845
  269  C 28  X     -0.0575753692    -0.0416303023    -0.0034831110    -0.0743075082     0.0047568474
  270  C 28  Y      0.0474084887     0.0702530787    -0.0026262749     0.0286019018    -0.0592421609
  271  C 28  Z     -0.0156791131    -0.0387497261     0.0045121346     0.0105274660     0.0394940473
  272  C 28 XX     -0.0053685723     0.0118283167    -0.0002823791     0.0166211025     0.0083401789
  273  C 28 YY     -0.0073552632     0.0139930854    -0.0001973723     0.0118597307    -0.0006047033
  274  C 28 ZZ     -0.0079402821     0.0122384370    -0.0002021507     0.0079367583     0.0022086062
  275  C 28 XY     -0.0004225407    -0.0020738254     0.0000450305    -0.0053330473     0.0001199426
  276  C 28 XZ      0.0035925498    -0.0030473428     0.0001204810    -0.0002852546     0.0008470180
  277  C 28 YZ      0.0052604767    -0.0075071610     0.0001440886    -0.0033751925     0.0004373338

                         26               27               28               29               30
                   -0.7864217414    -0.7033510123    -0.6821382825    -0.6750318553    -0.6517763890
    1  C  1  S     -0.0959876966     0.0561379422    -0.0420657103    -0.0006715456     0.0723057208
    2  C  1  S      0.1961352542    -0.1147797538     0.0849419117     0.0010480678    -0.1508321856
    3  C  1  S      0.0455523481    -0.0410584443     0.0247028255     0.0045536420    -0.0306090040
    4  C  1  X     -0.0108993118     0.0545374911    -0.0048976708     0.0009470187    -0.0589595075
    5  C  1  Y      0.0658841018     0.0036215111    -0.0249550766    -0.0016854704     0.0872107862
    6  C  1  Z      0.0248516299     0.0183924405    -0.0337182072     0.0013797341    -0.0134010115
    7  C  1  X     -0.0044783366     0.0079026434     0.0051446443     0.0010681961    -0.0209377668
    8  C  1  Y      0.0337783285    -0.0047957899    -0.0051932782    -0.0017365173     0.0323272975
    9  C  1  Z      0.0107843285     0.0136459118    -0.0212116947    -0.0000794153     0.0075665117
   10  C  1 XX      0.0089291440    -0.0053167957     0.0065719099     0.0001108506    -0.0134503228
   11  C  1 YY      0.0188261365    -0.0059833916     0.0007803320    -0.0000031514    -0.0015706497
   12  C  1 ZZ      0.0103147935    -0.0107326045     0.0084401949     0.0000933559    -0.0137247378
   13  C  1 XY      0.0025761156    -0.0039987269     0.0038325304    -0.0001205640     0.0001154497
   14  C  1 XZ     -0.0013788943     0.0005895881    -0.0033680535     0.0000011228     0.0060975652
   15  C  1 YZ     -0.0035182098    -0.0012494825     0.0010675515    -0.0000850130     0.0029104207
   16  C  2  S      0.0412075566     0.0494239948    -0.0203448893     0.0010184243    -0.0607869308
   17  C  2  S     -0.0774952072    -0.0988650657     0.0409838179    -0.0018433623     0.1180028241
   18  C  2  S     -0.0273332144    -0.0335274665     0.0155590658    -0.0027909589     0.0504226491
   19  C  2  X     -0.0095311786     0.0073037048     0.0126843808     0.0002662913    -0.0564024882
   20  C  2  Y     -0.0112072709     0.0225074017    -0.0217933128    -0.0002417357    -0.0038365977
   21  C  2  Z      0.0897836258    -0.0578946867     0.0584992242     0.0005125303    -0.0914058258
   22  C  2  X     -0.0031683645    -0.0024558253     0.0084823725    -0.0007660950    -0.0111557881
   23  C  2  Y     -0.0045206431     0.0045892785    -0.0047959893     0.0000715075     0.0065338422
   24  C  2  Z      0.0371619620    -0.0318321819     0.0249159629    -0.0009830227    -0.0209542452
   25  C  2 XX     -0.0055639701    -0.0051836792     0.0043448804    -0.0000911374     0.0030690196
   26  C  2 YY     -0.0037969927    -0.0056287897     0.0004320892    -0.0001347957     0.0121735517
   27  C  2 ZZ     -0.0031346201    -0.0076774205     0.0028647290    -0.0000920510     0.0060102982
   28  C  2 XY     -0.0024419853    -0.0034480085     0.0021706102    -0.0000778881     0.0036537886
   29  C  2 XZ      0.0041464784    -0.0028008939     0.0026459951    -0.0000080890    -0.0030781391
   30  C  2 YZ      0.0062540120    -0.0027025566     0.0020602371    -0.0000091324    -0.0014329173
   31  C  3  S      0.0993481297    -0.0555832318     0.0523720021    -0.0004460720    -0.0150739237
   32  C  3  S     -0.1942727684     0.1104974251    -0.1038638918     0.0012065339     0.0258941554
   33  C  3  S     -0.0449234346     0.0452891765    -0.0522513175     0.0026976035     0.0082815038
   34  C  3  X     -0.0070213615     0.0219875703     0.0155982916     0.0011411934    -0.0996362642
   35  C  3  Y      0.0284670125     0.0410900567    -0.0175102149     0.0015100988    -0.0915210738
   36  C  3  Z     -0.0053529603    -0.0242109921     0.0264627910    -0.0009292563     0.0073750067
   37  C  3  X     -0.0055354242     0.0188545637    -0.0042789351     0.0015990062    -0.0355094338
   38  C  3  Y     -0.0022293819     0.0256898592    -0.0153349949     0.0011289555    -0.0310397748
   39  C  3  Z      0.0015602364    -0.0002221958    -0.0023183756     0.0006019910     0.0054484377
   40  C  3 XX     -0.0106856554     0.0048407559    -0.0027280230     0.0001089025    -0.0021755325
   41  C  3 YY     -0.0099736361     0.0063341221    -0.0064746414     0.0000991954     0.0020535149
   42  C  3 ZZ     -0.0139174944     0.0094903117    -0.0103017051     0.0001127033     0.0038128960
   43  C  3 XY     -0.0039464777     0.0034668145    -0.0027746452     0.0000912246    -0.0014424723
   44  C  3 XZ     -0.0021584794     0.0025687850     0.0003513031     0.0000854439    -0.0055728286
   45  C  3 YZ      0.0039652190     0.0026562658    -0.0020329340     0.0000692450    -0.0028954540
   46  C  4  S      0.0218992037    -0.0502658104     0.0089477496    -0.0015956396     0.0909921607
   47  C  4  S     -0.0474271660     0.1044508022    -0.0196616386     0.0042308799    -0.1883095814
   48  C  4  S      0.0148221553     0.0216845494    -0.0018444959    -0.0164060186    -0.0282040762
   49  C  4  X     -0.0223229617    -0.0607696941     0.0776970404    -0.0000862569    -0.0300360567
   50  C  4  Y      0.0544625293     0.0196935395    -0.0532359966     0.0009985797     0.0278825867
   51  C  4  Z      0.0755232065    -0.0246828591     0.0164579593    -0.0018966934     0.0740921356
   52  C  4  X     -0.0052105697    -0.0148367131     0.0187892345    -0.0028644021    -0.0092763558
   53  C  4  Y      0.0242283834     0.0054658506    -0.0249169571     0.0036542719     0.0162184597
   54  C  4  Z      0.0277435008    -0.0025802129     0.0036269245    -0.0023915826     0.0287217785
   55  C  4 XX     -0.0035896526     0.0039743353    -0.0012657135     0.0001391370    -0.0089247384
   56  C  4 YY     -0.0082251476     0.0076698964     0.0009862583     0.0003916104    -0.0183022574
   57  C  4 ZZ      0.0039231021     0.0087227015    -0.0043918293     0.0003070046    -0.0089112652
   58  C  4 XY     -0.0009144641     0.0040676515    -0.0041786855     0.0001656343    -0.0031584266
   59  C  4 XZ     -0.0068098229     0.0008350512     0.0021091467     0.0000355964    -0.0031902336
   60  C  4 YZ     -0.0004627219     0.0009394819    -0.0042900939    -0.0000630115     0.0069747696
   61  C  5  S      0.0708326932     0.0787791292    -0.0725572458     0.0020766110    -0.0499574260
   62  C  5  S     -0.1397303306    -0.1631871124     0.1477950212    -0.0038308273     0.1030808104
   63  C  5  S     -0.1604056066    -0.0988205583     0.0764557032    -0.0091616509     0.1306864309
   64  C  5  X      0.0213005921    -0.0875633465    -0.0436364044    -0.0011533816     0.1552933282
   65  C  5  Y      0.0317335394    -0.0108519891     0.0143871017     0.0022829169    -0.0721452195
   66  C  5  Z     -0.0132677626     0.0518127025     0.0047698632    -0.0017170385     0.0108321816
   67  C  5  X     -0.0735973267    -0.0153251785    -0.0105372368    -0.0056489289     0.1109460850
   68  C  5  Y      0.0020580253    -0.0008593890     0.0043400479     0.0147000571    -0.0239470551
   69  C  5  Z      0.0522677720     0.0109596437    -0.0036844808    -0.0108206392    -0.0266405988
   70  C  5 XX     -0.0092824166    -0.0146474972     0.0133199989    -0.0003584260     0.0054469710
   71  C  5 YY     -0.0074664889    -0.0048332929     0.0056941767    -0.0001814461     0.0046450192
   72  C  5 ZZ     -0.0074839499    -0.0073943704     0.0074643268    -0.0000991059     0.0064800423
   73  C  5 XY     -0.0003082182    -0.0002130546     0.0001777753     0.0001759974     0.0006722136
   74  C  5 XZ     -0.0011719458     0.0065295714    -0.0048948930     0.0000845401    -0.0049833303
   75  C  5 YZ      0.0059057281    -0.0007602834    -0.0018607668     0.0000239055     0.0000040968
   76  C  6  S     -0.1355919248    -0.0103655960     0.0591208016     0.0010600631    -0.1150062126
   77  C  6  S      0.2692493076     0.0211726907    -0.1200125787    -0.0021482268     0.2345157785
   78  C  6  S      0.0587942758     0.0121715399    -0.0489083797     0.0032645351     0.0610527737
   79  C  6  X     -0.0100215913     0.0123829753     0.0236780543     0.0003758560    -0.0509363119
   80  C  6  Y     -0.0274081953     0.0343044107    -0.0549333940    -0.0000133819     0.0871035229
   81  C  6  Z      0.0261555261    -0.0335063312     0.0016282594    -0.0006409652     0.0632361762
   82  C  6  X     -0.0094809209     0.0046868250     0.0093173944     0.0005268307    -0.0165914862
   83  C  6  Y     -0.0051136733     0.0119682379    -0.0166923917    -0.0000417703     0.0291936915
   84  C  6  Z      0.0165771191    -0.0156361924     0.0053119904    -0.0015894782     0.0244050032
   85  C  6 XX      0.0190672463     0.0013839727    -0.0102748152    -0.0001944683     0.0242349137
   86  C  6 YY      0.0207106164    -0.0022799022    -0.0047599293    -0.0001851995     0.0132479610
   87  C  6 ZZ      0.0141810541     0.0053570331    -0.0104318234    -0.0000247094     0.0127246267
   88  C  6 XY     -0.0005250364    -0.0013442035     0.0001368345     0.0000461623    -0.0008359011
   89  C  6 XZ      0.0034565519    -0.0000719400    -0.0035131958    -0.0001044538     0.0076454857
   90  C  6 YZ      0.0005372285     0.0007364797    -0.0008970312    -0.0000553357     0.0044039404
   91  C  7  S      0.0200496374    -0.0654146145     0.0715362503    -0.0018404901    -0.0165186812
   92  C  7  S     -0.0393504750     0.1364863453    -0.1520244193     0.0038447371     0.0372798441
   93  C  7  S     -0.0428833097     0.0620382673    -0.0272854416    -0.0031393796     0.0002899997
   94  C  7  X      0.0215368255    -0.0795547422     0.0810620530    -0.0027506605     0.0098529319
   95  C  7  Y     -0.0471936076     0.1246523222    -0.1327458712     0.0030628109     0.0363692831
   96  C  7  Z      0.0352991016    -0.0688532864     0.0734657554    -0.0013519149    -0.0322619721
   97  C  7  X      0.0221974856    -0.0182884644    -0.0012798689    -0.0022758363     0.0105676026
   98  C  7  Y     -0.0428603783     0.0309175629     0.0052604250     0.0001376322    -0.0126334833
   99  C  7  Z      0.0226134729    -0.0171325780    -0.0037763470     0.0013531980     0.0030424262
  100  C  7 XX     -0.0011697745     0.0071034061    -0.0082213885     0.0002945580     0.0003940400
  101  C  7 YY     -0.0039400448     0.0114651845    -0.0128747068     0.0002549726     0.0046198956
  102  C  7 ZZ     -0.0028836126     0.0066017972    -0.0075570832     0.0001322866     0.0032450839
  103  C  7 XY      0.0012542452    -0.0049828256     0.0053065081    -0.0001777078    -0.0001684700
  104  C  7 XZ     -0.0013931553     0.0030396483    -0.0030395987     0.0000553935     0.0005704797
  105  C  7 YZ      0.0026881491    -0.0040691062     0.0043980758    -0.0000313386    -0.0027366782
  106  C  8  S      0.0343752723    -0.0546926820    -0.0793507054     0.0010239505    -0.0374025329
  107  C  8  S     -0.0661682513     0.1160719581     0.1647729317    -0.0023690344     0.0747464673
  108  C  8  S     -0.0740353183     0.0520953480     0.0829783766    -0.0049504989     0.0194177593
  109  C  8  X     -0.0485666272    -0.1083425689    -0.0706589599    -0.0542716459     0.0147477737
  110  C  8  Y      0.0017144021     0.0026899183     0.0048565848     0.1738211765     0.0018766313
  111  C  8  Z      0.0235164523     0.0531594880     0.0321425807    -0.1262754600    -0.0090274580
  112  C  8  X      0.0365140686    -0.0398249647    -0.0561539916    -0.0132083686    -0.0038836690
  113  C  8  Y      0.0003907336     0.0016322208     0.0049188906     0.0426255565    -0.0010248801
  114  C  8  Z     -0.0218492073     0.0185792042     0.0257381044    -0.0309806749     0.0005950966
  115  C  8 XX     -0.0035644138     0.0097835560     0.0122103458    -0.0020945953     0.0045990087
  116  C  8 YY     -0.0050424260     0.0037062587     0.0073885834    -0.0003763855     0.0042899899
  117  C  8 ZZ     -0.0037609405     0.0050398687     0.0078675957     0.0019801570     0.0039953383
  118  C  8 XY      0.0013896134    -0.0003473301    -0.0012113293     0.0035830924    -0.0006833488
  119  C  8 XZ      0.0000177530    -0.0034335543    -0.0033172183    -0.0019723473    -0.0008949628
  120  C  8 YZ      0.0029187751    -0.0001237112    -0.0020075380    -0.0015408673    -0.0018255203
  121  N  9  S      0.0166996298    -0.0395045382     0.0417108333    -0.0009625008    -0.0089074736
  122  N  9  S      0.0349720930    -0.0811204225     0.0854773834    -0.0022057049    -0.0181651275
  123  N  9  S     -0.0120359428    -0.0388278395     0.0691496077     0.0007575970    -0.0257802765
  124  N  9  X      0.0070076368    -0.0068503749     0.0069509872     0.0002570423    -0.0113129068
  125  N  9  Y     -0.0086492804     0.0133304661    -0.0115882379     0.0003104273    -0.0007464382
  126  N  9  Z      0.0030057759    -0.0099015122     0.0090708180    -0.0004381486     0.0038335818
  127  N  9  X      0.0032778157    -0.0007618837    -0.0030723165     0.0000501438     0.0069014568
  128  N  9  Y     -0.0033667481     0.0002263678     0.0032235181     0.0006265577    -0.0005178811
  129  N  9  Z      0.0044780670     0.0007554858    -0.0032517027    -0.0007043576     0.0004242072
  130  N  9 XX      0.0011198197    -0.0015192092     0.0017337975    -0.0000672036    -0.0015518801
  131  N  9 YY      0.0018358903    -0.0033938055     0.0034616149    -0.0001055781    -0.0003526306
  132  N  9 ZZ      0.0005466462    -0.0018751398     0.0019741075    -0.0000946493     0.0001689860
  133  N  9 XY     -0.0011735214     0.0016536052    -0.0018153483     0.0000005796     0.0014846135
  134  N  9 XZ      0.0004730122    -0.0011063321     0.0012407759    -0.0000012005    -0.0006766435
  135  N  9 YZ     -0.0006149406     0.0019959643    -0.0020305085     0.0000311244    -0.0001807533
  136  C 10  S      0.0369792109     0.0582366796     0.0482971728    -0.1038500436     0.0099127236
  137  C 10  S     -0.0724809650    -0.1155971873    -0.0961984552     0.2082546029    -0.0198941160
  138  C 10  S     -0.0253379840    -0.0332942473    -0.0205060992     0.0597753318     0.0017345727
  139  C 10  X      0.0054743658    -0.0491268593    -0.0627524061    -0.1136044531    -0.0248338421
  140  C 10  Y      0.0144447034    -0.0219733089    -0.0469183598     0.0001029155    -0.0366570443
  141  C 10  Z     -0.0159604591     0.0448325160     0.0740579541     0.0583879879     0.0448715288
  142  C 10  X     -0.0024753190    -0.0162951594    -0.0163138032    -0.0334812942    -0.0067363091
  143  C 10  Y      0.0120993503    -0.0054831003    -0.0181795203    -0.0103827060    -0.0138256724
  144  C 10  Z     -0.0090207269     0.0134179920     0.0243263906     0.0263631209     0.0159227205
  145  C 10 XX     -0.0029824512    -0.0086932762    -0.0093314855     0.0122193946    -0.0035865513
  146  C 10 YY     -0.0053562394    -0.0068634517    -0.0046657579     0.0146588801    -0.0001613322
  147  C 10 ZZ     -0.0040327996    -0.0050270691    -0.0037172920     0.0114789349    -0.0004463098
  148  C 10 XY      0.0010395931     0.0031707054     0.0028935963    -0.0037443189     0.0006923434
  149  C 10 XZ     -0.0001207773     0.0003058625     0.0011009120    -0.0003967551     0.0010484920
  150  C 10 YZ      0.0032317059     0.0018418989     0.0000543017    -0.0069891639    -0.0010282388
  151  C 11  S     -0.0166883907     0.0187112570     0.0355807251     0.1097357970     0.0232464506
  152  C 11  S      0.0332388375    -0.0372314693    -0.0715989905    -0.2190303074    -0.0467806157
  153  C 11  S      0.0137997005     0.0041436881    -0.0135743584    -0.0532194096    -0.0181953556
  154  C 11  X      0.0409279567     0.1022639748     0.1055151187    -0.0978123142     0.0358488394
  155  C 11  Y     -0.0179379705    -0.0468080540    -0.0593410253     0.0040621889    -0.0338936088
  156  C 11  Z     -0.0051043788    -0.0111017350    -0.0017507022     0.0467416818     0.0117086909
  157  C 11  X      0.0142051332     0.0310697656     0.0337265326    -0.0326175380     0.0132922035
  158  C 11  Y     -0.0051300922    -0.0158030570    -0.0187806343     0.0103074346    -0.0091637093
  159  C 11  Z     -0.0028668091    -0.0019455214    -0.0006976281     0.0077129220     0.0012464900
  160  C 11 XX      0.0013176116    -0.0037949146    -0.0057942074    -0.0121403602    -0.0032633213
  161  C 11 YY      0.0033735761     0.0001373346    -0.0022671852    -0.0149823149    -0.0024243984
  162  C 11 ZZ      0.0013532262    -0.0028012645    -0.0048202661    -0.0127336517    -0.0030439705
  163  C 11 XY     -0.0019937553    -0.0024697874    -0.0020489057     0.0024504913    -0.0004290401
  164  C 11 XZ      0.0017225634     0.0038709655     0.0039268713     0.0012312862     0.0014419539
  165  C 11 YZ     -0.0012371618     0.0001444690     0.0010989110     0.0075200282     0.0010949569
  166  C 12  S     -0.0538969767    -0.0868131970    -0.0866710845    -0.0008952578    -0.0314331170
  167  C 12  S      0.1052335661     0.1726585788     0.1728277566     0.0018306081     0.0630073768
  168  C 12  S      0.0243258145     0.0355584459     0.0393643256     0.0012470926     0.0164447939
  169  C 12  X      0.0001442560     0.0327223901     0.0395535215     0.0492501982     0.0139617785
  170  C 12  Y      0.0007621203     0.0006222141    -0.0022574906    -0.1583666167    -0.0026679175
  171  C 12  Z     -0.0004042351    -0.0174528943    -0.0184795914     0.1151560490    -0.0042987862
  172  C 12  X      0.0033494595     0.0113488967     0.0088677978     0.0149515204    -0.0002582641
  173  C 12  Y      0.0001154224     0.0000811609    -0.0009004958    -0.0487497478    -0.0005391068
  174  C 12  Z     -0.0013576917    -0.0059935899    -0.0039236936     0.0355218305     0.0012028083
  175  C 12 XX      0.0070137305     0.0126173486     0.0132947256    -0.0025125419     0.0054051446
  176  C 12 YY      0.0062244960     0.0095491340     0.0089822728    -0.0002582371     0.0027434876
  177  C 12 ZZ      0.0055307139     0.0090472893     0.0089675906     0.0031047057     0.0031513267
  178  C 12 XY     -0.0013586278    -0.0019559621    -0.0017188865     0.0050265524    -0.0004416708
  179  C 12 XZ     -0.0011995274    -0.0026948283    -0.0033414481    -0.0029233318    -0.0017508399
  180  C 12 YZ     -0.0026316757    -0.0034841450    -0.0030930141    -0.0022522757    -0.0007336809
  181  C 13  S     -0.0151354067     0.0218857090     0.0345221695    -0.1097140423     0.0205123138
  182  C 13  S      0.0303358154    -0.0435205098    -0.0694080919     0.2190497243    -0.0413674255
  183  C 13  S      0.0105303064     0.0021784327    -0.0147907425     0.0523099166    -0.0159977457
  184  C 13  X      0.0308562364     0.0739714357     0.0721958922     0.0983031736     0.0195538144
  185  C 13  Y      0.0151703709     0.0395858850     0.0517347838    -0.0031745293     0.0316111316
  186  C 13  Z     -0.0292988199    -0.0731511504    -0.0831032172    -0.0477860614    -0.0380180702
  187  C 13  X      0.0123335238     0.0215346037     0.0233958010     0.0277691145     0.0084783327
  188  C 13  Y      0.0032665809     0.0133472482     0.0156382891     0.0074317084     0.0084439005
  189  C 13  Z     -0.0093420282    -0.0229016854    -0.0259150504    -0.0208676500    -0.0119071287
  190  C 13 XX     -0.0003078357    -0.0066775888    -0.0081726282     0.0129828490    -0.0038934813
  191  C 13 YY      0.0030727325    -0.0005712835    -0.0024190830     0.0151131819    -0.0020991691
  192  C 13 ZZ      0.0027400761    -0.0003424811    -0.0018945232     0.0117916242    -0.0017215473
  193  C 13 XY      0.0006348140     0.0022865792     0.0025862270    -0.0040621365     0.0011895817
  194  C 13 XZ      0.0003147935     0.0012549269     0.0012704700    -0.0002954804     0.0004588828
  195  C 13 YZ     -0.0023152780    -0.0017674472    -0.0010637998    -0.0068127054     0.0001142200
  196  C 14  S      0.0375309954     0.0569833236     0.0502965717     0.1040695766     0.0138298955
  197  C 14  S     -0.0733243068    -0.1130550466    -0.1001848397    -0.2088206392    -0.0278491521
  198  C 14  S     -0.0190747488    -0.0317697940    -0.0178702368    -0.0572672053    -0.0037191140
  199  C 14  X      0.0134374679    -0.0668000356    -0.0912660205     0.1163661904    -0.0455907375
  200  C 14  Y     -0.0153847438     0.0264148141     0.0521771748    -0.0113968229     0.0387563639
  201  C 14  Z      0.0063927431     0.0109615778     0.0007755778    -0.0497560122    -0.0113775126
  202  C 14  X      0.0040339003    -0.0210584277    -0.0279777860     0.0398321074    -0.0145003119
  203  C 14  Y     -0.0099513343     0.0074308755     0.0205917621    -0.0124934331     0.0143167142
  204  C 14  Z      0.0071507417     0.0044102375    -0.0040704944    -0.0094225427    -0.0050646898
  205  C 14 XX     -0.0033356426    -0.0066423283    -0.0072462099    -0.0118226179    -0.0031866888
  206  C 14 YY     -0.0053467238    -0.0063644367    -0.0046118694    -0.0146039949    -0.0004758510
  207  C 14 ZZ     -0.0037305538    -0.0070365470    -0.0065169733    -0.0119304927    -0.0019313304
  208  C 14 XY      0.0016625438    -0.0005631759    -0.0014656488     0.0030209154    -0.0009347386
  209  C 14 XZ     -0.0004925093     0.0024289914     0.0036407033     0.0008261378     0.0020826704
  210  C 14 YZ      0.0029772758     0.0033323092     0.0020871696     0.0073123739    -0.0000574563
  211  H 15  S      0.0705075319    -0.0512002324     0.0272417012     0.0011847073    -0.0768813418
  212  H 15  S      0.0081722735    -0.0127081569     0.0129993109    -0.0001576103    -0.0231467318
  213  H 16  S     -0.0265055191    -0.0500694367     0.0201968194    -0.0008692578     0.0820990490
  214  H 16  S     -0.0019848092    -0.0099993710     0.0052409357    -0.0000244772     0.0179417783
  215  H 17  S     -0.0690979892     0.0561568209    -0.0611544825     0.0008166867     0.0218135613
  216  H 17  S     -0.0085210271     0.0118607366    -0.0131823134     0.0004190472     0.0045140709
  217  H 18  S     -0.0163958339     0.0479083266    -0.0241768937     0.0026329329    -0.0973321353
  218  H 18  S     -0.0078891804     0.0106113234     0.0010858259     0.0023909850    -0.0272023528
  219  H 19  S      0.0937390071     0.0086483190    -0.0552320715    -0.0010251873     0.1326764210
  220  H 19  S      0.0117542733     0.0027804398    -0.0117163708    -0.0004427985     0.0258949316
  221  H 20  S      0.0915015448     0.0116034622    -0.0744863422    -0.0011453026     0.1504675494
  222  H 20  S      0.0095689397     0.0004496902    -0.0083763710    -0.0007709273     0.0302721256
  223  H 21  S     -0.0209939986    -0.0445428598    -0.0469668691     0.1223152275    -0.0216523219
  224  H 21  S     -0.0081306323    -0.0103946231    -0.0073422557     0.0234638837    -0.0017641951
  225  H 22  S      0.0120667964    -0.0146719024    -0.0370503629    -0.1242158867    -0.0334629206
  226  H 22  S     -0.0006007317    -0.0037387082    -0.0069667421    -0.0266060107    -0.0065713291
  227  H 23  S      0.0375021097     0.0892300714     0.0967179256     0.0009550170     0.0368338099
  228  H 23  S      0.0026278467     0.0142910745     0.0189978203     0.0001614657     0.0098030789
  229  H 24  S      0.0108730171    -0.0175713014    -0.0355034529     0.1234691316    -0.0295009746
  230  H 24  S     -0.0008846667    -0.0042370005    -0.0066618487     0.0256842615    -0.0056398859
  231  H 25  S     -0.0207759210    -0.0419883472    -0.0480958171    -0.1194464400    -0.0252517578
  232  H 25  S     -0.0082543000    -0.0095980514    -0.0070384030    -0.0210534650    -0.0011495241
  233  C 26  S     -0.0683347612     0.0696111449     0.0457441403    -0.0004078435    -0.0182998197
  234  C 26  S      0.1242668767    -0.1459507224    -0.0854705315     0.0006378412     0.0466468366
  235  C 26  S      0.1207557275    -0.1331322077    -0.0743855292     0.0086236417     0.0097794683
  236  C 26  X      0.1287316463     0.1074645820    -0.1059700401    -0.0006242909    -0.1505448416
  237  C 26  Y      0.0031667749    -0.0060728392     0.0060580722     0.0112489112    -0.0119128774
  238  C 26  Z     -0.0634276644    -0.0511350093     0.0473078904    -0.0097422253     0.0969081896
  239  C 26  X     -0.1000811821    -0.0442305401    -0.0111423814     0.0036585940     0.0949823041
  240  C 26  Y      0.0040359404    -0.0008309609     0.0015649560    -0.0056319451    -0.0074765287
  241  C 26  Z      0.0416608355     0.0220863171     0.0068331474     0.0032651348    -0.0456536634
  242  C 26 XX      0.0113383579    -0.0144703416    -0.0087563780    -0.0008036177     0.0041631496
  243  C 26 YY      0.0034348873    -0.0037205144    -0.0022612568    -0.0000201012     0.0014990366
  244  C 26 ZZ      0.0052834972    -0.0065127374    -0.0041496010     0.0009087132     0.0039031673
  245  C 26 XY     -0.0009833143     0.0001890898     0.0000053906     0.0014445803     0.0013823326
  246  C 26 XZ     -0.0045968810     0.0060659027     0.0041602908    -0.0007880876    -0.0032479842
  247  C 26 YZ      0.0002355394    -0.0006670607     0.0004780754    -0.0007095356    -0.0001070316
  248  C 27  S     -0.0944590555    -0.0738368907     0.0033923809    -0.0012899625     0.0450913585
  249  C 27  S      0.1812642533     0.1529838293     0.0049948309     0.0024598141    -0.0920344630
  250  C 27  S      0.1780910464     0.1301480338    -0.0285043959    -0.0028407371    -0.1491521392
  251  C 27  X     -0.0934532813     0.0866882164     0.1596301984    -0.0136076416     0.0777453598
  252  C 27  Y      0.0030676222    -0.0042167070    -0.0021515866     0.0346446276    -0.0055072993
  253  C 27  Z      0.0465832328    -0.0413340159    -0.0805429012    -0.0236799274    -0.0316856651
  254  C 27  X      0.0212954266    -0.0476406047    -0.0278387372    -0.0021194350     0.0484904041
  255  C 27  Y     -0.0012516042     0.0007333389     0.0005019183     0.0176521880     0.0004858866
  256  C 27  Z     -0.0042819058     0.0241578568     0.0116393765    -0.0146818490    -0.0197061605
  257  C 27 XX      0.0173792303     0.0156454291     0.0018985607    -0.0018364654    -0.0094525058
  258  C 27 YY      0.0052250797     0.0039652569     0.0001659032    -0.0001677528    -0.0029608832
  259  C 27 ZZ      0.0082959396     0.0069351791     0.0004511929     0.0024277875    -0.0036327118
  260  C 27 XY     -0.0005896242    -0.0001008054    -0.0000239573     0.0038649772     0.0008086694
  261  C 27 XZ     -0.0071050707    -0.0065920770    -0.0005746913    -0.0022743023     0.0027650971
  262  C 27 YZ      0.0002257341     0.0004366471     0.0005240221    -0.0017151095    -0.0001893306
  263  C 28  S      0.0496135433    -0.0728001140     0.0408118932    -0.0013406295     0.0080778329
  264  C 28  S     -0.1008945076     0.1486850942    -0.0829312684     0.0026823323    -0.0178525411
  265  C 28  S      0.0072463536     0.0621502163    -0.0871700637     0.0170473660     0.0240174969
  266  C 28  X     -0.0746304804     0.0537342832    -0.0808635832    -0.0009157906     0.1478787214
  267  C 28  Y      0.0148422447    -0.1042730372     0.1457505291    -0.0039512294    -0.0216020545
  268  C 28  Z      0.0457450600     0.0738488056    -0.1052387709     0.0040487878    -0.0358425439
  269  C 28  X     -0.0054905534    -0.0019118811    -0.0291229433     0.0062079333     0.0559931671
  270  C 28  Y     -0.0322805448    -0.0054267548     0.0497363671     0.0015598601    -0.0039200993
  271  C 28  Z      0.0400843461     0.0046893225    -0.0320654497    -0.0052914972    -0.0162948464
  272  C 28 XX     -0.0018566337     0.0055164685    -0.0031470551     0.0002397650    -0.0051347171
  273  C 28 YY     -0.0046132769     0.0123115846    -0.0079762171     0.0001711102     0.0001835624
  274  C 28 ZZ     -0.0083090349     0.0063007394    -0.0020103407     0.0000939509    -0.0000925046
  275  C 28 XY     -0.0023376832    -0.0060014035     0.0053395234    -0.0001410978     0.0021161419
  276  C 28 XZ     -0.0007520738     0.0035968285    -0.0024630868    -0.0000103643    -0.0020357952
  277  C 28 YZ      0.0055745501    -0.0044433672     0.0012055167    -0.0001084431     0.0002856811

                         31               32               33               34               35
                   -0.6260834905    -0.5994835336    -0.5920565098    -0.5646136340    -0.5369454204
    1  C  1  S      0.0619140525     0.0483080027     0.0488420295     0.0102141261     0.0064817869
    2  C  1  S     -0.1315197943    -0.0942195025    -0.0974659689    -0.0130956802    -0.0113647740
    3  C  1  S     -0.0175747710    -0.1421047349    -0.1247785600    -0.1099483574    -0.0189819924
    4  C  1  X      0.1101979300    -0.0559751562     0.0092666765     0.0855862931     0.0484937669
    5  C  1  Y      0.0891627159    -0.0493000234    -0.0129804340    -0.0531276809    -0.0030355170
    6  C  1  Z     -0.1020583343    -0.0844409940    -0.1258141752     0.1183737625    -0.0093688852
    7  C  1  X      0.0424881065    -0.0394800986    -0.0113274469    -0.0051364224     0.0167468570
    8  C  1  Y      0.0395362059    -0.0456574726    -0.0256085422    -0.0441595060    -0.0063220025
    9  C  1  Z     -0.0416253440     0.0219568295    -0.0030953301     0.0885253601     0.0050765130
   10  C  1 XX     -0.0055625389    -0.0063431366    -0.0060220240     0.0074332264     0.0011899059
   11  C  1 YY     -0.0081058150    -0.0062634771    -0.0072536515    -0.0000858858    -0.0008431979
   12  C  1 ZZ     -0.0137958420    -0.0059518045    -0.0072336079    -0.0077905125    -0.0027592152
   13  C  1 XY      0.0003569780     0.0014302499    -0.0003452655     0.0048840692     0.0001007392
   14  C  1 XZ     -0.0017494315     0.0059940649     0.0046511016    -0.0047400195    -0.0001651650
   15  C  1 YZ      0.0015678630     0.0049727104     0.0032504201     0.0050787176     0.0010518453
   16  C  2  S      0.0117921051    -0.0959085636    -0.0574499971    -0.0261929393    -0.0043084611
   17  C  2  S     -0.0280561729     0.1944666604     0.1161207025     0.0525316383     0.0094359515
   18  C  2  S     -0.0317421985     0.1832742210     0.1318787595     0.0845177392     0.0133338634
   19  C  2  X      0.0486259591    -0.0702438269    -0.0054553805    -0.1353507228    -0.0038187580
   20  C  2  Y      0.0612596232    -0.1050337499    -0.0279377378    -0.2047645328    -0.0185742410
   21  C  2  Z     -0.0870911987     0.0440806154     0.0248491955    -0.0802729356    -0.0223100838
   22  C  2  X      0.0143885274     0.0177879759     0.0325711463    -0.0347481833     0.0007848653
   23  C  2  Y      0.0142694395     0.0183501380     0.0345083773    -0.0590781325    -0.0042982983
   24  C  2  Z     -0.0328636869     0.0233263020     0.0102335334    -0.0228561353    -0.0083107596
   25  C  2 XX      0.0003386710     0.0131614118     0.0091038167     0.0064642879     0.0018107089
   26  C  2 YY     -0.0027089522     0.0186884304     0.0115342081     0.0042814510     0.0007633079
   27  C  2 ZZ     -0.0059318506     0.0072721914     0.0014696651     0.0048112714    -0.0003322764
   28  C  2 XY     -0.0001899385     0.0107267982     0.0076151708     0.0025141983     0.0007797755
   29  C  2 XZ     -0.0020696703     0.0027030460     0.0019833249     0.0003109757     0.0002611039
   30  C  2 YZ     -0.0022992186     0.0019766344     0.0009862837    -0.0016547558    -0.0006464944
   31  C  3  S     -0.0202261624     0.0948546184     0.0692510857    -0.0103704776     0.0011987107
   32  C  3  S      0.0369655377    -0.1926038833    -0.1407405120     0.0199987601    -0.0020457351
   33  C  3  S      0.0056718516    -0.1716041552    -0.1624801230     0.0424819803    -0.0020161094
   34  C  3  X     -0.0246054300    -0.0102469656     0.0076586970    -0.0619511078    -0.0088524833
   35  C  3  Y     -0.0609033315    -0.0253136155    -0.0149994488    -0.0676535816    -0.0176711606
   36  C  3  Z      0.0467304341     0.1116664263     0.1418169186    -0.2166692316    -0.0063997307
   37  C  3  X     -0.0044567562    -0.0155037639    -0.0077582241    -0.0152152971    -0.0009985583
   38  C  3  Y     -0.0195045758    -0.0115704368    -0.0061889365    -0.0195426528    -0.0044123257
   39  C  3  Z      0.0187618265    -0.0260254111    -0.0123507853    -0.0755884850    -0.0066620965
   40  C  3 XX     -0.0003280038    -0.0074803143    -0.0063911023     0.0029493325    -0.0003701288
   41  C  3 YY     -0.0006991571    -0.0054004262    -0.0047223361     0.0037916129     0.0004984744
   42  C  3 ZZ      0.0053681589    -0.0252621938    -0.0186013006     0.0020406565    -0.0003705638
   43  C  3 XY     -0.0024296049    -0.0004619111    -0.0009749842     0.0011745867     0.0000217848
   44  C  3 XZ      0.0012059362    -0.0045507363    -0.0023993170    -0.0000473262     0.0000409779
   45  C  3 YZ     -0.0025086716    -0.0015185640    -0.0011846752    -0.0015614754    -0.0005512403
   46  C  4  S      0.0646793738    -0.0553274999    -0.0380214133    -0.0062865184    -0.0027511148
   47  C  4  S     -0.1371480166     0.1105332558     0.0717095527     0.0205523406     0.0059781875
   48  C  4  S     -0.0350383219     0.1285255358     0.1427723779    -0.0628279909    -0.0139381109
   49  C  4  X     -0.0451072012     0.0630890546     0.0023893120     0.1417910312     0.0117753748
   50  C  4  Y     -0.1093349845     0.0851138094     0.0232941831     0.0858978419     0.0081082416
   51  C  4  Z      0.1120249655     0.0417488131     0.0646794934     0.0014649286     0.0195367411
   52  C  4  X     -0.0142370932     0.0015608981    -0.0191314126     0.0511217479     0.0064959350
   53  C  4  Y     -0.0356580218    -0.0089628593    -0.0392483267     0.0632239814     0.0089702808
   54  C  4  Z      0.0441076619     0.0446246000     0.0625812961    -0.0253362514     0.0030678541
   55  C  4 XX     -0.0113157468     0.0061362412     0.0029489532    -0.0046500026    -0.0007997489
   56  C  4 YY     -0.0107161103     0.0096272945     0.0063372830     0.0028062402     0.0002488333
   57  C  4 ZZ     -0.0064166312     0.0064345675     0.0043172158     0.0082432577     0.0018559728
   58  C  4 XY     -0.0025126971    -0.0015049674     0.0006937176    -0.0070893993    -0.0002581730
   59  C  4 XZ      0.0026246005    -0.0046537418    -0.0037535279     0.0055906020     0.0001083611
   60  C  4 YZ      0.0009534762    -0.0053830789    -0.0044929185    -0.0026216807    -0.0006983383
   61  C  5  S     -0.0026490108    -0.0024275444     0.0292972703    -0.0046031662     0.0165005671
   62  C  5  S     -0.0000869732     0.0045636991    -0.0604298929     0.0069585213    -0.0372984918
   63  C  5  S     -0.1394743630    -0.0708610763    -0.1583632790    -0.0382247999    -0.0836774545
   64  C  5  X     -0.1602599767    -0.0325288217    -0.0870768339    -0.1086745375    -0.0267258983
   65  C  5  Y     -0.0945290168     0.0419292772     0.0124337616     0.0433398147     0.0186474934
   66  C  5  Z      0.1727874977     0.0012274468     0.0431484396     0.0753708022     0.0087735308
   67  C  5  X     -0.1136934010     0.0425080699     0.0167628847    -0.0748415891    -0.0603871873
   68  C  5  Y     -0.0334856101     0.0357682853     0.0144140613     0.0389789740     0.0116640255
   69  C  5  Z      0.0908479819    -0.0442582298    -0.0171913760     0.0264193686     0.0264383890
   70  C  5 XX     -0.0028450180    -0.0018150223    -0.0063760030    -0.0043822250    -0.0035729624
   71  C  5 YY     -0.0011030137     0.0048862475    -0.0002515630     0.0035527256    -0.0020519298
   72  C  5 ZZ      0.0023644140    -0.0014182851    -0.0047131288     0.0026256313    -0.0024524435
   73  C  5 XY      0.0047620237    -0.0034705245    -0.0008865633    -0.0013848131    -0.0000041954
   74  C  5 XZ     -0.0028370995     0.0018875528     0.0024760721    -0.0007679990     0.0004226113
   75  C  5 YZ     -0.0022654105    -0.0011740108    -0.0000906269    -0.0017849695     0.0009924052
   76  C  6  S     -0.0198845002    -0.0007035779     0.0061193769    -0.0102537032    -0.0006181707
   77  C  6  S      0.0431935771     0.0011158497    -0.0115872663     0.0216176087     0.0021687585
   78  C  6  S     -0.0499908313     0.0116739332    -0.0330100431     0.0857558219     0.0082731853
   79  C  6  X      0.0384309212     0.0249504180     0.0315848417     0.1358425111     0.0457750032
   80  C  6  Y     -0.0282460578     0.0616675549     0.0134390116     0.0809157678     0.0012992444
   81  C  6  Z     -0.0002299897    -0.0633327852    -0.0844772892     0.1091699740     0.0035253665
   82  C  6  X      0.0104235948     0.0059767286     0.0026054771     0.0671474995     0.0158565961
   83  C  6  Y      0.0004431536     0.0142921140     0.0044586150     0.0119508881    -0.0013499638
   84  C  6  Z      0.0056585614    -0.0180322631    -0.0211892268     0.0355287679    -0.0023432408
   85  C  6 XX      0.0026077351     0.0027024552    -0.0015058502     0.0062854566    -0.0006459536
   86  C  6 YY      0.0042332898    -0.0045103385    -0.0033951268    -0.0009493476    -0.0000786847
   87  C  6 ZZ      0.0006234394     0.0022826539     0.0010709565     0.0024386000     0.0010729735
   88  C  6 XY     -0.0046198744     0.0012242055    -0.0003789142     0.0003720143     0.0000327988
   89  C  6 XZ      0.0014101374    -0.0032663560    -0.0033301163     0.0020292445     0.0001319165
   90  C  6 YZ      0.0061975741     0.0015035998     0.0033194804    -0.0021462526     0.0007679105
   91  C  7  S      0.0460169463    -0.0263559372    -0.0160391696     0.0306339790     0.0018772193
   92  C  7  S     -0.0987589321     0.0585784373     0.0350443600    -0.0679490020    -0.0039247281
   93  C  7  S      0.0115842449     0.0400446315     0.0567696375     0.0278548338     0.0018890454
   94  C  7  X      0.0662968186    -0.0216740925    -0.0136711315     0.0185231091    -0.0074489262
   95  C  7  Y     -0.0726993151     0.0401927061     0.0228262065    -0.0409013647    -0.0031712587
   96  C  7  Z      0.0323730462    -0.0323472215    -0.0216820749     0.0425227713     0.0092920659
   97  C  7  X     -0.0147743910    -0.0108184223    -0.0342410512    -0.0283451818    -0.0032135258
   98  C  7  Y      0.0309799408     0.0177881620     0.0501921610     0.0481588323     0.0011564676
   99  C  7  Z     -0.0210533152    -0.0103761429    -0.0275765030    -0.0238213640     0.0017407567
  100  C  7 XX     -0.0070052093     0.0030668856     0.0018207429    -0.0036062316     0.0001989915
  101  C  7 YY     -0.0074277454     0.0047811167     0.0026505980    -0.0050717489    -0.0005092176
  102  C  7 ZZ     -0.0041589569     0.0034183976     0.0020730765    -0.0041264148    -0.0005756817
  103  C  7 XY      0.0041084144    -0.0014259543    -0.0007819337     0.0017126604    -0.0001536434
  104  C  7 XZ     -0.0017399999     0.0013264206     0.0009948732    -0.0014678528    -0.0000861646
  105  C  7 YZ      0.0018338327    -0.0018808045    -0.0009238939     0.0021191237     0.0006078429
  106  C  8  S      0.0274391784     0.0111977963    -0.0008286525     0.0046698594     0.0283027789
  107  C  8  S     -0.0542439852    -0.0219055007    -0.0005510052    -0.0095188864    -0.0561129094
  108  C  8  S      0.0156738908     0.0771012707    -0.1162821058    -0.0041155191    -0.2499258462
  109  C  8  X     -0.0603272627    -0.1409240962     0.1599540934     0.0054840796     0.1597413680
  110  C  8  Y      0.0026871346     0.0050832234    -0.0048973256     0.0015998088    -0.0063602308
  111  C  8  Z      0.0285510833     0.0688125849    -0.0773792111    -0.0036024006    -0.0761774096
  112  C  8  X     -0.0272282367    -0.0888609595     0.1394082290     0.0322720739    -0.0909480776
  113  C  8  Y      0.0011861272     0.0034947021    -0.0061163345    -0.0088494874     0.0008543226
  114  C  8  Z      0.0127690157     0.0422022713    -0.0662541328    -0.0098420105     0.0460037578
  115  C  8 XX     -0.0025309749     0.0003217047    -0.0017913144     0.0002479318    -0.0153260001
  116  C  8 YY     -0.0038733449    -0.0020945813     0.0001943937    -0.0016459844     0.0065763337
  117  C  8 ZZ     -0.0028444538    -0.0012570052    -0.0002237383    -0.0008611598    -0.0004275472
  118  C  8 XY      0.0010084070     0.0002328199     0.0001098875     0.0001100938    -0.0020488831
  119  C  8 XZ     -0.0003995877    -0.0010034250     0.0009989376    -0.0008067637     0.0105013538
  120  C  8 YZ      0.0016915342     0.0011336039    -0.0001466554     0.0012141987    -0.0062608429
  121  N  9  S      0.0258167979    -0.0133915504    -0.0076457663     0.0159195602     0.0009916142
  122  N  9  S      0.0531012157    -0.0281620659    -0.0176969055     0.0321697836     0.0021666526
  123  N  9  S      0.0658633191    -0.0150345913     0.0259241279     0.0669912164     0.0022563140
  124  N  9  X     -0.0057986170    -0.0015802817    -0.0003641467     0.0019187716     0.0038422607
  125  N  9  Y     -0.0048781455     0.0017271115     0.0017276890    -0.0005592206     0.0004384279
  126  N  9  Z      0.0067071092     0.0035723202     0.0034336716    -0.0103876243    -0.0041613314
  127  N  9  X      0.0009644314    -0.0005868133    -0.0036865231    -0.0059338347    -0.0017603634
  128  N  9  Y      0.0057784046     0.0004292704     0.0071441953     0.0075975592    -0.0001786711
  129  N  9  Z     -0.0046943944    -0.0035611129    -0.0083124686     0.0019339715     0.0020126888
  130  N  9 XX      0.0002687489    -0.0008305911    -0.0007456030     0.0010013213     0.0004710510
  131  N  9 YY      0.0024209605    -0.0013253014    -0.0010096827     0.0014860437     0.0000679207
  132  N  9 ZZ      0.0017228119    -0.0003298408    -0.0002837546    -0.0001245456    -0.0002877766
  133  N  9 XY     -0.0002515543     0.0007077704     0.0003355417    -0.0009642607    -0.0004101433
  134  N  9 XZ      0.0004355619    -0.0001628747     0.0000690018     0.0000610758     0.0000398284
  135  N  9 YZ     -0.0016244534     0.0002121873    -0.0001164912     0.0001442020     0.0003209768
  136  C 10  S     -0.0054646915    -0.0009488847     0.0033454350     0.0068049550    -0.0649874273
  137  C 10  S      0.0109843258     0.0016634478    -0.0065969905    -0.0135438462     0.1314955379
  138  C 10  S     -0.0039625372    -0.0029157909    -0.0198296884    -0.0254518187     0.3366842853
  139  C 10  X      0.0075638479    -0.0399116063     0.0692228343     0.0302587331    -0.1421036633
  140  C 10  Y      0.0494905420     0.0922826447    -0.1080615630    -0.0196950364     0.0666568192
  141  C 10  Z     -0.0477552899    -0.0615391151     0.0601962380     0.0010093081     0.0140234713
  142  C 10  X      0.0008857001    -0.0131516052     0.0133638424     0.0006311692     0.0469510019
  143  C 10  Y      0.0179143663     0.0288734488    -0.0257723673    -0.0005771552    -0.0638953268
  144  C 10  Z     -0.0162580458    -0.0189722949     0.0160417673    -0.0004581602     0.0323007697
  145  C 10 XX      0.0032472625     0.0030137738    -0.0029437242    -0.0004676869     0.0066293532
  146  C 10 YY     -0.0005091332    -0.0007360682    -0.0002895987    -0.0017489675     0.0151867536
  147  C 10 ZZ      0.0002409957     0.0005955965    -0.0011828472    -0.0009578512     0.0061168528
  148  C 10 XY     -0.0002457059     0.0004172513    -0.0003019279     0.0006268697    -0.0093069897
  149  C 10 XZ     -0.0014006204    -0.0019489578     0.0016806863    -0.0006000173     0.0069545321
  150  C 10 YZ      0.0011802026     0.0008993455    -0.0001131916     0.0009216532    -0.0062223000
  151  C 11  S     -0.0219731313    -0.0266553853     0.0227335849    -0.0058265428     0.0701364730
  152  C 11  S      0.0440830963     0.0526895269    -0.0438928565     0.0125596934    -0.1427703724
  153  C 11  S      0.0282272145     0.0500900704    -0.0394215848     0.0178728113    -0.3133592277
  154  C 11  X     -0.0244607097     0.0045190965    -0.0195359059    -0.0100299934     0.0221219085
  155  C 11  Y      0.0433030651     0.0852044864    -0.1023080502    -0.0176383232    -0.0119499431
  156  C 11  Z     -0.0257929096    -0.0779503889     0.1007320286     0.0212362575    -0.0006628563
  157  C 11  X     -0.0111889616    -0.0040570183    -0.0029606552    -0.0071405235     0.0498464921
  158  C 11  Y      0.0102143880     0.0219219826    -0.0300172640    -0.0099618451     0.0717575715
  159  C 11  Z     -0.0032859763    -0.0175055377     0.0280102852     0.0127264831    -0.0892313700
  160  C 11 XX      0.0031396824     0.0043818803    -0.0043868000    -0.0001733530    -0.0016554673
  161  C 11 YY      0.0026627304     0.0039857536    -0.0036422374     0.0007817912    -0.0115383479
  162  C 11 ZZ      0.0029445025     0.0038049272    -0.0033254608     0.0008388352    -0.0124084958
  163  C 11 XY      0.0001235008    -0.0004797058     0.0007736069     0.0003766610    -0.0039329914
  164  C 11 XZ     -0.0010588803    -0.0009424650     0.0008879461     0.0000662179     0.0019695428
  165  C 11 YZ     -0.0012011422    -0.0017717471     0.0015310547    -0.0006771747     0.0095001516
  166  C 12  S      0.0223701769     0.0132734825    -0.0055851761     0.0078257911    -0.0663623179
  167  C 12  S     -0.0450470135    -0.0271731044     0.0123709442    -0.0151070877     0.1297155449
  168  C 12  S     -0.0166365407    -0.0114706997    -0.0053400235    -0.0261316246     0.2996495248
  169  C 12  X      0.0027628932     0.0607753276    -0.0986097499    -0.0450358830     0.2176067156
  170  C 12  Y     -0.0028924034    -0.0021587109     0.0043180981     0.0039074325    -0.0054787940
  171  C 12  Z      0.0010977626    -0.0289786371     0.0469854690     0.0211433596    -0.1068471602
  172  C 12  X      0.0092432489     0.0332057524    -0.0417111118    -0.0074055504    -0.0344832834
  173  C 12  Y     -0.0012220246    -0.0008060278     0.0014472904     0.0019627976     0.0034941183
  174  C 12  Z     -0.0037264263    -0.0158706439     0.0203381182     0.0033473993     0.0148983980
  175  C 12 XX     -0.0044732365    -0.0032219461     0.0016770179    -0.0020744733     0.0204277304
  176  C 12 YY     -0.0013277708     0.0006954201    -0.0017104139    -0.0007766540     0.0019471333
  177  C 12 ZZ     -0.0019514272    -0.0004483058    -0.0005719983    -0.0010454697     0.0066710031
  178  C 12 XY      0.0002739205    -0.0001972704     0.0004120745     0.0000998031    -0.0000970124
  179  C 12 XZ      0.0017134626     0.0018958293    -0.0014569464     0.0008107157    -0.0097751031
  180  C 12 YZ      0.0000125252    -0.0009500153     0.0013692657     0.0001923747     0.0019946079
  181  C 13  S     -0.0244651643    -0.0267468172     0.0231457559    -0.0052945318     0.0707657468
  182  C 13  S      0.0490940345     0.0530276316    -0.0449233588     0.0111180954    -0.1440874547
  183  C 13  S      0.0298685159     0.0506669539    -0.0399158341     0.0231510114    -0.3117406857
  184  C 13  X      0.0061757773     0.0556968387    -0.0820710230    -0.0239131896     0.0071220348
  185  C 13  Y     -0.0416322360    -0.0865865701     0.1047847736     0.0182361157     0.0102514591
  186  C 13  Z      0.0337818538     0.0481161710    -0.0508174528    -0.0034815948    -0.0126666253
  187  C 13  X     -0.0037518593     0.0093384523    -0.0219322452    -0.0162733572     0.0934758300
  188  C 13  Y     -0.0091791918    -0.0217972534     0.0302166208     0.0130093157    -0.0763107594
  189  C 13  Z      0.0100911599     0.0143887147    -0.0156357554    -0.0029782608     0.0196769132
  190  C 13 XX      0.0040413037     0.0047857270    -0.0044926941     0.0004130480    -0.0086317386
  191  C 13 YY      0.0031253045     0.0039925351    -0.0036270819     0.0007571685    -0.0126981559
  192  C 13 ZZ      0.0024858893     0.0033949902    -0.0033422829     0.0000817141    -0.0045944185
  193  C 13 XY     -0.0012128546    -0.0010960615     0.0007761742    -0.0006301008     0.0094698505
  194  C 13 XZ     -0.0003139576    -0.0006265564     0.0009099616     0.0005239087    -0.0058056088
  195  C 13 YZ     -0.0008298118    -0.0014033874     0.0014589788    -0.0001600214     0.0037654188
  196  C 14  S     -0.0026361614    -0.0022911135     0.0043891661     0.0060454629    -0.0673024725
  197  C 14  S      0.0053906059     0.0044434641    -0.0088559939    -0.0124028513     0.1363691585
  198  C 14  S     -0.0069341220     0.0004884907    -0.0242945731    -0.0408550063     0.3346420040
  199  C 14  X      0.0388341082     0.0171382884     0.0032620787     0.0214545309    -0.0993574081
  200  C 14  Y     -0.0497762914    -0.0900671120     0.1029093997     0.0150128407    -0.0552398324
  201  C 14  Z      0.0242223265     0.0708500255    -0.0929505681    -0.0252332240     0.0999835929
  202  C 14  X      0.0125643460     0.0038228960    -0.0018096255     0.0037735002     0.0118595602
  203  C 14  Y     -0.0176291257    -0.0281629234     0.0245768891    -0.0056916689     0.0593575714
  204  C 14  Z      0.0092702578     0.0228988716    -0.0208917071     0.0024334266    -0.0588647493
  205  C 14 XX      0.0024841185     0.0034562057    -0.0035845578    -0.0004631220     0.0009928602
  206  C 14 YY     -0.0009407325    -0.0005864744    -0.0003416013    -0.0016628266     0.0145140732
  207  C 14 ZZ      0.0004934392     0.0004489866    -0.0008665793    -0.0011038522     0.0130734022
  208  C 14 XY      0.0007531376     0.0000359026     0.0004228401     0.0003857443     0.0020616519
  209  C 14 XZ     -0.0019205685    -0.0018355257     0.0013593314    -0.0003534976     0.0003255557
  210  C 14 YZ      0.0009474073     0.0010989885    -0.0004828165     0.0010389405    -0.0111609619
  211  H 15  S     -0.1558495817    -0.0718542669    -0.1199586372     0.0420015240    -0.0271162295
  212  H 15  S     -0.0244770112    -0.0260151654    -0.0315240083    -0.0037805763    -0.0088687438
  213  H 16  S     -0.0531896468     0.1800852471     0.0795856273     0.1968374060     0.0188548444
  214  H 16  S     -0.0083759671     0.0534133255     0.0315126974     0.0395239938     0.0047083874
  215  H 17  S     -0.0027685235    -0.1707535790    -0.1662836687     0.1621172876     0.0042351329
  216  H 17  S      0.0042186259    -0.0521111048    -0.0468515721     0.0277410437    -0.0007360736
  217  H 18  S     -0.1564635667     0.0981831150     0.0334870773     0.0770947044     0.0032013211
  218  H 18  S     -0.0260661661     0.0309162909     0.0183765430     0.0090250969     0.0009285564
  219  H 19  S      0.0250602807     0.0007263265    -0.0263381922     0.1386934417     0.0223615659
  220  H 19  S      0.0118753601    -0.0001767752    -0.0005875595     0.0155342331     0.0061007082
  221  H 20  S     -0.0088482384     0.0062979981    -0.0181715081    -0.0469304270    -0.0285126971
  222  H 20  S      0.0071665229     0.0000803296    -0.0040731541    -0.0017637796    -0.0072323765
  223  H 21  S      0.0309775612     0.0684679678    -0.0913254786    -0.0302394600     0.1783609572
  224  H 21  S      0.0021428475     0.0124421821    -0.0199775726    -0.0092219358     0.0639257278
  225  H 22  S      0.0453031984     0.0973180115    -0.1143539089    -0.0129872545    -0.0874254917
  226  H 22  S      0.0092439138     0.0188741234    -0.0220780755    -0.0009739464    -0.0425940289
  227  H 23  S     -0.0207029377     0.0273272340    -0.0621899869    -0.0422450699     0.2551286442
  228  H 23  S     -0.0087114253    -0.0026499732    -0.0047359757    -0.0103116204     0.0840683546
  229  H 24  S      0.0482879445     0.0954916594    -0.1125582351    -0.0134928070    -0.0904584502
  230  H 24  S      0.0096173494     0.0180230669    -0.0211428875    -0.0005852798    -0.0427825106
  231  H 25  S      0.0269001955     0.0672422954    -0.0890124321    -0.0287458611     0.1747782732
  232  H 25  S      0.0021388848     0.0102837348    -0.0171331643    -0.0083914571     0.0593797060
  233  C 26  S      0.0400153189     0.0373179510    -0.0108627658     0.0250103555    -0.0295755143
  234  C 26  S     -0.0883220094    -0.0832536963     0.0188312466    -0.0551810398     0.0552066040
  235  C 26  S     -0.0283729889    -0.1101580645     0.0877180366     0.0003283614     0.0487583710
  236  C 26  X      0.1555753665    -0.0103008352     0.1414609955     0.0967811023     0.0790388800
  237  C 26  Y     -0.0226784658     0.0090137565    -0.0005790424     0.0173026302     0.0053917758
  238  C 26  Z     -0.0594031235     0.0040400793    -0.0699468224    -0.0457447286    -0.0410608077
  239  C 26  X     -0.1002282150    -0.0057699331     0.0383078119    -0.0286720150    -0.0558933856
  240  C 26  Y     -0.0023883672    -0.0020448225    -0.0007881297    -0.0011128227     0.0024106745
  241  C 26  Z      0.0539727365     0.0040423274    -0.0193443342     0.0208373484     0.0281356897
  242  C 26 XX     -0.0097534187    -0.0080415009     0.0014526914    -0.0061482262     0.0062633228
  243  C 26 YY     -0.0029377495    -0.0027525214     0.0005393185    -0.0017745216     0.0010204965
  244  C 26 ZZ     -0.0031139672    -0.0044245316     0.0007166871    -0.0024729441     0.0022861647
  245  C 26 XY      0.0020109629    -0.0006702768    -0.0001133813    -0.0007529799    -0.0004093939
  246  C 26 XZ      0.0022807919     0.0028886090    -0.0008940247     0.0017705999    -0.0030843945
  247  C 26 YZ     -0.0008600103     0.0000985872    -0.0002111957     0.0001223056     0.0000813796
  248  C 27  S     -0.0533262502    -0.0311181073     0.0041525009    -0.0225481206     0.0469815088
  249  C 27  S      0.1127436769     0.0666862924    -0.0149346891     0.0492929350    -0.1135488195
  250  C 27  S      0.1417904091     0.0058149269     0.0513596920     0.0776760075    -0.0383876996
  251  C 27  X     -0.0241410242     0.1005148238    -0.1601470651    -0.0318712693    -0.1827517554
  252  C 27  Y     -0.0062484060     0.0008679035     0.0047184786     0.0091501485     0.0073175117
  253  C 27  Z      0.0177725530    -0.0492940939     0.0789517994     0.0176713907     0.0895527441
  254  C 27  X     -0.0613459511    -0.0497216346     0.0820498241    -0.0028811659    -0.0765558334
  255  C 27  Y     -0.0011538446     0.0045990058    -0.0018924364     0.0096127455     0.0034616087
  256  C 27  Z      0.0324701425     0.0246798901    -0.0393251247    -0.0012637995     0.0374210664
  257  C 27 XX      0.0099817770     0.0068525999    -0.0014166026     0.0047178909    -0.0113249832
  258  C 27 YY      0.0037171570     0.0021555667    -0.0009408045     0.0016260420    -0.0040744029
  259  C 27 ZZ      0.0059494867     0.0030962901    -0.0008967043     0.0025759267    -0.0063108759
  260  C 27 XY      0.0007039546    -0.0006793083     0.0001740928    -0.0007717739    -0.0007173337
  261  C 27 XZ     -0.0044077892    -0.0026292745     0.0002622587    -0.0019011246     0.0037285002
  262  C 27 YZ     -0.0004387285     0.0000822403     0.0002699717     0.0006287895    -0.0013944969
  263  C 28  S     -0.0354552455     0.0011996661    -0.0134949366    -0.0223500814    -0.0068286792
  264  C 28  S      0.0706858281    -0.0023955901     0.0277626528     0.0445834930     0.0123571753
  265  C 28  S     -0.0690503841     0.0872557956     0.0403191888     0.0171395838     0.0066879740
  266  C 28  X     -0.0091319509     0.0606462630     0.0195982905    -0.0644163894    -0.0363112302
  267  C 28  Y      0.1697653589    -0.0612296742    -0.0245446181     0.1007194215     0.0082061360
  268  C 28  Z     -0.1475487365     0.0032521280    -0.0129624027    -0.0129581031     0.0174810786
  269  C 28  X     -0.0118313352     0.0085604214    -0.0196320960    -0.0765607363    -0.0117069739
  270  C 28  Y      0.0803841945     0.0305691376     0.0661520850     0.0978644749     0.0047097068
  271  C 28  Z     -0.0630373090    -0.0440211755    -0.0616649364    -0.0356557405     0.0031158654
  272  C 28 XX      0.0001923089    -0.0023033473    -0.0001839110     0.0021819784     0.0012034378
  273  C 28 YY      0.0049061961     0.0021784926     0.0038833386     0.0041992839     0.0014788914
  274  C 28 ZZ      0.0063161211    -0.0006536029     0.0009330053     0.0025364206    -0.0001435163
  275  C 28 XY      0.0009124156     0.0004862854    -0.0011817251     0.0016647466    -0.0010420282
  276  C 28 XZ     -0.0004148605     0.0044423801     0.0052478233    -0.0039947174     0.0006231192
  277  C 28 YZ     -0.0040596721    -0.0023566858    -0.0030000740    -0.0008393232    -0.0001396164

                         36               37               38               39               40
                   -0.5164407656    -0.5078948202    -0.4910014462    -0.4789381439    -0.4651840050
    1  C  1  S     -0.0036656076     0.0093693883     0.0000629427     0.0003415242     0.0120266031
    2  C  1  S      0.0084650773    -0.0210233755     0.0014130661    -0.0005931008    -0.0235635571
    3  C  1  S      0.0010602179    -0.0185992909    -0.0126214955    -0.0011457027     0.0140234987
    4  C  1  X     -0.0337284497     0.1429265071     0.0123827917    -0.0007503498     0.1523251380
    5  C  1  Y     -0.0119512630     0.0415330321    -0.0099613078    -0.0017021128    -0.1706228486
    6  C  1  Z      0.0049662642    -0.0035435965    -0.0189998559    -0.0026511893    -0.1902328374
    7  C  1  X     -0.0166905715     0.0703974760    -0.0000398588    -0.0010788035     0.0552366341
    8  C  1  Y     -0.0039775732     0.0137005826    -0.0078228427    -0.0005957614    -0.0609018059
    9  C  1  Z      0.0006697745     0.0079697728    -0.0018115290    -0.0006306775    -0.0683871052
   10  C  1 XX      0.0004971012    -0.0009488435     0.0012096053     0.0000282091     0.0038207615
   11  C  1 YY      0.0000437121     0.0002797728    -0.0003104534    -0.0000349327    -0.0039542661
   12  C  1 ZZ      0.0014404068    -0.0045463451    -0.0008817176    -0.0001084792    -0.0061405769
   13  C  1 XY      0.0006937427    -0.0015531121    -0.0003215016    -0.0001678730    -0.0120714242
   14  C  1 XZ     -0.0006183912     0.0020645654     0.0000194151     0.0000125249     0.0022976570
   15  C  1 YZ      0.0000652686    -0.0006954205     0.0009255442     0.0001968535     0.0159363517
   16  C  2  S      0.0019927308    -0.0101633099     0.0009129883     0.0002733381     0.0001185260
   17  C  2  S     -0.0056042717     0.0279147655    -0.0028525257    -0.0008149236    -0.0042889404
   18  C  2  S      0.0056084575    -0.0070126527     0.0152102177     0.0008571997     0.0396190566
   19  C  2  X     -0.0195076822     0.0747467355    -0.0082419391    -0.0002309583     0.1347675909
   20  C  2  Y     -0.0212845186     0.0817874493    -0.0195295793    -0.0024805928    -0.0613615845
   21  C  2  Z      0.0340634522    -0.1455337012     0.0193722259     0.0035504226     0.0917794572
   22  C  2  X     -0.0041236280     0.0177398021     0.0023244313     0.0005641406     0.0804509878
   23  C  2  Y     -0.0042364818     0.0154979525    -0.0004016547    -0.0004206641    -0.0044172085
   24  C  2  Z      0.0118928507    -0.0481750991     0.0042965757     0.0012511572     0.0208686415
   25  C  2 XX     -0.0005415620     0.0025421437     0.0004412868     0.0000398973     0.0081107300
   26  C  2 YY      0.0001172541     0.0000541412     0.0000497126    -0.0001004606    -0.0090932722
   27  C  2 ZZ      0.0000905453     0.0000487458    -0.0005010214    -0.0000482053    -0.0008716528
   28  C  2 XY     -0.0000041459     0.0003725518     0.0001534588    -0.0000236158    -0.0024102111
   29  C  2 XZ      0.0009151374    -0.0037099299     0.0013023364     0.0001250759     0.0055717951
   30  C  2 YZ      0.0011089465    -0.0049262206     0.0006183347     0.0001198296    -0.0000822512
   31  C  3  S      0.0022325362    -0.0085924506     0.0019869342     0.0002889029     0.0062459374
   32  C  3  S     -0.0060978127     0.0251141674    -0.0050365998    -0.0009625832    -0.0200360666
   33  C  3  S     -0.0000906603    -0.0104685291    -0.0130595687    -0.0006496381    -0.0351382361
   34  C  3  X      0.0085107585    -0.0376890263     0.0012400518     0.0018009191     0.0943515992
   35  C  3  Y      0.0343019944    -0.1393240753     0.0198411882     0.0022023112     0.0009857934
   36  C  3  Z     -0.0275033456     0.1169841345    -0.0237266050    -0.0033541219    -0.0584650226
   37  C  3  X      0.0026649634    -0.0156902416     0.0003165246     0.0006904907     0.0507587465
   38  C  3  Y      0.0119511867    -0.0495267966     0.0088978664     0.0007416007     0.0047583516
   39  C  3  Z     -0.0081940523     0.0268795815    -0.0134910186    -0.0009781104    -0.0239169916
   40  C  3 XX     -0.0003935721     0.0013784640    -0.0009618759    -0.0000253432    -0.0018838299
   41  C  3 YY      0.0000976316     0.0005136413     0.0003352977    -0.0000862991     0.0004051280
   42  C  3 ZZ     -0.0002225344     0.0001752499     0.0002327645    -0.0000200868    -0.0016069675
   43  C  3 XY      0.0005779402    -0.0017940685     0.0001895180    -0.0000415344    -0.0032165672
   44  C  3 XZ      0.0001851268    -0.0010756735     0.0001621103     0.0000829995     0.0040177114
   45  C  3 YZ      0.0016262800    -0.0066110093     0.0010499046     0.0000903901    -0.0026124026
   46  C  4  S     -0.0061333081     0.0112352111    -0.0021674724     0.0006652232     0.0261935636
   47  C  4  S      0.0123806208    -0.0238004681     0.0035726915    -0.0015200351    -0.0631398951
   48  C  4  S      0.0153826664     0.0007358681     0.0117348772     0.0016865017     0.0072229004
   49  C  4  X     -0.0263056782     0.1043893661    -0.0250661336    -0.0008096038     0.0010516857
   50  C  4  Y      0.0280390441    -0.0872154003     0.0300564210    -0.0005912484     0.0172163659
   51  C  4  Z     -0.0252675926     0.1034460183    -0.0085543314    -0.0024694016    -0.1173895699
   52  C  4  X     -0.0128716118     0.0608548782    -0.0153421625    -0.0005175448    -0.0219087572
   53  C  4  Y      0.0097276456    -0.0381270276     0.0078715014    -0.0016461728     0.0053005824
   54  C  4  Z     -0.0104647574     0.0475585776    -0.0012557934    -0.0002461544    -0.0274403386
   55  C  4 XX     -0.0000519445     0.0006593227    -0.0009116886    -0.0000397145    -0.0062899781
   56  C  4 YY      0.0015531086    -0.0044655269     0.0004868910    -0.0000202710     0.0027500897
   57  C  4 ZZ      0.0012704192    -0.0024204484     0.0015382548    -0.0001819909    -0.0069274479
   58  C  4 XY      0.0009948634    -0.0025259510     0.0010820269    -0.0001319260    -0.0012847616
   59  C  4 XZ      0.0000133908    -0.0001814925    -0.0003795367     0.0000052005    -0.0016318221
   60  C  4 YZ     -0.0006803384     0.0018482944    -0.0008268555     0.0000853882     0.0059105908
   61  C  5  S     -0.0013487619     0.0111764005     0.0099378791    -0.0002637663     0.0107196356
   62  C  5  S      0.0045740789    -0.0328566196    -0.0211513999     0.0007167320    -0.0280899446
   63  C  5  S      0.0041326699    -0.0005777434    -0.0258057267     0.0001268553    -0.0048616212
   64  C  5  X     -0.0063166192     0.0473910642    -0.0037435862    -0.0027684079     0.0185680588
   65  C  5  Y     -0.0507570537     0.2014268317    -0.0304779738    -0.0025224361    -0.0561042847
   66  C  5  Z      0.0453690556    -0.1778343690     0.0312131159     0.0009458181    -0.1239869918
   67  C  5  X      0.0028313406     0.0056695863     0.0098177145     0.0015611209     0.0218338509
   68  C  5  Y     -0.0240324705     0.0575322493    -0.0086743411    -0.0027550337    -0.0055205865
   69  C  5  Z      0.0196996048    -0.0462002286     0.0043974539     0.0006835180    -0.0780118756
   70  C  5 XX     -0.0011507483     0.0057265504    -0.0028252766    -0.0001448802    -0.0001143878
   71  C  5 YY      0.0013364818    -0.0059982417    -0.0009431209     0.0000886956    -0.0029935310
   72  C  5 ZZ      0.0006750216    -0.0060930951    -0.0009213327     0.0001680069    -0.0038382159
   73  C  5 XY      0.0002644188    -0.0052958562     0.0012544102     0.0002810571     0.0063320739
   74  C  5 XZ      0.0006707353    -0.0008676407    -0.0003329272    -0.0000511621    -0.0025242784
   75  C  5 YZ     -0.0014430571     0.0080791329    -0.0003282851    -0.0001911856     0.0020313326
   76  C  6  S      0.0031309550    -0.0078080149     0.0006028361    -0.0003201957    -0.0176107391
   77  C  6  S     -0.0073391354     0.0190775308    -0.0011865976     0.0007182476     0.0470872167
   78  C  6  S     -0.0000523761    -0.0039995768     0.0007313015    -0.0008466318    -0.0752677326
   79  C  6  X     -0.0360433778     0.1884021741    -0.0099203391    -0.0063014530    -0.0946389286
   80  C  6  Y      0.0098711041    -0.0470748518     0.0065332365     0.0028352585     0.2100301895
   81  C  6  Z     -0.0177667264     0.0690631451    -0.0188746355    -0.0003526568     0.0711583054
   82  C  6  X     -0.0080038648     0.0487432465    -0.0008623420    -0.0023345533    -0.0509732689
   83  C  6  Y      0.0030723766    -0.0185573230     0.0022151172     0.0016619820     0.1369518824
   84  C  6  Z     -0.0041544637     0.0175225242    -0.0063056216     0.0004776809     0.0545761491
   85  C  6 XX      0.0002099966    -0.0034187181    -0.0001156247     0.0003263445     0.0132260795
   86  C  6 YY     -0.0009147736     0.0026954264    -0.0002878406     0.0000299231     0.0006741797
   87  C  6 ZZ     -0.0005720210     0.0033499839     0.0001165463    -0.0001488592     0.0000733148
   88  C  6 XY     -0.0007254380     0.0046312845    -0.0009354058    -0.0002650353    -0.0066698414
   89  C  6 XZ     -0.0006503540     0.0023673345    -0.0003276177     0.0000451054     0.0089709297
   90  C  6 YZ     -0.0014846966     0.0055896461    -0.0005631083    -0.0000365223     0.0044772158
   91  C  7  S      0.0099678303    -0.0366781764     0.0087744783     0.0004722604     0.0307505281
   92  C  7  S     -0.0212112490     0.0780669640    -0.0192632699    -0.0011046282    -0.0638538388
   93  C  7  S     -0.0204913195     0.0950791693    -0.0016316776    -0.0011613869    -0.0172273624
   94  C  7  X      0.0232738496    -0.0907662831     0.0085574917    -0.0001106193    -0.0889323090
   95  C  7  Y     -0.0114267319     0.0423708559    -0.0112299986    -0.0014939500    -0.1020839167
   96  C  7  Z     -0.0058017402     0.0317355034     0.0010189725    -0.0005511066    -0.0067812438
   97  C  7  X      0.0180004773    -0.0620126003    -0.0034300948    -0.0017139268    -0.0393936200
   98  C  7  Y     -0.0171165602     0.0648380065     0.0062698667     0.0013513609    -0.0408506503
   99  C  7  Z      0.0044027649    -0.0172514410    -0.0053613875    -0.0011831313    -0.0072586115
  100  C  7 XX     -0.0016564225     0.0064063244    -0.0010643362    -0.0001205484    -0.0013814312
  101  C  7 YY     -0.0015224573     0.0055141610    -0.0015040417    -0.0000888578    -0.0047347298
  102  C  7 ZZ     -0.0006033305     0.0020623381    -0.0009243971    -0.0000316132    -0.0036204544
  103  C  7 XY      0.0011293608    -0.0042270829     0.0006061797     0.0000710587     0.0003388383
  104  C  7 XZ     -0.0004797301     0.0015518038    -0.0002989699     0.0000055985    -0.0002153670
  105  C  7 YZ     -0.0000701571     0.0004906025     0.0003671204     0.0000017507     0.0019418044
  106  C  8  S      0.0032669459    -0.0140770624    -0.0633482892    -0.0018691637    -0.0002229414
  107  C  8  S     -0.0065073467     0.0297077110     0.1392963498     0.0040170628    -0.0008782490
  108  C  8  S     -0.0124143477     0.0589831406     0.2087946850     0.0062490390    -0.0043990749
  109  C  8  X      0.0673958566     0.0155896090     0.2025055014     0.0292988283    -0.0207979480
  110  C  8  Y     -0.2113640895    -0.0550458223    -0.0029596609    -0.0758278183    -0.0130019456
  111  C  8  Z      0.1526593116     0.0421423019    -0.1013826273     0.0520174990    -0.0033038748
  112  C  8  X      0.0138204649     0.0189427589     0.1444157669    -0.0063375556    -0.0027140870
  113  C  8  Y     -0.0584926424    -0.0155670709    -0.0058845411     0.0403219450    -0.0121771543
  114  C  8  Z      0.0448423857     0.0042376695    -0.0691166858    -0.0325243220     0.0009647133
  115  C  8 XX     -0.0003292350     0.0033954480     0.0058734256     0.0052370145     0.0013228511
  116  C  8 YY     -0.0000723055     0.0011309543     0.0093433450     0.0008893712    -0.0002325516
  117  C  8 ZZ     -0.0006953323     0.0009521827     0.0081437033    -0.0054759291    -0.0009767691
  118  C  8 XY     -0.0006660048    -0.0013051241    -0.0005424460    -0.0095170336     0.0004560098
  119  C  8 XZ      0.0007000024    -0.0005255638     0.0008613323     0.0054603923     0.0005189179
  120  C  8 YZ      0.0002116186     0.0006059426    -0.0026398702     0.0041673445    -0.0002462029
  121  N  9  S      0.0052825839    -0.0209183520     0.0052603426     0.0003960703     0.0207269514
  122  N  9  S      0.0117837187    -0.0457742033     0.0108615197     0.0007181280     0.0445908386
  123  N  9  S     -0.0033728417     0.0008725707     0.0181946976     0.0032350074     0.0384346273
  124  N  9  X     -0.0099542833     0.0407191409    -0.0036766417     0.0005173844     0.0571319162
  125  N  9  Y      0.0022905156    -0.0122286337     0.0049123338     0.0008315861     0.0791199191
  126  N  9  Z      0.0058316178    -0.0257987274     0.0007118990     0.0004161177     0.0091336045
  127  N  9  X      0.0059740176    -0.0241792521     0.0008611486    -0.0007239142    -0.0297781440
  128  N  9  Y     -0.0041634035     0.0147508229    -0.0009838086     0.0001708132    -0.0438981928
  129  N  9  Z     -0.0007988612     0.0078770826    -0.0015006505    -0.0005591011    -0.0056068033
  130  N  9 XX     -0.0003415200     0.0016282564     0.0001280484     0.0000336193     0.0067116512
  131  N  9 YY      0.0004637379    -0.0015048202     0.0001415424    -0.0000516517    -0.0060517331
  132  N  9 ZZ      0.0010114810    -0.0041820088     0.0005058150     0.0000473669     0.0026551015
  133  N  9 XY      0.0006815562    -0.0028885801     0.0001691031    -0.0000264108    -0.0021478128
  134  N  9 XZ     -0.0000598721     0.0000867709     0.0000768260     0.0000644983     0.0034550835
  135  N  9 YZ     -0.0006407929     0.0027446163    -0.0001947085    -0.0000314692     0.0017250228
  136  C 10  S     -0.0133428769     0.0082364398     0.0155670690     0.0242757038     0.0014867450
  137  C 10  S      0.0274188020    -0.0162543245    -0.0248266690    -0.0605439570    -0.0032355414
  138  C 10  S      0.0188233293    -0.0497706086    -0.1229008983    -0.0843457880     0.0004358374
  139  C 10  X      0.1695920844     0.0542502123     0.0417592166    -0.1969349224    -0.0000045047
  140  C 10  Y      0.0990999912     0.0065160231    -0.1536635101     0.1697172776     0.0010672537
  141  C 10  Z     -0.1751711119    -0.0339238903     0.1148163941    -0.0490280015    -0.0110571556
  142  C 10  X      0.0656079802     0.0089802380    -0.0025431901    -0.0433654971    -0.0030866387
  143  C 10  Y      0.0310787903     0.0172952611     0.0103074491     0.0783881259    -0.0018308426
  144  C 10  Z     -0.0612796603    -0.0203631387    -0.0076789483    -0.0471908120    -0.0002740275
  145  C 10 XX      0.0060967651    -0.0010865476    -0.0126707131    -0.0059208007     0.0003527391
  146  C 10 YY     -0.0004370630    -0.0020240631    -0.0005297081     0.0033905308    -0.0000354492
  147  C 10 ZZ     -0.0011699847    -0.0004866779     0.0050108694    -0.0021375603    -0.0007225549
  148  C 10 XY     -0.0030351717     0.0016918088     0.0111118249    -0.0042893627     0.0000325950
  149  C 10 XZ     -0.0001020949    -0.0010795442    -0.0022544401     0.0055134368    -0.0003905162
  150  C 10 YZ      0.0034723346     0.0008099857    -0.0050537602    -0.0044127348     0.0004441301
  151  C 11  S      0.0069581139    -0.0078290062    -0.0132148238     0.0218930059    -0.0015795595
  152  C 11  S     -0.0142558197     0.0148348208     0.0205248826    -0.0561032678     0.0037435992
  153  C 11  S     -0.0196848290     0.0478877456     0.1320269971    -0.0519443603     0.0048018773
  154  C 11  X     -0.2459202954    -0.0553851409     0.0200056576     0.0962156399    -0.0050169269
  155  C 11  Y      0.0952179741     0.0513126841     0.1552134095     0.1642810873    -0.0091328672
  156  C 11  Z      0.0420920604    -0.0163663672    -0.1480294517    -0.1953271810     0.0007303606
  157  C 11  X     -0.0734236232    -0.0191822331     0.0336738768     0.0098432169    -0.0046107816
  158  C 11  Y      0.0324121564     0.0020455113    -0.0062823942     0.0633120092    -0.0029400352
  159  C 11  Z      0.0089856587     0.0083984169    -0.0118449696    -0.0612441976    -0.0001187934
  160  C 11 XX      0.0021631846     0.0005999943    -0.0000173019    -0.0082700486     0.0000255182
  161  C 11 YY     -0.0042435437     0.0006232496     0.0008645378     0.0037030265     0.0006633472
  162  C 11 ZZ     -0.0010664304     0.0022607169     0.0081647130     0.0011327673    -0.0002020482
  163  C 11 XY      0.0021170893     0.0020428102     0.0094775385     0.0003197684    -0.0001604339
  164  C 11 XZ     -0.0034470651    -0.0018950322    -0.0083380727     0.0027899170     0.0002486376
  165  C 11 YZ      0.0027880718    -0.0013515811    -0.0056628458    -0.0071126341    -0.0000182874
  166  C 12  S     -0.0033605055     0.0099428032     0.0454440156     0.0011812436    -0.0010915723
  167  C 12  S      0.0068362383    -0.0206038961    -0.1013593725    -0.0024296683     0.0029493640
  168  C 12  S      0.0170212767    -0.0527033848    -0.2133988917    -0.0073815935     0.0001151169
  169  C 12  X      0.0656584614     0.0202723685     0.1956170398     0.0226692146    -0.0165638859
  170  C 12  Y     -0.2062106802    -0.0543520056    -0.0075025226    -0.0733548418    -0.0079927209
  171  C 12  Z      0.1490406738     0.0391247161    -0.0940750143     0.0532704217     0.0038725307
  172  C 12  X      0.0177329923     0.0247212328     0.1241158571    -0.0031884254    -0.0054131986
  173  C 12  Y     -0.0738355777    -0.0194062292    -0.0055455236     0.0179224064    -0.0042285624
  174  C 12  Z      0.0562842016     0.0055491769    -0.0589641878    -0.0143926479    -0.0009922643
  175  C 12 XX     -0.0010354992    -0.0031737042    -0.0049542198    -0.0055520907    -0.0002290524
  176  C 12 YY     -0.0002014575    -0.0002556568    -0.0037095977    -0.0006776812     0.0003934520
  177  C 12 ZZ      0.0025202468    -0.0002029030    -0.0042107429     0.0057959660    -0.0000390190
  178  C 12 XY      0.0037470255     0.0009925848    -0.0002428536     0.0098625059     0.0000862916
  179  C 12 XZ     -0.0025800105     0.0005774464     0.0007251539    -0.0054990844     0.0005967456
  180  C 12 YZ     -0.0014997177    -0.0009436437    -0.0002726266    -0.0044714141    -0.0002835225
  181  C 13  S     -0.0011082244    -0.0082919328    -0.0130292674    -0.0228017138    -0.0003530850
  182  C 13  S      0.0026669173     0.0162059946     0.0197863551     0.0575671165     0.0007567881
  183  C 13  S     -0.0124793349     0.0464895497     0.1310763490     0.0638082806     0.0052448008
  184  C 13  X      0.1817116591     0.0665982187     0.1254889229    -0.1942560739     0.0031354234
  185  C 13  Y      0.0895133270     0.0028522794    -0.1666103722     0.1713515558     0.0016823480
  186  C 13  Z     -0.1730010936    -0.0361973780     0.0832600444    -0.0521675444    -0.0128461091
  187  C 13  X      0.0586897314     0.0113406778     0.0330792717    -0.0505246953    -0.0022575576
  188  C 13  Y      0.0220458527     0.0151389313     0.0013682565     0.0681185665     0.0008943925
  189  C 13  Z     -0.0498224282    -0.0189462990    -0.0182689732    -0.0344689662    -0.0045525268
  190  C 13 XX     -0.0043374422     0.0008021177     0.0105929635     0.0058727010    -0.0004749998
  191  C 13 YY      0.0029455686     0.0023619028     0.0024663443    -0.0037036009     0.0000845541
  192  C 13 ZZ      0.0020152562     0.0005338008    -0.0039298654     0.0017699600     0.0005098996
  193  C 13 XY      0.0010551200    -0.0018109447    -0.0109721749     0.0041437125     0.0002269976
  194  C 13 XZ      0.0017022716     0.0014247248     0.0034532575    -0.0053450977     0.0003370035
  195  C 13 YZ     -0.0034492786    -0.0009925311     0.0031529484     0.0047936967    -0.0005706458
  196  C 14  S      0.0082842653     0.0088478804     0.0182127532    -0.0215565858     0.0005017882
  197  C 14  S     -0.0173142046    -0.0173969644    -0.0309036338     0.0551533598    -0.0017838887
  198  C 14  S      0.0080271005    -0.0407285595    -0.1302269880     0.0663278398    -0.0079331284
  199  C 14  X     -0.2360008208    -0.0651296807    -0.0529630003     0.0914134732    -0.0091763795
  200  C 14  Y      0.1065116958     0.0476827332     0.1426084756     0.1683336430    -0.0111251865
  201  C 14  Z      0.0269472996    -0.0090175275    -0.0991558135    -0.1963312634     0.0046773321
  202  C 14  X     -0.0828769263    -0.0250414779     0.0058730209    -0.0065499680    -0.0041672089
  203  C 14  Y      0.0414347100     0.0019449163    -0.0141336435     0.0770560180    -0.0064713816
  204  C 14  Z      0.0059353687     0.0107061315     0.0095890936    -0.0649781125     0.0045259498
  205  C 14 XX     -0.0021768016    -0.0007494902    -0.0019783915     0.0078037268    -0.0001185439
  206  C 14 YY      0.0017738708    -0.0005347001     0.0009465744    -0.0032213836    -0.0005268497
  207  C 14 ZZ     -0.0019495540    -0.0024652640    -0.0078914742    -0.0011625872     0.0004760950
  208  C 14 XY     -0.0035900631    -0.0023606904    -0.0102566031    -0.0006794918     0.0003593134
  209  C 14 XZ      0.0037775191     0.0021532969     0.0101687880    -0.0023206893    -0.0000038816
  210  C 14 YZ     -0.0011404810     0.0011515906     0.0041555716     0.0065914606    -0.0003298870
  211  H 15  S      0.0206517847    -0.0675393241    -0.0151570425    -0.0016416872    -0.1626313689
  212  H 15  S      0.0058268670    -0.0187027205    -0.0061017891    -0.0007334714    -0.0645764139
  213  H 16  S      0.0167988217    -0.0615935187     0.0140155423     0.0010968275    -0.0354212912
  214  H 16  S      0.0052041968    -0.0213448209     0.0052821202     0.0004804950    -0.0061190273
  215  H 17  S      0.0151369561    -0.0676441813     0.0148788910     0.0019927044     0.0276621782
  216  H 17  S      0.0043063556    -0.0232679284     0.0043422317     0.0008353831     0.0155789836
  217  H 18  S      0.0280417045    -0.0864209388     0.0210818994    -0.0002590230     0.0291786821
  218  H 18  S      0.0058074161    -0.0259080478     0.0069736383     0.0009754075     0.0090757377
  219  H 19  S     -0.0258293161     0.1160525758    -0.0134960229    -0.0018886870     0.0913699211
  220  H 19  S     -0.0089631229     0.0402648418    -0.0050247474    -0.0006937547     0.0297002187
  221  H 20  S      0.0252909827    -0.1411883006     0.0097096042     0.0060640703     0.1707469483
  222  H 20  S      0.0081319197    -0.0442464707     0.0037664598     0.0020803934     0.0570267946
  223  H 21  S      0.0188569059    -0.0278466601    -0.1574235182     0.1855760278     0.0013817014
  224  H 21  S      0.0081822739    -0.0096157020    -0.0641202399     0.0676539709     0.0014137567
  225  H 22  S     -0.0280050024     0.0353819357     0.1903573208     0.1965827798    -0.0045548188
  226  H 22  S     -0.0094024823     0.0134515134     0.0701329900     0.0725736290    -0.0020090883
  227  H 23  S      0.0059659143    -0.0103896035     0.1145357057    -0.0015570694    -0.0125842930
  228  H 23  S      0.0025678748    -0.0056059086     0.0320696990    -0.0008323763    -0.0049782762
  229  H 24  S      0.0076980828     0.0352852385     0.1967437175    -0.1870504243    -0.0016690099
  230  H 24  S      0.0019081370     0.0135046700     0.0709236579    -0.0674054906    -0.0002195900
  231  H 25  S     -0.0030959768    -0.0288467396    -0.1460673181    -0.1945642292     0.0094482705
  232  H 25  S     -0.0019371842    -0.0139877476    -0.0558561245    -0.0659533530     0.0017053765
  233  C 26  S      0.0051296760    -0.0242532587    -0.0209967227    -0.0001663294    -0.0149225173
  234  C 26  S     -0.0120191191     0.0563347035     0.0423892071     0.0002619449     0.0337790041
  235  C 26  S     -0.0182059161     0.0497353825     0.0235129307     0.0004526989     0.0332878928
  236  C 26  X      0.0339830810    -0.0979174512     0.0543997297     0.0007205344    -0.0838591267
  237  C 26  Y     -0.0455259230     0.0572545935    -0.0096325796     0.0041464753    -0.0256294040
  238  C 26  Z      0.0208871183     0.0146355070    -0.0192831178    -0.0056313583    -0.0375000148
  239  C 26  X      0.0013885949    -0.0108461615     0.0131288874     0.0005037383     0.0106499719
  240  C 26  Y     -0.0114882694     0.0217875080    -0.0036462559     0.0044872515    -0.0192290075
  241  C 26  Z      0.0083925559    -0.0062108502    -0.0041685228    -0.0050945102    -0.0397993409
  242  C 26 XX      0.0001795730     0.0077764122     0.0038370316    -0.0000344086     0.0051408991
  243  C 26 YY     -0.0004459347     0.0023757860     0.0010536508    -0.0000203633     0.0012310885
  244  C 26 ZZ     -0.0019853800     0.0006311757     0.0023033870     0.0000815254     0.0007876435
  245  C 26 XY     -0.0021147672    -0.0045517735     0.0006249443     0.0001960789     0.0011418904
  246  C 26 XZ      0.0015064065     0.0003314121    -0.0021881125    -0.0001036897    -0.0005342654
  247  C 26 YZ      0.0008687779     0.0028716888    -0.0002732467    -0.0000954756    -0.0001752018
  248  C 27  S     -0.0022035320     0.0135951777     0.0321051043     0.0005584286     0.0060866866
  249  C 27  S      0.0039184103    -0.0252683392    -0.0693122049    -0.0011563251    -0.0138108342
  250  C 27  S      0.0115717071    -0.0359609467    -0.0191567921    -0.0006953846    -0.0443451948
  251  C 27  X      0.0144605400     0.0354662915    -0.1167240276    -0.0050935460     0.0039351094
  252  C 27  Y     -0.0737395386     0.0101266209    -0.0006756892     0.0032372124    -0.0207385509
  253  C 27  Z      0.0565743235    -0.0183893871     0.0604714597    -0.0011788661    -0.0523057467
  254  C 27  X      0.0025886721     0.0145241462    -0.0071441233     0.0012582786     0.0162714903
  255  C 27  Y     -0.0320648080     0.0032126481    -0.0012744050    -0.0009391380    -0.0050446807
  256  C 27  Z      0.0265228314    -0.0063393403     0.0050595712    -0.0002017590    -0.0337316348
  257  C 27 XX      0.0023993411    -0.0008847933    -0.0069918613     0.0008708261     0.0004204158
  258  C 27 YY      0.0003300792    -0.0003720356    -0.0029368242     0.0000261271    -0.0003637118
  259  C 27 ZZ     -0.0021497278    -0.0030648240    -0.0034019021    -0.0011112109    -0.0028186376
  260  C 27 XY     -0.0037600749    -0.0039120392     0.0007838347    -0.0016559428     0.0006996719
  261  C 27 XZ      0.0019900758     0.0031519056     0.0018994525     0.0010042477     0.0026046265
  262  C 27 YZ      0.0015870941     0.0020359107    -0.0000701690     0.0008039961    -0.0003589814
  263  C 28  S     -0.0047225665     0.0266351724    -0.0092683806    -0.0010550247    -0.0287069168
  264  C 28  S      0.0124477467    -0.0667015267     0.0213285979     0.0023195174     0.0599175392
  265  C 28  S      0.0109265879    -0.0967606282     0.0116977552    -0.0002408194     0.0901771436
  266  C 28  X      0.0285282042    -0.1240594365    -0.0096483590    -0.0003678506    -0.2347340136
  267  C 28  Y      0.0277034681    -0.1088834129     0.0212848508     0.0008506945    -0.0545266628
  268  C 28  Z     -0.0479703485     0.2073287043    -0.0225462740    -0.0037717676    -0.0382326750
  269  C 28  X      0.0146608650    -0.0817366449    -0.0103567135    -0.0011212443    -0.1069614518
  270  C 28  Y     -0.0073737696     0.0197552004     0.0194073738     0.0011150614     0.0091833519
  271  C 28  Z     -0.0035533108     0.0415654318    -0.0161452945    -0.0017474256    -0.0431194651
  272  C 28 XX      0.0009062506    -0.0035997367     0.0022167942     0.0000838568     0.0098162947
  273  C 28 YY     -0.0001996448    -0.0001233937     0.0007096595     0.0000839795    -0.0020414419
  274  C 28 ZZ      0.0019210811    -0.0088904830     0.0013962417     0.0002238729     0.0038502707
  275  C 28 XY      0.0017405297    -0.0067866574     0.0006352413     0.0000805335     0.0027306092
  276  C 28 XZ     -0.0015996694     0.0056812032    -0.0006535449     0.0000455860     0.0017383802
  277  C 28 YZ     -0.0005467663     0.0029291106    -0.0002589078    -0.0000895306     0.0021359168

                         41               42               43               44               45
                   -0.4591542408    -0.4490916776    -0.4248486873    -0.4231195542    -0.4152524796
    1  C  1  S     -0.0235903199     0.0037392949     0.0179394101     0.0126975734    -0.0177421637
    2  C  1  S      0.0606113945    -0.0140120670    -0.0420067772    -0.0291666151     0.0437528909
    3  C  1  S     -0.0098393569     0.0166032420    -0.0400596060    -0.0496936064     0.0375373949
    4  C  1  X      0.1549212415    -0.0530157215     0.1001373653     0.1150682587    -0.0439812370
    5  C  1  Y      0.0211812011    -0.1178725976    -0.0408747757     0.0087171673     0.0972412762
    6  C  1  Z     -0.1194789897     0.1754359349     0.1195073590     0.1419039112    -0.1136213603
    7  C  1  X      0.0659463571    -0.0072271726     0.0371260250     0.0520822629    -0.0521079788
    8  C  1  Y     -0.0141558087    -0.0156791439    -0.0196055308    -0.0033732625     0.0546036097
    9  C  1  Z     -0.0250224600     0.0731553393     0.0477211681     0.0690639772    -0.0588357481
   10  C  1 XX      0.0100911449    -0.0021717859     0.0041378436     0.0042082258     0.0013774436
   11  C  1 YY      0.0007945353    -0.0091326569    -0.0048149964    -0.0023292287     0.0048582679
   12  C  1 ZZ     -0.0020331721     0.0115051304    -0.0061589103    -0.0063852507     0.0007594149
   13  C  1 XY     -0.0028533497    -0.0013352991    -0.0086094897    -0.0051146603    -0.0057304614
   14  C  1 XZ      0.0044067732    -0.0068097443    -0.0050390710    -0.0055341897     0.0046678441
   15  C  1 YZ      0.0011384781    -0.0004042095    -0.0064509376    -0.0081343356     0.0022854017
   16  C  2  S     -0.0084686899    -0.0182691373     0.0114016551     0.0114109880    -0.0106988344
   17  C  2  S      0.0243736434     0.0427595948    -0.0324015281    -0.0317563015     0.0290223544
   18  C  2  S      0.0707994984     0.0268207137    -0.0176774696     0.0058548640    -0.0260745485
   19  C  2  X      0.0305256356     0.1230149868    -0.0579788336    -0.0900805373     0.0572595804
   20  C  2  Y      0.0936010140     0.1838650360    -0.0306186710    -0.0401593028     0.1216097853
   21  C  2  Z     -0.0204481962    -0.1740947518    -0.1394317407    -0.1586021453     0.0050780323
   22  C  2  X      0.0177398352     0.0433319771    -0.0203038975    -0.0315802524     0.0080595173
   23  C  2  Y      0.0564357948     0.0581706739    -0.0023175103    -0.0018323354     0.0438215072
   24  C  2  Z     -0.0287891438    -0.0496005079    -0.0566412660    -0.0624627582    -0.0163435762
   25  C  2 XX     -0.0005534785    -0.0004828402    -0.0012104813    -0.0011441629    -0.0031182664
   26  C  2 YY      0.0005189927    -0.0041303333     0.0015471896     0.0045141761    -0.0055608917
   27  C  2 ZZ      0.0025990454     0.0062359521    -0.0062071462    -0.0082567262     0.0108078142
   28  C  2 XY     -0.0038321482    -0.0056637358     0.0000560575     0.0020045081    -0.0074032076
   29  C  2 XZ      0.0060591946    -0.0084312041    -0.0029769690    -0.0031851178     0.0017665039
   30  C  2 YZ     -0.0018149553    -0.0117609154    -0.0044229642    -0.0040385513     0.0024293822
   31  C  3  S     -0.0009720040    -0.0199505956     0.0006133535     0.0015032755     0.0195983131
   32  C  3  S      0.0043641307     0.0485419780    -0.0020142765    -0.0003702431    -0.0535170171
   33  C  3  S     -0.0755912940     0.0244632801    -0.0213661469    -0.0462169262    -0.0015226405
   34  C  3  X     -0.1570794071    -0.0393427717    -0.0380724322    -0.0440716263    -0.1406591046
   35  C  3  Y     -0.0236832772    -0.1356660437    -0.0367991629    -0.0131257986    -0.1679178470
   36  C  3  Z     -0.0154234272     0.2587819642     0.0489371370     0.0688403728    -0.1012832312
   37  C  3  X     -0.0648000982    -0.0056248964    -0.0280329276    -0.0337846657    -0.0473678872
   38  C  3  Y      0.0170219698    -0.0414802978    -0.0201327059    -0.0103270422    -0.0600897204
   39  C  3  Z     -0.0486664457     0.0820309637     0.0212259955     0.0149257108    -0.0250882616
   40  C  3 XX     -0.0099856080     0.0035943406     0.0018199767     0.0015252927    -0.0050657281
   41  C  3 YY      0.0044394533     0.0081534162     0.0020010847     0.0040739938    -0.0090100914
   42  C  3 ZZ      0.0071758726    -0.0096679941    -0.0058527631    -0.0070966614     0.0051074033
   43  C  3 XY     -0.0002229262     0.0017822841     0.0011831163     0.0027347463    -0.0058059388
   44  C  3 XZ     -0.0072833605    -0.0071459851    -0.0019031288    -0.0027455427    -0.0052107533
   45  C  3 YZ     -0.0009479738    -0.0117715969     0.0002911417     0.0016830872    -0.0075905960
   46  C  4  S      0.0048847844    -0.0020724505    -0.0010432674    -0.0086466749     0.0227521363
   47  C  4  S     -0.0183469235    -0.0003367506     0.0052749705     0.0210501509    -0.0537021750
   48  C  4  S     -0.0026922889     0.0067913523    -0.0042881289     0.0174946224    -0.0777902098
   49  C  4  X     -0.0891180825     0.0650334953     0.0166443299    -0.0503707757     0.2775720232
   50  C  4  Y      0.3271545495     0.1081833216    -0.0454888513    -0.0029284518     0.1094963371
   51  C  4  Z      0.0128902035    -0.1362490970     0.0389336022     0.0435366505    -0.0222732835
   52  C  4  X     -0.0446192980     0.0186825554    -0.0146015531    -0.0428761860     0.1336171193
   53  C  4  Y      0.1097077718     0.0564424315    -0.0138845743    -0.0026675062     0.0506847178
   54  C  4  Z      0.0142350562    -0.0270062409     0.0092004619     0.0084969978    -0.0094940575
   55  C  4 XX     -0.0050433793    -0.0023222337     0.0077771296     0.0051663833    -0.0011700763
   56  C  4 YY     -0.0032518947     0.0127089671    -0.0014957267    -0.0006660355     0.0018593412
   57  C  4 ZZ      0.0075212777    -0.0078176056    -0.0060036868    -0.0012010933    -0.0084751388
   58  C  4 XY      0.0120733070     0.0053348344    -0.0062488568    -0.0020104316    -0.0077039082
   59  C  4 XZ     -0.0077339078     0.0010466081    -0.0020438147    -0.0038593804    -0.0043621125
   60  C  4 YZ     -0.0122717765    -0.0029067834     0.0007571443    -0.0000026301    -0.0145651883
   61  C  5  S      0.0362851967    -0.0064764328    -0.0202478958    -0.0057243394    -0.0227291847
   62  C  5  S     -0.0787495706     0.0111445774     0.0487323027     0.0153978729     0.0543894271
   63  C  5  S     -0.0469026205     0.0474767117     0.0880448337     0.0677661860    -0.0431009449
   64  C  5  X      0.2390195352    -0.0388785926    -0.0354027511     0.0027226610    -0.1042327992
   65  C  5  Y     -0.0624294900    -0.0772667769     0.0831096161    -0.0063037312     0.1132010093
   66  C  5  Z      0.0963291528     0.0770837720     0.0106644817    -0.0168847929     0.0090047215
   67  C  5  X      0.1797890226    -0.0307681185    -0.0180786012     0.0069688265    -0.0330878172
   68  C  5  Y     -0.0075150985    -0.0233887665     0.0410704467    -0.0099539433     0.0834798424
   69  C  5  Z     -0.0058666390     0.0245950912     0.0027800008    -0.0160869319    -0.0271287748
   70  C  5 XX     -0.0062798991    -0.0068284386     0.0075902987     0.0020565927    -0.0024070355
   71  C  5 YY     -0.0055956790     0.0048459660    -0.0007210214    -0.0023327155     0.0099375104
   72  C  5 ZZ     -0.0039109482     0.0028601465     0.0020720807     0.0026813076     0.0049159359
   73  C  5 XY      0.0046873118     0.0033946315     0.0023705120    -0.0010009173    -0.0004276374
   74  C  5 XZ     -0.0097575631     0.0045804898    -0.0004525731    -0.0046296874     0.0000542607
   75  C  5 YZ      0.0026515000    -0.0059472824    -0.0009536263     0.0023694989    -0.0062862832
   76  C  6  S      0.0103901432     0.0252051460     0.0043586219     0.0008460322     0.0057036690
   77  C  6  S     -0.0286146500    -0.0592757010    -0.0108705279    -0.0042918995    -0.0135588412
   78  C  6  S      0.0437927447    -0.0869344964    -0.0069023370     0.0234763562    -0.0056354952
   79  C  6  X      0.0834215867     0.0128243899    -0.2172594499    -0.1153676405    -0.1960571633
   80  C  6  Y     -0.0651509508     0.1787265506     0.0519292572    -0.0111568188    -0.0608421847
   81  C  6  Z     -0.1058017661     0.1513804959    -0.1127353136    -0.1165459697     0.0336165409
   82  C  6  X      0.0442742075    -0.0092806005    -0.0969897602    -0.0485515093    -0.0843156994
   83  C  6  Y     -0.0472760802     0.0983488084     0.0186667818    -0.0186833959    -0.0233874768
   84  C  6  Z     -0.0722867429     0.0759703581    -0.0474357853    -0.0563834693     0.0074484465
   85  C  6 XX     -0.0102475158     0.0019546239     0.0080730029     0.0013300581     0.0078864833
   86  C  6 YY      0.0004228937    -0.0086518877    -0.0036946908    -0.0020058213     0.0060793337
   87  C  6 ZZ      0.0015348621    -0.0006050104    -0.0059059716    -0.0009495995    -0.0160803837
   88  C  6 XY      0.0019581905     0.0054356577    -0.0161843939    -0.0110853352    -0.0048996600
   89  C  6 XZ     -0.0023402410     0.0081533230    -0.0061648241    -0.0056481757    -0.0054776943
   90  C  6 YZ     -0.0045378819    -0.0017973192    -0.0061708309    -0.0064066098    -0.0060289593
   91  C  7  S      0.0414323574     0.0310521141     0.0257671247     0.0307745409    -0.0425219749
   92  C  7  S     -0.0902330307    -0.0650002830    -0.0580485961    -0.0696648295     0.0930962547
   93  C  7  S     -0.0196273059    -0.0881782504    -0.0313786154    -0.0249001822     0.0359108853
   94  C  7  X      0.0203264880     0.0399994708    -0.0789345456    -0.0583320778     0.0378525604
   95  C  7  Y     -0.0116046886    -0.0141549022     0.0192240260     0.0259143522    -0.0254758414
   96  C  7  Z      0.0535700927    -0.0078220033     0.0984897665     0.0786789751     0.0189205634
   97  C  7  X     -0.0038869064     0.0578695488    -0.0289884233    -0.0237212897    -0.0094638743
   98  C  7  Y      0.0228530201    -0.0702351728    -0.0015086086     0.0072907134     0.0359170992
   99  C  7  Z      0.0126758481     0.0359405495     0.0553327041     0.0407604228    -0.0129785565
  100  C  7 XX     -0.0032664103    -0.0033994339    -0.0039301291    -0.0040007560     0.0029239919
  101  C  7 YY     -0.0067255823    -0.0033937372    -0.0041053638    -0.0048276254     0.0030465203
  102  C  7 ZZ     -0.0052782505    -0.0019814546    -0.0011238069    -0.0015266179     0.0028728916
  103  C  7 XY      0.0012168810     0.0012479606     0.0024399311     0.0018497969    -0.0002828225
  104  C  7 XZ     -0.0012860315    -0.0007705024    -0.0006429909    -0.0007134380     0.0005645012
  105  C  7 YZ      0.0025798535    -0.0002505478    -0.0004422531    -0.0000758410     0.0000726974
  106  C  8  S     -0.0017129536     0.0013483562     0.0005056782    -0.0008008357     0.0062690329
  107  C  8  S      0.0020541804    -0.0028066978    -0.0016052529     0.0012030216    -0.0133177379
  108  C  8  S     -0.0048541522    -0.0060264347     0.0010242620     0.0026484378    -0.0048859925
  109  C  8  X     -0.0199078378     0.0104475427     0.0616371808    -0.0767597318    -0.0415129045
  110  C  8  Y      0.0196379677     0.0006927767     0.1087693164    -0.1305327810    -0.0116271165
  111  C  8  Z      0.0260218668    -0.0072665665     0.1204407520    -0.1475062569    -0.0278677666
  112  C  8  X     -0.0023680969     0.0063844369     0.0373719434    -0.0411883300     0.0006004516
  113  C  8  Y      0.0099893640     0.0005467428     0.0551722215    -0.0710631052    -0.0153473256
  114  C  8  Z      0.0066926906    -0.0030594424     0.0664129182    -0.0793822912    -0.0200728934
  115  C  8 XX     -0.0003666424    -0.0004163041     0.0009759918    -0.0015694617     0.0015479131
  116  C  8 YY     -0.0000201284    -0.0002151930    -0.0002162294     0.0002923933    -0.0031805644
  117  C  8 ZZ      0.0011534545    -0.0000018576    -0.0013139366     0.0014268013    -0.0011932237
  118  C  8 XY     -0.0001707563     0.0003950278     0.0001989794    -0.0016282563    -0.0008862465
  119  C  8 XZ     -0.0013614999    -0.0000904157     0.0009791661    -0.0010034095    -0.0023366564
  120  C  8 YZ      0.0000711308    -0.0000378074    -0.0000391102     0.0006185111     0.0031560631
  121  N  9  S      0.0287444616     0.0227143704     0.0265103358     0.0323600977    -0.0518051664
  122  N  9  S      0.0605448583     0.0502676377     0.0564552507     0.0684996731    -0.1103191956
  123  N  9  S      0.0783698378    -0.0032392366     0.0617945747     0.0832413482    -0.1065086392
  124  N  9  X     -0.0250468269    -0.0375516198     0.0286977481     0.0025945402     0.0563992955
  125  N  9  Y      0.0177529850     0.0284796152     0.0382809376     0.0485584082    -0.1248064635
  126  N  9  Z     -0.0451951313    -0.0069646932    -0.1129455465    -0.1072548763     0.0708127164
  127  N  9  X      0.0113780810     0.0250947183    -0.0165718489    -0.0028939244    -0.0322881304
  128  N  9  Y     -0.0060436184    -0.0260011527    -0.0201433986    -0.0235914897     0.0697942764
  129  N  9  Z      0.0202217898     0.0101219043     0.0614328444     0.0578865793    -0.0419218372
  130  N  9 XX      0.0015711576     0.0002498716     0.0060160613     0.0051002215    -0.0046132858
  131  N  9 YY      0.0027518783     0.0008591520     0.0014929389     0.0016594133     0.0018977892
  132  N  9 ZZ     -0.0000622903     0.0026971631    -0.0036394925    -0.0023547215    -0.0035596753
  133  N  9 XY      0.0003561858     0.0025803229    -0.0026330242    -0.0009940768    -0.0044576268
  134  N  9 XZ     -0.0016047408    -0.0010520341    -0.0019263917    -0.0024533374     0.0025908308
  135  N  9 YZ      0.0019388806     0.0002196070     0.0067432152     0.0062775606    -0.0054115533
  136  C 10  S      0.0013690304    -0.0018415885     0.0010880488     0.0008299461    -0.0014041888
  137  C 10  S     -0.0036416777     0.0041257945    -0.0019582250    -0.0018872903     0.0051477853
  138  C 10  S     -0.0091927731     0.0060774709    -0.0038933173    -0.0033982843    -0.0050471667
  139  C 10  X     -0.0155703957     0.0015955322     0.0592741985    -0.0626563352     0.0678243434
  140  C 10  Y      0.0177176643    -0.0043871896     0.0769251444    -0.1012581258    -0.0470149738
  141  C 10  Z      0.0068251340     0.0026646921     0.0898721305    -0.1131282974    -0.0476238312
  142  C 10  X     -0.0103758479     0.0027936704     0.0275758472    -0.0347059787     0.0212867270
  143  C 10  Y      0.0070347506    -0.0019622031     0.0422087192    -0.0541088046    -0.0186082643
  144  C 10  Z      0.0053856781    -0.0000980469     0.0489088122    -0.0606161039    -0.0244530459
  145  C 10 XX      0.0003313311    -0.0000271097     0.0016723933    -0.0024701301     0.0002985716
  146  C 10 YY     -0.0007231237     0.0004107504    -0.0060209669     0.0067599695    -0.0011146874
  147  C 10 ZZ      0.0000872955     0.0002719522     0.0038291357    -0.0045583772     0.0001800802
  148  C 10 XY     -0.0008137421     0.0000482054     0.0006178971     0.0000230200     0.0032444089
  149  C 10 XZ      0.0004869177     0.0000911943     0.0024981334    -0.0038837916    -0.0043991785
  150  C 10 YZ      0.0001633506    -0.0001952217    -0.0015992395     0.0020758281     0.0016884341
  151  C 11  S     -0.0014988661     0.0014481111    -0.0004366538    -0.0005033149     0.0014690075
  152  C 11  S      0.0034204762    -0.0030342822     0.0008390979     0.0009497092    -0.0027195974
  153  C 11  S      0.0110975097    -0.0074143792     0.0026901795     0.0047758362    -0.0156072746
  154  C 11  X      0.0213509002    -0.0018542839     0.0274190923    -0.0460898584    -0.0978546739
  155  C 11  Y     -0.0085723242     0.0015513141     0.0768246939    -0.0854738039     0.0139205369
  156  C 11  Z      0.0083879825    -0.0008912733     0.0757802713    -0.0990005708    -0.0111147557
  157  C 11  X      0.0027492760     0.0016657059     0.0156891147    -0.0262959789    -0.0365073583
  158  C 11  Y     -0.0023622999     0.0014579754     0.0392403039    -0.0463458090     0.0058876050
  159  C 11  Z      0.0062672570    -0.0023243428     0.0410739680    -0.0509496327    -0.0133650088
  160  C 11 XX     -0.0004467101     0.0001777300    -0.0013967516     0.0015035425     0.0026075217
  161  C 11 YY      0.0005945566    -0.0004641471    -0.0037207051     0.0048762846    -0.0016003738
  162  C 11 ZZ      0.0003618295    -0.0002390614     0.0053657486    -0.0061221913    -0.0016626479
  163  C 11 XY     -0.0009564358     0.0001231070    -0.0021460951     0.0033236010     0.0025504404
  164  C 11 XZ      0.0010837102    -0.0002944271    -0.0005201469     0.0002272281    -0.0029450889
  165  C 11 YZ     -0.0003904091     0.0003190369     0.0000997378    -0.0005786368     0.0017590446
  166  C 12  S     -0.0015623473     0.0006866391     0.0000074437    -0.0002500001     0.0015594437
  167  C 12  S      0.0046798752    -0.0020388141    -0.0002336566     0.0008595537    -0.0067287654
  168  C 12  S     -0.0021082322     0.0023181307     0.0000008761    -0.0029822403     0.0223215781
  169  C 12  X     -0.0282313813     0.0127990623     0.0443619073    -0.0528572563     0.0720997504
  170  C 12  Y      0.0143470911     0.0029170032     0.0523412669    -0.0815469673    -0.0535388918
  171  C 12  Z      0.0147371760    -0.0098591520     0.0769085547    -0.0844786066    -0.0354285932
  172  C 12  X     -0.0055400460     0.0023856035     0.0217609497    -0.0254691588     0.0117988784
  173  C 12  Y      0.0067910101     0.0011970742     0.0299197806    -0.0429887840    -0.0219260601
  174  C 12  Z      0.0050615932    -0.0028532778     0.0398602846    -0.0466348476    -0.0106742551
  175  C 12 XX     -0.0012883532     0.0006998886    -0.0029107900     0.0033526269     0.0058883239
  176  C 12 YY      0.0009184354    -0.0004836801     0.0000203854     0.0000233136    -0.0039006833
  177  C 12 ZZ      0.0004202941    -0.0001764221     0.0029671304    -0.0034386661    -0.0010508519
  178  C 12 XY     -0.0004598834     0.0000355171    -0.0026398057     0.0037362277     0.0028228549
  179  C 12 XZ      0.0008511739    -0.0005104841    -0.0030325546     0.0036385942    -0.0041469290
  180  C 12 YZ     -0.0003426944     0.0003342675     0.0016449349    -0.0022947730     0.0018538746
  181  C 13  S     -0.0029558264     0.0006595314     0.0009734054    -0.0001907728     0.0036961970
  182  C 13  S      0.0065752431    -0.0014077983    -0.0018439245     0.0003648668    -0.0060203245
  183  C 13  S      0.0143239194    -0.0043524432    -0.0042083738     0.0025953779    -0.0322999024
  184  C 13  X     -0.0000012475    -0.0069420249     0.0397033722    -0.0434870228    -0.0697650977
  185  C 13  Y      0.0103151654    -0.0056524748     0.0747358435    -0.0824069183    -0.0015957917
  186  C 13  Z      0.0024115556     0.0081274439     0.0694675122    -0.1007595189    -0.0112456442
  187  C 13  X     -0.0051059634    -0.0001131157     0.0224813174    -0.0249132121    -0.0169592526
  188  C 13  Y      0.0047670137    -0.0027765837     0.0388384159    -0.0432064731    -0.0107708789
  189  C 13  Z      0.0038651490     0.0023809128     0.0369014571    -0.0531898621    -0.0082850886
  190  C 13 XX     -0.0005671885     0.0005194996    -0.0030253407     0.0031250649     0.0020136264
  191  C 13 YY      0.0012377664    -0.0004538764     0.0035795472    -0.0046889267    -0.0049276170
  192  C 13 ZZ      0.0003983065    -0.0002825909    -0.0010313444     0.0016533242     0.0006314517
  193  C 13 XY     -0.0000750178    -0.0001259385    -0.0007720527     0.0017640782     0.0039545665
  194  C 13 XZ      0.0001844012    -0.0002278673    -0.0038767303     0.0044820615    -0.0029163697
  195  C 13 YZ     -0.0004722617     0.0004536095     0.0019264618    -0.0026980383     0.0012957783
  196  C 14  S      0.0035692723    -0.0005687443    -0.0019466526     0.0001638808    -0.0075581809
  197  C 14  S     -0.0080031555     0.0015816691     0.0037371042    -0.0006050095     0.0162375447
  198  C 14  S     -0.0110355057     0.0012710703     0.0035883941    -0.0005886108     0.0147179620
  199  C 14  X      0.0092886603     0.0076974103     0.0435425218    -0.0642760986     0.0397569614
  200  C 14  Y     -0.0044499587     0.0044391047     0.0768578293    -0.1021507628    -0.0368620085
  201  C 14  Z      0.0134701891    -0.0082843442     0.0954848028    -0.1082907850    -0.0412544550
  202  C 14  X     -0.0033269437     0.0041951076     0.0260462563    -0.0331213814     0.0205043774
  203  C 14  Y      0.0001067459     0.0017573384     0.0381024897    -0.0549492037    -0.0230649106
  204  C 14  Z      0.0076406141    -0.0041524319     0.0507522178    -0.0573751846    -0.0193024822
  205  C 14 XX     -0.0001476234     0.0002570857    -0.0004426579    -0.0001338647     0.0011642433
  206  C 14 YY     -0.0002449503    -0.0000107367     0.0058093897    -0.0065716336    -0.0017238569
  207  C 14 ZZ     -0.0007656525    -0.0001177217    -0.0046810330     0.0067197454     0.0026919933
  208  C 14 XY      0.0004167641    -0.0002780851     0.0020703689    -0.0019799851     0.0007912056
  209  C 14 XZ     -0.0009482534     0.0001813068    -0.0019074129     0.0021164761    -0.0012802153
  210  C 14 YZ      0.0005137255     0.0002055784     0.0004065700    -0.0012559618     0.0003025554
  211  H 15  S     -0.1195626613     0.1786608985     0.0450499690     0.0495281625    -0.0811119754
  212  H 15  S     -0.0457403234     0.0650040481     0.0215603932     0.0227648791    -0.0360110674
  213  H 16  S     -0.0668957968    -0.1570186317     0.0504898655     0.0790339479    -0.1156141283
  214  H 16  S     -0.0266508718    -0.0642618807     0.0236497249     0.0342644525    -0.0509103926
  215  H 17  S      0.0382147942    -0.1893587976    -0.0418182089    -0.0623726020     0.0987346426
  216  H 17  S      0.0087996648    -0.0781331951    -0.0171401467    -0.0257889123     0.0443671948
  217  H 18  S      0.2016352640     0.1549915826    -0.0479236436    -0.0233438017     0.1355739198
  218  H 18  S      0.0817050427     0.0560242409    -0.0195024240    -0.0099991412     0.0614339799
  219  H 19  S     -0.0534167029     0.1359399954    -0.1704773624    -0.1410453520    -0.1219990629
  220  H 19  S     -0.0166937247     0.0525098376    -0.0664099268    -0.0576565123    -0.0500437415
  221  H 20  S     -0.0974340266     0.0250699760     0.1999419447     0.0943289226     0.1293946000
  222  H 20  S     -0.0341399602     0.0080263135     0.0821158681     0.0399717257     0.0553746274
  223  H 21  S      0.0149299327    -0.0018500781    -0.0107993682     0.0008969195    -0.0589989845
  224  H 21  S      0.0059621167    -0.0005099960    -0.0039826296     0.0004251989    -0.0239765657
  225  H 22  S     -0.0034792197    -0.0010424768     0.0040933932     0.0034351017    -0.0087966675
  226  H 22  S     -0.0013742184    -0.0007484807     0.0017344050     0.0016498653    -0.0051878032
  227  H 23  S     -0.0262168083     0.0131915154     0.0046789515    -0.0075774104     0.0789102526
  228  H 23  S     -0.0108046943     0.0056045100     0.0021830926    -0.0035486489     0.0377866458
  229  H 24  S     -0.0015092956     0.0004496452    -0.0076129739     0.0009634459    -0.0528361327
  230  H 24  S     -0.0007689111    -0.0002881601    -0.0028625532     0.0007288575    -0.0243147151
  231  H 25  S      0.0039565929    -0.0080064709     0.0079192210     0.0051452484    -0.0044441068
  232  H 25  S      0.0030552742    -0.0011834043    -0.0004610890     0.0006122064    -0.0067116770
  233  C 26  S     -0.0311444237     0.0183833317     0.0008645949    -0.0080864034     0.0276937639
  234  C 26  S      0.0668779110    -0.0412864503    -0.0012803764     0.0182768190    -0.0636646730
  235  C 26  S      0.0177541933    -0.0280691668    -0.0021496526     0.0012119952    -0.0378166305
  236  C 26  X     -0.0654966291     0.0627629560     0.0231289279    -0.0483254798     0.0355978243
  237  C 26  Y      0.0037113597    -0.0242140025     0.0917574617    -0.0386568180     0.0784316413
  238  C 26  Z      0.1323205029    -0.0149701744     0.0324552249    -0.0466753250    -0.0675598691
  239  C 26  X      0.0609361896     0.0186941535     0.0241514964     0.0022999500    -0.0098923155
  240  C 26  Y      0.0025397484    -0.0075167775     0.0430045657    -0.0154995335     0.0302073425
  241  C 26  Z      0.0081149019     0.0006566622     0.0130172589    -0.0322907833    -0.0135386872
  242  C 26 XX      0.0036212644    -0.0032889795     0.0012772554    -0.0020317894    -0.0078068339
  243  C 26 YY      0.0026965169    -0.0016011407    -0.0003158640     0.0005777071    -0.0021891968
  244  C 26 ZZ      0.0057254648    -0.0013504631    -0.0026887517     0.0036818126    -0.0029526219
  245  C 26 XY      0.0013072254     0.0012966704     0.0017440152    -0.0028377616    -0.0011404272
  246  C 26 XZ     -0.0042115538    -0.0002228981     0.0025805384    -0.0026772235     0.0016230884
  247  C 26 YZ     -0.0003617680    -0.0011623432    -0.0006298569     0.0017067345     0.0000115069
  248  C 27  S      0.0144148621    -0.0078375746    -0.0020373321     0.0032156895    -0.0199921443
  249  C 27  S     -0.0324927660     0.0147690902     0.0045639713    -0.0073010799     0.0454785284
  250  C 27  S     -0.0673296975     0.0135698757    -0.0097497841    -0.0214159106     0.0585533517
  251  C 27  X      0.0714224447    -0.0193033167     0.0326380875    -0.0417172698    -0.0107103230
  252  C 27  Y      0.0102922128    -0.0108292816     0.0965124934    -0.0723571182     0.0438531170
  253  C 27  Z      0.0244923624     0.0168592938     0.0670589222    -0.0917824277    -0.0420821923
  254  C 27  X      0.0496105184    -0.0027951762     0.0213361722    -0.0128774965    -0.0044472612
  255  C 27  Y      0.0052701531    -0.0056902624     0.0434475313    -0.0322250867     0.0257950550
  256  C 27  Z      0.0046924496     0.0024903224     0.0226988720    -0.0438122880    -0.0217810313
  257  C 27 XX     -0.0056027203     0.0005000400     0.0030773670    -0.0025511820     0.0053484922
  258  C 27 YY     -0.0010921422     0.0003290636     0.0000111398    -0.0001143333     0.0016852547
  259  C 27 ZZ      0.0011175287     0.0010576271    -0.0018423175     0.0016599907     0.0017443962
  260  C 27 XY      0.0006178349     0.0011552071    -0.0005462331    -0.0025754474    -0.0041497221
  261  C 27 XZ     -0.0012629124    -0.0008872054     0.0015690593    -0.0017500083    -0.0012088614
  262  C 27 YZ     -0.0002538798    -0.0005646522     0.0002913901     0.0014144263     0.0024271494
  263  C 28  S     -0.0322759271    -0.0145634130    -0.0256889822    -0.0231539956     0.0005162719
  264  C 28  S      0.0766335509     0.0295427787     0.0627310988     0.0579168212    -0.0021891212
  265  C 28  S      0.0656335637     0.0985439768     0.0310464013     0.0063680898     0.0642192180
  266  C 28  X     -0.0976641302     0.0456886220    -0.0918082170    -0.0749002668     0.0156352687
  267  C 28  Y      0.0954157302     0.0549327905     0.0499075580     0.0471255368     0.0168166542
  268  C 28  Z      0.0334034873    -0.0800977349     0.0698863731     0.0587328502    -0.0137082108
  269  C 28  X     -0.0488343869     0.0432911475    -0.0470443182    -0.0408699670    -0.0056054551
  270  C 28  Y      0.0803814172    -0.0375666018     0.0022518063     0.0110515370     0.0346132044
  271  C 28  Z     -0.0281736867     0.0056233985     0.0512937702     0.0405041883    -0.0387915503
  272  C 28 XX      0.0153080696     0.0016144930     0.0028386738     0.0027551300    -0.0021374338
  273  C 28 YY      0.0014116719    -0.0034854955     0.0037555418     0.0022479904     0.0030029710
  274  C 28 ZZ     -0.0004194831     0.0061536587     0.0060236018     0.0070077406    -0.0017987880
  275  C 28 XY      0.0016201912     0.0070013111     0.0027761085     0.0001351113    -0.0030217811
  276  C 28 XZ     -0.0041381022    -0.0061737234    -0.0020357229    -0.0047324051     0.0067519425
  277  C 28 YZ      0.0031064729     0.0001026192    -0.0044377803    -0.0019074334    -0.0029121702

                         46               47               48               49               50
                   -0.4106746013    -0.4041107995    -0.4007802235    -0.4002730500    -0.3894365226
    1  C  1  S      0.0032847515    -0.0051916773    -0.0040762911    -0.0004460635    -0.0088976057
    2  C  1  S     -0.0083703049     0.0149550810     0.0120729901     0.0057818512     0.0210911448
    3  C  1  S     -0.0086493960     0.0090309146    -0.0014478502    -0.0456498811    -0.0130752842
    4  C  1  X      0.0119388978    -0.0508105875     0.0237226544     0.1333752232     0.0913822511
    5  C  1  Y     -0.0228135531     0.1126556504     0.1145118215     0.1591646585     0.2020985263
    6  C  1  Z      0.0147493207    -0.0822967436    -0.0451804550    -0.0077964083     0.1012906179
    7  C  1  X      0.0136419804    -0.0334471654     0.0047581536     0.0706423793     0.0402908073
    8  C  1  Y     -0.0150185308     0.0572216709     0.0581074665     0.0776163911     0.0914345074
    9  C  1  Z      0.0086581053    -0.0358462814    -0.0105061760     0.0354735355     0.0635784978
   10  C  1 XX     -0.0002903084    -0.0024063997     0.0005672254     0.0043689943    -0.0006970821
   11  C  1 YY     -0.0008803162     0.0057869098     0.0054882648     0.0065547799     0.0113033561
   12  C  1 ZZ     -0.0003327983    -0.0020337548    -0.0047526977    -0.0107781645    -0.0065521917
   13  C  1 XY      0.0013957046     0.0005814479    -0.0017998704    -0.0013031494    -0.0020226725
   14  C  1 XZ     -0.0003133066     0.0065932326     0.0041734993     0.0037910396    -0.0060093867
   15  C  1 YZ     -0.0003855650     0.0036261735     0.0032405714     0.0057661713    -0.0045130757
   16  C  2  S      0.0023776942    -0.0094644243    -0.0066775624    -0.0071570320     0.0120618867
   17  C  2  S     -0.0061847845     0.0244117623     0.0143280598     0.0088087575    -0.0308066827
   18  C  2  S      0.0069762618     0.0050040374     0.0329742128     0.1262505087     0.0250092225
   19  C  2  X     -0.0131985961     0.0013095133    -0.0133021779    -0.0666834682    -0.0759461200
   20  C  2  Y     -0.0275536273     0.0226552103    -0.0056813932    -0.0795854410    -0.0418080695
   21  C  2  Z      0.0093817279     0.0580416955    -0.0003651080    -0.0368684502    -0.1688957223
   22  C  2  X     -0.0019553560    -0.0064220479    -0.0014035100     0.0012425534    -0.0178260554
   23  C  2  Y     -0.0091870151     0.0089648470     0.0075256402     0.0023858073    -0.0076734190
   24  C  2  Z      0.0073670797     0.0184222918    -0.0069346288    -0.0172071975    -0.0824892068
   25  C  2 XX      0.0006603985     0.0003255713     0.0015700354     0.0055652758    -0.0004449501
   26  C  2 YY      0.0014358758     0.0015769873     0.0025543526     0.0091573875     0.0045592891
   27  C  2 ZZ     -0.0024159290     0.0025128145    -0.0015833124    -0.0120581088    -0.0088451115
   28  C  2 XY      0.0017232380     0.0007538039     0.0022232300     0.0090067108     0.0032600100
   29  C  2 XZ      0.0001168893     0.0007847101    -0.0002280625    -0.0010426678    -0.0041659154
   30  C  2 YZ     -0.0003008531     0.0045644205     0.0031715374     0.0030359068     0.0009355565
   31  C  3  S     -0.0048778210     0.0074752427     0.0074178563    -0.0008876105     0.0104415198
   32  C  3  S      0.0133136535    -0.0188361635    -0.0167182420     0.0087805542    -0.0191958195
   33  C  3  S     -0.0018192211    -0.0025992492    -0.0342029994    -0.0958304321    -0.0782547163
   34  C  3  X      0.0310496768     0.0128168981     0.0246667040     0.1203269221    -0.0275951161
   35  C  3  Y      0.0464543322    -0.0026921034    -0.0031309837     0.1126751322    -0.0496418236
   36  C  3  Z      0.0176507983    -0.0336427088     0.0012489369     0.0991561270     0.0411728305
   37  C  3  X      0.0095899496     0.0110169393     0.0135022646     0.0470159641    -0.0142057485
   38  C  3  Y      0.0175840827     0.0021620758     0.0031016960     0.0585598107    -0.0219910866
   39  C  3  Z      0.0026384510    -0.0093642228    -0.0072597541     0.0003409426    -0.0081193543
   40  C  3 XX      0.0008321366     0.0008252522     0.0020747343     0.0070703395     0.0009450177
   41  C  3 YY      0.0019548447    -0.0040075341    -0.0009486169     0.0072271049     0.0043269302
   42  C  3 ZZ     -0.0003120362     0.0005146974    -0.0040494343    -0.0135206814    -0.0088853918
   43  C  3 XY      0.0012155877    -0.0003008165     0.0013838969     0.0079434525     0.0031925629
   44  C  3 XZ      0.0013089799    -0.0004358242    -0.0010858127    -0.0011606016    -0.0033780150
   45  C  3 YZ      0.0021980586    -0.0017172232    -0.0022070020    -0.0003138717    -0.0011772782
   46  C  4  S     -0.0044196164     0.0058469643     0.0046628508     0.0047652921    -0.0072267533
   47  C  4  S      0.0106825447    -0.0158227650    -0.0126669917    -0.0147450803     0.0145325637
   48  C  4  S      0.0232542570     0.0009442061    -0.0020176573     0.0359854927     0.0249711362
   49  C  4  X     -0.0744663798     0.0958025998     0.0757137686    -0.0696276766     0.0043929621
   50  C  4  Y     -0.0217293042    -0.0226328817    -0.0163502241    -0.0357008492     0.0566362124
   51  C  4  Z      0.0121396079    -0.0775158201    -0.1181365826    -0.2802493385    -0.0509799846
   52  C  4  X     -0.0351949075     0.0593036969     0.0327473064    -0.0557519975    -0.0061574333
   53  C  4  Y     -0.0128425580    -0.0230057179    -0.0181410800    -0.0423790688     0.0171399274
   54  C  4  Z      0.0065747157    -0.0343472314    -0.0557651021    -0.1313901161    -0.0316860493
   55  C  4 XX      0.0002773059    -0.0005849784    -0.0007192396    -0.0024436039    -0.0020245943
   56  C  4 YY     -0.0014111937     0.0013885591     0.0036160081     0.0065025435     0.0046899278
   57  C  4 ZZ      0.0024750519    -0.0030558984    -0.0044689877    -0.0056144311     0.0009059468
   58  C  4 XY      0.0021394244    -0.0000484761     0.0012924599     0.0107926895     0.0033830233
   59  C  4 XZ      0.0008450801     0.0014905003     0.0010975771     0.0044101084    -0.0055157378
   60  C  4 YZ      0.0038090549    -0.0041597601    -0.0048351184    -0.0028331963    -0.0077577306
   61  C  5  S      0.0025914352     0.0049065765     0.0026641189     0.0177138135     0.0127613503
   62  C  5  S     -0.0068341042    -0.0108689073    -0.0065448608    -0.0433528589    -0.0294007571
   63  C  5  S      0.0295209760    -0.0689084540    -0.0377963718    -0.0153906943    -0.0233863422
   64  C  5  X      0.0499556748    -0.0364193711    -0.0259056725     0.0461076040    -0.0039197639
   65  C  5  Y     -0.0252864202     0.0499651314     0.0240743938    -0.0774829740    -0.0835267186
   66  C  5  Z     -0.0127925960    -0.0298590806    -0.0282123476    -0.0159689314    -0.0675175860
   67  C  5  X      0.0381409994    -0.0024757630     0.0024750436     0.0652127645     0.0123020105
   68  C  5  Y     -0.0207229208     0.0270508815     0.0273597782    -0.0232597422    -0.0448974202
   69  C  5  Z     -0.0061962330    -0.0197203208    -0.0357944583    -0.0475393507    -0.0569642981
   70  C  5 XX      0.0020534971    -0.0040949255    -0.0013251858    -0.0030741304    -0.0042912151
   71  C  5 YY     -0.0023664900     0.0014903048    -0.0007029460    -0.0094531327     0.0024042777
   72  C  5 ZZ     -0.0009194203     0.0015972859     0.0012893986     0.0037148017    -0.0028429952
   73  C  5 XY     -0.0001484916    -0.0008735835    -0.0011283386     0.0044395300    -0.0007231766
   74  C  5 XZ     -0.0009525047     0.0038605691     0.0034376295     0.0022731052    -0.0037159663
   75  C  5 YZ      0.0020615832    -0.0034821612    -0.0019920161    -0.0023518423     0.0005793467
   76  C  6  S     -0.0026583918    -0.0020103893     0.0006551794     0.0043131774    -0.0120874077
   77  C  6  S      0.0058843190     0.0046508458    -0.0008280210    -0.0094216626     0.0265836054
   78  C  6  S      0.0057125135     0.0034488323    -0.0057938929    -0.0167657632     0.0526510124
   79  C  6  X      0.0585406820    -0.0270959192    -0.0767761045    -0.0656022841    -0.0345948196
   80  C  6  Y      0.0097935517    -0.0855407420    -0.0782213912    -0.0978164944    -0.1885980587
   81  C  6  Z     -0.0140337996     0.1055852760     0.1090954543     0.2045554135     0.0224626151
   82  C  6  X      0.0262187976    -0.0137468900    -0.0368718622    -0.0326558009    -0.0141316341
   83  C  6  Y      0.0022502171    -0.0396468969    -0.0347043760    -0.0461708716    -0.1027760345
   84  C  6  Z     -0.0054053093     0.0477071056     0.0524721910     0.1026098392     0.0084496511
   85  C  6 XX     -0.0023640682    -0.0001623235     0.0003920010    -0.0050880436    -0.0054273862
   86  C  6 YY     -0.0012577295     0.0064276995     0.0065628155     0.0087722816     0.0095262388
   87  C  6 ZZ      0.0044435841    -0.0053463500    -0.0067033944    -0.0045213969    -0.0006906773
   88  C  6 XY      0.0017651707     0.0037856357    -0.0004799442    -0.0002619476    -0.0008275757
   89  C  6 XZ      0.0013426443     0.0023485692     0.0027832825     0.0109753297    -0.0029588001
   90  C  6 YZ      0.0018324342     0.0005331176    -0.0017642380    -0.0020094249    -0.0082482836
   91  C  7  S      0.0173945579     0.0552949103     0.0086380692    -0.0172752258    -0.0004289125
   92  C  7  S     -0.0378702274    -0.1151456815    -0.0175955490     0.0354893910    -0.0018324451
   93  C  7  S     -0.0091342790    -0.0330748972     0.0096731759     0.0471843877     0.0273891679
   94  C  7  X     -0.0243679105    -0.0473188955     0.0046389780     0.1053060133    -0.0788099015
   95  C  7  Y      0.0215582282     0.2100732383     0.0857203411     0.0302267163    -0.1820175980
   96  C  7  Z     -0.0104773083    -0.1073072376     0.0168658129     0.1609911073    -0.2361802694
   97  C  7  X     -0.0032667119     0.0478057620     0.0090404657     0.0015368512    -0.0646794641
   98  C  7  Y     -0.0055748079    -0.0109011602     0.0328218907     0.1032238391    -0.0705043131
   99  C  7  Z      0.0033527721     0.0168082584     0.0178760700     0.0336373307    -0.1512506496
  100  C  7 XX     -0.0010811345     0.0002884690     0.0010473296     0.0018219421    -0.0028096589
  101  C  7 YY     -0.0008231337    -0.0003229187    -0.0015085578    -0.0064847317     0.0102960247
  102  C  7 ZZ     -0.0009460521    -0.0012057099     0.0011601395     0.0030016894    -0.0085835906
  103  C  7 XY     -0.0000237411    -0.0032590599    -0.0009795081     0.0002606704    -0.0016095114
  104  C  7 XZ     -0.0000283269     0.0025885508     0.0016347786     0.0023908029    -0.0064601793
  105  C  7 YZ     -0.0002114492    -0.0008693700    -0.0004013578     0.0001485907     0.0046760385
  106  C  8  S      0.0153408976    -0.0001509420    -0.0005817454     0.0001972636    -0.0001612713
  107  C  8  S     -0.0347506753     0.0012574428     0.0015448659    -0.0013931076     0.0004557810
  108  C  8  S      0.0169481224    -0.0059876320     0.0010886669    -0.0028036101    -0.0022920827
  109  C  8  X     -0.1206372602    -0.0065607134     0.0590241422    -0.0225409504     0.0010074174
  110  C  8  Y      0.0041001812     0.0595606352    -0.1711781934     0.0611977076     0.0166626532
  111  C  8  Z      0.0643745473    -0.0493527995     0.1253284219    -0.0300029262     0.0095791357
  112  C  8  X     -0.0032823271    -0.0147183415     0.0286724908     0.0004549873     0.0035152276
  113  C  8  Y      0.0047426790     0.0265094412    -0.0811057323     0.0245823581     0.0109992270
  114  C  8  Z      0.0007571692    -0.0164813751     0.0595195818    -0.0142863277     0.0062186932
  115  C  8 XX      0.0102515158    -0.0015233037     0.0029564454     0.0002203369     0.0024353183
  116  C  8 YY     -0.0117643649     0.0007410850     0.0005308903    -0.0006435802    -0.0002621670
  117  C  8 ZZ     -0.0041949151     0.0008606487    -0.0032688703     0.0003328413    -0.0020697096
  118  C  8 XY      0.0031065117     0.0008843886    -0.0051641399     0.0024500815     0.0028324168
  119  C  8 XZ     -0.0097754600     0.0002400602     0.0033285387    -0.0009975710     0.0016867077
  120  C  8 YZ      0.0083775018    -0.0010373254     0.0022163559    -0.0007896032    -0.0013244313
  121  N  9  S      0.0253199007     0.1176653577     0.0241798989    -0.0432265397     0.0010137989
  122  N  9  S      0.0534383904     0.2488655489     0.0507390746    -0.0919651663     0.0011059231
  123  N  9  S      0.0624155167     0.2792780038     0.0698135451    -0.0768627226     0.0309117357
  124  N  9  X     -0.0282727619    -0.2378402395    -0.0680911404     0.0155671306     0.0706444463
  125  N  9  Y      0.0634788295     0.2818606035     0.0272928333    -0.2191618713     0.1793569177
  126  N  9  Z     -0.0397124134    -0.1837922086    -0.0781480713    -0.0342574392     0.2223133096
  127  N  9  X      0.0149462576     0.1309338298     0.0369984603    -0.0093713265    -0.0424721148
  128  N  9  Y     -0.0337026073    -0.1547012939    -0.0120127063     0.1279106871    -0.0952637808
  129  N  9  Z      0.0216355040     0.1010114172     0.0416691400     0.0172263946    -0.1291638459
  130  N  9 XX      0.0022913067     0.0051586157    -0.0000530513    -0.0068175730     0.0044109376
  131  N  9 YY     -0.0009952516    -0.0011781884     0.0031627148     0.0121209882    -0.0181330814
  132  N  9 ZZ      0.0015226230     0.0088243291    -0.0006043881    -0.0099236217     0.0135860642
  133  N  9 XY      0.0022255736     0.0160869842     0.0032274497    -0.0057098226     0.0019550948
  134  N  9 XZ     -0.0014036662    -0.0100089373    -0.0041256025    -0.0026057961     0.0105016367
  135  N  9 YZ      0.0029600431     0.0126536350     0.0038637923    -0.0025316463    -0.0070865755
  136  C 10  S     -0.0127436238     0.0027254565    -0.0010446786     0.0000022771    -0.0003725136
  137  C 10  S      0.0308272677    -0.0034703873    -0.0043836782     0.0023362836     0.0010649724
  138  C 10  S      0.0060930930    -0.0236559791     0.0716778193    -0.0222652061    -0.0019479681
  139  C 10  X      0.2191798657     0.0111521671    -0.0516233552     0.0285054253     0.0169837911
  140  C 10  Y     -0.0066915729    -0.0561939760     0.1565147771    -0.0400349315     0.0205044795
  141  C 10  Z     -0.1010862934     0.0444609326    -0.1057396934     0.0410185764     0.0306501172
  142  C 10  X      0.0890488377    -0.0036772968     0.0047524490     0.0022378729     0.0086121651
  143  C 10  Y      0.0120500017    -0.0178003633     0.0385736742    -0.0068634568     0.0132901459
  144  C 10  Z     -0.0531992740     0.0179886999    -0.0330561481     0.0164469117     0.0171071220
  145  C 10 XX      0.0065402050    -0.0026510318     0.0058167523    -0.0011270951     0.0012405728
  146  C 10 YY     -0.0057269750    -0.0015757270     0.0045318990    -0.0020864998    -0.0011816363
  147  C 10 ZZ      0.0007672346     0.0022989141    -0.0066696669     0.0021672723    -0.0000423451
  148  C 10 XY      0.0043742763     0.0053853476    -0.0149141438     0.0052388168     0.0014066707
  149  C 10 XZ     -0.0066538829    -0.0032240760     0.0097908193    -0.0029431224     0.0010362256
  150  C 10 YZ      0.0050400060    -0.0012692168     0.0024076694    -0.0008505755    -0.0008154656
  151  C 11  S      0.0062373110    -0.0001176866    -0.0021685771     0.0007399748     0.0001831800
  152  C 11  S     -0.0094145018    -0.0025887761     0.0117587320    -0.0035235473    -0.0004990597
  153  C 11  S     -0.0743243055     0.0229694967    -0.0559719022     0.0176353557     0.0008712489
  154  C 11  X     -0.2249749788    -0.0181767389     0.0790830954    -0.0256216388     0.0145620247
  155  C 11  Y      0.0271798093     0.0643202049    -0.1649584283     0.0636981155     0.0353566559
  156  C 11  Z      0.0973464771    -0.0468464535     0.1131081364    -0.0201488597     0.0330542607
  157  C 11  X     -0.0704665677    -0.0126717390     0.0439767833    -0.0131783875     0.0089144921
  158  C 11  Y      0.0267905717     0.0186072280    -0.0448500142     0.0219016508     0.0198593021
  159  C 11  Z      0.0156198323    -0.0094491858     0.0216036311     0.0010407897     0.0200131178
  160  C 11 XX      0.0108950934    -0.0037170676     0.0081607631    -0.0023554271    -0.0003135072
  161  C 11 YY     -0.0102398365     0.0013674323    -0.0020215130    -0.0002108287    -0.0018116841
  162  C 11 ZZ     -0.0050309166     0.0037392948    -0.0084959102     0.0032640190     0.0021327748
  163  C 11 XY     -0.0002694761     0.0045447619    -0.0119294693     0.0034380385    -0.0004819825
  164  C 11 XZ     -0.0063768244    -0.0020153885     0.0062948325    -0.0020685308     0.0001599667
  165  C 11 YZ      0.0103665831    -0.0041210936     0.0090838994    -0.0025762805    -0.0002870852
  166  C 12  S      0.0050012851    -0.0004631092     0.0006504645    -0.0000886549     0.0000421266
  167  C 12  S     -0.0219812534     0.0017403745    -0.0013001949    -0.0000465987    -0.0001234927
  168  C 12  S      0.0733221248     0.0028354635    -0.0050037699     0.0014137037     0.0017812800
  169  C 12  X      0.2415042746     0.0085226010    -0.0577111084     0.0311166401     0.0221182139
  170  C 12  Y      0.0003687112    -0.0745747952     0.1936402290    -0.0504155367     0.0277370501
  171  C 12  Z     -0.1193213825     0.0627529773    -0.1347551628     0.0513628944     0.0382937428
  172  C 12  X      0.0481601721     0.0042983457    -0.0213431062     0.0121158002     0.0111717748
  173  C 12  Y      0.0023840367    -0.0300906775     0.0778656687    -0.0183395484     0.0156973382
  174  C 12  Z     -0.0240996890     0.0250561511    -0.0542541491     0.0218671139     0.0212435355
  175  C 12 XX      0.0186161023    -0.0027857492     0.0038342630    -0.0011168570    -0.0012785806
  176  C 12 YY     -0.0128142566     0.0006468203     0.0006315873    -0.0005501650    -0.0000309237
  177  C 12 ZZ     -0.0027620141     0.0020504324    -0.0047256956     0.0018688561     0.0013660472
  178  C 12 XY      0.0026435546     0.0028495653    -0.0082333014     0.0022167722    -0.0010758521
  179  C 12 XZ     -0.0147746110    -0.0008384351     0.0046696330    -0.0023372389    -0.0014509307
  180  C 12 YZ      0.0098685078    -0.0020045216     0.0035578661    -0.0005425585     0.0007343615
  181  C 13  S      0.0052752610     0.0001409450     0.0015462953    -0.0005891345    -0.0003295825
  182  C 13  S     -0.0074454794     0.0020257838    -0.0106529427     0.0037423661     0.0010231431
  183  C 13  S     -0.0675271383    -0.0273259750     0.0627563403    -0.0152545221    -0.0013417574
  184  C 13  X     -0.2211394494     0.0085773942     0.0345227771    -0.0124071844     0.0131743646
  185  C 13  Y     -0.0144455685     0.0659760093    -0.1657825068     0.0632053922     0.0348436823
  186  C 13  Z      0.1322236607    -0.0620957301     0.1367399596    -0.0267582735     0.0331401654
  187  C 13  X     -0.0606948068     0.0135708588    -0.0108364017     0.0028902790     0.0092585620
  188  C 13  Y     -0.0225487272     0.0151923375    -0.0419706476     0.0208158139     0.0181002786
  189  C 13  Z      0.0543718102    -0.0199606589     0.0471473693    -0.0065391683     0.0208402157
  190  C 13 XX      0.0079338879    -0.0029860778     0.0058069888    -0.0018597940    -0.0008452452
  191  C 13 YY     -0.0101885020    -0.0008448698     0.0041168900    -0.0009659045     0.0016679976
  192  C 13 ZZ     -0.0015987777     0.0026113474    -0.0071978977     0.0019982696    -0.0008002027
  193  C 13 XY      0.0055948158     0.0052072172    -0.0149770067     0.0048296565     0.0002826846
  194  C 13 XZ     -0.0098867697    -0.0026818282     0.0089954375    -0.0036572551    -0.0015961441
  195  C 13 YZ      0.0077398213    -0.0014892606     0.0026558640    -0.0003750133     0.0006869745
  196  C 14  S     -0.0113252270    -0.0021192670     0.0024169668    -0.0007285458     0.0004280050
  197  C 14  S      0.0286405553     0.0021821428     0.0018378366    -0.0008331254    -0.0009861675
  198  C 14  S      0.0028385184     0.0347045740    -0.0802732362     0.0159903034     0.0000664259
  199  C 14  X      0.2253559026    -0.0069722606    -0.0442766260     0.0280217240     0.0199930762
  200  C 14  Y      0.0050118310    -0.0558074598     0.1609410954    -0.0425689825     0.0191100341
  201  C 14  Z     -0.1143834153     0.0534842761    -0.1136737157     0.0432757103     0.0289156876
  202  C 14  X      0.0943774627     0.0033443580    -0.0272944198     0.0141963861     0.0094563287
  203  C 14  Y     -0.0085895609    -0.0070347734     0.0425241381    -0.0126913059     0.0135562706
  204  C 14  Z     -0.0376033177     0.0049100174    -0.0200730243     0.0154360272     0.0149175791
  205  C 14 XX      0.0095037255    -0.0037474005     0.0083698427    -0.0021165350     0.0008669932
  206  C 14 YY     -0.0057003677     0.0019895306    -0.0026009427     0.0008737858     0.0007645938
  207  C 14 ZZ     -0.0029028378     0.0042020168    -0.0099484551     0.0023175231    -0.0016963141
  208  C 14 XY     -0.0006223584     0.0046356245    -0.0122723836     0.0043351385     0.0015611727
  209  C 14 XZ     -0.0041212264    -0.0018436146     0.0063219628    -0.0020406008     0.0002480205
  210  C 14 YZ      0.0078903919    -0.0043972087     0.0094881872    -0.0027677486    -0.0004418022
  211  H 15  S      0.0100285741    -0.0790537749    -0.0801991400    -0.1139171595    -0.0057495820
  212  H 15  S      0.0048562884    -0.0369291788    -0.0371033002    -0.0526938078    -0.0069050604
  213  H 16  S      0.0259819334    -0.0084973019     0.0243460739     0.1243962068     0.0792589179
  214  H 16  S      0.0118203283    -0.0043079403     0.0110644880     0.0566373821     0.0389022370
  215  H 17  S     -0.0167733404     0.0200815918    -0.0183814645    -0.1279162239    -0.0558058139
  216  H 17  S     -0.0076360395     0.0101485382    -0.0079182323    -0.0590896356    -0.0261868286
  217  H 18  S     -0.0361988908     0.0382522760     0.0594974003     0.0889004764     0.0873388867
  218  H 18  S     -0.0171523442     0.0190889359     0.0283327669     0.0427327246     0.0396726472
  219  H 19  S      0.0321853509     0.0192386454    -0.0080425511     0.0485530255    -0.0810944475
  220  H 19  S      0.0132540474     0.0089458781    -0.0028213172     0.0240595909    -0.0458078788
  221  H 20  S     -0.0412469822    -0.0171364453     0.0253160509    -0.0023344693    -0.0408186328
  222  H 20  S     -0.0177509960    -0.0083359046     0.0107308330    -0.0010915150    -0.0179424656
  223  H 21  S     -0.1019364972    -0.0623289297     0.1778908601    -0.0598048574    -0.0054936007
  224  H 21  S     -0.0497783899    -0.0267275330     0.0858523762    -0.0282156764    -0.0024005705
  225  H 22  S     -0.1152245152     0.0729918898    -0.1721548038     0.0507003463     0.0033103538
  226  H 22  S     -0.0555620434     0.0354419156    -0.0857152326     0.0248481572     0.0015413838
  227  H 23  S      0.2617138839    -0.0162539039    -0.0019088206     0.0080531227     0.0024871422
  228  H 23  S      0.1271446384    -0.0080472858    -0.0009540880     0.0039353695     0.0012298632
  229  H 24  S     -0.1067055509    -0.0589352630     0.1782234497    -0.0601366850    -0.0062130539
  230  H 24  S     -0.0514707125    -0.0295047663     0.0867855185    -0.0292139872    -0.0036130392
  231  H 25  S     -0.1184427562     0.0782648768    -0.1799096795     0.0529567180     0.0027120596
  232  H 25  S     -0.0514168984     0.0415321969    -0.0792797824     0.0220311438     0.0034979287
  233  C 26  S      0.0082295835     0.0093656792     0.0054019606    -0.0062489651    -0.0031214398
  234  C 26  S     -0.0126924383    -0.0232612817    -0.0132575611     0.0134528712     0.0054506033
  235  C 26  S     -0.0204415266    -0.0334202873    -0.0174290781    -0.0072041749    -0.0096021382
  236  C 26  X     -0.0567587899     0.0138914330     0.0172031931    -0.0303063446    -0.0456244922
  237  C 26  Y     -0.0181395571     0.0469159301    -0.0176341978    -0.0164611166    -0.0755835408
  238  C 26  Z      0.0407348197    -0.0486938052    -0.0037934431    -0.0028097318    -0.0614608087
  239  C 26  X      0.0101796528    -0.0160788066     0.0106670855     0.0414297141    -0.0114148781
  240  C 26  Y     -0.0073452423     0.0231895088    -0.0141357034    -0.0077166650    -0.0384460015
  241  C 26  Z     -0.0011063280    -0.0132152680     0.0038933618    -0.0238045001    -0.0371985934
  242  C 26 XX     -0.0014659579    -0.0023238499     0.0010892546     0.0014513227     0.0002970129
  243  C 26 YY      0.0000938869    -0.0010193964    -0.0006223945     0.0000996797     0.0006933604
  244  C 26 ZZ     -0.0002884682    -0.0008197081    -0.0027735266     0.0019541080    -0.0002943042
  245  C 26 XY      0.0002758238     0.0006567109    -0.0031930228     0.0022869850     0.0006796097
  246  C 26 XZ      0.0011863169     0.0002708782     0.0023005584    -0.0009405241    -0.0000285274
  247  C 26 YZ      0.0002441002    -0.0008082636     0.0012232890    -0.0014530490    -0.0006394277
  248  C 27  S     -0.0377016566    -0.0006964134    -0.0011075451     0.0017419663     0.0014340641
  249  C 27  S      0.0891909802     0.0000425001     0.0016752005    -0.0067674892    -0.0037156721
  250  C 27  S      0.0665258129     0.0199762603     0.0032488902    -0.0312126164    -0.0009738374
  251  C 27  X      0.1255216376    -0.0314743297     0.0088321288     0.0051431385    -0.0170068252
  252  C 27  Y     -0.0140818639     0.0455773861    -0.0520882499     0.0050884119    -0.0481840837
  253  C 27  Z     -0.0526746071    -0.0236707639     0.0361368427    -0.0238002744    -0.0477367190
  254  C 27  X      0.0554167733    -0.0276875559     0.0003558065     0.0183615703    -0.0099613088
  255  C 27  Y     -0.0078376933     0.0191105075    -0.0137065095     0.0003812865    -0.0266249644
  256  C 27  Z     -0.0219736900    -0.0017094817     0.0081509056    -0.0218800600    -0.0260015034
  257  C 27 XX      0.0075301003     0.0006978131     0.0023138214    -0.0008092680     0.0026863058
  258  C 27 YY      0.0034702471    -0.0001607422     0.0001351608    -0.0005367889    -0.0002754895
  259  C 27 ZZ      0.0052596273    -0.0006102111    -0.0022959930    -0.0003567773    -0.0029508449
  260  C 27 XY      0.0014222060    -0.0009274992    -0.0032281808     0.0022219485     0.0037669228
  261  C 27 XZ     -0.0022803489     0.0001829627     0.0020308457     0.0001544385     0.0023179620
  262  C 27 YZ      0.0009891453     0.0002621234     0.0014133857    -0.0010588510    -0.0019619040
  263  C 28  S     -0.0000542210    -0.0114291861    -0.0060140935    -0.0143372566    -0.0033398185
  264  C 28  S      0.0011581945     0.0285581443     0.0146891674     0.0338618272     0.0109010596
  265  C 28  S     -0.0138261353     0.1176662593     0.0503921067    -0.0136329255    -0.0227323392
  266  C 28  X     -0.0043230458     0.0879318919     0.0140902354    -0.0335249895    -0.0438223489
  267  C 28  Y     -0.0142326334    -0.0627423486     0.0036425427     0.1083895564    -0.0637945009
  268  C 28  Z      0.0130972844     0.0440493713     0.0411054872     0.0469748742    -0.0750440223
  269  C 28  X     -0.0017209269     0.0497706826     0.0056408652    -0.0316262176    -0.0336176850
  270  C 28  Y     -0.0056911435    -0.0282797736     0.0258360124     0.1095992713    -0.0031479315
  271  C 28  Z      0.0087114642     0.0106109623    -0.0043083830    -0.0163516474    -0.0550843124
  272  C 28 XX      0.0008631686    -0.0000992942     0.0005172513     0.0055733112    -0.0049251557
  273  C 28 YY     -0.0008179339     0.0023589507     0.0002604269    -0.0038992174     0.0101831696
  274  C 28 ZZ      0.0000619017    -0.0006282661     0.0012898954     0.0059158401    -0.0027079379
  275  C 28 XY      0.0008264633    -0.0048179894    -0.0037666139    -0.0035490014    -0.0087234680
  276  C 28 XZ     -0.0015991707     0.0057341891     0.0034625404     0.0004213229    -0.0096143581
  277  C 28 YZ      0.0010281240     0.0004351895    -0.0002209413     0.0014585033     0.0067469415

                         51               52               53               54               55
                   -0.3616397717    -0.3579774999    -0.3207095414    -0.2996699167    -0.2856363501
    1  C  1  S      0.0113823844    -0.0063899330     0.0078951273     0.0032666778     0.0000677280
    2  C  1  S     -0.0271350021     0.0155545828    -0.0128768769    -0.0046188089    -0.0000790492
    3  C  1  S     -0.0158001795    -0.0079069076    -0.1012746848    -0.0463243627    -0.0011992786
    4  C  1  X     -0.0654972862     0.1254159546     0.0067553273     0.0481504129     0.0007885432
    5  C  1  Y      0.0634246025    -0.0481898285    -0.0559050691    -0.0637457304    -0.0012585030
    6  C  1  Z     -0.0239371279     0.0325890336    -0.0040933014    -0.0357665602    -0.0005438949
    7  C  1  X     -0.0215851657     0.0530667077    -0.0033505113     0.0195053132     0.0003253188
    8  C  1  Y      0.0242123739    -0.0191973926    -0.0490428980    -0.0498189392    -0.0009211930
    9  C  1  Z     -0.0147076925     0.0233573255     0.0181151591    -0.0210874668    -0.0000964026
   10  C  1 XX     -0.0017920052     0.0037109294     0.0066725918     0.0092637174     0.0002201870
   11  C  1 YY      0.0002677534     0.0004504527    -0.0071831483    -0.0060727939    -0.0001463326
   12  C  1 ZZ     -0.0036223474    -0.0015208396    -0.0023477614    -0.0045748541    -0.0000989834
   13  C  1 XY      0.0011578449    -0.0033391940     0.0007481655    -0.0035324959    -0.0000579895
   14  C  1 XZ      0.0044545714    -0.0031174990     0.0038628881     0.0075001394     0.0001441532
   15  C  1 YZ      0.0022050885     0.0014101373    -0.0004421551     0.0013096732    -0.0000243697
   16  C  2  S     -0.0065163154     0.0080232863    -0.0032280907    -0.0069590978    -0.0001002361
   17  C  2  S      0.0133732049    -0.0206362471     0.0080021992     0.0175442024     0.0002660514
   18  C  2  S      0.0288324207    -0.0002448802     0.0417463304     0.0219010143     0.0004891675
   19  C  2  X     -0.0517141687     0.0185517115    -0.1282109311    -0.1193373155    -0.0037734722
   20  C  2  Y      0.0342345305    -0.0683098411     0.0965498948     0.1034636948     0.0031363603
   21  C  2  Z      0.0546344443    -0.0520321500     0.0613539599     0.0657163684     0.0013827725
   22  C  2  X     -0.0282227437     0.0225112505    -0.0834001942    -0.0939602239    -0.0029263630
   23  C  2  Y      0.0252685198    -0.0310577022     0.0725431021     0.0786880186     0.0023610400
   24  C  2  Z      0.0254040476    -0.0239007194     0.0447134915     0.0386757240     0.0009681127
   25  C  2 XX     -0.0010887094     0.0029772173    -0.0031053868    -0.0019401014    -0.0000881182
   26  C  2 YY      0.0050977217    -0.0005803523     0.0071184667     0.0059028445     0.0001472918
   27  C  2 ZZ     -0.0016516953    -0.0059167310    -0.0024308541    -0.0011084444    -0.0000123379
   28  C  2 XY      0.0015439217     0.0022747422    -0.0019423850    -0.0022727285    -0.0000962055
   29  C  2 XZ      0.0005949293    -0.0004688900     0.0061962654     0.0066243877     0.0001867953
   30  C  2 YZ      0.0015129510    -0.0018213082    -0.0041286066    -0.0039823970    -0.0001131169
   31  C  3  S     -0.0109285094    -0.0083870156    -0.0152351065    -0.0114153445    -0.0000650430
   32  C  3  S      0.0265078624     0.0203500961     0.0365670713     0.0290223468     0.0001115706
   33  C  3  S      0.0220004058    -0.0053172411     0.0255502233     0.0226339022     0.0007229486
   34  C  3  X      0.0207087481     0.0611623666    -0.1029791262    -0.0925124331    -0.0037834013
   35  C  3  Y      0.0993861743     0.0144447806     0.1722765484     0.1320870611     0.0030588088
   36  C  3  Z      0.0360827301     0.0302154068     0.0543528708     0.0346784280     0.0005976717
   37  C  3  X      0.0079942751     0.0233458588    -0.0789323391    -0.0802498695    -0.0027066284
   38  C  3  Y      0.0620447284     0.0028893048     0.1134716462     0.0977307433     0.0023968987
   39  C  3  Z      0.0127119007     0.0109620582     0.0240496158     0.0170218514     0.0003210295
   40  C  3 XX      0.0045768211     0.0015221086     0.0049713080     0.0083424569     0.0001736267
   41  C  3 YY      0.0002209239     0.0047520672    -0.0015600556    -0.0060233469    -0.0002084061
   42  C  3 ZZ     -0.0000725090    -0.0031808385     0.0032365302     0.0027707174     0.0000497146
   43  C  3 XY      0.0038986811     0.0018969237     0.0042235275     0.0038925115     0.0000702470
   44  C  3 XZ     -0.0014417165     0.0021812954    -0.0055101642    -0.0045196568    -0.0001537262
   45  C  3 YZ      0.0009083656     0.0001544219     0.0043851606     0.0016613609     0.0000600594
   46  C  4  S      0.0052970178    -0.0019024426     0.0185085769    -0.0035038294     0.0000163380
   47  C  4  S     -0.0092588921     0.0035675309    -0.0394375859     0.0113607156     0.0000958918
   48  C  4  S     -0.0336546283     0.0358661220    -0.0787545672    -0.0232325380    -0.0012745872
   49  C  4  X     -0.0100183015    -0.0291645954    -0.0891855165     0.0857431257     0.0014373338
   50  C  4  Y     -0.0429475444    -0.0578992699    -0.0040321733    -0.0942578853    -0.0009664783
   51  C  4  Z     -0.1098490882    -0.0273766678    -0.0335339888    -0.0507642380    -0.0002547880
   52  C  4  X     -0.0017662840    -0.0226386735    -0.0401846575     0.0508159586     0.0007653332
   53  C  4  Y     -0.0204063698    -0.0346797328    -0.0116004421    -0.0448507362    -0.0005419935
   54  C  4  Z     -0.0537000341    -0.0122179447    -0.0314966562    -0.0405184753    -0.0000366054
   55  C  4 XX      0.0020684178     0.0042019426     0.0052915070     0.0109247785     0.0001742915
   56  C  4 YY     -0.0011461165    -0.0015480555    -0.0090343693    -0.0042402560    -0.0000815701
   57  C  4 ZZ     -0.0025978974    -0.0021837252    -0.0037677274    -0.0051703754    -0.0000789881
   58  C  4 XY      0.0047981854     0.0010081060     0.0014104194    -0.0025614810    -0.0001190181
   59  C  4 XZ      0.0081906918     0.0020208381     0.0059073353     0.0101903535     0.0001048316
   60  C  4 YZ     -0.0018438526     0.0034591401     0.0013715088    -0.0008502432    -0.0000317855
   61  C  5  S     -0.0147913753     0.0172183468    -0.0084698039    -0.0142291845    -0.0003545549
   62  C  5  S      0.0357712390    -0.0422413103     0.0235374382     0.0347694656     0.0009059889
   63  C  5  S      0.0232071243    -0.0047313200     0.0371359810     0.0662071371     0.0015328926
   64  C  5  X      0.0215215211     0.0512379061     0.0132736895    -0.0122632333    -0.0015356277
   65  C  5  Y      0.0387557322     0.1110064394     0.0111215286     0.1767334094     0.0008845889
   66  C  5  Z      0.1207070546     0.0038243441     0.0515861938     0.0419095544    -0.0013682931
   67  C  5  X      0.0359371982     0.0240492510     0.0519215995    -0.0153096257    -0.0003191711
   68  C  5  Y      0.0491825561     0.0504196986     0.0151477314     0.1090569659     0.0010236556
   69  C  5  Z      0.0499010373     0.0327686559     0.0055916030     0.0416181534    -0.0011163731
   70  C  5 XX      0.0050643874     0.0055086400    -0.0059946525     0.0101253534     0.0000512418
   71  C  5 YY      0.0005649136    -0.0062835032    -0.0011996482    -0.0013280690     0.0000537204
   72  C  5 ZZ     -0.0002519542    -0.0056400041     0.0114104847    -0.0013790842     0.0000837809
   73  C  5 XY      0.0057828386     0.0058442396     0.0117030128    -0.0078414362    -0.0001837845
   74  C  5 XZ      0.0065589606     0.0034232006    -0.0093322236     0.0057478284    -0.0000738526
   75  C  5 YZ     -0.0047920601    -0.0019475832    -0.0058970808     0.0012901708     0.0000523618
   76  C  6  S      0.0095334986     0.0030526745     0.0163215785     0.0263171578     0.0004430809
   77  C  6  S     -0.0259879756    -0.0027888839    -0.0482869779    -0.0679001836    -0.0011486056
   78  C  6  S     -0.0010197385    -0.0340916112     0.0456569666    -0.0161105698    -0.0003281213
   79  C  6  X     -0.0070071081    -0.0576561423     0.0389825005    -0.0484757005     0.0000723546
   80  C  6  Y     -0.0311478357     0.0353930979     0.0637975008     0.0704237904     0.0013928307
   81  C  6  Z      0.1198763319    -0.0043458556     0.0246659677     0.0756269639     0.0008825553
   82  C  6  X     -0.0028504501    -0.0362581154     0.0311185008    -0.0209957260     0.0000715101
   83  C  6  Y     -0.0299141372     0.0266636362    -0.0010579158     0.0116449999     0.0002947729
   84  C  6  Z      0.0583661560     0.0085218837    -0.0122340815     0.0298665619     0.0001554107
   85  C  6 XX     -0.0020263692     0.0020310417    -0.0036937296     0.0021335937     0.0000074034
   86  C  6 YY      0.0008031075    -0.0007473059    -0.0057081228    -0.0057184510    -0.0001146657
   87  C  6 ZZ     -0.0033179680    -0.0011723242     0.0003316196    -0.0089580546    -0.0001126210
   88  C  6 XY      0.0045598080    -0.0075695261     0.0019391452    -0.0038820552    -0.0000148637
   89  C  6 XZ      0.0056916510     0.0011081814     0.0064195854     0.0046015934     0.0000907238
   90  C  6 YZ      0.0024395852    -0.0009160745     0.0039305346     0.0045304498     0.0000902721
   91  C  7  S     -0.0011783449     0.0026949489     0.0050888950     0.0006769991     0.0000324563
   92  C  7  S      0.0034452571    -0.0064133764    -0.0100031634    -0.0009063758    -0.0000745732
   93  C  7  S     -0.0048673141     0.0044658772    -0.0279480227    -0.0085431949    -0.0001945741
   94  C  7  X     -0.2437882893     0.2100019502     0.0240725929     0.0006052615     0.0004703640
   95  C  7  Y     -0.1269423436    -0.0068254371    -0.0438687621    -0.0353664875     0.0000487746
   96  C  7  Z      0.0238704546    -0.1932788544    -0.0392961960    -0.0605585027    -0.0001726255
   97  C  7  X     -0.1466398727     0.1264838718    -0.0082663277     0.0272638853     0.0003588285
   98  C  7  Y     -0.0874851712     0.0180385957     0.0045635653    -0.0406186336     0.0001782619
   99  C  7  Z      0.0274799068    -0.1323392214    -0.0420102947    -0.0384803810    -0.0004643099
  100  C  7 XX     -0.0143500200     0.0137923781    -0.0010688315     0.0031871031     0.0000707707
  101  C  7 YY      0.0125570014    -0.0016327089     0.0023976100     0.0046461084    -0.0000237708
  102  C  7 ZZ      0.0025358399    -0.0140031134    -0.0051585215    -0.0088389525    -0.0000928926
  103  C  7 XY      0.0103126902    -0.0126717024    -0.0014676312    -0.0035365585    -0.0000706624
  104  C  7 XZ     -0.0067308947     0.0006538013    -0.0015329467    -0.0040385393    -0.0000239779
  105  C  7 YZ     -0.0070701687     0.0133018579     0.0030400343     0.0066352793     0.0000983158
  106  C  8  S      0.0005535460    -0.0006397319    -0.0000753396     0.0002137340    -0.0000099202
  107  C  8  S     -0.0021662208     0.0020354545    -0.0005018894     0.0000128552     0.0000382167
  108  C  8  S      0.0054098459    -0.0078185442    -0.0035121847     0.0088906316     0.0004132554
  109  C  8  X      0.0229022155     0.0200138375    -0.0074375151    -0.0805950057     0.0008668990
  110  C  8  Y      0.0323462648     0.0292235109    -0.1098432409    -0.0847282309     0.0021274653
  111  C  8  Z      0.0338083538     0.0508258355    -0.0100054324    -0.1619039969     0.0016980638
  112  C  8  X      0.0203290381     0.0039531871     0.0007854077    -0.0646410269     0.0003322471
  113  C  8  Y      0.0091599156     0.0239248350    -0.0781365394    -0.0516247762     0.0006473055
  114  C  8  Z      0.0217487647     0.0254850043    -0.0021700123    -0.1064757775    -0.0000028775
  115  C  8 XX     -0.0054715074    -0.0041015086     0.0071993867    -0.0046197740    -0.0032208825
  116  C  8 YY      0.0002876947     0.0003019043     0.0006792827    -0.0005598067     0.0180314956
  117  C  8 ZZ      0.0047052782     0.0041926700    -0.0082982640     0.0051739260    -0.0148112987
  118  C  8 XY     -0.0052341938    -0.0057265207    -0.0108133154     0.0078670095     0.0029724804
  119  C  8 XZ     -0.0041663484    -0.0037483579     0.0078891412    -0.0048830340    -0.0080403632
  120  C  8 YZ      0.0025836356     0.0031687001     0.0047516735    -0.0035133932     0.0040968404
  121  N  9  S     -0.0000784033    -0.0008709353     0.0000699947    -0.0003502380     0.0000017284
  122  N  9  S      0.0001423899    -0.0019523930    -0.0006997405    -0.0000644555    -0.0000132186
  123  N  9  S     -0.0087041596     0.0076467176     0.0276415375    -0.0182719401     0.0002703894
  124  N  9  X      0.2679732880    -0.2316035272    -0.0047667985    -0.0212004622    -0.0008555240
  125  N  9  Y      0.1404605349    -0.0129699157     0.0138792469     0.0490679859    -0.0000708820
  126  N  9  Z     -0.0351301826     0.2322477519     0.0745900355     0.1003393665     0.0008582060
  127  N  9  X     -0.1556006880     0.1348255519    -0.0015593270     0.0154440943     0.0005086726
  128  N  9  Y     -0.0839612278     0.0089829029    -0.0021067978    -0.0347297596     0.0001041099
  129  N  9  Z      0.0214292518    -0.1384113721    -0.0493202762    -0.0616496081    -0.0006176989
  130  N  9 XX      0.0155051556    -0.0134240113    -0.0011060529    -0.0004481505    -0.0000435344
  131  N  9 YY     -0.0135719020     0.0007765013    -0.0019483349    -0.0040056243     0.0000138429
  132  N  9 ZZ     -0.0018254990     0.0126364063     0.0031826635     0.0048308373     0.0000288031
  133  N  9 XY     -0.0100875921     0.0122579454     0.0006857146     0.0019677853     0.0000246242
  134  N  9 XZ      0.0076892627     0.0001432893     0.0022711533     0.0024373986    -0.0000018903
  135  N  9 YZ      0.0065001213    -0.0130225585    -0.0033840070    -0.0033158668    -0.0000393071
  136  C 10  S     -0.0001022792     0.0016881575     0.0181659446    -0.0124931105    -0.0001587926
  137  C 10  S      0.0003282822    -0.0040122781    -0.0419533276     0.0289636865     0.0004416437
  138  C 10  S      0.0014937647    -0.0025462183    -0.0348549456     0.0320195607    -0.0002910145
  139  C 10  X     -0.0150095303    -0.0056434179     0.0303046453    -0.0526575815     0.1077754757
  140  C 10  Y     -0.0234268501    -0.0116941357     0.0326690171    -0.0740778359     0.1856199450
  141  C 10  Z     -0.0239380477    -0.0291436668    -0.0712447646    -0.0174484717     0.2100709023
  142  C 10  X     -0.0104770575    -0.0021359667    -0.0010965131    -0.0209460512     0.0786404030
  143  C 10  Y     -0.0136274668    -0.0084001239    -0.0036316207    -0.0395322438     0.1355590949
  144  C 10  Z     -0.0121227581    -0.0148288143    -0.0169602952    -0.0367387859     0.1526700345
  145  C 10 XX     -0.0032411100    -0.0030549681     0.0021036735     0.0037573440     0.0067463994
  146  C 10 YY     -0.0001979862    -0.0009350067    -0.0011196050     0.0072859936    -0.0007686393
  147  C 10 ZZ      0.0036110805     0.0033545866    -0.0071287686    -0.0066308225    -0.0059103104
  148  C 10 XY     -0.0033088912    -0.0036962944     0.0007707817     0.0061972593     0.0064302419
  149  C 10 XZ     -0.0025121104    -0.0023671690     0.0008707415     0.0019959345     0.0057784046
  150  C 10 YZ      0.0014826756     0.0018199615     0.0006099371    -0.0020608276    -0.0035795701
  151  C 11  S      0.0001087163    -0.0008567993    -0.0077678298     0.0052406474     0.0000544936
  152  C 11  S     -0.0002242984     0.0021348598     0.0190799217    -0.0128153787    -0.0001213850
  153  C 11  S      0.0021628129    -0.0012454750     0.0208080478    -0.0188407012    -0.0000506044
  154  C 11  X     -0.0352809835    -0.0398303876    -0.0032076221     0.0532628426     0.1049784255
  155  C 11  Y     -0.0638909304    -0.0661360021     0.0159496903     0.0731566622     0.1807667488
  156  C 11  Z     -0.0732846216    -0.0656809107     0.0635601519     0.0577383483     0.2035164374
  157  C 11  X     -0.0238414998    -0.0239484061    -0.0081484009     0.0436921237     0.0758645761
  158  C 11  Y     -0.0403776797    -0.0403420994     0.0244374348     0.0438747993     0.1304669077
  159  C 11  Z     -0.0454215533    -0.0441398176     0.0349668310     0.0457450776     0.1472005447
  160  C 11 XX     -0.0011416305    -0.0006741378     0.0047172069     0.0031081289    -0.0071348134
  161  C 11 YY      0.0042858233     0.0041607897    -0.0023392189    -0.0065069481     0.0006753167
  162  C 11 ZZ     -0.0031653773    -0.0032453918     0.0002536470     0.0015127535     0.0064386480
  163  C 11 XY      0.0004572088    -0.0001433759    -0.0013993913     0.0041475815    -0.0068277927
  164  C 11 XZ     -0.0020471935    -0.0021272268     0.0031055365     0.0054367862    -0.0060709636
  165  C 11 YZ      0.0010073002     0.0015524644     0.0004804819    -0.0043891073     0.0037255041
  166  C 12  S     -0.0000790567     0.0000967132    -0.0000153146     0.0000288855     0.0000160197
  167  C 12  S      0.0001389983    -0.0001228896     0.0002029806    -0.0001588838    -0.0000488233
  168  C 12  S     -0.0066007923     0.0071318972    -0.0007981551     0.0017005417    -0.0002011513
  169  C 12  X     -0.0472352131    -0.0457140435     0.0263312594     0.0716579473    -0.0024006861
  170  C 12  Y     -0.0795885959    -0.0758138521     0.0661646791     0.1142032648    -0.0042981099
  171  C 12  Z     -0.0881699159    -0.0926286167     0.0505040095     0.1395054094    -0.0047678755
  172  C 12  X     -0.0271008563    -0.0294118374     0.0179482089     0.0511686920    -0.0018093559
  173  C 12  Y     -0.0462834050    -0.0489818038     0.0473660618     0.0780632986    -0.0032833000
  174  C 12  Z     -0.0560054213    -0.0539241450     0.0321402554     0.1018629602    -0.0036607787
  175  C 12 XX      0.0025847777     0.0029339402    -0.0005586555    -0.0029671789    -0.0030554469
  176  C 12 YY     -0.0001370443    -0.0003078500     0.0002741416     0.0001100850     0.0175360789
  177  C 12 ZZ     -0.0025050235    -0.0025588135     0.0003248305     0.0028231671    -0.0144897167
  178  C 12 XY      0.0026027774     0.0023968567    -0.0027763920    -0.0015736402     0.0028477334
  179  C 12 XZ      0.0024651173     0.0022589666    -0.0002226550    -0.0026315237    -0.0077336531
  180  C 12 YZ     -0.0015029903    -0.0012325043     0.0013359026     0.0009254903     0.0039872582
  181  C 13  S      0.0002880993     0.0004310538     0.0079460683    -0.0052841602    -0.0000407708
  182  C 13  S     -0.0007871642    -0.0010497904    -0.0194017831     0.0126790697     0.0000707398
  183  C 13  S      0.0062193375    -0.0060480720    -0.0152042898     0.0135214376     0.0004865804
  184  C 13  X     -0.0339627239    -0.0345131991     0.0539576165     0.0159373932    -0.1074447130
  185  C 13  Y     -0.0629679022    -0.0654179798     0.0129906315     0.0744895577    -0.1848057103
  186  C 13  Z     -0.0726244068    -0.0667542499     0.0353692539     0.0754372338    -0.2082813562
  187  C 13  X     -0.0234125677    -0.0208629969     0.0328758768     0.0117417689    -0.0776032477
  188  C 13  Y     -0.0341565412    -0.0458420917     0.0217730555     0.0437663477    -0.1333216731
  189  C 13  Z     -0.0492463498    -0.0388865530     0.0148036699     0.0609512212    -0.1502169366
  190  C 13 XX      0.0004226235     0.0003714904     0.0005184564     0.0031009060     0.0069025291
  191  C 13 YY     -0.0041557054    -0.0041550744     0.0025449532     0.0057442493    -0.0007949597
  192  C 13 ZZ      0.0036918105     0.0036365933    -0.0056377035    -0.0070643879    -0.0061027043
  193  C 13 XY     -0.0010062027    -0.0014508185    -0.0010795066     0.0062343120     0.0066244172
  194  C 13 XZ      0.0016931430     0.0017112272     0.0019503995    -0.0005380280     0.0059229398
  195  C 13 YZ     -0.0008938587    -0.0005932169     0.0003342716    -0.0009138339    -0.0036440828
  196  C 14  S     -0.0003734380    -0.0011245284    -0.0182544973     0.0125044093     0.0001384348
  197  C 14  S      0.0000250440     0.0035682400     0.0421607096    -0.0287359767    -0.0003212519
  198  C 14  S     -0.0061419876     0.0054954006     0.0282967260    -0.0269046830    -0.0007236715
  199  C 14  X     -0.0155362965    -0.0141387199    -0.0740842034     0.0152345836    -0.1060051000
  200  C 14  Y     -0.0217162507    -0.0111513768     0.0366776627    -0.0759023456    -0.1839179105
  201  C 14  Z     -0.0231377628    -0.0230868166    -0.0219164076    -0.0491728635    -0.2069987572
  202  C 14  X     -0.0056461127    -0.0094919752    -0.0167680752    -0.0148998294    -0.0765688149
  203  C 14  Y     -0.0226944534     0.0035923820    -0.0022357937    -0.0350385766    -0.1321749354
  204  C 14  Z     -0.0054455135    -0.0203553166    -0.0102913213    -0.0414434278    -0.1488408259
  205  C 14 XX     -0.0036915517    -0.0028951585     0.0040279900     0.0048122162    -0.0068711478
  206  C 14 YY      0.0008403999     0.0012465233     0.0012889497    -0.0080709542     0.0001109320
  207  C 14 ZZ      0.0026966681     0.0022987771     0.0009306363    -0.0011064353     0.0067043186
  208  C 14 XY     -0.0029802401    -0.0035782989    -0.0001899954     0.0047452971    -0.0067820291
  209  C 14 XZ     -0.0029433152    -0.0029313736     0.0051190520     0.0049418819    -0.0057244737
  210  C 14 YZ      0.0016641478     0.0022153939    -0.0014604553    -0.0036629297     0.0035297372
  211  H 15  S     -0.0313189306    -0.0049626876    -0.0038292451    -0.0500338163    -0.0007707362
  212  H 15  S     -0.0064944255    -0.0144550369    -0.0028271175    -0.0303340230    -0.0005007374
  213  H 16  S      0.0135032241     0.0405701385     0.0026971138    -0.0056635444    -0.0002702520
  214  H 16  S      0.0093243136     0.0214599022     0.0005934224    -0.0043757681    -0.0002119041
  215  H 17  S     -0.0304865447    -0.0333970291    -0.0251691745    -0.0107682801    -0.0000259605
  216  H 17  S     -0.0204797109    -0.0194391143    -0.0129527117    -0.0129253874    -0.0002126978
  217  H 18  S      0.0116462885    -0.0411862009    -0.0373483682    -0.0416121361    -0.0006032985
  218  H 18  S      0.0096703836    -0.0194031811     0.0012617879    -0.0380470767    -0.0001377713
  219  H 19  S      0.0579628449    -0.0257657769     0.0620199349     0.0306779436     0.0009223413
  220  H 19  S      0.0344039449    -0.0102059836     0.0413180614     0.0270412739     0.0006372505
  221  H 20  S     -0.0256611639     0.0676370859    -0.0238091205     0.0583864110     0.0003272731
  222  H 20  S     -0.0097844169     0.0322344592    -0.0025595406     0.0530316933     0.0006834376
  223  H 21  S      0.0005341329     0.0023465925     0.0099295813    -0.0027516626     0.0000078860
  224  H 21  S      0.0001170189     0.0033022447     0.0283292001    -0.0182003873    -0.0002313379
  225  H 22  S      0.0013358661    -0.0062611668    -0.0312626010     0.0174811810     0.0002152524
  226  H 22  S      0.0006899580    -0.0038584938    -0.0239793257     0.0150927200     0.0002022819
  227  H 23  S     -0.0017865521     0.0016835847    -0.0006106263     0.0002266869     0.0000357101
  228  H 23  S     -0.0009399415     0.0008466571    -0.0005233251     0.0002495919     0.0000382946
  229  H 24  S      0.0012153294     0.0037792404     0.0320509061    -0.0176316295    -0.0001601831
  230  H 24  S      0.0025504537     0.0000232288     0.0233656808    -0.0147601635    -0.0001339904
  231  H 25  S      0.0020773031    -0.0051715673    -0.0092627693     0.0027029617     0.0000126126
  232  H 25  S     -0.0094634198     0.0091655942    -0.0235193215     0.0198938051     0.0002283122
  233  C 26  S      0.0063501533    -0.0064612076    -0.0003519236     0.0029879527     0.0000506595
  234  C 26  S     -0.0126225680     0.0131301482     0.0002904536    -0.0058131940    -0.0000899901
  235  C 26  S     -0.0149853329     0.0116963968    -0.0162419576    -0.0291096865    -0.0006458310
  236  C 26  X      0.0995294179     0.0387577681    -0.1022088725     0.0922744835    -0.0004173628
  237  C 26  Y      0.1310533808     0.1576818578     0.2544158523    -0.1021571070    -0.0032757502
  238  C 26  Z      0.1435428715     0.1286761152    -0.2008884981     0.1612355700    -0.0011280175
  239  C 26  X      0.0763984300     0.0147256215    -0.0148539151     0.0470867218    -0.0000028776
  240  C 26  Y      0.0657479078     0.0822298796     0.1520840709    -0.0622052745    -0.0027476911
  241  C 26  Z      0.0632103104     0.0697073231    -0.1377563433     0.1205502730    -0.0012949960
  242  C 26 XX      0.0014208157     0.0036660608    -0.0108282691     0.0008228129    -0.0000089253
  243  C 26 YY     -0.0007987992     0.0009196260    -0.0001707556     0.0001268839     0.0001240417
  244  C 26 ZZ     -0.0026313750    -0.0022378429     0.0104414678    -0.0031526463    -0.0001655006
  245  C 26 XY      0.0033363963     0.0023386304     0.0101516735    -0.0157584773    -0.0001481190
  246  C 26 XZ      0.0016215262     0.0027688076    -0.0090206873     0.0031970935     0.0000093173
  247  C 26 YZ     -0.0012710831    -0.0015873002    -0.0049946318     0.0077509534     0.0001061786
  248  C 27  S     -0.0033047491     0.0035738699    -0.0003698558    -0.0009817488    -0.0000493213
  249  C 27  S      0.0057477916    -0.0078943936    -0.0027222372     0.0033190257     0.0001172615
  250  C 27  S     -0.0214481906     0.0074945650    -0.0238356486     0.0101828346    -0.0001498203
  251  C 27  X      0.0595801228     0.0711736785    -0.1054115039     0.0385067081    -0.0000337915
  252  C 27  Y      0.1205030119     0.1381250128     0.2171951248    -0.1994175589    -0.0029584064
  253  C 27  Z      0.1397530179     0.1108433008    -0.2266569208     0.0974219731     0.0001091319
  254  C 27  X      0.0475372074     0.0296714220    -0.0502589058     0.0045845919     0.0004951505
  255  C 27  Y      0.0703394004     0.0720319888     0.1323023835    -0.1279771063    -0.0011613395
  256  C 27  Z      0.0645736984     0.0690212974    -0.1447794668     0.0657691854     0.0007459126
  257  C 27 XX     -0.0043849479    -0.0035767400     0.0073337184    -0.0112154081    -0.0001986811
  258  C 27 YY      0.0001990431    -0.0001294945     0.0002922850     0.0000553950     0.0017382274
  259  C 27 ZZ      0.0048316176     0.0025413769    -0.0079227822     0.0119849238    -0.0015117504
  260  C 27 XY     -0.0044626993    -0.0058035731    -0.0159405162     0.0017927958     0.0004899027
  261  C 27 XZ     -0.0041491266    -0.0023020363     0.0066536944    -0.0107980236    -0.0007179840
  262  C 27 YZ      0.0024020738     0.0028464309     0.0076665602    -0.0004808731     0.0002976443
  263  C 28  S     -0.0025163354    -0.0067848165    -0.0322200193    -0.0046255713    -0.0002737475
  264  C 28  S      0.0076649013     0.0144461624     0.0800467945     0.0130590810     0.0007145413
  265  C 28  S      0.0199267122    -0.0061093878     0.0657466499     0.0265023339     0.0010449607
  266  C 28  X      0.0522363615    -0.0889165056    -0.0010587884    -0.0755915699    -0.0016494468
  267  C 28  Y      0.0150582288     0.0048357311     0.0685213923     0.0362678678     0.0004244113
  268  C 28  Z     -0.0295373551     0.0537260865    -0.0170998455     0.1099440036     0.0011765605
  269  C 28  X      0.0567583242    -0.0809761760    -0.0224119496    -0.0444749246    -0.0012644793
  270  C 28  Y      0.0087395073     0.0056912119     0.0574433833     0.0039462843     0.0004002865
  271  C 28  Z     -0.0263033557     0.0395979771    -0.0068492118     0.0927701179     0.0008242000
  272  C 28 XX     -0.0097977618     0.0132293713     0.0051249792     0.0043583020     0.0000614901
  273  C 28 YY      0.0115480254     0.0002255468     0.0070102439     0.0070246822     0.0000468569
  274  C 28 ZZ     -0.0007955710    -0.0103166200     0.0016600201    -0.0073742078     0.0000487888
  275  C 28 XY      0.0077327295    -0.0057303924     0.0014536605     0.0002966945    -0.0000684287
  276  C 28 XZ     -0.0034799757    -0.0000675432    -0.0025129776    -0.0000240146    -0.0000082615
  277  C 28 YZ     -0.0054169663     0.0084432544     0.0000636731    -0.0011468146    -0.0000354986

                         56               57               58               59               60
                   -0.2777197238    -0.2110431063    -0.0963415034    -0.0037606586     0.0057815547
    1  C  1  S     -0.0028363633    -0.0015796699    -0.0011997050     0.0025203626    -0.0000258083
    2  C  1  S      0.0012800924    -0.0005038224     0.0072822549    -0.0036141407     0.0001336028
    3  C  1  S      0.0767851180     0.0318352687     0.0232043292    -0.1126106236    -0.0008531437
    4  C  1  X     -0.0364907803     0.0257848065    -0.0136928932    -0.0049827246     0.0000795690
    5  C  1  Y      0.0513906082     0.0311677349    -0.0139069748    -0.0117172647    -0.0000519336
    6  C  1  Z      0.0186468991     0.0316317174    -0.0213207108    -0.0011371504     0.0000036270
    7  C  1  X     -0.0110352065     0.0181865574     0.0011137597     0.0242230816    -0.0002836565
    8  C  1  Y      0.0461383143     0.0325263247     0.0166319995    -0.0841193763    -0.0006473366
    9  C  1  Z     -0.0014691553     0.0165097724    -0.0033285150     0.0236740278    -0.0001436528
   10  C  1 XX     -0.0106336762    -0.0020523587     0.0105633835    -0.0104505049     0.0000211464
   11  C  1 YY      0.0067013089     0.0048403777    -0.0099800208     0.0068934120    -0.0000061721
   12  C  1 ZZ      0.0045717200    -0.0028584289     0.0010622800     0.0024345784     0.0000106519
   13  C  1 XY      0.0029131910    -0.0062738446     0.0070130904     0.0013702379    -0.0000116488
   14  C  1 XZ     -0.0059742091    -0.0086673754     0.0119674585    -0.0047991904    -0.0000008584
   15  C  1 YZ      0.0019552117    -0.0014756823    -0.0047408882     0.0071372355    -0.0000023689
   16  C  2  S      0.0028812803     0.0209380054    -0.0176036336    -0.0005879305    -0.0000070059
   17  C  2  S     -0.0088170385    -0.0505548212     0.0404786976     0.0041836818     0.0000492368
   18  C  2  S     -0.0230230947    -0.0633162156     0.0784916908     0.0743860259    -0.0003794683
   19  C  2  X      0.2009124767    -0.1336685043    -0.0457294244     0.1685897596    -0.0002690143
   20  C  2  Y     -0.1624108586     0.0567999268     0.0600472468    -0.1210946202     0.0002373308
   21  C  2  Z     -0.0584382257    -0.0423025223     0.0647366030    -0.0320271083    -0.0000523519
   22  C  2  X      0.1534326581    -0.1066143804    -0.0535013675     0.2712165150    -0.0003433211
   23  C  2  Y     -0.1237492673     0.0535102889     0.0660292899    -0.1651414210     0.0002797917
   24  C  2  Z     -0.0447152418    -0.0273129266     0.0742835996    -0.0433024418    -0.0000186803
   25  C  2 XX      0.0046173043    -0.0028385277     0.0008279818    -0.0046625376     0.0000154328
   26  C  2 YY     -0.0072079248     0.0005774250    -0.0014941163     0.0079171164    -0.0000115681
   27  C  2 ZZ      0.0008891396    -0.0066769174     0.0083075737    -0.0020784079     0.0000029465
   28  C  2 XY      0.0053066594    -0.0047743230     0.0017467756    -0.0031600748     0.0000020200
   29  C  2 XZ     -0.0094122720     0.0049709845    -0.0022867825     0.0062504195    -0.0000025653
   30  C  2 YZ      0.0056549728    -0.0029860655     0.0021829327    -0.0042661813     0.0000080406
   31  C  3  S     -0.0009642216     0.0122740867     0.0210294500    -0.0132794409     0.0000484427
   32  C  3  S      0.0017781455    -0.0320725712    -0.0534472577     0.0375048782     0.0001071747
   33  C  3  S     -0.0007213900    -0.0194319178    -0.0808001758     0.0315559101    -0.0025226236
   34  C  3  X      0.2077765443    -0.1397620376     0.0137323952    -0.1257269506     0.0001145486
   35  C  3  Y     -0.1434610198     0.0511240565    -0.0843756866     0.1288925743    -0.0002274804
   36  C  3  Z     -0.0260540765    -0.0021427029    -0.0307747794     0.0346184116     0.0000057663
   37  C  3  X      0.1540259189    -0.1097737085     0.0229644415    -0.1990788331    -0.0004693176
   38  C  3  Y     -0.1083824521     0.0402194975    -0.0993766733     0.2069882349    -0.0009668572
   39  C  3  Z     -0.0152379951     0.0118353383    -0.0247971292     0.0001987210     0.0003855311
   40  C  3 XX     -0.0084210358     0.0040892381     0.0007152390    -0.0047962132     0.0000092818
   41  C  3 YY      0.0109594440    -0.0065178806    -0.0094635402     0.0116459239     0.0000045590
   42  C  3 ZZ     -0.0023257692    -0.0033316639    -0.0016255392     0.0009802636     0.0000185404
   43  C  3 XY     -0.0028567412     0.0009127185    -0.0031694018    -0.0022964038    -0.0000007145
   44  C  3 XZ      0.0083782480    -0.0037717369    -0.0022673477     0.0059136523    -0.0000245131
   45  C  3 YZ     -0.0032219372     0.0017478960     0.0007448295    -0.0036943307     0.0000039203
   46  C  4  S     -0.0011418293    -0.0025943365     0.0020258708     0.0011238243    -0.0000834745
   47  C  4  S      0.0002342481     0.0039728677    -0.0092596340     0.0036762351    -0.0001904987
   48  C  4  S      0.0440235863     0.0433624038    -0.0131902795    -0.0777772158     0.0036822142
   49  C  4  X     -0.0659382528     0.0187809600     0.0084651049     0.0081686430     0.0000800131
   50  C  4  Y      0.0300404736     0.0108992797     0.0193139371     0.0092220355     0.0001050167
   51  C  4  Z     -0.0015105655     0.0237498638     0.0172481025     0.0061819817    -0.0000622225
   52  C  4  X     -0.0427920280     0.0100842011    -0.0014792194    -0.0340828047     0.0010167307
   53  C  4  Y      0.0172615561    -0.0014307855     0.0027552309     0.0580430897     0.0002745219
   54  C  4  Z      0.0212204207     0.0245874578    -0.0037197692    -0.0088922609    -0.0027011606
   55  C  4 XX     -0.0071475006    -0.0007638018    -0.0113503334     0.0130805537    -0.0000058015
   56  C  4 YY      0.0035029416     0.0025936815     0.0095768986    -0.0102961144    -0.0000122987
   57  C  4 ZZ      0.0041357363    -0.0011155477    -0.0002576450    -0.0021623108    -0.0000332205
   58  C  4 XY      0.0064856456    -0.0048045991    -0.0072870199     0.0015201451     0.0000164888
   59  C  4 XZ     -0.0032366069    -0.0048129240    -0.0130641756     0.0102454423     0.0000127387
   60  C  4 YZ      0.0019368358    -0.0024666092     0.0051219637    -0.0066774989     0.0000009916
   61  C  5  S      0.0173152245    -0.0072580497     0.0049115080    -0.0115959890     0.0000338130
   62  C  5  S     -0.0444819644     0.0202402189    -0.0129372336     0.0259737498    -0.0000349641
   63  C  5  S     -0.0614762406    -0.0078163953     0.0020575403     0.0763626468    -0.0014939447
   64  C  5  X      0.0950402515    -0.1117542007    -0.1180863688     0.0211138309     0.0001633864
   65  C  5  Y      0.0055864942    -0.1592724498    -0.2372402884     0.1204615571     0.0001024587
   66  C  5  Z      0.1053252207    -0.1835100729    -0.2386378873     0.0743962529     0.0001609079
   67  C  5  X      0.0521278042    -0.0532938878    -0.1558761353     0.0041729073    -0.0013065422
   68  C  5  Y      0.0068751817    -0.0989792041    -0.2650889360     0.2044771524    -0.0019044981
   69  C  5  Z      0.0762300674    -0.1260331539    -0.2510022890     0.0487316355     0.0014657142
   70  C  5 XX     -0.0001370060     0.0072029479    -0.0070156395    -0.0067579857    -0.0000242873
   71  C  5 YY     -0.0042558008     0.0136568180    -0.0101374262     0.0047560732     0.0000039317
   72  C  5 ZZ     -0.0047720430    -0.0168523760     0.0144018862     0.0078149256     0.0000121572
   73  C  5 XY      0.0090918309     0.0081090677    -0.0086202080    -0.0075578476    -0.0000121898
   74  C  5 XZ      0.0062739296    -0.0017663267    -0.0024524807    -0.0070167797    -0.0000055684
   75  C  5 YZ     -0.0029976245    -0.0025739127     0.0033453414     0.0020172059     0.0000001622
   76  C  6  S     -0.0178843317    -0.0132559596     0.0000633833     0.0048667814    -0.0000388909
   77  C  6  S      0.0516765552     0.0345439642     0.0034103955    -0.0247776866    -0.0001763157
   78  C  6  S     -0.0337090014    -0.0126154432    -0.0234232523     0.1014184824     0.0033116777
   79  C  6  X     -0.0196445063     0.0417617737     0.0376141295    -0.0325150265     0.0000235659
   80  C  6  Y     -0.0582607038    -0.0371988748     0.0637686588    -0.0485545140     0.0000755195
   81  C  6  Z     -0.0316646447     0.0137103391    -0.0763498775     0.0596090237    -0.0000556234
   82  C  6  X     -0.0228868754     0.0152778578     0.0390784128    -0.0161790945     0.0007143888
   83  C  6  Y     -0.0005193683    -0.0110222512     0.0868762563    -0.1426705634    -0.0005949504
   84  C  6  Z      0.0087256305     0.0158242405    -0.0869391120     0.0749239671    -0.0006096463
   85  C  6 XX      0.0008885134    -0.0018882152    -0.0004518251    -0.0002861078    -0.0000194088
   86  C  6 YY      0.0051058032     0.0032240938     0.0003650266    -0.0035734616    -0.0000090257
   87  C  6 ZZ      0.0040500230     0.0052160020     0.0008585287    -0.0013557396     0.0000021923
   88  C  6 XY     -0.0003918379     0.0050975774    -0.0003474659    -0.0026697858    -0.0000021473
   89  C  6 XZ     -0.0037635771     0.0000350884     0.0007294512    -0.0002782915    -0.0000138935
   90  C  6 YZ     -0.0041270603    -0.0000219118    -0.0004797932    -0.0003160620     0.0000095175
   91  C  7  S     -0.0016070480    -0.0017438694     0.0032229007    -0.0031793769     0.0000149848
   92  C  7  S      0.0030751662     0.0049948930    -0.0079065445     0.0052973087     0.0000127765
   93  C  7  S      0.0126878247    -0.0002858494    -0.0215546182     0.0421270303    -0.0000127294
   94  C  7  X     -0.0204408115     0.0062153930     0.0312721690     0.0037536053    -0.0001215836
   95  C  7  Y     -0.0039186706     0.0173624680     0.0458147441    -0.0071591237    -0.0002798392
   96  C  7  Z      0.0021213581     0.0138573401     0.0641392866    -0.0334355875    -0.0002695046
   97  C  7  X     -0.0248984374     0.0174957082     0.0168586503     0.0016176365     0.0008802638
   98  C  7  Y     -0.0062878086     0.0397470046     0.0206185683    -0.0687151690    -0.0004715928
   99  C  7  Z      0.0103366243     0.0312112657     0.0279201327    -0.0136210319     0.0005751159
  100  C  7 XX     -0.0037220882     0.0092582487    -0.0105538156     0.0000760692     0.0000069464
  101  C  7 YY      0.0037444645    -0.0255150263     0.0259330070    -0.0018292078    -0.0000137363
  102  C  7 ZZ      0.0021711134     0.0167179951    -0.0175745531     0.0037600306     0.0000150288
  103  C  7 XY      0.0031093057    -0.0002649855    -0.0020692104     0.0025713279     0.0000072116
  104  C  7 XZ     -0.0003118400     0.0143503462    -0.0166392974     0.0024009558     0.0000116319
  105  C  7 YZ     -0.0035689263    -0.0071525709     0.0095078470    -0.0024129491    -0.0000159419
  106  C  8  S     -0.0001678895     0.0000764847    -0.0000541683     0.0002495015     0.0000000387
  107  C  8  S     -0.0001714619     0.0001782792     0.0002830756    -0.0001394911    -0.0000166101
  108  C  8  S     -0.0103305530     0.0070100895    -0.0026016564     0.0235326037     0.0000839939
  109  C  8  X     -0.0756974565    -0.0219439343     0.0097653344     0.1064711947     0.0001590037
  110  C  8  Y     -0.1489663037    -0.0378714267     0.0166007149     0.1833095134     0.0001753698
  111  C  8  Z     -0.1439598523    -0.0436237813     0.0195875784     0.2050104802     0.0002456198
  112  C  8  X     -0.0431420867    -0.0259656501     0.0093408723     0.1307830888     0.0001874608
  113  C  8  Y     -0.1049237342    -0.0349657519     0.0159311974     0.2423249502     0.0015827448
  114  C  8  Z     -0.1051808375    -0.0356179754     0.0175103699     0.2943838309     0.0016086850
  115  C  8 XX     -0.0016067372    -0.0077126494    -0.0100978277    -0.0074224462     0.0051305390
  116  C  8 YY      0.0007708118     0.0005009863     0.0007064516     0.0002835874    -0.0283409936
  117  C  8 ZZ      0.0009042844     0.0071964946     0.0095151894     0.0071784673     0.0232104478
  118  C  8 XY     -0.0066798512    -0.0072436062    -0.0104366986    -0.0051906877    -0.0043943234
  119  C  8 XZ     -0.0011259238    -0.0065105383    -0.0085476374    -0.0065920114     0.0126790261
  120  C  8 YZ      0.0033884653     0.0038932208     0.0055534892     0.0028781117    -0.0065720114
  121  N  9  S     -0.0000949194    -0.0000962488     0.0008688469    -0.0021320948    -0.0000041560
  122  N  9  S      0.0000226968    -0.0008766512     0.0019875948    -0.0018381059     0.0000463579
  123  N  9  S     -0.0041008906     0.0084758106     0.0049339018    -0.0624821729    -0.0009461702
  124  N  9  X      0.0439871992    -0.0778995673     0.0698614653     0.0014241609     0.0000909235
  125  N  9  Y      0.0180146047    -0.1277369002     0.1233713306    -0.0164131425     0.0000461965
  126  N  9  Z     -0.0209821386    -0.1387346170     0.1453302015    -0.0410531045     0.0000182077
  127  N  9  X     -0.0272859740     0.0538284760    -0.0629092075     0.0125388019    -0.0000653081
  128  N  9  Y     -0.0127932892     0.0929744706    -0.1095695459     0.0109086877    -0.0003545082
  129  N  9  Z      0.0143090765     0.0972136479    -0.1294953330     0.0564074523     0.0000903719
  130  N  9 XX      0.0018932518    -0.0025516168     0.0008813242     0.0001523941     0.0000197790
  131  N  9 YY     -0.0014463895     0.0067256554    -0.0024656597     0.0000638892    -0.0000166562
  132  N  9 ZZ     -0.0006768235    -0.0044087614     0.0018955291     0.0005064184     0.0000177828
  133  N  9 XY     -0.0009956036    -0.0000691502    -0.0002570530     0.0007430647     0.0000049982
  134  N  9 XZ      0.0004487234    -0.0039300757     0.0016915347    -0.0003728288     0.0000105857
  135  N  9 YZ      0.0014343958     0.0018887888    -0.0010398389     0.0003915960    -0.0000013638
  136  C 10  S      0.0052461894    -0.0002675974     0.0005623987    -0.0024282748     0.0000154744
  137  C 10  S     -0.0123417259     0.0006771997    -0.0013755456     0.0060125973    -0.0001574715
  138  C 10  S     -0.0173384363     0.0030998651    -0.0032355969     0.0328130713     0.0007255543
  139  C 10  X     -0.0289847514    -0.0341164473    -0.0388139251    -0.0601716576    -0.1102301992
  140  C 10  Y     -0.0573544239    -0.0583355569    -0.0676420153    -0.0999459192    -0.1897881399
  141  C 10  Z     -0.0900462432    -0.0646968028    -0.0780221577    -0.1064889032    -0.2141608093
  142  C 10  X     -0.0306610463    -0.0267895823    -0.0398913558    -0.0766652178    -0.1694277934
  143  C 10  Y     -0.0482558265    -0.0491139096    -0.0689060990    -0.1411158425    -0.2918677969
  144  C 10  Z     -0.0587650293    -0.0531240490    -0.0768298571    -0.1592252285    -0.3291164713
  145  C 10 XX      0.0037276294     0.0002940951    -0.0014005034    -0.0068915547     0.0108609823
  146  C 10 YY      0.0052014800     0.0026974975     0.0000298041    -0.0108390817    -0.0004602047
  147  C 10 ZZ     -0.0108718937    -0.0028730633     0.0011244712     0.0189176794    -0.0104326902
  148  C 10 XY      0.0056614217     0.0011465095    -0.0012887331    -0.0110165117     0.0106776550
  149  C 10 XZ      0.0010121375    -0.0004926451    -0.0012478924    -0.0020840159     0.0090962774
  150  C 10 YZ     -0.0007247697     0.0001802555     0.0007575582     0.0019194704    -0.0056193945
  151  C 11  S     -0.0021460174     0.0001166406    -0.0002196078     0.0010406647    -0.0000031476
  152  C 11  S      0.0053095419    -0.0003576115     0.0005420839    -0.0027554202     0.0000558572
  153  C 11  S      0.0097807893    -0.0015621499     0.0013412130    -0.0159042208    -0.0004022281
  154  C 11  X      0.0323139524     0.0076849683    -0.0027703997    -0.0428784930     0.1120341188
  155  C 11  Y      0.0642215948     0.0126424408    -0.0038017252    -0.0782841883     0.1929871159
  156  C 11  Z      0.0809276675     0.0139670626    -0.0039286728    -0.0894129386     0.2175353575
  157  C 11  X      0.0209021708     0.0061296441    -0.0053175144    -0.0599109098     0.1716540045
  158  C 11  Y      0.0503510088     0.0098838745    -0.0063186364    -0.1207898193     0.2955213305
  159  C 11  Z      0.0580461278     0.0108011239    -0.0077617898    -0.1342109140     0.3329546721
  160  C 11 XX      0.0068985608     0.0042343095     0.0055423695     0.0119890202     0.0104070311
  161  C 11 YY     -0.0065852029    -0.0032270861    -0.0039755263    -0.0130355360    -0.0007235374
  162  C 11 ZZ      0.0005218030    -0.0010832144    -0.0014692123     0.0004482659    -0.0096711133
  163  C 11 XY      0.0034010120     0.0031932556     0.0040793000     0.0080423783     0.0100866043
  164  C 11 XZ      0.0072743151     0.0044617876     0.0057226924     0.0138875949     0.0087834533
  165  C 11 YZ     -0.0037354707    -0.0026481526    -0.0033418721    -0.0081223865    -0.0054224886
  166  C 12  S     -0.0000192647     0.0000049473     0.0000049740    -0.0000084588    -0.0000392282
  167  C 12  S      0.0001312042    -0.0000518569     0.0000063369    -0.0002151386     0.0001056581
  168  C 12  S     -0.0012124928     0.0004838932     0.0007493458    -0.0013758582     0.0002406803
  169  C 12  X      0.0764162742     0.0359089802     0.0403536790     0.1011800774    -0.0014551102
  170  C 12  Y      0.1344900848     0.0618459851     0.0695931940     0.1743479512    -0.0024259234
  171  C 12  Z      0.1483835039     0.0697073472     0.0783783668     0.1963734408    -0.0027638918
  172  C 12  X      0.0566332705     0.0314943620     0.0425498059     0.1495224296    -0.0024149825
  173  C 12  Y      0.1014496323     0.0544063478     0.0743538118     0.2552381407    -0.0041436810
  174  C 12  Z      0.1087486275     0.0614932609     0.0832220712     0.2898971880    -0.0046479905
  175  C 12 XX     -0.0022008137    -0.0002712800     0.0005525476     0.0042351652    -0.0049794237
  176  C 12 YY      0.0005942534     0.0001060080     0.0000478615    -0.0000925181     0.0275687007
  177  C 12 ZZ      0.0016427341     0.0001469869    -0.0005929264    -0.0042223470    -0.0225702383
  178  C 12 XY     -0.0024925410    -0.0002098595     0.0005277928     0.0043945265     0.0042713321
  179  C 12 XZ     -0.0019604097    -0.0002410137     0.0004359762     0.0035879487    -0.0122906638
  180  C 12 YZ      0.0014530846     0.0001299237    -0.0002582900    -0.0023064263     0.0063600282
  181  C 13  S      0.0021264215    -0.0000880198     0.0001954649    -0.0009445690     0.0000111576
  182  C 13  S     -0.0049612696     0.0000940895    -0.0004342943     0.0017521952    -0.0000303098
  183  C 13  S     -0.0068707392     0.0003246563    -0.0028126671     0.0140426938    -0.0000994704
  184  C 13  X      0.0420802559     0.0061965487    -0.0024367984    -0.0489626969    -0.1106978492
  185  C 13  Y      0.0554714562     0.0111350767    -0.0051872440    -0.0809667120    -0.1909409596
  186  C 13  Z      0.0646013497     0.0125729711    -0.0059919660    -0.0902688219    -0.2151763292
  187  C 13  X      0.0313256901     0.0043166144    -0.0034429345    -0.0771712369    -0.1680374701
  188  C 13  Y      0.0437428248     0.0082879539    -0.0086084017    -0.1213819916    -0.2898729782
  189  C 13  Z      0.0432642530     0.0097503558    -0.0102300099    -0.1324701911    -0.3266098971
  190  C 13 XX      0.0040064567     0.0032383831     0.0041347733     0.0079352333    -0.0105250751
  191  C 13 YY      0.0059898107     0.0026670029     0.0033135618     0.0114627713     0.0003534400
  192  C 13 ZZ     -0.0107135867    -0.0058993919    -0.0075337979    -0.0190426223     0.0101632860
  193  C 13 XY      0.0055946387     0.0041238971     0.0052242512     0.0117436900    -0.0103501208
  194  C 13 XZ      0.0020565947     0.0018464664     0.0024768606     0.0029428443    -0.0087859480
  195  C 13 YZ     -0.0011786889    -0.0012941217    -0.0016558577    -0.0025038425     0.0054374868
  196  C 14  S     -0.0052046798     0.0002276031    -0.0005097565     0.0021445652    -0.0000233712
  197  C 14  S      0.0119915081    -0.0005189695     0.0012811472    -0.0056573213     0.0000620820
  198  C 14  S      0.0144743201    -0.0011826359     0.0044071810    -0.0244212222     0.0005765319
  199  C 14  X     -0.0596686090    -0.0332274092    -0.0407741743    -0.0515581817     0.1107436507
  200  C 14  Y     -0.0636109747    -0.0586962033    -0.0674863466    -0.0991057150     0.1910337573
  201  C 14  Z     -0.0850824962    -0.0657990650    -0.0769784262    -0.1087801498     0.2153733855
  202  C 14  X     -0.0336031609    -0.0273313486    -0.0387229848    -0.0812262997     0.1678915982
  203  C 14  Y     -0.0562330538    -0.0468535024    -0.0673642318    -0.1370725048     0.2899112984
  204  C 14  Z     -0.0602914465    -0.0546677674    -0.0772044475    -0.1545987834     0.3266244934
  205  C 14 XX      0.0061252803     0.0011133965    -0.0013978838    -0.0116796799    -0.0107865457
  206  C 14 YY     -0.0059168009    -0.0027923634     0.0001017405     0.0120868070     0.0011754197
  207  C 14 ZZ      0.0016774986     0.0015720542     0.0015332138    -0.0015921247     0.0096302426
  208  C 14 XY      0.0031069056     0.0002473034    -0.0014268534    -0.0072201111    -0.0103602193
  209  C 14 XZ      0.0073564575     0.0017681785    -0.0011407874    -0.0133619310    -0.0092534706
  210  C 14 YZ     -0.0039521289    -0.0010120536     0.0007175068     0.0076809716     0.0057036914
  211  H 15  S      0.0310316722     0.0139373561    -0.0166496143     0.0095402939    -0.0000052407
  212  H 15  S      0.0201309002     0.0092576430    -0.0174066967     0.0157227614    -0.0000751718
  213  H 16  S      0.0132382915     0.0116062382    -0.0169482580     0.0001989163    -0.0000197357
  214  H 16  S      0.0104537490     0.0160645958    -0.0375874381     0.0029803459     0.0000035087
  215  H 17  S     -0.0009196365     0.0020910948     0.0193261100    -0.0187590308     0.0000052809
  216  H 17  S     -0.0028667190     0.0045736500     0.0429230709    -0.0503186633     0.0012195181
  217  H 18  S      0.0226445424     0.0108821344     0.0197390527    -0.0199080117    -0.0000655546
  218  H 18  S      0.0211111544     0.0093321874     0.0239538792    -0.0497041124    -0.0032993980
  219  H 19  S     -0.0443203279     0.0278347268     0.0016462361    -0.0105895213    -0.0000758115
  220  H 19  S     -0.0256017184     0.0089853890     0.0009141515    -0.0120657689    -0.0005515846
  221  H 20  S      0.0004433629    -0.0486743582    -0.0018946712     0.0138945075     0.0000002980
  222  H 20  S     -0.0252998153    -0.0246966832    -0.0031585413     0.0419708546    -0.0001935790
  223  H 21  S     -0.0000205611     0.0002046574    -0.0003378699     0.0015693355    -0.0001630959
  224  H 21  S      0.0072536580     0.0001163359     0.0017615428    -0.0119665279    -0.0001518363
  225  H 22  S     -0.0061983703     0.0002139475    -0.0003392144     0.0012009494     0.0000050457
  226  H 22  S     -0.0061161388     0.0004233559    -0.0008059994     0.0056803685    -0.0001348373
  227  H 23  S     -0.0000208266    -0.0000105767     0.0000312075    -0.0000940861    -0.0000540713
  228  H 23  S     -0.0000845004     0.0000200133     0.0000227754    -0.0000230836    -0.0002049554
  229  H 24  S      0.0061133209    -0.0001426986     0.0002745362    -0.0010675982    -0.0000012311
  230  H 24  S      0.0057256100    -0.0001132075     0.0004940068    -0.0037238982    -0.0000287490
  231  H 25  S     -0.0002523391     0.0000235825     0.0002437927    -0.0010894364    -0.0000695891
  232  H 25  S     -0.0096413940     0.0012135779    -0.0007751995     0.0076120610    -0.0001897537
  233  C 26  S     -0.0019299216     0.0001523232    -0.0015605502     0.0033545091    -0.0000088677
  234  C 26  S      0.0040760795    -0.0002318248     0.0035492597    -0.0050276853     0.0000131881
  235  C 26  S      0.0424660665    -0.0265867119     0.0194954052    -0.0682744781     0.0000106776
  236  C 26  X      0.0448681378     0.0504791757    -0.0280978267    -0.0693414461    -0.0000544884
  237  C 26  Y      0.1726205209     0.0835934667    -0.0464812023    -0.1077503612    -0.0002910005
  238  C 26  Z      0.1023555253     0.0955037343    -0.0450216205    -0.1563469223    -0.0001314031
  239  C 26  X      0.0342647973     0.0332879351    -0.0382910076    -0.0774689092    -0.0014107118
  240  C 26  Y      0.1188382220     0.0545498020    -0.0393005315    -0.1435921463     0.0016132739
  241  C 26  Z      0.0611856713     0.0674795002    -0.0382448008    -0.1572124618     0.0021770072
  242  C 26 XX     -0.0027468753     0.0122006719     0.0191597777    -0.0024733874     0.0000952525
  243  C 26 YY      0.0000217481     0.0005983792    -0.0017901981     0.0003356106    -0.0004992275
  244  C 26 ZZ      0.0051632459    -0.0138352392    -0.0163690943     0.0006498315     0.0004136035
  245  C 26 XY      0.0044683962     0.0123736661     0.0193112501    -0.0050373237    -0.0000832097
  246  C 26 XZ     -0.0045581577     0.0107475644     0.0156839289    -0.0015609846     0.0002159115
  247  C 26 YZ     -0.0018547643    -0.0064791599    -0.0104503913     0.0023309742    -0.0001162496
  248  C 27  S      0.0010615052    -0.0005382702     0.0006005076    -0.0019281026     0.0000400968
  249  C 27  S     -0.0027026183     0.0012844869    -0.0007920949     0.0050998591    -0.0000438848
  250  C 27  S     -0.0091819345     0.0057371622     0.0068909653     0.0066746618     0.0015184958
  251  C 27  X      0.0018791366     0.0843347485     0.0940309754     0.0103856378    -0.0002560704
  252  C 27  Y      0.1096194604     0.1424572072     0.1694914617    -0.0058280148    -0.0001361065
  253  C 27  Z     -0.0094288448     0.1672746123     0.1795683469     0.0300851623    -0.0003147539
  254  C 27  X      0.0172340514     0.0468205886     0.0848483185    -0.0203880614    -0.0021700384
  255  C 27  Y      0.0655352137     0.1011145749     0.1549187886    -0.0027673491    -0.0018652024
  256  C 27  Z     -0.0196553488     0.1231078063     0.1658479425     0.0405708942    -0.0012993501
  257  C 27 XX     -0.0097960767    -0.0052679396     0.0030614621     0.0173086054     0.0009672431
  258  C 27 YY      0.0006224553     0.0003278701    -0.0001827012    -0.0004741995    -0.0051668060
  259  C 27 ZZ      0.0082587127     0.0054445819    -0.0030543694    -0.0159464671     0.0041966024
  260  C 27 XY     -0.0134975530    -0.0054336632     0.0034542880     0.0148112151    -0.0007455520
  261  C 27 XZ     -0.0069747867    -0.0050214386     0.0029395692     0.0140317167     0.0023433394
  262  C 27 YZ      0.0069574349     0.0028775298    -0.0018551926    -0.0078470595    -0.0012301157
  263  C 28  S      0.0144769183    -0.0012113330    -0.0096693476     0.0150258377    -0.0000155753
  264  C 28  S     -0.0385543000     0.0044569495     0.0247697836    -0.0370012120     0.0000756311
  265  C 28  S     -0.0446010462     0.0058378202     0.0050632607     0.0141248376    -0.0009022587
  266  C 28  X      0.0866940120    -0.1548838437     0.1027359420     0.0460176146    -0.0001736310
  267  C 28  Y     -0.0009431198    -0.2509889118     0.2232034323    -0.0024609349    -0.0001550775
  268  C 28  Z     -0.0261367580    -0.2737055741     0.2449632093    -0.0169382041    -0.0001686294
  269  C 28  X      0.0664574486    -0.1220367989     0.1241564959     0.1025737782    -0.0002424407
  270  C 28  Y      0.0014458456    -0.1829367359     0.2320503016    -0.0204316063    -0.0008951334
  271  C 28  Z     -0.0353503795    -0.2092014269     0.2852950899    -0.0595285309     0.0009807141
  272  C 28 XX     -0.0019156343    -0.0051783488     0.0007750220    -0.0011042506     0.0000180722
  273  C 28 YY     -0.0015604476    -0.0041543948    -0.0160668750     0.0056730777     0.0000329504
  274  C 28 ZZ     -0.0048353561     0.0100659986     0.0203570671    -0.0116874378    -0.0000371623
  275  C 28 XY      0.0047410112    -0.0086025260    -0.0066544709     0.0043398983     0.0000013356
  276  C 28 XZ      0.0010809731    -0.0031151164     0.0041185770     0.0021292017    -0.0000192196
  277  C 28 YZ      0.0013932685     0.0006554481    -0.0010887180     0.0019269671     0.0000166652

                         61               62               63               64               65
                    0.0262956983     0.0561796859     0.0671065012     0.0741849740     0.0794796528
    1  C  1  S     -0.0031869251     0.0466280429    -0.0519320960     0.0119642026     0.0169607030
    2  C  1  S     -0.0045031180    -0.0911915574     0.1070841244    -0.0298252294    -0.0473085766
    3  C  1  S      0.2021399416    -0.8235045612     0.8234502633     0.1380058046    -0.0212482342
    4  C  1  X      0.0005043503    -0.1247167962     0.0749827056     0.0634424450     0.0880542740
    5  C  1  Y     -0.0090994298     0.0852649424    -0.0385846972     0.0192022919     0.0273370506
    6  C  1  Z     -0.0126797953    -0.0193045841     0.0512245099    -0.0450319464    -0.0707958610
    7  C  1  X      0.1745602525    -0.2468062154     0.0368891738     0.2009596579     0.2308459499
    8  C  1  Y     -0.0143558757     0.1377787300    -0.0358147157     0.1754989719     0.2347019762
    9  C  1  Z     -0.0131475894     0.0073726822     0.1198185716    -0.2609839141    -0.3290140036
   10  C  1 XX     -0.0157893709    -0.0064946099     0.0123816037    -0.0015996379    -0.0043096272
   11  C  1 YY      0.0077495347    -0.0072338286     0.0011206702    -0.0072438474    -0.0090618500
   12  C  1 ZZ      0.0073305339    -0.0068350578     0.0092012667     0.0038161842     0.0040212403
   13  C  1 XY      0.0055544402    -0.0018018385     0.0042981844     0.0031172056     0.0024104010
   14  C  1 XZ     -0.0068128647    -0.0004185481    -0.0025515705    -0.0052381762    -0.0059619309
   15  C  1 YZ      0.0093977644    -0.0016323076    -0.0005639700    -0.0046290763    -0.0060394655
   16  C  2  S     -0.0031364875     0.0049444238    -0.0055260943     0.0194806806     0.0289059446
   17  C  2  S      0.0006868401    -0.0214718854     0.0291246547    -0.0441810383    -0.0728943699
   18  C  2  S      0.1170981769     0.0688151532    -0.1178616868    -0.4309069604    -0.4963209358
   19  C  2  X      0.2564546192     0.0273150855    -0.0683059894     0.0247118442     0.0430544799
   20  C  2  Y     -0.1971693771     0.0043517035     0.0169447374     0.0513599556     0.0732987379
   21  C  2  Z     -0.0308098389     0.0050651492    -0.0135003168     0.0040985793     0.0071120266
   22  C  2  X      0.4474234703     0.0963434405    -0.2108637015    -0.0001203139     0.0752129439
   23  C  2  Y     -0.2768477694     0.0233344805    -0.0432286300     0.0777675005     0.1889595991
   24  C  2  Z     -0.0507984472     0.0596078950    -0.0881218617    -0.0043005850     0.0047140361
   25  C  2 XX     -0.0083875265    -0.0022166233     0.0046247104     0.0020809650     0.0010818545
   26  C  2 YY      0.0109377207     0.0011557243    -0.0023746481    -0.0013401962    -0.0031146208
   27  C  2 ZZ     -0.0024173559    -0.0021412319     0.0029846837    -0.0104015960    -0.0145430551
   28  C  2 XY     -0.0058120144     0.0004069605     0.0009660575     0.0041772324     0.0058517413
   29  C  2 XZ      0.0132168876    -0.0061864851     0.0006105553    -0.0003724889    -0.0001799775
   30  C  2 YZ     -0.0068320072     0.0047683378    -0.0000370321     0.0009859552     0.0011679645
   31  C  3  S      0.0084707307     0.0057144644    -0.0073379914     0.0211036085     0.0291142646
   32  C  3  S     -0.0250716968    -0.0231866577     0.0081413839    -0.0590181894    -0.0750487295
   33  C  3  S     -0.1354320927     0.0198123362     0.2382036732    -0.1315928923    -0.4089907934
   34  C  3  X     -0.2913150671     0.0319465032     0.0488756014     0.0271938988     0.0315561328
   35  C  3  Y      0.1895167265    -0.0069563591    -0.0226304901    -0.0013264057    -0.0043622935
   36  C  3  Z      0.0332610732     0.0146925731    -0.0152797079     0.0603907005     0.0785601920
   37  C  3  X     -0.4827371174     0.1021615510     0.1417413238     0.0864745833     0.0523203023
   38  C  3  Y      0.2980867115     0.0133280876    -0.0241727877     0.0394548130     0.0148566250
   39  C  3  Z      0.0165717713     0.0525253222     0.0471252285     0.2291295747     0.2181430542
   40  C  3 XX     -0.0083297260    -0.0075109611     0.0024906623    -0.0059361994    -0.0067537547
   41  C  3 YY      0.0085232241     0.0035031898     0.0006654227    -0.0084533211    -0.0118624131
   42  C  3 ZZ     -0.0055312032     0.0004479462    -0.0010903443     0.0018173287     0.0020278850
   43  C  3 XY     -0.0079180016    -0.0038701427     0.0038327738    -0.0026713451    -0.0043138497
   44  C  3 XZ      0.0125744642    -0.0014059856    -0.0048941342     0.0019624056     0.0034013808
   45  C  3 YZ     -0.0066058966     0.0017638916     0.0013932979    -0.0000339040    -0.0006398257
   46  C  4  S      0.0029595683     0.0501678822     0.0189122599     0.0301498258     0.0234740378
   47  C  4  S     -0.0055062460    -0.1055781770    -0.0366920239    -0.0562829866    -0.0558336333
   48  C  4  S     -0.0331256084    -0.6910535100    -0.3182982298    -0.7253865388    -0.2504282961
   49  C  4  X      0.0130708494    -0.1437110464    -0.0401487080    -0.0211165159    -0.0011088908
   50  C  4  Y      0.0062540725     0.0640159156     0.0091286164    -0.0683737694    -0.0796726621
   51  C  4  Z      0.0222320899     0.0083399912    -0.0355229843     0.0461436478     0.0548629869
   52  C  4  X     -0.1482302471    -0.2111608136     0.0481984233    -0.0586875404    -0.1113662023
   53  C  4  Y      0.0368178459     0.1098621201     0.0001269634    -0.1546129578    -0.2305000998
   54  C  4  Z      0.0302171984     0.0068352692    -0.1178547461     0.1324763531     0.2663018411
   55  C  4 XX      0.0124253574    -0.0053746827     0.0004354048    -0.0042770842    -0.0065789910
   56  C  4 YY     -0.0059105151    -0.0086421166    -0.0071899007    -0.0025250789     0.0005951934
   57  C  4 ZZ     -0.0076911345    -0.0088796753    -0.0004635379    -0.0055890024    -0.0054273411
   58  C  4 XY     -0.0077094983    -0.0008422727    -0.0020786993     0.0032265250     0.0050345480
   59  C  4 XZ      0.0005783736    -0.0021539157    -0.0044382436    -0.0037756589    -0.0029975504
   60  C  4 YZ     -0.0094552560     0.0000040286     0.0090969058    -0.0032543041    -0.0066645303
   61  C  5  S     -0.0212694570    -0.0274890376     0.0363515539     0.0189821370     0.0272138820
   62  C  5  S      0.0471216760     0.0715476802    -0.0923792856    -0.0566081449    -0.0722975888
   63  C  5  S      0.0343236689     0.5291498117    -0.5089891968    -0.3413818292    -0.1214759093
   64  C  5  X     -0.1082406595    -0.0309104704     0.0160840015    -0.0093638523    -0.0154807110
   65  C  5  Y     -0.0332765347    -0.0093795660     0.0800078685     0.0134211586     0.0127974587
   66  C  5  Z     -0.1482145231     0.0223421533    -0.0550363551    -0.0097446486    -0.0117324377
   67  C  5  X     -0.2697628864     0.0287556484     0.2248206139    -0.4440285114     0.0229110732
   68  C  5  Y      0.0748082786     0.1071632250     0.2634170656     0.1043938491     0.0709011025
   69  C  5  Z     -0.2788230586    -0.1215939028    -0.2928339253     0.1613558988    -0.0757634415
   70  C  5 XX      0.0010942931    -0.0051527429    -0.0184983883    -0.0010139245     0.0034300376
   71  C  5 YY      0.0055973757     0.0003318515    -0.0053530508    -0.0056660184    -0.0071533638
   72  C  5 ZZ      0.0029123408     0.0188388395     0.0063399157    -0.0049847837    -0.0097878098
   73  C  5 XY     -0.0009783124     0.0276139025     0.0145860156     0.0033988733    -0.0000043819
   74  C  5 XZ     -0.0029277002    -0.0155367405    -0.0049544348    -0.0018645927    -0.0018710969
   75  C  5 YZ     -0.0045858405    -0.0037982607    -0.0120956111     0.0014489995     0.0033263430
   76  C  6  S     -0.0015229601     0.0014819905    -0.0087811061     0.0299597337     0.0463456412
   77  C  6  S      0.0160671826    -0.0097943697     0.0140980019    -0.0384379206    -0.0529125828
   78  C  6  S     -0.1472715342     0.0791769238     0.2001879201    -0.7153368224    -1.2396279695
   79  C  6  X     -0.0191935611    -0.0127848463     0.0359017659     0.0170314885     0.0200874195
   80  C  6  Y     -0.0459867931    -0.0262919103     0.0767357210    -0.0240937186    -0.0391550848
   81  C  6  Z      0.0498611536    -0.0404970720    -0.0560783250    -0.0421021536    -0.0417740000
   82  C  6  X     -0.0618635581    -0.0286955925     0.1053674169     0.0664048433     0.0718614382
   83  C  6  Y     -0.0234867228    -0.1121278768     0.2130894017     0.0212421135     0.0143725161
   84  C  6  Z      0.1047318542    -0.1229210853    -0.1839833612    -0.1014251025    -0.0084340819
   85  C  6 XX     -0.0025071275    -0.0035989389    -0.0015039855    -0.0043908361    -0.0050937272
   86  C  6 YY     -0.0000832564    -0.0010050677     0.0040098577    -0.0012146070    -0.0020983399
   87  C  6 ZZ      0.0058884060     0.0037199729     0.0005527878    -0.0034606942    -0.0061442855
   88  C  6 XY     -0.0020670763     0.0077369221    -0.0030733754    -0.0034158954    -0.0041068008
   89  C  6 XZ      0.0021750612     0.0031374947     0.0032068342     0.0012517761     0.0006947863
   90  C  6 YZ     -0.0010210279    -0.0008598176    -0.0031157511     0.0041554954     0.0057050613
   91  C  7  S     -0.0070106590    -0.0009599346    -0.0030238272    -0.0045412895    -0.0073404733
   92  C  7  S      0.0137071948     0.0134288103     0.0088487192     0.0271126994     0.0211129604
   93  C  7  S      0.0412647091    -0.0907869682     0.0012713702    -0.1255917432     0.0739102259
   94  C  7  X      0.0899977248    -0.1749947782     0.2414437074     0.0507754985     0.0781212427
   95  C  7  Y      0.1030551952    -0.0362600859     0.0301031734     0.0183964486     0.0341863760
   96  C  7  Z      0.0461536052     0.1158017119    -0.2021486955    -0.0478524955    -0.0656590834
   97  C  7  X      0.1250815491    -0.2543854196     0.0346141203     0.4482775274     0.2608152484
   98  C  7  Y     -0.0409707969     0.0163131993     0.4134645971    -0.5871180284    -0.2653306747
   99  C  7  Z      0.1491601840     0.1120040063    -0.4260201335     0.3059870351     0.1321192628
  100  C  7 XX     -0.0086816407     0.0126655942    -0.0218357380    -0.0008943654    -0.0021813791
  101  C  7 YY      0.0163611653    -0.0031819273     0.0063850578     0.0019118203     0.0019470998
  102  C  7 ZZ     -0.0032055496    -0.0095675154     0.0145756443     0.0070612381     0.0072413459
  103  C  7 XY      0.0044620151    -0.0141669886     0.0149436123     0.0064389048     0.0075739600
  104  C  7 XZ     -0.0079539544     0.0063644904     0.0012221967    -0.0030071630    -0.0037938811
  105  C  7 YZ      0.0010012586     0.0119830384    -0.0185390560    -0.0013376465    -0.0012418654
  106  C  8  S      0.0006327672    -0.0038478309    -0.0032867058     0.0174055067    -0.0140888325
  107  C  8  S      0.0017036696     0.0068200455     0.0046360356    -0.0447784945     0.0313741826
  108  C  8  S      0.0749801873     0.0467190702    -0.1150349430    -0.2217826143    -0.2727725342
  109  C  8  X     -0.0582883172    -0.0086640528    -0.0042932652     0.0384090754    -0.0163789130
  110  C  8  Y     -0.1017094672    -0.0067943972    -0.0001609312     0.0059190404     0.0111477778
  111  C  8  Z     -0.1167050662     0.0069048465     0.0153730220    -0.0079761900     0.0187950773
  112  C  8  X     -0.1422925946     0.0300937977     0.1452005580    -0.0718244764     0.2613023182
  113  C  8  Y     -0.1592092287    -0.0601135206    -0.0255286413    -0.0043283767    -0.0160197520
  114  C  8  Z     -0.1161581671     0.0307428181    -0.0387594438     0.0660432744    -0.0872811896
  115  C  8 XX     -0.0011302253    -0.0122058619    -0.0105602877     0.0060472238    -0.0052341624
  116  C  8 YY     -0.0001978875    -0.0005247913    -0.0001065285    -0.0098792390     0.0072615755
  117  C  8 ZZ      0.0021412280     0.0138613341     0.0106019286    -0.0040618662     0.0009200042
  118  C  8 XY      0.0032989711     0.0219481677     0.0178506619     0.0037840042    -0.0021433059
  119  C  8 XZ     -0.0021443133    -0.0122527594    -0.0086143665    -0.0079621022     0.0091619729
  120  C  8 YZ     -0.0013806410    -0.0105679552    -0.0086961540     0.0040450628    -0.0024492194
  121  N  9  S     -0.0045028171     0.0044943939     0.0082545264    -0.0111726998    -0.0103736331
  122  N  9  S     -0.0032309326     0.0078850565     0.0006599599    -0.0003649563    -0.0109087540
  123  N  9  S     -0.1619369351     0.1010828966     0.4407638595    -0.6554758821    -0.3683514666
  124  N  9  X      0.0932937417    -0.1924270140     0.2467038346     0.0540626226     0.0630648843
  125  N  9  Y      0.0978932567    -0.0474635903     0.0200903675     0.0225529320     0.0342513988
  126  N  9  Z      0.0471960995     0.1352594187    -0.1884754709    -0.0466735932    -0.0500331435
  127  N  9  X     -0.0813737196     0.2256189786    -0.3619728194     0.0102797443    -0.0429855884
  128  N  9  Y     -0.1482328027     0.0759768595     0.0644903244    -0.1659601747    -0.1161484534
  129  N  9  Z     -0.0454490498    -0.1764706780     0.1773388468     0.1408397244     0.1068936927
  130  N  9 XX     -0.0005103239     0.0017152643    -0.0063101028     0.0025721270     0.0000070230
  131  N  9 YY      0.0020448675    -0.0001544747    -0.0000720986     0.0006138478     0.0001237593
  132  N  9 ZZ      0.0002020197    -0.0013925063     0.0009203799     0.0038361854     0.0027698009
  133  N  9 XY      0.0017384085    -0.0023939810     0.0018154181     0.0033178559     0.0032467978
  134  N  9 XZ     -0.0018560776     0.0010781237     0.0010204662    -0.0018650830    -0.0015566329
  135  N  9 YZ      0.0011171100     0.0011362167    -0.0049395432     0.0018622491     0.0004350243
  136  C 10  S     -0.0053250369    -0.0362183474    -0.0303262386     0.0339602769    -0.0179696693
  137  C 10  S      0.0135242649     0.0935499126     0.0777642872    -0.0713122808     0.0406760059
  138  C 10  S      0.0851205543     0.3293390219     0.2505576262    -0.3365774532     0.1620345495
  139  C 10  X      0.0145003617    -0.0394698006    -0.0325214869     0.0592684733    -0.0282578069
  140  C 10  Y      0.0313424705    -0.0324087405    -0.0235791999    -0.0661942347     0.0389722488
  141  C 10  Z      0.0496649107     0.0489084993     0.0359651372     0.0278642262    -0.0188191647
  142  C 10  X      0.0550979629     0.0361023138     0.0016743830     0.2628598664    -0.1793924181
  143  C 10  Y      0.0460283010     0.0081118723     0.0414667711    -0.2669122999     0.0962066590
  144  C 10  Z      0.0664456491    -0.0244433956    -0.0394568537     0.0992690974     0.0062016700
  145  C 10 XX      0.0043667819     0.0023027342     0.0019464135    -0.0038479966     0.0019776295
  146  C 10 YY      0.0087035704     0.0095019629     0.0069557662    -0.0017986543    -0.0013894218
  147  C 10 ZZ     -0.0103595481     0.0061453306     0.0060969512    -0.0069889872     0.0072964161
  148  C 10 XY      0.0059503651    -0.0014468372    -0.0013420898    -0.0087186149     0.0070543427
  149  C 10 XZ      0.0019967895     0.0049607374     0.0035440181     0.0055769975    -0.0061741790
  150  C 10 YZ     -0.0012611811    -0.0003609608     0.0000778394    -0.0007913071     0.0005977877
  151  C 11  S      0.0025973652     0.0157634539     0.0122356024     0.0331941385    -0.0309874062
  152  C 11  S     -0.0072332671    -0.0386438356    -0.0278343064    -0.0713616193     0.0736696418
  153  C 11  S     -0.0509406662    -0.2159129510    -0.1456192403    -0.6453412133     0.5436524479
  154  C 11  X      0.0356971518     0.0330790793     0.0232854697    -0.0327311420     0.0147385463
  155  C 11  Y      0.0514505325    -0.0038080254    -0.0070316224    -0.0737182922     0.0502865466
  156  C 11  Z      0.0560092042    -0.0112448071    -0.0151669931     0.0687419171    -0.0697254620
  157  C 11  X      0.0676717300     0.0972906742     0.0790775271    -0.0611722992     0.0058955099
  158  C 11  Y      0.0755451161    -0.0426872211    -0.0487654764    -0.1510463944     0.1784814957
  159  C 11  Z      0.0854358475    -0.0086961068    -0.0137141344     0.1423019112    -0.1914434211
  160  C 11 XX     -0.0067955380    -0.0032199498    -0.0016761940    -0.0125802290     0.0117337437
  161  C 11 YY      0.0067947199    -0.0031262352    -0.0029424594    -0.0024795610     0.0016980865
  162  C 11 ZZ     -0.0016425723    -0.0017302909    -0.0010542861     0.0003978192     0.0017323635
  163  C 11 XY     -0.0032063236     0.0019852213     0.0016048221     0.0060561300    -0.0040965067
  164  C 11 XZ     -0.0072827571    -0.0014853398    -0.0007753046    -0.0004259724     0.0012476879
  165  C 11 YZ      0.0040022786    -0.0002854221    -0.0003353974    -0.0073486522     0.0054313163
  166  C 12  S      0.0001091629    -0.0022758449    -0.0023713817     0.0329791120    -0.0282533823
  167  C 12  S     -0.0011287366     0.0049647015     0.0070593489    -0.0714469807     0.0658376658
  168  C 12  S      0.0038008887     0.0111317312     0.0045593788    -0.3891096160     0.4611657530
  169  C 12  X     -0.0545966330     0.0026912903     0.0083328530    -0.0866833220     0.0934503437
  170  C 12  Y     -0.0944431021    -0.0027625800     0.0059247137     0.0102480362     0.0063386441
  171  C 12  Z     -0.1066011956    -0.0018659636     0.0045756033     0.0539795850    -0.0309160271
  172  C 12  X     -0.0884174710     0.0121459413     0.0328034770    -0.2693495954     0.2536054319
  173  C 12  Y     -0.1523626312    -0.0056360487     0.0038536860     0.0356558597     0.0089273970
  174  C 12  Z     -0.1665822115    -0.0063659377     0.0047142176     0.1411240783    -0.0955863969
  175  C 12 XX     -0.0030673109    -0.0010612657    -0.0004266427     0.0045895198    -0.0015058335
  176  C 12 YY      0.0000484563     0.0006185278     0.0006919990    -0.0113641056     0.0097866735
  177  C 12 ZZ      0.0027169394     0.0013111103     0.0011686090    -0.0069493492     0.0054956263
  178  C 12 XY     -0.0024955027     0.0013514375     0.0014991365     0.0013701704    -0.0009686088
  179  C 12 XZ     -0.0023713249    -0.0004293165    -0.0002222692    -0.0068806247     0.0058113706
  180  C 12 YZ      0.0012758909    -0.0008688923    -0.0008775176     0.0046884581    -0.0040663354
  181  C 13  S     -0.0022989094    -0.0189553393    -0.0173651311     0.0285946693    -0.0257008087
  182  C 13  S      0.0039660545     0.0459838306     0.0442588482    -0.0612706855     0.0605966081
  183  C 13  S      0.0279829142     0.2692010427     0.3023319890    -0.5178495472     0.4618630499
  184  C 13  X      0.0262721706    -0.0234519997    -0.0215954835    -0.0684808316     0.0510179939
  185  C 13  Y      0.0527502646    -0.0076479561    -0.0129921774     0.0527804461    -0.0616529025
  186  C 13  Z      0.0622042379     0.0207758377     0.0131560950    -0.0257092524     0.0104749172
  187  C 13  X      0.0330646678    -0.0589639981    -0.0686280360    -0.1291807075     0.1126922315
  188  C 13  Y      0.0788323383    -0.0395456492    -0.0531113662     0.1242020014    -0.1710934109
  189  C 13  Z      0.1031777583     0.0683917023     0.0660634083    -0.0677507121     0.0632569836
  190  C 13 XX     -0.0033099895     0.0013271809     0.0021120742    -0.0045417318     0.0053201114
  191  C 13 YY     -0.0064602593     0.0029665844     0.0034526499     0.0005694413     0.0015217259
  192  C 13 ZZ      0.0105442927     0.0050695342     0.0039041615    -0.0080173615     0.0056770681
  193  C 13 XY     -0.0053970812     0.0028678960     0.0025661270    -0.0075622934     0.0066189983
  194  C 13 XZ     -0.0011736471    -0.0015114873    -0.0013262822     0.0065865542    -0.0057356233
  195  C 13 YZ      0.0007071403    -0.0013835932    -0.0010632309    -0.0012171784     0.0012920778
  196  C 14  S      0.0052879660     0.0304059611     0.0252787542     0.0330899121    -0.0234195929
  197  C 14  S     -0.0140975908    -0.0786944258    -0.0659575611    -0.0737118824     0.0539404932
  198  C 14  S     -0.0509130596    -0.2966970350    -0.2871609747    -0.2793456788     0.1537569534
  199  C 14  X      0.0309180287     0.0563676282     0.0450282475     0.0239011646    -0.0127218795
  200  C 14  Y      0.0306796804    -0.0477423344    -0.0361124478     0.0395398926    -0.0251717308
  201  C 14  Z      0.0410043387     0.0139325285     0.0070812316    -0.0469181558     0.0305079639
  202  C 14  X      0.0319166786    -0.0347047430    -0.0846761886     0.0860140075    -0.0933773618
  203  C 14  Y      0.0649119403    -0.0494375601    -0.0360368251     0.1618624138    -0.0995617626
  204  C 14  Z      0.0594770269     0.0635151789     0.0738206061    -0.1888498277     0.1357181018
  205  C 14 XX      0.0062054045     0.0015462393     0.0011783044    -0.0106560458     0.0074544938
  206  C 14 YY     -0.0091699596    -0.0088934232    -0.0070681860    -0.0017535323     0.0025372769
  207  C 14 ZZ     -0.0000085303    -0.0078234735    -0.0070316276    -0.0006949990    -0.0002912451
  208  C 14 XY      0.0040385036    -0.0021212027    -0.0024634798     0.0042750261    -0.0047169367
  209  C 14 XZ      0.0075382248    -0.0030362554    -0.0030388787    -0.0027589197     0.0011409768
  210  C 14 YZ     -0.0044271976     0.0027676469     0.0031814123    -0.0062265579     0.0062505651
  211  H 15  S      0.0252856917     0.0152485074     0.0238683373     0.0417749353     0.0519383516
  212  H 15  S      0.0484350750     0.3254272193    -0.4638238812     0.4730914190     0.6966057539
  213  H 16  S      0.0035445167    -0.0004332555     0.0072496982     0.0283101567     0.0402613946
  214  H 16  S     -0.0229974734     0.1136020010    -0.1747151490     0.3966564045     0.6284211860
  215  H 17  S     -0.0078213332    -0.0007592879    -0.0191901506     0.0238855622     0.0367398663
  216  H 17  S      0.0257370528     0.1168094490    -0.0849860169     0.4696213100     0.6192705615
  217  H 18  S     -0.0083988789     0.0070700953    -0.0488016251     0.0226553129     0.0436179326
  218  H 18  S      0.0247402521     0.2970593350    -0.0330144974     0.6947370475     0.6546230922
  219  H 19  S      0.0070761876     0.0265801267    -0.0088139883     0.0105765131     0.0135661976
  220  H 19  S      0.0234125409     0.2304726105    -0.1560791536     0.3680145779     0.5142639864
  221  H 20  S     -0.0088690173    -0.0527519663     0.0070851695     0.0175503067     0.0299935555
  222  H 20  S     -0.0014674515    -0.0894621884    -0.0884253738     0.3924161420     0.6184674908
  223  H 21  S      0.0040041973     0.0138865072     0.0086047510     0.0515329124    -0.0437877214
  224  H 21  S     -0.0176649088    -0.1292924886    -0.1478775998     0.7625050368    -0.3670845052
  225  H 22  S      0.0028268313     0.0157763238     0.0114121861     0.0507889109    -0.0445998647
  226  H 22  S      0.0164876690     0.1024131520     0.0724887587     0.7274934316    -0.6757766203
  227  H 23  S     -0.0000098140    -0.0036485665    -0.0038704124     0.0566567515    -0.0443490648
  228  H 23  S      0.0011290237    -0.0321989068    -0.0452461045     0.7201509540    -0.6786048799
  229  H 24  S     -0.0024756404    -0.0223195236    -0.0186859596     0.0458704766    -0.0397856900
  230  H 24  S     -0.0105250587    -0.1609315689    -0.1666667688     0.6137037264    -0.5810739102
  231  H 25  S     -0.0022550397    -0.0198932386    -0.0212954194     0.0463616403    -0.0401647547
  232  H 25  S      0.0230561511     0.0038407811     0.0141773428     0.5624225929    -0.3582126659
  233  C 26  S      0.0053793543    -0.0070925619     0.0020067453     0.0149911015    -0.0133546102
  234  C 26  S     -0.0069512209     0.0320428105    -0.0200071883    -0.0836825568     0.0328367164
  235  C 26  S     -0.1716078313    -0.0571367823     0.3037804037     0.4188346495     0.5986065062
  236  C 26  X      0.0106285437    -0.0748449773    -0.0618715766    -0.0411416764     0.0067169795
  237  C 26  Y      0.0631938266     0.2238686610     0.2135945880     0.0115813568    -0.0175608159
  238  C 26  Z     -0.0113194880    -0.1590098170    -0.1454056060     0.0187863160     0.0232880493
  239  C 26  X     -0.0780614808     0.1009790562     0.1474848514    -0.3837340144     0.2585458341
  240  C 26  Y      0.0463083236     0.3270596302     0.2379217790     0.0150705469    -0.0390686345
  241  C 26  Z      0.1058374393    -0.3486032186    -0.3017590758     0.2024212411    -0.0609336921
  242  C 26 XX      0.0087134024     0.0140546184     0.0055241041    -0.0067755838    -0.0034203361
  243  C 26 YY     -0.0005024635     0.0010143456     0.0011828745    -0.0020516278     0.0056934078
  244  C 26 ZZ     -0.0105027407    -0.0103651894    -0.0085585563    -0.0042595802     0.0051104586
  245  C 26 XY      0.0028252516    -0.0172776521    -0.0169127819    -0.0030240013     0.0003202609
  246  C 26 XZ      0.0080878723     0.0095239488     0.0091144330     0.0016155770     0.0015616110
  247  C 26 YZ     -0.0029544073     0.0122645820     0.0047597320    -0.0009126968    -0.0009786922
  248  C 27  S     -0.0032965177    -0.0006680904     0.0071612761    -0.0016353238     0.0217463428
  249  C 27  S      0.0129963845     0.0022244900    -0.0293230241    -0.0150034905    -0.0627413803
  250  C 27  S      0.1042155864    -0.2304171325    -0.2196513691     0.3465701359    -0.2404646167
  251  C 27  X      0.0317027160     0.0770514464     0.0637712851     0.0566495293    -0.0248661401
  252  C 27  Y      0.0002816817    -0.2547132327    -0.1944653990    -0.0310109430     0.0057204762
  253  C 27  Z      0.0781772778     0.1900973501     0.1274699389    -0.0250622800    -0.0231706867
  254  C 27  X     -0.1041364000     0.2029239404     0.3533277172    -0.0583683003     0.3910362435
  255  C 27  Y      0.0219867754    -0.3425851360    -0.2818953835    -0.0235306893     0.0134458094
  256  C 27  Z      0.1587508801     0.2085471180     0.0607100531     0.0181719929    -0.2617618386
  257  C 27 XX     -0.0034010885     0.0102571550     0.0078034994    -0.0056667513    -0.0012393258
  258  C 27 YY      0.0011406891    -0.0004305231    -0.0020925115     0.0043604601    -0.0059818787
  259  C 27 ZZ      0.0048120512    -0.0106001475    -0.0117201964     0.0005571107    -0.0037839662
  260  C 27 XY     -0.0088723041    -0.0165369786    -0.0160713318    -0.0012680051     0.0014555484
  261  C 27 XZ     -0.0036704313     0.0082000352     0.0074591416     0.0058679521    -0.0040678107
  262  C 27 YZ      0.0044392956     0.0088862097     0.0070481950    -0.0015906134    -0.0006997750
  263  C 28  S      0.0262746410    -0.0385912921    -0.0317663567     0.0148320663     0.0202760690
  264  C 28  S     -0.0654833517     0.0997744633     0.0903815490    -0.0497379337    -0.0639687049
  265  C 28  S     -0.0165121906     0.3972463635     0.0619177204     0.4492791134     0.2506757966
  266  C 28  X      0.1067528492     0.0040475897     0.0628316103    -0.0171883758    -0.0212349732
  267  C 28  Y      0.0384685743     0.0306531447     0.0224703227     0.0141981875     0.0060739246
  268  C 28  Z      0.0109114861    -0.0381128422    -0.0592657750    -0.0222360818    -0.0221930279
  269  C 28  X      0.3841313384    -0.2705074031     0.1278964798     0.3639154515     0.1915447611
  270  C 28  Y      0.0099771670     0.0802308281     0.3954942737    -0.4513057104    -0.1513002061
  271  C 28  Z      0.0002673794     0.0362222607    -0.4800427312     0.1933597051     0.0143874826
  272  C 28 XX     -0.0011280736    -0.0182425538     0.0273683079     0.0007768199     0.0012433269
  273  C 28 YY     -0.0185257030     0.0171453611     0.0004500576    -0.0032152415    -0.0052140035
  274  C 28 ZZ      0.0057550998     0.0195315064    -0.0109433671    -0.0066990075    -0.0081477597
  275  C 28 XY     -0.0040762925     0.0118563562    -0.0179128403    -0.0088799762    -0.0112414982
  276  C 28 XZ      0.0128377680     0.0066005695    -0.0001931610     0.0040100075     0.0056670665
  277  C 28 YZ      0.0009839573    -0.0114094242     0.0175950632     0.0022341194     0.0025837264

                         66               67               68               69               70
                    0.1071006121     0.1119349655     0.1189292237     0.1220603009     0.1249401556
    1  C  1  S     -0.0130818483     0.0139878119     0.0217162049     0.0093482463    -0.0327962036
    2  C  1  S      0.0149048650    -0.0177337150    -0.0190114362     0.0125651751     0.0301623837
    3  C  1  S      0.4085352760    -0.6342321092    -1.1484732746    -0.7825065100     0.9890294887
    4  C  1  X     -0.0011411533     0.0313188650     0.0641798447     0.0083771758    -0.0574491963
    5  C  1  Y     -0.0661308121     0.0212881383     0.0282793748    -0.0263884714     0.0025445796
    6  C  1  Z     -0.0357727186    -0.0730135957    -0.1262403207     0.0092468807     0.1006193338
    7  C  1  X      0.0577236267     0.0642512037     0.1129769840    -0.1215111689    -0.2520644174
    8  C  1  Y     -0.3677642525     0.0775713266     0.1356335874    -0.3359014708     0.0983193533
    9  C  1  Z     -0.1518064168    -0.2071592072    -0.3036471140     0.1821336735     0.3591071728
   10  C  1 XX     -0.0056809305    -0.0008426811    -0.0012592106     0.0020815801    -0.0000529092
   11  C  1 YY      0.0031379209    -0.0034406186    -0.0016662023    -0.0027224572     0.0021835483
   12  C  1 ZZ      0.0055800811    -0.0017254333    -0.0044907267     0.0011449964     0.0066041186
   13  C  1 XY     -0.0065519410    -0.0014292213    -0.0024786072     0.0060249649    -0.0047029663
   14  C  1 XZ     -0.0051485790    -0.0015583815    -0.0029125200     0.0082198249     0.0029326059
   15  C  1 YZ     -0.0065871709     0.0004427224     0.0017241359    -0.0010509189    -0.0010087189
   16  C  2  S      0.0371398274     0.0197722776     0.0297212880     0.0078376580    -0.0069758114
   17  C  2  S     -0.0601433322    -0.0519893894    -0.0802277760    -0.0025498986     0.0043851670
   18  C  2  S     -0.9665445060    -0.2510396974    -0.1577673822    -0.3300020099     0.1107125954
   19  C  2  X      0.0251901072     0.0211677040     0.0240725210     0.0950561982     0.0057399596
   20  C  2  Y      0.1132964430     0.0528353497     0.0528508856     0.0860467053    -0.0292836986
   21  C  2  Z     -0.0346410218     0.0071443822     0.0113848712     0.0250267258    -0.0089339500
   22  C  2  X      0.1514060107     0.1358501422     0.2236715523     0.2712820899    -0.0216344025
   23  C  2  Y      0.3522588476     0.2472684263     0.3719593593     0.2530731097    -0.1165204616
   24  C  2  Z     -0.1900604227     0.1127759878     0.2301947653     0.1202418041    -0.2197737652
   25  C  2 XX     -0.0065450736    -0.0021987532    -0.0032142403    -0.0042670828    -0.0010908759
   26  C  2 YY     -0.0042133302    -0.0056972110    -0.0102499072     0.0041766476     0.0028078400
   27  C  2 ZZ     -0.0060116719    -0.0040591891    -0.0048492112    -0.0006545383    -0.0008454026
   28  C  2 XY      0.0068995209     0.0002190441    -0.0005212380     0.0018467991     0.0010925355
   29  C  2 XZ      0.0068588836     0.0003534744     0.0012886242    -0.0017846328    -0.0010081240
   30  C  2 YZ     -0.0014682564     0.0010727549     0.0002133991    -0.0025595207     0.0034702198
   31  C  3  S      0.0349641175    -0.0048195025    -0.0305555530     0.0091373739     0.0407050132
   32  C  3  S     -0.0497826271     0.0161987407     0.0724969158    -0.0065754170    -0.0961972707
   33  C  3  S     -1.0091069238    -0.0494354764     0.1641772989    -0.3322812969    -0.7311083846
   34  C  3  X     -0.0424423998     0.0046668892    -0.0026452308     0.0190834774     0.0170116675
   35  C  3  Y     -0.0094208703    -0.0156607642    -0.0203703865     0.0090104500     0.0034850734
   36  C  3  Z      0.1142732251    -0.0222944860    -0.0919150218     0.1118023798     0.0836291548
   37  C  3  X     -0.1359995726    -0.0731214426    -0.1924401857     0.0509035789     0.0646292777
   38  C  3  Y     -0.1118026387    -0.1588403847    -0.2399419812     0.0013054965     0.0774845035
   39  C  3  Z      0.3671272274    -0.1519867212    -0.5443003991     0.3237216099     0.3796437948
   40  C  3 XX     -0.0047286273     0.0003397238     0.0047103190    -0.0037475008    -0.0064420345
   41  C  3 YY     -0.0104231434     0.0008199711     0.0041586377    -0.0013615029    -0.0056526258
   42  C  3 ZZ      0.0008927844     0.0028308997     0.0064496281     0.0033930506    -0.0091827302
   43  C  3 XY      0.0066043918    -0.0001594818    -0.0011343971    -0.0000866547    -0.0016276195
   44  C  3 XZ      0.0035299255    -0.0009528179    -0.0011179322    -0.0023954525     0.0030815248
   45  C  3 YZ      0.0011149601     0.0010706432     0.0006673562    -0.0023017635     0.0010739011
   46  C  4  S     -0.0170292192    -0.0207781447    -0.0334136369    -0.0032331936    -0.0101719003
   47  C  4  S      0.0214078074     0.0136618269     0.0118465096     0.0297860328     0.0264102828
   48  C  4  S      0.5189968626     0.9101774439     1.8395976351    -0.3100855751     0.2148239753
   49  C  4  X     -0.0002097319     0.0075453466     0.0448758071     0.0375845730    -0.0261528916
   50  C  4  Y     -0.0402027536     0.0833069029     0.1111693530     0.0263540111    -0.0386095320
   51  C  4  Z     -0.0543997310    -0.0401765534    -0.0396457675    -0.0328216160     0.0281786612
   52  C  4  X      0.1234086084     0.0000928991     0.0547136788     0.1512125718    -0.1853694974
   53  C  4  Y     -0.2327936668     0.2552570461     0.1430406349     0.1526449393    -0.0871943204
   54  C  4  Z     -0.2687784983    -0.0883797539     0.0873502227    -0.3872013547     0.2318242134
   55  C  4 XX      0.0029057801     0.0007697461     0.0001229979     0.0046613825     0.0022061899
   56  C  4 YY      0.0047610978     0.0026722347     0.0037162113    -0.0025528638     0.0058698908
   57  C  4 ZZ     -0.0031105995     0.0012568467     0.0034123487     0.0033599023    -0.0022537255
   58  C  4 XY      0.0026332995     0.0022354739     0.0030801040     0.0045292587    -0.0018494706
   59  C  4 XZ     -0.0089937224    -0.0014069962     0.0002488800     0.0048476304     0.0011611436
   60  C  4 YZ     -0.0046781786    -0.0011877778    -0.0011539170    -0.0015266195    -0.0011670918
   61  C  5  S     -0.0088693742     0.0073950949     0.0141880969     0.0037840333    -0.0129878661
   62  C  5  S      0.0474018673    -0.0065742210    -0.0176128058     0.0014675640     0.0256794801
   63  C  5  S     -0.4834749744    -0.0425903393    -0.1398943050     0.1000910286     0.8696466792
   64  C  5  X      0.0076747872     0.0153317559     0.0329426816     0.0510286702    -0.0113182494
   65  C  5  Y     -0.0237530891     0.0087621643    -0.0032855540     0.0642806061    -0.0051415225
   66  C  5  Z      0.0146695573    -0.0156356209    -0.0299076041     0.0772936666    -0.0231421642
   67  C  5  X     -0.0133758478     0.2607150994     0.7464931094     0.1680494753     0.6702354474
   68  C  5  Y     -0.1350494681     0.0321864893    -0.1606165314     0.0970006378    -0.0152644891
   69  C  5  Z      0.1689753172    -0.2006979165    -0.3136067026     0.0292837309    -0.3807767919
   70  C  5 XX      0.0083919794    -0.0017634525    -0.0004829491    -0.0139150810     0.0083768890
   71  C  5 YY      0.0015417787    -0.0000823823     0.0007702817    -0.0031389614     0.0035342709
   72  C  5 ZZ     -0.0038675129     0.0011965248    -0.0039258008     0.0203451515    -0.0039369810
   73  C  5 XY      0.0048246450     0.0049227378     0.0031398584    -0.0175658422    -0.0032751903
   74  C  5 XZ      0.0053792698    -0.0028790626    -0.0024894743    -0.0077855182     0.0040350589
   75  C  5 YZ     -0.0116200165    -0.0020388290    -0.0016093699     0.0056248552     0.0013999412
   76  C  6  S     -0.0737835755     0.0068123810     0.0130417384    -0.0147355439     0.0432404925
   77  C  6  S      0.1169802581    -0.0036928486    -0.0021510226    -0.0447384034    -0.0358924682
   78  C  6  S      1.6464896207    -0.2213953970    -0.6324523324     1.3437176294    -1.2583715114
   79  C  6  X     -0.0939285116    -0.0124235893     0.0098940493     0.0258743638    -0.0236132563
   80  C  6  Y      0.1112881541     0.0012804215    -0.0210443772     0.0343685371    -0.0225961657
   81  C  6  Z      0.0630694524    -0.0051047070     0.0019866404     0.0462413137    -0.0305984572
   82  C  6  X     -0.3361009891    -0.0861357523    -0.0947662449     0.3201904657    -0.0351923081
   83  C  6  Y      0.3484175857    -0.0687707771    -0.1154141396    -0.2491871911     0.0883266607
   84  C  6  Z      0.1764685884     0.1133727417     0.2719254485     0.0107029572    -0.0693959224
   85  C  6 XX      0.0040324946    -0.0006989776     0.0000414164     0.0020865877    -0.0049538724
   86  C  6 YY      0.0111617549    -0.0002575572     0.0000107616    -0.0033419953    -0.0037616076
   87  C  6 ZZ      0.0118082802     0.0000846473    -0.0022180987    -0.0055840468    -0.0005249356
   88  C  6 XY      0.0027978213     0.0008615268     0.0008715940    -0.0056371685     0.0046175762
   89  C  6 XZ      0.0025791339     0.0002306724    -0.0014660855     0.0009047435    -0.0001038929
   90  C  6 YZ      0.0100276507     0.0000488941    -0.0003393838     0.0012646280    -0.0019665672
   91  C  7  S     -0.0010782834     0.0030235821     0.0010794068     0.0039682031    -0.0004620762
   92  C  7  S     -0.0041692545    -0.0039056207    -0.0108870142    -0.0161439391    -0.0161550003
   93  C  7  S      0.0896207046     0.2007492946     0.3008632322     0.1207070086    -0.0540506846
   94  C  7  X      0.0391032933     0.0396991101     0.0875296744    -0.0804587874    -0.0058811253
   95  C  7  Y      0.0807840971     0.0163924160     0.0531689793    -0.1593129351    -0.0048816576
   96  C  7  Z      0.0903310007    -0.0069701671    -0.0021159558    -0.1692498459     0.0071122251
   97  C  7  X     -0.1374756327     0.1219256215    -0.1114042473    -0.2189130370    -0.5555919801
   98  C  7  Y      0.3574007421    -0.1092324966     0.3546950151    -0.1663227371     0.9021740285
   99  C  7  Z     -0.0182611276     0.0737615666    -0.1306656632    -0.3421918977    -0.4858466898
  100  C  7 XX     -0.0008918680    -0.0019034156    -0.0043488033     0.0025168850    -0.0041550242
  101  C  7 YY      0.0066164775     0.0018263613     0.0030870938    -0.0121342937    -0.0003288296
  102  C  7 ZZ     -0.0078004211     0.0020365941     0.0000765494     0.0060815480    -0.0044732927
  103  C  7 XY     -0.0009816977     0.0025569440     0.0027600666     0.0010395964    -0.0051719701
  104  C  7 XZ     -0.0040774384    -0.0012569143    -0.0022779286     0.0062608329     0.0039395469
  105  C  7 YZ     -0.0000932224    -0.0006747785    -0.0004891484    -0.0034875321    -0.0019474099
  106  C  8  S      0.0006113722     0.0013021046    -0.0028744263     0.0000570602     0.0007435857
  107  C  8  S      0.0061100966    -0.0016153457     0.0103953541     0.0001151728     0.0078156586
  108  C  8  S      0.1717944448     0.0784854395     0.2082806190    -0.0026389602     0.0455726878
  109  C  8  X      0.0137822344    -0.0290254926    -0.0341583844    -0.0278379784    -0.0756196079
  110  C  8  Y      0.0221316058     0.0124641710    -0.0103566087    -0.0340263678     0.0075041390
  111  C  8  Z      0.0295638765     0.0051415116     0.0323429991    -0.0301793897     0.0407972291
  112  C  8  X     -0.1256993843     0.1232365816     0.0519412270     0.0334970605     0.3097824572
  113  C  8  Y      0.0629764679    -0.0285661525     0.1143769228    -0.0529445715    -0.0252454609
  114  C  8  Z      0.1011984899    -0.0304200086    -0.1091546734    -0.0994283122    -0.1230333154
  115  C  8 XX      0.0052056808     0.0012292148    -0.0032123461    -0.0137248458    -0.0038309250
  116  C  8 YY      0.0000816616     0.0016914007     0.0028120775     0.0017160370     0.0070151907
  117  C  8 ZZ     -0.0027831327    -0.0026259467     0.0034778558     0.0118260726    -0.0012928920
  118  C  8 XY      0.0061001261    -0.0052255048     0.0045451957    -0.0117853743    -0.0034344530
  119  C  8 XZ      0.0027414701     0.0034162417    -0.0007633429    -0.0099345238     0.0082028534
  120  C  8 YZ     -0.0028662738    -0.0002676448    -0.0060434332     0.0051062564    -0.0072329792
  121  N  9  S      0.0036867666    -0.0066345609    -0.0008064744     0.0003297703     0.0198872342
  122  N  9  S     -0.0025946465    -0.0060897105    -0.0102411509    -0.0001513615     0.0062750754
  123  N  9  S      0.2727841622    -0.2339888483     0.2184796138     0.0629250083     1.0527110638
  124  N  9  X      0.0294463869     0.0287516841     0.0427319627    -0.0820868023     0.0007443544
  125  N  9  Y      0.0613738793     0.0186981588     0.0431890639    -0.1395231050    -0.0129527096
  126  N  9  Z      0.0821567135    -0.0058410573     0.0187770190    -0.1495992230     0.0161667802
  127  N  9  X     -0.0707596008    -0.0043681744    -0.0985078814     0.1149160308    -0.1350628879
  128  N  9  Y     -0.0275843262    -0.0803583447    -0.0146500405     0.2192098464     0.2397913635
  129  N  9  Z     -0.1506131246     0.0401398046    -0.0477866321     0.2190178692    -0.1649615025
  130  N  9 XX     -0.0023037435     0.0002746346    -0.0033991845     0.0014955068    -0.0049780069
  131  N  9 YY      0.0022630926     0.0001058847     0.0011061301    -0.0049200579    -0.0004061971
  132  N  9 ZZ     -0.0033955572     0.0012686629    -0.0006752903     0.0035319862    -0.0046635953
  133  N  9 XY     -0.0008795641     0.0021573707     0.0012708744     0.0000594812    -0.0046598440
  134  N  9 XZ     -0.0010338830    -0.0014792072    -0.0010394305     0.0030393666     0.0033258215
  135  N  9 YZ     -0.0003223202     0.0010774312    -0.0012656672    -0.0018274153    -0.0044578911
  136  C 10  S      0.0005885925    -0.0353953766    -0.0096311038    -0.0043306593    -0.0313503559
  137  C 10  S     -0.0026675154     0.0785036178     0.0198893838     0.0096601177     0.0726628395
  138  C 10  S     -0.0106200862     0.7219865866    -0.1778937743     0.0106565851     0.3282410417
  139  C 10  X      0.0134893099    -0.1123683870     0.0122658007    -0.0334990679    -0.0718826463
  140  C 10  Y      0.0049884985     0.1197990971    -0.0225023944    -0.0491177813     0.0669167266
  141  C 10  Z      0.0215865208    -0.0470932906     0.0213186955    -0.0553889363    -0.0057546827
  142  C 10  X      0.0681233705    -0.4319355126    -0.0014358385    -0.0851764698    -0.3996690610
  143  C 10  Y     -0.0224951279     0.4528985429     0.1534817128    -0.0199462705     0.3951724793
  144  C 10  Z      0.0273968014    -0.1797928261    -0.1275507376    -0.1204214073    -0.1178484070
  145  C 10 XX     -0.0023774785     0.0060472364     0.0025270015     0.0057582686     0.0097486760
  146  C 10 YY     -0.0026535873     0.0051686068     0.0002241774     0.0050981822     0.0007741155
  147  C 10 ZZ      0.0039387030     0.0072049740    -0.0011623246    -0.0091002296     0.0048391514
  148  C 10 XY     -0.0034348100     0.0020361095    -0.0039313950     0.0054952866    -0.0006809264
  149  C 10 XZ      0.0002357893    -0.0025058883     0.0026188337     0.0023492771    -0.0035242124
  150  C 10 YZ      0.0009398560    -0.0013591098     0.0034735546    -0.0008841235     0.0039763652
  151  C 11  S      0.0032837782    -0.0193846416     0.0312429483     0.0052922418     0.0029722787
  152  C 11  S     -0.0107959960     0.0429532729    -0.0698408551    -0.0105386744    -0.0022042125
  153  C 11  S     -0.0979923234     0.6784258275    -0.5898298229    -0.0833095195     0.1260969475
  154  C 11  X     -0.0220401527     0.0216261440    -0.0233384915     0.0526167229    -0.0166575500
  155  C 11  Y     -0.0458353292     0.0748455921    -0.0954827069     0.0805123874    -0.0483139112
  156  C 11  Z     -0.0351678797    -0.0796885252     0.0823175495     0.1247826149     0.0211768942
  157  C 11  X     -0.0425226409     0.1770953195    -0.0640150117     0.1021581773     0.0298207874
  158  C 11  Y     -0.0920264723     0.1231199723    -0.3926235681     0.1093247873    -0.2329170422
  159  C 11  Z     -0.0552570667    -0.2034945158     0.3552633187     0.2760537515     0.1330897259
  160  C 11 XX      0.0002730279     0.0047063148    -0.0063934729    -0.0032350552    -0.0014692039
  161  C 11 YY     -0.0047346024     0.0050699138    -0.0060964235     0.0082985929    -0.0001253013
  162  C 11 ZZ      0.0018600897     0.0018466681    -0.0036756499    -0.0075040852     0.0009828016
  163  C 11 XY      0.0004789804    -0.0043707145     0.0020143364     0.0011265510    -0.0006006475
  164  C 11 XZ      0.0019444962     0.0023773971    -0.0006421476    -0.0045564968     0.0019479941
  165  C 11 YZ     -0.0011191774    -0.0008571165    -0.0006268730     0.0022553498    -0.0013238581
  166  C 12  S      0.0002740253     0.0140609811     0.0122943781     0.0039739341     0.0331605062
  167  C 12  S     -0.0028068153    -0.0298917360    -0.0260439876    -0.0078223859    -0.0673369047
  168  C 12  S      0.0093946817    -0.4592714338    -0.4985242423    -0.1529707345    -1.1199288674
  169  C 12  X      0.0254597862    -0.0589396252    -0.0538691598    -0.0781509964    -0.1202560515
  170  C 12  Y      0.0425226480     0.0140464533     0.0078553582    -0.1043808883     0.0182091453
  171  C 12  Z      0.0499533195     0.0199435701     0.0358644267    -0.1106371912     0.0784256285
  172  C 12  X      0.0400970486    -0.1094084388    -0.1472776974    -0.1747316175    -0.3511044329
  173  C 12  Y      0.0964259891    -0.0937003349     0.0887824364    -0.2079219767     0.0570574148
  174  C 12  Z      0.0974949358     0.1434811958     0.0287270817    -0.2403926210     0.1996767455
  175  C 12 XX      0.0016518071    -0.0038956414    -0.0010615416    -0.0055151395    -0.0053896283
  176  C 12 YY     -0.0001747752    -0.0037475876    -0.0025464715    -0.0005076645    -0.0058879715
  177  C 12 ZZ     -0.0021519413     0.0000383496    -0.0036839512     0.0038780078    -0.0065297684
  178  C 12 XY      0.0015725525     0.0050247822    -0.0011309996    -0.0049934921     0.0008137778
  179  C 12 XZ      0.0019487085    -0.0031806304     0.0015257105    -0.0039523518     0.0016721157
  180  C 12 YZ     -0.0009407119    -0.0007221142     0.0017370870     0.0029586158     0.0015034334
  181  C 13  S     -0.0025759992     0.0322482937    -0.0208750846    -0.0033478215     0.0038951929
  182  C 13  S      0.0034179411    -0.0706592538     0.0466905979     0.0080296621    -0.0062205831
  183  C 13  S      0.0239923828    -0.7098465685     0.6372031930     0.1258415677     0.1520592785
  184  C 13  X     -0.0151103511    -0.1041884851     0.0447968518     0.0632224308    -0.0197799753
  185  C 13  Y     -0.0463839098     0.1178704944    -0.0643213651     0.0900334842     0.0103608914
  186  C 13  Z     -0.0386405305    -0.0528013502     0.0198173578     0.1131832577    -0.0296240001
  187  C 13  X     -0.0052744986    -0.3634313629     0.1773741956     0.1330762413    -0.0261653776
  188  C 13  Y     -0.0935510434     0.3654226898    -0.1527144970     0.1754299512     0.1681173016
  189  C 13  Z     -0.0742741898    -0.1401175502     0.0182757954     0.2052818452    -0.1943258884
  190  C 13 XX     -0.0002755628    -0.0043754166     0.0009641113     0.0013170639    -0.0020132140
  191  C 13 YY      0.0039195479    -0.0045471019     0.0055480313    -0.0079917861     0.0019978773
  192  C 13 ZZ     -0.0030444467    -0.0081549849     0.0048919497     0.0087123934    -0.0010301581
  193  C 13 XY      0.0017200816    -0.0044150031     0.0018495536    -0.0017603352     0.0000024925
  194  C 13 XZ     -0.0012823844     0.0037619162    -0.0006141737     0.0035836918     0.0004336085
  195  C 13 YZ      0.0002843224     0.0023398744    -0.0027987179    -0.0023286109    -0.0010796712
  196  C 14  S     -0.0007081256     0.0154010202    -0.0229170761    -0.0058619079    -0.0429493501
  197  C 14  S     -0.0002972518    -0.0349987232     0.0553122901     0.0144471546     0.1013846913
  198  C 14  S      0.1111125406    -0.5400261127     0.4619755012     0.0674252953     0.4653469684
  199  C 14  X      0.0072373635     0.0115162856    -0.0338069378    -0.0383730767    -0.0513764320
  200  C 14  Y      0.0033398874     0.0807168856    -0.0757157766    -0.0654578184    -0.0528891589
  201  C 14  Z      0.0256005944    -0.0768683240     0.0916047923    -0.0398692706     0.0902002237
  202  C 14  X      0.0177696275     0.0812131369    -0.1840522110    -0.0872392997    -0.1374117807
  203  C 14  Y      0.0152241209     0.1298182094    -0.2403594658    -0.1472746689    -0.4108610912
  204  C 14  Z      0.0218160403    -0.1576898780     0.3159532727    -0.0111953140     0.4622325972
  205  C 14 XX     -0.0024355364    -0.0051466382     0.0082719134     0.0081806109     0.0089208781
  206  C 14 YY      0.0030003710    -0.0041833059     0.0030763512    -0.0049637554     0.0047696923
  207  C 14 ZZ     -0.0002640091    -0.0001792755     0.0019899935    -0.0000617484     0.0072965743
  208  C 14 XY     -0.0021100919     0.0055854069    -0.0031171173     0.0041806956     0.0016354226
  209  C 14 XZ     -0.0033630238    -0.0032847316    -0.0010112323     0.0065497750    -0.0041297492
  210  C 14 YZ      0.0019593113    -0.0007318129     0.0024246831    -0.0034575494     0.0030320533
  211  H 15  S      0.0322933584     0.0071778386     0.0080950531    -0.0112166158    -0.0170079399
  212  H 15  S     -0.0847275171     0.5895461872     0.9957499363    -0.0267344883    -0.9245346336
[truncated: 1,201,063 more chars]
