# Supplementary material for: Simulating the Energy Capture Process in Push–Pull Norbornadiene-Quadricyclane Photoswitches
Source: J Phys Chem Lett. 2025 Apr 23;16(17):4315–25. doi: 10.1021/acs.jpclett.5c00634 (PMC12051204; doi:10.1021/acs.jpclett.5c00634)
Supplement: Supplementary file 4 — jz5c00634_si_004.zip [file jz5c00634_si_004.zip › PES_scans/MRSF-TDDFT/Compound_II/input_00.log]

   PyOQP started at 2025-02-01 20:20:28


          ***********************************************************
          *                                                         *
          *             OpenQP: Open Quantum Platform               *
          *                                                         *
          *                Version: 1.0 Aug, 2024                   *
          *                                                         *
          ***********************************************************
          *     The most efficient implementation of MRSF-TDDFT.    *
          ***********************************************************
          *                                                         *
          *   OpenQP was initiated by Prof. Cheol Ho Choi in 2012.  *
          *                                                         *
          *   It has since been developed by:                       *
          *   Dr. Vladimir Mironov                                  *
          *   Dr. Konstantin Komarov                                *
          *   Mr. Igor Gerasimov                                    *
          *   Dr. Hiroya Nakata                                     *
          *   Dr. Mohsen Mazaherifar                                *
          *                                                         *
          *   In 2024, Prof. Jingbai Li at Hoffmann Institute of    *
          *   Advanced Materials began developing PyOQP.            *
          *                                                         *
          ***********************************************************

                     Job Details:
                      Start Time: Sat Feb  1 20:20:28 2025    
                      Host: r21c01b05.bem2.kdm.wcss.pl  
                      Resources Allocated:
                        OpenMP Threads:   12

                    ++++++++++++++++++++++++++++++++++++++++
                      MODULE: apply_basis 
                      Setting up basis set information
                    ++++++++++++++++++++++++++++++++++++++++

     Basis Sets options
     ------------------
     Basis Set File: /home/mkochman/programs/openqp/openqp/share/basis_sets/def2-sv(p).basis
     Number of Shells  =     124     Number of Primitives  =     248
     Number of Basis Set functions  =     277
     Maximum Angluar Momentum =       2


                    ++++++++++++++++++++++++++++++++++++++++
                       MODULE: int1e
                       Computing H, S and T Matrices
                    ++++++++++++++++++++++++++++++++++++++++

                     ================================
                     Cartesian Coordinate in Angstrom
                     ================================
        ATOM     ZNUC           X              Y              Z
      --------------------------------------------------------------
          1      6.0    -8.340663710    -0.518710800     4.663710160
          2      6.0    -9.118939410    -0.866588660     3.387593660
          3      6.0    -8.652490590    -0.082456970     2.418656050
          4      6.0    -7.559161020     0.798730690     3.035707800
          5      6.0    -6.395496480    -0.139408950     3.426204650
          6      6.0    -8.174901780     1.005763600     4.442152250
          7      6.0    -6.218783550    -1.998206210     5.077985000
          8      6.0    -2.766387910    -0.191518920     1.641653350
          9      7.0    -5.705331750    -2.866601870     5.635180780
         10      6.0    -2.438258040     0.729162710     0.635481750
         11      6.0    -1.186043530     0.694165730     0.034430990
         12      6.0    -0.247139900    -0.256622900     0.427483830
         13      6.0    -0.564005780    -1.174763540     1.425766440
         14      6.0    -1.814247280    -1.145618550     2.031282200
         15      1.0    -8.767119540    -0.861252660     5.604357790
         16      1.0    -9.856422110    -1.655943350     3.313296690
         17      1.0    -8.921313480    -0.083204970     1.369781460
         18      1.0    -7.261530140     1.676846340     2.466199030
         19      1.0    -7.492578050     1.477225420     5.153491970
         20      1.0    -9.126493400     1.540483390     4.416261260
         21      1.0    -3.170727750     1.467654420     0.331866870
         22      1.0    -0.942165630     1.410583440    -0.742630710
         23      1.0     0.729793710    -0.281884890    -0.043402980
         24      1.0     0.164879940    -1.916397240     1.734180320
         25      1.0    -2.065124190    -1.857858270     2.808164890
         26      6.0    -5.132327980    -0.160215940     2.806661890
         27      6.0    -4.052650400    -0.163381940     2.265443110
         28      6.0    -6.877318290    -0.937443630     4.420537260

 ...... End Of One Electron Integrals ......


                    ++++++++++++++++++++++++++++++++++++++++
                       MODULE: Guess_Huckel
                       Initial guess using Huckel theory
                    ++++++++++++++++++++++++++++++++++++++++

 ...... End of initial orbital guess ......

   Step  CPU time (seconds):      0.000   Wall time (seconds):      0.000
   Total CPU time (seconds):      0.000   Wall time (seconds):      0.000

   ==============================================
      PyQOP: Orbital Guess
   ==============================================

   PyOQP guess type:                   huckel
   PyOQP guess file:                   compute orbitals
   PyOQP guess alpha:                  computed
   PyOQP guess beta:                   computed


   ==============================================
   PyOQP: Entering Electronic Energy Calculation
   ==============================================

   PyOQP natom:                        28
   PyOQP charge:                       0
   PyOQP basis:                        def2-sv(p)
    

   ==============================================
   PyOQP: Normal SCF steps
   ==============================================

   PyOQP method:                       tdhf
   PyOQP hf/functional:                dtcam-vaee
   PyOQP scf type:                     rohf
   PyOQP scf maxit:                    1000
   PyOQP scf multiplicity:             3
   PyOQP scf convergence:              1e-07
   PyOQP scf incremental:              True
   PyOQP diis type:                    cdiis
   PyOQP vdiis/cdiis switch:           0.3
   PyOQP vdiis/vshift switch:          0.003
   PyOQP cdiis/vshift_switch           0.3
   PyOQP vshift:                       0.0
   

                    ++++++++++++++++++++++++++++++++++++++++
                       MODULE: HF_DFT_Energy
                       Computing HF/DFT SCF Energy
                    ++++++++++++++++++++++++++++++++++++++++

     Lebedev grid-based DFT options
     ------------------------------
     XC functional: DTCAM-VAEE
     NRAD  =      96     NLEB  =     302
     THRESH=    0.00E+00
 
 The LibXC 6.2.2 version is used.
 S. Lehtola, C. Steigemann, M. J.T. Oliveira, and M. A.L. Marques.,  SoftwareX 7, 1–5 (2018)
 The libXC interfaces are described in the following article:
 Igor S. Gerasimov, Federico Zahariev, Sarom S. Leang, Anton Tesliuk, Mark S. Gordon, Michael G. Medvedev,
 Introducing LibXC into GAMESS (US),
 Mendeleev Commun., 2021, 31, 302–305
 
 The information about selected functionals:
The CAM version of B3LYP, tuned for excitations and properties exchange-correlation functional will be used with a coefficient   1.00000000E+00.
The functional has been described in the following articles:
[1] K. Okuno, Y. Shigeta, R. Kishi, H. Miyasaka, and M. Nakano.,  J. Photochem. Photobiol., A 235, 29 (2012); DOI: 10.1016/j.jphotochem.2012.03.003
[2] W. Park, A. Lashkaripour, K. Komarov, S. Lee, M. Huix-Rotllant, and C. H. Choi, J. Chem. Theory Comput., ??, ?? (2024); DOI: 10.1021/acs.jctc.4c00640
 
CAM-corrected functional is called
Yanai's notation of CAM parameters is used
The global hybrid part:                  5.00000000E-01
Additional long-range hybrid part:      -2.00000000E-01
Range-saparated factor:                  3.30000000E-01
 
     DFT Threshold         = 0.123E-08
   Step  CPU time (seconds):      0.914   Wall time (seconds):      0.112
   Total CPU time (seconds):      0.914   Wall time (seconds):      0.112

     SCF options
     ------------------
     SCF type = ROHF                 MaxIT =  1000
     MaxDIIS =     5                 Conv =   0.0000001000
     DIIS Type = c-DIIS
     vDIIS_cDIIS_Switch =  0.30000   vDIIS_vshift_Switch =  0.00300
     DIIS Reset Mod =    10          DIIS Reset Conv =   0.00500000
     VShift =  0.00000               VShift_cDIIS_Switch =  0.30000
     MOM =     F                     MOM_Switch =  0.00300


   Direct SCF iterations begin.
   =============================================================================================
    Iter         Energy            Delta E         Int Skip     DIIS Error     Shift     Method
   =============================================================================================
       1    -669.1717214297   -669.1717214297     124178260     0.41153385     0.000     SD
       2    -668.9016388647      0.2700825651     124112460     0.34052366     0.000     C-DIIS
       3    -667.4814688056      1.4201700591     124319339     0.56257847     0.000     C-DIIS
       4    -670.6965671779     -3.2150983723     124546128     0.16160620     0.000     C-DIIS
       5    -670.8342678949     -0.1377007170     124852702     0.05176310     0.000     C-DIIS
       6    -670.9264186508     -0.0921507558     125082276     0.02445818     0.000     C-DIIS
       7    -670.9449592738     -0.0185406231     126400644     0.01243444     0.000     C-DIIS
       8    -670.9468241900     -0.0018649162     126690620     0.00914558     0.000     C-DIIS
       9    -670.9486602047     -0.0018360147     129676359     0.00127112     0.000     C-DIIS
      10    -670.9487583189     -0.0000981142     137045847     0.00070491     0.000     C-DIIS
      11    -670.9487828524     -0.0000245335     140317089     0.00057776     0.000     C-DIIS
      12    -670.9487941890     -0.0000113366     143230621     0.00014562     0.000     C-DIIS
      13    -670.9487972786     -0.0000030896     143968310     0.00012986     0.000     C-DIIS
      14    -670.9487983343     -0.0000010557     149255099     0.00007828     0.000     C-DIIS
      15    -670.9487988515     -0.0000005173     147123505     0.00005675     0.000     C-DIIS
      16    -670.9487989022     -0.0000000506     155435888     0.00002356     0.000     C-DIIS
      17    -670.9487989641     -0.0000000619     156779116     0.00001437     0.000     C-DIIS
      18    -670.9487990011     -0.0000000370     158130902     0.00001241     0.000     C-DIIS
      19    -670.9487990085     -0.0000000074     162529591     0.00000515     0.000     C-DIIS
      20    -670.9487990102     -0.0000000017     161787097     0.00000695     0.000     C-DIIS
      21    -670.9487990130     -0.0000000028     170939373     0.00000185     0.000     C-DIIS
      22    -670.9487990128      0.0000000002     168740596     0.00000112     0.000     C-DIIS
      23    -670.9487990117      0.0000000011     188138212     0.00000110     0.000     C-DIIS
      24    -670.9487990102      0.0000000015     192159213     0.00000046     0.000     C-DIIS
      25    -670.9487990084      0.0000000018     204098866     0.00000047     0.000     C-DIIS
      26    -670.9487990156     -0.0000000072     192234168     0.00000010     0.000     C-DIIS
      27    -670.9487990106      0.0000000050     213458979     0.00000015     0.000     C-DIIS
      28    -670.9487990041      0.0000000065     216066847     0.00000010     0.000     C-DIIS
      29    -670.9487989952      0.0000000089     214872814     0.00000012     0.000     C-DIIS
      30    -670.9487990428     -0.0000000476     268662160     0.00000018     0.000     C-DIIS
      31    -670.9487990618     -0.0000000190     210226229     0.00000021     0.000     C-DIIS
      32    -670.9487990469      0.0000000149     208044183     0.00000025     0.000     C-DIIS
      33    -670.9487990316      0.0000000154     210696773     0.00000030     0.000     C-DIIS
      34    -670.9487990174      0.0000000141     216997131     0.00000036     0.000     C-DIIS
      35    -670.9487990114      0.0000000060     190137634     0.00000029     0.000     C-DIIS
      36    -670.9487990301     -0.0000000186     205581675     0.00000024     0.000     C-DIIS
      37    -670.9487990310     -0.0000000009     199553859     0.00000024     0.000     C-DIIS
      38    -670.9487990176      0.0000000134     199099885     0.00000024     0.000     C-DIIS
      39    -670.9487990142      0.0000000034     193617338     0.00000018     0.000     C-DIIS
      40    -670.9487989903      0.0000000239     203495690     0.00000014     0.000     C-DIIS
      41    -670.9487989797      0.0000000105     196687449     0.00000004     0.000     C-DIIS
   ----------------------------------------------------------------
          SCF convergence achieved ....

 Final ROHF energy is     -670.9487989797 after  41 iterations


 DFT: XC energy              =       -55.4209282140
 DFT: total electron density =       114.0000121832
 DFT: number of electrons    =       114


          ===============================
          Molecular Orbitals and Energies
          ===============================

   -------------- Alpha Orbitals -------------

                          1                2                3                4                5
                  -14.7850219452   -10.6271962784   -10.6177990079   -10.6153940614   -10.6116455354
    1  C  1  S     -0.0000145803     0.0093844793     0.0007357561    -0.0032015238    -0.9896857440
    2  C  1  S     -0.0004693036     0.0035002020     0.0002508527     0.0010015197    -0.0481540813
    3  C  1  S      0.0117081560    -0.0199606922     0.0072019644    -0.0126313162     0.0977157490
    4  C  1  X      0.0002135207    -0.0006678234     0.0001734970    -0.0005551138    -0.0009749543
    5  C  1  Y     -0.0001364071     0.0006277015    -0.0000753777     0.0000893663    -0.0008070651
    6  C  1  Z      0.0000498283    -0.0002080188    -0.0000852874     0.0000704170     0.0019232820
    7  C  1  X      0.0021043579    -0.0025358306     0.0019663884    -0.0010274158     0.0112581560
    8  C  1  Y      0.0025205570    -0.0048137204     0.0011745402    -0.0031648684     0.0089126692
    9  C  1  Z     -0.0046928347     0.0105954120    -0.0030007858     0.0096195181    -0.0220264592
   10  C  1 XX     -0.0000337981    -0.0016798030     0.0000800280    -0.0004285453    -0.0013187327
   11  C  1 YY     -0.0001017965     0.0001272643    -0.0000220597     0.0001993305    -0.0013232074
   12  C  1 ZZ     -0.0000961237     0.0002879009     0.0000893176    -0.0002773783    -0.0017969005
   13  C  1 XY      0.0000946434     0.0005348512     0.0000846806    -0.0002292623    -0.0000458679
   14  C  1 XZ     -0.0000153057     0.0002332102    -0.0000260596     0.0004520175     0.0001783287
   15  C  1 YZ      0.0000334791    -0.0001736744     0.0000509481     0.0000938735     0.0001436807
   16  C  2  S     -0.0000035895    -0.0001129306     0.0001389492     0.0001936331    -0.0091112466
   17  C  2  S      0.0000552232    -0.0015287284     0.0001269205     0.0004433644    -0.0016392071
   18  C  2  S     -0.0062027846     0.0232551707    -0.0066107880     0.0183145915    -0.0329676095
   19  C  2  X      0.0000274325    -0.0001094826     0.0000782904     0.0001304875     0.0000407808
   20  C  2  Y     -0.0000900383    -0.0000919359    -0.0000031128     0.0002591664     0.0000156755
   21  C  2  Z     -0.0001086314     0.0001004473     0.0000273789     0.0000031334     0.0005117367
   22  C  2  X     -0.0021579410     0.0099017536    -0.0021131411     0.0049985928    -0.0094116528
   23  C  2  Y     -0.0017657670     0.0073606117    -0.0022409021     0.0044498469    -0.0060580987
   24  C  2  Z     -0.0003976097     0.0008041329     0.0003937426     0.0002317095    -0.0070367517
   25  C  2 XX      0.0000336352     0.0002382543     0.0000933483    -0.0000423477     0.0002441658
   26  C  2 YY     -0.0000387219    -0.0004890214     0.0000285560     0.0002224664     0.0000175571
   27  C  2 ZZ     -0.0000533321    -0.0001967711    -0.0000353665     0.0001271424     0.0014033782
   28  C  2 XY     -0.0000712664     0.0001421160    -0.0000012592    -0.0000051261     0.0001309367
   29  C  2 XZ     -0.0000458760     0.0002477123     0.0000251743     0.0000250085     0.0006653644
   30  C  2 YZ     -0.0000179190    -0.0001339434     0.0000018095     0.0001402889     0.0003544699
   31  C  3  S     -0.0000017408    -0.0000516896    -0.0000476613     0.0000697567    -0.0015928144
   32  C  3  S     -0.0000781623    -0.0004501957    -0.0001198677     0.0013819212     0.0002061799
   33  C  3  S      0.0033630239    -0.0178358690     0.0094790999    -0.0219940224     0.0149734148
   34  C  3  X     -0.0000694668     0.0000545753    -0.0000600514    -0.0000154565    -0.0000518790
   35  C  3  Y     -0.0000283012     0.0000167989     0.0001771687    -0.0000406608    -0.0000182166
   36  C  3  Z     -0.0000314658    -0.0002671554     0.0000945708     0.0001458258    -0.0001774954
   37  C  3  X     -0.0000363414    -0.0014619053     0.0016225920    -0.0045868392     0.0020440888
   38  C  3  Y     -0.0004230984     0.0007409848    -0.0000616892     0.0010457385     0.0003670935
   39  C  3  Z      0.0015459168    -0.0061663173     0.0037677706    -0.0105202326     0.0045446966
   40  C  3 XX     -0.0000463709     0.0000322055    -0.0000344053    -0.0001464751    -0.0000008909
   41  C  3 YY      0.0000263592    -0.0001855411     0.0000138234     0.0003735938     0.0000018351
   42  C  3 ZZ     -0.0000453332    -0.0001138271     0.0000842192     0.0002217292    -0.0005003809
   43  C  3 XY      0.0000150600    -0.0000149410     0.0001145704    -0.0000401638    -0.0000322375
   44  C  3 XZ     -0.0000336170     0.0000882982     0.0000331809    -0.0003221231    -0.0002416240
   45  C  3 YZ     -0.0000116559    -0.0001856768     0.0000516724     0.0002038417     0.0000822691
   46  C  4  S     -0.0000064418     0.0012345885    -0.0001011086    -0.0167029032     0.0012128993
   47  C  4  S     -0.0003773647    -0.0005951053     0.0003858548    -0.0037491755     0.0021825347
   48  C  4  S     -0.0015602622     0.0076477507    -0.0162780657     0.0188505473    -0.0187428373
   49  C  4  X     -0.0000349845     0.0002884544    -0.0003563150     0.0008093629     0.0000858911
   50  C  4  Y      0.0001075731    -0.0003106444     0.0000949824    -0.0003208493     0.0001973653
   51  C  4  Z     -0.0000149432     0.0002223363     0.0000605604    -0.0001344969    -0.0000635999
   52  C  4  X      0.0002658985    -0.0056681053     0.0026976791    -0.0044360977     0.0008674081
   53  C  4  Y      0.0007847477    -0.0062381140     0.0056791456    -0.0082559149     0.0078261328
   54  C  4  Z     -0.0006280997     0.0028271879    -0.0047578459     0.0052459492    -0.0031169031
   55  C  4 XX     -0.0000304435    -0.0001586002     0.0001796846     0.0009799682     0.0001109608
   56  C  4 YY     -0.0000819020     0.0004683258     0.0001031610     0.0004850219    -0.0001275563
   57  C  4 ZZ     -0.0000660723     0.0002206769    -0.0000060633    -0.0000665207     0.0000459157
   58  C  4 XY     -0.0000442882     0.0000409118    -0.0000844436    -0.0011144652    -0.0002865949
   59  C  4 XZ     -0.0000326895     0.0001791815    -0.0000828656     0.0006082175     0.0002107958
   60  C  4 YZ     -0.0000167096    -0.0004647168    -0.0000291842    -0.0003603861     0.0005110912
   61  C  5  S     -0.0000087550     0.0356330182    -0.0292219892    -0.9883237676     0.0034337064
   62  C  5  S      0.0001829340     0.0008857819    -0.0040248996    -0.0442467372     0.0006971683
   63  C  5  S     -0.0004047534     0.0158232061    -0.0187692568     0.0067364424     0.0217598635
   64  C  5  X      0.0000412645     0.0003026960    -0.0005284540    -0.0000950499    -0.0000406732
   65  C  5  Y      0.0000290393     0.0012515615    -0.0000617737     0.0007564568     0.0000132090
   66  C  5  Z     -0.0000389649    -0.0011829297     0.0002417902    -0.0002630978     0.0000073466
   67  C  5  X     -0.0100071935     0.0149227201    -0.0301736729    -0.0018486371     0.0001363085
   68  C  5  Y     -0.0010348247     0.0022104624     0.0006560178    -0.0016187050     0.0024228109
   69  C  5  Z      0.0062315374    -0.0106118708     0.0146769589     0.0015477781    -0.0023055629
   70  C  5 XX      0.0000031643    -0.0002172056    -0.0008342768    -0.0028745149    -0.0003135905
   71  C  5 YY     -0.0000260023    -0.0006233514    -0.0005803863    -0.0006293912    -0.0000516485
   72  C  5 ZZ     -0.0000048278    -0.0011760783    -0.0005772765    -0.0014782280    -0.0000123543
   73  C  5 XY     -0.0000081265    -0.0004233892     0.0000492643    -0.0000402840    -0.0000705466
   74  C  5 XZ     -0.0000400270     0.0006603341     0.0001688486     0.0018379147     0.0001289423
   75  C  5 YZ      0.0000160228     0.0011422367     0.0000020700     0.0011510676     0.0001545591
   76  C  6  S     -0.0000028600     0.0004921994     0.0000920749    -0.0006256808    -0.0062627643
   77  C  6  S     -0.0001056972    -0.0004669115     0.0000750105     0.0004750802    -0.0013004304
   78  C  6  S     -0.0032958108     0.0069540118     0.0033200226    -0.0047053656    -0.0232168879
   79  C  6  X      0.0000426042    -0.0000736128     0.0000781545    -0.0001802273     0.0000352760
   80  C  6  Y      0.0001119445    -0.0004793871     0.0000625751    -0.0000388496    -0.0001631178
   81  C  6  Z     -0.0000246768     0.0001118959    -0.0001465137     0.0004086868    -0.0000035035
   82  C  6  X      0.0007747626     0.0043056084    -0.0000758704    -0.0057501706     0.0023539628
   83  C  6  Y      0.0014010000    -0.0041344285    -0.0001751222     0.0007037271     0.0093334431
   84  C  6  Z      0.0002771836     0.0017709859    -0.0022578038     0.0010169100    -0.0024481693
   85  C  6 XX     -0.0000110981     0.0002455532    -0.0001172605    -0.0003190936    -0.0000394243
   86  C  6 YY     -0.0000562989     0.0004005861     0.0000225065    -0.0000304021     0.0015469301
   87  C  6 ZZ     -0.0000109494    -0.0001362715     0.0001865570    -0.0000155884     0.0001605605
   88  C  6 XY     -0.0001314919    -0.0003440867    -0.0000201772     0.0003721837     0.0001554291
   89  C  6 XZ      0.0000213567    -0.0000233095     0.0000664894     0.0001769371    -0.0002763539
   90  C  6 YZ     -0.0000516392     0.0000754371     0.0000102271    -0.0001566742    -0.0003511087
   91  C  7  S      0.0001886138     0.0176579027     0.0001396912    -0.0012700273     0.0044451490
   92  C  7  S      0.0020160093     0.0023125342     0.0006013138    -0.0003634168     0.0008600604
   93  C  7  S      0.0008198046     0.0100627179    -0.0111191036     0.0163601216    -0.0046067141
   94  C  7  X     -0.0010389305     0.0009764679     0.0000339784    -0.0000440233    -0.0002202443
   95  C  7  Y      0.0017234274    -0.0014508077    -0.0002205457     0.0000612837    -0.0000736421
   96  C  7  Z     -0.0010918203     0.0008163603     0.0001949349    -0.0000223491     0.0001353768
   97  C  7  X      0.0186691207     0.0061629068     0.0103080612    -0.0088396530     0.0043534665
   98  C  7  Y     -0.0306809872    -0.0114965050    -0.0149669367     0.0129035238    -0.0080799961
   99  C  7  Z      0.0193301126     0.0073417125     0.0088383343    -0.0080184150     0.0052986271
  100  C  7 XX      0.0003861131    -0.0006655943     0.0000264666    -0.0001539691     0.0000562434
  101  C  7 YY     -0.0005650129    -0.0020013474     0.0000176002    -0.0003430718     0.0000531166
  102  C  7 ZZ      0.0003138097    -0.0005350878     0.0000629379    -0.0002069214     0.0000884081
  103  C  7 XY      0.0010146915     0.0017037090     0.0000561279     0.0001755854    -0.0000373363
  104  C  7 XZ     -0.0006631157    -0.0009390163    -0.0000470026    -0.0000165368     0.0000900458
  105  C  7 YZ      0.0010779049     0.0016687360    -0.0000014250     0.0003077508     0.0002559172
  106  C  8  S     -0.0000017995    -0.0016336248     0.9890665228    -0.0293806228     0.0008337465
  107  C  8  S      0.0003872881    -0.0006925433     0.0431593333     0.0010869521    -0.0002137500
  108  C  8  S      0.0029543463    -0.0018089572    -0.0032108428     0.0109488807    -0.0002185495
  109  C  8  X     -0.0000067583    -0.0000155565    -0.0006069898    -0.0005476136    -0.0000065439
  110  C  8  Y     -0.0000324584     0.0001098393    -0.0000259546     0.0000030488     0.0000175707
  111  C  8  Z      0.0000350684    -0.0001122467     0.0003291171     0.0002644190     0.0000074387
  112  C  8  X     -0.0028192822     0.0040863137    -0.0229088499    -0.0085739881     0.0007750123
  113  C  8  Y      0.0006397629    -0.0025616289     0.0015441122     0.0006414286    -0.0003613817
  114  C  8  Z      0.0008151860     0.0004834015     0.0101655299     0.0038757344    -0.0002693167
  115  C  8 XX      0.0001072204    -0.0000605799     0.0024702642     0.0006657096     0.0000072945
  116  C  8 YY      0.0000604520    -0.0000947499     0.0011742017     0.0004322582    -0.0000395733
  117  C  8 ZZ      0.0000681148    -0.0001060866     0.0010791302     0.0004912899    -0.0000368845
  118  C  8 XY     -0.0000041247    -0.0000417628    -0.0007211418    -0.0000090815     0.0000022811
  119  C  8 XZ     -0.0000253601     0.0000008764    -0.0010879948    -0.0001209101    -0.0000168848
  120  C  8 YZ     -0.0000048161     0.0000188609    -0.0014259211     0.0000382329    -0.0000030715
  121  N  9  S     -0.9881408810    -0.0000398632    -0.0000161677     0.0000001193    -0.0000062505
  122  N  9  S      0.0463429547     0.0020815804     0.0007156104    -0.0001745517     0.0003897118
  123  N  9  S     -0.0524662097    -0.0194146885    -0.0141757342     0.0090744836    -0.0077799134
  124  N  9  X      0.0018172774     0.0005099828    -0.0000033127     0.0001354484     0.0000136435
  125  N  9  Y     -0.0031133392    -0.0008546563    -0.0000848061    -0.0000705453    -0.0000399645
  126  N  9  Z      0.0020083952     0.0005662488     0.0000817127     0.0000252253     0.0000327869
  127  N  9  X      0.0060016727     0.0026979221     0.0012967405    -0.0005605016     0.0009266421
  128  N  9  Y     -0.0104404163    -0.0041588520    -0.0030371983     0.0018887618    -0.0016110748
  129  N  9  Z      0.0068117892     0.0026906527     0.0022059328    -0.0013255783     0.0010662898
  130  N  9 XX     -0.0033507321     0.0005358630     0.0002200367    -0.0000561627     0.0001276846
  131  N  9 YY     -0.0027810508     0.0008263670     0.0001227714     0.0000574314     0.0000641639
  132  N  9 ZZ     -0.0033116268     0.0006223474     0.0001565947    -0.0000077882     0.0000693733
  133  N  9 XY     -0.0006165163    -0.0002268908     0.0000263542    -0.0000570805    -0.0000024266
  134  N  9 XZ      0.0003938226     0.0001508516    -0.0000301693     0.0000299762    -0.0000146152
  135  N  9 YZ     -0.0006461153    -0.0003173757     0.0000823464    -0.0001153115     0.0000332854
  136  C 10  S     -0.0000076507    -0.0000004954     0.0149164100     0.0001569732    -0.0000248204
  137  C 10  S      0.0000516823    -0.0000033476    -0.0000315091     0.0003770052    -0.0000156461
  138  C 10  S     -0.0002703046     0.0015911752     0.0140271632     0.0013314500    -0.0002592604
  139  C 10  X      0.0000164908    -0.0000597495     0.0004059664    -0.0000876444     0.0000018749
  140  C 10  Y     -0.0000069180    -0.0000129456     0.0011922558    -0.0000567115     0.0000121576
  141  C 10  Z     -0.0000017667     0.0000411651    -0.0012934377     0.0000965083    -0.0000099874
  142  C 10  X      0.0003291992    -0.0004899258     0.0034876819     0.0017894034    -0.0002190734
  143  C 10  Y     -0.0002086701    -0.0001596273    -0.0020838251    -0.0011162453     0.0000710143
  144  C 10  Z      0.0000302537     0.0003423935     0.0001400165     0.0000853518     0.0000976351
  145  C 10 XX     -0.0000059149     0.0000376259    -0.0002582310     0.0001122208    -0.0000009277
  146  C 10 YY     -0.0000051138     0.0000226428    -0.0009740962    -0.0000226408     0.0000004057
  147  C 10 ZZ     -0.0000216353     0.0000464601    -0.0012138173    -0.0000219250     0.0000142182
  148  C 10 XY     -0.0000234989     0.0000379901    -0.0004231096    -0.0000338814     0.0000057810
  149  C 10 XZ      0.0000139156    -0.0000437809     0.0005258155    -0.0000433751     0.0000016387
  150  C 10 YZ     -0.0000042173    -0.0000075949     0.0012203492     0.0000323993    -0.0000038428
  151  C 11  S     -0.0000037475     0.0000055805     0.0007014132     0.0000054565     0.0000119101
  152  C 11  S     -0.0000495434     0.0000874506    -0.0006636129    -0.0000665778     0.0000135233
  153  C 11  S     -0.0000815370    -0.0000497964    -0.0041558142    -0.0021894949     0.0003480327
  154  C 11  X      0.0000134625     0.0000035606    -0.0001133348     0.0000941494    -0.0000097473
  155  C 11  Y      0.0000084537    -0.0000134134     0.0001009005     0.0000013302    -0.0000038822
  156  C 11  Z     -0.0000148841     0.0000137973    -0.0000347924    -0.0000469854     0.0000056402
  157  C 11  X     -0.0001740031     0.0001884035     0.0020969960    -0.0000527938    -0.0000419512
  158  C 11  Y     -0.0000355900     0.0001234704    -0.0022025160     0.0004272351    -0.0000219666
  159  C 11  Z      0.0001197665    -0.0002003251     0.0009498266    -0.0003594627     0.0000342026
  160  C 11 XX     -0.0000043241    -0.0000083077     0.0001845761    -0.0000725528     0.0000058742
  161  C 11 YY     -0.0000172189     0.0000258777     0.0000109505    -0.0000350182     0.0000038673
  162  C 11 ZZ     -0.0000128537     0.0000148200     0.0000414575    -0.0000314332     0.0000040038
  163  C 11 XY     -0.0000003114    -0.0000004083    -0.0000418596     0.0000138707    -0.0000011237
  164  C 11 XZ     -0.0000149535     0.0000266951    -0.0001920406    -0.0000090678     0.0000029202
  165  C 11 YZ     -0.0000142132     0.0000154068    -0.0002115705    -0.0000377061     0.0000026772
  166  C 12  S     -0.0000030022    -0.0000091599    -0.0004355237     0.0000793516     0.0000026110
  167  C 12  S     -0.0000290038     0.0000262416    -0.0005947246    -0.0000628173     0.0000136161
  168  C 12  S      0.0001958764    -0.0010813830    -0.0018693865     0.0022024263    -0.0003454497
  169  C 12  X      0.0000185647    -0.0000172898     0.0002547419     0.0000304439    -0.0000052142
  170  C 12  Y     -0.0000047115     0.0000225984    -0.0000131349    -0.0000033225     0.0000011837
  171  C 12  Z     -0.0000054599    -0.0000100792    -0.0001168982    -0.0000124598    -0.0000012374
  172  C 12  X     -0.0001092295     0.0003124434    -0.0007430007    -0.0007661370     0.0001200000
  173  C 12  Y      0.0000576795     0.0001582403    -0.0000160765    -0.0000252721     0.0000285185
  174  C 12  Z      0.0000035524    -0.0003139127     0.0003903822     0.0004030024    -0.0000767684
  175  C 12 XX     -0.0000084278     0.0000102070    -0.0001024190    -0.0000154030     0.0000032282
  176  C 12 YY     -0.0000065554     0.0000023132    -0.0002011912    -0.0000053378     0.0000003071
  177  C 12 ZZ     -0.0000110827     0.0000028301    -0.0001906308    -0.0000210615     0.0000021805
  178  C 12 XY     -0.0000069669     0.0000010752    -0.0000247566    -0.0000225286     0.0000013108
  179  C 12 XZ     -0.0000022561     0.0000064249    -0.0000685712    -0.0000074976     0.0000001534
  180  C 12 YZ     -0.0000138224     0.0000197860    -0.0000480096    -0.0000506839     0.0000062237
  181  C 13  S     -0.0000036231     0.0000062918     0.0006635059     0.0000000184     0.0000158267
  182  C 13  S     -0.0000206660    -0.0000251432    -0.0006261839    -0.0000599997     0.0000066035
  183  C 13  S     -0.0007774116     0.0025302837    -0.0050702534    -0.0024816463     0.0006072497
  184  C 13  X      0.0000332101    -0.0000613867    -0.0000306481     0.0001038930    -0.0000178475
  185  C 13  Y     -0.0000069959    -0.0000079206    -0.0000897316    -0.0000015809    -0.0000006431
  186  C 13  Z     -0.0000108134     0.0000415712     0.0000974014    -0.0000492435     0.0000068534
  187  C 13  X      0.0001567749    -0.0007346038     0.0010172864     0.0003257246    -0.0001511533
  188  C 13  Y      0.0000469629     0.0007067453     0.0019133451    -0.0005712202     0.0001277058
  189  C 13  Z     -0.0001225107    -0.0002656338    -0.0022612060     0.0003604856    -0.0000476680
  190  C 13 XX     -0.0000117473     0.0000376190     0.0002327554    -0.0000497806     0.0000087056
  191  C 13 YY     -0.0000070475    -0.0000008861     0.0000251504    -0.0000331042     0.0000041953
  192  C 13 ZZ     -0.0000174630     0.0000150771    -0.0000237054    -0.0000625233     0.0000050029
  193  C 13 XY     -0.0000128197     0.0000054545    -0.0001524091    -0.0000367761     0.0000024556
  194  C 13 XZ      0.0000058821    -0.0000237061    -0.0001128659     0.0000253010    -0.0000040259
  195  C 13 YZ     -0.0000088285     0.0000038617    -0.0001591903    -0.0000141628     0.0000004839
  196  C 14  S     -0.0000064947    -0.0002963903     0.0140689588     0.0002155127    -0.0000891235
  197  C 14  S      0.0000877267    -0.0002004304     0.0000130154     0.0004229525    -0.0000438111
  198  C 14  S      0.0014178858    -0.0042801801     0.0162470540     0.0019384722    -0.0007540434
  199  C 14  X     -0.0000464567     0.0001306974     0.0011345710    -0.0001467358     0.0000276725
  200  C 14  Y      0.0000479534    -0.0000258198    -0.0012002193     0.0000535907    -0.0000074181
  201  C 14  Z     -0.0000198405    -0.0000430331     0.0005221307     0.0000257866    -0.0000055460
  202  C 14  X      0.0003782800    -0.0002286104     0.0020690433     0.0010037850    -0.0001636166
  203  C 14  Y      0.0002966141    -0.0016135548     0.0024639422     0.0013281257    -0.0002378978
  204  C 14  Z     -0.0004563448     0.0015367606    -0.0032943612    -0.0017486026     0.0003523806
  205  C 14 XX      0.0000083862    -0.0000782701    -0.0011451059     0.0000898417    -0.0000109353
  206  C 14 YY     -0.0000083913    -0.0000170393    -0.0010299293    -0.0000253563     0.0000074630
  207  C 14 ZZ      0.0000043259    -0.0000188410    -0.0001865569     0.0000377247    -0.0000080323
  208  C 14 XY      0.0000119426     0.0000064403     0.0012063919     0.0000373606    -0.0000017263
  209  C 14 XZ     -0.0000216393     0.0000405869    -0.0004335783    -0.0000859100     0.0000064144
  210  C 14 YZ     -0.0000062711     0.0000036847     0.0004745315     0.0000019534     0.0000027345
  211  H 15  S      0.0004053649    -0.0008393041     0.0001653152    -0.0007067578     0.0025905486
  212  H 15  S      0.0000311762    -0.0017780903     0.0005265090    -0.0023389815    -0.0067863453
  213  H 16  S     -0.0001215899     0.0008345736    -0.0002295171     0.0001471965    -0.0001334615
  214  H 16  S     -0.0002826691     0.0014557444    -0.0002613800    -0.0000106985     0.0000849682
  215  H 17  S      0.0001201781    -0.0001310979     0.0001351200    -0.0007954420     0.0002232675
  216  H 17  S      0.0000962590     0.0000875411     0.0003656922    -0.0012495729    -0.0004723885
  217  H 18  S     -0.0000549159     0.0006789423    -0.0004810346     0.0007013900    -0.0001417415
  218  H 18  S     -0.0001979417     0.0023763235     0.0000004932     0.0018769265    -0.0010908933
  219  H 19  S      0.0000468872    -0.0009885721    -0.0000365794     0.0008822456     0.0005355754
  220  H 19  S     -0.0004739548    -0.0010623311     0.0007153729     0.0013095402     0.0007508748
  221  H 20  S      0.0001138844     0.0005842419    -0.0001369768    -0.0005976789     0.0006083686
  222  H 20  S      0.0005268917     0.0014652201    -0.0005252291    -0.0016192718     0.0016796996
  223  H 21  S      0.0000698639    -0.0000526941     0.0002087764     0.0003374591    -0.0000426324
  224  H 21  S      0.0000897690    -0.0001447936    -0.0013021650     0.0000184807     0.0001079904
  225  H 22  S      0.0000190046    -0.0000292251     0.0004638793    -0.0000309132    -0.0000016864
  226  H 22  S      0.0001052588    -0.0001303764     0.0013755910     0.0002174089    -0.0000477688
  227  H 23  S      0.0000087385    -0.0000174996     0.0002531218     0.0000390623    -0.0000076095
  228  H 23  S      0.0000300854    -0.0000349180     0.0006072524     0.0000983589    -0.0000096719
  229  H 24  S      0.0000150523     0.0000665965     0.0004396698    -0.0000450932     0.0000103211
  230  H 24  S      0.0001499562     0.0000294790     0.0013548007     0.0001762146    -0.0000174955
  231  H 25  S      0.0001225298    -0.0002177239     0.0002661982     0.0003473351    -0.0000591097
  232  H 25  S     -0.0002695625    -0.0001659217    -0.0014325065     0.0001666814     0.0000217529
  233  C 26  S     -0.0000186204     0.0004248100    -0.0030662831    -0.0201369287     0.0005089306
  234  C 26  S      0.0003273651    -0.0005100104    -0.0020554593    -0.0011228628     0.0003586172
  235  C 26  S     -0.0031353454    -0.0011642078    -0.0652968862    -0.0590453574    -0.0016788658
  236  C 26  X      0.0000637949    -0.0000884758     0.0012012361    -0.0008561492    -0.0001304831
  237  C 26  Y     -0.0001002700     0.0001063835    -0.0000169920     0.0000983451     0.0000011838
  238  C 26  Z      0.0000644767    -0.0000951992    -0.0005906709     0.0003576568     0.0001679374
  239  C 26  X     -0.0110314160     0.0199451424    -0.0678633251    -0.0366379632     0.0093698541
  240  C 26  Y      0.0010738627    -0.0023234475     0.0005789950     0.0002947549    -0.0006971277
  241  C 26  Z      0.0044783361    -0.0072481391     0.0336391849     0.0186427401    -0.0046409428
  242  C 26 XX     -0.0000048392     0.0001887301     0.0006008555     0.0027579327     0.0001926402
  243  C 26 YY      0.0000635013    -0.0000442766    -0.0005673886    -0.0000560459     0.0000715622
  244  C 26 ZZ      0.0000189685     0.0000613432    -0.0002701420     0.0005553149     0.0001489893
  245  C 26 XY     -0.0000296333     0.0000362679    -0.0000009753    -0.0001894898     0.0000158190
  246  C 26 XZ      0.0000684992    -0.0002802264    -0.0006604556    -0.0015903634    -0.0001044991
  247  C 26 YZ      0.0000159021    -0.0001455393     0.0000069807    -0.0000274366    -0.0000203936
  248  C 27  S     -0.0000110431    -0.0007510176     0.0135370941     0.0007188929    -0.0010809147
  249  C 27  S      0.0007113659    -0.0013275293     0.0024475612     0.0009586399    -0.0008203116
  250  C 27  S      0.0083927600    -0.0142662649     0.0766146733     0.0518366020    -0.0070444854
  251  C 27  X      0.0000116536     0.0001739632    -0.0005050429     0.0011892033     0.0001598929
  252  C 27  Y      0.0000152892    -0.0001060407     0.0000570044     0.0000291359    -0.0000230067
  253  C 27  Z     -0.0000219508     0.0000364927     0.0002017989    -0.0006103167    -0.0000865419
  254  C 27  X     -0.0072132980     0.0090626774    -0.0650280418    -0.0368245991     0.0034347144
  255  C 27  Y     -0.0005661366     0.0017356568     0.0000638916     0.0000347831     0.0003769475
  256  C 27  Z      0.0042081480    -0.0065725512     0.0327479087     0.0182749872    -0.0016876091
  257  C 27 XX      0.0000143403    -0.0001776512    -0.0024429608    -0.0006034279    -0.0001706925
  258  C 27 YY      0.0001182962    -0.0001956753     0.0003328042     0.0003811438    -0.0001312625
  259  C 27 ZZ      0.0001075908    -0.0002088778    -0.0002883497     0.0001022456    -0.0001249558
  260  C 27 XY      0.0000145982    -0.0000007691     0.0001202925    -0.0000349840    -0.0000083165
  261  C 27 XZ      0.0000360468     0.0000258688     0.0015614031     0.0005858439     0.0000069318
  262  C 27 YZ     -0.0000213949     0.0000313852     0.0000333124    -0.0000253565     0.0000107039
  263  C 28  S      0.0000108671     0.9888953113     0.0027362168     0.0358772567     0.0094650226
  264  C 28  S      0.0011886358     0.0426801945    -0.0005287314     0.0023266313    -0.0004947045
  265  C 28  S      0.0174801832    -0.0066899698     0.0054328855    -0.0204074773    -0.0216923565
  266  C 28  X      0.0000587828     0.0002871721    -0.0001530296     0.0011113437    -0.0006105940
  267  C 28  Y     -0.0001682780    -0.0000194940     0.0002483433     0.0007473173     0.0001885915
  268  C 28  Z      0.0001985988    -0.0005782049    -0.0001373680    -0.0014401065     0.0003167045
  269  C 28  X      0.0115086999     0.0009227141     0.0100743269    -0.0090596496     0.0158216596
  270  C 28  Y     -0.0184743662     0.0001461231    -0.0176224082     0.0150104893    -0.0108256151
  271  C 28  Z      0.0114544965     0.0003058228     0.0112534470    -0.0087254425     0.0037462060
  272  C 28 XX      0.0002694583     0.0010799587    -0.0000330306     0.0003967268     0.0015110125
  273  C 28 YY      0.0004582468     0.0018646854     0.0000150335     0.0009422722     0.0002092885
  274  C 28 ZZ      0.0002731438     0.0010415260     0.0000459244     0.0011839217     0.0001969923
  275  C 28 XY     -0.0002226688    -0.0010511362    -0.0000108413     0.0005228257    -0.0005386103
  276  C 28 XZ      0.0001237643     0.0001047043    -0.0000233775    -0.0007052726    -0.0005318995
  277  C 28 YZ     -0.0001354133    -0.0022017819    -0.0001349881    -0.0013472483     0.0000414022

                          6                7                8                9               10
                  -10.6104328468   -10.6069645896   -10.6007768898   -10.5970275819   -10.5956884028
    1  C  1  S      0.0042375659     0.0011394849    -0.0000572608     0.0011626519    -0.0000300294
    2  C  1  S     -0.0002522112    -0.0020131182    -0.0004633660    -0.0012978162    -0.0001355421
    3  C  1  S      0.0049927786     0.0144476167     0.0299540015    -0.0021547497     0.0033777602
    4  C  1  X     -0.0000857948    -0.0000463313     0.0005304055    -0.0003499729     0.0000409875
    5  C  1  Y      0.0004583109     0.0000547069    -0.0002372589    -0.0000145114    -0.0000196374
    6  C  1  Z     -0.0002351854    -0.0002150706    -0.0000694530     0.0002194774    -0.0000061355
    7  C  1  X     -0.0000736709     0.0031156713     0.0094019538     0.0001863966     0.0007965181
    8  C  1  Y     -0.0003348537     0.0001222898     0.0030867710    -0.0003138024     0.0002215694
    9  C  1  Z     -0.0017009022    -0.0058990675    -0.0082845708     0.0014218175    -0.0011681378
   10  C  1 XX      0.0001747566    -0.0001980494     0.0001711122    -0.0001767477    -0.0000055245
   11  C  1 YY     -0.0002587749    -0.0001765701    -0.0001622043    -0.0001372958    -0.0000317025
   12  C  1 ZZ     -0.0000705468     0.0003426057    -0.0000271543    -0.0002982939     0.0000206471
   13  C  1 XY      0.0000304631     0.0000897455     0.0001480319    -0.0000946416     0.0000229469
   14  C  1 XZ     -0.0001974996    -0.0002329142    -0.0000594267     0.0000066107    -0.0000138118
   15  C  1 YZ     -0.0000680110    -0.0004705905     0.0001035316    -0.0000772088    -0.0000181380
   16  C  2  S      0.0006784671     0.0023582164     0.0002323801    -0.0012932209     0.0009601531
   17  C  2  S      0.0010555532    -0.0001764131    -0.0000345384    -0.0002316971     0.0000726830
   18  C  2  S     -0.0061998688    -0.0129625272    -0.0105872141     0.0063214548    -0.0024125076
   19  C  2  X      0.0001948285     0.0001102281     0.0001196012    -0.0001260709     0.0000120313
   20  C  2  Y      0.0000490921     0.0001542816    -0.0000307436     0.0000378137    -0.0000140286
   21  C  2  Z      0.0000015415     0.0000535548    -0.0001170371    -0.0001311555     0.0000050352
   22  C  2  X     -0.0030765108    -0.0030620172    -0.0035223626     0.0017368721    -0.0007589480
   23  C  2  Y     -0.0005414572    -0.0026578734    -0.0034852203     0.0015767709    -0.0005743766
   24  C  2  Z     -0.0015564221    -0.0009550290    -0.0000093978    -0.0003575817    -0.0001059350
   25  C  2 XX      0.0000729507     0.0002850282     0.0001586467    -0.0001012467     0.0000155410
   26  C  2 YY      0.0003085135     0.0001814135    -0.0000069899    -0.0000731966     0.0000087730
   27  C  2 ZZ      0.0002366081     0.0000321994    -0.0001470918     0.0000153277    -0.0000142189
   28  C  2 XY     -0.0000491259     0.0003965770    -0.0000117959    -0.0000258153     0.0000075061
   29  C  2 XZ     -0.0001521741     0.0000185953    -0.0000178738    -0.0000696833    -0.0000036390
   30  C  2 YZ      0.0000967513     0.0000211009     0.0000601143     0.0000540473     0.0000044727
   31  C  3  S     -0.0003842111     0.0125850239     0.0012924132     0.0019426262     0.0014545802
   32  C  3  S     -0.0002039733     0.0018022483     0.0006811221     0.0007209071     0.0001079048
   33  C  3  S     -0.0015234909     0.0311264736     0.0113422517    -0.0126130719     0.0028271036
   34  C  3  X     -0.0001880386    -0.0002698151     0.0000417168     0.0001343258     0.0000169938
   35  C  3  Y     -0.0001820929    -0.0004521699     0.0002820228    -0.0001938474     0.0000576982
   36  C  3  Z     -0.0000042951    -0.0000052069     0.0002480780    -0.0000058187     0.0000439529
   37  C  3  X     -0.0006805570     0.0079098164     0.0011637805    -0.0032486087     0.0006109948
   38  C  3  Y     -0.0004048734     0.0040740699     0.0001136632    -0.0001638132     0.0000065101
   39  C  3  Z     -0.0013346207     0.0088625400     0.0046885938    -0.0045787376     0.0012265339
   40  C  3 XX     -0.0001076077    -0.0007454682    -0.0000119453     0.0000604246     0.0000095440
   41  C  3 YY      0.0000694683    -0.0008089762     0.0002356619     0.0001976848     0.0000163741
   42  C  3 ZZ     -0.0001091169    -0.0001038704     0.0002758257     0.0000571820     0.0000498990
   43  C  3 XY     -0.0000945849    -0.0009107195     0.0001808950    -0.0001413894     0.0000334516
   44  C  3 XZ      0.0000290818    -0.0004098648    -0.0000740465    -0.0000739943     0.0000233751
   45  C  3 YZ      0.0000088871    -0.0004063523     0.0001740900    -0.0000216667     0.0000140114
   46  C  4  S     -0.0063212706     0.9895268072    -0.0005690474     0.0004955051     0.0000488199
   47  C  4  S     -0.0024355325     0.0481612281     0.0003245732    -0.0004806280     0.0003366010
   48  C  4  S      0.0185004656    -0.0941024806    -0.0310811588     0.0201187981    -0.0076143373
   49  C  4  X      0.0001295897    -0.0005594223    -0.0008540488     0.0001291923    -0.0002108848
   50  C  4  Y      0.0001929123    -0.0018362456     0.0002993469    -0.0001501987     0.0000177666
   51  C  4  Z     -0.0002167636     0.0013261873     0.0000078058     0.0002453692     0.0000839827
   52  C  4  X      0.0013604914     0.0063344672     0.0024556548    -0.0023415314     0.0000694860
   53  C  4  Y     -0.0061256156     0.0195704584     0.0125002909    -0.0074854727     0.0023631287
   54  C  4  Z      0.0053122296    -0.0137658807    -0.0102050903     0.0048246217    -0.0017958101
   55  C  4 XX     -0.0002700078     0.0013407237     0.0003410296    -0.0002352051    -0.0000132803
   56  C  4 YY     -0.0003264705     0.0017238512    -0.0000728033     0.0000491050     0.0000534784
   57  C  4 ZZ     -0.0002572543     0.0013917855    -0.0001410082    -0.0000275556     0.0000247192
   58  C  4 XY     -0.0001317892     0.0002059495    -0.0000422046    -0.0000459119     0.0000191939
   59  C  4 XZ      0.0000729305    -0.0000709868    -0.0003403425     0.0002508076    -0.0000172216
   60  C  4 YZ     -0.0001017409    -0.0002403286     0.0000313864    -0.0001975033    -0.0000189006
   61  C  5  S     -0.0017540454    -0.0170418223    -0.0184095446    -0.0093665376     0.0004080699
   62  C  5  S      0.0003490438    -0.0000407355    -0.0007399258     0.0007330087    -0.0005302078
   63  C  5  S     -0.0268032685     0.0266322539    -0.0067331090     0.0626707128    -0.0031575032
   64  C  5  X     -0.0002832318     0.0002682703    -0.0011556995    -0.0008605292     0.0000215026
   65  C  5  Y      0.0001447475    -0.0005095596    -0.0001882031     0.0002355818    -0.0001659971
   66  C  5  Z     -0.0000111572     0.0001618701     0.0007651431     0.0004174334     0.0001213425
   67  C  5  X     -0.0019802157    -0.0103022611    -0.0601064324     0.0527838655    -0.0068279088
   68  C  5  Y      0.0000342434     0.0054731165     0.0029304800    -0.0040550158     0.0033942982
   69  C  5  Z      0.0023797452    -0.0014548046     0.0264349943    -0.0231310002     0.0002058439
   70  C  5 XX      0.0002340519    -0.0008994758    -0.0032532295    -0.0008060756    -0.0000135769
   71  C  5 YY      0.0000173016    -0.0008907337    -0.0001108616     0.0002017958    -0.0001301590
   72  C  5 ZZ      0.0002868537    -0.0002126163    -0.0007756360    -0.0002005367    -0.0000961154
   73  C  5 XY      0.0001505704     0.0008898398     0.0001328210    -0.0001210282    -0.0000087506
   74  C  5 XZ     -0.0004494408    -0.0002205314     0.0018298001     0.0005377612    -0.0000211408
   75  C  5 YZ     -0.0001670970     0.0004083612    -0.0000109543    -0.0000194300     0.0000297446
   76  C  6  S      0.0001922184     0.0081007415     0.0003450046     0.0001728822     0.0004489584
   77  C  6  S      0.0001305178     0.0014066542     0.0004388548    -0.0000358560     0.0000703256
   78  C  6  S     -0.0069652113     0.0233036642     0.0007015853    -0.0056329283     0.0012450095
   79  C  6  X      0.0001181876    -0.0001004328     0.0002498239     0.0001405870     0.0000605599
   80  C  6  Y     -0.0001668590     0.0000408807     0.0001627180     0.0000825687     0.0000127146
   81  C  6  Z      0.0003926880     0.0001427987    -0.0003297558     0.0000736431    -0.0000870528
   82  C  6  X     -0.0026637569     0.0031068922    -0.0012987246    -0.0012695680     0.0000482562
   83  C  6  Y      0.0015943520    -0.0000784957     0.0019232724     0.0010384521     0.0000791996
   84  C  6  Z      0.0011682446    -0.0090986353    -0.0037178956     0.0019056448    -0.0008262931
   85  C  6 XX      0.0000894893    -0.0001204159    -0.0001662678     0.0001669207    -0.0000053428
   86  C  6 YY      0.0000699289    -0.0002258940     0.0000220300    -0.0000600992     0.0000051030
   87  C  6 ZZ     -0.0000881992    -0.0013147742     0.0003458444    -0.0001499513     0.0000682346
   88  C  6 XY     -0.0000825955     0.0001421738    -0.0000737834    -0.0000189120    -0.0000052392
   89  C  6 XZ     -0.0000276971     0.0007969672     0.0001734674    -0.0001331603    -0.0000074522
   90  C  6 YZ     -0.0000985324    -0.0000450481    -0.0000283698    -0.0000343960     0.0000202388
   91  C  7  S      0.9893342020     0.0062338959     0.0009773739     0.0016877906    -0.0000692393
   92  C  7  S      0.0483907038    -0.0009993839     0.0007610629    -0.0012131978     0.0000977883
   93  C  7  S     -0.0340956577     0.0123465046    -0.0303665992     0.0231180560    -0.0028514381
   94  C  7  X      0.0000317021    -0.0000855726     0.0001178681    -0.0002395851     0.0000054502
   95  C  7  Y     -0.0000998003    -0.0000355106    -0.0004920586     0.0001230485    -0.0000379865
   96  C  7  Z      0.0001363064    -0.0000018605     0.0004216187     0.0000091891     0.0000303430
   97  C  7  X      0.0359945652    -0.0083604931     0.0184433416    -0.0146994254     0.0017657301
   98  C  7  Y     -0.0603352083     0.0138687237    -0.0308668746     0.0239881821    -0.0030486332
   99  C  7  Z      0.0385989166    -0.0083355739     0.0190624739    -0.0152540246     0.0019921545
  100  C  7 XX      0.0005543360    -0.0002129348     0.0000192452    -0.0001991347     0.0000258732
  101  C  7 YY      0.0029577126    -0.0002322277    -0.0002185224    -0.0001983798    -0.0000027520
  102  C  7 ZZ      0.0006676077    -0.0002289497    -0.0000766289    -0.0002632443     0.0000074939
  103  C  7 XY     -0.0026473082    -0.0000435483     0.0001104553    -0.0000913824     0.0000012469
  104  C  7 XZ      0.0016418724     0.0000321826    -0.0000975810     0.0000644929    -0.0000199441
  105  C  7 YZ     -0.0027362463     0.0000005978     0.0001832078    -0.0000135267     0.0000014202
  106  C  8  S     -0.0001649829    -0.0003876310    -0.0031472772     0.0141788441    -0.0148337616
  107  C  8  S      0.0001139500     0.0001309845    -0.0004570362    -0.0013987692    -0.0013075060
  108  C  8  S     -0.0004021641     0.0008843016    -0.0250371776    -0.0452457909     0.0254995162
  109  C  8  X      0.0000324647    -0.0000011134     0.0005887391    -0.0012536953    -0.0003726482
  110  C  8  Y      0.0000443787    -0.0000282956     0.0000013527     0.0000566727    -0.0008585285
  111  C  8  Z     -0.0000415968     0.0000251540    -0.0003049981     0.0005795685     0.0009713110
  112  C  8  X      0.0001841716    -0.0011212021     0.0270743983    -0.0005929595    -0.0074051137
  113  C  8  Y     -0.0008685172     0.0005937318    -0.0008746786    -0.0004124257    -0.0082862695
  114  C  8  Z      0.0005157488     0.0000397149    -0.0127809754     0.0006956140     0.0113105760
  115  C  8 XX     -0.0000246872     0.0000283260    -0.0016915746     0.0025148755    -0.0001191249
  116  C  8 YY      0.0000166684     0.0000222962    -0.0000333920    -0.0001373105    -0.0010531868
  117  C  8 ZZ     -0.0000131019     0.0000386615    -0.0003993149     0.0004792823    -0.0011455927
  118  C  8 XY     -0.0000094791     0.0000179500     0.0000739986    -0.0000802578    -0.0002938300
  119  C  8 XZ      0.0000467651    -0.0000200940     0.0009479878    -0.0014922724     0.0003583995
  120  C  8 YZ      0.0000046527    -0.0000077598     0.0000647796     0.0000094159     0.0012968092
  121  N  9  S      0.0005347254     0.0000107827    -0.0000211467     0.0000147534    -0.0000024194
  122  N  9  S      0.0004741520    -0.0004337024     0.0010460842    -0.0007561170     0.0001143116
  123  N  9  S     -0.0666803976     0.0112413065    -0.0245993902     0.0194448472    -0.0025597335
  124  N  9  X     -0.0008108486     0.0000080506     0.0000706848    -0.0000172680     0.0000077201
  125  N  9  Y      0.0013850979    -0.0000257740    -0.0001730957     0.0000403579    -0.0000129329
  126  N  9  Z     -0.0009009065    -0.0000144370     0.0001624869    -0.0000187727     0.0000062742
  127  N  9  X      0.0100192885    -0.0012449288     0.0026791854    -0.0021648135     0.0003116845
  128  N  9  Y     -0.0170812717     0.0020743941    -0.0047901822     0.0038396052    -0.0005197584
  129  N  9  Z      0.0109737347    -0.0015563341     0.0033986058    -0.0024522239     0.0003203803
  130  N  9 XX      0.0008866742    -0.0000784604     0.0002711917    -0.0001574345     0.0000282465
  131  N  9 YY      0.0003604971    -0.0000527531     0.0002307626    -0.0000954594     0.0000198824
  132  N  9 ZZ      0.0007949497    -0.0000630511     0.0002229967    -0.0001550471     0.0000276392
  133  N  9 XY      0.0005023683    -0.0000463716     0.0000079505    -0.0000625883     0.0000079375
  134  N  9 XZ     -0.0003348394     0.0000416401    -0.0000151554     0.0000380772    -0.0000044512
  135  N  9 YZ      0.0005812397    -0.0000604567     0.0000600764    -0.0000639013     0.0000086507
  136  C 10  S      0.0001048448    -0.0000542798    -0.0025090757    -0.0189650891     0.9829013736
  137  C 10  S      0.0000264833     0.0000019874    -0.0006172945    -0.0011184387     0.0404802395
  138  C 10  S      0.0012742461    -0.0003494412    -0.0048258102     0.0233999286    -0.0216597888
  139  C 10  X     -0.0000308109     0.0000213272    -0.0001406363    -0.0003079525     0.0004017465
  140  C 10  Y     -0.0000163258    -0.0000078044     0.0000840418     0.0001125401    -0.0009626965
  141  C 10  Z      0.0000322526    -0.0000019134    -0.0000071918     0.0000531716     0.0006733702
  142  C 10  X      0.0002601363     0.0000874340    -0.0042672833     0.0090511122    -0.0012255756
  143  C 10  Y     -0.0002568704     0.0001125626     0.0042602004    -0.0061287808    -0.0017655093
  144  C 10  Z      0.0001470438    -0.0001561693    -0.0017525411     0.0010144600     0.0022303555
  145  C 10 XX      0.0000188259    -0.0000100478     0.0001046035    -0.0001376582     0.0008225404
  146  C 10 YY     -0.0000059269    -0.0000048388    -0.0000366573    -0.0001289215     0.0000959026
  147  C 10 ZZ      0.0000104112    -0.0000143571     0.0001372545    -0.0000661665     0.0002568214
  148  C 10 XY      0.0000022051    -0.0000095538     0.0001968108     0.0001077798    -0.0001787006
  149  C 10 XZ     -0.0000124121     0.0000107319    -0.0001643793     0.0000418548    -0.0010394291
  150  C 10 YZ     -0.0000045463     0.0000044691     0.0000833639     0.0001906721    -0.0013144224
  151  C 11  S     -0.0000162512     0.0000039161    -0.0007660188    -0.0040833459     0.1114062987
  152  C 11  S      0.0000130239    -0.0000237130     0.0003228746    -0.0001221950     0.0031117290
  153  C 11  S     -0.0006751373     0.0000716523     0.0027893080    -0.0191638811     0.0084497993
  154  C 11  X      0.0000179905    -0.0000010613    -0.0000892962     0.0000473066     0.0018295512
  155  C 11  Y     -0.0000035474     0.0000054995    -0.0000639758     0.0000083283    -0.0000701008
  156  C 11  Z     -0.0000084868    -0.0000048046     0.0001051921    -0.0000312007    -0.0008606737
  157  C 11  X      0.0001334368    -0.0000147505     0.0001921140     0.0043007836     0.0000953514
  158  C 11  Y      0.0001265649    -0.0001075168     0.0001114255     0.0038143618     0.0000506823
  159  C 11  Z     -0.0001883111     0.0001097451    -0.0001977625    -0.0056548449    -0.0000946252
  160  C 11 XX     -0.0000111307     0.0000010348     0.0000122788    -0.0000201885    -0.0017212478
  161  C 11 YY      0.0000011569    -0.0000065250     0.0000973269     0.0000573388    -0.0001708462
  162  C 11 ZZ     -0.0000002607    -0.0000035696     0.0000874757     0.0000323458    -0.0004607265
  163  C 11 XY      0.0000013978     0.0000001632     0.0000315568    -0.0000000852     0.0001371542
  164  C 11 XZ      0.0000083813    -0.0000082446     0.0001035315     0.0000782866     0.0008019502
  165  C 11 YZ      0.0000007610    -0.0000060110     0.0001348483     0.0000598892    -0.0000290537
  166  C 12  S     -0.0000145298     0.0000050810    -0.0002986294    -0.0032445594     0.0200497389
  167  C 12  S     -0.0000134088    -0.0000094914     0.0001598566    -0.0004195420     0.0001637225
  168  C 12  S      0.0000913291     0.0001643782    -0.0016102398     0.0125407054    -0.0023836464
  169  C 12  X      0.0000003779     0.0000071651    -0.0001524192     0.0000045480     0.0000525882
  170  C 12  Y      0.0000065273    -0.0000058040     0.0000079530     0.0000020629     0.0001091483
  171  C 12  Z     -0.0000084703     0.0000018786     0.0000711253    -0.0000041513    -0.0001260577
  172  C 12  X     -0.0000607614    -0.0000413588     0.0007286698    -0.0052081180    -0.0003197852
  173  C 12  Y      0.0000617010    -0.0000684911     0.0000074967     0.0001627604    -0.0018207301
  174  C 12  Z     -0.0000172521     0.0000814398    -0.0003789263     0.0024838763     0.0018231728
  175  C 12 XX     -0.0000018359    -0.0000037585     0.0000598146    -0.0000698722     0.0001241691
  176  C 12 YY     -0.0000003847    -0.0000018510     0.0000690504     0.0000083255     0.0000498233
  177  C 12 ZZ     -0.0000031573    -0.0000017544     0.0000913393    -0.0000113100     0.0000199748
  178  C 12 XY     -0.0000040838     0.0000000211     0.0000430055    -0.0000000714    -0.0000781367
  179  C 12 XZ      0.0000019026    -0.0000020561     0.0000285153     0.0000430431    -0.0000618853
  180  C 12 YZ     -0.0000015791    -0.0000061313     0.0000902972    -0.0000048889    -0.0001227148
  181  C 13  S     -0.0000143387     0.0000069189    -0.0006777172    -0.0027418384    -0.0020907446
  182  C 13  S     -0.0000236584     0.0000040050     0.0003052836    -0.0000963980    -0.0010054566
  183  C 13  S      0.0001959953    -0.0005206657     0.0031216140    -0.0186473467    -0.0017922173
  184  C 13  X     -0.0000018709     0.0000156104    -0.0001404925     0.0000600642     0.0001762506
  185  C 13  Y     -0.0000080309     0.0000015110     0.0000669935    -0.0000117552    -0.0001966603
  186  C 13  Z      0.0000056822    -0.0000090915     0.0000115146    -0.0000193006     0.0000904438
  187  C 13  X     -0.0001356634     0.0001238527     0.0001309025     0.0067794701    -0.0012292361
  188  C 13  Y      0.0001586853    -0.0001545603     0.0000148620    -0.0040322185     0.0014384439
  189  C 13  Z     -0.0000818366     0.0000789696    -0.0000781082     0.0002530240    -0.0006913029
  190  C 13 XX      0.0000083046    -0.0000082978    -0.0000144914    -0.0000561069    -0.0000959216
  191  C 13 YY     -0.0000051237    -0.0000012089     0.0000891368     0.0000491029    -0.0001818225
  192  C 13 ZZ     -0.0000056148    -0.0000046152     0.0001235270     0.0000601137    -0.0002311724
  193  C 13 XY     -0.0000026773    -0.0000023261     0.0000908145     0.0000537772    -0.0000987208
  194  C 13 XZ     -0.0000064932     0.0000047798     0.0000618036     0.0000473542    -0.0000100228
  195  C 13 YZ     -0.0000002221    -0.0000016454     0.0001056109     0.0000359253    -0.0000403781
  196  C 14  S     -0.0001192981     0.0001669260    -0.0021778365    -0.0094461480     0.0006061680
  197  C 14  S     -0.0000396207     0.0000478218    -0.0006072745    -0.0007576188    -0.0003198402
  198  C 14  S     -0.0005722202     0.0009079173    -0.0055256900     0.0220760950    -0.0105354508
  199  C 14  X      0.0000238643    -0.0000292037    -0.0000598250    -0.0002007774    -0.0000865880
  200  C 14  Y      0.0000115142     0.0000078993    -0.0000796732    -0.0001119365     0.0001068995
  201  C 14  Z     -0.0000210098     0.0000070339     0.0001017831     0.0002037470    -0.0000538699
  202  C 14  X      0.0001627478     0.0000132543    -0.0013953769     0.0050970151     0.0064297553
  203  C 14  Y     -0.0003242775     0.0003849052    -0.0043803647     0.0055649404    -0.0011533125
  204  C 14  Z      0.0002581794    -0.0003606884     0.0046813215    -0.0076606765    -0.0021986980
  205  C 14 XX     -0.0000322424     0.0000184220     0.0002336411    -0.0001425754    -0.0000140997
  206  C 14 YY     -0.0000065963     0.0000029442    -0.0000297420    -0.0001351982     0.0002196448
  207  C 14 ZZ     -0.0000136610     0.0000043522    -0.0000236495    -0.0000925875     0.0001375911
  208  C 14 XY      0.0000098039    -0.0000046273    -0.0000641440     0.0000783334    -0.0000595246
  209  C 14 XZ      0.0000016849    -0.0000085942     0.0000033273     0.0000587848     0.0000260617
  210  C 14 YZ     -0.0000023781    -0.0000054805     0.0002052497     0.0001872442    -0.0002676384
  211  H 15  S     -0.0005828741     0.0000714772     0.0002172023    -0.0000363211     0.0000289532
  212  H 15  S     -0.0000993674     0.0009863624     0.0006359603    -0.0001713109     0.0001296526
  213  H 16  S     -0.0000171062    -0.0001845705    -0.0004176149     0.0001148602    -0.0000465648
  214  H 16  S     -0.0000939845     0.0005210566    -0.0005152670    -0.0000553762    -0.0000164319
  215  H 17  S     -0.0001814293     0.0000796609     0.0002808186    -0.0001592906     0.0000581860
  216  H 17  S     -0.0004857048    -0.0001081193     0.0004213084    -0.0003123188     0.0001980338
  217  H 18  S      0.0002258426    -0.0025561797    -0.0010699575     0.0000293859    -0.0001298657
  218  H 18  S      0.0003944180     0.0068913699    -0.0020088739     0.0007033541     0.0000749664
  219  H 19  S      0.0007210935    -0.0005304382     0.0003986386     0.0004158319    -0.0000015885
  220  H 19  S     -0.0000018867    -0.0006953708     0.0009974332    -0.0005023205     0.0001214064
  221  H 20  S     -0.0003347912    -0.0006207020    -0.0003919276    -0.0001021264    -0.0000648096
  222  H 20  S     -0.0000908928    -0.0016940443    -0.0009717754     0.0002835311    -0.0002051312
  223  H 21  S      0.0000573362     0.0000135240    -0.0006402241     0.0010047086    -0.0023948325
  224  H 21  S     -0.0001556604    -0.0000706479    -0.0021907039     0.0011835798     0.0069016106
  225  H 22  S     -0.0000139174     0.0000168028    -0.0001482467    -0.0002990427    -0.0005801822
  226  H 22  S      0.0000108084     0.0000685400    -0.0007035510    -0.0005929329    -0.0007742188
  227  H 23  S      0.0000049993     0.0000043722    -0.0000613421     0.0003958589     0.0003040411
  228  H 23  S      0.0000027953     0.0000117823    -0.0003198507     0.0003210121     0.0007738477
  229  H 24  S      0.0000213306    -0.0000135899    -0.0001317185    -0.0002999234     0.0004490061
  230  H 24  S      0.0000805334     0.0000008482    -0.0006676403    -0.0006090320     0.0008873327
  231  H 25  S     -0.0000013503     0.0000540255    -0.0006669438     0.0009520048     0.0006711125
  232  H 25  S     -0.0002423542     0.0000521565    -0.0022395065     0.0013700664     0.0025196764
  233  C 26  S     -0.0016501114    -0.0000764315     0.9069444999     0.3954842996     0.0102303133
  234  C 26  S     -0.0003900767    -0.0001034191     0.0389519303     0.0234971533    -0.0006151464
  235  C 26  S      0.0070346937    -0.0040862883     0.0450921244     0.0067547454    -0.0136378457
  236  C 26  X      0.0001249575     0.0001755993    -0.0001330440     0.0026832183    -0.0001515744
  237  C 26  Y      0.0003249854    -0.0001925627     0.0000083496     0.0000413197     0.0001415379
  238  C 26  Z     -0.0003192565     0.0001327931     0.0000758804    -0.0013661106    -0.0000528074
  239  C 26  X     -0.0083566821    -0.0029969565    -0.0325025898     0.0897469496    -0.0112314853
  240  C 26  Y     -0.0008102441    -0.0001423215     0.0005477799    -0.0002007309    -0.0023365994
  241  C 26  Z      0.0042907775     0.0017185280     0.0163456546    -0.0449766201     0.0078210169
  242  C 26 XX     -0.0003163510    -0.0000056775     0.0042955524     0.0031306601    -0.0002301698
  243  C 26 YY     -0.0001559005    -0.0000665050    -0.0008511360    -0.0003572436    -0.0001816482
  244  C 26 ZZ     -0.0002757313     0.0000665950     0.0004538056     0.0004959998    -0.0001754478
  245  C 26 XY     -0.0000773037     0.0000061490    -0.0000382860    -0.0000439984     0.0000207252
  246  C 26 XZ      0.0001695546    -0.0000992330    -0.0029714928    -0.0020310789     0.0000285559
  247  C 26 YZ      0.0000209259    -0.0002334759     0.0000288734     0.0000136934     0.0000189989
  248  C 27  S      0.0011727655     0.0007264002     0.3953389365    -0.9069184769    -0.0169036857
  249  C 27  S      0.0008984115     0.0002417577     0.0140171145    -0.0465456680    -0.0006049198
  250  C 27  S      0.0044163777     0.0033899205     0.0327948170    -0.0568453630     0.0033779049
  251  C 27  X     -0.0002513462     0.0000034550     0.0021541870     0.0021265824     0.0002220194
  252  C 27  Y     -0.0000365329     0.0000272877     0.0000063413     0.0000354882     0.0000551873
  253  C 27  Z      0.0001394461    -0.0000222704    -0.0010834405    -0.0011023271    -0.0001615776
  254  C 27  X     -0.0012623564    -0.0026833415     0.0271287264     0.0546383968    -0.0196488942
  255  C 27  Y      0.0007350908    -0.0002488576    -0.0006156097    -0.0003601686     0.0033470263
  256  C 27  Z      0.0003395950     0.0015530427    -0.0133525662    -0.0272667664     0.0068417829
  257  C 27 XX      0.0002187376    -0.0000119193     0.0008476411    -0.0050775577     0.0002308478
  258  C 27 YY      0.0001431746     0.0000538559    -0.0000000237     0.0004113929     0.0001407741
  259  C 27 ZZ      0.0001540821     0.0000530353     0.0001783540    -0.0009482911     0.0003257765
  260  C 27 XY     -0.0000322152     0.0000247918    -0.0000334325     0.0000356571     0.0001872534
  261  C 27 XZ     -0.0000343129     0.0000182172    -0.0004481153     0.0031471190    -0.0003116059
  262  C 27 YZ      0.0000146092    -0.0000013480     0.0000258127    -0.0000479128    -0.0002565425
  263  C 28  S     -0.0180661866    -0.0007071045     0.0005989713    -0.0005599386    -0.0000435531
  264  C 28  S     -0.0006392022    -0.0004255808    -0.0013395837     0.0010661175    -0.0000776688
  265  C 28  S      0.0784603415    -0.0276712292     0.0019727750    -0.0254237949     0.0036779965
  266  C 28  X     -0.0010452331     0.0001227461    -0.0007093254     0.0001414762     0.0000146673
  267  C 28  Y      0.0017661484    -0.0000996223     0.0004837853    -0.0001670455     0.0000585460
  268  C 28  Z     -0.0008760474     0.0000039481    -0.0001242149     0.0000506774    -0.0000445951
  269  C 28  X      0.0185271465    -0.0035584602     0.0308061985    -0.0165360433     0.0035492653
  270  C 28  Y     -0.0248702018     0.0085131757    -0.0407159025     0.0250772033    -0.0030739273
  271  C 28  Z      0.0129870326    -0.0061492576     0.0237661954    -0.0144697041     0.0010612682
  272  C 28 XX     -0.0008717313     0.0001187435     0.0000114413    -0.0001052295     0.0000333952
  273  C 28 YY     -0.0020482990     0.0000716135     0.0000707679     0.0002705216    -0.0000129326
  274  C 28 ZZ     -0.0009600522     0.0002340648     0.0000020874     0.0001639510     0.0000301587
  275  C 28 XY      0.0011991127    -0.0000709533    -0.0001116740     0.0000525154     0.0000148991
  276  C 28 XZ     -0.0008725857     0.0000536703    -0.0001682532     0.0000541356    -0.0000535803
  277  C 28 YZ      0.0013359013    -0.0002481009    -0.0003417573    -0.0001443744    -0.0000287845

                         11               12               13               14               15
                  -10.5943242151   -10.5942086682   -10.5935323107   -10.5931498931   -10.5923494167
    1  C  1  S     -0.0076651800    -0.0002100466     0.0000247343     0.0056694970     0.0000102923
    2  C  1  S      0.0020271574     0.0001235944    -0.0000357218    -0.0027989012    -0.0000012068
    3  C  1  S     -0.0163413956     0.0007085190    -0.0001254335     0.0177925771    -0.0004404674
    4  C  1  X      0.0002478300     0.0000497029    -0.0000107322    -0.0004885924    -0.0000099027
    5  C  1  Y      0.0003641658    -0.0000205673    -0.0000002361    -0.0004370457     0.0000011862
    6  C  1  Z     -0.0000958522    -0.0000207267     0.0000055609    -0.0004918243     0.0000022912
    7  C  1  X     -0.0036566137     0.0003146462    -0.0000344294     0.0094199988    -0.0000959038
    8  C  1  Y     -0.0038120889     0.0003899692     0.0000016000     0.0025739439    -0.0000001892
    9  C  1  Z      0.0057827231    -0.0005354601     0.0000099175    -0.0077279355     0.0001109854
   10  C  1 XX     -0.0001786419     0.0000405297    -0.0000055546     0.0003219981    -0.0000011074
   11  C  1 YY      0.0001416415     0.0000043583    -0.0000041188    -0.0001814270     0.0000008998
   12  C  1 ZZ     -0.0001761158     0.0000077468    -0.0000049487     0.0011112535    -0.0000047649
   13  C  1 XY     -0.0001215427     0.0000195448    -0.0000007814     0.0001577691    -0.0000011718
   14  C  1 XZ     -0.0007731795    -0.0000291272    -0.0000005918     0.0007313780    -0.0000005329
   15  C  1 YZ     -0.0004393358     0.0000239982    -0.0000029564     0.0002341970     0.0000014293
   16  C  2  S      0.6876380244     0.0118329424    -0.0003935630    -0.7116491045     0.0000254516
   17  C  2  S      0.0282586923     0.0004737948    -0.0000201442    -0.0316747744    -0.0000027247
   18  C  2  S     -0.0112354609    -0.0013728971     0.0000928857     0.0326329378     0.0002454591
   19  C  2  X      0.0006326347     0.0000229848    -0.0000042596    -0.0015516485    -0.0000022231
   20  C  2  Y     -0.0001004470     0.0000053716    -0.0000003430    -0.0015597731     0.0000024524
   21  C  2  Z      0.0012584694     0.0000185715    -0.0000018496     0.0011137173    -0.0000011548
   22  C  2  X     -0.0007667534    -0.0003764961     0.0000215410     0.0019495114     0.0000748494
   23  C  2  Y     -0.0006634615    -0.0006077484     0.0000201361     0.0021927594     0.0000356029
   24  C  2  Z      0.0000671488     0.0002590996    -0.0000105223    -0.0034486634     0.0000255057
   25  C  2 XX      0.0001835465     0.0000247665    -0.0000026135    -0.0001862298    -0.0000012301
   26  C  2 YY      0.0000826818    -0.0000064739    -0.0000022621    -0.0007921524    -0.0000024613
   27  C  2 ZZ     -0.0001006679    -0.0000091938     0.0000001524    -0.0011581666     0.0000015900
   28  C  2 XY      0.0006329858     0.0000050914    -0.0000008700    -0.0012260119    -0.0000012813
   29  C  2 XZ      0.0002591484     0.0000169444    -0.0000014265     0.0001429067     0.0000002843
   30  C  2 YZ      0.0001487863    -0.0000027098     0.0000010001     0.0009640907     0.0000003648
   31  C  3  S      0.7114011081     0.0102956007     0.0002869405     0.6878657173     0.0001538544
   32  C  3  S      0.0293532682     0.0003327967     0.0000233268     0.0307212370     0.0000060885
   33  C  3  S     -0.0134156408     0.0017381895    -0.0002112176    -0.0323304203    -0.0003454740
   34  C  3  X      0.0011572060    -0.0000155501     0.0000028852    -0.0000887440    -0.0000013466
   35  C  3  Y      0.0007328279     0.0000382866    -0.0000041896    -0.0011519410    -0.0000064175
   36  C  3  Z      0.0002368922     0.0000044420     0.0000009018     0.0021840269    -0.0000037344
   37  C  3  X     -0.0002689768     0.0001909012    -0.0000495164     0.0011732324    -0.0001010501
   38  C  3  Y      0.0003919598    -0.0000522187    -0.0000053040     0.0030639463    -0.0000100871
   39  C  3  Z     -0.0015239420     0.0007561306    -0.0000639984    -0.0030376869    -0.0001321124
   40  C  3 XX     -0.0001066434    -0.0000186595     0.0000019618     0.0001443546    -0.0000016649
   41  C  3 YY     -0.0002430511    -0.0000150270     0.0000033189     0.0003550487     0.0000015921
   42  C  3 ZZ      0.0006270041     0.0000043419     0.0000021196     0.0016456846    -0.0000031865
   43  C  3 XY      0.0002448854     0.0000220928    -0.0000024214     0.0010184321    -0.0000039419
   44  C  3 XZ      0.0004486988     0.0000087456     0.0000001313    -0.0002367030    -0.0000024524
   45  C  3 YZ      0.0000552538     0.0000088150    -0.0000017608    -0.0008772625    -0.0000018416
   46  C  4  S     -0.0108606725    -0.0003183182     0.0000030903    -0.0072899710    -0.0000148403
   47  C  4  S      0.0020632313     0.0000044767     0.0000076174     0.0026484084    -0.0000354735
   48  C  4  S     -0.0159926292    -0.0008261247     0.0003053623    -0.0174348216     0.0009518611
   49  C  4  X      0.0000047949     0.0000199727     0.0000004604     0.0004277981     0.0000199524
   50  C  4  Y     -0.0000859735     0.0000037624    -0.0000056171     0.0003643336    -0.0000010977
   51  C  4  Z      0.0004866430    -0.0000126644     0.0000111706     0.0005798803    -0.0000019685
   52  C  4  X      0.0013560085     0.0012578983    -0.0000527440    -0.0023486516     0.0000314627
   53  C  4  Y      0.0052056245     0.0006989209    -0.0001485218     0.0095763521    -0.0003473588
   54  C  4  Z     -0.0052562786    -0.0007452003     0.0000907059    -0.0073185041     0.0002119652
   55  C  4 XX     -0.0004617554     0.0000792017    -0.0000072033    -0.0007512030     0.0000012688
   56  C  4 YY      0.0001562248    -0.0000035879     0.0000057657    -0.0004886843    -0.0000008518
   57  C  4 ZZ      0.0000653532    -0.0000201758     0.0000024112    -0.0000149947    -0.0000030632
   58  C  4 XY     -0.0003650692    -0.0000388349    -0.0000009159    -0.0007839959    -0.0000052732
   59  C  4 XZ     -0.0005372064    -0.0000417064     0.0000077884    -0.0004915251     0.0000056532
   60  C  4 YZ     -0.0005720193     0.0000054362    -0.0000061518    -0.0002588795    -0.0000036999
   61  C  5  S      0.0003671493     0.0005574859    -0.0000382925     0.0000500781    -0.0000519491
   62  C  5  S     -0.0015525909    -0.0006944613    -0.0000373035    -0.0008780284    -0.0000049529
   63  C  5  S      0.0059767458    -0.0011486052     0.0015040298     0.0271730326     0.0014637211
   64  C  5  X      0.0003581373    -0.0001038880    -0.0000123698     0.0001676062    -0.0000154822
   65  C  5  Y      0.0001447116     0.0001186477     0.0000013751    -0.0000028087     0.0000250875
   66  C  5  Z      0.0000328699    -0.0000696577     0.0000082509     0.0002054636    -0.0000111241
   67  C  5  X     -0.0068360394    -0.0051784137     0.0013757735    -0.0122005352     0.0014419014
   68  C  5  Y      0.0016443446    -0.0030381461    -0.0000155187     0.0011404187    -0.0005080831
   69  C  5  Z     -0.0018085783     0.0054544950    -0.0006781996     0.0001139352    -0.0002371134
   70  C  5 XX      0.0002052599    -0.0000616252     0.0000125234     0.0003025734    -0.0000011026
   71  C  5 YY     -0.0004299224    -0.0001047191    -0.0000101514    -0.0001425164     0.0000013634
   72  C  5 ZZ     -0.0002531671    -0.0000676362    -0.0000078388    -0.0001623895     0.0000034787
   73  C  5 XY     -0.0000737552     0.0000221665    -0.0000034830    -0.0000785587     0.0000052287
   74  C  5 XZ      0.0002807522    -0.0000589735    -0.0000139720     0.0000739859    -0.0000123471
   75  C  5 YZ     -0.0002318247    -0.0000562835    -0.0000013971    -0.0000090426    -0.0000106858
   76  C  6  S      0.0035296923    -0.0000492607     0.0000380441    -0.0001739095    -0.0000758154
   77  C  6  S     -0.0005698919    -0.0000294977    -0.0000021037    -0.0000004939    -0.0000130622
   78  C  6  S      0.0160292390     0.0004836012    -0.0000637771    -0.0002077326    -0.0001275893
   79  C  6  X      0.0001596493     0.0000002891     0.0000049112     0.0001791468    -0.0000015605
   80  C  6  Y     -0.0003680654     0.0000192813     0.0000024108     0.0003096677     0.0000014530
   81  C  6  Z     -0.0002361443    -0.0000116396    -0.0000008350    -0.0003765711     0.0000079411
   82  C  6  X     -0.0034963937    -0.0000456007    -0.0000065088     0.0009388778    -0.0000248768
   83  C  6  Y     -0.0057389673    -0.0001933740     0.0000108462     0.0014767118    -0.0000097609
   84  C  6  Z     -0.0062940392    -0.0003734766     0.0000285264    -0.0016202822     0.0000778975
   85  C  6 XX      0.0000257768    -0.0000296438     0.0000045016    -0.0000319759     0.0000015282
   86  C  6 YY      0.0003798482     0.0000126359    -0.0000016131    -0.0002415991    -0.0000008331
   87  C  6 ZZ      0.0003365585     0.0000284786    -0.0000024335     0.0002649755    -0.0000066970
   88  C  6 XY      0.0001287788    -0.0000150224    -0.0000009744    -0.0001136327    -0.0000011367
   89  C  6 XZ      0.0001385724     0.0000282477    -0.0000050018    -0.0000418681    -0.0000011944
   90  C  6 YZ      0.0004992559     0.0000021327     0.0000002953     0.0000370275    -0.0000027032
   91  C  7  S     -0.0002066659     0.0001416485     0.0000209597     0.0006485474     0.0000269112
   92  C  7  S     -0.0000689390     0.0000333774    -0.0000261386    -0.0008114697    -0.0000207956
   93  C  7  S      0.0045710952    -0.0017246651     0.0006481989     0.0000574612     0.0006953422
   94  C  7  X     -0.0000337787     0.0000120524    -0.0000060991    -0.0000700913    -0.0000054971
   95  C  7  Y      0.0000576673    -0.0000573612     0.0000047660    -0.0001307537     0.0000029628
   96  C  7  Z     -0.0001018766     0.0000509894    -0.0000016038     0.0000352915     0.0000004297
   97  C  7  X     -0.0019193041     0.0022006960    -0.0003496587    -0.0020870187    -0.0002786904
   98  C  7  Y      0.0057516718    -0.0025740795     0.0006077958     0.0010790195     0.0005767821
   99  C  7  Z     -0.0027740279     0.0013018400    -0.0003919953    -0.0013185229    -0.0004019216
  100  C  7 XX     -0.0000072768    -0.0000209227    -0.0000041158    -0.0000662472    -0.0000056614
  101  C  7 YY      0.0000912304     0.0000009221    -0.0000015247    -0.0001908842     0.0000011477
  102  C  7 ZZ      0.0000136099    -0.0000013373    -0.0000035653    -0.0001168949    -0.0000022897
  103  C  7 XY      0.0000219545     0.0000059535    -0.0000023131    -0.0000870293    -0.0000022128
  104  C  7 XZ     -0.0000169267     0.0000039115     0.0000015322     0.0001190320     0.0000040885
  105  C  7 YZ     -0.0000833567    -0.0000103831    -0.0000028578    -0.0000052159    -0.0000031855
  106  C  8  S      0.0002047832    -0.0139887455     0.0021972078     0.0000885321     0.0004650026
  107  C  8  S      0.0000262736    -0.0011574933    -0.0003656167    -0.0001408907    -0.0001591093
  108  C  8  S     -0.0000493374     0.0262151274    -0.0041106895    -0.0003149870    -0.0031557438
  109  C  8  X     -0.0000139052    -0.0009646489    -0.0000899895     0.0000011190    -0.0000574260
  110  C  8  Y      0.0000179166     0.0008704387     0.0000112845     0.0000206024     0.0004220466
  111  C  8  Z     -0.0000647785    -0.0003070784     0.0000352474    -0.0000378294    -0.0003560907
  112  C  8  X      0.0002805091    -0.0134326171     0.0007974030     0.0004019161     0.0013299523
  113  C  8  Y     -0.0009994190     0.0091967434    -0.0009810856    -0.0004706659    -0.0036667945
  114  C  8  Z      0.0014101817    -0.0016057369     0.0004915274     0.0005451465     0.0026728070
  115  C  8 XX      0.0000283641    -0.0009592887     0.0001992564    -0.0000227177     0.0002137123
  116  C  8 YY      0.0000192715    -0.0010902594     0.0000798408    -0.0000283195     0.0002617643
  117  C  8 ZZ      0.0000210011    -0.0002152682     0.0000411887    -0.0000142432     0.0003003076
  118  C  8 XY     -0.0000534688     0.0011796901    -0.0001096614    -0.0000145058     0.0000355265
  119  C  8 XZ     -0.0000170505    -0.0004864226    -0.0000914424    -0.0000172626    -0.0001528140
  120  C  8 YZ      0.0000051415     0.0006079172    -0.0001645324     0.0000119069    -0.0002862283
  121  N  9  S      0.0000043768    -0.0000027945     0.0000002617     0.0000025342     0.0000001274
  122  N  9  S     -0.0001938116     0.0001394677    -0.0000161186    -0.0001199033    -0.0000096155
  123  N  9  S      0.0041294107    -0.0026207152     0.0004547221     0.0021014612     0.0003791127
  124  N  9  X     -0.0000885348    -0.0000246103    -0.0000008919     0.0000506249    -0.0000038171
  125  N  9  Y     -0.0000150127    -0.0000157685     0.0000015018     0.0000269131     0.0000009591
  126  N  9  Z     -0.0000500018     0.0000278947    -0.0000010948     0.0000141992     0.0000012139
  127  N  9  X     -0.0009100948     0.0000907947    -0.0000535000     0.0001000319    -0.0000618733
  128  N  9  Y      0.0004830198    -0.0005845724     0.0000852591     0.0006570930     0.0000640231
  129  N  9  Z     -0.0007016329     0.0005072034    -0.0000541145    -0.0002044677    -0.0000281106
  130  N  9 XX     -0.0000239935     0.0000569621    -0.0000029291    -0.0000400929     0.0000008660
  131  N  9 YY     -0.0000897963     0.0000231845    -0.0000026736     0.0000038002    -0.0000016266
  132  N  9 ZZ     -0.0000283441     0.0000253123    -0.0000032893    -0.0000277070    -0.0000020628
  133  N  9 XY     -0.0000152982    -0.0000040703    -0.0000009323    -0.0000048005    -0.0000010605
  134  N  9 XZ      0.0000287790    -0.0000038633     0.0000004446    -0.0000017228    -0.0000000106
  135  N  9 YZ     -0.0000020317     0.0000249461    -0.0000007528    -0.0000179825     0.0000015573
  136  C 10  S     -0.0016410828    -0.0026105174    -0.0514965605    -0.0002363180    -0.1010070500
  137  C 10  S     -0.0000132424    -0.0004860971    -0.0029568046    -0.0000005177    -0.0053874528
  138  C 10  S      0.0016968757    -0.0112806571     0.0015290427     0.0006650946     0.0203692100
  139  C 10  X     -0.0000384554    -0.0000121221    -0.0003395972    -0.0000173997    -0.0018088198
  140  C 10  Y     -0.0000148601    -0.0000881435     0.0001614363    -0.0000021545     0.0001315094
  141  C 10  Z      0.0000253486     0.0000866962     0.0000244870     0.0000059574     0.0007944777
  142  C 10  X      0.0001393732     0.0055972079    -0.0022862989     0.0000502515     0.0006564892
  143  C 10  Y     -0.0005199939     0.0008717457    -0.0021365359    -0.0002624204    -0.0013184810
  144  C 10  Z      0.0002483691    -0.0036255036     0.0031054010     0.0001440649     0.0008720615
  145  C 10 XX      0.0000200723     0.0000406609    -0.0003017920     0.0000066943    -0.0017715880
  146  C 10 YY      0.0000201799     0.0002219363     0.0000242462     0.0000169098    -0.0001480905
  147  C 10 ZZ     -0.0000005327     0.0000638299    -0.0000959130     0.0000068968    -0.0005296846
  148  C 10 XY      0.0000100540    -0.0001717152    -0.0000438548     0.0000062085     0.0000771719
  149  C 10 XZ     -0.0000244204     0.0000951898     0.0002423338    -0.0000110210     0.0010652101
  150  C 10 YZ      0.0000046399    -0.0002156905     0.0000438840    -0.0000047655     0.0003003613
  151  C 11  S     -0.0003564515     0.0043535793     0.2900949387    -0.0002364910     0.9385131015
  152  C 11  S      0.0000228663    -0.0008289811     0.0105869487     0.0000065394     0.0390524392
  153  C 11  S     -0.0006598477    -0.0010102423     0.0048674921    -0.0002469289    -0.0378936248
  154  C 11  X      0.0000177092    -0.0000190606    -0.0013378904     0.0000052507    -0.0000957566
  155  C 11  Y     -0.0000040131     0.0002504865     0.0010208235    -0.0000017907    -0.0010775897
  156  C 11  Z      0.0000040443    -0.0002190283    -0.0002551743     0.0000037829     0.0010320989
  157  C 11  X      0.0001364042    -0.0005134874    -0.0016971043     0.0000549620     0.0010797928
  158  C 11  Y      0.0001894295    -0.0014720875     0.0001902462     0.0001014450     0.0028954409
  159  C 11  Z     -0.0002223091     0.0016036051     0.0006844605    -0.0001154781    -0.0031885844
  160  C 11 XX     -0.0000081808    -0.0002041829    -0.0005722293    -0.0000028479     0.0017778811
  161  C 11 YY      0.0000106171    -0.0002330150    -0.0008400653     0.0000060900     0.0003597806
  162  C 11 ZZ      0.0000023062    -0.0001641968    -0.0002368099     0.0000012462    -0.0001209878
  163  C 11 XY     -0.0000011973     0.0000716816     0.0007290789    -0.0000008178    -0.0012203095
  164  C 11 XZ      0.0000068056    -0.0001090394    -0.0005064745     0.0000042563    -0.0005861771
  165  C 11 YZ      0.0000013579    -0.0000846307     0.0002003440     0.0000020789    -0.0009574981
  166  C 12  S     -0.0010476609     0.0694481042     0.9295741383    -0.0003629454    -0.2813572104
  167  C 12  S     -0.0000360143     0.0021439373     0.0375096823    -0.0000094738    -0.0127074734
  168  C 12  S      0.0000972438    -0.0036626446    -0.0253053285     0.0000022576     0.0234832918
  169  C 12  X      0.0000007085     0.0001004524    -0.0004836745    -0.0000020822     0.0015455991
  170  C 12  Y      0.0000149466    -0.0000869288    -0.0001615673     0.0000072383    -0.0013993010
  171  C 12  Z     -0.0000042062     0.0000285014     0.0003920579    -0.0000008707     0.0004955586
  172  C 12  X     -0.0000268841    -0.0013416524     0.0032160212    -0.0000069310    -0.0021518589
  173  C 12  Y      0.0000285504     0.0018494268    -0.0002051818     0.0000271048    -0.0000839041
  174  C 12  Z     -0.0000406026    -0.0010099409    -0.0014390719    -0.0000324702     0.0011648189
  175  C 12 XX     -0.0000009336     0.0001169321     0.0000894114     0.0000027811    -0.0010658247
  176  C 12 YY     -0.0000017690     0.0000394642     0.0000492759     0.0000005326    -0.0011076384
  177  C 12 ZZ     -0.0000048962     0.0000090118    -0.0001452812    -0.0000001688    -0.0002392018
  178  C 12 XY     -0.0000016331    -0.0000854459    -0.0003818921    -0.0000001564     0.0012377798
  179  C 12 XZ      0.0000036992    -0.0000859939    -0.0003353684     0.0000013108    -0.0002871531
  180  C 12 YZ      0.0000015804    -0.0001711590    -0.0009992572     0.0000027167     0.0009391236
  181  C 13  S     -0.0020657804     0.1384947509     0.1444133514     0.0003080792    -0.0932194420
  182  C 13  S     -0.0000917952     0.0041627700     0.0045616023     0.0000028160    -0.0038454419
  183  C 13  S      0.0003496591     0.0083614460     0.0088402677     0.0003826082    -0.0043266904
  184  C 13  X     -0.0000343279     0.0017690266    -0.0006076220    -0.0000081396     0.0003484020
  185  C 13  Y     -0.0000015306    -0.0000636331    -0.0010656954     0.0000011183     0.0004375325
  186  C 13  Z      0.0000278500    -0.0008364491     0.0012798707     0.0000076964    -0.0005755705
  187  C 13  X     -0.0002131115     0.0000215690    -0.0023959243    -0.0001269122    -0.0022960917
  188  C 13  Y      0.0001840963    -0.0000831044     0.0003087906     0.0000682160    -0.0005334127
  189  C 13  Z     -0.0000394365     0.0000651292     0.0009297670     0.0000080550     0.0016479966
  190  C 13 XX      0.0000365663    -0.0016195531    -0.0000078379     0.0000066202     0.0001484091
  191  C 13 YY     -0.0000068040    -0.0002052794    -0.0007770491    -0.0000029300     0.0004218972
  192  C 13 ZZ      0.0000079472    -0.0006026639    -0.0008951103     0.0000027980     0.0004492788
  193  C 13 XY     -0.0000042046    -0.0000402376    -0.0003231594    -0.0000000125     0.0000844908
  194  C 13 XZ     -0.0000239466     0.0008862096     0.0002161468    -0.0000051963    -0.0001132638
  195  C 13 YZ     -0.0000035780     0.0000631465     0.0008318732    -0.0000007566    -0.0003961243
  196  C 14  S     -0.0154507304     0.9772115816    -0.0879305601     0.0013799230     0.0287268592
  197  C 14  S     -0.0006680842     0.0402114495    -0.0043283468     0.0000182374     0.0010447982
  198  C 14  S     -0.0008445252    -0.0212447636    -0.0012155719    -0.0007706357    -0.0043695857
  199  C 14  X      0.0000458685    -0.0002748827     0.0000214279     0.0000301852     0.0001070560
  200  C 14  Y     -0.0000258410     0.0009721319    -0.0002019987    -0.0000117592    -0.0000885205
  201  C 14  Z     -0.0000062888    -0.0007470531     0.0001734824    -0.0000084269     0.0000267373
  202  C 14  X      0.0001198134    -0.0027274775    -0.0030952029    -0.0000757812     0.0010774980
  203  C 14  Y     -0.0004026118     0.0020099604     0.0018584188    -0.0001786396    -0.0006565074
  204  C 14  Z      0.0001488716    -0.0004561296    -0.0001314402     0.0001290980     0.0000550315
  205  C 14 XX     -0.0000538931     0.0012498361    -0.0002034099    -0.0000170158    -0.0000931349
  206  C 14 YY     -0.0000262497     0.0001301080     0.0000278971    -0.0000064431    -0.0001266657
  207  C 14 ZZ      0.0000113122    -0.0002412621     0.0000462233     0.0000021653    -0.0000853395
  208  C 14 XY      0.0000219370    -0.0009740894     0.0001014267    -0.0000044591     0.0000406326
  209  C 14 XZ      0.0000246820    -0.0005594711     0.0000660569     0.0000128766    -0.0000591716
  210  C 14 YZ      0.0000037695    -0.0009436370    -0.0000086158    -0.0000088299    -0.0000249115
  211  H 15  S     -0.0004112585     0.0000667640     0.0000041073     0.0008618431     0.0000031116
  212  H 15  S     -0.0004713626     0.0001811698     0.0000108215     0.0019242910     0.0000039317
  213  H 16  S     -0.0022884100    -0.0001090847     0.0000032234     0.0018669106     0.0000012809
  214  H 16  S      0.0039735189    -0.0000365055    -0.0000040266    -0.0066024095    -0.0000056051
  215  H 17  S     -0.0023793148    -0.0000104219    -0.0000028817    -0.0017824987    -0.0000070491
  216  H 17  S      0.0041794732     0.0001047513     0.0000041967     0.0064864329    -0.0000164097
  217  H 18  S     -0.0003926117    -0.0001383299     0.0000012402    -0.0008351286     0.0000019692
  218  H 18  S     -0.0004192933    -0.0002259729     0.0000438107    -0.0018958955     0.0000492101
  219  H 19  S      0.0005610480    -0.0000120021     0.0000042520    -0.0000141798     0.0000048191
  220  H 19  S      0.0017046765     0.0002108146    -0.0000136794    -0.0000442179    -0.0000109036
  221  H 20  S     -0.0014729609    -0.0000183093    -0.0000013475     0.0000306687     0.0000018311
  222  H 20  S     -0.0007838053    -0.0000096719     0.0000060229     0.0000190907     0.0000163269
  223  H 21  S      0.0000462829     0.0006893810     0.0003826089     0.0000068254    -0.0000737150
  224  H 21  S     -0.0000692881     0.0025342033    -0.0002423002     0.0000775353    -0.0026799196
  225  H 22  S     -0.0000221293     0.0004385694    -0.0009631237    -0.0000112226    -0.0026385361
  226  H 22  S     -0.0000229970     0.0008897677     0.0005885246    -0.0000384677     0.0071179893
  227  H 23  S     -0.0000009489     0.0001473920    -0.0028239217    -0.0000001953     0.0005957735
  228  H 23  S     -0.0000108367     0.0010500840     0.0055807552    -0.0000038170    -0.0034679642
  229  H 24  S      0.0000323529    -0.0006630072    -0.0004596007     0.0000058405     0.0006697169
  230  H 24  S      0.0000574953    -0.0006402348    -0.0002203219    -0.0000103372     0.0004656666
  231  H 25  S      0.0000167313    -0.0023702302     0.0005583934    -0.0000379437    -0.0000000895
  232  H 25  S     -0.0000753960     0.0067842742    -0.0000377510     0.0001075694     0.0005807918
  233  C 26  S     -0.0012837344     0.0061429293     0.0014164795    -0.0015534130     0.0007898628
  234  C 26  S      0.0002192020    -0.0009530022    -0.0000909112     0.0005885747    -0.0000739969
  235  C 26  S      0.0016605468    -0.0169088152    -0.0021588089     0.0029661029    -0.0011681194
  236  C 26  X     -0.0000849038    -0.0000730982    -0.0000642174    -0.0001082825    -0.0000406215
  237  C 26  Y     -0.0000343561    -0.0001553783     0.0000055866    -0.0000126009    -0.0000171339
  238  C 26  Z     -0.0000671568     0.0001748384     0.0000278490     0.0001376482     0.0000365089
  239  C 26  X      0.0001279186    -0.0149091054     0.0012886877     0.0038873531     0.0014167798
  240  C 26  Y     -0.0003978190     0.0024485892    -0.0001100407    -0.0002340900     0.0001849792
  241  C 26  Z      0.0024961786     0.0052786654    -0.0005524149    -0.0001684702    -0.0008911930
  242  C 26 XX      0.0000401463    -0.0002674805    -0.0000276592    -0.0000091526    -0.0000054626
  243  C 26 YY      0.0000312631    -0.0001874569    -0.0000380383     0.0001413930    -0.0000305497
  244  C 26 ZZ      0.0001439729    -0.0002170317    -0.0000363592     0.0002133318    -0.0000198760
  245  C 26 XY      0.0000203968    -0.0000088720    -0.0000017598    -0.0000126577     0.0000055693
  246  C 26 XZ     -0.0000733945     0.0000617922    -0.0000074668    -0.0000654462    -0.0000233692
  247  C 26 YZ     -0.0000424018     0.0000124272    -0.0000036470    -0.0000343443    -0.0000085837
  248  C 27  S      0.0001611794    -0.0083524819    -0.0024574900     0.0017902623    -0.0008061177
  249  C 27  S      0.0000987100    -0.0001403071     0.0002085743    -0.0001165440     0.0001193487
  250  C 27  S     -0.0001836174     0.0062195864    -0.0001961107    -0.0040613026    -0.0007884979
  251  C 27  X      0.0000613038     0.0002924255     0.0001531249     0.0000502797     0.0000738562
  252  C 27  Y     -0.0000173717    -0.0000687774     0.0000186031    -0.0000148232     0.0001293254
  253  C 27  Z      0.0000642910    -0.0000850056    -0.0000943651     0.0000144405    -0.0001554851
  254  C 27  X     -0.0008699015    -0.0197418568    -0.0010216228     0.0015370957    -0.0002776216
  255  C 27  Y      0.0004418560    -0.0029992117     0.0002000966     0.0002306236     0.0000511560
  256  C 27  Z     -0.0012461892     0.0126918359     0.0003350542    -0.0017132952     0.0000979329
  257  C 27 XX     -0.0000226816     0.0005906289    -0.0000166840    -0.0000478049    -0.0000757504
  258  C 27 YY      0.0000214997     0.0001600777     0.0000437666    -0.0000385427     0.0000281095
  259  C 27 ZZ     -0.0000308164     0.0000271566     0.0000717896    -0.0000572471     0.0000605557
  260  C 27 XY      0.0000262917    -0.0003217078     0.0000651035     0.0000074506     0.0000793277
  261  C 27 XZ      0.0000679760    -0.0000589115     0.0000326547     0.0000239618     0.0000176377
  262  C 27 YZ     -0.0000072763    -0.0000227541     0.0000698327     0.0000002546     0.0000135744
  263  C 28  S      0.0001407585     0.0002636781    -0.0000162144    -0.0001166265     0.0000038004
  264  C 28  S     -0.0014964364    -0.0002145017     0.0000364775     0.0010073902     0.0000298878
  265  C 28  S      0.0035409821    -0.0028682503    -0.0005137421    -0.0274668234    -0.0008882558
  266  C 28  X      0.0002161676    -0.0001105590     0.0000108381    -0.0001853331     0.0000015452
  267  C 28  Y     -0.0001232646     0.0000381778    -0.0000039014    -0.0001260851    -0.0000080327
  268  C 28  Z      0.0003110137     0.0000177680    -0.0000015329    -0.0000702472     0.0000047463
  269  C 28  X     -0.0078875233     0.0007140606    -0.0005005370     0.0093868712    -0.0007096773
  270  C 28  Y      0.0060736391    -0.0043501205     0.0006866016    -0.0053385296     0.0005625728
  271  C 28  Z     -0.0049579779     0.0036543784    -0.0003853528     0.0052955315    -0.0001678431
  272  C 28 XX      0.0002844581    -0.0000502890    -0.0000010121    -0.0001891957    -0.0000055044
  273  C 28 YY     -0.0004556413    -0.0000242054     0.0000059759     0.0001354754     0.0000044395
  274  C 28 ZZ     -0.0002769895    -0.0000465868     0.0000055911     0.0001023364    -0.0000019881
  275  C 28 XY      0.0000391586    -0.0000191365     0.0000024761     0.0001662132    -0.0000012116
  276  C 28 XZ      0.0001803887     0.0000515863     0.0000018987    -0.0001911495     0.0000105062
  277  C 28 YZ     -0.0002061037     0.0000157734     0.0000000937     0.0000758828     0.0000063314

                         16               17               18               19               20
                  -10.5914189907   -10.5902210710    -1.0072539021    -0.9813976731    -0.9542689538
    1  C  1  S      0.0000261610     0.0065185540     0.1027723866    -0.0396894029     0.0046965937
    2  C  1  S     -0.0000465774    -0.0012710139    -0.1906584526     0.0766713571    -0.0083699679
    3  C  1  S     -0.0000619833    -0.0061567021    -0.0666940287    -0.0490062272     0.0067835555
    4  C  1  X     -0.0000119762    -0.0000470104    -0.0336714052     0.0026899687     0.0000027756
    5  C  1  Y      0.0000023313     0.0006796848    -0.0233735764     0.0171949640    -0.0013278939
    6  C  1  Z      0.0000065924     0.0002747923     0.0501821907    -0.0253878726     0.0022498373
    7  C  1  X     -0.0000338835     0.0019114747    -0.0132111235    -0.0141655541     0.0023770170
    8  C  1  Y     -0.0000221326    -0.0025473135    -0.0137407138    -0.0055822411     0.0002073685
    9  C  1  Z      0.0000175736    -0.0046569916     0.0245522350     0.0201721258    -0.0020081287
   10  C  1 XX     -0.0000088854     0.0000919087    -0.0119937679     0.0033542267    -0.0003296674
   11  C  1 YY     -0.0000064632     0.0018033260    -0.0101141024     0.0049428388    -0.0005138224
   12  C  1 ZZ     -0.0000068933    -0.0001620320    -0.0150207546     0.0068815556    -0.0006616647
   13  C  1 XY     -0.0000013223     0.0002125401    -0.0018818533     0.0009958865    -0.0000399449
   14  C  1 XZ     -0.0000009721     0.0001130876     0.0034638699    -0.0006508083     0.0000181168
   15  C  1 YZ     -0.0000054205    -0.0002671142     0.0040966968    -0.0020053172     0.0002237682
   16  C  2  S      0.0000598617     0.0026036847     0.0760794951    -0.0384897577     0.0044480069
   17  C  2  S      0.0000042744     0.0006979255    -0.1361969347     0.0687974637    -0.0080864803
   18  C  2  S      0.0000940157    -0.0020839503    -0.0224060288     0.0498959586    -0.0085086214
   19  C  2  X     -0.0000030005    -0.0000340585    -0.0443645936     0.0201426954    -0.0020575263
   20  C  2  Y     -0.0000004165    -0.0001361916    -0.0383353535     0.0211075003    -0.0021974524
   21  C  2  Z     -0.0000032410    -0.0002137440    -0.0041635484    -0.0006609871     0.0000222111
   22  C  2  X      0.0000236005    -0.0021003499    -0.0036245659     0.0152275123    -0.0022490772
   23  C  2  Y      0.0000510850    -0.0023976672    -0.0033313094     0.0110305733    -0.0021884972
   24  C  2  Z     -0.0000376479    -0.0005789991    -0.0020243657     0.0043244919     0.0001104855
   25  C  2 XX     -0.0000031933     0.0000719780    -0.0083532533     0.0037162433    -0.0003818489
   26  C  2 YY     -0.0000005985    -0.0003532885    -0.0076390925     0.0042512296    -0.0004843634
   27  C  2 ZZ      0.0000014498    -0.0000102559    -0.0082116922     0.0042786571    -0.0005427543
   28  C  2 XY      0.0000000555    -0.0002275070    -0.0065812658     0.0037447666    -0.0003710910
   29  C  2 XZ     -0.0000033000    -0.0001354783    -0.0016618753     0.0007556652    -0.0000504151
   30  C  2 YZ      0.0000009984    -0.0002073518     0.0010940621    -0.0005432771     0.0000562972
   31  C  3  S     -0.0001930304     0.0024794005     0.0751360039    -0.0401578112     0.0040088733
   32  C  3  S      0.0000117040     0.0007040495    -0.1341922560     0.0730087692    -0.0076130704
   33  C  3  S     -0.0003028982    -0.0021537903    -0.0304934419     0.0005866174     0.0093428918
   34  C  3  X      0.0000057326    -0.0000797672    -0.0183863865     0.0086271111    -0.0002408324
   35  C  3  Y     -0.0000050630    -0.0002122635     0.0036349936    -0.0016509867     0.0006821513
   36  C  3  Z     -0.0000002616    -0.0001250490    -0.0551700460     0.0283176572    -0.0029090008
   37  C  3  X     -0.0000627518    -0.0009317196    -0.0036324808     0.0020574904     0.0024025774
   38  C  3  Y     -0.0000037366    -0.0003369951    -0.0006597068     0.0031981310     0.0001695523
   39  C  3  Z     -0.0001099258    -0.0031248342    -0.0075413198    -0.0025899600     0.0038913152
   40  C  3 XX      0.0000029422     0.0000815149    -0.0058421850     0.0032985006    -0.0002750916
   41  C  3 YY      0.0000050739     0.0000095728    -0.0051640528     0.0027729280    -0.0003518434
   42  C  3 ZZ      0.0000017010    -0.0003898207    -0.0127606824     0.0070178726    -0.0007029024
   43  C  3 XY     -0.0000044175    -0.0000906038    -0.0036039022     0.0019681478    -0.0000937041
   44  C  3 XZ     -0.0000001741    -0.0000538684    -0.0029133250     0.0014353384    -0.0000492030
   45  C  3 YZ     -0.0000016361    -0.0002888131     0.0015676217    -0.0006770581     0.0001329890
   46  C  4  S      0.0000149984     0.0083299832     0.0979976618    -0.0475090141     0.0027993966
   47  C  4  S      0.0000123280    -0.0012160224    -0.1807531748     0.0922849408    -0.0047052059
   48  C  4  S      0.0002355300    -0.0061041052    -0.0493722395     0.0349624112    -0.0213084035
   49  C  4  X     -0.0000051656    -0.0001669523     0.0128431646    -0.0099630158     0.0025950833
   50  C  4  Y     -0.0000023201     0.0004642319     0.0477835325    -0.0214428883     0.0012360233
   51  C  4  Z      0.0000115474     0.0005272979    -0.0397983084     0.0173496066    -0.0015831790
   52  C  4  X     -0.0001584930     0.0002047136     0.0081245436    -0.0039095836     0.0033020179
   53  C  4  Y     -0.0001860506    -0.0054768662     0.0158594117    -0.0102952561     0.0081484669
   54  C  4  Z      0.0001298877    -0.0009807165    -0.0158716428     0.0097393437    -0.0062736143
   55  C  4 XX     -0.0000144880     0.0003880426    -0.0099836384     0.0053726703    -0.0000458487
   56  C  4 YY      0.0000072756    -0.0001835334    -0.0132225120     0.0067429862    -0.0004139543
   57  C  4 ZZ      0.0000046227     0.0015198149    -0.0121549756     0.0063188898    -0.0004648125
   58  C  4 XY      0.0000037551    -0.0001838689    -0.0020060067     0.0016304072    -0.0002834269
   59  C  4 XZ      0.0000103368    -0.0007027876     0.0013389617    -0.0007137173    -0.0000444437
   60  C  4 YZ     -0.0000073505     0.0003563774     0.0055884724    -0.0021101024     0.0002273279
   61  C  5  S     -0.0000866953     0.0004203040     0.1008552013    -0.0299513342    -0.0040892262
   62  C  5  S      0.0000265303     0.0006334722    -0.1871408744     0.0533590039     0.0065519768
   63  C  5  S      0.0016409095    -0.0002087898    -0.0189419839     0.0382910166    -0.0411383936
   64  C  5  X      0.0000021071     0.0000662736     0.0497643674    -0.0232301191     0.0066267076
   65  C  5  Y     -0.0000137041    -0.0000179500     0.0122133599     0.0073514525    -0.0007380034
   66  C  5  Z      0.0000162161     0.0000605739    -0.0320281807     0.0024236529    -0.0025863071
   67  C  5  X      0.0016238645     0.0033102045     0.0312041045     0.0692012643    -0.0439515909
   68  C  5  Y      0.0002474997    -0.0016077220    -0.0031307707    -0.0005758746     0.0030387370
   69  C  5  Z     -0.0010494775    -0.0016286610    -0.0127306549    -0.0357569497     0.0192636068
   70  C  5 XX      0.0000169228    -0.0002800697    -0.0149293469     0.0054371373     0.0000597566
   71  C  5 YY     -0.0000022260    -0.0000551129    -0.0077400826     0.0019596313     0.0000879330
   72  C  5 ZZ     -0.0000073819    -0.0000695561    -0.0090274784     0.0019886280     0.0001671486
   73  C  5 XY     -0.0000113682     0.0002655004     0.0016648901    -0.0012670807     0.0000630855
   74  C  5 XZ     -0.0000032498     0.0002496013     0.0052719818    -0.0012435060    -0.0000023520
   75  C  5 YZ      0.0000059292    -0.0001518573     0.0052931112    -0.0009880459    -0.0000163726
   76  C  6  S      0.0001593181    -0.9896091844     0.0830708284    -0.0400591450     0.0038716588
   77  C  6  S      0.0000035272    -0.0444787022    -0.1534258787     0.0757112783    -0.0071664994
   78  C  6  S     -0.0000891995     0.0483272952    -0.0101295058     0.0248197097     0.0028955217
   79  C  6  X      0.0000069520    -0.0004073889    -0.0152523474     0.0051777619     0.0000021003
   80  C  6  Y      0.0000004397     0.0012972429     0.0505860363    -0.0223240530     0.0022537846
   81  C  6  Z     -0.0000005517     0.0008358588     0.0321570807    -0.0171332918     0.0011444668
   82  C  6  X     -0.0000087157     0.0017636930    -0.0045107618    -0.0036339007     0.0006175776
   83  C  6  Y      0.0000323398    -0.0041825049     0.0032946929    -0.0090218801     0.0000709344
   84  C  6  Z      0.0000398420    -0.0025065935     0.0009825874    -0.0032956776    -0.0022433823
   85  C  6 XX      0.0000069418    -0.0006207305    -0.0093060355     0.0045214517    -0.0004801979
   86  C  6 YY     -0.0000020661    -0.0006954122    -0.0126436166     0.0060183164    -0.0005939275
   87  C  6 ZZ     -0.0000041023    -0.0005743841    -0.0095331692     0.0050666258    -0.0003370526
   88  C  6 XY     -0.0000006765     0.0001020396     0.0024027424    -0.0001753181     0.0000129453
   89  C  6 XZ     -0.0000071519    -0.0000555761     0.0003910963    -0.0001995178     0.0000076948
   90  C  6 YZ      0.0000002075    -0.0002650790    -0.0040088365     0.0023116720    -0.0001655555
   91  C  7  S     -0.0000012174     0.0002382319     0.0836484723     0.1732850335     0.0003747351
   92  C  7  S     -0.0000026176    -0.0001731223    -0.1585837171    -0.3375451100    -0.0000469615
   93  C  7  S      0.0006678548    -0.0024093983    -0.0222157185     0.0210686435    -0.0196573349
   94  C  7  X     -0.0000114314     0.0000345613    -0.0136395115    -0.0871138756     0.0002329545
   95  C  7  Y      0.0000056332    -0.0001159220     0.0235733022     0.1477921892     0.0002961614
   96  C  7  Z      0.0000001409    -0.0000432414    -0.0149975366    -0.0954960842    -0.0003624205
   97  C  7  X     -0.0003159895     0.0011486450    -0.0272855366    -0.1202496908     0.0116416468
   98  C  7  Y      0.0005031131    -0.0015027232     0.0444933213     0.2012788195    -0.0190797337
   99  C  7  Z     -0.0003080809     0.0019460959    -0.0280178032    -0.1277888343     0.0119799635
  100  C  7 XX      0.0000006484    -0.0000264898    -0.0049757523    -0.0109707402     0.0000146356
  101  C  7 YY      0.0000011712     0.0000586406    -0.0109472266    -0.0233039299    -0.0000094043
  102  C  7 ZZ     -0.0000002084     0.0000147800    -0.0056083616    -0.0118772930     0.0000719013
  103  C  7 XY     -0.0000022936    -0.0000883305     0.0063518832     0.0133746503     0.0001044617
  104  C  7 XZ     -0.0000000550     0.0000490037    -0.0039294520    -0.0083222453    -0.0000786778
  105  C  7 YZ     -0.0000029266    -0.0000798762     0.0073386220     0.0146392487     0.0000229371
  106  C  8  S      0.0011023077     0.0000985087     0.0029411403    -0.0011837115    -0.1366762829
  107  C  8  S     -0.0002280194    -0.0000783475    -0.0049898167     0.0000668332     0.2608020630
  108  C  8  S     -0.0046483072    -0.0010318230     0.0119281071    -0.0149259798     0.0145659204
  109  C  8  X      0.0002279179    -0.0000038248     0.0008991487    -0.0001239257     0.0366443587
  110  C  8  Y     -0.0003875478    -0.0000561823    -0.0000601052     0.0000866502    -0.0007502441
  111  C  8  Z      0.0002385830     0.0000064006    -0.0003440617    -0.0000216847    -0.0178583731
  112  C  8  X     -0.0006362857     0.0007816917    -0.0075536813     0.0160063361     0.0150719182
  113  C  8  Y      0.0031480957     0.0009367850     0.0022706136    -0.0017604624     0.0000341622
  114  C  8  Z     -0.0025527517    -0.0007449371     0.0017322609    -0.0063204503    -0.0076356910
  115  C  8 XX      0.0004489572    -0.0000350046    -0.0000951991    -0.0002442706     0.0168418667
  116  C  8 YY      0.0003393542    -0.0000068622    -0.0001714607    -0.0001082734     0.0132437677
  117  C  8 ZZ      0.0001759181     0.0000135420    -0.0001163369    -0.0001508673     0.0119400425
  118  C  8 XY     -0.0002789941    -0.0000025503     0.0000629145    -0.0000236926    -0.0038052209
  119  C  8 XZ     -0.0000166595    -0.0000157511    -0.0000255134     0.0000619033    -0.0039284033
  120  C  8 YZ     -0.0002334452     0.0000041848     0.0000986464    -0.0000453807    -0.0076687993
  121  N  9  S     -0.0000000843     0.0000002800    -0.0720967512    -0.2127518902    -0.0005144155
  122  N  9  S     -0.0000073867     0.0000331022    -0.1415595941    -0.4206640762    -0.0004452682
  123  N  9  S      0.0003160109    -0.0014534362     0.0072883244     0.0598142098    -0.0151007923
  124  N  9  X      0.0000035593    -0.0000104016    -0.0292833830    -0.0845153821    -0.0002679597
  125  N  9  Y      0.0000005195    -0.0000104856     0.0495759809     0.1425576359     0.0002768018
  126  N  9  Z     -0.0000026570    -0.0000704953    -0.0316845726    -0.0912302155    -0.0001272868
  127  N  9  X     -0.0000175884     0.0002069308    -0.0040832403    -0.0172774913     0.0016130002
  128  N  9  Y      0.0000518872    -0.0005285151     0.0075625714     0.0301902496    -0.0028430919
  129  N  9  Z     -0.0000421103    -0.0001362739    -0.0051615767    -0.0200142655     0.0018816376
  130  N  9 XX     -0.0000019449     0.0000101896    -0.0033883003    -0.0098748703     0.0000522531
  131  N  9 YY     -0.0000016811    -0.0000429896    -0.0068813384    -0.0197944758     0.0000196111
  132  N  9 ZZ     -0.0000005878     0.0000426150    -0.0036946102    -0.0106101063     0.0000627684
  133  N  9 XY      0.0000013364     0.0000392496     0.0037085100     0.0106505429     0.0000559268
  134  N  9 XZ     -0.0000006675     0.0000008120    -0.0023529240    -0.0067044443    -0.0000349655
  135  N  9 YZ     -0.0000001576     0.0000085382     0.0040505125     0.0115038330     0.0000438934
  136  C 10  S      0.0003670103     0.0004446734     0.0013487346    -0.0006897540    -0.1149433888
  137  C 10  S     -0.0003766420    -0.0000302001    -0.0023330325     0.0010690351     0.2113385773
  138  C 10  S     -0.0017278828    -0.0009550938    -0.0042528940    -0.0025522763     0.0678615285
  139  C 10  X     -0.0001965122     0.0000219778     0.0002053844     0.0000713564     0.0317787518
  140  C 10  Y      0.0001352676     0.0000057720     0.0006585313    -0.0002802023    -0.0452597564
  141  C 10  Z     -0.0000240838    -0.0000220640    -0.0006727302     0.0002063422     0.0252262847
  142  C 10  X      0.0003341825    -0.0002606629     0.0003269375    -0.0033753781     0.0110845027
  143  C 10  Y      0.0001737133     0.0003340482     0.0002879355     0.0020118994    -0.0122120782
  144  C 10  Z     -0.0003274827    -0.0002983979    -0.0003884265    -0.0001858936     0.0055140724
  145  C 10 XX     -0.0002847243    -0.0000192220    -0.0001702205     0.0000735615     0.0148618610
  146  C 10 YY     -0.0001394929     0.0000071484    -0.0001268249     0.0000700021     0.0111723085
  147  C 10 ZZ     -0.0002164111    -0.0000199323    -0.0001606462     0.0001203730     0.0100320476
  148  C 10 XY     -0.0000448813     0.0000040374    -0.0000236826     0.0000660045    -0.0035623055
  149  C 10 XZ      0.0001522521     0.0000017757     0.0001054058    -0.0000689974    -0.0039592922
  150  C 10 YZ      0.0000705394     0.0000093332     0.0001161652    -0.0000411936    -0.0073334751
  151  C 11  S      0.0469398078    -0.0000037326     0.0006854572    -0.0004653075    -0.1025246147
  152  C 11  S      0.0017889621    -0.0000071245    -0.0013914499     0.0011152743     0.1885410221
  153  C 11  S     -0.0077111703     0.0004350052     0.0014809648     0.0035125495     0.0274281913
  154  C 11  X      0.0004286056    -0.0000125932     0.0002406291    -0.0002210946    -0.0167376918
  155  C 11  Y     -0.0004338074     0.0000057552     0.0002479963    -0.0001995666    -0.0363864376
  156  C 11  Z      0.0001791920     0.0000083245    -0.0003628720     0.0002926223     0.0416657790
  157  C 11  X     -0.0028816546    -0.0000259516    -0.0004281797    -0.0001652794    -0.0007442515
  158  C 11  Y      0.0010101729    -0.0001132469    -0.0005373250    -0.0002249904    -0.0029550145
  159  C 11  Z      0.0005351116     0.0001333137     0.0006886688     0.0002941835     0.0030776799
  160  C 11 XX      0.0005312427     0.0000067078    -0.0000844007     0.0000963522     0.0130442502
  161  C 11 YY      0.0003648489     0.0000023509    -0.0000824856     0.0000893212     0.0098582206
  162  C 11 ZZ      0.0001370956     0.0000010482    -0.0000800702     0.0000849520     0.0091533638
  163  C 11 XY     -0.0003868266    -0.0000003462     0.0000060126    -0.0000083623    -0.0027292737
  164  C 11 XZ      0.0000000852    -0.0000045307     0.0000079937     0.0000006657    -0.0037362901
  165  C 11 YZ     -0.0002662761     0.0000042046     0.0000234706    -0.0000018502    -0.0065071227
  166  C 12  S     -0.1763867498     0.0000310052     0.0005645020    -0.0004128334    -0.0990477459
  167  C 12  S     -0.0086226970     0.0000050766    -0.0010450115     0.0009494512     0.1817742129
  168  C 12  S      0.0225590932    -0.0000602676    -0.0006791416    -0.0020507456     0.0553309465
  169  C 12  X      0.0007336608    -0.0000003608     0.0003735363    -0.0003138280    -0.0508467456
  170  C 12  Y      0.0011927077    -0.0000023640    -0.0000400267     0.0000209014     0.0015544585
  171  C 12  Z     -0.0014596529     0.0000099564    -0.0001876957     0.0001535892     0.0242961385
  172  C 12  X     -0.0019879533     0.0000302393     0.0003350016     0.0008571469    -0.0156762220
  173  C 12  Y      0.0001633122    -0.0000675021    -0.0002188110    -0.0000375542     0.0005713844
  174  C 12  Z      0.0008561987     0.0000229760     0.0000088354    -0.0003930378     0.0074076379
  175  C 12 XX     -0.0004288669     0.0000010114    -0.0000935169     0.0000956665     0.0133930105
  176  C 12 YY     -0.0011798739     0.0000014727    -0.0000546684     0.0000483577     0.0092736673
  177  C 12 ZZ     -0.0011089148     0.0000030036    -0.0000527179     0.0000636022     0.0084965753
  178  C 12 XY      0.0000088965     0.0000045538     0.0000185387     0.0000065469    -0.0030852846
  179  C 12 XZ      0.0003959304     0.0000004904     0.0000232477    -0.0000214756    -0.0037761934
  180  C 12 YZ      0.0015164117     0.0000022861     0.0000214586     0.0000179824    -0.0060010303
  181  C 13  S      0.9648156814     0.0001533655     0.0006849044    -0.0004518158    -0.1016309752
  182  C 13  S      0.0399621203     0.0000336197    -0.0012878234     0.0010263014     0.1868526365
  183  C 13  S     -0.0376754796    -0.0003046363    -0.0004489777     0.0043910424     0.0265252611
  184  C 13  X     -0.0009146748     0.0000027724     0.0004431910    -0.0003601388    -0.0410694623
  185  C 13  Y      0.0010144847     0.0000083803    -0.0002564608     0.0002104867     0.0379302636
  186  C 13  Z     -0.0004641174    -0.0000020684    -0.0000040377    -0.0000115225    -0.0138604289
  187  C 13  X      0.0024872545     0.0001682866    -0.0001096043    -0.0006749931    -0.0023948604
  188  C 13  Y     -0.0030607741    -0.0001158956    -0.0001861015     0.0002877258     0.0032196981
  189  C 13  Z      0.0015367702     0.0000388876     0.0002095091     0.0000837129    -0.0017381853
  190  C 13 XX      0.0011624199    -0.0000072582    -0.0001163566     0.0000976144     0.0134165521
  191  C 13 YY      0.0002441371     0.0000050114    -0.0000686986     0.0000765581     0.0098242296
  192  C 13 ZZ      0.0005322970     0.0000091677    -0.0000653970     0.0000867727     0.0085137096
  193  C 13 XY     -0.0000895176     0.0000031662     0.0000199525     0.0000062424    -0.0036202122
  194  C 13 XZ     -0.0012758977     0.0000075588     0.0000272353    -0.0000201060    -0.0031620514
  195  C 13 YZ     -0.0014376227     0.0000037233     0.0000235148    -0.0000071458    -0.0060609609
  196  C 14  S     -0.1245506627    -0.0001278528     0.0013492172    -0.0006559026    -0.1138134577
  197  C 14  S     -0.0064963936    -0.0000037167    -0.0022134695     0.0009275288     0.2092840135
  198  C 14  S      0.0203673825     0.0007481854     0.0005441783    -0.0059361200     0.0680624256
  199  C 14  X     -0.0017611779    -0.0000287219     0.0005259174    -0.0000199979     0.0016046134
  200  C 14  Y     -0.0000944581     0.0000001836    -0.0006334051     0.0001988612     0.0445692252
  201  C 14  Z      0.0009765821     0.0000096716     0.0003453140    -0.0001843446    -0.0415045670
  202  C 14  X     -0.0006229177    -0.0001396659    -0.0001380395    -0.0017050639     0.0033990399
  203  C 14  Y      0.0015172609     0.0000742497     0.0012268092    -0.0022606925     0.0119959072
  204  C 14  Z     -0.0010704341    -0.0001247793    -0.0010130765     0.0028699803    -0.0126666651
  205  C 14 XX     -0.0019811087     0.0000287463    -0.0001638818     0.0001075657     0.0148388533
  206  C 14 YY     -0.0001716865    -0.0000116593    -0.0001197875     0.0000614480     0.0110876950
  207  C 14 ZZ     -0.0004055532     0.0000132845    -0.0000774222     0.0000271082     0.0098115123
  208  C 14 XY      0.0003262421    -0.0000095781     0.0000802687    -0.0000635983    -0.0037577964
  209  C 14 XZ      0.0009690003     0.0000029860     0.0000041592     0.0000255523    -0.0038021632
  210  C 14 YZ      0.0002149566     0.0000073045     0.0000602978     0.0000167278    -0.0072024176
  211  H 15  S     -0.0000025702     0.0011113817    -0.0316987119     0.0095443279    -0.0016419238
  212  H 15  S     -0.0000034817     0.0022504752    -0.0079905766     0.0001690729    -0.0000812515
  213  H 16  S      0.0000065142    -0.0003851066    -0.0189470576     0.0106985126    -0.0014798458
  214  H 16  S      0.0000071114    -0.0010633074    -0.0015609619     0.0023639747    -0.0002636108
  215  H 17  S     -0.0000026630    -0.0003841920    -0.0187187374     0.0106114288    -0.0009865854
  216  H 17  S     -0.0000039888    -0.0010724239    -0.0016711213     0.0009534760     0.0003081358
  217  H 18  S      0.0000098035     0.0010965213    -0.0292301919     0.0153047136    -0.0008822847
  218  H 18  S      0.0000858383     0.0021834125    -0.0073690747     0.0034677105    -0.0014432009
  219  H 19  S      0.0000080118     0.0009066752    -0.0304224286     0.0144474153    -0.0015350774
  220  H 19  S     -0.0000312507    -0.0086938981    -0.0013323967     0.0050183246     0.0004619861
  221  H 20  S     -0.0000039478     0.0011259089    -0.0294280381     0.0151690761    -0.0017474650
  222  H 20  S      0.0000038633    -0.0081248439    -0.0055516581    -0.0015685377    -0.0005170159
  223  H 21  S      0.0000662957    -0.0000473420    -0.0005224492    -0.0001929365     0.0415749337
  224  H 21  S      0.0001714140    -0.0000537699     0.0007632985    -0.0003886914     0.0023923845
  225  H 22  S      0.0002605592     0.0000106427    -0.0001245652     0.0000963994     0.0344469698
  226  H 22  S      0.0013161333    -0.0000014505     0.0001820593    -0.0005094922     0.0041897943
  227  H 23  S      0.0002353382    -0.0000001885    -0.0001702049     0.0000670243     0.0337862678
  228  H 23  S     -0.0030718442    -0.0000073106     0.0000100675    -0.0001600316     0.0051873793
  229  H 24  S     -0.0026755626    -0.0000176731    -0.0001933293     0.0000942922     0.0339331080
  230  H 24  S      0.0072506570    -0.0000467637     0.0000255950    -0.0005972556     0.0041976154
  231  H 25  S      0.0000259253     0.0000005388    -0.0004331621    -0.0002558750     0.0406616855
  232  H 25  S     -0.0027756511    -0.0000520450     0.0007530663     0.0003761861     0.0020435128
  233  C 26  S      0.0008125590     0.0003998524     0.0297181825    -0.0078044351    -0.0247272423
  234  C 26  S     -0.0000784980    -0.0001770301    -0.0544244365     0.0130259750     0.0453636689
  235  C 26  S     -0.0008938203     0.0001347158    -0.0561719815     0.0066918003     0.0083351804
  236  C 26  X     -0.0000680068     0.0000259049     0.0194475161    -0.0057999680     0.0192347232
  237  C 26  Y      0.0000200813    -0.0001471686     0.0006917126     0.0012090087    -0.0001519844
  238  C 26  Z      0.0000168257    -0.0000762066    -0.0101454144     0.0015090262    -0.0094960954
  239  C 26  X      0.0023714207     0.0021305446     0.0141676779     0.0726468245    -0.0672628651
  240  C 26  Y     -0.0002242029     0.0013248966     0.0013655038    -0.0017032237     0.0004766639
  241  C 26  Z     -0.0009935926    -0.0007585385    -0.0084980834    -0.0346051027     0.0335364041
  242  C 26 XX      0.0000109890     0.0000986815    -0.0048930910     0.0012938252     0.0044904622
  243  C 26 YY     -0.0000382757    -0.0000324792    -0.0007914724     0.0000830536     0.0013787476
  244  C 26 ZZ     -0.0000345498    -0.0000251287    -0.0019499434     0.0003150899     0.0021615282
  245  C 26 XY     -0.0000119744     0.0000043835    -0.0001862183    -0.0000663990    -0.0000341475
  246  C 26 XZ     -0.0000217838    -0.0000988008     0.0025564526    -0.0006001589    -0.0018109686
  247  C 26 YZ     -0.0000000408     0.0000032952     0.0002690543     0.0000306121    -0.0000792096
  248  C 27  S     -0.0008785894    -0.0000213981     0.0094736434    -0.0026811145    -0.0597971609
  249  C 27  S      0.0001898674    -0.0001357064    -0.0184105362     0.0001320631     0.1118028316
  250  C 27  S     -0.0014106687    -0.0009933437    -0.0032114533    -0.0523472870     0.1206898716
  251  C 27  X      0.0001934664     0.0000099594     0.0076590905    -0.0019855169     0.0286447125
  252  C 27  Y     -0.0001208365     0.0000644073     0.0001885686     0.0002493474    -0.0008777337
  253  C 27  Z      0.0000126083     0.0000036791    -0.0040892750     0.0007827269    -0.0136470809
  254  C 27  X      0.0001154180     0.0018406048    -0.0153902734     0.0434147583    -0.0025833996
  255  C 27  Y      0.0000290600    -0.0010043984    -0.0010667223     0.0007640763    -0.0005292039
  256  C 27  Z     -0.0000823653    -0.0009869351     0.0087817607    -0.0228665899     0.0017692986
  257  C 27 XX     -0.0000346140    -0.0000234612    -0.0021528261     0.0004454537     0.0120846473
  258  C 27 YY      0.0000407246    -0.0000074232    -0.0006689407    -0.0004372986     0.0021771763
  259  C 27 ZZ      0.0000061359    -0.0000319861    -0.0010606311    -0.0002768007     0.0044323962
  260  C 27 XY     -0.0000113401     0.0000344980    -0.0000161350    -0.0000560065    -0.0003907787
  261  C 27 XZ      0.0000975913     0.0000351840     0.0008955635    -0.0004299989    -0.0057193663
  262  C 27 YZ      0.0000840258    -0.0000160759     0.0000539720     0.0000513038    -0.0003502059
  263  C 28  S     -0.0000416194     0.0003430663     0.1122580619    -0.0033602919     0.0009498817
  264  C 28  S      0.0000544195     0.0005695186    -0.2095611216     0.0014226503    -0.0027220575
  265  C 28  S     -0.0000341746    -0.0004552551    -0.0795698698    -0.1577881330     0.0129492324
  266  C 28  X      0.0000192547     0.0000887559     0.0152980132    -0.0265581724     0.0028190081
  267  C 28  Y     -0.0000049852     0.0000170178    -0.0349351868     0.0407588170    -0.0002928282
  268  C 28  Z     -0.0000029212    -0.0000159600     0.0304903663    -0.0272470006    -0.0008610584
  269  C 28  X     -0.0004020972     0.0024729029    -0.0145284249    -0.0978016110     0.0172908043
  270  C 28  Y      0.0008083582    -0.0042929199     0.0236725513     0.1394151760    -0.0225977553
  271  C 28  Z     -0.0005522191     0.0015948270    -0.0141017003    -0.0816023259     0.0124188505
  272  C 28 XX      0.0000046479    -0.0001203647    -0.0131691363     0.0012583217    -0.0001682965
  273  C 28 YY      0.0000091300    -0.0004101348    -0.0125626411    -0.0007219239    -0.0002277335
  274  C 28 ZZ      0.0000106131     0.0000594655    -0.0099581257     0.0003866193    -0.0000267726
  275  C 28 XY      0.0000030491     0.0003178930     0.0048767126     0.0008599206     0.0001965373
  276  C 28 XZ     -0.0000031640     0.0000154995     0.0009394807    -0.0011033097    -0.0002209305
  277  C 28 YZ     -0.0000044762     0.0000132148     0.0083878987     0.0000337966    -0.0000197469

                         21               22               23               24               25
                   -0.8847963318    -0.8597307646    -0.8301160814    -0.8245809473    -0.7996082719
    1  C  1  S     -0.0371918839     0.0020665819     0.0003588037     0.0881119385     0.0738124895
    2  C  1  S      0.0717849592    -0.0042297001    -0.0003984388    -0.1794157208    -0.1557995683
    3  C  1  S     -0.0143658254    -0.0408107768    -0.0033318296     0.0435415845     0.0476028944
    4  C  1  X     -0.0367439788     0.0548312965    -0.0005712477    -0.0408606466     0.0241025724
    5  C  1  Y      0.0163696998    -0.0140836572     0.0000086828     0.0114248104     0.0744564756
    6  C  1  Z     -0.0290187803     0.0282294226    -0.0002947875    -0.0144077001     0.0253066527
    7  C  1  X     -0.0186942825     0.0052144872    -0.0007554363     0.0058596371     0.0176493679
    8  C  1  Y      0.0047106794    -0.0087692911     0.0005337993     0.0061771899     0.0336184563
    9  C  1  Z      0.0000911125     0.0196018495     0.0004281780    -0.0238159902    -0.0093264993
   10  C  1 XX      0.0001193398     0.0044495017    -0.0000489610    -0.0137660051    -0.0107117214
   11  C  1 YY      0.0051438474    -0.0010177660    -0.0000179113    -0.0102776476    -0.0030802108
   12  C  1 ZZ      0.0085622653    -0.0051358887     0.0000064369    -0.0091002783    -0.0150249355
   13  C  1 XY      0.0009533816    -0.0011939640     0.0000193129     0.0006967346     0.0020506946
   14  C  1 XZ      0.0027075957    -0.0038166192     0.0000307075     0.0026009103    -0.0030912126
   15  C  1 YZ     -0.0016104143     0.0006877290     0.0000405910     0.0003574780    -0.0031625343
   16  C  2  S     -0.0783341411     0.0797892262    -0.0007404725    -0.0160804910     0.1274678686
   17  C  2  S      0.1476331640    -0.1514626997     0.0013450293     0.0295481496    -0.2462335846
   18  C  2  S      0.0530834822    -0.0146213756     0.0017570462    -0.0290295054    -0.1032935528
   19  C  2  X      0.0240080203    -0.0185504710     0.0001119997    -0.0014732367    -0.0193649508
   20  C  2  Y      0.0363703864    -0.0385530326     0.0003744553     0.0242212866    -0.0056277635
   21  C  2  Z     -0.0145525512     0.0323309614    -0.0005261181    -0.0611166303     0.0030659933
   22  C  2  X      0.0068854589     0.0074808131     0.0005013776    -0.0169274194    -0.0188520524
   23  C  2  Y      0.0093780123     0.0016125496    -0.0000826326    -0.0059334123    -0.0100256099
   24  C  2  Z      0.0000513276     0.0063574719     0.0004027014    -0.0287626789    -0.0201395979
   25  C  2 XX      0.0067123525    -0.0067556256     0.0000684599     0.0005176346    -0.0140281296
   26  C  2 YY      0.0097806172    -0.0104842582     0.0000816479     0.0034957358    -0.0123758077
   27  C  2 ZZ      0.0096771537    -0.0094953363     0.0000908844     0.0004133584    -0.0177424532
   28  C  2 XY      0.0060672971    -0.0061234598     0.0000483260     0.0018680110    -0.0067943809
   29  C  2 XZ      0.0000397337     0.0012519250    -0.0000097118    -0.0043540832    -0.0024731200
   30  C  2 YZ     -0.0017145804     0.0026127645    -0.0000412673    -0.0030942516     0.0030736848
   31  C  3  S     -0.0713212971     0.0858996432    -0.0009225449    -0.0769662700     0.0397843132
   32  C  3  S      0.1345803180    -0.1626661587     0.0016069320     0.1482533653    -0.0742080191
   33  C  3  S      0.0086546128    -0.0771453090    -0.0005890833     0.0814265145     0.0013607774
   34  C  3  X     -0.0117545298     0.0125432696    -0.0002037021     0.0152172978     0.0670404384
   35  C  3  Y     -0.0174011141     0.0181101959    -0.0002634818     0.0076807054     0.0842900665
   36  C  3  Z      0.0446653632    -0.0439071394     0.0003281501     0.0143800361    -0.0323980828
   37  C  3  X     -0.0095127607    -0.0039848044    -0.0006874862     0.0191071119     0.0312222352
   38  C  3  Y     -0.0033901237     0.0008182440    -0.0001361015     0.0129999213     0.0330257270
   39  C  3  Z     -0.0043738297    -0.0192092942    -0.0003491488     0.0185233206     0.0052801719
   40  C  3 XX      0.0041271197    -0.0058440103     0.0000414313     0.0083980086    -0.0000596628
   41  C  3 YY      0.0064682163    -0.0079175601     0.0000745497     0.0072772735    -0.0036340132
   42  C  3 ZZ      0.0130875132    -0.0151373622     0.0001220404     0.0111128954    -0.0080314813
   43  C  3 XY      0.0029436155    -0.0041993267     0.0000295101     0.0046676279     0.0010117208
   44  C  3 XZ     -0.0000831687    -0.0000853719    -0.0000188348     0.0019480769     0.0039629662
   45  C  3 YZ     -0.0021461234     0.0022396027    -0.0000297722    -0.0004474682     0.0074621339
   46  C  4  S     -0.0132581353     0.0214854418    -0.0001667775    -0.0749412991    -0.1316513215
   47  C  4  S      0.0234385398    -0.0442551452    -0.0002498164     0.1543408547     0.2672444702
   48  C  4  S      0.0596874678     0.0563162180     0.0103714801    -0.0590999742     0.0228331879
   49  C  4  X     -0.0600366876     0.0544945686    -0.0001878138    -0.0026026136     0.0227778445
   50  C  4  Y      0.0001904348     0.0004508341    -0.0001499592    -0.0139576462     0.0168224878
   51  C  4  Z      0.0000151657     0.0161584687    -0.0003979927    -0.0315186856     0.0418663037
   52  C  4  X     -0.0206640333     0.0079301283     0.0020784078     0.0002079908     0.0000301753
   53  C  4  Y     -0.0185319396    -0.0254185392    -0.0018491618     0.0236492527     0.0145620368
   54  C  4  Z      0.0150688601     0.0224116170     0.0009544964    -0.0267263980     0.0170954867
   55  C  4 XX      0.0010482006    -0.0044318942     0.0001210313     0.0118136877     0.0138335056
   56  C  4 YY      0.0014357937    -0.0023097448    -0.0000599715     0.0103836309     0.0159658521
   57  C  4 ZZ      0.0025321371    -0.0019752851    -0.0000882522     0.0064392466     0.0205020373
   58  C  4 XY      0.0059515166    -0.0059675532    -0.0000145107     0.0022232321    -0.0025482891
   59  C  4 XZ     -0.0016899460     0.0021223913    -0.0000241144     0.0005144848    -0.0016130886
   60  C  4 YZ      0.0008550722    -0.0023273684     0.0000466240     0.0011744543    -0.0030290451
   61  C  5  S      0.1137454837    -0.0818728530     0.0002167512    -0.0430748737    -0.0444334789
   62  C  5  S     -0.2215119307     0.1631393754    -0.0005948735     0.0888956268     0.0887665305
   63  C  5  S      0.0266188847     0.1264238271     0.0033274265     0.0001754503     0.0961241181
   64  C  5  X     -0.0442965324    -0.0116902428     0.0004517478     0.0466322515    -0.0581016205
   65  C  5  Y      0.0324921618    -0.0433310458     0.0003981724     0.0452342229     0.0631626529
   66  C  5  Z     -0.0119506700     0.0538990328    -0.0007171351    -0.0765597480    -0.0170518972
   67  C  5  X      0.0853905621     0.1293834766     0.0014005302    -0.0782951465     0.0200146014
   68  C  5  Y     -0.0062512672    -0.0175655905    -0.0095198478     0.0403067198     0.0418157121
   69  C  5  Z     -0.0386923844    -0.0446401336     0.0082600185    -0.0035235626    -0.0409189426
   70  C  5 XX     -0.0129335147     0.0091267486    -0.0000479811     0.0089935855     0.0092976289
   71  C  5 YY     -0.0098421390     0.0088112062    -0.0000043392     0.0029900404     0.0054716985
   72  C  5 ZZ     -0.0115810456     0.0102664061    -0.0000504804     0.0018879984     0.0034683109
   73  C  5 XY      0.0000622367     0.0005809252    -0.0000353236    -0.0035231439    -0.0064766304
   74  C  5 XZ      0.0051706457    -0.0052215857     0.0000409338     0.0017438856    -0.0007301820
   75  C  5 YZ      0.0051083441    -0.0056755609    -0.0000239332     0.0012472588    -0.0001228620
   76  C  6  S     -0.0359811850     0.0180455154     0.0001883801     0.0167707792    -0.0910949869
   77  C  6  S      0.0692427922    -0.0357272888    -0.0003789714    -0.0325655383     0.1794745173
   78  C  6  S      0.0040996427    -0.0160427945    -0.0017918991    -0.0043592877     0.0273081560
   79  C  6  X     -0.0165688031     0.0193027551    -0.0002447338     0.0038184560     0.0410411848
   80  C  6  Y     -0.0166854973     0.0017346559     0.0001382671     0.0326690328     0.0289925195
   81  C  6  Z     -0.0129483115     0.0185281628    -0.0001224784    -0.0392656767    -0.0480050202
   82  C  6  X     -0.0136966963     0.0124580823    -0.0003649210     0.0037928653     0.0201227260
   83  C  6  Y     -0.0024974102    -0.0025984152    -0.0001193396     0.0179058741     0.0263394078
   84  C  6  Z      0.0014254281     0.0159371408     0.0006400214    -0.0262780239    -0.0179468223
   85  C  6 XX      0.0031933959    -0.0008281270    -0.0000499987    -0.0019619602     0.0147005925
   86  C  6 YY      0.0055759029    -0.0018726673    -0.0000236150    -0.0069984369     0.0057120506
   87  C  6 ZZ      0.0049959039    -0.0045670903    -0.0000237761     0.0024921976     0.0152273368
   88  C  6 XY      0.0019714786    -0.0025843469     0.0000137357     0.0009659213    -0.0035125410
   89  C  6 XZ      0.0015637685    -0.0014623964     0.0000463459    -0.0015182087    -0.0026410581
   90  C  6 YZ      0.0019462914    -0.0019701687    -0.0000067384     0.0019235349     0.0028140781
   91  C  7  S      0.0080513781    -0.0194741525     0.0002332703     0.0262577675     0.0251322100
   92  C  7  S     -0.0161265060     0.0355037491    -0.0003759771    -0.0519689525    -0.0537896170
   93  C  7  S      0.0467694718     0.0645143563     0.0017473671    -0.0609102701     0.0154239616
   94  C  7  X      0.0247315195    -0.0415917887     0.0003707786     0.0512849293     0.0438571431
   95  C  7  Y     -0.0539069984     0.0767623149    -0.0006089325    -0.0738949628    -0.0612042041
   96  C  7  Z      0.0372656715    -0.0499357341     0.0003781647     0.0428487044     0.0395355590
   97  C  7  X     -0.0158805677    -0.0468382342     0.0019428853     0.0242141770    -0.0164475407
   98  C  7  Y      0.0275736890     0.0777670492    -0.0009680279    -0.0487038189     0.0188797566
   99  C  7  Z     -0.0168604442    -0.0503516665    -0.0001443555     0.0345796132    -0.0124903156
  100  C  7 XX     -0.0003250263     0.0011756847    -0.0000535184    -0.0029351790    -0.0036040288
  101  C  7 YY     -0.0019280090     0.0036419753    -0.0000012390    -0.0043887191    -0.0044768317
  102  C  7 ZZ     -0.0016401179     0.0022252681     0.0000025887    -0.0023263545    -0.0031629281
  103  C  7 XY     -0.0000081715    -0.0012658199     0.0000214994     0.0024092305     0.0022770020
  104  C  7 XZ     -0.0000815145     0.0009617051     0.0000157921    -0.0014445978    -0.0015307960
  105  C  7 YZ      0.0013643461    -0.0022107489    -0.0000097209     0.0018180907     0.0020383977
  106  C  8  S      0.0520910075     0.1052131335     0.0008350685     0.0875469890    -0.0339365000
  107  C  8  S     -0.1028202524    -0.2117888752    -0.0014885971    -0.1751474257     0.0662607513
  108  C  8  S      0.0436517664    -0.0489737289    -0.0006217240    -0.1228306020     0.0607883397
  109  C  8  X      0.0434252851     0.0361479570     0.0309579965    -0.0238328189     0.0322149911
  110  C  8  Y     -0.0006805484    -0.0006034139    -0.0938544407     0.0016371337    -0.0007673760
  111  C  8  Z     -0.0212569934    -0.0177602326     0.0700497726     0.0106254115    -0.0155964351
  112  C  8  X     -0.0128593447     0.0541696632     0.0074847217     0.0784816351    -0.0351156713
  113  C  8  Y      0.0047900029    -0.0051611853    -0.0190351096    -0.0043126364     0.0007336853
  114  C  8  Z      0.0024770189    -0.0233584609     0.0135835218    -0.0349941273     0.0148961126
  115  C  8 XX     -0.0059528176    -0.0132738548     0.0032161930    -0.0108020708     0.0037098388
  116  C  8 YY     -0.0044258632    -0.0107215012     0.0001535622    -0.0103890910     0.0045255668
  117  C  8 ZZ     -0.0043484397    -0.0100671091    -0.0035931605    -0.0090236724     0.0035709509
  118  C  8 XY      0.0007916158     0.0022372129    -0.0056863715     0.0025098075    -0.0012459156
  119  C  8 XZ      0.0012233569     0.0025433211     0.0032954394     0.0014560235    -0.0000985015
  120  C  8 YZ      0.0015021564     0.0044659490     0.0026836478     0.0050997499    -0.0025102280
  121  N  9  S      0.0286244045    -0.0353832377     0.0002202526     0.0307485776     0.0249994845
  122  N  9  S      0.0562935320    -0.0728321961     0.0006384291     0.0619067896     0.0496493616
  123  N  9  S      0.0392272994     0.0325081594    -0.0020847645     0.0002975401     0.0444307443
  124  N  9  X      0.0116994734    -0.0130138514     0.0000146682     0.0082329956     0.0060882462
  125  N  9  Y     -0.0167108160     0.0201598439    -0.0001322974    -0.0165450264    -0.0135998455
  126  N  9  Z      0.0101654228    -0.0129880772     0.0001299454     0.0119527160     0.0084213247
  127  N  9  X     -0.0031606330    -0.0056149224    -0.0000693074     0.0038983865    -0.0009669238
  128  N  9  Y      0.0037615385     0.0108379136    -0.0006273339    -0.0031832226     0.0065107328
  129  N  9  Z     -0.0026465734    -0.0064205659     0.0006508643     0.0000383447    -0.0031406037
  130  N  9 XX      0.0013427327    -0.0019077052     0.0000594713     0.0009196394     0.0006447716
  131  N  9 YY      0.0023440929    -0.0032246774     0.0000344720     0.0026665602     0.0024562979
  132  N  9 ZZ      0.0010571099    -0.0018147988     0.0000361284     0.0015606898     0.0010580662
  133  N  9 XY     -0.0016657191     0.0018009917    -0.0000028106    -0.0012626955    -0.0011865865
  134  N  9 XZ      0.0010135080    -0.0011334137    -0.0000034420     0.0009224798     0.0007247744
  135  N  9 YZ     -0.0013911661     0.0017216977     0.0000181530    -0.0018811903    -0.0015712403
  136  C 10  S     -0.0027138202     0.0244651295     0.1401626349     0.0450699459    -0.0283229600
  137  C 10  S      0.0051585821    -0.0472675091    -0.2696146049    -0.0876859888     0.0553502410
  138  C 10  S     -0.0179162447    -0.0341425239    -0.0802255535    -0.0322578408     0.0174352256
  139  C 10  X      0.0342122452     0.0490891487    -0.0492282263     0.0294775254    -0.0080512436
  140  C 10  Y      0.0063493853     0.0216748115    -0.0038786786     0.0260397935    -0.0129667732
  141  C 10  Z     -0.0229882477    -0.0446785064     0.0284438315    -0.0386368506     0.0156268490
  142  C 10  X      0.0075413048     0.0026607029    -0.0100094427    -0.0008885207     0.0020961211
  143  C 10  Y      0.0047118690     0.0163013151    -0.0035806855     0.0186383351    -0.0093433821
  144  C 10  Z     -0.0081099577    -0.0161164384     0.0083584476    -0.0167057475     0.0077740184
  145  C 10 XX      0.0019698492     0.0001352260    -0.0221421143    -0.0025163461     0.0020667176
  146  C 10 YY     -0.0004248177    -0.0041794793    -0.0125791131    -0.0066808562     0.0040701419
  147  C 10 ZZ     -0.0010780116    -0.0042112771    -0.0127980456    -0.0056328518     0.0032671924
  148  C 10 XY     -0.0015457777    -0.0010830242     0.0034486329     0.0005303071    -0.0007349408
  149  C 10 XZ      0.0002045810     0.0003377627     0.0059433381    -0.0000501113     0.0001747320
  150  C 10 YZ      0.0011340186     0.0039131466     0.0045937329     0.0049235449    -0.0026724914
  151  C 11  S     -0.0491397953    -0.0664716456     0.1351798906    -0.0445234718     0.0167553318
  152  C 11  S      0.0918383230     0.1267018820    -0.2595237420     0.0868513530    -0.0331899544
  153  C 11  S      0.0343835649     0.0495986884    -0.0580760523     0.0306828047    -0.0123034440
  154  C 11  X      0.0136183115     0.0363115319     0.0583346268     0.0491641661    -0.0309359697
  155  C 11  Y     -0.0205894170    -0.0318216076    -0.0089382938    -0.0273269595     0.0139069007
  156  C 11  Z      0.0118813648     0.0107226585    -0.0213243222     0.0000464979     0.0030027627
  157  C 11  X      0.0033855868     0.0120317402     0.0182631774     0.0182480041    -0.0109147977
  158  C 11  Y     -0.0089481236    -0.0118603170    -0.0114436521    -0.0077075308     0.0036482243
  159  C 11  Z      0.0064475452     0.0047395832     0.0012067333    -0.0022107071     0.0021372145
  160  C 11 XX      0.0059436777     0.0077268019    -0.0201998131     0.0047107638    -0.0015367743
  161  C 11 YY      0.0057044962     0.0086797243    -0.0118882445     0.0068458685    -0.0030023254
  162  C 11 ZZ      0.0042413238     0.0058471503    -0.0131590299     0.0039220827    -0.0014358410
  163  C 11 XY     -0.0023750052    -0.0038919596     0.0016736304    -0.0034610794     0.0017140604
  164  C 11 XZ     -0.0004319944     0.0006582865     0.0065258471     0.0018481349    -0.0012763035
  165  C 11 YZ     -0.0032219501    -0.0042805223     0.0049353140    -0.0028580606     0.0011337493
  166  C 12  S     -0.0644836175    -0.1022841156    -0.0026275640    -0.0889637657     0.0442921846
  167  C 12  S      0.1214917888     0.1950590844     0.0050292461     0.1718849330    -0.0862225088
  168  C 12  S      0.0192028909     0.0299222732     0.0007514342     0.0341790199    -0.0187466264
  169  C 12  X     -0.0216270479    -0.0267065031     0.0281359470    -0.0128930749     0.0022204149
  170  C 12  Y      0.0007546454     0.0010799963    -0.0862239823     0.0015420468    -0.0007381799
  171  C 12  Z      0.0101425379     0.0126172218     0.0644739610     0.0050777987    -0.0001583821
  172  C 12  X      0.0008268181     0.0041715048     0.0104679518     0.0038881442    -0.0023280018
  173  C 12  Y     -0.0002810096     0.0003518549    -0.0313913725     0.0004570594    -0.0002066058
  174  C 12  Z     -0.0002723267    -0.0023260640     0.0233603499    -0.0024284911     0.0017464106
  175  C 12 XX      0.0082539294     0.0131347985    -0.0032018684     0.0115180828    -0.0057803128
  176  C 12 YY      0.0066336519     0.0109187785    -0.0000033039     0.0098927604    -0.0050192345
  177  C 12 ZZ      0.0059654087     0.0098519318     0.0040787317     0.0089049320    -0.0045238233
  178  C 12 XY     -0.0018333093    -0.0027683014     0.0061434480    -0.0023555063     0.0011533548
  179  C 12 XZ     -0.0017972094    -0.0025753030    -0.0036682827    -0.0019634327     0.0009285833
  180  C 12 YZ     -0.0036320238    -0.0054711426    -0.0029776052    -0.0045244724     0.0021962442
  181  C 13  S     -0.0482713660    -0.0655770487    -0.1375875208    -0.0409865269     0.0145962602
  182  C 13  S      0.0904217196     0.1248309116     0.2641198443     0.0799187534    -0.0289204483
  183  C 13  S      0.0303553553     0.0522224983     0.0594992628     0.0320457717    -0.0119881853
  184  C 13  X      0.0003701879     0.0156167938    -0.0521609821     0.0326187842    -0.0225236067
  185  C 13  Y      0.0202759373     0.0304978778    -0.0039421045     0.0252822781    -0.0125464581
  186  C 13  Z     -0.0187176516    -0.0356999762     0.0299684004    -0.0396067897     0.0228880146
  187  C 13  X     -0.0011570667     0.0033028783    -0.0103182935     0.0123895551    -0.0086035072
  188  C 13  Y      0.0077279544     0.0124612573    -0.0098082747     0.0078548866    -0.0036494878
  189  C 13  Z     -0.0064701391    -0.0130388815     0.0141568018    -0.0134441874     0.0076174952
  190  C 13 XX      0.0050024068     0.0058722187     0.0213294063     0.0021705053    -0.0000773525
  191  C 13 YY      0.0055983063     0.0084354289     0.0123003570     0.0063337031    -0.0026765550
  192  C 13 ZZ      0.0050085042     0.0076536986     0.0123991968     0.0057976166    -0.0024740641
  193  C 13 XY     -0.0010148083    -0.0007855100    -0.0034078593     0.0002030774    -0.0003443049
  194  C 13 XZ     -0.0011185983    -0.0011408992    -0.0055454166    -0.0001292446    -0.0001842437
  195  C 13 YZ     -0.0037976919    -0.0056672246    -0.0043865917    -0.0043838135     0.0019801654
  196  C 14  S     -0.0017544474     0.0249557369    -0.1386788751     0.0479377821    -0.0294408302
  197  C 14  S      0.0035221429    -0.0484053614     0.2667416190    -0.0934091712     0.0574459223
  198  C 14  S     -0.0081767178    -0.0423996496     0.0787563326    -0.0405834844     0.0206700802
  199  C 14  X      0.0386120705     0.0641970899     0.0540218227     0.0459491394    -0.0153292085
  200  C 14  Y     -0.0080970997    -0.0247463076    -0.0061244499    -0.0279169293     0.0131882656
  201  C 14  Z     -0.0120285208    -0.0099518322    -0.0217203409     0.0022845741    -0.0045735374
  202  C 14  X      0.0091806146     0.0144188286     0.0132500886     0.0114118821    -0.0047302828
  203  C 14  Y     -0.0024049484    -0.0185777037    -0.0046856039    -0.0206197807     0.0101268616
  204  C 14  Z     -0.0024512247     0.0097522277    -0.0024114725     0.0128930927    -0.0065393683
  205  C 14 XX      0.0000683855    -0.0027640265     0.0211885044    -0.0047077923     0.0027323343
  206  C 14 YY     -0.0006620114    -0.0044312534     0.0122499804    -0.0070846864     0.0042095143
  207  C 14 ZZ      0.0008895466    -0.0013836112     0.0135507040    -0.0041780771     0.0028159672
  208  C 14 XY      0.0017615653     0.0036749056    -0.0018749197     0.0034402874    -0.0015613610
  209  C 14 XZ     -0.0017305178    -0.0023217328    -0.0068818702    -0.0014980377     0.0005305212
  210  C 14 YZ     -0.0003483148     0.0017706995    -0.0051434046     0.0037170374    -0.0023198294
  211  H 15  S      0.0163072793     0.0012496586    -0.0001683214    -0.0589652576    -0.0568220130
  212  H 15  S      0.0024130732    -0.0016733309     0.0001383438    -0.0064302823    -0.0070752706
  213  H 16  S      0.0311748335    -0.0338477338     0.0003298105     0.0042083748    -0.0818691826
  214  H 16  S      0.0029631663    -0.0019917511    -0.0000868107    -0.0022160222    -0.0117426893
  215  H 17  S      0.0267501403    -0.0385570285     0.0004533013     0.0447770066    -0.0198808668
  216  H 17  S      0.0012190451    -0.0047895595    -0.0000962311     0.0069044181     0.0010017377
  217  H 18  S      0.0016987602    -0.0097552693     0.0000098224     0.0524081768     0.0905612265
  218  H 18  S      0.0048993455     0.0014849780    -0.0012836699     0.0021622443     0.0141549909
  219  H 19  S      0.0114468969    -0.0012529570    -0.0001893817    -0.0145447667     0.0643753051
  220  H 19  S      0.0055688535    -0.0087998707     0.0002234714     0.0019553250     0.0022586993
  221  H 20  S      0.0235238206    -0.0170018870     0.0000327800    -0.0052565266     0.0527781845
  222  H 20  S     -0.0026805574     0.0066225034     0.0002240025    -0.0038574592     0.0099242943
  223  H 21  S     -0.0038059997    -0.0192125823    -0.0813316955    -0.0267883460     0.0161165044
  224  H 21  S      0.0039927328    -0.0013644608    -0.0038087804    -0.0083371746     0.0064589144
  225  H 22  S      0.0222208811     0.0330451014    -0.0775372771     0.0259081900    -0.0112000190
  226  H 22  S      0.0031795432     0.0019784087    -0.0048230437    -0.0003284625     0.0003832148
  227  H 23  S      0.0287344584     0.0508323184     0.0014386476     0.0520505570    -0.0291826606
  228  H 23  S      0.0022342160     0.0027841220     0.0001557196     0.0027073588    -0.0018290712
  229  H 24  S      0.0215691648     0.0324805259     0.0782653434     0.0237644954    -0.0097773212
  230  H 24  S      0.0028934793     0.0019740547     0.0048058273    -0.0004260980     0.0005211070
  231  H 25  S     -0.0041759435    -0.0193752770     0.0790024040    -0.0282145010     0.0163774376
  232  H 25  S      0.0034578465    -0.0005711745     0.0025895646    -0.0080027333     0.0058467489
  233  C 26  S      0.1506010767     0.0246945748    -0.0012159313    -0.1232024672     0.0631940689
  234  C 26  S     -0.2770228939    -0.0389692578     0.0022562483     0.2371941043    -0.1170295791
  235  C 26  S     -0.1670989642     0.0206432451    -0.0014841482     0.2384114175    -0.0846547351
  236  C 26  X     -0.0294474946    -0.0828877194     0.0020223050     0.0299734562    -0.0840745234
  237  C 26  Y      0.0023335250    -0.0037160570    -0.0028302752     0.0061270024     0.0093324104
  238  C 26  Z      0.0115489538     0.0467378921     0.0015486591    -0.0226714067     0.0368725623
  239  C 26  X      0.0918614804     0.1674449767    -0.0047384161    -0.0048350073     0.0480230694
  240  C 26  Y      0.0024859895    -0.0034712437     0.0060479963    -0.0021058851    -0.0048991959
  241  C 26  Z     -0.0482242789    -0.0827456094    -0.0031631689     0.0059920981    -0.0249525098
  242  C 26 XX     -0.0272367281    -0.0044925040     0.0005307786     0.0240739234    -0.0117763632
  243  C 26 YY     -0.0060249817    -0.0012007702     0.0000614249     0.0059288212    -0.0030277266
  244  C 26 ZZ     -0.0118842523    -0.0012908776    -0.0002056025     0.0099025449    -0.0056365176
  245  C 26 XY     -0.0003996754     0.0007955664    -0.0004787254    -0.0006246081    -0.0008636098
  246  C 26 XZ      0.0129235064     0.0010522556     0.0001588489    -0.0097359655     0.0055922732
  247  C 26 YZ      0.0005513341    -0.0001907252     0.0002198918     0.0001104588     0.0005976979
  248  C 27  S      0.1293989013     0.1025451731    -0.0008938738    -0.0547662557     0.0666081228
  249  C 27  S     -0.2399002438    -0.1995075209     0.0016683891     0.0979223721    -0.1247273540
  250  C 27  S     -0.1442883768    -0.2009180712     0.0052097396     0.0460382660    -0.1150992591
  251  C 27  X      0.0558838938    -0.0198256575     0.0025452993    -0.1260570275     0.0767404794
  252  C 27  Y      0.0008993554     0.0000986775    -0.0111807367     0.0027368774     0.0017787540
  253  C 27  Z     -0.0293323884     0.0103101398     0.0089036369     0.0607503967    -0.0394691458
  254  C 27  X     -0.0253462332     0.0945541204     0.0023145507     0.1024611493    -0.0234337037
  255  C 27  Y     -0.0020898455     0.0016425847    -0.0096531328     0.0006559737     0.0036291367
  256  C 27  Z      0.0140191142    -0.0478719970     0.0076602776    -0.0535630092     0.0128886530
  257  C 27 XX     -0.0242292811    -0.0203646487     0.0012896688     0.0089018668    -0.0114898831
  258  C 27 YY     -0.0061419088    -0.0050583905     0.0001234372     0.0031080220    -0.0034979484
  259  C 27 ZZ     -0.0106133839    -0.0084461208    -0.0011241980     0.0042994160    -0.0056177424
  260  C 27 XY      0.0003035233     0.0005590566    -0.0019470566    -0.0002497438    -0.0003558512
  261  C 27 XZ      0.0105700282     0.0085212710     0.0010438179    -0.0030314565     0.0047595596
  262  C 27 YZ      0.0003115686     0.0001266126     0.0008862233     0.0000807585     0.0002532593
  263  C 28  S      0.0734289511    -0.1099263330     0.0009351157     0.0981782004     0.0569711668
  264  C 28  S     -0.1413103151     0.2184601504    -0.0019168382    -0.1965132413    -0.1124225959
  265  C 28  S     -0.0531216178     0.0141427368    -0.0100850379    -0.0401552496    -0.0860955313
  266  C 28  X     -0.0520101052     0.0364896849    -0.0000120217     0.0301684793     0.0161946914
  267  C 28  Y     -0.0171030850     0.0149346363    -0.0001268759     0.0155780885     0.0565586699
  268  C 28  Z      0.0375018715    -0.0271114434     0.0000158641    -0.0309627131    -0.0367670280
  269  C 28  X     -0.0572803629    -0.0440852874    -0.0040346717     0.0746284740     0.0190777870
  270  C 28  Y      0.0490209732     0.0722847982    -0.0029150669    -0.0424044125     0.0383220926
  271  C 28  Z     -0.0196182482    -0.0426273279     0.0047875275     0.0012747888    -0.0360757785
  272  C 28 XX     -0.0064115167     0.0110850001    -0.0001537786    -0.0140974624    -0.0118361272
  273  C 28 YY     -0.0080224987     0.0132273018    -0.0001070340    -0.0116215473    -0.0024506632
  274  C 28 ZZ     -0.0087885474     0.0118465719    -0.0001378312    -0.0078258534    -0.0043087951
  275  C 28 XY     -0.0006162351    -0.0016772148    -0.0000014882     0.0050313386     0.0013299457
  276  C 28 XZ      0.0036966300    -0.0028400503     0.0001121958     0.0004295015    -0.0001650745
  277  C 28 YZ      0.0058027413    -0.0072868357     0.0001115763     0.0036113459     0.0005685233

                         26               27               28               29               30
                   -0.7857225105    -0.7030425657    -0.6818703169    -0.6772797589    -0.6518039526
    1  C  1  S     -0.1004074920    -0.0524212102     0.0449718929     0.0000645254    -0.0725972821
    2  C  1  S      0.2051399813     0.1072792250    -0.0906120515     0.0002349990     0.1503835290
    3  C  1  S      0.0433096085     0.0355788641    -0.0263409208    -0.0044995892     0.0358275419
    4  C  1  X     -0.0024289286    -0.0571752055     0.0192775599    -0.0012960142     0.0621153513
    5  C  1  Y      0.0692865185     0.0027965431     0.0197111647     0.0013895372    -0.0860480088
    6  C  1  Z      0.0298582427    -0.0120179701     0.0342019404    -0.0015923123     0.0046472186
    7  C  1  X     -0.0012163265    -0.0100292591     0.0007372076    -0.0011652168     0.0210004556
    8  C  1  Y      0.0326156466     0.0054386203     0.0034032768     0.0015499699    -0.0312709102
    9  C  1  Z      0.0134943386    -0.0104600944     0.0234477937    -0.0000716174    -0.0145023848
   10  C  1 XX      0.0097958453     0.0050436937    -0.0068200784    -0.0000151989     0.0135573088
   11  C  1 YY      0.0194134491     0.0058635580    -0.0011784361     0.0000340287     0.0009783627
   12  C  1 ZZ      0.0103313237     0.0097082740    -0.0089616428     0.0000262572     0.0140501415
   13  C  1 XY      0.0027675507     0.0035544346    -0.0042025322     0.0001736589    -0.0000573632
   14  C  1 XZ     -0.0018639217     0.0001682472     0.0026893152    -0.0000281155    -0.0061900308
   15  C  1 YZ     -0.0036221583     0.0009017686    -0.0010826123     0.0000949722    -0.0028540329
   16  C  2  S      0.0508607762    -0.0492425330     0.0324579105    -0.0013473677     0.0574345682
   17  C  2  S     -0.0959726894     0.0978516670    -0.0653704907     0.0025226414    -0.1100186396
   18  C  2  S     -0.0216394144     0.0372496291    -0.0214848280     0.0029003668    -0.0562933766
   19  C  2  X     -0.0063148164    -0.0077631342    -0.0076806766    -0.0002180669     0.0610112553
   20  C  2  Y     -0.0150768976    -0.0204781918     0.0265369456    -0.0000926532    -0.0029154294
   21  C  2  Z      0.0963265888     0.0513805968    -0.0566310160     0.0003315145     0.0826177028
   22  C  2  X      0.0038893148     0.0049831742    -0.0075928617     0.0009211574     0.0087749925
   23  C  2  Y     -0.0008323747    -0.0028921472     0.0071089787    -0.0001581668    -0.0115709115
   24  C  2  Z      0.0373127819     0.0292351131    -0.0262094087     0.0012057517     0.0187091248
   25  C  2 XX     -0.0060622435     0.0057363346    -0.0058731725     0.0001620274    -0.0028957896
   26  C  2 YY     -0.0047691158     0.0052605925    -0.0018355959     0.0001438638    -0.0111760801
   27  C  2 ZZ     -0.0047405307     0.0073595875    -0.0043626060     0.0001463639    -0.0060363242
   28  C  2 XY     -0.0025449401     0.0035520004    -0.0027126074     0.0001125656    -0.0040901418
   29  C  2 XZ      0.0050751325     0.0029151844    -0.0028265923     0.0000463151     0.0029020024
   30  C  2 YZ      0.0065862732     0.0020242813    -0.0017412819     0.0000277236     0.0013179111
   31  C  3  S      0.1076577005     0.0500397104    -0.0543334542     0.0010830960     0.0146476557
   32  C  3  S     -0.2081688560    -0.0991490556     0.1075019005    -0.0024274660    -0.0246344361
   33  C  3  S     -0.0617563882    -0.0435810259     0.0528491628    -0.0030929788    -0.0028986177
   34  C  3  X      0.0026954749    -0.0268780914    -0.0045925204    -0.0010808715     0.1040165491
   35  C  3  Y      0.0318889408    -0.0408821344     0.0314045145    -0.0016257039     0.0753190790
   36  C  3  Z     -0.0087307157     0.0241438863    -0.0289206284     0.0012174463    -0.0090259660
   37  C  3  X     -0.0064289782    -0.0218146942     0.0114978327    -0.0017739130     0.0364815992
   38  C  3  Y     -0.0001061114    -0.0229751641     0.0199655713    -0.0010066634     0.0242241080
   39  C  3  Z     -0.0035044971    -0.0009135510     0.0017200138    -0.0004951273    -0.0025433814
   40  C  3 XX     -0.0117021520    -0.0053027113     0.0039634747    -0.0001824039     0.0022498724
   41  C  3 YY     -0.0102356279    -0.0052761280     0.0062264663    -0.0001511338    -0.0020638582
   42  C  3 ZZ     -0.0147170293    -0.0080673543     0.0103774117    -0.0002184299    -0.0039274882
   43  C  3 XY     -0.0043039852    -0.0032934426     0.0032601769    -0.0001136962     0.0009455653
   44  C  3 XZ     -0.0017406310    -0.0032416979     0.0011990871    -0.0001093603     0.0055600103
   45  C  3 YZ      0.0051651076    -0.0019466404     0.0021269688    -0.0000637679     0.0019516628
   46  C  4  S      0.0230401356     0.0513402207    -0.0197584404     0.0016792090    -0.0863608182
   47  C  4  S     -0.0496950590    -0.1064398505     0.0420653273    -0.0044321651     0.1783550260
   48  C  4  S      0.0145719809    -0.0174485753     0.0017264002     0.0154554113     0.0271205263
   49  C  4  X     -0.0169925861     0.0531693453    -0.0812760426     0.0010337632     0.0292550439
   50  C  4  Y      0.0528400687    -0.0159087840     0.0548728887    -0.0014535343    -0.0381639734
   51  C  4  Z      0.0769147603     0.0238711290    -0.0220729505     0.0019772816    -0.0666769400
   52  C  4  X     -0.0049654575     0.0130124109    -0.0194790009     0.0032576244     0.0088293497
   53  C  4  Y      0.0247012274    -0.0040753154     0.0267691246    -0.0033610716    -0.0219523930
   54  C  4  Z      0.0272243780     0.0040560295    -0.0064794976     0.0023286554    -0.0254694627
   55  C  4 XX     -0.0048373252    -0.0044150008     0.0023576951    -0.0001441674     0.0087361490
   56  C  4 YY     -0.0079489690    -0.0078280377     0.0007844197    -0.0003824983     0.0172126685
   57  C  4 ZZ      0.0043333837    -0.0083337809     0.0056441721    -0.0003518792     0.0081657179
   58  C  4 XY     -0.0013141223    -0.0036169980     0.0045323702    -0.0002117443     0.0030271695
   59  C  4 XZ     -0.0068421614    -0.0012322254    -0.0018012433    -0.0000225930     0.0034848783
   60  C  4 YZ     -0.0000667618    -0.0002681936     0.0040399307     0.0000181796    -0.0077549087
   61  C  5  S      0.0755352553    -0.0700075729     0.0816200465    -0.0028438748     0.0445690703
   62  C  5  S     -0.1497001875     0.1452766347    -0.1666752518     0.0054543131    -0.0915543561
   63  C  5  S     -0.1438076553     0.0906933384    -0.0916468466     0.0093305105    -0.1294261346
   64  C  5  X      0.0119521387     0.0924082179     0.0272695662     0.0008602833    -0.1626983180
   65  C  5  Y      0.0346237600     0.0103294704    -0.0111606167    -0.0019362527     0.0644901153
   66  C  5  Z     -0.0113184997    -0.0521622266     0.0024440660     0.0015089426    -0.0078545496
   67  C  5  X     -0.0791006131     0.0192180507    -0.0047423380     0.0038239124    -0.1079239155
   68  C  5  Y     -0.0007046607    -0.0015738137    -0.0022670178    -0.0143563037     0.0215092412
   69  C  5  Z      0.0520741923    -0.0099376402     0.0096300070     0.0116476058     0.0221683734
   70  C  5 XX     -0.0096343674     0.0133287119    -0.0152303060     0.0004896213    -0.0043226043
   71  C  5 YY     -0.0078532736     0.0040820528    -0.0061035492     0.0002490621    -0.0044743324
   72  C  5 ZZ     -0.0080005596     0.0062905448    -0.0082334238     0.0001774963    -0.0058157946
   73  C  5 XY     -0.0004597915     0.0002497603    -0.0004240752    -0.0001681269    -0.0002947715
   74  C  5 XZ     -0.0008042011    -0.0057221599     0.0056497707    -0.0001158085     0.0042685196
   75  C  5 YZ      0.0061019379     0.0010824706     0.0016257019    -0.0000445464    -0.0000644611
   76  C  6  S     -0.1384875870     0.0025918647    -0.0542664811    -0.0004639595     0.1194113877
   77  C  6  S      0.2750389220    -0.0054117813     0.1105658014     0.0009125885    -0.2433566942
   78  C  6  S      0.0625175353    -0.0072915656     0.0463174616    -0.0032205990    -0.0692437277
   79  C  6  X     -0.0088689655    -0.0158681080    -0.0174595733    -0.0002009796     0.0503382225
   80  C  6  Y     -0.0311254280    -0.0290093044     0.0553365169    -0.0005810097    -0.0950515184
   81  C  6  Z      0.0287858768     0.0344583273    -0.0079268313     0.0007048330    -0.0639261189
   82  C  6  X     -0.0085110032    -0.0063625448    -0.0079795194    -0.0003705180     0.0166476592
   83  C  6  Y     -0.0059138358    -0.0106599785     0.0179029044    -0.0003330935    -0.0309393124
   84  C  6  Z      0.0185398059     0.0165151923    -0.0085322163     0.0015835772    -0.0236699083
   85  C  6 XX      0.0194460344     0.0000398734     0.0092847619     0.0000881953    -0.0254574988
   86  C  6 YY      0.0214776394     0.0030074918     0.0038436360     0.0001451789    -0.0134941269
   87  C  6 ZZ      0.0140715958    -0.0042459601     0.0103428744    -0.0000870272    -0.0132418031
   88  C  6 XY     -0.0007577945     0.0015384739    -0.0005157698    -0.0000338288     0.0009159607
   89  C  6 XZ      0.0033063270     0.0003928851     0.0031652378     0.0000687720    -0.0077087655
   90  C  6 YZ      0.0003904980    -0.0007361884     0.0007760274     0.0000418457    -0.0039786764
   91  C  7  S      0.0180353793     0.0566623529    -0.0767074919     0.0026222272     0.0232949464
   92  C  7  S     -0.0350225415    -0.1180958273     0.1627531419    -0.0054300645    -0.0522022720
   93  C  7  S     -0.0422487473    -0.0563494470     0.0324135099     0.0018242537     0.0039381052
   94  C  7  X      0.0170154247     0.0684867667    -0.0873317692     0.0035868184    -0.0026005550
   95  C  7  Y     -0.0417689459    -0.1062694654     0.1399483833    -0.0044833643    -0.0474329641
   96  C  7  Z      0.0347000996     0.0638416223    -0.0836034499     0.0023982968     0.0392845813
   97  C  7  X      0.0231491471     0.0172283646    -0.0009741921     0.0029394068    -0.0154433734
   98  C  7  Y     -0.0449377263    -0.0293634390    -0.0021136873    -0.0011335880     0.0202989234
   99  C  7  Z      0.0253418521     0.0175628675     0.0022558245    -0.0006021071    -0.0081341175
  100  C  7 XX     -0.0008358496    -0.0060638485     0.0087916009    -0.0003777837    -0.0012617314
  101  C  7 YY     -0.0036154580    -0.0097024291     0.0134149112    -0.0003797224    -0.0058045446
  102  C  7 ZZ     -0.0029024484    -0.0059632943     0.0083610187    -0.0002161245    -0.0041548799
  103  C  7 XY      0.0010067074     0.0041952399    -0.0055754852     0.0002316055     0.0006133337
  104  C  7 XZ     -0.0012899494    -0.0027689556     0.0034424563    -0.0001001787    -0.0008096841
  105  C  7 YZ      0.0027482250     0.0036645373    -0.0048217203     0.0000912146     0.0031961910
  106  C  8  S      0.0285252270     0.0625626038     0.0747910237    -0.0016471283     0.0350649689
  107  C  8  S     -0.0545452660    -0.1324108008    -0.1548327773     0.0036739566    -0.0700275433
  108  C  8  S     -0.0633124126    -0.0614758909    -0.0759604420     0.0053881420    -0.0165963735
  109  C  8  X     -0.0455520411     0.1145870697     0.0601195274     0.0574886962    -0.0174727057
  110  C  8  Y      0.0008784652    -0.0013963490    -0.0054844585    -0.1721360754    -0.0016131597
  111  C  8  Z      0.0221657979    -0.0564951762    -0.0254754735     0.1281235603     0.0101494763
  112  C  8  X      0.0296857089     0.0466051753     0.0503590194     0.0133618210     0.0018699287
  113  C  8  Y      0.0019071578    -0.0012761053    -0.0039661344    -0.0420378825     0.0015610224
  114  C  8  Z     -0.0192992383    -0.0219671583    -0.0229929580     0.0316168584    -0.0002044391
  115  C  8 XX     -0.0029172012    -0.0109712015    -0.0113159583     0.0023456136    -0.0042973129
  116  C  8 YY     -0.0042184812    -0.0044720884    -0.0070496974     0.0003506112    -0.0040368662
  117  C  8 ZZ     -0.0031807027    -0.0058570274    -0.0075071503    -0.0019882462    -0.0037918095
  118  C  8 XY      0.0012432414     0.0003746532     0.0011037877    -0.0035881525     0.0006781369
  119  C  8 XZ     -0.0001174830     0.0037357661     0.0029646016     0.0019747316     0.0007569963
  120  C  8 YZ      0.0025544283     0.0003947915     0.0020889322     0.0015739268     0.0017678951
  121  N  9  S      0.0149341756     0.0342421141    -0.0447989864     0.0014297214     0.0126535984
  122  N  9  S      0.0316514666     0.0703340683    -0.0918360383     0.0031976442     0.0257146024
  123  N  9  S     -0.0172531038     0.0313283425    -0.0714094423    -0.0008528011     0.0379641071
  124  N  9  X      0.0067043105     0.0054680894    -0.0065383385    -0.0001731078     0.0115762757
  125  N  9  Y     -0.0078648784    -0.0115975300     0.0126081271    -0.0004437414    -0.0002065379
  126  N  9  Z      0.0025541270     0.0090342600    -0.0104866816     0.0005329991    -0.0027127460
  127  N  9  X      0.0035327642     0.0011465130     0.0024653982    -0.0000283936    -0.0073124578
  128  N  9  Y     -0.0038824989    -0.0004515925    -0.0030614196    -0.0007505527     0.0018421275
  129  N  9  Z      0.0054945837    -0.0003068170     0.0033190395     0.0007852135    -0.0018394386
  130  N  9 XX      0.0011111616     0.0012358534    -0.0017124598     0.0000920005     0.0016159522
  131  N  9 YY      0.0017191755     0.0028935353    -0.0036645443     0.0001458794     0.0006642475
  132  N  9 ZZ      0.0005207359     0.0017404736    -0.0022982019     0.0001233587     0.0000646649
  133  N  9 XY     -0.0011138032    -0.0013378898     0.0017792579    -0.0000183208    -0.0016021243
  134  N  9 XZ      0.0004727702     0.0009539449    -0.0013139553     0.0000138568     0.0008757430
  135  N  9 YZ     -0.0005630339    -0.0018073978     0.0022979203    -0.0000516776    -0.0001029637
  136  C 10  S      0.0331978117    -0.0623997875    -0.0421933599     0.1040974170    -0.0089843558
  137  C 10  S     -0.0651418956     0.1239191816     0.0840887610    -0.2087891796     0.0180254676
  138  C 10  S     -0.0233870703     0.0344903479     0.0168419820    -0.0593973451    -0.0026283725
  139  C 10  X      0.0034557036     0.0545926516     0.0588709503     0.1130746434     0.0219512146
  140  C 10  Y      0.0125255771     0.0268449418     0.0463821442     0.0013686076     0.0358423971
  141  C 10  Z     -0.0134868112    -0.0521702846    -0.0721271555    -0.0584103693    -0.0433996665
  142  C 10  X     -0.0024401536     0.0173061312     0.0151729410     0.0333486987     0.0056780877
  143  C 10  Y      0.0106065637     0.0076045166     0.0180453246     0.0105327338     0.0136187448
  144  C 10  Z     -0.0080421538    -0.0158726847    -0.0238701356    -0.0264394921    -0.0154747340
  145  C 10 XX     -0.0027708969     0.0096461858     0.0085866957    -0.0123782711     0.0034027229
  146  C 10 YY     -0.0047236907     0.0071238122     0.0038223297    -0.0144409302     0.0000728849
  147  C 10 ZZ     -0.0036504620     0.0053608182     0.0031494550    -0.0116175768     0.0003746068
  148  C 10 XY      0.0010153169    -0.0033924095    -0.0025006322     0.0038000165    -0.0005654433
  149  C 10 XZ     -0.0001728211    -0.0003456692    -0.0010829640     0.0002708679    -0.0010432647
  150  C 10 YZ      0.0028667655    -0.0018290135     0.0001917211     0.0070168747     0.0010045688
  151  C 11  S     -0.0139506188    -0.0221303317    -0.0355255686    -0.1095547244    -0.0221822326
  152  C 11  S      0.0278142466     0.0441292695     0.0714882480     0.2186790931     0.0446403537
  153  C 11  S      0.0118704389    -0.0022693202     0.0150354043     0.0527924051     0.0184207646
  154  C 11  X      0.0373138588    -0.1126923299    -0.0970125981     0.0984030623    -0.0339608694
  155  C 11  Y     -0.0153424200     0.0499854950     0.0541362767    -0.0032324589     0.0319827881
  156  C 11  Z     -0.0047782385     0.0113259149    -0.0003051723    -0.0467930447    -0.0121420607
  157  C 11  X      0.0128104197    -0.0344360438    -0.0311979787     0.0331257425    -0.0127224067
  158  C 11  Y     -0.0043953218     0.0167386815     0.0168186671    -0.0098711452     0.0084103384
  159  C 11  Z     -0.0025232689     0.0021114868     0.0004285425    -0.0077671672    -0.0012246160
  160  C 11 XX      0.0011211328     0.0042296616     0.0055617470     0.0122042992     0.0030905383
  161  C 11 YY      0.0028336995     0.0001807202     0.0025283115     0.0147751410     0.0023422312
  162  C 11 ZZ      0.0011161045     0.0032894643     0.0048048916     0.0127997767     0.0029298851
  163  C 11 XY     -0.0017908538     0.0027082033     0.0018509701    -0.0025751796     0.0003877413
  164  C 11 XZ      0.0015961548    -0.0042407848    -0.0036231320    -0.0010398388    -0.0013298947
  165  C 11 YZ     -0.0010397031    -0.0003119335    -0.0012430203    -0.0075303837    -0.0010778627
  166  C 12  S     -0.0477042886     0.0942592071     0.0795153195     0.0001821213     0.0292871890
  167  C 12  S      0.0932211408    -0.1875624392    -0.1586572009    -0.0004085344    -0.0587322240
  168  C 12  S      0.0219938225    -0.0393105713    -0.0364907489    -0.0007776437    -0.0157483680
  169  C 12  X      0.0006777224    -0.0364049213    -0.0373296264    -0.0521234454    -0.0125995946
  170  C 12  Y      0.0006205267    -0.0010029120     0.0033715203     0.1566426782     0.0020939487
  171  C 12  Z     -0.0005811748     0.0194117578     0.0158355391    -0.1165964417     0.0039487585
  172  C 12  X      0.0029330287    -0.0120376461    -0.0079875904    -0.0158894692     0.0007498568
  173  C 12  Y      0.0000617009    -0.0002085529     0.0012001559     0.0481212631     0.0003891844
  174  C 12  Z     -0.0011239784     0.0063800978     0.0030038343    -0.0358550719    -0.0012972479
  175  C 12 XX      0.0062485724    -0.0138235161    -0.0122888430     0.0028108946    -0.0050890049
  176  C 12 YY      0.0054442001    -0.0102043012    -0.0080886595     0.0002067744    -0.0024932784
  177  C 12 ZZ      0.0049457362    -0.0098876046    -0.0083073199    -0.0030947631    -0.0029371130
  178  C 12 XY     -0.0011955516     0.0020660198     0.0014445856    -0.0049892347     0.0003690917
  179  C 12 XZ     -0.0010183830     0.0029114674     0.0031186275     0.0028947963     0.0016591678
  180  C 12 YZ     -0.0023472909     0.0037969524     0.0028589938     0.0022753878     0.0006729787
  181  C 13  S     -0.0127033828    -0.0253127270    -0.0319001559     0.1101681927    -0.0198775845
  182  C 13  S      0.0255456920     0.0504361745     0.0641966751    -0.2199794295     0.0401033179
  183  C 13  S      0.0080247932    -0.0002413981     0.0146646233    -0.0525446298     0.0160795605
  184  C 13  X      0.0277302760    -0.0794278097    -0.0656193904    -0.0974002801    -0.0165897873
  185  C 13  Y      0.0137837583    -0.0447978168    -0.0494571045     0.0021745102    -0.0306322934
  186  C 13  Z     -0.0265277859     0.0810284967     0.0783853462     0.0472660505     0.0362445028
  187  C 13  X      0.0113266183    -0.0233615506    -0.0215409413    -0.0273584286    -0.0076330739
  188  C 13  Y      0.0027973995    -0.0148356739    -0.0149446773    -0.0076621885    -0.0081633313
  189  C 13  Z     -0.0083344843     0.0253329418     0.0245411532     0.0208155127     0.0113415166
  190  C 13 XX     -0.0004077436     0.0075135506     0.0075863537    -0.0131979757     0.0037546027
  191  C 13 YY      0.0026457493     0.0007907547     0.0022085379    -0.0149141645     0.0020410442
  192  C 13 ZZ      0.0023980828     0.0005305111     0.0017741170    -0.0119306793     0.0017066942
  193  C 13 XY      0.0005277699    -0.0024012041    -0.0022773154     0.0041271090    -0.0011043825
  194  C 13 XZ      0.0003465172    -0.0013920193    -0.0011677794     0.0001751285    -0.0004177494
  195  C 13 YZ     -0.0020259167     0.0018253016     0.0009523643     0.0068347977    -0.0001637432
  196  C 14  S      0.0335900492    -0.0611041008    -0.0464127883    -0.1035805236    -0.0123842199
  197  C 14  S     -0.0656397693     0.1212968552     0.0925471065     0.2078842211     0.0249625686
  198  C 14  S     -0.0150592877     0.0328878943     0.0163917882     0.0571261530     0.0033437260
  199  C 14  X      0.0108789761     0.0761929872     0.0859081835    -0.1175906616     0.0440575640
  200  C 14  Y     -0.0130564127    -0.0300074458    -0.0490592527     0.0104145969    -0.0368981991
  201  C 14  Z      0.0061083317    -0.0112027884     0.0013180729     0.0499250567     0.0118337342
  202  C 14  X      0.0034327833     0.0236484982     0.0263243002    -0.0404656412     0.0139080392
  203  C 14  Y     -0.0080246408    -0.0091598678    -0.0191716747     0.0122012822    -0.0135162774
  204  C 14  Z      0.0059691243    -0.0037730675     0.0044681297     0.0093225616     0.0051497031
  205  C 14 XX     -0.0030034449     0.0072190466     0.0067735030     0.0118589073     0.0029571854
  206  C 14 YY     -0.0046908018     0.0066946744     0.0042046884     0.0143522331     0.0003719824
  207  C 14 ZZ     -0.0034058723     0.0076643665     0.0060850971     0.0119567398     0.0017542331
  208  C 14 XY      0.0014708788     0.0007039121     0.0014246671    -0.0031420458     0.0009345658
  209  C 14 XZ     -0.0004734166    -0.0027084626    -0.0034621575    -0.0006137467    -0.0020086382
  210  C 14 YZ      0.0026672408    -0.0035315122    -0.0019052684    -0.0073119820     0.0001029165
  211  H 15  S      0.0736508380     0.0493105382    -0.0308825521    -0.0006274127     0.0714479376
  212  H 15  S      0.0082626239     0.0113875130    -0.0137704957     0.0003416843     0.0232668170
  213  H 16  S     -0.0314417790     0.0501453637    -0.0342031112     0.0012715018    -0.0783473569
  214  H 16  S     -0.0013120490     0.0104426807    -0.0078866763     0.0001633888    -0.0176466426
  215  H 17  S     -0.0732654973    -0.0509672736     0.0634795276    -0.0015227392    -0.0219814956
  216  H 17  S     -0.0093245924    -0.0112425121     0.0140378775    -0.0005300165    -0.0032929242
  217  H 18  S     -0.0183504491    -0.0475780682     0.0344407112    -0.0027943164     0.0864977668
  218  H 18  S     -0.0081880582    -0.0111650104     0.0010832705    -0.0024503852     0.0262970037
  219  H 19  S      0.0954855457    -0.0020424959     0.0501268613     0.0004346759    -0.1364803492
  220  H 19  S      0.0107985997    -0.0014404684     0.0109855465     0.0003371395    -0.0262224357
  221  H 20  S      0.0917546111    -0.0025956846     0.0679947781     0.0004003607    -0.1576369622
  222  H 20  S      0.0094194807     0.0004939605     0.0067677262     0.0006508921    -0.0305495405
  223  H 21  S     -0.0187640370     0.0485427991     0.0423067583    -0.1222758876     0.0210315126
  224  H 21  S     -0.0072258062     0.0108695292     0.0062198237    -0.0232462348     0.0016315205
  225  H 22  S      0.0102906423     0.0180069120     0.0378669943     0.1236582624     0.0326146114
  226  H 22  S     -0.0005392772     0.0043070354     0.0071172306     0.0263385992     0.0063910857
  227  H 23  S      0.0336141888    -0.0978119133    -0.0893729803    -0.0001400633    -0.0342256544
  228  H 23  S      0.0024128621    -0.0159320525    -0.0178261078     0.0000093659    -0.0092924701
  229  H 24  S      0.0092905950     0.0209129644     0.0334964659    -0.1236339915     0.0291768332
  230  H 24  S     -0.0008208782     0.0048110319     0.0062128083    -0.0255788696     0.0055491915
  231  H 25  S     -0.0184856240     0.0459125844     0.0461540665     0.1187852476     0.0241196961
  232  H 25  S     -0.0075490228     0.0099966250     0.0064086020     0.0208983842     0.0009920984
  233  C 26  S     -0.0546189522    -0.0749952334    -0.0357191128     0.0005577342     0.0212868013
  234  C 26  S      0.0986427834     0.1562761014     0.0646852861    -0.0009016187    -0.0527651395
  235  C 26  S      0.1025128708     0.1409456279     0.0593881586    -0.0077418098    -0.0153824380
  236  C 26  X      0.1264135002    -0.0960255404     0.1227262440    -0.0002315980     0.1485678144
  237  C 26  Y      0.0048674256     0.0047609170    -0.0049453395    -0.0110959117     0.0121050255
  238  C 26  Z     -0.0621527252     0.0447303901    -0.0552663909     0.0103297290    -0.0947011257
  239  C 26  X     -0.0966137632     0.0459258500    -0.0034304139    -0.0053069474    -0.0918622013
  240  C 26  Y      0.0041762740     0.0017140548    -0.0011588830     0.0055902310     0.0062447899
  241  C 26  Z      0.0398022192    -0.0234378110     0.0005902505    -0.0024640203     0.0434583964
  242  C 26 XX      0.0089125834     0.0154646274     0.0067909624     0.0008430281    -0.0048612228
  243  C 26 YY      0.0027635423     0.0040798553     0.0016374852    -0.0000193951    -0.0018278610
  244  C 26 ZZ      0.0041595159     0.0069225963     0.0031484805    -0.0009496528    -0.0041353689
  245  C 26 XY     -0.0009549380    -0.0001000891     0.0000129363    -0.0014381276    -0.0012060703
  246  C 26 XZ     -0.0035390471    -0.0063978939    -0.0033667008     0.0008119623     0.0034340117
  247  C 26 YZ      0.0001871696     0.0006104345    -0.0005807507     0.0007239578     0.0000339752
  248  C 27  S     -0.0872109836     0.0723266905    -0.0111720409     0.0013858959    -0.0446426228
  249  C 27  S      0.1681391842    -0.1515200238     0.0118843205    -0.0024559274     0.0915682659
  250  C 27  S      0.1673460283    -0.1263972769     0.0495924566     0.0031749613     0.1452526405
  251  C 27  X     -0.0823426643    -0.1035068022    -0.1520019760     0.0153811788    -0.0719212550
  252  C 27  Y      0.0018645572     0.0032684258    -0.0004168573    -0.0341602331     0.0041808001
  253  C 27  Z      0.0412633699     0.0496680449     0.0774455951     0.0234361293     0.0292995688
  254  C 27  X      0.0143387920     0.0512617176     0.0167966639     0.0018870282    -0.0476396744
  255  C 27  Y     -0.0016453027    -0.0002992145    -0.0005053663    -0.0175238586    -0.0012901146
  256  C 27  Z     -0.0007216623    -0.0259590278    -0.0060863379     0.0151139488     0.0200794737
  257  C 27 XX      0.0161678476    -0.0155132267    -0.0001071946     0.0019461371     0.0095062402
  258  C 27 YY      0.0048091037    -0.0040056416     0.0002750356     0.0000874942     0.0028920146
  259  C 27 ZZ      0.0077225639    -0.0069509021     0.0003146311    -0.0024349849     0.0036773681
  260  C 27 XY     -0.0004155062    -0.0000983868    -0.0000631055    -0.0037841520    -0.0006363884
  261  C 27 XZ     -0.0066734676     0.0065257597    -0.0001430021     0.0022641932    -0.0028950401
  262  C 27 YZ      0.0001396242    -0.0004259049    -0.0004763170     0.0017319829     0.0001367360
  263  C 28  S      0.0452760297     0.0676172382    -0.0483823083     0.0019219366    -0.0075650893
  264  C 28  S     -0.0916007769    -0.1381188856     0.0987976203    -0.0039870713     0.0164515771
  265  C 28  S      0.0047414323    -0.0550806483     0.0886591031    -0.0172872639    -0.0339380426
  266  C 28  X     -0.0807315352    -0.0415532485     0.0747437626     0.0001223406    -0.1554365664
  267  C 28  Y      0.0126330218     0.0851702373    -0.1515481679     0.0053449293     0.0382116945
  268  C 28  Z      0.0497240797    -0.0633069069     0.1177298135    -0.0051364644     0.0177696083
  269  C 28  X     -0.0067710386     0.0025733380     0.0292598868    -0.0063649438    -0.0628350522
  270  C 28  Y     -0.0353189453     0.0015532264    -0.0510193577    -0.0021531356     0.0173824798
  271  C 28  Z      0.0463873448    -0.0008527060     0.0353519296     0.0054319578     0.0039463745
  272  C 28 XX     -0.0013740851    -0.0052066999     0.0042023882    -0.0002950543     0.0045991786
  273  C 28 YY     -0.0034795992    -0.0110155953     0.0088211863    -0.0002724353    -0.0004607412
  274  C 28 ZZ     -0.0080514334    -0.0064074629     0.0030460120    -0.0001584762     0.0006399415
  275  C 28 XY     -0.0032443246     0.0051792086    -0.0059026957     0.0001978182    -0.0020359357
  276  C 28 XZ     -0.0004044998    -0.0035687102     0.0033122241    -0.0000348860     0.0017502514
  277  C 28 YZ      0.0055625456     0.0044733010    -0.0018053841     0.0001340140    -0.0005619814

                         31               32               33               34               35
                   -0.6254891973    -0.5990773372    -0.5900888682    -0.5655017710    -0.5389448134
    1  C  1  S      0.0656258951     0.0228713951    -0.0618877750    -0.0074200700     0.0073106543
    2  C  1  S     -0.1390987640    -0.0430275595     0.1220930927     0.0068896770    -0.0132107768
    3  C  1  S     -0.0211921610    -0.0828262272     0.1702023125     0.1077068581    -0.0192768894
    4  C  1  X      0.1023674466    -0.0635796493     0.0198231163    -0.0801406717     0.0474437306
    5  C  1  Y      0.0854986345    -0.0401286130     0.0280604689     0.0564498029    -0.0040024477
    6  C  1  Z     -0.1016005185    -0.0260612811     0.1421280441    -0.1257989908    -0.0103274086
    7  C  1  X      0.0368414313    -0.0341547719     0.0287107730     0.0067322877     0.0165700457
    8  C  1  Y      0.0370952500    -0.0315388297     0.0396061020     0.0433456422    -0.0066000603
    9  C  1  Z     -0.0424598275     0.0237503293    -0.0080151289    -0.0913612827     0.0047056594
   10  C  1 XX     -0.0062654323    -0.0028411855     0.0069239423    -0.0076228829     0.0010532861
   11  C  1 YY     -0.0078357151    -0.0028623649     0.0088469756     0.0001590206    -0.0009656158
   12  C  1 ZZ     -0.0145891867    -0.0022283539     0.0092728276     0.0066686262    -0.0028552486
   13  C  1 XY      0.0009445152     0.0013195592    -0.0004678635    -0.0050056191     0.0002375995
   14  C  1 XZ     -0.0016260131     0.0039426880    -0.0064576439     0.0051643488    -0.0002106999
   15  C  1 YZ      0.0020351502     0.0027593393    -0.0040538376    -0.0050986807     0.0010190801
   16  C  2  S      0.0046682281    -0.0668761097     0.0892606812     0.0275617547    -0.0056441512
   17  C  2  S     -0.0129704901     0.1354765338    -0.1810866062    -0.0549461841     0.0120853163
   18  C  2  S     -0.0335894395     0.1266457783    -0.1947261135    -0.0888729710     0.0156319635
   19  C  2  X      0.0359270476    -0.0671865932     0.0394515749     0.1627404734    -0.0088074776
   20  C  2  Y      0.0506180049    -0.0805587543     0.0670682327     0.1890744110    -0.0187764505
   21  C  2  Z     -0.0931740562     0.0402057529    -0.0401851055     0.0751528266    -0.0241217668
   22  C  2  X      0.0056665524     0.0091118425    -0.0404140364     0.0399156371     0.0000060983
   23  C  2  Y      0.0093038822     0.0056253519    -0.0337616451     0.0529748614    -0.0040849964
   24  C  2  Z     -0.0344347667     0.0192948643    -0.0157561782     0.0210022369    -0.0088144163
   25  C  2 XX      0.0000952123     0.0103012493    -0.0157796863    -0.0065428253     0.0021065659
   26  C  2 YY     -0.0009920969     0.0115873523    -0.0159686490    -0.0038318557     0.0008611953
   27  C  2 ZZ     -0.0045099493     0.0060315239    -0.0039136276    -0.0053829820    -0.0002775067
   28  C  2 XY     -0.0001112193     0.0075435509    -0.0116950738    -0.0021002536     0.0008504798
   29  C  2 XZ     -0.0030357701     0.0018846242    -0.0021827207     0.0001142399    -0.0001387013
   30  C  2 YZ     -0.0021024873     0.0011188292    -0.0010806357     0.0019605903    -0.0006961131
   31  C  3  S     -0.0206489360     0.0631329860    -0.0992148626     0.0127094830     0.0019639006
   32  C  3  S      0.0374920628    -0.1276199490     0.2012001930    -0.0248280071    -0.0034896855
   33  C  3  S      0.0099519179    -0.1069257104     0.2215330021    -0.0414813999    -0.0052734323
   34  C  3  X     -0.0363972924    -0.0074830402    -0.0108426214     0.0818306568    -0.0109091945
   35  C  3  Y     -0.0638836866    -0.0164084826     0.0321540680     0.0558379599    -0.0186833138
   36  C  3  Z      0.0428978354     0.0520901575    -0.1678647874     0.2161361597    -0.0034511191
   37  C  3  X     -0.0084802546    -0.0135761540     0.0161753917     0.0222272089    -0.0023450780
   38  C  3  Y     -0.0221640734    -0.0056979102     0.0097219770     0.0164023017    -0.0050900067
   39  C  3  Z      0.0189465032    -0.0215379606     0.0242879478     0.0748099392    -0.0065504910
   40  C  3 XX     -0.0004738454    -0.0049809231     0.0093429357    -0.0038756818    -0.0002741706
   41  C  3 YY     -0.0002493948    -0.0033135485     0.0062588898    -0.0038899234     0.0004496455
   42  C  3 ZZ      0.0051540392    -0.0163905468     0.0260954091    -0.0017303845    -0.0007645875
   43  C  3 XY     -0.0022462949     0.0001285366     0.0007596491    -0.0013689953     0.0000750634
   44  C  3 XZ      0.0004638519    -0.0042949589     0.0057106590    -0.0002395213    -0.0000631396
   45  C  3 YZ     -0.0024799260    -0.0000404373     0.0001541000     0.0024314208    -0.0006386072
   46  C  4  S      0.0676450091    -0.0393159137     0.0546172441     0.0063917087    -0.0028512423
   47  C  4  S     -0.1430662256     0.0798036164    -0.1045842973    -0.0202076813     0.0059932263
   48  C  4  S     -0.0403430698     0.0732512683    -0.1825286805     0.0578252400    -0.0114310189
   49  C  4  X     -0.0413131632     0.0613437824    -0.0354599528    -0.1444586679     0.0139651567
   50  C  4  Y     -0.1010550644     0.0704971508    -0.0511883847    -0.0829563596     0.0063637124
   51  C  4  Z      0.1145866620     0.0086365542    -0.0749365850     0.0089996711     0.0206375606
   52  C  4  X     -0.0139329704     0.0091313052     0.0146018630    -0.0501903186     0.0066761918
   53  C  4  Y     -0.0328143903     0.0044037795     0.0414838856    -0.0604458668     0.0072019462
   54  C  4  Z      0.0429502982     0.0173691854    -0.0754530406     0.0304016738     0.0036238235
   55  C  4 XX     -0.0117722910     0.0047097882    -0.0043793614     0.0046945751    -0.0008350447
   56  C  4 YY     -0.0111473159     0.0069879102    -0.0092235254    -0.0033105618     0.0002842212
   57  C  4 ZZ     -0.0062886546     0.0045251609    -0.0066517039    -0.0077594201     0.0018288399
   58  C  4 XY     -0.0030398356    -0.0014242711     0.0002750596     0.0067046883    -0.0003077985
   59  C  4 XZ      0.0026111203    -0.0030946539     0.0052125436    -0.0062217203     0.0001540269
   60  C  4 YZ      0.0012843053    -0.0030687452     0.0057329450     0.0023881041    -0.0006636567
   61  C  5  S     -0.0054292365    -0.0121291279    -0.0262489512     0.0046999983     0.0164063321
   62  C  5  S      0.0058611866     0.0238768878     0.0551991401    -0.0062361480    -0.0372179797
   63  C  5  S     -0.1291000762     0.0023817535     0.1652824576     0.0313257439    -0.0815825268
   64  C  5  X     -0.1599254020     0.0056830082     0.1028951666     0.1058484060    -0.0293706180
   65  C  5  Y     -0.0969001683     0.0377995631    -0.0269999425    -0.0474550204     0.0203360989
   66  C  5  Z      0.1761253342    -0.0233035386    -0.0413331415    -0.0644754644     0.0080619987
   67  C  5  X     -0.1023411545     0.0361365356    -0.0357848864     0.0760185038    -0.0612449795
   68  C  5  Y     -0.0302414531     0.0263441383    -0.0261582581    -0.0382355396     0.0116935505
   69  C  5  Z      0.0835613410    -0.0372842497     0.0355900456    -0.0246780084     0.0253025766
   70  C  5 XX     -0.0029813811     0.0007155339     0.0070473278     0.0036825105    -0.0035267299
   71  C  5 YY     -0.0005777536     0.0043706841    -0.0015839483    -0.0030842230    -0.0020377883
   72  C  5 ZZ      0.0029503432     0.0002675234     0.0045612305    -0.0025536104    -0.0024330896
   73  C  5 XY      0.0047865364    -0.0031283018     0.0023727038     0.0014354959    -0.0001329097
   74  C  5 XZ     -0.0035167228     0.0013418873    -0.0032955615     0.0006331018     0.0004496187
   75  C  5 YZ     -0.0023215316    -0.0011306095     0.0008677003     0.0016762587     0.0009987338
   76  C  6  S     -0.0257333219    -0.0017380893    -0.0047479840     0.0100812041    -0.0007739251
   77  C  6  S      0.0535885025     0.0032109508     0.0092830331    -0.0216756410     0.0025205165
   78  C  6  S     -0.0358554332     0.0206059316     0.0224212598    -0.0832387813     0.0071841975
   79  C  6  X      0.0365299377     0.0085939860    -0.0376384371    -0.1349851182     0.0459722575
   80  C  6  Y     -0.0195113314     0.0500566557    -0.0345568566    -0.0772986884     0.0003280716
   81  C  6  Z      0.0042468839    -0.0286031565     0.0987045678    -0.1084280410     0.0023182572
   82  C  6  X      0.0136176693     0.0029731563    -0.0061653072    -0.0665944863     0.0157269490
   83  C  6  Y      0.0003339537     0.0119561369    -0.0094418663    -0.0108636775    -0.0014133587
   84  C  6  Z      0.0058458857    -0.0092259284     0.0261233961    -0.0364278887    -0.0025001670
   85  C  6 XX      0.0040530727     0.0028536763     0.0001962727    -0.0066407371    -0.0005355136
   86  C  6 YY      0.0048412784    -0.0031238585     0.0047834658     0.0009493840    -0.0001012077
   87  C  6 ZZ      0.0009747282     0.0017242015    -0.0019357315    -0.0022748523     0.0010606597
   88  C  6 XY     -0.0046238862     0.0013323026    -0.0000524219     0.0000671340    -0.0000333291
   89  C  6 XZ      0.0019744512    -0.0019715263     0.0040974251    -0.0017992427     0.0001615909
   90  C  6 YZ      0.0064108250    -0.0000630393    -0.0038676187     0.0028561277     0.0008157842
   91  C  7  S      0.0466303234    -0.0217561125     0.0259417406    -0.0285876861     0.0010938728
   92  C  7  S     -0.0990185028     0.0479035180    -0.0566118721     0.0633521490    -0.0021731608
   93  C  7  S      0.0010781942     0.0193103797    -0.0716253322    -0.0230307524     0.0025385849
   94  C  7  X      0.0680486805    -0.0182782236     0.0204090607    -0.0152320971    -0.0080630644
   95  C  7  Y     -0.0724080731     0.0332560201    -0.0374358584     0.0365384712    -0.0017750234
   96  C  7  Z      0.0357630727    -0.0255986319     0.0344856437    -0.0437170113     0.0085691119
   97  C  7  X     -0.0064483705     0.0008064158     0.0379314386     0.0243563484    -0.0032110222
   98  C  7  Y      0.0191418316     0.0003515642    -0.0566944018    -0.0414598558     0.0010586129
   99  C  7  Z     -0.0153010687    -0.0013915133     0.0354942595     0.0218372388     0.0016145189
  100  C  7 XX     -0.0070690168     0.0025180836    -0.0028050135     0.0032812848     0.0002796184
  101  C  7 YY     -0.0071029503     0.0038496550    -0.0043529463     0.0046419112    -0.0003683735
  102  C  7 ZZ     -0.0042574352     0.0028019161    -0.0034070372     0.0040444963    -0.0005167274
  103  C  7 XY      0.0041557567    -0.0012230176     0.0012184974    -0.0014683956    -0.0001926580
  104  C  7 XZ     -0.0019642503     0.0010269932    -0.0014775919     0.0014389042    -0.0000381744
  105  C  7 YZ      0.0018915252    -0.0016160863     0.0016951678    -0.0020631518     0.0005772848
  106  C  8  S      0.0263601120     0.0102484752    -0.0033508481    -0.0042293403     0.0279870768
  107  C  8  S     -0.0522239514    -0.0194664123     0.0088466123     0.0085389099    -0.0554458959
  108  C  8  S      0.0199778327     0.1128227799     0.0780532604     0.0014975569    -0.2496628387
  109  C  8  X     -0.0662590896    -0.1895597713    -0.0943025545    -0.0030751543     0.1603434426
  110  C  8  Y      0.0019258613     0.0039831203     0.0012427163    -0.0017298005    -0.0041591257
  111  C  8  Z      0.0317004023     0.0926623864     0.0456344517     0.0027096886    -0.0768741899
  112  C  8  X     -0.0306988659    -0.1329753909    -0.0989899710    -0.0291391283    -0.0903532426
  113  C  8  Y      0.0003722098     0.0037387974     0.0030268070     0.0076921785     0.0000943974
  114  C  8  Z      0.0143585358     0.0637683922     0.0471653647     0.0090059274     0.0453929676
  115  C  8 XX     -0.0023485833     0.0009909869     0.0014362016    -0.0003288650    -0.0151877839
  116  C  8 YY     -0.0037549391    -0.0019297901     0.0007437559     0.0015494198     0.0064223308
  117  C  8 ZZ     -0.0027632101    -0.0010611815     0.0007512896     0.0008128703    -0.0003582908
  118  C  8 XY      0.0010317430     0.0002100260    -0.0002074605    -0.0001092216    -0.0024354713
  119  C  8 XZ     -0.0005443058    -0.0013090849    -0.0004257186     0.0008435900     0.0106683420
  120  C  8 YZ      0.0016765217     0.0010793876    -0.0003753129    -0.0011837165    -0.0061515588
  121  N  9  S      0.0262845843    -0.0113071983     0.0126358759    -0.0148161609     0.0005876141
  122  N  9  S      0.0543961432    -0.0232726743     0.0282459256    -0.0300227157     0.0013427851
  123  N  9  S      0.0571158298    -0.0241214255    -0.0214715575    -0.0600124666     0.0011884612
  124  N  9  X     -0.0066592443    -0.0010518864     0.0011997864    -0.0026849421     0.0039304986
  125  N  9  Y     -0.0050603555     0.0010152454    -0.0019579173     0.0015867347     0.0000432479
  126  N  9  Z      0.0070258907     0.0017946545    -0.0045956703     0.0110294658    -0.0040238352
  127  N  9  X      0.0022587025     0.0003721199     0.0037056238     0.0056074279    -0.0017335069
  128  N  9  Y      0.0039009216    -0.0015802961    -0.0078171550    -0.0072013319     0.0000142493
  129  N  9  Z     -0.0035461298    -0.0002475655     0.0095196389    -0.0028381386     0.0020432198
  130  N  9 XX      0.0002309295    -0.0005494893     0.0010823299    -0.0009936158     0.0004411168
  131  N  9 YY      0.0024482017    -0.0009828739     0.0014277941    -0.0014854608     0.0000816300
  132  N  9 ZZ      0.0018927785    -0.0003510785     0.0004460308     0.0002459214    -0.0003204709
  133  N  9 XY     -0.0001167948     0.0005271639    -0.0005803655     0.0009858693    -0.0004123286
  134  N  9 XZ      0.0003461012    -0.0002197142     0.0000478640    -0.0000671848     0.0000631203
  135  N  9 YZ     -0.0016606411     0.0003402365     0.0000019250    -0.0001641868     0.0003005642
  136  C 10  S     -0.0050034163    -0.0020137424    -0.0035033749    -0.0067920527    -0.0648968801
  137  C 10  S      0.0100554202     0.0037739271     0.0070528082     0.0135467037     0.1313637951
  138  C 10  S     -0.0044944067     0.0047669499     0.0236186176     0.0254472164     0.3352606435
  139  C 10  X      0.0042126666    -0.0649492588    -0.0522639171    -0.0286735078    -0.1427821563
  140  C 10  Y      0.0516071223     0.1229710992     0.0652928800     0.0176770180     0.0634716673
  141  C 10  Z     -0.0492943239    -0.0795923422    -0.0331552264    -0.0006955757     0.0141655704
  142  C 10  X     -0.0004954276    -0.0180285134    -0.0069467432    -0.0003772546     0.0478049000
  143  C 10  Y      0.0186151668     0.0354628583     0.0120778973     0.0002817235    -0.0623775184
  144  C 10  Z     -0.0165828540    -0.0234336425    -0.0075169191     0.0006161376     0.0326512792
  145  C 10 XX      0.0032439223     0.0038397478     0.0016773893     0.0004911827     0.0068976601
  146  C 10 YY     -0.0005736383    -0.0005660335     0.0006978028     0.0016820818     0.0147814180
  147  C 10 ZZ      0.0002209603     0.0009633058     0.0009615823     0.0009526760     0.0062086951
  148  C 10 XY     -0.0001237418     0.0005863759     0.0000613822    -0.0006586540    -0.0093665828
  149  C 10 XZ     -0.0014820607    -0.0024600589    -0.0007749900     0.0006229419     0.0071163910
  150  C 10 YZ      0.0011938046     0.0008725437    -0.0003060603    -0.0008859143    -0.0061739430
  151  C 11  S     -0.0223721195    -0.0329771848    -0.0106248383     0.0059454829     0.0699913598
  152  C 11  S      0.0448760696     0.0648563356     0.0199771167    -0.0127303162    -0.1425016842
  153  C 11  S      0.0303223143     0.0610070632     0.0146892115    -0.0182881228    -0.3119905119
  154  C 11  X     -0.0239183337     0.0092712101     0.0153774317     0.0085819672     0.0221966930
  155  C 11  Y      0.0447102376     0.1150304421     0.0633781861     0.0159953956    -0.0107450010
  156  C 11  Z     -0.0286706329    -0.1096964857    -0.0655073031    -0.0194716933    -0.0012755917
  157  C 11  X     -0.0111741482    -0.0032022638     0.0044697033     0.0065945055     0.0480687360
  158  C 11  Y      0.0103685919     0.0309018881     0.0204743956     0.0094761255     0.0718576774
  159  C 11  Z     -0.0038180819    -0.0266700046    -0.0207516752    -0.0122886600    -0.0897884589
  160  C 11 XX      0.0032094979     0.0056781357     0.0024536839     0.0001408407    -0.0015091995
  161  C 11 YY      0.0027439452     0.0049705098     0.0017664700    -0.0008161962    -0.0115186972
  162  C 11 ZZ      0.0030308515     0.0047680177     0.0015876999    -0.0008729168    -0.0125049789
  163  C 11 XY      0.0000868856    -0.0007436220    -0.0005482427    -0.0003385414    -0.0036323207
  164  C 11 XZ     -0.0010163172    -0.0011377199    -0.0004565315    -0.0000765926     0.0017439785
  165  C 11 YZ     -0.0012609276    -0.0022061167    -0.0006928981     0.0006985516     0.0095117224
  166  C 12  S      0.0217424321     0.0140126283    -0.0002562215    -0.0076530200    -0.0661873369
  167  C 12  S     -0.0438037978    -0.0290209950    -0.0004254858     0.0147992454     0.1293895960
  168  C 12  S     -0.0170532843    -0.0084520462     0.0122349778     0.0256865971     0.2990904193
  169  C 12  X      0.0053747213     0.0918989414     0.0713395204     0.0427989392     0.2183147143
  170  C 12  Y     -0.0028670811    -0.0020693227    -0.0022522829    -0.0034802487    -0.0025921274
  171  C 12  Z     -0.0000250721    -0.0442994353    -0.0341544900    -0.0200367709    -0.1076781341
  172  C 12  X      0.0106859734     0.0458170601     0.0260969373     0.0066783974    -0.0338256069
  173  C 12  Y     -0.0010546315    -0.0005973249    -0.0006380162    -0.0019201528     0.0028532062
  174  C 12  Z     -0.0043477890    -0.0222840397    -0.0128878665    -0.0029760796     0.0147819135
  175  C 12 XX     -0.0044151623    -0.0035315759    -0.0001881668     0.0020442835     0.0203516253
  176  C 12 YY     -0.0011864879     0.0012770891     0.0013301173     0.0007230481     0.0019824194
  177  C 12 ZZ     -0.0018623308    -0.0001653469     0.0007624422     0.0010153187     0.0066874204
  178  C 12 XY      0.0001918991    -0.0004311710    -0.0003456880    -0.0000637259     0.0002110912
  179  C 12 XZ      0.0017443265     0.0023274209     0.0005970315    -0.0008115987    -0.0098359790
  180  C 12 YZ     -0.0000303007    -0.0013609001    -0.0009064535    -0.0001777401     0.0018545036
  181  C 13  S     -0.0248156784    -0.0330775176    -0.0109457536     0.0053568389     0.0705901801
  182  C 13  S      0.0497840237     0.0652607742     0.0207456724    -0.0112069923    -0.1437334716
  183  C 13  S      0.0321918384     0.0615258345     0.0148121456    -0.0229674194    -0.3107018459
  184  C 13  X      0.0098972822     0.0835548285     0.0572328342     0.0225949513     0.0077230522
  185  C 13  Y     -0.0433581844    -0.1160812849    -0.0641876833    -0.0160732829     0.0095103583
  186  C 13  Z      0.0346155542     0.0636855837     0.0297597048     0.0027479891    -0.0124519457
  187  C 13  X     -0.0031635228     0.0172547068     0.0185265273     0.0157793097     0.0948216873
  188  C 13  Y     -0.0095079266    -0.0307265329    -0.0204709359    -0.0120812847    -0.0745676539
  189  C 13  Z      0.0102779512     0.0192459857     0.0094917489     0.0027675955     0.0201837551
  190  C 13 XX      0.0041298617     0.0060769683     0.0023381237    -0.0004680997    -0.0088887506
  191  C 13 YY      0.0031688421     0.0049321782     0.0017526545    -0.0007581840    -0.0123225901
  192  C 13 ZZ      0.0025758673     0.0043974411     0.0018063397    -0.0001017631    -0.0046259089
  193  C 13 XY     -0.0011970061    -0.0012630037    -0.0002371931     0.0006315179     0.0094569576
  194  C 13 XZ     -0.0002957426    -0.0008825535    -0.0006442197    -0.0005182625    -0.0059210591
  195  C 13 YZ     -0.0008946982    -0.0018422729    -0.0008037813     0.0001676072     0.0037222573
  196  C 14  S     -0.0021769907    -0.0037787671    -0.0039713001    -0.0058594025    -0.0670878875
  197  C 14  S      0.0044417327     0.0074617055     0.0081238701     0.0120128205     0.1360039267
  198  C 14  S     -0.0079922719     0.0095592272     0.0265206825     0.0390639268     0.3342547031
  199  C 14  X      0.0389110614     0.0170188506    -0.0093933476    -0.0204597823    -0.0982700025
  200  C 14  Y     -0.0511968778    -0.1199774816    -0.0622189975    -0.0136548297    -0.0555571285
  201  C 14  Z      0.0270059173     0.1007484700     0.0615554437     0.0237698182     0.1002894365
  202  C 14  X      0.0123550634     0.0047325172     0.0008259689    -0.0037733205     0.0100061092
  203  C 14  Y     -0.0181721982    -0.0346716956    -0.0113519707     0.0056262072     0.0591750162
  204  C 14  Z      0.0105009109     0.0290966007     0.0099895494    -0.0025191350    -0.0591505518
  205  C 14 XX      0.0024746028     0.0045056650     0.0020740317     0.0004187008     0.0009456056
  206  C 14 YY     -0.0009576953    -0.0004097625     0.0006784960     0.0015950522     0.0143996102
  207  C 14 ZZ      0.0004254636     0.0007386785     0.0007713282     0.0010839161     0.0131721168
  208  C 14 XY      0.0007905611    -0.0000094143    -0.0003721406    -0.0003886499     0.0016840236
  209  C 14 XZ     -0.0019644131    -0.0022394196    -0.0005666165     0.0003722594     0.0006055967
  210  C 14 YZ      0.0009858258     0.0011755759    -0.0000749973    -0.0010140995    -0.0111345086
  211  H 15  S     -0.1549339211    -0.0149413603     0.1333660913    -0.0530522245    -0.0272922718
  212  H 15  S     -0.0249276491    -0.0109120280     0.0380439047     0.0010028278    -0.0087756103
  213  H 16  S     -0.0380546049     0.1359031633    -0.1468406411    -0.1988949898     0.0218310250
  214  H 16  S     -0.0064550833     0.0384035289    -0.0509927762    -0.0407310867     0.0057067603
  215  H 17  S      0.0009006700    -0.0990918683     0.2156359848    -0.1649821942     0.0012242096
  216  H 17  S      0.0043693567    -0.0322764246     0.0635627834    -0.0292087930    -0.0016538137
  217  H 18  S     -0.1553482221     0.0829910948    -0.0665249588    -0.0794441872     0.0021542568
  218  H 18  S     -0.0261303824     0.0229541341    -0.0285665120    -0.0093020879     0.0007730890
  219  H 19  S      0.0343804818     0.0069785850     0.0214660727    -0.1367351117     0.0225061946
  220  H 19  S      0.0124600514    -0.0005679489     0.0006113583    -0.0140646783     0.0060826337
  221  H 20  S      0.0001810578     0.0129356887     0.0138351678     0.0427489636    -0.0279925736
  222  H 20  S      0.0100461853     0.0009928575     0.0033100076     0.0004099608    -0.0068059591
  223  H 21  S      0.0327218511     0.0965598243     0.0610541610     0.0286232889     0.1773547972
  224  H 21  S      0.0024621648     0.0187145298     0.0143645303     0.0086312577     0.0632677091
  225  H 22  S      0.0479972018     0.1314615344     0.0696344707     0.0110443676    -0.0864770056
  226  H 22  S      0.0096910595     0.0252043178     0.0131711716     0.0005526156    -0.0421977639
  227  H 23  S     -0.0185991680     0.0480098087     0.0500561809     0.0404357679     0.2554288563
  228  H 23  S     -0.0085649793    -0.0008354359     0.0060889692     0.0099656568     0.0837300240
  229  H 24  S      0.0509461952     0.1289828138     0.0686660592     0.0117726074    -0.0893567180
  230  H 24  S      0.0100665842     0.0240682582     0.0126348541     0.0002328203    -0.0423941729
  231  H 25  S      0.0286421852     0.0949555226     0.0594517676     0.0270470652     0.1739182392
  232  H 25  S      0.0024495807     0.0158540942     0.0126192196     0.0080606148     0.0589096546
  233  C 26  S      0.0423463224     0.0376876037    -0.0073275887    -0.0243564480    -0.0289405882
  234  C 26  S     -0.0933085856    -0.0820246054     0.0207884313     0.0535665906     0.0539642906
  235  C 26  S     -0.0402556996    -0.1325664118    -0.0352478146     0.0015859824     0.0464301588
  236  C 26  X      0.1522486210    -0.0663346481    -0.1338575136    -0.0900516410     0.0805449607
  237  C 26  Y     -0.0211914560     0.0085811369    -0.0040584336    -0.0200898132     0.0067598438
  238  C 26  Z     -0.0550955458     0.0297675758     0.0669981922     0.0430012210    -0.0416417401
  239  C 26  X     -0.0889442070    -0.0130018129    -0.0456849511     0.0296291529    -0.0548361097
  240  C 26  Y     -0.0049465400    -0.0009693652     0.0010765068    -0.0002054844     0.0022740716
  241  C 26  Z      0.0480621461     0.0078585008     0.0223172459    -0.0207248651     0.0271012859
  242  C 26 XX     -0.0101663801    -0.0076709108     0.0022224030     0.0058447643     0.0061578348
  243  C 26 YY     -0.0031593719    -0.0026322962     0.0008112988     0.0017621731     0.0009352272
  244  C 26 ZZ     -0.0032479260    -0.0042884043     0.0012981897     0.0024646356     0.0021824313
  245  C 26 XY      0.0019980240    -0.0007510885     0.0003670557     0.0008749040    -0.0003659078
  246  C 26 XZ      0.0021752760     0.0030380628    -0.0004294859    -0.0017117405    -0.0030512710
  247  C 26 YZ     -0.0008643421     0.0002170077     0.0002192887    -0.0001396493     0.0000520320
  248  C 27  S     -0.0533398169    -0.0297374098     0.0093487010     0.0214654930     0.0471495897
  249  C 27  S      0.1124658553     0.0657576840    -0.0137023264    -0.0472633708    -0.1139786068
  250  C 27  S      0.1330415179    -0.0189992450    -0.0437680345    -0.0749506867    -0.0390625630
  251  C 27  X     -0.0160234773     0.1533583198     0.1110437998     0.0280442273    -0.1833917399
  252  C 27  Y     -0.0067631655     0.0012438142    -0.0032366943    -0.0095359998     0.0052744671
  253  C 27  Z      0.0148942962    -0.0764860855    -0.0548443357    -0.0154849031     0.0902084566
  254  C 27  X     -0.0593352833    -0.0726175986    -0.0625509626     0.0045344221    -0.0766821916
  255  C 27  Y     -0.0011457064     0.0036224481    -0.0006016363    -0.0093427640     0.0023750738
  256  C 27  Z      0.0325318227     0.0349054522     0.0302795548     0.0002995225     0.0379787653
  257  C 27 XX      0.0098543325     0.0067168673    -0.0015602275    -0.0045323841    -0.0112574949
  258  C 27 YY      0.0036751719     0.0023180102     0.0000948308    -0.0015618888    -0.0042225287
  259  C 27 ZZ      0.0060085940     0.0030680325    -0.0003753569    -0.0024769043    -0.0063343378
  260  C 27 XY      0.0008035435    -0.0006421423     0.0000626137     0.0007984325    -0.0008528010
  261  C 27 XZ     -0.0045153397    -0.0023341196     0.0009228094     0.0018220878     0.0036610011
  262  C 27 YZ     -0.0004839921    -0.0000197375    -0.0002811736    -0.0006365463    -0.0013578790
  263  C 28  S     -0.0347758521     0.0071248971     0.0138255238     0.0195547859    -0.0067382884
  264  C 28  S      0.0683767527    -0.0137491842    -0.0294807718    -0.0382964265     0.0121253922
  265  C 28  S     -0.0479110890     0.0598762160    -0.0709561004    -0.0183478407     0.0057606021
  266  C 28  X      0.0027383779     0.0504622072    -0.0439771914     0.0627014880    -0.0354384075
  267  C 28  Y      0.1711568180    -0.0559710794     0.0437809948    -0.0941468287     0.0074687676
  268  C 28  Z     -0.1546741862     0.0169129601     0.0094189093     0.0082552901     0.0175973108
  269  C 28  X     -0.0053494523     0.0158898085     0.0154319299     0.0726455026    -0.0106285617
  270  C 28  Y      0.0733506420     0.0008840621    -0.0763350415    -0.0881445616     0.0042086661
  271  C 28  Z     -0.0630714107    -0.0126534162     0.0752125838     0.0299364317     0.0032914815
  272  C 28 XX     -0.0002885168    -0.0020701503     0.0012039341    -0.0017598807     0.0009994592
  273  C 28 YY      0.0053631683     0.0004139977    -0.0049193165    -0.0041055333     0.0016807961
  274  C 28 ZZ      0.0057654873    -0.0009785524    -0.0010756436    -0.0021443739    -0.0001155754
  275  C 28 XY      0.0015097291     0.0007146338     0.0009813491    -0.0015187985    -0.0011582930
  276  C 28 XZ     -0.0009430857     0.0023218714    -0.0063798434     0.0039027681     0.0007351196
  277  C 28 YZ     -0.0040776020    -0.0010766295     0.0041541983     0.0005859006    -0.0002592690

                         36               37               38               39               40
                   -0.5186860740    -0.5102637998    -0.4931850444    -0.4807754651    -0.4606512219
    1  C  1  S      0.0039467581    -0.0107830162    -0.0002556806     0.0002646809     0.0169525238
    2  C  1  S     -0.0090125014     0.0236298423    -0.0007479469    -0.0004418360    -0.0385620564
    3  C  1  S     -0.0018514207     0.0237574324     0.0125870224    -0.0012871831     0.0263167120
    4  C  1  X      0.0363295834    -0.1571886963    -0.0029157483    -0.0016918370     0.0890352083
    5  C  1  Y      0.0099461333    -0.0322504225     0.0073942934    -0.0008814600    -0.1852207825
    6  C  1  Z     -0.0080302669     0.0180847215     0.0116731401    -0.0014318406    -0.1230086925
    7  C  1  X      0.0179157440    -0.0766986477     0.0041563433    -0.0014480387     0.0321440361
    8  C  1  Y      0.0030317187    -0.0088958981     0.0063369311    -0.0002856854    -0.0563301333
    9  C  1  Z     -0.0013061083    -0.0054291311    -0.0002573270    -0.0001765824    -0.0501930916
   10  C  1 XX     -0.0005240274     0.0009948294    -0.0009683119     0.0000103125     0.0013381764
   11  C  1 YY     -0.0001105592     0.0000454406     0.0002336162    -0.0000154561    -0.0048714960
   12  C  1 ZZ     -0.0015114420     0.0049424198     0.0007040040    -0.0000683109    -0.0041949559
   13  C  1 XY     -0.0006668023     0.0015289682     0.0000184990    -0.0001139775    -0.0105365439
   14  C  1 XZ      0.0005935326    -0.0020207161     0.0001419377    -0.0000014882     0.0004158161
   15  C  1 YZ      0.0000117015     0.0001952759    -0.0005445303     0.0001123468     0.0138335685
   16  C  2  S     -0.0017796658     0.0098818407    -0.0006544948     0.0002533716     0.0005232102
   17  C  2  S      0.0050216267    -0.0267634792     0.0022815100    -0.0007273288    -0.0071609037
   18  C  2  S     -0.0047623369     0.0020613989    -0.0134669114     0.0006752440     0.0269342679
   19  C  2  X      0.0209700143    -0.0806942647     0.0146067556    -0.0008492949     0.1135862422
   20  C  2  Y      0.0205007187    -0.0764231509     0.0206545900    -0.0018105091    -0.0795037050
   21  C  2  Z     -0.0360105953     0.1540708898    -0.0198216056     0.0029382974     0.0570563013
   22  C  2  X      0.0046153861    -0.0209355133     0.0001396386     0.0002038964     0.0691517558
   23  C  2  Y      0.0040978269    -0.0143424569     0.0015966421    -0.0002646167    -0.0181284543
   24  C  2  Z     -0.0123827519     0.0506905016    -0.0049971234     0.0010613865     0.0148882050
   25  C  2 XX      0.0004575260    -0.0025820926    -0.0004576114    -0.0000079449     0.0070364779
   26  C  2 YY     -0.0002454463     0.0005833341    -0.0003473188    -0.0000456479    -0.0080809935
   27  C  2 ZZ     -0.0000690109    -0.0001279443     0.0005819500    -0.0000397053    -0.0015268090
   28  C  2 XY     -0.0001865906     0.0003265735    -0.0004139842    -0.0000159415    -0.0028533346
   29  C  2 XZ     -0.0010998728     0.0044824203    -0.0010490576     0.0000950242     0.0015750795
   30  C  2 YZ     -0.0010531595     0.0047257460    -0.0006164651     0.0001017393    -0.0008192681
   31  C  3  S     -0.0027610798     0.0099166393    -0.0026211139     0.0002152880     0.0035336526
   32  C  3  S      0.0069890017    -0.0271020281     0.0062479115    -0.0007498761    -0.0140717340
   33  C  3  S     -0.0002474873     0.0131890753     0.0117296411    -0.0004625905    -0.0173130607
   34  C  3  X     -0.0114767842     0.0486902613    -0.0048812051     0.0013146084     0.1191586085
   35  C  3  Y     -0.0345478338     0.1427463128    -0.0214701287     0.0020057667    -0.0190730289
   36  C  3  Z      0.0273021925    -0.1155655006     0.0216538285    -0.0027481107    -0.0292773381
   37  C  3  X     -0.0035637146     0.0192080167    -0.0012248842     0.0003927974     0.0586361197
   38  C  3  Y     -0.0116682502     0.0485009352    -0.0084957268     0.0006598910    -0.0109148321
   39  C  3  Z      0.0071328555    -0.0224666811     0.0112672149    -0.0007665256    -0.0063818332
   40  C  3 XX      0.0001753973    -0.0005299569     0.0005363777    -0.0000117334     0.0010334388
   41  C  3 YY      0.0000691208    -0.0010735983    -0.0001146291    -0.0000768236     0.0006287824
   42  C  3 ZZ      0.0003797229    -0.0006176094     0.0001888285    -0.0000178977    -0.0049393324
   43  C  3 XY     -0.0006237897     0.0019766592    -0.0003446127    -0.0000268538    -0.0025806277
   44  C  3 XZ     -0.0004203994     0.0019979176    -0.0004348569     0.0000661137     0.0042401412
   45  C  3 YZ     -0.0015362916     0.0063361949    -0.0010538547     0.0000810292    -0.0035960415
   46  C  4  S      0.0062552345    -0.0119543402     0.0026977822     0.0005590361     0.0221011778
   47  C  4  S     -0.0127668012     0.0259704141    -0.0050384411    -0.0012711568    -0.0530977323
   48  C  4  S     -0.0130484052    -0.0071040797    -0.0109578622     0.0016833972     0.0273931631
   49  C  4  X      0.0242671519    -0.0998996585     0.0223211634    -0.0006979932     0.0302910366
   50  C  4  Y     -0.0243780422     0.0735600647    -0.0213026665    -0.0009020974    -0.0715884890
   51  C  4  Z      0.0255209511    -0.1048635836     0.0081261911    -0.0019711959    -0.1214111528
   52  C  4  X      0.0121909781    -0.0597116543     0.0143441697    -0.0003579406    -0.0090434873
   53  C  4  Y     -0.0093230096     0.0353805191    -0.0053835106    -0.0017782895    -0.0264543742
   54  C  4  Z      0.0110777956    -0.0500650798     0.0017427622    -0.0000587500    -0.0270562526
   55  C  4 XX     -0.0000399214    -0.0003063483     0.0007118435    -0.0000076177    -0.0043110339
   56  C  4 YY     -0.0016409181     0.0049017493    -0.0006466518    -0.0000191150     0.0050607470
   57  C  4 ZZ     -0.0011282591     0.0019067412    -0.0013629100    -0.0001755861    -0.0099828516
   58  C  4 XY     -0.0007674761     0.0017455691    -0.0007053841    -0.0001336459    -0.0041122446
   59  C  4 XZ     -0.0000768768     0.0004624674     0.0001477767     0.0000217952     0.0009092708
   60  C  4 YZ      0.0006055378    -0.0016008513     0.0006392920     0.0000576987     0.0080809525
   61  C  5  S      0.0016479037    -0.0125047502    -0.0085460516    -0.0003557302    -0.0024229973
   62  C  5  S     -0.0049993212     0.0348784531     0.0181111613     0.0009192774     0.0009225545
   63  C  5  S     -0.0048328082     0.0053501780     0.0238476337     0.0002376884     0.0214211768
   64  C  5  X      0.0089163598    -0.0582186018     0.0120428289    -0.0030256524    -0.0588964807
   65  C  5  Y      0.0485666416    -0.1972852396     0.0289627980    -0.0022677081    -0.0489951961
   66  C  5  Z     -0.0432782222     0.1728716373    -0.0321269689     0.0012376836    -0.1404069655
   67  C  5  X      0.0014895841    -0.0176933997    -0.0050011536     0.0013906996    -0.0269879707
   68  C  5  Y      0.0228657135    -0.0557519413     0.0083366033    -0.0027635859    -0.0137680835
   69  C  5  Z     -0.0192676793     0.0436596218    -0.0052898463     0.0010036609    -0.0719639988
   70  C  5 XX      0.0011628946    -0.0057779543     0.0027266182    -0.0001449558     0.0013692661
   71  C  5 YY     -0.0013115895     0.0059998326     0.0006844541     0.0001093225    -0.0002321017
   72  C  5 ZZ     -0.0006296617     0.0060224553     0.0007307769     0.0001865805    -0.0024753259
   73  C  5 XY     -0.0002534328     0.0053272262    -0.0010656214     0.0002577428     0.0049033890
   74  C  5 XZ     -0.0008206522     0.0012750809     0.0000011022    -0.0000437930    -0.0000369408
   75  C  5 YZ      0.0014440717    -0.0081411563     0.0004992995    -0.0002005796     0.0008300084
   76  C  6  S     -0.0029905036     0.0076956860    -0.0006839872    -0.0002215774    -0.0166915659
   77  C  6  S      0.0069812939    -0.0188637554     0.0014231392     0.0004499973     0.0464281014
   78  C  6  S     -0.0006930768     0.0062129171    -0.0014328124    -0.0004976079    -0.1034219662
   79  C  6  X      0.0358038781    -0.1885225239     0.0126258685    -0.0057141978    -0.1103051806
   80  C  6  Y     -0.0101753567     0.0484312822    -0.0052298538     0.0021249659     0.2412067278
   81  C  6  Z      0.0144942489    -0.0564278478     0.0163689659    -0.0002593184     0.1060006568
   82  C  6  X      0.0076064404    -0.0470469682     0.0013862784    -0.0020266624    -0.0593965952
   83  C  6  Y     -0.0029451140     0.0179101088    -0.0011604536     0.0011089775     0.1585458538
   84  C  6  Z      0.0028565620    -0.0123964863     0.0049277697     0.0004106185     0.0797119166
   85  C  6 XX     -0.0001826663     0.0030676940     0.0000901667     0.0002518510     0.0158659835
   86  C  6 YY      0.0008132481    -0.0022964990     0.0002544529     0.0000343892    -0.0002255868
   87  C  6 ZZ      0.0005334909    -0.0032550510    -0.0000303392    -0.0001509168    -0.0009898949
   88  C  6 XY      0.0006716897    -0.0043695637     0.0009108243    -0.0002261873    -0.0074444026
   89  C  6 XZ      0.0006789846    -0.0026435558     0.0004278474     0.0000010000     0.0090408531
   90  C  6 YZ      0.0014114668    -0.0053611691     0.0005151482    -0.0000482662     0.0047663745
   91  C  7  S     -0.0091316891     0.0336549791    -0.0072507292     0.0002934809     0.0219055912
   92  C  7  S      0.0194336802    -0.0718063070     0.0160258539    -0.0007231835    -0.0452946937
   93  C  7  S      0.0207876464    -0.0960012141     0.0016715275    -0.0010319284    -0.0137413893
   94  C  7  X     -0.0222775471     0.0888084708    -0.0096300851     0.0002151075    -0.0910301320
   95  C  7  Y      0.0106286037    -0.0396414579     0.0088626092    -0.0010039664    -0.0997666020
   96  C  7  Z      0.0049106146    -0.0288674955     0.0001044075    -0.0005917940    -0.0235292496
   97  C  7  X     -0.0180931990     0.0629361103     0.0021970813    -0.0013698021    -0.0387714519
   98  C  7  Y      0.0175403329    -0.0662089347    -0.0056241951     0.0013149604    -0.0467478002
   99  C  7  Z     -0.0059508263     0.0223459290     0.0054733461    -0.0011554278    -0.0134351572
  100  C  7 XX      0.0015661327    -0.0061594640     0.0009900528    -0.0001081952    -0.0011527520
  101  C  7 YY      0.0013532543    -0.0048875470     0.0012099997    -0.0000538979    -0.0030929505
  102  C  7 ZZ      0.0005231970    -0.0017313193     0.0007367811    -0.0000105883    -0.0024811101
  103  C  7 XY     -0.0010600137     0.0040221843    -0.0005708954     0.0000626217     0.0003055141
  104  C  7 XZ      0.0004963868    -0.0016466149     0.0002842261     0.0000031042    -0.0001055809
  105  C  7 YZ      0.0000993668    -0.0006640519    -0.0002436398    -0.0000090796     0.0011648653
  106  C  8  S     -0.0032457208     0.0147823766     0.0631493269    -0.0016992153    -0.0000881461
  107  C  8  S      0.0064114158    -0.0310272779    -0.1390512663     0.0036565558    -0.0007138922
  108  C  8  S      0.0123023294    -0.0610070711    -0.2103111379     0.0057091848    -0.0031643497
  109  C  8  X     -0.0721714365    -0.0154815941    -0.2019864754     0.0303027131    -0.0118139395
  110  C  8  Y      0.2092752952     0.0533266521     0.0001935450    -0.0746651464    -0.0211332183
  111  C  8  Z     -0.1544181297    -0.0425958174     0.1018802326     0.0526548220    -0.0159549456
  112  C  8  X     -0.0147041905    -0.0207771318    -0.1449904143    -0.0075886670     0.0002368059
  113  C  8  Y      0.0581123262     0.0145360151     0.0036725757     0.0399269230    -0.0148481989
  114  C  8  Z     -0.0458080149    -0.0024346238     0.0699088620    -0.0326633696    -0.0051628244
  115  C  8 XX      0.0002462744    -0.0035411863    -0.0059519125     0.0055639685     0.0012905422
  116  C  8 YY      0.0000716307    -0.0011055813    -0.0091916043     0.0006301904    -0.0001148366
  117  C  8 ZZ      0.0007495883    -0.0010109702    -0.0081087366    -0.0056054084    -0.0012533037
  118  C  8 XY      0.0007485537     0.0012600185     0.0006099986    -0.0094026249     0.0005451872
  119  C  8 XZ     -0.0007610967     0.0006209203    -0.0008742380     0.0054518618     0.0009996654
  120  C  8 YZ     -0.0002530258    -0.0006323935     0.0025812433     0.0042554104    -0.0003123385
  121  N  9  S     -0.0048257737     0.0191774958    -0.0043427514     0.0002818029     0.0151212325
  122  N  9  S     -0.0108211739     0.0420701652    -0.0089169094     0.0004796418     0.0327776765
  123  N  9  S      0.0048795179    -0.0064926219    -0.0156465591     0.0028177427     0.0246567966
  124  N  9  X      0.0094641895    -0.0395553074     0.0043330814     0.0002422094     0.0606039291
  125  N  9  Y     -0.0020508644     0.0110963928    -0.0036071777     0.0005547625     0.0795726920
  126  N  9  Z     -0.0053667178     0.0244371060    -0.0012829979     0.0004125971     0.0204167908
  127  N  9  X     -0.0056717985     0.0234061116    -0.0013203387    -0.0005320800    -0.0313087322
  128  N  9  Y      0.0041354135    -0.0145716889     0.0004274963     0.0002576257    -0.0443292786
  129  N  9  Z      0.0004099975    -0.0066471583     0.0016948856    -0.0005540916    -0.0104309675
  130  N  9 XX      0.0003348289    -0.0016798251     0.0000258462     0.0000032951     0.0061658117
  131  N  9 YY     -0.0004106819     0.0013099049    -0.0001572501    -0.0000352622    -0.0067453072
  132  N  9 ZZ     -0.0009778384     0.0041059503    -0.0004925551     0.0000422971     0.0030627938
  133  N  9 XY     -0.0006675374     0.0028914004    -0.0002351222    -0.0000100480    -0.0019582084
  134  N  9 XZ      0.0001142764    -0.0003354739    -0.0000220942     0.0000471025     0.0039707862
  135  N  9 YZ      0.0005786225    -0.0025383460     0.0002432428    -0.0000353712     0.0014323925
  136  C 10  S      0.0135140215    -0.0088232503    -0.0158590657     0.0242194403     0.0009960895
  137  C 10  S     -0.0277588739     0.0174723116     0.0254489901    -0.0604807308    -0.0019701937
  138  C 10  S     -0.0199006712     0.0538504796     0.1246186145    -0.0837183770     0.0011117513
  139  C 10  X     -0.1669345205    -0.0539548540    -0.0449201619    -0.2007428328     0.0022341208
  140  C 10  Y     -0.1012053040    -0.0060770852     0.1516981028     0.1661273280    -0.0076952791
  141  C 10  Z      0.1767125213     0.0329946233    -0.1158397948    -0.0501626248    -0.0130680354
  142  C 10  X     -0.0649171712    -0.0074703178     0.0027325068    -0.0452419503    -0.0010770805
  143  C 10  Y     -0.0315221095    -0.0181379576    -0.0108036604     0.0772132463    -0.0044587489
  144  C 10  Z      0.0615584678     0.0206354314     0.0083597135    -0.0476237431    -0.0032444179
  145  C 10 XX     -0.0062326131     0.0012801927     0.0130838497    -0.0057167566     0.0000172577
  146  C 10 YY      0.0004132033     0.0020631375     0.0002857617     0.0031954491     0.0004138105
  147  C 10 ZZ      0.0012159485     0.0005061037    -0.0050731032    -0.0021129894    -0.0007367688
  148  C 10 XY      0.0029372443    -0.0018169519    -0.0108407883    -0.0044816956     0.0003414439
  149  C 10 XZ      0.0001127838     0.0011478996     0.0022099870     0.0056413618    -0.0005564265
  150  C 10 YZ     -0.0034609518    -0.0008051293     0.0050904605    -0.0043388549     0.0002815155
  151  C 11  S     -0.0070757527     0.0084622738     0.0135076947     0.0218746984    -0.0008369178
  152  C 11  S      0.0145181455    -0.0161048620    -0.0211313891    -0.0560425600     0.0019687850
  153  C 11  S      0.0202053895    -0.0517593065    -0.1330022868    -0.0521193930     0.0021349190
  154  C 11  X      0.2476211410     0.0549154145    -0.0170696326     0.0930916343    -0.0106245087
  155  C 11  Y     -0.0913837645    -0.0506859829    -0.1549758443     0.1638414710    -0.0060232608
  156  C 11  Z     -0.0416548963     0.0176741367     0.1500916568    -0.1966440363    -0.0060010183
  157  C 11  X      0.0738897637     0.0189524256    -0.0339872661     0.0086652881    -0.0050028907
  158  C 11  Y     -0.0313278045    -0.0009756931     0.0057606583     0.0630486634    -0.0029216474
  159  C 11  Z     -0.0086816565    -0.0091127345     0.0119710928    -0.0619415442    -0.0034412279
  160  C 11 XX     -0.0020522607    -0.0005355721     0.0003257239    -0.0082372857     0.0001374259
  161  C 11 YY      0.0041421568    -0.0007896673    -0.0011301482     0.0036057587     0.0005314116
  162  C 11 ZZ      0.0010827757    -0.0024356002    -0.0083369591     0.0011912788    -0.0003653947
  163  C 11 XY     -0.0022578881    -0.0020750969    -0.0093727265     0.0000290828     0.0002906232
  164  C 11 XZ      0.0035349969     0.0018990816     0.0082976659     0.0029790594    -0.0001452654
  165  C 11 YZ     -0.0027417607     0.0014949763     0.0057918873    -0.0070581168     0.0000008942
  166  C 12  S      0.0033650354    -0.0105846304    -0.0455477817     0.0010799687    -0.0002329844
  167  C 12  S     -0.0068280324     0.0218808009     0.1016114055    -0.0022161410     0.0006313126
  168  C 12  S     -0.0171817491     0.0562385401     0.2140959134    -0.0068048920    -0.0008939452
  169  C 12  X     -0.0702664174    -0.0202958517    -0.1956133313     0.0237450512    -0.0053925358
  170  C 12  Y      0.2041857449     0.0525942933     0.0045732274    -0.0718367850    -0.0132379176
  171  C 12  Z     -0.1506277796    -0.0393762087     0.0948462968     0.0534399646    -0.0034398714
  172  C 12  X     -0.0192279857    -0.0260366978    -0.1243892608    -0.0038759307    -0.0025531039
  173  C 12  Y      0.0729968747     0.0185581049     0.0036799713     0.0180107668    -0.0065708284
  174  C 12  Z     -0.0567533637    -0.0050757174     0.0596124651    -0.0145854578    -0.0037993478
  175  C 12 XX      0.0011709772     0.0033899953     0.0050016449    -0.0058586230     0.0002141059
  176  C 12 YY      0.0001113777     0.0002392937     0.0037017500    -0.0004311466     0.0000586439
  177  C 12 ZZ     -0.0025735780     0.0002510613     0.0042059576     0.0058895803    -0.0002354538
  178  C 12 XY     -0.0037382426    -0.0009104472     0.0002569133     0.0096872338     0.0003365496
  179  C 12 XZ      0.0025977277    -0.0006999884    -0.0007628688    -0.0054653722     0.0003327482
  180  C 12 YZ      0.0015464820     0.0009591895     0.0002876815    -0.0045273104    -0.0002135291
  181  C 13  S      0.0011325883     0.0089636400     0.0134043352    -0.0227166232     0.0005110474
  182  C 13  S     -0.0027150070    -0.0175737809    -0.0206032527     0.0574017305    -0.0011457160
  183  C 13  S      0.0125905380    -0.0499377116    -0.1323046170     0.0630764180     0.0013473141
  184  C 13  X     -0.1797416295    -0.0667016927    -0.1280808920    -0.1980587975     0.0018728382
  185  C 13  Y     -0.0913420966    -0.0023325527     0.1639928706     0.1673852510    -0.0041937673
  186  C 13  Z      0.1743814962     0.0350803871    -0.0848695293    -0.0527198849    -0.0136832459
  187  C 13  X     -0.0582202889    -0.0103163106    -0.0328027408    -0.0520081126    -0.0008046325
  188  C 13  Y     -0.0227118025    -0.0155157529    -0.0019573571     0.0668725652    -0.0016040862
  189  C 13  Z      0.0502466384     0.0189811193     0.0184198388    -0.0347702349    -0.0065421619
  190  C 13 XX      0.0043553966    -0.0010029444    -0.0110345498     0.0057067162    -0.0000918437
  191  C 13 YY     -0.0029149018    -0.0024170055    -0.0021986138    -0.0035161825    -0.0004047946
  192  C 13 ZZ     -0.0020598521    -0.0005618829     0.0039625510     0.0017123644     0.0003332388
  193  C 13 XY     -0.0009252905     0.0019524801     0.0107770226     0.0043121832     0.0002253459
  194  C 13 XZ     -0.0017562549    -0.0015186975    -0.0034318332    -0.0054800714     0.0003506254
  195  C 13 YZ      0.0034343015     0.0009952065    -0.0032050808     0.0047471423    -0.0003612019
  196  C 14  S     -0.0083378549    -0.0095371608    -0.0183595320    -0.0216665569    -0.0006675191
  197  C 14  S      0.0173964944     0.0187686962     0.0311823332     0.0554052093     0.0009818937
  198  C 14  S     -0.0079064227     0.0439405655     0.1315017749     0.0668845465    -0.0038552086
  199  C 14  X      0.2381037306     0.0646975932     0.0547271314     0.0883715580    -0.0121432445
  200  C 14  Y     -0.1031217982    -0.0468447443    -0.1411670984     0.1679905863    -0.0096969769
  201  C 14  Z     -0.0262731650     0.0102599921     0.1011321909    -0.1980594005    -0.0036534786
  202  C 14  X      0.0834370186     0.0250425752    -0.0067001364    -0.0077015795    -0.0034313112
  203  C 14  Y     -0.0400533641    -0.0010029209     0.0143634712     0.0763902853    -0.0068618372
  204  C 14  Z     -0.0056492494    -0.0113972919    -0.0097954862    -0.0658526297     0.0004045526
  205  C 14 XX      0.0020248529     0.0006572537     0.0015759905     0.0078283350    -0.0000336639
  206  C 14 YY     -0.0016134276     0.0007138459    -0.0006317050    -0.0031422233    -0.0005290353
  207  C 14 ZZ      0.0020067916     0.0026580339     0.0080536787    -0.0012221913     0.0007678506
  208  C 14 XY      0.0036817672     0.0024102480     0.0102452388    -0.0004381716     0.0000982574
  209  C 14 XZ     -0.0038567368    -0.0021725404    -0.0101595946    -0.0024830262     0.0004236727
  210  C 14 YZ      0.0010674248    -0.0013077772    -0.0043268895     0.0065676235    -0.0004317551
  211  H 15  S     -0.0225051703     0.0777636207     0.0079520622    -0.0006228447    -0.0963730953
  212  H 15  S     -0.0063511811     0.0218825643     0.0035970804    -0.0003529336    -0.0403930412
  213  H 16  S     -0.0182055555     0.0655467810    -0.0184529286     0.0010795058    -0.0205548349
  214  H 16  S     -0.0057604550     0.0228601678    -0.0068165223     0.0004565116    -0.0011291623
  215  H 17  S     -0.0145320915     0.0655882213    -0.0122439868     0.0016414718    -0.0053135116
  216  H 17  S     -0.0044172414     0.0234386101    -0.0036559222     0.0006555629     0.0044513518
  217  H 18  S     -0.0259376873     0.0787159276    -0.0158572714    -0.0004927017    -0.0180352440
  218  H 18  S     -0.0050805876     0.0234214796    -0.0050712926     0.0009674954    -0.0102076578
  219  H 19  S      0.0244731291    -0.1127766828     0.0141683607    -0.0020827200     0.1055699858
  220  H 19  S      0.0085980142    -0.0393432498     0.0053921093    -0.0007384001     0.0345622732
  221  H 20  S     -0.0247276331     0.1386272883    -0.0106657802     0.0051985757     0.1998620465
  222  H 20  S     -0.0078175266     0.0428390062    -0.0041518549     0.0017772419     0.0687734294
  223  H 21  S     -0.0196721981     0.0294065419     0.1574848390     0.1861530578    -0.0036254245
  224  H 21  S     -0.0084479020     0.0101628654     0.0639261930     0.0675041572    -0.0006248523
  225  H 22  S      0.0276698656    -0.0372637436    -0.1912268841     0.1959817795    -0.0006791860
  226  H 22  S      0.0092525788    -0.0140844880    -0.0700661253     0.0719694284    -0.0005195046
  227  H 23  S     -0.0062927660     0.0119259968    -0.1143931221    -0.0015865274    -0.0023552521
  228  H 23  S     -0.0026693041     0.0062536521    -0.0317128837    -0.0008185946    -0.0009695552
  229  H 24  S     -0.0076300301    -0.0372188076    -0.1969245486    -0.1872640988    -0.0003831738
  230  H 24  S     -0.0018833007    -0.0140991955    -0.0706571486    -0.0671792289     0.0001837540
  231  H 25  S      0.0038298889     0.0307666887     0.1471306862    -0.1943985303     0.0057864207
  232  H 25  S      0.0021994200     0.0144471659     0.0562066538    -0.0657728852     0.0001512408
  233  C 26  S     -0.0052065475     0.0253604783     0.0192447569    -0.0000063834    -0.0037004529
  234  C 26  S      0.0122161303    -0.0588319830    -0.0386856900    -0.0000826854     0.0093335654
  235  C 26  S      0.0178528760    -0.0534671242    -0.0207186808     0.0001009772     0.0219153007
  236  C 26  X     -0.0351241083     0.1020284950    -0.0589243495     0.0008281698    -0.0559346861
  237  C 26  Y      0.0447078517    -0.0562910806     0.0091535364     0.0043232517    -0.0340036703
  238  C 26  Z     -0.0202545755    -0.0197678877     0.0221039222    -0.0057751575    -0.0815281980
  239  C 26  X      0.0006930036     0.0062797362    -0.0124552905     0.0002408466    -0.0013635911
  240  C 26  Y      0.0113877432    -0.0219082079     0.0035125939     0.0045512779    -0.0218097607
  241  C 26  Z     -0.0098485366     0.0092670342     0.0036932415    -0.0050198944    -0.0478509430
  242  C 26 XX     -0.0004164100    -0.0076412018    -0.0035500514    -0.0000871900     0.0032229114
  243  C 26 YY      0.0005316025    -0.0024976633    -0.0008975969    -0.0000295216     0.0002635062
  244  C 26 ZZ      0.0020981629    -0.0008805320    -0.0020561748     0.0000810505    -0.0009749286
  245  C 26 XY      0.0021404473     0.0044302540    -0.0006429069     0.0002026369     0.0008752508
  246  C 26 XZ     -0.0015134192    -0.0003745004     0.0020738054    -0.0001076186     0.0008427096
  247  C 26 YZ     -0.0009267852    -0.0027935627     0.0002914472    -0.0001040884    -0.0001724197
  248  C 27  S      0.0022429829    -0.0142039346    -0.0311912591     0.0004414660     0.0012408368
  249  C 27  S     -0.0040938747     0.0265958395     0.0673480950    -0.0009206785    -0.0035094161
  250  C 27  S     -0.0133526494     0.0418143859     0.0164549372    -0.0003630966    -0.0256019449
  251  C 27  X     -0.0152360789    -0.0385877536     0.1178667319    -0.0050792056    -0.0230164350
  252  C 27  Y      0.0729983720    -0.0113219777     0.0022672522     0.0034332489    -0.0278839042
  253  C 27  Z     -0.0573808234     0.0187259324    -0.0609326266    -0.0014426223    -0.0585635578
  254  C 27  X     -0.0017154709    -0.0197734942     0.0084090354     0.0010813886     0.0034207623
  255  C 27  Y      0.0317678313    -0.0036227745     0.0014968257    -0.0007718269    -0.0090235239
  256  C 27  Z     -0.0271943788     0.0072587736    -0.0053845594    -0.0002099403    -0.0353792253
  257  C 27 XX     -0.0024977044     0.0009292800     0.0067531011     0.0009403908     0.0022147904
  258  C 27 YY     -0.0002538297     0.0005146211     0.0029052628    -0.0000031066    -0.0000722812
  259  C 27 ZZ      0.0021612992     0.0030086506     0.0033455370    -0.0011119794    -0.0031176310
  260  C 27 XY      0.0036492376     0.0038955938    -0.0007306877    -0.0016299007     0.0007740744
  261  C 27 XZ     -0.0019973753    -0.0030102846    -0.0017798882     0.0009863112     0.0028001795
  262  C 27 YZ     -0.0015770137    -0.0020842910     0.0000589712     0.0008089298    -0.0003650960
  263  C 28  S      0.0040012132    -0.0240394018     0.0081318615    -0.0009005486    -0.0227334154
  264  C 28  S     -0.0105791146     0.0602658045    -0.0188005530     0.0019850992     0.0464312096
  265  C 28  S     -0.0097158300     0.0910603839    -0.0105107402    -0.0005133569     0.0644460961
  266  C 28  X     -0.0307336988     0.1371422446     0.0007764038     0.0008409618    -0.1950104134
  267  C 28  Y     -0.0249905174     0.0998034579    -0.0196414885     0.0008695874    -0.0744482817
  268  C 28  Z      0.0462732288    -0.2037151330     0.0241716357    -0.0035645667    -0.0605065398
  269  C 28  X     -0.0155353118     0.0874448080     0.0062984591    -0.0006834186    -0.0914400894
  270  C 28  Y      0.0099347890    -0.0295710912    -0.0165695025     0.0008369039    -0.0126875691
  271  C 28  Z      0.0010306489    -0.0314791500     0.0150861341    -0.0014364787    -0.0354717862
  272  C 28 XX     -0.0007204846     0.0028457653    -0.0016266898     0.0000222415     0.0049675370
  273  C 28 YY      0.0003112127    -0.0003636795    -0.0007470425     0.0000827487    -0.0020840084
  274  C 28 ZZ     -0.0017299489     0.0082801461    -0.0013630639     0.0002090426     0.0054204726
  275  C 28 XY     -0.0017697360     0.0070356086    -0.0006197130     0.0000675605     0.0021355122
  276  C 28 XZ      0.0015718737    -0.0057127268     0.0006535996     0.0000290543     0.0010450088
  277  C 28 YZ      0.0005359513    -0.0029192757     0.0004229859    -0.0001009383     0.0005629326

                         41               42               43               44               45
                   -0.4508901605    -0.4486379909    -0.4259193306    -0.4219576348    -0.4141284705
    1  C  1  S     -0.0189546131    -0.0027147349    -0.0073912147    -0.0174480195     0.0197977504
    2  C  1  S      0.0499071961     0.0128817122     0.0176845552     0.0392035030    -0.0476782158
    3  C  1  S     -0.0057263940    -0.0222677553     0.0042427990     0.0657346963    -0.0424705036
    4  C  1  X      0.1858590219     0.0917729697    -0.0046467096    -0.1193227931     0.0503436876
    5  C  1  Y     -0.0548070173     0.1000845167     0.0383117236    -0.0037722104    -0.0671646874
    6  C  1  Z     -0.1409453717    -0.1942910959    -0.0126133498    -0.1674126871     0.1326963739
    7  C  1  X      0.0796843408     0.0216557268     0.0047622151    -0.0417902343     0.0472968252
    8  C  1  Y     -0.0410209437     0.0077491437     0.0131404418     0.0013136234    -0.0345758832
    9  C  1  Z     -0.0333519709    -0.0735125436     0.0019947489    -0.0760295077     0.0654275201
   10  C  1 XX      0.0115647663     0.0045344102    -0.0001710524    -0.0036010336    -0.0013113156
   11  C  1 YY     -0.0010293793     0.0084444714     0.0022284610     0.0031698811    -0.0049850899
   12  C  1 ZZ     -0.0035602714    -0.0138983704     0.0009384775     0.0066054889    -0.0012386862
   13  C  1 XY     -0.0063998614    -0.0001339584     0.0035956301     0.0100732566     0.0029045538
   14  C  1 XZ      0.0038429302     0.0061070991     0.0009353915     0.0076255588    -0.0054735608
   15  C  1 YZ      0.0049617668     0.0010688295     0.0002368856     0.0099474389    -0.0036890003
   16  C  2  S     -0.0101874383     0.0182366946    -0.0033330469    -0.0133127131     0.0093320925
   17  C  2  S      0.0252994719    -0.0425591058     0.0096573989     0.0376942362    -0.0264340984
   18  C  2  S      0.0872817420    -0.0053114073     0.0191855801     0.0189210851     0.0170370788
   19  C  2  X      0.0657565614    -0.1276850464    -0.0033702319     0.1110119786    -0.0780863525
   20  C  2  Y      0.0627385140    -0.1818021320     0.0065382864    -0.0083453783    -0.0928012513
   21  C  2  Z     -0.0192229814     0.1722197555     0.0122808373     0.2009316249    -0.0476255188
   22  C  2  X      0.0433407692    -0.0357135785    -0.0006828511     0.0454475649    -0.0191481241
   23  C  2  Y      0.0483688218    -0.0480715574     0.0033362575    -0.0166351839    -0.0326909832
   24  C  2  Z     -0.0274086114     0.0455331252     0.0051965190     0.0792828527    -0.0034982021
   25  C  2 XX      0.0016944818     0.0035526936     0.0006081950     0.0044517378     0.0031607672
   26  C  2 YY     -0.0005434015     0.0029934112     0.0012404469    -0.0035707695     0.0044641295
   27  C  2 ZZ      0.0010321955    -0.0078230513     0.0003098154     0.0065859700    -0.0100499532
   28  C  2 XY     -0.0041811380     0.0062823642     0.0010722895     0.0002039115     0.0067621871
   29  C  2 XZ      0.0055249047     0.0094785016     0.0007165950     0.0053358349    -0.0041511823
   30  C  2 YZ     -0.0031818518     0.0102308156     0.0007002443     0.0047273398    -0.0026730682
   31  C  3  S      0.0036864223     0.0210956497     0.0006943428    -0.0050332983    -0.0142360210
   32  C  3  S     -0.0079874011    -0.0495752248     0.0009839956     0.0127042387     0.0398173394
   33  C  3  S     -0.0881389839    -0.0422549813    -0.0134747914     0.0365463302    -0.0040110499
   34  C  3  X     -0.1185190136     0.0397146531    -0.0022578721     0.1033694920     0.1242073205
   35  C  3  Y     -0.0157294542     0.1402027485     0.0158828420     0.0637123530     0.1041698220
   36  C  3  Z      0.0081060923    -0.2536100278     0.0049332223    -0.0677636658     0.1008341835
   37  C  3  X     -0.0451563329     0.0056120977    -0.0009671123     0.0597067113     0.0383361940
   38  C  3  Y      0.0198910873     0.0448637439     0.0087803842     0.0305905201     0.0329081392
   39  C  3  Z     -0.0398556405    -0.0845804916    -0.0085315306    -0.0264980657     0.0297450447
   40  C  3 XX     -0.0094486854    -0.0033959000    -0.0006891862    -0.0013177259     0.0064755210
   41  C  3 YY      0.0050576696    -0.0067299810     0.0008601277    -0.0011301535     0.0068965746
   42  C  3 ZZ      0.0033593814     0.0082296103     0.0005277117     0.0072468558    -0.0073794328
   43  C  3 XY      0.0002020464    -0.0017876013     0.0007967714    -0.0016524339     0.0058997633
   44  C  3 XZ     -0.0055485404     0.0093921640    -0.0003125355     0.0059163182     0.0027737314
   45  C  3 YZ     -0.0019675885     0.0101376317     0.0004099050    -0.0008149293     0.0055436163
   46  C  4  S      0.0129355742     0.0056762816    -0.0035430260     0.0040206237    -0.0208163613
   47  C  4  S     -0.0364546443    -0.0085974588     0.0066465139    -0.0113545402     0.0487298374
   48  C  4  S     -0.0092087250    -0.0045815179     0.0081864647     0.0023718337     0.0656646091
   49  C  4  X     -0.0858888758    -0.0825764631    -0.0394624468    -0.0450874689    -0.2009016635
   50  C  4  Y      0.3260678839    -0.0828168938     0.0484209456     0.0128284077    -0.1047666188
   51  C  4  Z     -0.0395571706     0.1211056236    -0.0070558117    -0.0640464157     0.0144109462
   52  C  4  X     -0.0553566523    -0.0331325983    -0.0132289574     0.0030821005    -0.1029728238
   53  C  4  Y      0.1166271911    -0.0447465396     0.0159461990     0.0026166915    -0.0464552708
   54  C  4  Z     -0.0002061419     0.0230709186    -0.0033578210    -0.0163042465     0.0040227030
   55  C  4 XX     -0.0075312554     0.0008844353    -0.0030946914    -0.0083787658     0.0036702120
   56  C  4 YY     -0.0005367381    -0.0121342680     0.0007624706     0.0008162626    -0.0006360364
   57  C  4 ZZ      0.0043144217     0.0073193917     0.0039010413     0.0058742840     0.0041283791
   58  C  4 XY      0.0111767185    -0.0044733483     0.0040319848     0.0082720043     0.0043978504
   59  C  4 XZ     -0.0083164802    -0.0015715384    -0.0010284967     0.0052253663     0.0034699201
   60  C  4 YZ     -0.0097184682     0.0029837953    -0.0013214933     0.0024366662     0.0108137392
   61  C  5  S      0.0362400727     0.0116185961     0.0135498106     0.0246068621     0.0135369787
   62  C  5  S     -0.0802492355    -0.0232522510    -0.0314285130    -0.0607536944    -0.0325331302
   63  C  5  S     -0.0401863184    -0.0494561501    -0.0316210596    -0.0899837784     0.0453092100
   64  C  5  X      0.2230258716     0.0608510099     0.0365763205     0.0601008958     0.0520568578
   65  C  5  Y     -0.0878593432     0.0562230050    -0.0684171307    -0.0737338777    -0.0673968278
   66  C  5  Z      0.0855552235    -0.0877503030    -0.0105085359     0.0072910622    -0.0008542260
   67  C  5  X      0.1772789025     0.0392403983     0.0229681791     0.0248737935    -0.0021985384
   68  C  5  Y     -0.0112444193     0.0145084190    -0.0351208448    -0.0322198819    -0.0549428940
   69  C  5  Z     -0.0176117875    -0.0307065911    -0.0107146053     0.0138516109     0.0286579798
   70  C  5 XX     -0.0065043755     0.0069713644    -0.0051158522    -0.0062137582     0.0017512815
   71  C  5 YY     -0.0059459105    -0.0058729377    -0.0007878160    -0.0008852557    -0.0073907928
   72  C  5 ZZ     -0.0045486583    -0.0042515462    -0.0002132940    -0.0047147070    -0.0028926340
   73  C  5 XY      0.0067556189    -0.0018849125    -0.0024277315    -0.0000680996     0.0002061140
   74  C  5 XZ     -0.0090908467    -0.0053556012    -0.0026277488     0.0030621650     0.0004980458
   75  C  5 YZ      0.0023810644     0.0064956806     0.0020372946     0.0006380993     0.0042948086
   76  C  6  S      0.0075840966    -0.0258618956    -0.0022591439    -0.0054995034    -0.0021711717
   77  C  6  S     -0.0204849259     0.0623138915     0.0041031685     0.0156570173     0.0056113929
   78  C  6  S      0.0159280118     0.0754524891     0.0212730192    -0.0177387502    -0.0038271547
   79  C  6  X      0.0334290439    -0.0296913410     0.1003764989     0.2624552510     0.0939973304
   80  C  6  Y      0.0222922356    -0.1565863695    -0.0509884696    -0.0121314014     0.0470565830
   81  C  6  Z     -0.0783229043    -0.1488486521     0.0169372753     0.1469745717    -0.0328639823
   82  C  6  X      0.0203414803     0.0005945494     0.0468651002     0.1156059905     0.0378185726
   83  C  6  Y      0.0056770647    -0.0845028297    -0.0278027196     0.0102564662     0.0185751783
   84  C  6  Z     -0.0510354970    -0.0731329426     0.0013584338     0.0704021672    -0.0069049164
   85  C  6 XX     -0.0052341495    -0.0020962533    -0.0053532526    -0.0060170167    -0.0041735118
   86  C  6 YY     -0.0006837017     0.0091428420     0.0014020878     0.0018062346    -0.0050254738
   87  C  6 ZZ      0.0013587103     0.0010106523     0.0037843013     0.0074489801     0.0102544661
   88  C  6 XY     -0.0010433693    -0.0063227573     0.0063685019     0.0192665852     0.0002050850
   89  C  6 XZ      0.0009929832    -0.0069487741     0.0018159097     0.0106634653     0.0036867808
   90  C  6 YZ     -0.0036707082     0.0024352699     0.0006518588     0.0092734135     0.0027702447
   91  C  7  S      0.0592642801    -0.0219801548    -0.0000747439    -0.0268683935     0.0373858396
   92  C  7  S     -0.1281241297     0.0451143086     0.0003670583     0.0615648505    -0.0820143522
   93  C  7  S     -0.0426479614     0.0854544032     0.0056282228     0.0310085120    -0.0365255431
   94  C  7  X     -0.0070737252    -0.0531754625     0.0307475286     0.0844886253    -0.0377681739
   95  C  7  Y     -0.0387519917    -0.0017570305     0.0022429186    -0.0348465148     0.0413400470
   96  C  7  Z      0.0521212485     0.0077235645    -0.0247302683    -0.1104136586     0.0123694254
   97  C  7  X     -0.0091097833    -0.0664041114     0.0121137191     0.0353078091     0.0084957685
   98  C  7  Y     -0.0018217753     0.0676507592     0.0038500049    -0.0125677646    -0.0248259034
   99  C  7  Z      0.0172468388    -0.0424161783    -0.0145500877    -0.0591439988     0.0310455444
  100  C  7 XX     -0.0047174522     0.0026322993     0.0006325101     0.0045846470    -0.0029557370
  101  C  7 YY     -0.0087436587     0.0020027952    -0.0000086997     0.0049786164    -0.0034544222
  102  C  7 ZZ     -0.0071148995     0.0008427064    -0.0001555771     0.0006378158    -0.0017664890
  103  C  7 XY      0.0016788521    -0.0010115275    -0.0007850947    -0.0028053154     0.0007207898
  104  C  7 XZ     -0.0015410462     0.0005806784     0.0001578129     0.0008982095    -0.0003338495
  105  C  7 YZ      0.0030141965     0.0007445949     0.0003383524     0.0004639163    -0.0004110631
  106  C  8  S     -0.0026452568    -0.0018946162    -0.0009099570    -0.0010169989    -0.0122469948
  107  C  8  S      0.0039761376     0.0038467941     0.0020205326     0.0025155916     0.0270625804
  108  C  8  S     -0.0037113225     0.0067316422     0.0000116826    -0.0023254910    -0.0025813097
  109  C  8  X     -0.0124083726    -0.0138864931    -0.0931591714     0.0273205501     0.0871345336
  110  C  8  Y      0.0186019925    -0.0027763856    -0.1700422493     0.0391353273    -0.0051162004
  111  C  8  Z      0.0237004769     0.0055382934    -0.1838948341     0.0498443289    -0.0141778636
  112  C  8  X      0.0028447182    -0.0085792010    -0.0528339876     0.0101167749    -0.0014817319
  113  C  8  Y      0.0076773291    -0.0008001570    -0.0900920984     0.0248762851     0.0033686720
  114  C  8  Z      0.0077503904     0.0021494041    -0.1003539574     0.0255251959     0.0122464988
  115  C  8 XX     -0.0002056868     0.0005757604    -0.0018617069     0.0004623234    -0.0060629869
  116  C  8 YY      0.0002525892     0.0002969659     0.0003268605     0.0004085833     0.0079677732
  117  C  8 ZZ      0.0010814290     0.0000275469     0.0020640958    -0.0000728134     0.0030150917
  118  C  8 XY      0.0000489838    -0.0002916076    -0.0013548967     0.0014269741    -0.0013379695
  119  C  8 XZ     -0.0009787925     0.0001298225    -0.0015020369     0.0004538800     0.0066204016
  120  C  8 YZ     -0.0002527146    -0.0000844777     0.0004753151    -0.0010185819    -0.0062584891
  121  N  9  S      0.0435804282    -0.0157655442    -0.0002261732    -0.0289665710     0.0463264369
  122  N  9  S      0.0925312644    -0.0355508987    -0.0006274664    -0.0612813948     0.0987731999
  123  N  9  S      0.1024943169     0.0227426741     0.0014677948    -0.0766992847     0.0938347142
  124  N  9  X     -0.0160038289     0.0429647458    -0.0245090450    -0.0295419661    -0.0461107966
  125  N  9  Y      0.0565288448    -0.0104927941    -0.0023416027    -0.0328423177     0.0947464338
  126  N  9  Z     -0.0555964039     0.0048998919     0.0196395351     0.1324759166    -0.0947281056
  127  N  9  X      0.0075768386    -0.0280911675     0.0135110586     0.0182782030     0.0265581870
  128  N  9  Y     -0.0285328044     0.0171386793     0.0019997348     0.0152599645    -0.0534235957
  129  N  9  Z      0.0269246121    -0.0101663246    -0.0107284050    -0.0709502771     0.0550185954
  130  N  9 XX      0.0042175517     0.0009634829    -0.0017066103    -0.0063141992     0.0044658862
  131  N  9 YY      0.0011301984    -0.0016447649     0.0001626032    -0.0026940652     0.0002253404
  132  N  9 ZZ      0.0011259702    -0.0020824422     0.0013631871     0.0048724919     0.0010718385
  133  N  9 XY      0.0003068787    -0.0027418282     0.0015613398     0.0031002146     0.0030143119
  134  N  9 XZ     -0.0009595900     0.0015945931    -0.0003162477     0.0021716471    -0.0032267013
  135  N  9 YZ      0.0031948592     0.0001945827    -0.0013233915    -0.0072846489     0.0061154854
  136  C 10  S      0.0011568965     0.0021513318    -0.0004077923    -0.0012036697     0.0070428764
  137  C 10  S     -0.0030382304    -0.0048731832     0.0005238834     0.0019875404    -0.0186423252
  138  C 10  S     -0.0066778425    -0.0075300470     0.0016066188     0.0061102323     0.0030303209
  139  C 10  X     -0.0159433444    -0.0052535147    -0.0841815769     0.0001166394    -0.1629640402
  140  C 10  Y      0.0167999047     0.0040249759    -0.1259265645     0.0435296494     0.0361718720
  141  C 10  Z      0.0110182882    -0.0034205017    -0.1401977248     0.0413261735     0.0746260996
  142  C 10  X     -0.0100397524    -0.0045927735    -0.0424978528     0.0059764496    -0.0609308301
  143  C 10  Y      0.0071512505     0.0017153682    -0.0684596994     0.0215311277     0.0061674798
  144  C 10  Z      0.0074973545    -0.0001967358    -0.0755559931     0.0217488381     0.0391310666
  145  C 10 XX      0.0002218405    -0.0000242528    -0.0028266569     0.0010251857    -0.0031128846
  146  C 10 YY     -0.0006276288    -0.0003103923     0.0089933115    -0.0015210072     0.0039578267
  147  C 10 ZZ      0.0002293127    -0.0004157097    -0.0058742837     0.0012061255    -0.0009653453
  148  C 10 XY     -0.0007102386    -0.0000784328    -0.0008155071    -0.0010314365    -0.0051742115
  149  C 10 XZ      0.0006256940    -0.0000879525    -0.0044093642     0.0023950475     0.0067629956
  150  C 10 YZ     -0.0000043615     0.0002116361     0.0023244171    -0.0008195434    -0.0034260492
  151  C 11  S     -0.0013569274    -0.0017014841     0.0000397371     0.0003597477    -0.0041819150
  152  C 11  S      0.0030907115     0.0035335315    -0.0000382298    -0.0005784425     0.0069566894
  153  C 11  S      0.0112370327     0.0092560298     0.0005816417    -0.0025747740     0.0459066908
  154  C 11  X      0.0236136861     0.0042496221    -0.0478163488     0.0372045219     0.1830340243
  155  C 11  Y     -0.0056504702    -0.0035672152    -0.1159692746     0.0168345325    -0.0310866921
  156  C 11  Z      0.0068745450    -0.0008486019    -0.1194512783     0.0350622040    -0.0402856110
  157  C 11  X      0.0046953785    -0.0014036404    -0.0275180062     0.0175106433     0.0620878268
  158  C 11  Y     -0.0017230354    -0.0026559624    -0.0607344501     0.0112872580    -0.0204092206
  159  C 11  Z      0.0058257293     0.0020664970    -0.0633128980     0.0177805017     0.0005997918
  160  C 11 XX     -0.0005415489    -0.0002570773     0.0019670838    -0.0006274766    -0.0067261018
  161  C 11 YY      0.0005468344     0.0006697082     0.0060547538    -0.0013699708     0.0061708447
  162  C 11 ZZ      0.0005174066     0.0002180848    -0.0080705124     0.0017391651     0.0030698793
  163  C 11 XY     -0.0009220178    -0.0001642624     0.0036536825    -0.0018998798    -0.0022991975
  164  C 11 XZ      0.0009683658     0.0004166710     0.0005545338     0.0007437336     0.0056973976
  165  C 11 YZ     -0.0004048969    -0.0004274832    -0.0005541471     0.0002582421    -0.0059457101
  166  C 12  S     -0.0010392488    -0.0007935973    -0.0001544445    -0.0001212091    -0.0035392534
  167  C 12  S      0.0035124080     0.0024482298     0.0007197704     0.0007529033     0.0155792591
  168  C 12  S     -0.0054391815    -0.0032511865    -0.0019229287    -0.0018960866    -0.0527289486
  169  C 12  X     -0.0256614948    -0.0174831060    -0.0664243754     0.0001749226    -0.1761601172
  170  C 12  Y      0.0143426308    -0.0036096034    -0.0926206022     0.0441303397     0.0401567080
  171  C 12  Z      0.0130986715     0.0103163165    -0.1120344321     0.0237893347     0.0747429968
  172  C 12  X     -0.0041647288    -0.0035542913    -0.0320031191     0.0041440226    -0.0345906470
  173  C 12  Y      0.0066835486    -0.0017162380    -0.0504067967     0.0204749100     0.0152305523
  174  C 12  Z      0.0036479626     0.0024427540    -0.0594949246     0.0132600056     0.0151708345
  175  C 12 XX     -0.0014107809    -0.0008818961     0.0042781398    -0.0017649709    -0.0129278597
  176  C 12 YY      0.0009285851     0.0006308087     0.0001075971     0.0005841474     0.0089293355
  177  C 12 ZZ      0.0003960605     0.0001703833    -0.0044858976     0.0010335317     0.0017948458
  178  C 12 XY     -0.0006186803    -0.0000533312     0.0044949410    -0.0019568539    -0.0038805473
  179  C 12 XZ      0.0009385306     0.0007521656     0.0046643244    -0.0002566370     0.0107941918
  180  C 12 YZ     -0.0003513076    -0.0004588113    -0.0026828449     0.0005504597    -0.0060173928
  181  C 13  S     -0.0027392537    -0.0010057019    -0.0009095926    -0.0013308679    -0.0053687252
  182  C 13  S      0.0058816816     0.0021349020     0.0017079505     0.0023870400     0.0079618179
  183  C 13  S      0.0166863629     0.0058940677     0.0054598268     0.0080672988     0.0590912270
  184  C 13  X      0.0055411474     0.0076905421    -0.0563769877     0.0207838478     0.1577292803
  185  C 13  Y      0.0074630669     0.0051228636    -0.1125915204     0.0188255405    -0.0001785608
  186  C 13  Z      0.0038559136    -0.0104930782    -0.1154475158     0.0407853940    -0.0560301515
  187  C 13  X     -0.0033310686    -0.0002778759    -0.0323715563     0.0076131702     0.0400201265
  188  C 13  Y      0.0051912348     0.0025623501    -0.0585885745     0.0123192161     0.0154483459
  189  C 13  Z      0.0035027481    -0.0032624065    -0.0612927307     0.0214387497    -0.0212113354
  190  C 13 XX     -0.0005249478    -0.0005684621     0.0043512195    -0.0008357747    -0.0047245006
  191  C 13 YY      0.0013175168     0.0005395844    -0.0056891874     0.0023784212     0.0082587045
  192  C 13 ZZ      0.0003232030     0.0003838278     0.0017995778    -0.0008017181     0.0001780789
  193  C 13 XY     -0.0004696445     0.0000732874     0.0019223560    -0.0017987677    -0.0063176363
  194  C 13 XZ      0.0003014873     0.0003949810     0.0059207954    -0.0006169485     0.0076730097
  195  C 13 YZ     -0.0004189616    -0.0005837339    -0.0030264885     0.0007208878    -0.0046983944
  196  C 14  S      0.0036899576     0.0010118127     0.0017130768     0.0027731571     0.0113375392
  197  C 14  S     -0.0082603091    -0.0025673770    -0.0034929312    -0.0054704564    -0.0261635101
  198  C 14  S     -0.0148774739    -0.0016079864    -0.0040902164    -0.0068202584    -0.0147314888
  199  C 14  X      0.0057124646    -0.0093788860    -0.0725429666     0.0183626458    -0.1436604995
  200  C 14  Y      0.0008055045    -0.0065964735    -0.1262813899     0.0414698632     0.0232677655
  201  C 14  Z      0.0144410873     0.0083884388    -0.1419131532     0.0328936327     0.0762251710
  202  C 14  X     -0.0032303872    -0.0054797897    -0.0403199020     0.0065331873    -0.0639415721
  203  C 14  Y      0.0005264716    -0.0023438828    -0.0658366652     0.0240502318     0.0191090186
  204  C 14  Z      0.0097915583     0.0040148791    -0.0751100051     0.0180357798     0.0285519161
  205  C 14 XX     -0.0002724809    -0.0002915596     0.0003758695     0.0002839288    -0.0050755876
  206  C 14 YY     -0.0000299553    -0.0001361378    -0.0087850711     0.0018239316     0.0034650215
  207  C 14 ZZ     -0.0009509799     0.0001736256     0.0078278336    -0.0031076682    -0.0006036224
  208  C 14 XY      0.0002136225     0.0002833155    -0.0026992943     0.0000246241    -0.0010321721
  209  C 14 XZ     -0.0006608407    -0.0001491686     0.0029028977    -0.0003401522     0.0033931375
  210  C 14 YZ      0.0004576213    -0.0002405426    -0.0008303665     0.0008238190    -0.0037256052
  211  H 15  S     -0.1337212280    -0.2021287204    -0.0096181758    -0.0680342652     0.0839483097
  212  H 15  S     -0.0543466125    -0.0753396878    -0.0051019397    -0.0318918887     0.0384147847
  213  H 16  S     -0.0646357030     0.1623879975     0.0026426083    -0.0559075034     0.1098110739
  214  H 16  S     -0.0244134127     0.0687728584    -0.0004406698    -0.0251190610     0.0489174830
  215  H 17  S      0.0124276970     0.1836019107    -0.0045051021     0.0514029180    -0.1037947305
  216  H 17  S      0.0002238215     0.0769149807    -0.0026012305     0.0216827242    -0.0464488832
  217  H 18  S      0.2137050472    -0.1388066559     0.0348918626     0.0237708791    -0.1120505908
  218  H 18  S      0.0875343635    -0.0502693899     0.0143254873     0.0094506896    -0.0509676533
  219  H 19  S     -0.0252079162    -0.1301021689     0.0488229654     0.2411644178     0.0576955220
  220  H 19  S     -0.0084185165    -0.0498687585     0.0173631343     0.0961141026     0.0242450005
  221  H 20  S     -0.0231833767    -0.0087739417    -0.1013342147    -0.2154254468    -0.0525943340
  222  H 20  S     -0.0082951498    -0.0014614130    -0.0407487073    -0.0896122086    -0.0228249094
  223  H 21  S      0.0140953773     0.0034706137     0.0098075503     0.0180533282     0.1001143827
  224  H 21  S      0.0057265302     0.0012061255     0.0037351285     0.0067937113     0.0445682396
  225  H 22  S     -0.0009428033     0.0018169715    -0.0017301439    -0.0059894105     0.0561703377
  226  H 22  S     -0.0005028370     0.0011293805    -0.0006832816    -0.0025596307     0.0276834304
  227  H 23  S     -0.0248074642    -0.0171550169    -0.0084810357    -0.0107289714    -0.1858709573
  228  H 23  S     -0.0106780575    -0.0073375592    -0.0039529763    -0.0050564363    -0.0895185929
  229  H 24  S      0.0037659453     0.0003420682     0.0073463412     0.0142101808     0.0977017782
  230  H 24  S      0.0014044721     0.0006350653     0.0030384762     0.0058571155     0.0460583024
  231  H 25  S      0.0023679071     0.0090253884    -0.0037561685    -0.0103797257     0.0541036189
  232  H 25  S      0.0022746944     0.0016695026     0.0004349880    -0.0001842755     0.0268190930
  233  C 26  S     -0.0319619777    -0.0237788407    -0.0058142086    -0.0033234879    -0.0259191962
  234  C 26  S      0.0687926944     0.0534252862     0.0125393721     0.0073707978     0.0571815553
  235  C 26  S      0.0202490647     0.0372390254     0.0036325251     0.0154697951     0.0390557142
  236  C 26  X     -0.0663528510    -0.0807849338    -0.0439362252     0.0079408959    -0.0005249476
  237  C 26  Y     -0.0091792812     0.0147192180    -0.0947781787    -0.0441588709    -0.0529684779
  238  C 26  Z      0.1185002279     0.0183805583    -0.0475931349     0.0404373681     0.0320414993
  239  C 26  X      0.0673205716    -0.0203411536    -0.0137322812    -0.0053749139     0.0029242240
  240  C 26  Y     -0.0043296631     0.0045099437    -0.0431007958    -0.0230955626    -0.0191806560
  241  C 26  Z      0.0015135162    -0.0027178909    -0.0273185013     0.0173897620     0.0115380493
  242  C 26 XX      0.0045818197     0.0043711076    -0.0021689587     0.0031776018     0.0069354104
  243  C 26 YY      0.0028165584     0.0021240447     0.0005348525     0.0004939213     0.0016356680
  244  C 26 ZZ      0.0054802041     0.0020242698     0.0044644137    -0.0001231342     0.0025126601
  245  C 26 XY      0.0017953491    -0.0009475357    -0.0031977996     0.0014304635     0.0003289185
  246  C 26 XZ     -0.0042302102    -0.0001768441    -0.0037574048    -0.0001686824    -0.0018018298
  247  C 26 YZ     -0.0005279884     0.0010594384     0.0015396920    -0.0008382975     0.0002265804
  248  C 27  S      0.0150123648     0.0102937281     0.0036233538     0.0036921759     0.0334370991
  249  C 27  S     -0.0349318367    -0.0198873156    -0.0082786937    -0.0085416966    -0.0776650143
  250  C 27  S     -0.0742559917    -0.0213937337    -0.0069028096     0.0001721526    -0.0785158920
  251  C 27  X      0.0617054369     0.0225626677    -0.0475070539     0.0220862180    -0.0528965935
  252  C 27  Y      0.0033788717     0.0055876561    -0.1204238753    -0.0130584476    -0.0334114935
  253  C 27  Z      0.0217073651    -0.0235470191    -0.1042450949     0.0395060476     0.0558665258
  254  C 27  X      0.0499637143     0.0046572628    -0.0215425890     0.0068788636    -0.0246268573
  255  C 27  Y      0.0035789554     0.0025863059    -0.0533332685    -0.0067902096    -0.0195264033
  256  C 27  Z     -0.0013426562    -0.0056928974    -0.0431824113     0.0224078562     0.0268353688
  257  C 27 XX     -0.0055912619    -0.0009101805    -0.0041958501    -0.0014954221    -0.0079236452
  258  C 27 YY     -0.0012022472    -0.0004713741    -0.0001052292    -0.0002634624    -0.0029437952
  259  C 27 ZZ      0.0004822345    -0.0013940035     0.0026443276    -0.0004612908    -0.0036903552
  260  C 27 XY      0.0010978284    -0.0008283695    -0.0013669832     0.0033558001     0.0021489246
  261  C 27 XZ     -0.0006862282     0.0012018981    -0.0024626758     0.0006617215     0.0019107543
  262  C 27 YZ     -0.0005600595     0.0004121423     0.0006742490    -0.0018286414    -0.0021677058
  263  C 28  S     -0.0454949212     0.0062971755     0.0048764142     0.0288550782    -0.0050753335
  264  C 28  S      0.1061883613    -0.0101925843    -0.0114220293    -0.0726102472     0.0125901844
  265  C 28  S      0.1106570104    -0.0891551152    -0.0109654569    -0.0309046791    -0.0431065620
  266  C 28  X     -0.1571504876    -0.0905014485     0.0258634698     0.0894348449    -0.0146598119
  267  C 28  Y      0.0909933700    -0.0529028176    -0.0055948617    -0.0615581398     0.0033305312
  268  C 28  Z      0.0074476089     0.0757088173    -0.0169749526    -0.0728451573     0.0273612865
  269  C 28  X     -0.0729118446    -0.0648903885     0.0143765780     0.0519221485     0.0033847066
  270  C 28  Y      0.0775678678     0.0459963257     0.0062671499    -0.0076022135    -0.0299530092
  271  C 28  Z     -0.0396090369    -0.0162815913    -0.0161192223    -0.0528481893     0.0464573996
  272  C 28 XX      0.0186114940     0.0010209815     0.0000891666    -0.0020716505     0.0015093104
  273  C 28 YY      0.0013658219     0.0036719644    -0.0015718913    -0.0043447988    -0.0018904358
  274  C 28 ZZ      0.0017483649    -0.0046118484    -0.0006300251    -0.0087762173     0.0033950033
  275  C 28 XY      0.0037912224    -0.0070836469    -0.0019630227    -0.0010436738     0.0023353806
  276  C 28 XZ     -0.0054151717     0.0056776117    -0.0013324970     0.0028120992    -0.0052179945
  277  C 28 YZ      0.0036071455     0.0002560769     0.0024104575     0.0049098033     0.0010396537

                         46               47               48               49               50
                   -0.4121109248    -0.4039874304    -0.4012533367    -0.3973095316    -0.3886459586
    1  C  1  S     -0.0142548029    -0.0019969025    -0.0074105186    -0.0019097501    -0.0074108299
    2  C  1  S      0.0345646925     0.0059312926     0.0188120439     0.0101101048     0.0187170529
    3  C  1  S      0.0333286943     0.0051561035     0.0272049140    -0.0347082629    -0.0232851140
    4  C  1  X     -0.0446774012    -0.0384240864    -0.0712773069     0.1171848998     0.1101935795
    5  C  1  Y      0.0543800190     0.0479206996     0.0941003083     0.1898495293     0.2072963817
    6  C  1  Z     -0.0855649685    -0.0420682380    -0.0828868496    -0.0526037779     0.1081093781
    7  C  1  X     -0.0417516983    -0.0206264028    -0.0488564609     0.0577695946     0.0529951975
    8  C  1  Y      0.0309340976     0.0241356323     0.0484991138     0.0978402432     0.0932558066
    9  C  1  Z     -0.0447401197    -0.0190712345    -0.0454269267     0.0126508275     0.0727249814
   10  C  1 XX      0.0008311822    -0.0015381365    -0.0025236269     0.0036903399    -0.0011521002
   11  C  1 YY      0.0035470211     0.0024208145     0.0054359373     0.0082685289     0.0114312397
   12  C  1 ZZ      0.0013150115    -0.0005483733    -0.0006852446    -0.0117617906    -0.0068924072
   13  C  1 XY     -0.0027612520     0.0015159472    -0.0004212555    -0.0020806888    -0.0015813510
   14  C  1 XZ      0.0031854808     0.0035533938     0.0056108910     0.0063532968    -0.0063743355
   15  C  1 YZ      0.0023467489     0.0018115052     0.0021459508     0.0077011602    -0.0037787111
   16  C  2  S     -0.0070247090    -0.0045704571    -0.0069084104    -0.0117538171     0.0098273853
   17  C  2  S      0.0196930117     0.0123035295     0.0199810275     0.0207154738    -0.0259797613
   18  C  2  S     -0.0192575755     0.0021911436    -0.0242258188     0.1254369224     0.0393187250
   19  C  2  X      0.0596970533     0.0073691182     0.0315771255    -0.0532032754    -0.1069780415
   20  C  2  Y      0.0791246537     0.0087721314     0.0437413859    -0.0522800207    -0.0207989942
   21  C  2  Z      0.0187597651     0.0441421501     0.0501411834    -0.0146147983    -0.1705977322
   22  C  2  X      0.0127561705    -0.0003785773    -0.0002740400     0.0073816191    -0.0310880046
   23  C  2  Y      0.0267403970     0.0023920984     0.0116769525     0.0122367837     0.0052760164
   24  C  2  Z     -0.0041222420     0.0166539817     0.0118334482    -0.0148926333    -0.0821853189
   25  C  2 XX     -0.0030229495     0.0004608411    -0.0013977778     0.0068128194    -0.0005240746
   26  C  2 YY     -0.0037846703     0.0006114938    -0.0014005320     0.0067003706     0.0052583225
   27  C  2 ZZ      0.0082423535     0.0014435278     0.0059470144    -0.0093149054    -0.0089697646
   28  C  2 XY     -0.0057843897     0.0006040234    -0.0021892252     0.0084518922     0.0046027151
   29  C  2 XZ      0.0024524432     0.0010122596     0.0018344899    -0.0016875126    -0.0049794482
   30  C  2 YZ      0.0016979727     0.0021929333     0.0038321492     0.0045970847     0.0009192357
   31  C  3  S      0.0119906366     0.0015404014     0.0105875430     0.0039465719     0.0085264797
   32  C  3  S     -0.0337037518    -0.0039081920    -0.0280233902    -0.0043432757    -0.0139901119
   33  C  3  S      0.0074549448     0.0049462468     0.0120596346    -0.0999983045    -0.0858210081
   34  C  3  X     -0.1069864412     0.0143195253    -0.0421447419     0.1253137573    -0.0301656947
   35  C  3  Y     -0.0993826537     0.0118273167    -0.0551036414     0.0639901202    -0.0336771366
   36  C  3  Z     -0.0734513496    -0.0176885624    -0.0692324556     0.0689748451     0.0628093166
   37  C  3  X     -0.0334108412     0.0091151099    -0.0088762875     0.0543387477    -0.0184665741
   38  C  3  Y     -0.0338353060     0.0067101046    -0.0213177483     0.0392107842    -0.0118954488
   39  C  3  Z     -0.0187460044    -0.0049119288    -0.0157117263    -0.0089524419    -0.0047953747
   40  C  3 XX     -0.0048506327     0.0002552390    -0.0019719305     0.0073285005     0.0026675680
   41  C  3 YY     -0.0056378357    -0.0016439556    -0.0060367852     0.0038247608     0.0040704869
   42  C  3 ZZ      0.0049448801     0.0012462174     0.0039250211    -0.0124636919    -0.0098376003
   43  C  3 XY     -0.0047470675    -0.0003234557    -0.0034777767     0.0065455549     0.0047846537
   44  C  3 XZ     -0.0028188557     0.0004251011    -0.0004384505    -0.0028851346    -0.0051836928
   45  C  3 YZ     -0.0050210154    -0.0003506723    -0.0029772414    -0.0020268095    -0.0004095172
   46  C  4  S      0.0155098912     0.0026932133     0.0061754031     0.0083558168    -0.0080489322
   47  C  4  S     -0.0365061369    -0.0073242566    -0.0153006245    -0.0237048239     0.0161824096
   48  C  4  S     -0.0604730487     0.0040939363    -0.0214823362     0.0261631009     0.0284761729
   49  C  4  X      0.1823493391     0.0239521962     0.1535730668     0.0004156306    -0.0045549399
   50  C  4  Y      0.0780329565    -0.0143829475    -0.0073053569    -0.0439063656     0.0521398670
   51  C  4  Z     -0.0136353972    -0.0314203195    -0.0157346142    -0.3059273307    -0.0746664684
   52  C  4  X      0.0918071841     0.0220122183     0.0898276041    -0.0210564451    -0.0125980801
   53  C  4  Y      0.0381198278    -0.0130867911    -0.0077097614    -0.0484695278     0.0123791390
   54  C  4  Z     -0.0061438003    -0.0132609357    -0.0074189104    -0.1416801537    -0.0427644293
   55  C  4 XX     -0.0025315323    -0.0003678521    -0.0003250347    -0.0017117628    -0.0019162410
   56  C  4 YY      0.0016309840    -0.0001791918     0.0007224529     0.0073468515     0.0052324652
   57  C  4 ZZ     -0.0042055301    -0.0005882772    -0.0026244076    -0.0085687703     0.0006805319
   58  C  4 XY     -0.0046393890     0.0007817594    -0.0037768039     0.0092424865     0.0040796086
   59  C  4 XZ     -0.0028049832     0.0011299804    -0.0004993971     0.0038650985    -0.0054401698
   60  C  4 YZ     -0.0094203228    -0.0010212782    -0.0054993082    -0.0065464970    -0.0079626433
   61  C  5  S     -0.0094798742     0.0049756920    -0.0030921405     0.0142214351     0.0142448471
   62  C  5  S      0.0236668946    -0.0113713960     0.0083289177    -0.0353959946    -0.0324904516
   63  C  5  S     -0.0566103956    -0.0368448569    -0.0657953135    -0.0496375222    -0.0296328795
   64  C  5  X     -0.0813397129    -0.0077745308    -0.0659512144     0.0166478192    -0.0014287318
   65  C  5  Y      0.0591801876     0.0151662404     0.0783711209    -0.0371002289    -0.1012092248
   66  C  5  Z      0.0127856427    -0.0109859554    -0.0390281340    -0.0254592145    -0.0740838582
   67  C  5  X     -0.0402150466     0.0021006644    -0.0302576356     0.0527207756     0.0153395781
   68  C  5  Y      0.0484925103     0.0032586638     0.0459701393     0.0071198156    -0.0531201796
   69  C  5  Z     -0.0085981597    -0.0008536898    -0.0230384296    -0.0595903279    -0.0642028809
   70  C  5 XX     -0.0030453971    -0.0030983336    -0.0021503379    -0.0040239187    -0.0046287661
   71  C  5 YY      0.0064133434     0.0004151517     0.0048003515    -0.0080508651     0.0018245591
   72  C  5 ZZ      0.0023908750     0.0011449417     0.0007327500     0.0049371927    -0.0026542866
   73  C  5 XY     -0.0000069880     0.0005381794    -0.0032286970     0.0036280471    -0.0009555489
   74  C  5 XZ      0.0006955726     0.0013720900     0.0038072588     0.0038130260    -0.0037336212
   75  C  5 YZ     -0.0043607567    -0.0019737140    -0.0029193722    -0.0037008926     0.0005260011
   76  C  6  S      0.0036494239    -0.0016673876    -0.0030436177     0.0050937936    -0.0111810011
   77  C  6  S     -0.0087543085     0.0037854483     0.0073800345    -0.0098678597     0.0235260883
   78  C  6  S     -0.0012102773     0.0030342105     0.0069698510    -0.0307705835     0.0560203127
   79  C  6  X     -0.1020472236     0.0168164463    -0.0483129452    -0.1116364532    -0.0334460868
   80  C  6  Y     -0.0313999213    -0.0383096452    -0.0735403657    -0.1130499938    -0.1903773423
   81  C  6  Z      0.0277999681     0.0502971507     0.0586269491     0.2443352108     0.0444608910
   82  C  6  X     -0.0430626184     0.0069400483    -0.0230531088    -0.0554461337    -0.0144530532
   83  C  6  Y     -0.0112654244    -0.0181741395    -0.0329470729    -0.0471479345    -0.1054839231
   84  C  6  Z      0.0068221241     0.0223833428     0.0239415213     0.1230088197     0.0174480201
   85  C  6 XX      0.0043767185    -0.0008170708     0.0024614063    -0.0024152317    -0.0065870446
   86  C  6 YY      0.0037351358     0.0024387498     0.0053039777     0.0110084355     0.0097568229
   87  C  6 ZZ     -0.0095472568    -0.0010424075    -0.0066425733    -0.0093835920    -0.0004704715
   88  C  6 XY     -0.0016080705     0.0036973239     0.0023120373    -0.0003451453     0.0000556602
   89  C  6 XZ     -0.0037680146     0.0018301275    -0.0017998362     0.0106419770    -0.0016712093
   90  C  6 YZ     -0.0031042635     0.0011295877    -0.0004122626    -0.0028725094    -0.0079693065
   91  C  7  S     -0.0384089198     0.0361986935     0.0402855742    -0.0065316583    -0.0004664856
   92  C  7  S      0.0839540079    -0.0753068214    -0.0827437620     0.0143438428    -0.0013088470
   93  C  7  S      0.0278548317    -0.0250591597    -0.0242907469     0.0359816890     0.0220293886
   94  C  7  X      0.0444965015    -0.0246816270    -0.0610620180     0.0937616219    -0.0550856082
   95  C  7  Y     -0.0482814557     0.1202354700     0.1581192440     0.1113799562    -0.1764353032
   96  C  7  Z     -0.0015220006    -0.0805330129    -0.1321645771     0.1603786058    -0.2130843543
   97  C  7  X     -0.0002709750     0.0337829173     0.0316063728     0.0181586886    -0.0507795535
   98  C  7  Y      0.0150126608    -0.0156093473    -0.0245640973     0.1096948682    -0.0682391425
   99  C  7  Z     -0.0227059993     0.0080753555     0.0009792044     0.0550646788    -0.1394202844
  100  C  7 XX      0.0027328746    -0.0000102753     0.0006651782     0.0025187717    -0.0021569096
  101  C  7 YY      0.0029674536    -0.0000433451     0.0020801738    -0.0073812116     0.0091151455
  102  C  7 ZZ      0.0017981350    -0.0010880936    -0.0009444456     0.0043382644    -0.0085467724
  103  C  7 XY     -0.0004175849    -0.0020737183    -0.0029255774    -0.0004830693    -0.0019376666
  104  C  7 XZ      0.0001273759     0.0015758224     0.0017770043     0.0039500358    -0.0058102907
  105  C  7 YZ      0.0004844594    -0.0005127378    -0.0007652042    -0.0003469819     0.0041893397
  106  C  8  S     -0.0111562521     0.0004348389    -0.0002424366    -0.0000834225    -0.0002050039
  107  C  8  S      0.0256711965    -0.0004957947     0.0016574243    -0.0003691112     0.0005539658
  108  C  8  S     -0.0173844045    -0.0055356842    -0.0021189679    -0.0042052926    -0.0017585116
  109  C  8  X      0.0908991446    -0.0467238441     0.0483474419     0.0028223620    -0.0011549186
  110  C  8  Y      0.0041357219     0.1530467825    -0.1079429619    -0.0091765931     0.0164714868
  111  C  8  Z     -0.0648609619    -0.1162143935     0.0745588320     0.0118360807     0.0062274614
  112  C  8  X      0.0040685667    -0.0290784956     0.0142037464     0.0100239665     0.0022615727
  113  C  8  Y     -0.0043380134     0.0705643361    -0.0507895488    -0.0099122316     0.0107205080
  114  C  8  Z     -0.0068310625    -0.0502621754     0.0389956068     0.0068583050     0.0047640227
  115  C  8 XX     -0.0082844571    -0.0028862827     0.0015290230     0.0009654134     0.0026015188
  116  C  8 YY      0.0089295062     0.0001566477     0.0007918914    -0.0001229117    -0.0002089324
  117  C  8 ZZ      0.0032931583     0.0025801547    -0.0022555436    -0.0008557589    -0.0022443644
  118  C  8 XY     -0.0031493855     0.0039893264    -0.0041038987    -0.0001404012     0.0033947560
  119  C  8 XZ      0.0078767739    -0.0019308480     0.0029745250     0.0006021070     0.0018266291
  120  C  8 YZ     -0.0061913883    -0.0021496511     0.0014507529     0.0001414645    -0.0015646249
  121  N  9  S     -0.0512649415     0.0739765613     0.0974245868    -0.0151993628    -0.0016068068
  122  N  9  S     -0.1086850249     0.1566334265     0.2058418540    -0.0326245872    -0.0042334699
  123  N  9  S     -0.1168489251     0.1708550708     0.2320537355    -0.0134755607     0.0206279069
  124  N  9  X      0.0536031828    -0.1467441243    -0.1842648681    -0.0479820178     0.0571606391
  125  N  9  Y     -0.1116309602     0.1787849102     0.2630977661    -0.1726592853     0.1583057606
  126  N  9  Z      0.1001138935    -0.1121129059    -0.1407302767    -0.1040463119     0.2098049255
  127  N  9  X     -0.0294486095     0.0811759180     0.1015118932     0.0263494483    -0.0341152377
  128  N  9  Y      0.0604948187    -0.0990326340    -0.1451195069     0.1018900084    -0.0840471092
  129  N  9  Z     -0.0561955795     0.0623790949     0.0768093698     0.0559634773    -0.1216300668
  130  N  9 XX     -0.0048090588     0.0034617541     0.0055528301    -0.0057555831     0.0029849724
  131  N  9 YY      0.0003497896    -0.0009849538    -0.0035154734     0.0138999233    -0.0164601981
  132  N  9 ZZ     -0.0015742964     0.0056372532     0.0083216527    -0.0097761947     0.0131809415
  133  N  9 XY     -0.0036892802     0.0100084180     0.0133667930    -0.0021780936     0.0021221172
  134  N  9 XZ      0.0034404055    -0.0062475380    -0.0074619810    -0.0061524054     0.0094027469
  135  N  9 YZ     -0.0066711893     0.0079428299     0.0108632022     0.0008481152    -0.0063443016
  136  C 10  S      0.0107810076     0.0028509421     0.0008476300     0.0004661950    -0.0005890340
  137  C 10  S     -0.0251621934    -0.0000030849    -0.0060047880    -0.0012208842     0.0015998154
  138  C 10  S     -0.0099012956    -0.0641830060     0.0448439417     0.0051197644    -0.0016709227
  139  C 10  X     -0.1624894649     0.0488695401    -0.0383574049     0.0038391904     0.0170033924
  140  C 10  Y     -0.0145397121    -0.1391249417     0.0935905223     0.0153424472     0.0212830146
  141  C 10  Z      0.0794542019     0.1022888084    -0.0660053178    -0.0028427366     0.0332012036
  142  C 10  X     -0.0688162579    -0.0029566691     0.0013321014     0.0018116887     0.0086305474
  143  C 10  Y     -0.0171952282    -0.0367617597     0.0203174409     0.0043703824     0.0138956404
  144  C 10  Z      0.0415531448     0.0351782578    -0.0191819709     0.0026126572     0.0181583358
  145  C 10 XX     -0.0056374758    -0.0060640612     0.0034805569     0.0007821991     0.0013674258
  146  C 10 YY      0.0040182178    -0.0038955980     0.0026289109    -0.0001241526    -0.0011134115
  147  C 10 ZZ     -0.0001518477     0.0060613168    -0.0042544918    -0.0005396875    -0.0001726620
  148  C 10 XY     -0.0023027055     0.0136268506    -0.0092793571    -0.0004818233     0.0017553048
  149  C 10 XZ      0.0041131406    -0.0087693839     0.0061646403     0.0006849154     0.0011555580
  150  C 10 YZ     -0.0039238498    -0.0025681767     0.0014143079     0.0000690699    -0.0009186457
  151  C 11  S     -0.0049528825     0.0012095519    -0.0018512540    -0.0004105403     0.0002849045
  152  C 11  S      0.0071066166    -0.0092217159     0.0081792129     0.0015630552    -0.0007732954
  153  C 11  S      0.0615611559     0.0525937853    -0.0335406125    -0.0024986930     0.0009055514
  154  C 11  X      0.1602941023    -0.0699275757     0.0542867743     0.0051575239     0.0164181468
  155  C 11  Y     -0.0074509761     0.1546857663    -0.1005577302    -0.0016797901     0.0407879493
  156  C 11  Z     -0.0896641659    -0.1055928653     0.0644005632     0.0162894934     0.0364033235
  157  C 11  X      0.0480094026    -0.0388523485     0.0281303811     0.0029791879     0.0100877147
  158  C 11  Y     -0.0170269410     0.0435092455    -0.0274626976     0.0032118977     0.0229464118
  159  C 11  Z     -0.0174213321    -0.0199391556     0.0108100679     0.0061896190     0.0224087965
  160  C 11 XX     -0.0089203920    -0.0082590667     0.0049222439     0.0006242162    -0.0002988379
  161  C 11 YY      0.0082019782     0.0023408961    -0.0009310351    -0.0005712461    -0.0021033183
  162  C 11 ZZ      0.0044363336     0.0085006578    -0.0051666284    -0.0000716086     0.0023879778
  163  C 11 XY      0.0010572779     0.0107307698    -0.0070006349    -0.0008551271    -0.0003948642
  164  C 11 XZ      0.0044962164    -0.0055055216     0.0039276222     0.0003997133     0.0002935944
  165  C 11 YZ     -0.0086802861    -0.0088726442     0.0052265782     0.0006304869    -0.0003747607
  166  C 12  S     -0.0037855772    -0.0006789675     0.0002765218     0.0000745003     0.0000378867
  167  C 12  S      0.0167761311     0.0018230500    -0.0001567009    -0.0001359657    -0.0001141019
  168  C 12  S     -0.0558817450     0.0057942980    -0.0016051690    -0.0008765489     0.0017297021
  169  C 12  X     -0.1807893725     0.0513644441    -0.0458780065     0.0026147771     0.0247964914
  170  C 12  Y     -0.0256969735    -0.1768393717     0.1126004705     0.0177938002     0.0328951373
  171  C 12  Z      0.1003273161     0.1356795794    -0.0792583810    -0.0001096480     0.0443303612
  172  C 12  X     -0.0360489711     0.0197169264    -0.0170261177     0.0016423257     0.0128421830
  173  C 12  Y     -0.0115105363    -0.0708466178     0.0449055619     0.0087675933     0.0189613630
  174  C 12  Z      0.0211898720     0.0548474498    -0.0320333102     0.0002965680     0.0248409103
  175  C 12 XX     -0.0143396793    -0.0046490673     0.0019022295     0.0001141894    -0.0014527928
  176  C 12 YY      0.0096262953     0.0000932370     0.0007350826    -0.0000632773    -0.0000459384
  177  C 12 ZZ      0.0023895720     0.0046920182    -0.0029024861    -0.0000104272     0.0015543759
  178  C 12 XY     -0.0015826577     0.0072616007    -0.0050067476    -0.0007781964    -0.0012394773
  179  C 12 XZ      0.0113396487    -0.0038665170     0.0034670505    -0.0001216698    -0.0016230362
  180  C 12 YZ     -0.0078657959    -0.0036673213     0.0017751652     0.0004864350     0.0007939560
  181  C 13  S     -0.0033623124    -0.0006684854     0.0015931865     0.0003161029    -0.0004606136
  182  C 13  S      0.0047941043     0.0079520186    -0.0081603418    -0.0011025734     0.0013512867
  183  C 13  S      0.0456428429    -0.0608034496     0.0331991118     0.0072823946    -0.0010782589
  184  C 13  X      0.1680504059    -0.0204444800     0.0347364744     0.0054473689     0.0141234228
  185  C 13  Y      0.0229547845     0.1564748528    -0.1008881633    -0.0020300140     0.0402683970
  186  C 13  Z     -0.1212418869    -0.1322712715     0.0745989621     0.0163284212     0.0368355784
  187  C 13  X      0.0476959146     0.0157374830    -0.0001647350     0.0005925468     0.0099988354
  188  C 13  Y      0.0191538206     0.0394477463    -0.0279359310     0.0031550040     0.0212222859
  189  C 13  Z     -0.0502142324    -0.0438448973     0.0255427434     0.0071960796     0.0233350579
  190  C 13 XX     -0.0064131358    -0.0063914444     0.0034516424     0.0002445740    -0.0009041143
  191  C 13 YY      0.0069901574    -0.0029483186     0.0024679073     0.0005388398     0.0019532991
  192  C 13 ZZ      0.0018914308     0.0065679684    -0.0044605136    -0.0006726047    -0.0009973774
  193  C 13 XY     -0.0032370984     0.0134419268    -0.0093051340    -0.0008826463     0.0003701254
  194  C 13 XZ      0.0072610531    -0.0080264451     0.0060646344     0.0001606393    -0.0017797550
  195  C 13 YZ     -0.0062195384    -0.0027624238     0.0013543127     0.0003474163     0.0006630166
  196  C 14  S      0.0070066624    -0.0035230696     0.0003078886    -0.0003934943     0.0006797459
  197  C 14  S     -0.0190183530     0.0012809079     0.0038648374     0.0010920803    -0.0015982141
  198  C 14  S      0.0051326450     0.0767749547    -0.0418296044    -0.0119591193    -0.0004465615
  199  C 14  X     -0.1782601118     0.0291975830    -0.0455201539     0.0003109052     0.0217577539
  200  C 14  Y     -0.0216925099    -0.1416434928     0.0980303459     0.0152731093     0.0197417648
  201  C 14  Z      0.0941481066     0.1145750264    -0.0664633769    -0.0011281513     0.0306701340
  202  C 14  X     -0.0732769911     0.0215855643    -0.0217488822     0.0002918142     0.0099925732
  203  C 14  Y     -0.0011172519    -0.0316595922     0.0301573455     0.0025574774     0.0141183618
  204  C 14  Z      0.0293216233     0.0181493319    -0.0164979811     0.0051985343     0.0157463005
  205  C 14 XX     -0.0081667068    -0.0083875175     0.0049464300     0.0007842339     0.0009628789
  206  C 14 YY      0.0046559524     0.0034053779    -0.0011310969    -0.0000051222     0.0007338833
  207  C 14 ZZ      0.0036701647     0.0095797232    -0.0056763442    -0.0009707023    -0.0018423316
  208  C 14 XY      0.0010422324     0.0111083813    -0.0074449964    -0.0003887550     0.0018430639
  209  C 14 XZ      0.0030012267    -0.0053278910     0.0040891352     0.0005334210     0.0003578492
  210  C 14 YZ     -0.0070143542    -0.0093788651     0.0053400241     0.0005184030    -0.0006108518
  211  H 15  S     -0.0511103719    -0.0337828455    -0.0628128766    -0.1492409230    -0.0057646481
  212  H 15  S     -0.0240607225    -0.0161490531    -0.0301288108    -0.0697330668    -0.0081002084
  213  H 16  S     -0.0900018475    -0.0062205143    -0.0473475299     0.1005828273     0.0867972831
  214  H 16  S     -0.0406546531    -0.0030474488    -0.0219733642     0.0472758896     0.0410902731
  215  H 17  S      0.0769357791     0.0123080057     0.0623340384    -0.1085763241    -0.0749209313
  216  H 17  S      0.0346305413     0.0061702980     0.0299397627    -0.0498629578    -0.0367689678
  217  H 18  S      0.0939539157     0.0083581757     0.0350033186     0.1129102766     0.0943388642
  218  H 18  S      0.0438396378     0.0047459013     0.0171936337     0.0558021507     0.0434093607
  219  H 19  S     -0.0615853656     0.0288827169    -0.0190476343     0.0356849445    -0.0671081997
  220  H 19  S     -0.0257283346     0.0129776207    -0.0087147397     0.0195679636    -0.0397370325
  221  H 20  S      0.0649081045    -0.0314751842     0.0084836684     0.0278029873    -0.0491657848
  222  H 20  S      0.0280207735    -0.0143022658     0.0029341460     0.0112497213    -0.0212063697
  223  H 21  S      0.0616473122    -0.1625722162     0.1108568104     0.0085025792    -0.0062627243
  224  H 21  S      0.0319166460    -0.0752434927     0.0553202307     0.0057286981    -0.0029323440
  225  H 22  S      0.1034050662     0.1640007457    -0.1006771059    -0.0115097596     0.0043921874
  226  H 22  S      0.0492673483     0.0805249585    -0.0503749700    -0.0063839139     0.0021405380
  227  H 23  S     -0.2002487489    -0.0075504378    -0.0102916410     0.0019473695     0.0024323716
  228  H 23  S     -0.0970864233    -0.0037538898    -0.0051102246     0.0008962835     0.0012065067
  229  H 24  S      0.0680018904    -0.1601633569     0.1137186941     0.0096453958    -0.0073323153
  230  H 24  S      0.0329671301    -0.0781940041     0.0549036880     0.0048226186    -0.0042129322
  231  H 25  S      0.1079898676     0.1727198461    -0.1031933735    -0.0111061968     0.0034655099
  232  H 25  S      0.0453628727     0.0806191173    -0.0420424722    -0.0057939472     0.0040289091
  233  C 26  S      0.0035960026     0.0040108557     0.0134693976    -0.0004362318    -0.0037566330
  234  C 26  S     -0.0140358893    -0.0101197069    -0.0322339251    -0.0005885651     0.0069130060
  235  C 26  S      0.0015806782    -0.0157297223    -0.0295681093    -0.0152405350    -0.0107631456
  236  C 26  X      0.0627330628    -0.0044859509     0.0314143416    -0.0139846926    -0.0505489944
  237  C 26  Y      0.0470238539     0.0461688080     0.0245152045    -0.0025827638    -0.0932464206
  238  C 26  Z     -0.0614095535    -0.0396089933    -0.0387978792    -0.0164113885    -0.0683676565
  239  C 26  X     -0.0131183216    -0.0160988727    -0.0211472212     0.0348251297    -0.0116943664
  240  C 26  Y      0.0176220094     0.0256935370     0.0074613613    -0.0033085691    -0.0474174208
  241  C 26  Z     -0.0051824616    -0.0164354166     0.0010126426    -0.0203306038    -0.0408379725
  242  C 26 XX     -0.0018365945    -0.0025555524    -0.0015889666     0.0008465362     0.0004677625
  243  C 26 YY     -0.0009354419    -0.0004218789    -0.0012602372    -0.0005437071     0.0006666308
  244  C 26 ZZ     -0.0009311063     0.0012760122    -0.0034846316     0.0005036724    -0.0000876217
  245  C 26 XY     -0.0002823335     0.0027409520    -0.0026428946     0.0008517381     0.0007193222
  246  C 26 XZ     -0.0004602453    -0.0012835489     0.0023535562     0.0001067859    -0.0000081582
  247  C 26 YZ     -0.0004906786    -0.0016288150     0.0008287136    -0.0008823837    -0.0006905179
  248  C 27  S      0.0257062364    -0.0002864751    -0.0028945885     0.0007082194     0.0017011849
  249  C 27  S     -0.0614791971    -0.0002327045     0.0063682613    -0.0044711680    -0.0044426785
  250  C 27  S     -0.0357782643     0.0119380085     0.0300585370    -0.0202973441    -0.0018647048
  251  C 27  X     -0.1138185921    -0.0305317393    -0.0157125140    -0.0009457070    -0.0188561006
  252  C 27  Y      0.0320297513     0.0673844755    -0.0093152379    -0.0021325701    -0.0603669615
  253  C 27  Z      0.0309814804    -0.0458913246     0.0163982869    -0.0123245274    -0.0540223157
  254  C 27  X     -0.0504088095    -0.0200131094    -0.0234017716     0.0106055387    -0.0114298038
  255  C 27  Y      0.0181810718     0.0234726319     0.0026920738     0.0022708002    -0.0325817264
  256  C 27  Z      0.0118344773    -0.0104998437     0.0107526594    -0.0181606521    -0.0289552694
  257  C 27 XX     -0.0043618779    -0.0006682035     0.0030942354     0.0004209995     0.0027352264
  258  C 27 YY     -0.0025642946    -0.0001715158     0.0002121971    -0.0003789739    -0.0002350454
  259  C 27 ZZ     -0.0040982128     0.0007674208    -0.0020433648    -0.0012966902    -0.0032071347
  260  C 27 XY     -0.0026067126     0.0012985601    -0.0037437278    -0.0001591066     0.0045562414
  261  C 27 XZ      0.0015812487    -0.0009288775     0.0016225399     0.0009631712     0.0025433356
  262  C 27 YZ     -0.0000711458    -0.0006797134     0.0016431679     0.0000142027    -0.0023223308
  263  C 28  S      0.0034489096    -0.0068791811    -0.0036746061    -0.0164667708    -0.0047101298
  264  C 28  S     -0.0094895842     0.0170880156     0.0103218235     0.0380833633     0.0144743427
  265  C 28  S      0.0359378559     0.0634188649     0.1082416972     0.0505122600    -0.0149338456
  266  C 28  X      0.0142230717     0.0588068553     0.0747278037    -0.0123330208    -0.0434936900
  267  C 28  Y      0.0092128029    -0.0394350946    -0.0824132457     0.0954293513    -0.0548441739
  268  C 28  Z     -0.0325978245     0.0191853877     0.0326769139     0.0694816092    -0.0721785756
  269  C 28  X      0.0021207979     0.0349630900     0.0468978129    -0.0155358446    -0.0290082973
  270  C 28  Y      0.0178438930    -0.0243012875    -0.0411453758     0.1054497685    -0.0006606573
  271  C 28  Z     -0.0338358660     0.0103727161     0.0068172332    -0.0165547483    -0.0550167104
  272  C 28 XX     -0.0019805308     0.0001217535    -0.0026236304     0.0050994159    -0.0036734350
  273  C 28 YY      0.0019368304     0.0011713960     0.0034539326    -0.0039813972     0.0090961172
  274  C 28 ZZ     -0.0020523452    -0.0006068304    -0.0020712986     0.0061182919    -0.0016416432
  275  C 28 XY     -0.0019954151    -0.0022077098    -0.0046692302    -0.0044857660    -0.0095275706
  276  C 28 XZ      0.0043164415     0.0027994838     0.0060276331     0.0040549224    -0.0095050303
  277  C 28 YZ     -0.0016246789     0.0007595821    -0.0005121401     0.0009715984     0.0064077870

                         51               52               53               54               55
                   -0.3619199355    -0.3585520189    -0.3229848111    -0.2983569591    -0.2875889136
    1  C  1  S     -0.0102873683    -0.0083551768    -0.0071094752     0.0040834717    -0.0001086098
    2  C  1  S      0.0241452338     0.0199094979     0.0119718158    -0.0068061302     0.0001462502
    3  C  1  S      0.0171690885    -0.0036730028     0.0854763383    -0.0482369908     0.0015329081
    4  C  1  X      0.0394513691     0.1338830281    -0.0005677806     0.0366743367    -0.0010001175
    5  C  1  Y     -0.0719277274    -0.0570737698     0.0507069859    -0.0610135170     0.0019125220
    6  C  1  Z      0.0118053733     0.0364619000     0.0007260477    -0.0352327335     0.0008810602
    7  C  1  X      0.0121437790     0.0545847345     0.0034560356     0.0120189227    -0.0004574056
    8  C  1  Y     -0.0306610188    -0.0207540390     0.0431504789    -0.0459007313     0.0013733084
    9  C  1  Z      0.0066594651     0.0261154893    -0.0156287151    -0.0204037693     0.0002990312
   10  C  1 XX      0.0014881661     0.0033630353    -0.0057036753     0.0086640285    -0.0003235255
   11  C  1 YY     -0.0011798790     0.0007053845     0.0065098566    -0.0059086284     0.0002131465
   12  C  1 ZZ      0.0043794551    -0.0005617127     0.0018177586    -0.0046069377     0.0001543497
   13  C  1 XY     -0.0004105326    -0.0032072466    -0.0004967877    -0.0037431798     0.0001221312
   14  C  1 XZ     -0.0035677912    -0.0042984885    -0.0026697964     0.0066233024    -0.0001842870
   15  C  1 YZ     -0.0022842656     0.0011043374     0.0006254173     0.0012924560     0.0000327734
   16  C  2  S      0.0051590795     0.0100642297     0.0037034266    -0.0075809233     0.0002015167
   17  C  2  S     -0.0099544106    -0.0256163893    -0.0089695246     0.0179472585    -0.0005035188
   18  C  2  S     -0.0292999187    -0.0048540503    -0.0307823727     0.0239809092    -0.0005453223
   19  C  2  X      0.0383498077     0.0135474128     0.0990919158    -0.0941982053     0.0049890530
   20  C  2  Y     -0.0184618129    -0.0801199747    -0.0935295665     0.1033785743    -0.0052481621
   21  C  2  Z     -0.0384406995    -0.0687937570    -0.0625183141     0.0738923539    -0.0024852692
   22  C  2  X      0.0177691259     0.0222236915     0.0633067940    -0.0736846741     0.0039220052
   23  C  2  Y     -0.0170122532    -0.0382520077    -0.0644529232     0.0774654359    -0.0037370996
   24  C  2  Z     -0.0159836663    -0.0328058081    -0.0460265304     0.0454566966    -0.0018047736
   25  C  2 XX     -0.0003846477     0.0032788937     0.0022866711    -0.0010867725     0.0001202888
   26  C  2 YY     -0.0043881770    -0.0018938524    -0.0070441699     0.0062232273    -0.0002637919
   27  C  2 ZZ      0.0028229191    -0.0059581522     0.0029734863    -0.0021737561     0.0000571565
   28  C  2 XY     -0.0029031270     0.0017686678     0.0006323237    -0.0012285305     0.0001096027
   29  C  2 XZ      0.0001622680    -0.0021059690    -0.0050821736     0.0055966802    -0.0002692941
   30  C  2 YZ     -0.0015566037    -0.0015007203     0.0041611164    -0.0039955692     0.0001908706
   31  C  3  S      0.0100557914    -0.0057439579     0.0128554510    -0.0108774574     0.0000789486
   32  C  3  S     -0.0248775201     0.0137004901    -0.0306125842     0.0269879944    -0.0001304316
   33  C  3  S     -0.0147447281    -0.0117966504    -0.0340629988     0.0315906720    -0.0013665940
   34  C  3  X     -0.0510223843     0.0641369800     0.0679959036    -0.0590345515     0.0049684674
   35  C  3  Y     -0.0821538052    -0.0145971076    -0.1657155648     0.1390406759    -0.0053033100
   36  C  3  Z     -0.0402706307     0.0198370424    -0.0602823554     0.0430039882    -0.0014199630
   37  C  3  X     -0.0258323389     0.0254695441     0.0526182580    -0.0530476656     0.0034370549
   38  C  3  Y     -0.0516722280    -0.0141378402    -0.1071695473     0.1027087244    -0.0040178733
   39  C  3  Z     -0.0142808165     0.0065244758    -0.0340448069     0.0287675894    -0.0011773848
   40  C  3 XX     -0.0050743728     0.0012331735    -0.0041108649     0.0078230875    -0.0002477584
   41  C  3 YY     -0.0007757051     0.0047494192     0.0015032573    -0.0058439982     0.0003312433
   42  C  3 ZZ      0.0014240399    -0.0040760151    -0.0030612982     0.0026940001    -0.0000929999
   43  C  3 XY     -0.0036115043     0.0016490444    -0.0031795357     0.0023155544    -0.0000532698
   44  C  3 XZ      0.0013010076     0.0021463740     0.0045494881    -0.0042750943     0.0002329606
   45  C  3 YZ     -0.0005341087    -0.0002046316    -0.0045294054     0.0018556209    -0.0001089503
   46  C  4  S     -0.0041890959    -0.0034197032    -0.0190404588    -0.0015209731    -0.0000332135
   47  C  4  S      0.0070578158     0.0059049915     0.0400332328     0.0067882859    -0.0000966373
   48  C  4  S      0.0293608119     0.0497166189     0.0905811240    -0.0356319117     0.0021876907
   49  C  4  X      0.0142785267    -0.0270374049     0.1065930139     0.0633565471    -0.0018613501
   50  C  4  Y      0.0513800701    -0.0498248950    -0.0102767161    -0.0940099523     0.0016668185
   51  C  4  Z      0.1188964026    -0.0104925130     0.0294088257    -0.0593585279     0.0006893434
   52  C  4  X      0.0057815432    -0.0229328509     0.0484238735     0.0411567078    -0.0012068102
   53  C  4  Y      0.0257267653    -0.0308663035    -0.0003898880    -0.0433194612     0.0007512657
   54  C  4  Z      0.0585155148    -0.0013287873     0.0279540231    -0.0437504655     0.0004605647
   55  C  4 XX     -0.0028424338     0.0035098977    -0.0042066138     0.0108466193    -0.0002743801
   56  C  4 YY      0.0008600473    -0.0008745232     0.0083370484    -0.0046363104     0.0001229406
   57  C  4 ZZ      0.0033379871    -0.0017648528     0.0035535067    -0.0056126416     0.0001447055
   58  C  4 XY     -0.0051295798     0.0003653772    -0.0017195289    -0.0017262160     0.0001747985
   59  C  4 XZ     -0.0076596129     0.0005739129    -0.0044713146     0.0101667964    -0.0001646469
   60  C  4 YZ      0.0020558964     0.0033918507    -0.0014833800    -0.0008803069     0.0000480808
   61  C  5  S      0.0112934870     0.0186418921     0.0056430091    -0.0130020045     0.0004713017
   62  C  5  S     -0.0260683930    -0.0454751990    -0.0159172520     0.0312289531    -0.0011926712
   63  C  5  S     -0.0177476489    -0.0060218306    -0.0259116426     0.0587457925    -0.0017048009
   64  C  5  X     -0.0264661379     0.0441076069    -0.0199602930    -0.0039836582     0.0021100787
   65  C  5  Y     -0.0566218542     0.1004353299     0.0076491467     0.1805059004    -0.0015256594
   66  C  5  Z     -0.1154955480    -0.0132266265    -0.0502190634     0.0574056631     0.0019721979
   67  C  5  X     -0.0348296019     0.0156080951    -0.0447751109    -0.0153697509     0.0012056967
   68  C  5  Y     -0.0598141582     0.0388266603    -0.0053319673     0.1136993848    -0.0014259650
   69  C  5  Z     -0.0515931701     0.0272452271    -0.0096149520     0.0542831293     0.0011488153
   70  C  5 XX     -0.0049316033     0.0045367289     0.0067446536     0.0098078936    -0.0001300599
   71  C  5 YY      0.0006399478    -0.0060404812     0.0012869744    -0.0024284919    -0.0000571920
   72  C  5 ZZ      0.0007977996    -0.0052013148    -0.0107273346    -0.0006101594    -0.0000710740
   73  C  5 XY     -0.0069794137     0.0048533280    -0.0132295543    -0.0042591722     0.0002058882
   74  C  5 XZ     -0.0071953458     0.0022600240     0.0097212479     0.0064304353     0.0000480719
   75  C  5 YZ      0.0048657698    -0.0011863087     0.0055468781     0.0001783608    -0.0000647700
   76  C  6  S     -0.0091375535     0.0012002144    -0.0142175663     0.0271993314    -0.0007090877
   77  C  6  S      0.0235811382     0.0029391069     0.0421139159    -0.0683759120     0.0018149344
   78  C  6  S      0.0075523895    -0.0407972401    -0.0435826977    -0.0249875455     0.0004983740
   79  C  6  X      0.0228303057    -0.0636119809    -0.0510174317    -0.0437335124    -0.0003356040
   80  C  6  Y      0.0376721215     0.0388861756    -0.0547448011     0.0691788137    -0.0020848808
   81  C  6  Z     -0.1222907707    -0.0223830716    -0.0173763925     0.0793136642    -0.0016253428
   82  C  6  X      0.0129380866    -0.0391378871    -0.0345031738    -0.0215897190    -0.0001615653
   83  C  6  Y      0.0297667583     0.0328559494     0.0018922161     0.0133060665    -0.0004545672
   84  C  6  Z     -0.0621312628     0.0022778511     0.0146530254     0.0335351930    -0.0003581353
   85  C  6 XX      0.0011829660     0.0021300538     0.0037606800     0.0019794972    -0.0000042958
   86  C  6 YY     -0.0012766636    -0.0000787236     0.0053776736    -0.0055756283     0.0001779167
   87  C  6 ZZ      0.0040946728    -0.0009196201    -0.0014270070    -0.0087504015     0.0001629878
   88  C  6 XY     -0.0032720912    -0.0089159611    -0.0028997192    -0.0034090122    -0.0000054260
   89  C  6 XZ     -0.0055290370    -0.0003604306    -0.0066515564     0.0049618889    -0.0001645279
   90  C  6 YZ     -0.0012445540    -0.0015613224    -0.0033435789     0.0042866732    -0.0001448805
   91  C  7  S      0.0010698814     0.0027399309    -0.0052964881     0.0004955366    -0.0000393046
   92  C  7  S     -0.0032222135    -0.0069472037     0.0103670330    -0.0004158010     0.0000665150
   93  C  7  S      0.0023675438     0.0085632008     0.0339474522    -0.0067915319     0.0004347418
   94  C  7  X      0.2087615593     0.2499783715    -0.0266439321     0.0007525668    -0.0007113210
   95  C  7  Y      0.1302623345     0.0063666923     0.0397489260    -0.0381912981    -0.0000915681
   96  C  7  Z      0.0161936650    -0.1929454239     0.0286106833    -0.0604069584     0.0002769628
   97  C  7  X      0.1264195639     0.1490222933     0.0036504267     0.0228309372    -0.0008802293
   98  C  7  Y      0.0838241146     0.0285321009    -0.0004627164    -0.0384680308     0.0000965194
   99  C  7  Z      0.0000488868    -0.1355706072     0.0315811347    -0.0381130334     0.0003546410
  100  C  7 XX      0.0118655734     0.0157822490     0.0010945721     0.0028490384    -0.0001242909
  101  C  7 YY     -0.0126697390    -0.0029164397    -0.0017266170     0.0054042271     0.0000519441
  102  C  7 ZZ      0.0000623082    -0.0148645279     0.0041994514    -0.0090180676     0.0001240999
  103  C  7 XY     -0.0079975179    -0.0144293839     0.0012848175    -0.0034519533     0.0001082295
  104  C  7 XZ      0.0072926169     0.0027443532     0.0007488968    -0.0034743099     0.0000043616
  105  C  7 YZ      0.0049412116     0.0136764276    -0.0020751720     0.0057582818    -0.0001335822
  106  C  8  S     -0.0004267930    -0.0006975151     0.0000692563     0.0001699263    -0.0000075042
  107  C  8  S      0.0016535126     0.0022683652     0.0003972128     0.0001816417    -0.0000042654
  108  C  8  S     -0.0039612454    -0.0083210921     0.0026162913     0.0075305022    -0.0002903082
  109  C  8  X     -0.0265328907     0.0160113010    -0.0022042091    -0.0883213023    -0.0007073059
  110  C  8  Y     -0.0394561973     0.0257514245     0.1022446851    -0.1175448997    -0.0021296013
  111  C  8  Z     -0.0443395514     0.0443764062    -0.0066594432    -0.1779051687    -0.0013917469
  112  C  8  X     -0.0208664791     0.0015806530    -0.0068244832    -0.0690127187     0.0001122966
  113  C  8  Y     -0.0150790007     0.0235180004     0.0740824836    -0.0752249611    -0.0006500677
  114  C  8  Z     -0.0279048958     0.0210593611    -0.0096466294    -0.1179576359    -0.0000390782
  115  C  8 XX      0.0056353075    -0.0029352693    -0.0077969659    -0.0044056520     0.0033861288
  116  C  8 YY     -0.0001886160     0.0001477816    -0.0004658313    -0.0002957835    -0.0181985150
  117  C  8 ZZ     -0.0051056503     0.0032219881     0.0086159360     0.0047350271     0.0148166040
  118  C  8 XY      0.0061128821    -0.0046337783     0.0116744193     0.0053482726    -0.0024961360
  119  C  8 XZ      0.0045314094    -0.0028864094    -0.0080622455    -0.0042829466     0.0082048115
  120  C  8 YZ     -0.0029850331     0.0025496190    -0.0053454554    -0.0024458491    -0.0036068091
  121  N  9  S      0.0000170227    -0.0009403592     0.0001377376    -0.0002442718     0.0000004826
  122  N  9  S     -0.0001999458    -0.0022255850     0.0009783956     0.0000920777     0.0000022512
  123  N  9  S      0.0052229793     0.0101613807    -0.0212959007    -0.0147556397     0.0000579712
  124  N  9  X     -0.2291968454    -0.2761443304     0.0059579121    -0.0190240286     0.0014061289
  125  N  9  Y     -0.1427485361    -0.0266090308    -0.0066222064     0.0528455784     0.0001941108
  126  N  9  Z     -0.0107064520     0.2318688486    -0.0615013841     0.0973813392    -0.0011070963
  127  N  9  X      0.1332798956     0.1606091713    -0.0000106114     0.0135444211    -0.0008926210
  128  N  9  Y      0.0847562790     0.0175731658    -0.0011420887    -0.0364625364    -0.0001063782
  129  N  9  Z      0.0059175529    -0.1382481957     0.0405681822    -0.0599754053     0.0007423894
  130  N  9 XX     -0.0129299778    -0.0156133624     0.0012327759    -0.0003953413     0.0000626504
  131  N  9 YY      0.0136380473     0.0020707768     0.0014141398    -0.0043019425    -0.0000243867
  132  N  9 ZZ     -0.0007804254     0.0134860839    -0.0027389737     0.0050395801    -0.0000449757
  133  N  9 XY      0.0078120931     0.0140696150    -0.0006243296     0.0020023449    -0.0000427102
  134  N  9 XZ     -0.0084201556    -0.0021029671    -0.0017316932     0.0023435919     0.0000113375
  135  N  9 YZ     -0.0044027407    -0.0133753345     0.0028510451    -0.0029285772     0.0000534181
  136  C 10  S     -0.0002512971     0.0015577466    -0.0193506908    -0.0096853301     0.0002076944
  137  C 10  S      0.0004943109    -0.0037295236     0.0446794798     0.0224862288    -0.0005144418
  138  C 10  S     -0.0015819222    -0.0036792988     0.0356676902     0.0253596638    -0.0004247864
  139  C 10  X      0.0136898725    -0.0025617725    -0.0336092949    -0.0521805642    -0.1046792417
  140  C 10  Y      0.0227602042    -0.0071976247    -0.0381700839    -0.0802790319    -0.1892765080
  141  C 10  Z      0.0259023595    -0.0223719214     0.0723107648    -0.0379119056    -0.2083655881
  142  C 10  X      0.0090583775    -0.0001854776    -0.0009389306    -0.0245717750    -0.0765416903
  143  C 10  Y      0.0135580549    -0.0049282612     0.0014209552    -0.0478056675    -0.1380687126
  144  C 10  Z      0.0124375789    -0.0113573802     0.0150318646    -0.0463710844    -0.1513254746
  145  C 10 XX      0.0035713633    -0.0023938777    -0.0017046513     0.0040843206    -0.0065663154
  146  C 10 YY      0.0005835001    -0.0009997294     0.0017370950     0.0079692515     0.0006244635
  147  C 10 ZZ     -0.0042013086     0.0027668908     0.0065002978    -0.0086226316     0.0058630183
  148  C 10 XY      0.0040166124    -0.0031019813    -0.0001593291     0.0067681275    -0.0066297447
  149  C 10 XZ      0.0028120250    -0.0018924506    -0.0005639785     0.0020262770    -0.0057780284
  150  C 10 YZ     -0.0017658769     0.0015288364    -0.0008425861    -0.0021450887     0.0035427550
  151  C 11  S      0.0000660873    -0.0007965247     0.0082911627     0.0040442960    -0.0000773878
  152  C 11  S     -0.0002260827     0.0019649719    -0.0203581109    -0.0099045073     0.0001826884
  153  C 11  S     -0.0013802516    -0.0010435705    -0.0213389293    -0.0151133576     0.0003969266
  154  C 11  X      0.0402704429    -0.0321694264     0.0093679468     0.0535512921    -0.1023310606
  155  C 11  Y      0.0752677590    -0.0549196210    -0.0072776287     0.0812751860    -0.1844508938
  156  C 11  Z      0.0818054543    -0.0522309327    -0.0565104363     0.0704507896    -0.2017809563
  157  C 11  X      0.0266323715    -0.0190762517     0.0127076817     0.0429045540    -0.0739918294
  158  C 11  Y      0.0472048821    -0.0335581845    -0.0190526177     0.0520893018    -0.1330803425
  159  C 11  Z      0.0515712473    -0.0353969346    -0.0292695568     0.0538616873    -0.1457778621
  160  C 11 XX      0.0013707559    -0.0006004424    -0.0045425325     0.0043763110     0.0069343981
  161  C 11 YY     -0.0050080329     0.0034484508     0.0017023980    -0.0073461481    -0.0004681288
  162  C 11 ZZ      0.0036151360    -0.0026188684     0.0000454872     0.0014990581    -0.0064373784
  163  C 11 XY     -0.0001456729    -0.0003353342     0.0015820705     0.0047349610     0.0070301164
  164  C 11 XZ      0.0025311123    -0.0018773076    -0.0025978703     0.0066664262     0.0060190094
  165  C 11 YZ     -0.0012248560     0.0012785296    -0.0009710903    -0.0045721531    -0.0036752607
  166  C 12  S      0.0000508997     0.0000925586     0.0000115094     0.0000206624    -0.0000020581
  167  C 12  S     -0.0000923856    -0.0001130393    -0.0001682414    -0.0001326158     0.0000153046
  168  C 12  S      0.0048920931     0.0075119568     0.0008177758     0.0016725931    -0.0000653351
  169  C 12  X      0.0533544598    -0.0366734540    -0.0178798354     0.0802491260     0.0021952601
  170  C 12  Y      0.0938654419    -0.0639284809    -0.0548944850     0.1379014724     0.0041093824
  171  C 12  Z      0.1029781986    -0.0763282791    -0.0351388810     0.1587867808     0.0043863891
  172  C 12  X      0.0315890321    -0.0241571858    -0.0120449316     0.0574709366     0.0017114864
  173  C 12  Y      0.0560858602    -0.0422121020    -0.0397718539     0.0961108355     0.0031755554
  174  C 12  Z      0.0650204232    -0.0442344095    -0.0215937340     0.1156521720     0.0033069639
  175  C 12 XX     -0.0029639924     0.0023739058     0.0001154755    -0.0031458191     0.0031787039
  176  C 12 YY      0.0001232072    -0.0002227928    -0.0001839704     0.0000737359    -0.0176750415
  177  C 12 ZZ      0.0028842753    -0.0020775955     0.0000373810     0.0030432280     0.0145001651
  178  C 12 XY     -0.0030296946     0.0020132100     0.0025824176    -0.0022142618    -0.0023590145
  179  C 12 XZ     -0.0027791397     0.0017951508    -0.0000975626    -0.0027666491     0.0078662365
  180  C 12 YZ      0.0016527661    -0.0009689618    -0.0012242539     0.0011712490    -0.0035336184
  181  C 13  S     -0.0003661257     0.0003377174    -0.0084480459    -0.0040580519     0.0000773279
  182  C 13  S      0.0009916764    -0.0007687765     0.0206646915     0.0097228144    -0.0001703207
  183  C 13  S     -0.0048817596    -0.0069011955     0.0162733883     0.0100992413    -0.0002848793
  184  C 13  X      0.0379909605    -0.0275186896    -0.0517546423     0.0253112948     0.1046636792
  185  C 13  Y      0.0742621203    -0.0542610319    -0.0051618974     0.0825415310     0.1882164452
  186  C 13  Z      0.0814396218    -0.0533356684    -0.0265130978     0.0848218023     0.2062604575
  187  C 13  X      0.0258379426    -0.0159457159    -0.0307526675     0.0184872706     0.0754795125
  188  C 13  Y      0.0423737066    -0.0393537505    -0.0172152072     0.0517531010     0.1358155149
  189  C 13  Z      0.0542056680    -0.0300996975    -0.0079504021     0.0661394551     0.1485883148
  190  C 13 XX     -0.0004285877     0.0002599298    -0.0003568866     0.0034091276    -0.0067406496
  191  C 13 YY      0.0048978707    -0.0034788955    -0.0018806097     0.0068035370     0.0006436824
  192  C 13 ZZ     -0.0043976872     0.0030962007     0.0049840568    -0.0088432517     0.0060750399
  193  C 13 XY      0.0012565173    -0.0012045704     0.0016684181     0.0066545490    -0.0068416192
  194  C 13 XZ     -0.0019232200     0.0013657983    -0.0020811023    -0.0000997092    -0.0058981891
  195  C 13 YZ      0.0007959531    -0.0003324044    -0.0003504989    -0.0011970135     0.0036218035
  196  C 14  S      0.0005997672    -0.0009675338     0.0194191366     0.0096706098    -0.0002026109
  197  C 14  S     -0.0007860518     0.0032374737    -0.0448355486    -0.0222286643     0.0004663773
  198  C 14  S      0.0053258899     0.0070621009    -0.0298472901    -0.0204171976     0.0006054069
  199  C 14  X      0.0160760130    -0.0102158694     0.0774930617     0.0003995292     0.1031768382
  200  C 14  Y      0.0210683881    -0.0071509899    -0.0409922296    -0.0799105551     0.1879313686
  201  C 14  Z      0.0240430657    -0.0168841921     0.0193274434    -0.0613221423     0.2053582973
  202  C 14  X      0.0058515907    -0.0077639342     0.0158956946    -0.0198259371     0.0746215137
  203  C 14  Y      0.0197344345     0.0067602477     0.0003582580    -0.0427973191     0.1349046491
  204  C 14  Z      0.0072352492    -0.0172030497     0.0076315455    -0.0493373137     0.1478178287
  205  C 14 XX      0.0040378819    -0.0022064059    -0.0035585572     0.0058021857     0.0066759513
  206  C 14 YY     -0.0010795992     0.0010557828    -0.0019519888    -0.0085159665     0.0000921418
  207  C 14 ZZ     -0.0029379047     0.0017766694    -0.0011010004    -0.0006664847    -0.0066924794
  208  C 14 XY      0.0036868017    -0.0030558383     0.0006761348     0.0053779455     0.0069449837
  209  C 14 XZ      0.0034321110    -0.0024498749    -0.0046408775     0.0063629607     0.0056688956
  210  C 14 YZ     -0.0020341954     0.0018574385     0.0009888521    -0.0040979953    -0.0035035043
  211  H 15  S      0.0333900708     0.0028209433    -0.0019665341    -0.0461414248     0.0011336860
  212  H 15  S      0.0100571906    -0.0122861609    -0.0009336547    -0.0277502206     0.0007230004
  213  H 16  S     -0.0237661098     0.0430029931    -0.0039073331    -0.0035393032     0.0004016765
  214  H 16  S     -0.0138932784     0.0233902731    -0.0013492684    -0.0028372898     0.0003402180
  215  H 17  S      0.0396473105    -0.0315593006     0.0244965580    -0.0126019081     0.0000279773
  216  H 17  S      0.0239612449    -0.0169245363     0.0136445532    -0.0126881893     0.0001747598
  217  H 18  S     -0.0118850576    -0.0395619294     0.0311650524    -0.0418070423     0.0009721161
  218  H 18  S     -0.0101191877    -0.0196864730    -0.0058974093    -0.0345469483     0.0004222619
  219  H 19  S     -0.0453410838    -0.0415461691    -0.0631168232     0.0331473791    -0.0016778169
  220  H 19  S     -0.0283252724    -0.0191274222    -0.0415213685     0.0310640756    -0.0011934873
  221  H 20  S      0.0126121805     0.0772953995     0.0349948124     0.0542579301    -0.0002890914
  222  H 20  S      0.0046146353     0.0368246042     0.0117673403     0.0481304946    -0.0008379643
  223  H 21  S     -0.0010496675     0.0018227208    -0.0104318433    -0.0016842759    -0.0000252613
  224  H 21  S     -0.0008732358     0.0028263533    -0.0295671061    -0.0137914364     0.0002809157
  225  H 22  S      0.0000777788    -0.0057054029     0.0333348937     0.0131612430    -0.0002462147
  226  H 22  S      0.0001754006    -0.0034983721     0.0253648116     0.0115118372    -0.0002366229
  227  H 23  S      0.0013011648     0.0017678793     0.0005705986     0.0001372782    -0.0000281034
  228  H 23  S      0.0006857423     0.0008933291     0.0004773373     0.0001755884    -0.0000289591
  229  H 24  S     -0.0020038925     0.0030364675    -0.0340963797    -0.0132237909     0.0002580771
  230  H 24  S     -0.0025276879    -0.0004873078    -0.0248759728    -0.0111990970     0.0002204893
  231  H 25  S     -0.0008338246    -0.0047496643     0.0098066424     0.0018100743    -0.0000397127
  232  H 25  S      0.0072759012     0.0094497957     0.0253959688     0.0153447990    -0.0003496938
  233  C 26  S     -0.0052469245    -0.0070545374     0.0005216724     0.0028637828    -0.0000698275
  234  C 26  S      0.0106645328     0.0141410650    -0.0008732251    -0.0057889446     0.0001367863
  235  C 26  S      0.0130971594     0.0160751722     0.0109840440    -0.0208811175     0.0009465789
  236  C 26  X     -0.0992333552     0.0204051008     0.1107712428     0.0914162139    -0.0000168045
  237  C 26  Y     -0.1567948343     0.1304618227    -0.2695528735    -0.0384988748     0.0038184301
  238  C 26  Z     -0.1562698046     0.1001027351     0.2097779410     0.1593163863     0.0005018277
  239  C 26  X     -0.0712485698    -0.0000293345     0.0281338176     0.0426851829     0.0004401360
  240  C 26  Y     -0.0792153979     0.0687877548    -0.1607856695    -0.0203694585     0.0030956878
  241  C 26  Z     -0.0724262683     0.0565374581     0.1386547051     0.1220213990     0.0004543127
  242  C 26 XX     -0.0020831663     0.0030238364     0.0112191294     0.0001210437    -0.0000351850
  243  C 26 YY      0.0005495237     0.0010843034    -0.0000781493    -0.0001719828    -0.0001226995
  244  C 26 ZZ      0.0029974695    -0.0017450976    -0.0109594917    -0.0018801822     0.0002265881
  245  C 26 XY     -0.0037524350     0.0017157459    -0.0120648781    -0.0138453476     0.0002088892
  246  C 26 XZ     -0.0018719104     0.0024417547     0.0095165733     0.0019716154    -0.0000618831
  247  C 26 YZ      0.0015052761    -0.0013338353     0.0060816928     0.0069013079    -0.0001329317
  248  C 27  S      0.0025580220     0.0039649600     0.0004959281    -0.0007914725     0.0000377321
  249  C 27  S     -0.0042377428    -0.0083793310     0.0018536621     0.0030338933    -0.0001144117
  250  C 27  S      0.0163304753     0.0111214812     0.0187660234     0.0132241656    -0.0003855028
  251  C 27  X     -0.0669705399     0.0568623629     0.1107479219     0.0337992288    -0.0003567840
  252  C 27  Y     -0.1423191093     0.1138567019    -0.2410509526    -0.1518642845     0.0036926769
  253  C 27  Z     -0.1507919710     0.0833148436     0.2315059223     0.0794882024    -0.0009614826
  254  C 27  X     -0.0471537849     0.0207421939     0.0564422663     0.0015704491    -0.0001668577
  255  C 27  Y     -0.0811960027     0.0571729555    -0.1470870262    -0.1009036300     0.0016257633
  256  C 27  Z     -0.0724246760     0.0548791441     0.1471459013     0.0530721434    -0.0015383905
  257  C 27 XX      0.0046013852    -0.0025461337    -0.0086991993    -0.0119069706     0.0002477457
  258  C 27 YY     -0.0000584235    -0.0002713512    -0.0000459375     0.0001748547    -0.0017608098
  259  C 27 ZZ     -0.0049171027     0.0016773709     0.0089472072     0.0125075284     0.0014792166
  260  C 27 XY      0.0053742664    -0.0048065507     0.0164443910    -0.0023883084    -0.0004719511
  261  C 27 XZ      0.0041669669    -0.0015670328    -0.0075164468    -0.0110912719     0.0007626759
  262  C 27 YZ     -0.0027687571     0.0023091980    -0.0081159132     0.0013518229    -0.0002351614
  263  C 28  S      0.0030612102    -0.0062073350     0.0303043101    -0.0051563840     0.0003517582
  264  C 28  S     -0.0079666807     0.0130986905    -0.0742474846     0.0136345449    -0.0009132495
  265  C 28  S     -0.0217132575    -0.0130123906    -0.0634912733     0.0252992054    -0.0014271608
  266  C 28  X     -0.0400425516    -0.0958754337    -0.0052971059    -0.0658462823     0.0026353321
  267  C 28  Y     -0.0145015822     0.0035454458    -0.0611336051     0.0415060751    -0.0003125131
  268  C 28  Z      0.0179841548     0.0536596681     0.0285635660     0.1011364342    -0.0014685386
  269  C 28  X     -0.0428712146    -0.0915414400     0.0126959898    -0.0410041618     0.0016904241
  270  C 28  Y     -0.0117478461     0.0064200396    -0.0452080841     0.0106527336     0.0000261464
  271  C 28  Z      0.0210842340     0.0395467900     0.0121005654     0.0838633379    -0.0013134909
  272  C 28 XX      0.0077408239     0.0143291047    -0.0047930471     0.0040849678    -0.0000843512
  273  C 28 YY     -0.0115398092    -0.0011579507    -0.0055955109     0.0073762514    -0.0000610464
  274  C 28 ZZ      0.0028528399    -0.0101867963    -0.0019256731    -0.0075701168    -0.0000669167
  275  C 28 XY     -0.0064015695    -0.0071981292    -0.0019082958     0.0012916048     0.0000877023
  276  C 28 XZ      0.0035135858     0.0008976024     0.0022149542     0.0009169605    -0.0000155712
  277  C 28 YZ      0.0037091628     0.0088478075    -0.0006741667    -0.0011701177     0.0000448317

                         56               57               58               59               60
                   -0.2831730022    -0.2178095047    -0.0921033713    -0.0026387374     0.0038073377
    1  C  1  S      0.0033510588     0.0024070347    -0.0008894135    -0.0023912429    -0.0000289768
    2  C  1  S     -0.0027681088    -0.0011070928     0.0059807840     0.0029515007     0.0001497091
    3  C  1  S     -0.0730828039    -0.0553245185     0.0095076677     0.1145845070    -0.0013682636
    4  C  1  X      0.0355983099    -0.0175923958    -0.0120347663     0.0026415291     0.0000574934
    5  C  1  Y     -0.0619596191    -0.0346531315    -0.0150584649     0.0108169787    -0.0000368206
    6  C  1  Z     -0.0252036385    -0.0287467163    -0.0188310360    -0.0006340600     0.0000023211
    7  C  1  X      0.0138336458    -0.0202012622     0.0059876831    -0.0113420452    -0.0004115093
    8  C  1  Y     -0.0511489378    -0.0375858438     0.0110404649     0.0896169148    -0.0005908368
    9  C  1  Z     -0.0046149395    -0.0135402107     0.0009258259    -0.0195746154    -0.0000332663
   10  C  1 XX      0.0117336709     0.0040312177     0.0101810758     0.0094660937     0.0000277558
   11  C  1 YY     -0.0073811318    -0.0058454643    -0.0099417855    -0.0068832772    -0.0000095086
   12  C  1 ZZ     -0.0054217982     0.0014140370     0.0009360394    -0.0017333093     0.0000077523
   13  C  1 XY     -0.0046505545     0.0055446936     0.0066281076    -0.0016900521    -0.0000141109
   14  C  1 XZ      0.0056810340     0.0093634226     0.0114540737     0.0037221192     0.0000023007
   15  C  1 YZ     -0.0019630091     0.0008725599    -0.0045302074    -0.0067251358    -0.0000081205
   16  C  2  S     -0.0058259456    -0.0177735463    -0.0185784979    -0.0021314289    -0.0000098512
   17  C  2  S      0.0150038309     0.0427557082     0.0433940563     0.0012384351     0.0000218952
   18  C  2  S      0.0233390742     0.0594347202     0.0827856030    -0.0308378426     0.0002373577
   19  C  2  X     -0.2017217247     0.1040032385    -0.0121743970    -0.1310048922    -0.0003494432
   20  C  2  Y      0.2071516871    -0.0516367941     0.0456386177     0.1180616343     0.0003324825
   21  C  2  Z      0.0839762827     0.0425369090     0.0630811310     0.0425825087     0.0000142722
   22  C  2  X     -0.1527688811     0.0806202461    -0.0184208843    -0.2121339528    -0.0001418298
   23  C  2  Y      0.1501217098    -0.0421718696     0.0530658183     0.1699431493     0.0006958537
   24  C  2  Z      0.0651816997     0.0256202130     0.0755924644     0.0597276806     0.0000995261
   25  C  2 XX     -0.0050908032     0.0033139070     0.0011057057     0.0039245952     0.0000151485
   26  C  2 YY      0.0099462122    -0.0008094738    -0.0009121484    -0.0073734364    -0.0000219231
   27  C  2 ZZ     -0.0022813189     0.0055136118     0.0083418791     0.0033449655     0.0000054583
   28  C  2 XY     -0.0046216301     0.0031330537     0.0008692193     0.0016339835     0.0000026564
   29  C  2 XZ      0.0103723857    -0.0028733221    -0.0007860559    -0.0050263114    -0.0000081616
   30  C  2 YZ     -0.0073556181     0.0021317867     0.0013591416     0.0039921328     0.0000112742
   31  C  3  S      0.0009837605    -0.0117774739     0.0186248055     0.0137570180     0.0000475356
   32  C  3  S     -0.0022895450     0.0302761179    -0.0472159900    -0.0383045607     0.0001290106
   33  C  3  S      0.0182111202     0.0164316300    -0.0777852857    -0.0546528574    -0.0029165641
   34  C  3  X     -0.2109626535     0.1077535345    -0.0055802436     0.0872150010     0.0001697389
   35  C  3  Y      0.1940309502    -0.0371023573    -0.0716848705    -0.1259970492    -0.0003386900
   36  C  3  Z      0.0510868699    -0.0034546684    -0.0289462429    -0.0417751692    -0.0000771275
   37  C  3  X     -0.1518831346     0.0798587856    -0.0008591276     0.1447309287    -0.0006527098
   38  C  3  Y      0.1431858716    -0.0276028417    -0.0886286243    -0.2040064639    -0.0011455527
   39  C  3  Z      0.0402688866    -0.0166694638    -0.0272901812    -0.0228364751    -0.0002067221
   40  C  3 XX      0.0089553158    -0.0022404341    -0.0012007653     0.0038242179     0.0000188434
   41  C  3 YY     -0.0131141033     0.0051552301    -0.0076056462    -0.0115226959    -0.0000022256
   42  C  3 ZZ      0.0034539877     0.0029557119    -0.0007054652    -0.0004180763     0.0000216897
   43  C  3 XY      0.0014212684    -0.0001470562    -0.0034632598     0.0005010360    -0.0000062754
   44  C  3 XZ     -0.0095318786     0.0032415259    -0.0015014926    -0.0051495417    -0.0000296312
   45  C  3 YZ      0.0044365244    -0.0017503850     0.0006302910     0.0035843577     0.0000089458
   46  C  4  S      0.0014371625     0.0028003547     0.0011624620    -0.0014931234    -0.0000797773
   47  C  4  S     -0.0002601340    -0.0035336985    -0.0068452477    -0.0036399684    -0.0002136115
   48  C  4  S     -0.0612778463    -0.0491372170     0.0030972670     0.0932993489     0.0041104777
   49  C  4  X      0.0656830037    -0.0082655480     0.0110220824     0.0006256631     0.0000817585
   50  C  4  Y     -0.0439812126    -0.0158140234     0.0156103087    -0.0105048774     0.0000954239
   51  C  4  Z     -0.0105630921    -0.0232166640     0.0167102652    -0.0009913244    -0.0000647819
   52  C  4  X      0.0464847285    -0.0045693516    -0.0034918223     0.0286703140     0.0007746596
   53  C  4  Y     -0.0205137913    -0.0020152090    -0.0025140554    -0.0613493503     0.0000739751
   54  C  4  Z     -0.0289408050    -0.0277860309    -0.0045388897     0.0146319049    -0.0025811484
   55  C  4 XX      0.0087547020     0.0022180813    -0.0102025172    -0.0130417852    -0.0000183554
   56  C  4 YY     -0.0039495106    -0.0034494598     0.0087700554     0.0102701702    -0.0000036686
   57  C  4 ZZ     -0.0053820337     0.0004065814     0.0001684168     0.0023150330    -0.0000313046
   58  C  4 XY     -0.0072840223     0.0040408462    -0.0069970505    -0.0015804674     0.0000208394
   59  C  4 XZ      0.0040808205     0.0056032926    -0.0119536331    -0.0101851078     0.0000069059
   60  C  4 YZ     -0.0021269988     0.0019125249     0.0048121937     0.0063650405     0.0000057943
   61  C  5  S     -0.0169970237     0.0015117434     0.0056994019     0.0130648049     0.0000427171
   62  C  5  S      0.0438751134    -0.0059146284    -0.0135371047    -0.0308505272    -0.0000508841
   63  C  5  S      0.0576128909     0.0183836081    -0.0228121843    -0.0507606712    -0.0008057652
   64  C  5  X     -0.0979368399     0.0914154446    -0.1047852865    -0.0279840059     0.0001426781
   65  C  5  Y      0.0037212047     0.1670063987    -0.2308884936    -0.1352316621    -0.0000411330
   66  C  5  Z     -0.1157261341     0.1751481410    -0.2275032304    -0.0935489747     0.0000776352
   67  C  5  X     -0.0682514733     0.0448905049    -0.1308372418    -0.0080781369    -0.0008491253
   68  C  5  Y     -0.0012742601     0.1058190108    -0.2591079751    -0.2231506372    -0.0021322894
   69  C  5  Z     -0.0720022599     0.1097644303    -0.2566177707    -0.0846566723     0.0009569461
   70  C  5 XX      0.0028066238    -0.0069466944    -0.0074383043     0.0058243639    -0.0000135027
   71  C  5 YY      0.0039477481    -0.0126790456    -0.0104602606    -0.0049767151     0.0000012903
   72  C  5 ZZ      0.0028010831     0.0181793849     0.0151045522    -0.0076568384     0.0000041064
   73  C  5 XY     -0.0079301403    -0.0093980844    -0.0101980276     0.0065159101    -0.0000065990
   74  C  5 XZ     -0.0043777051    -0.0000736726    -0.0034485184     0.0066573626    -0.0000000791
   75  C  5 YZ      0.0029259755     0.0027878490     0.0033955459    -0.0018629580    -0.0000023587
   76  C  6  S      0.0222169855     0.0162193197     0.0000377119    -0.0049770637    -0.0000451827
   77  C  6  S     -0.0614114734    -0.0425555769     0.0026426896     0.0261683591    -0.0001639006
   78  C  6  S      0.0228433867     0.0181510657    -0.0163600095    -0.1230422958     0.0032210125
   79  C  6  X      0.0310296547    -0.0455093966     0.0366822390     0.0356016731     0.0000665099
   80  C  6  Y      0.0674796562     0.0429526524     0.0613302317     0.0485418798     0.0001137067
   81  C  6  Z      0.0483219900    -0.0096775356    -0.0757627982    -0.0637185925    -0.0001269839
   82  C  6  X      0.0241583515    -0.0148621878     0.0375729671     0.0179335117     0.0007264924
   83  C  6  Y      0.0046790973     0.0088008120     0.0815055461     0.1455111589    -0.0005753709
   84  C  6  Z     -0.0011624888    -0.0150225350    -0.0853122530    -0.0783516815    -0.0006701272
   85  C  6 XX     -0.0010708856     0.0019749584    -0.0005716822     0.0003567561    -0.0000206126
   86  C  6 YY     -0.0061268952    -0.0036084112     0.0002706121     0.0034559972    -0.0000055215
   87  C  6 ZZ     -0.0043619556    -0.0062813545     0.0009891779     0.0016132439     0.0000008326
   88  C  6 XY      0.0015777710    -0.0060451618    -0.0008153781     0.0028527234     0.0000018059
   89  C  6 XZ      0.0056100267    -0.0000853598     0.0009647015     0.0003217383    -0.0000127731
   90  C  6 YZ      0.0051848325     0.0001928334    -0.0004514565     0.0002805753     0.0000099356
   91  C  7  S      0.0015298597     0.0014595176     0.0026033646     0.0032120282     0.0000178017
   92  C  7  S     -0.0025221769    -0.0037238278    -0.0057978894    -0.0060245199    -0.0000299438
   93  C  7  S     -0.0171105940    -0.0023213609    -0.0175270623    -0.0294693652     0.0001388414
   94  C  7  X      0.0268602851    -0.0079519201     0.0306675608     0.0073766963    -0.0000992801
   95  C  7  Y      0.0091859391    -0.0215281716     0.0510530709     0.0234644832    -0.0002464891
   96  C  7  Z     -0.0004543877    -0.0186088863     0.0651354449     0.0458149352    -0.0002039733
   97  C  7  X      0.0359594160    -0.0151881221     0.0170389912     0.0104537569     0.0004571183
   98  C  7  Y      0.0021063736    -0.0398165468     0.0214729302     0.0748392160     0.0000952261
   99  C  7  Z     -0.0035358734    -0.0342360089     0.0317386194     0.0283001332     0.0002166741
  100  C  7 XX      0.0049387167    -0.0078107185    -0.0099248601    -0.0015157054     0.0000009461
  101  C  7 YY     -0.0050250668     0.0249202684     0.0271247310     0.0049681128    -0.0000121785
  102  C  7 ZZ     -0.0019571630    -0.0174484859    -0.0186767877    -0.0053442652     0.0000063919
  103  C  7 XY     -0.0036362161    -0.0008554330    -0.0027589104    -0.0022790314     0.0000057204
  104  C  7 XZ      0.0014376593    -0.0137141745    -0.0166745863    -0.0039232308     0.0000072202
  105  C  7 YZ      0.0038651886     0.0062201076     0.0082113326     0.0026971693    -0.0000108256
  106  C  8  S      0.0001424803     0.0000350582    -0.0001205342    -0.0003442495     0.0000151540
  107  C  8  S      0.0005226065    -0.0004092903     0.0003433977    -0.0000707635    -0.0000534840
  108  C  8  S      0.0125475419    -0.0054861646    -0.0024611290    -0.0289769543     0.0001946230
  109  C  8  X      0.0603577735     0.0256052698     0.0120472675    -0.1074054086     0.0000382709
  110  C  8  Y      0.1326094322     0.0468958648     0.0217500524    -0.1932624217     0.0000739514
  111  C  8  Z      0.1168882783     0.0504490527     0.0249261746    -0.2099651472     0.0001146747
  112  C  8  X      0.0294936589     0.0271806616     0.0129792501    -0.1281052366     0.0001828062
  113  C  8  Y      0.0934891514     0.0410550757     0.0210173685    -0.2576113525     0.0014239909
  114  C  8  Z      0.0864597389     0.0427337493     0.0237535775    -0.3041182628     0.0013307492
  115  C  8 XX      0.0000581003     0.0078245923    -0.0102044062     0.0067921655     0.0053337945
  116  C  8 YY     -0.0006599385    -0.0003900856     0.0004860466    -0.0001408024    -0.0286053587
  117  C  8 ZZ      0.0006369418    -0.0075077065     0.0098336005    -0.0067669890     0.0232652819
  118  C  8 XY      0.0062550288     0.0083664603    -0.0112758156     0.0046561144    -0.0035956342
  119  C  8 XZ     -0.0001088686     0.0067796425    -0.0088309776     0.0061546747     0.0128906618
  120  C  8 YZ     -0.0031341838    -0.0043152286     0.0057976168    -0.0024672733    -0.0058217799
  121  N  9  S      0.0000193436     0.0001489468     0.0006975297     0.0017219689     0.0000016425
  122  N  9  S      0.0001523686     0.0007758916     0.0017105744     0.0016551529     0.0000260136
  123  N  9  S     -0.0037136006    -0.0057668321     0.0013359781     0.0486792023    -0.0002855466
  124  N  9  X     -0.0569214493     0.0680043606     0.0677381396     0.0110627925     0.0000777671
  125  N  9  Y     -0.0262656319     0.1281434754     0.1297262421     0.0349958512     0.0000708342
  126  N  9  Z      0.0169298737     0.1392200534     0.1455049669     0.0538660968     0.0000779665
  127  N  9  X      0.0364159587    -0.0470797478    -0.0607216410    -0.0241059022    -0.0001265011
  128  N  9  Y      0.0164533992    -0.0917862715    -0.1164675954    -0.0353540139    -0.0002201910
  129  N  9  Z     -0.0107042126    -0.0969599884    -0.1302090131    -0.0701505487    -0.0000497512
  130  N  9 XX     -0.0023570181     0.0022271019     0.0007793006    -0.0001748010     0.0000135735
  131  N  9 YY      0.0020852773    -0.0069128340    -0.0024995075     0.0001861069    -0.0000169699
  132  N  9 ZZ      0.0006185479     0.0048410213     0.0019725176    -0.0005224384     0.0000128047
  133  N  9 XY      0.0013503947     0.0003195214    -0.0001250607    -0.0006088292     0.0000026630
  134  N  9 XZ     -0.0009750444     0.0039204423     0.0015621658     0.0001824500     0.0000116557
  135  N  9 YZ     -0.0015276530    -0.0017529156    -0.0008252397    -0.0002738182    -0.0000035476
  136  C 10  S     -0.0061935980    -0.0002828762     0.0006977092     0.0026912685     0.0000181101
  137  C 10  S      0.0145255129     0.0006351850    -0.0016761052    -0.0066575624    -0.0001113351
  138  C 10  S      0.0201664502     0.0006055521    -0.0033421881    -0.0355678605     0.0002577863
  139  C 10  X      0.0175799253     0.0355292587    -0.0396836009     0.0584951040    -0.1072503392
  140  C 10  Y      0.0410920041     0.0646274490    -0.0726304323     0.1016095796    -0.1936490085
  141  C 10  Z      0.0751120755     0.0719332426    -0.0818312038     0.1044243474    -0.2122644200
  142  C 10  X      0.0236444621     0.0286681735    -0.0414782769     0.0735152805    -0.1646506508
  143  C 10  Y      0.0366321756     0.0535850112    -0.0748112276     0.1450614489    -0.2973167049
  144  C 10  Z      0.0451395462     0.0579749670    -0.0813152143     0.1593444082    -0.3258326382
  145  C 10 XX     -0.0031392360    -0.0003618046    -0.0015297728     0.0067548320     0.0105751344
  146  C 10 YY     -0.0041377066    -0.0030164965    -0.0002564159     0.0116008298    -0.0001514706
  147  C 10 ZZ      0.0095380411     0.0034927073     0.0015013603    -0.0196410432    -0.0104465446
  148  C 10 XY     -0.0048053396    -0.0013527094    -0.0015718097     0.0113563131     0.0109897152
  149  C 10 XZ     -0.0008484173     0.0005816289    -0.0013603839     0.0019166822     0.0090418111
  150  C 10 YZ      0.0007126704    -0.0001316915     0.0008182678    -0.0022569794    -0.0055838808
  151  C 11  S      0.0025529028     0.0001094034    -0.0002808256    -0.0011848887    -0.0000107990
  152  C 11  S     -0.0063288967    -0.0001873281     0.0007235422     0.0032036414     0.0000410751
  153  C 11  S     -0.0118658128    -0.0001637970     0.0016592687     0.0185580466    -0.0001470122
  154  C 11  X     -0.0256624818    -0.0081810166    -0.0036676919     0.0434351220     0.1090852850
  155  C 11  Y     -0.0568167402    -0.0152546058    -0.0053245422     0.0835346265     0.1969508629
  156  C 11  Z     -0.0726901185    -0.0169803679    -0.0053642470     0.0928780951     0.2158126442
  157  C 11  X     -0.0153522334    -0.0061446506    -0.0064115614     0.0602026843     0.1668450437
  158  C 11  Y     -0.0451468386    -0.0119370697    -0.0084290622     0.1291684693     0.3011332047
  159  C 11  Z     -0.0514463224    -0.0131862395    -0.0098543831     0.1396184288     0.3298906750
  160  C 11 XX     -0.0057745642    -0.0046486703     0.0058063958    -0.0119317624     0.0101151748
  161  C 11 YY      0.0054025258     0.0035082126    -0.0041833932     0.0132780094    -0.0004988863
  162  C 11 ZZ     -0.0006212273     0.0011203809    -0.0014944950    -0.0006507341    -0.0096067596
  163  C 11 XY     -0.0027560299    -0.0036708775     0.0045830471    -0.0087607153     0.0103764978
  164  C 11 XZ     -0.0059950367    -0.0049517185     0.0061314386    -0.0141759538     0.0087425534
  165  C 11 YZ      0.0027293111     0.0027942725    -0.0034404040     0.0079046424    -0.0053784330
  166  C 12  S      0.0000167748    -0.0000002420    -0.0000001844     0.0000024412     0.0000009419
  167  C 12  S     -0.0001554125     0.0000321692     0.0000256025     0.0003179573    -0.0000109160
  168  C 12  S      0.0017798969    -0.0003103170     0.0005340969     0.0008752672     0.0001283447
  169  C 12  X     -0.0619260158    -0.0391823426     0.0420207149    -0.1008176386    -0.0013782054
  170  C 12  Y     -0.1152680825    -0.0707520180     0.0759060636    -0.1818492127    -0.0024880194
  171  C 12  Z     -0.1224851402    -0.0774505214     0.0831147556    -0.1991690476    -0.0027379295
  172  C 12  X     -0.0455268089    -0.0339916572     0.0448189931    -0.1497349825    -0.0023878660
  173  C 12  Y     -0.0864886192    -0.0615873238     0.0817462341    -0.2681222496    -0.0042101958
  174  C 12  Z     -0.0882455845    -0.0674013040     0.0889846019    -0.2963753817    -0.0045570880
  175  C 12 XX      0.0018241553     0.0003311532     0.0006160375    -0.0042591351    -0.0051654822
  176  C 12 YY     -0.0005982575    -0.0001113139     0.0000569850    -0.0000171072     0.0277938983
  177  C 12 ZZ     -0.0012694246    -0.0002073996    -0.0006620488     0.0043806072    -0.0226303995
  178  C 12 XY      0.0023292607     0.0003226117     0.0006098297    -0.0046940217     0.0035045906
  179  C 12 XZ      0.0017068208     0.0003040488     0.0004990281    -0.0037071232    -0.0125044369
  180  C 12 YZ     -0.0013339963    -0.0001856973    -0.0002918428     0.0023924321     0.0056579882
  181  C 13  S     -0.0025422272    -0.0001040639     0.0002409929     0.0010429663     0.0000096147
  182  C 13  S      0.0059446076     0.0003152751    -0.0005596408    -0.0019345875    -0.0000298061
  183  C 13  S      0.0069947583     0.0008473149    -0.0022359119    -0.0132748115    -0.0002173102
  184  C 13  X     -0.0376219203    -0.0079399691    -0.0030147399     0.0500416702    -0.1079017688
  185  C 13  Y     -0.0464624227    -0.0135746718    -0.0066930147     0.0865140619    -0.1948231416
  186  C 13  Z     -0.0532939107    -0.0148595396    -0.0075131996     0.0936515645    -0.2134272936
  187  C 13  X     -0.0275969318    -0.0059493268    -0.0046225987     0.0785211895    -0.1635535420
  188  C 13  Y     -0.0378011823    -0.0102503994    -0.0105432382     0.1302859818    -0.2954518762
  189  C 13  Z     -0.0343447667    -0.0111643564    -0.0123276765     0.1377088365    -0.3236179927
  190  C 13 XX     -0.0030910712    -0.0034012732     0.0042377819    -0.0076132556    -0.0102309539
  191  C 13 YY     -0.0051295705    -0.0031030502     0.0037219443    -0.0121471260     0.0000855667
  192  C 13 ZZ      0.0090672798     0.0065656617    -0.0080596802     0.0193876266     0.0101385667
  193  C 13 XY     -0.0043624523    -0.0045317630     0.0055965716    -0.0118527886    -0.0106327740
  194  C 13 XZ     -0.0017408015    -0.0020011279     0.0025574212    -0.0027453958    -0.0087165253
  195  C 13 YZ      0.0010178180     0.0014667264    -0.0018319069     0.0027714848     0.0054022062
  196  C 14  S      0.0061591591     0.0002837346    -0.0006380548    -0.0023754565    -0.0000204595
  197  C 14  S     -0.0141591281    -0.0007043237     0.0015816451     0.0062325188     0.0000409828
  198  C 14  S     -0.0151977969    -0.0016569784     0.0034147470     0.0236590807     0.0005950684
  199  C 14  X      0.0544354714     0.0371074605    -0.0421580083     0.0492497478     0.1079008085
  200  C 14  Y      0.0495877427     0.0650991955    -0.0725401961     0.1003887946     0.1949064591
  201  C 14  Z      0.0695962524     0.0718756657    -0.0804868356     0.1067693403     0.2134987544
  202  C 14  X      0.0276081545     0.0293352288    -0.0405149736     0.0787818474     0.1635254745
  203  C 14  Y      0.0470261548     0.0521487699    -0.0736638823     0.1399104705     0.2955130140
  204  C 14  Z      0.0474162731     0.0587996369    -0.0811936238     0.1547611335     0.3234857764
  205  C 14 XX     -0.0052497259    -0.0014331487    -0.0016235103     0.0119250737    -0.0105277388
  206  C 14 YY      0.0045652170     0.0031314679     0.0003356012    -0.0124524193     0.0009514007
  207  C 14 ZZ     -0.0015279863    -0.0018051236     0.0015634526     0.0018114810     0.0095895462
  208  C 14 XY     -0.0027837863    -0.0004651472    -0.0016533459     0.0080558037    -0.0106760101
  209  C 14 XZ     -0.0064343397    -0.0021800306    -0.0014010948     0.0139448771    -0.0092289214
  210  C 14 YZ      0.0031751882     0.0011178484     0.0008778842    -0.0076043995     0.0056553889
  211  H 15  S     -0.0350763407    -0.0187786922    -0.0155737615    -0.0052387883    -0.0000051182
  212  H 15  S     -0.0220884016    -0.0123418045    -0.0167926240    -0.0080107062    -0.0000540134
  213  H 16  S     -0.0154147055    -0.0119163801    -0.0200500785    -0.0035282939    -0.0000099939
  214  H 16  S     -0.0125091343    -0.0134162858    -0.0404474892    -0.0162971358     0.0000751734
  215  H 17  S      0.0021023518    -0.0034044678     0.0196781057     0.0153378348     0.0000039104
  216  H 17  S      0.0017254771    -0.0050082518     0.0424508232     0.0554715229     0.0007065649
  217  H 18  S     -0.0291889488    -0.0141278309     0.0156753554     0.0192780561    -0.0000499686
  218  H 18  S     -0.0253775299    -0.0120132398     0.0189324407     0.0517836965    -0.0031678958
  219  H 19  S      0.0639786279    -0.0297598749     0.0009838800     0.0115058788    -0.0000697610
  220  H 19  S      0.0401534079    -0.0129379562    -0.0016604194     0.0204978597    -0.0005281453
  221  H 20  S     -0.0078983757     0.0546598747    -0.0007837039    -0.0149528325    -0.0000163343
  222  H 20  S      0.0215505406     0.0336335905    -0.0033937394    -0.0386152570    -0.0001884414
  223  H 21  S     -0.0000916852     0.0000317461    -0.0003924566    -0.0018060249    -0.0000696864
  224  H 21  S     -0.0085163270    -0.0007476777     0.0016738611     0.0127417503    -0.0000882054
  225  H 22  S      0.0074911031     0.0002114228    -0.0004357229    -0.0013948969    -0.0000038890
  226  H 22  S      0.0072621887     0.0001420232    -0.0009987701    -0.0066312818    -0.0000755048
  227  H 23  S      0.0000481856    -0.0000025359     0.0000240687     0.0000979803     0.0000095323
  228  H 23  S      0.0001315240    -0.0000217853     0.0000032594    -0.0000898999     0.0000182941
  229  H 24  S     -0.0074415202    -0.0002126663     0.0003449971     0.0011894571     0.0000021303
  230  H 24  S     -0.0067558433    -0.0003223196     0.0006189274     0.0041732150     0.0000165034
  231  H 25  S      0.0004523240    -0.0001284133     0.0002414712     0.0010331119    -0.0000328995
  232  H 25  S      0.0109496528    -0.0000380555    -0.0008602744    -0.0078305616    -0.0000997787
  233  C 26  S      0.0020313649     0.0006887494    -0.0021012517    -0.0040785477    -0.0000092162
  234  C 26  S     -0.0040801714    -0.0016166564     0.0047557346     0.0072142130     0.0000165454
  235  C 26  S     -0.0388574846     0.0154284500     0.0158144902     0.0774435788     0.0001000625
  236  C 26  X     -0.0238284381    -0.0536816726    -0.0338654549     0.0646203878     0.0000101971
  237  C 26  Y     -0.1599747889    -0.1034147739    -0.0571695330     0.1058577381    -0.0001672877
  238  C 26  Z     -0.0646209396    -0.1102800132    -0.0547408595     0.1533964148     0.0000488204
  239  C 26  X     -0.0350875630    -0.0313123599    -0.0376313798     0.0989419328    -0.0005207251
  240  C 26  Y     -0.1099734460    -0.0663751865    -0.0560681517     0.1397717809     0.0017105343
  241  C 26  Z     -0.0285564412    -0.0725119356    -0.0549075164     0.1447510751     0.0019878267
  242  C 26 XX      0.0041900489    -0.0121762536     0.0185404498     0.0037794902     0.0001006501
  243  C 26 YY     -0.0001167263    -0.0008701139    -0.0014777655    -0.0001173642    -0.0005071184
  244  C 26 ZZ     -0.0064826938     0.0133249338    -0.0159522896    -0.0016454386     0.0004153776
  245  C 26 XY     -0.0046837981    -0.0137677198     0.0200440687     0.0066984006    -0.0000603340
  246  C 26 XZ      0.0059471180    -0.0107200682     0.0158322872     0.0028578218     0.0002236590
  247  C 26 YZ      0.0021080745     0.0068878064    -0.0105049358    -0.0032843155    -0.0001068348
  248  C 27  S     -0.0008999096    -0.0001602452     0.0008826139     0.0023798757     0.0000093798
  249  C 27  S      0.0032283842     0.0003373721    -0.0019556375    -0.0076756469     0.0000253453
  250  C 27  S      0.0189613497    -0.0057553250     0.0020075228    -0.0282952273     0.0007497199
  251  C 27  X      0.0146038657    -0.0876957328     0.0935977873    -0.0042168028    -0.0001979784
  252  C 27  Y     -0.1061462425    -0.1645684286     0.1786355638     0.0185459631    -0.0000914539
  253  C 27  Z      0.0393441456    -0.1727505360     0.1808869164    -0.0200567332    -0.0003589264
  254  C 27  X     -0.0139958924    -0.0505555255     0.0877891034     0.0412190710    -0.0017180573
  255  C 27  Y     -0.0633487266    -0.1138801292     0.1670992926     0.0193040264    -0.0018367481
  256  C 27  Z      0.0425081105    -0.1249557911     0.1688535203    -0.0360788419    -0.0015231202
  257  C 27 XX      0.0071402018     0.0062159624     0.0037112239    -0.0172540259     0.0009850993
  258  C 27 YY     -0.0002393880    -0.0001444611    -0.0002568781    -0.0000611335    -0.0052064330
  259  C 27 ZZ     -0.0058169146    -0.0062127022    -0.0038100821     0.0158261101     0.0042277944
  260  C 27 XY      0.0124711342     0.0068105597     0.0042965358    -0.0153112788    -0.0006157806
  261  C 27 XZ      0.0049470803     0.0056258808     0.0035380486    -0.0140722872     0.0023620986
  262  C 27 YZ     -0.0062937463    -0.0034682255    -0.0022386876     0.0077942733    -0.0010797855
  263  C 28  S     -0.0138933616    -0.0003662229    -0.0067342693    -0.0120734229    -0.0000269136
  264  C 28  S      0.0370232359    -0.0012169145     0.0157922658     0.0299323402     0.0001212380
  265  C 28  S      0.0424403056     0.0201855477     0.0234970842    -0.0309739339    -0.0013607256
  266  C 28  X     -0.1045005870     0.1324000411     0.1049605199    -0.0312640125    -0.0001659134
  267  C 28  Y     -0.0111495536     0.2520640302     0.2316530857     0.0154220057    -0.0001223918
  268  C 28  Z      0.0219388869     0.2722997709     0.2482379291     0.0275560608    -0.0001125666
  269  C 28  X     -0.0696223991     0.0948648387     0.1256757907    -0.0720836266    -0.0006148862
  270  C 28  Y     -0.0179947322     0.1853212775     0.2523872099     0.0434276096    -0.0003586787
  271  C 28  Z      0.0384550100     0.2016608832     0.2795853362     0.0786401355     0.0009800815
  272  C 28 XX      0.0021716458     0.0045619619     0.0001819827     0.0012961150     0.0000220298
  273  C 28 YY      0.0009836063     0.0053373069    -0.0167775300    -0.0087996869     0.0000253212
  274  C 28 ZZ      0.0053349519    -0.0103633011     0.0197867511     0.0135460275    -0.0000226669
  275  C 28 XY     -0.0048385160     0.0082607782    -0.0059044932    -0.0045818427    -0.0000014107
  276  C 28 XZ     -0.0000529122     0.0026614043     0.0039514379    -0.0002703212    -0.0000169475
  277  C 28 YZ     -0.0013169907    -0.0008288624    -0.0005122043    -0.0013173668     0.0000153212

                         61               62               63               64               65
                    0.0257198449     0.0545739683     0.0697764569     0.0731861869     0.0792307234
    1  C  1  S     -0.0042029493     0.0391547470     0.0588873210     0.0092138067     0.0189868892
    2  C  1  S     -0.0030607872    -0.0738987696    -0.1176788097    -0.0233703157    -0.0517772826
    3  C  1  S      0.2254401878    -0.7251135900    -0.9681742414     0.1510798751    -0.0048271015
    4  C  1  X      0.0028819511    -0.1120653724    -0.0867582994     0.0436532490     0.0862624264
    5  C  1  Y     -0.0127800489     0.0834548656     0.0541544141     0.0154267562     0.0300826008
    6  C  1  Z     -0.0135110401    -0.0003800735    -0.0512938202    -0.0357033450    -0.0830818088
    7  C  1  X      0.1777586515    -0.2396083017    -0.0644581470     0.1551903280     0.2372861273
    8  C  1  Y     -0.0442292045     0.1271303638     0.0501074998     0.1364026517     0.2491304463
    9  C  1  Z     -0.0209146476     0.0572553494    -0.1123920039    -0.2127880833    -0.3734127742
   10  C  1 XX     -0.0167000491    -0.0045853910    -0.0135849851    -0.0012514334    -0.0053521359
   11  C  1 YY      0.0088402125    -0.0063948422    -0.0019917655    -0.0056859939    -0.0096924095
   12  C  1 ZZ      0.0076794265    -0.0060155111    -0.0096905348     0.0031686115     0.0049206517
   13  C  1 XY      0.0077182543    -0.0018629344    -0.0040085142     0.0023490927     0.0023342902
   14  C  1 XZ     -0.0048947930     0.0004313882     0.0026384499    -0.0047223069    -0.0075857050
   15  C  1 YZ      0.0101324882    -0.0009615860     0.0006757259    -0.0035124211    -0.0065690489
   16  C  2  S     -0.0012568889     0.0008825932     0.0044716168     0.0155948970     0.0336378879
   17  C  2  S      0.0020974016    -0.0091724031    -0.0270667578    -0.0360506743    -0.0840905701
   18  C  2  S      0.0166523362     0.0939837506     0.1467914928    -0.3498038349    -0.5754477105
   19  C  2  X      0.2456672905     0.0145026890     0.0731856579     0.0202876942     0.0534796955
   20  C  2  Y     -0.2287710754     0.0045425501    -0.0231706827     0.0356962615     0.0731217910
   21  C  2  Z     -0.0595165977     0.0107242686     0.0097731086     0.0005261337     0.0011135870
   22  C  2  X      0.4120348082     0.0666243327     0.2345593417    -0.0049763710     0.0933728931
   23  C  2  Y     -0.3579685667     0.0086619551     0.0241088574     0.0456772212     0.1870094665
   24  C  2  Z     -0.0859817823     0.0572028787     0.0785002645    -0.0059494344    -0.0066186200
   25  C  2 XX     -0.0089393260    -0.0017842873    -0.0046491271     0.0019023919     0.0017301219
   26  C  2 YY      0.0135052735     0.0007815004     0.0030214056    -0.0018103874    -0.0047185548
   27  C  2 ZZ     -0.0039717851     0.0002871201    -0.0027885199    -0.0080638500    -0.0160161754
   28  C  2 XY     -0.0040119097     0.0011873680     0.0000634004     0.0028325663     0.0057194873
   29  C  2 XZ      0.0137059524    -0.0060325442    -0.0008503810    -0.0010925239    -0.0013198033
   30  C  2 YZ     -0.0082577520     0.0051152287     0.0008384392     0.0007805300     0.0011854530
   31  C  3  S      0.0090884404    -0.0001756133     0.0100518045     0.0156398049     0.0324398291
   32  C  3  S     -0.0272309678    -0.0096658857    -0.0157905910    -0.0441784008    -0.0846779116
   33  C  3  S     -0.0894698213     0.0868632738    -0.2792808865    -0.0612699714    -0.4319307171
   34  C  3  X     -0.2745370239     0.0468905557    -0.0422728902     0.0247895580     0.0372015875
   35  C  3  Y      0.2233142961    -0.0177982398     0.0246180071    -0.0051005000    -0.0119875560
   36  C  3  Z      0.0630170587     0.0043589319     0.0236570055     0.0452306787     0.0865529358
   37  C  3  X     -0.4554360652     0.1305463088    -0.1219444420     0.0876084901     0.0810990963
   38  C  3  Y      0.3434707082    -0.0143302153     0.0346519137     0.0188722041    -0.0043540993
   39  C  3  Z      0.0984958176     0.0251361042    -0.0263781194     0.1844711017     0.2558725670
   40  C  3 XX     -0.0103222595    -0.0068559473    -0.0043584795    -0.0047031430    -0.0080608864
   41  C  3 YY      0.0110500556     0.0048467955     0.0001500985    -0.0057862260    -0.0121864829
   42  C  3 ZZ     -0.0070090530     0.0012399210     0.0003661177     0.0014007674     0.0016592327
   43  C  3 XY     -0.0055684208    -0.0020393984    -0.0038377482    -0.0022464064    -0.0053491627
   44  C  3 XZ      0.0125984218    -0.0017986042     0.0044876713     0.0018152709     0.0042992948
   45  C  3 YZ     -0.0075340609     0.0024063621    -0.0015900763     0.0000762977    -0.0007835547
   46  C  4  S      0.0015322044     0.0513239919    -0.0136134048     0.0273834556     0.0298565094
   47  C  4  S     -0.0007735297    -0.1067169979     0.0228063387    -0.0495784414    -0.0690550760
   48  C  4  S     -0.0473422012    -0.6831249633     0.2555601832    -0.6859431059    -0.3751793452
   49  C  4  X      0.0003385913    -0.1442239649     0.0215153779    -0.0259198025    -0.0124841098
   50  C  4  Y      0.0060249528     0.0779843655    -0.0019032383    -0.0522710558    -0.0872737101
   51  C  4  Z      0.0145046276     0.0054779515     0.0353677292     0.0386402578     0.0639882168
   52  C  4  X     -0.1544794167    -0.1938237512    -0.0789118983    -0.0481784485    -0.1269984257
   53  C  4  Y      0.0472223684     0.1283711246     0.0059134728    -0.1176377299    -0.2509361737
   54  C  4  Z      0.0148500259    -0.0084411501     0.1210604783     0.0889871008     0.2825468668
   55  C  4 XX      0.0145522904    -0.0056020021    -0.0005240175    -0.0036728652    -0.0077526457
   56  C  4 YY     -0.0066213122    -0.0087067247     0.0053336349    -0.0026834010    -0.0002050799
   57  C  4 ZZ     -0.0081838552    -0.0087172936    -0.0005240271    -0.0046958580    -0.0063376311
   58  C  4 XY     -0.0091088127    -0.0011778397     0.0013266972     0.0024007545     0.0053409040
   59  C  4 XZ      0.0006361025    -0.0023947501     0.0034538053    -0.0036500275    -0.0044212364
   60  C  4 YZ     -0.0105129052     0.0024623960    -0.0091271578    -0.0020274592    -0.0072485941
   61  C  5  S     -0.0237065759    -0.0260305181    -0.0374828714     0.0139555467     0.0290577192
   62  C  5  S      0.0574383842     0.0673172493     0.0994881529    -0.0428972466    -0.0763003143
   63  C  5  S     -0.0535170825     0.4952351127     0.5225493403    -0.2856900976    -0.1671485594
   64  C  5  X     -0.1011721628    -0.0265426710    -0.0204032970    -0.0074902577    -0.0190169343
   65  C  5  Y     -0.0220555284    -0.0040001205    -0.0733403482     0.0092757217     0.0108743145
   66  C  5  Z     -0.1343931724     0.0104260955     0.0556928287    -0.0085680029    -0.0133487330
   67  C  5  X     -0.2616294852     0.0830639052    -0.2209725688    -0.4544667767    -0.0445540040
   68  C  5  Y      0.1122368525     0.1181333341    -0.2322009108     0.0846761400     0.0807013487
   69  C  5  Z     -0.2612802802    -0.1736750304     0.2693349520     0.1621449975    -0.0525848378
   70  C  5 XX      0.0014261311    -0.0078133848     0.0174316251    -0.0016335879     0.0033185326
   71  C  5 YY      0.0058922348     0.0012157497     0.0050347608    -0.0042093063    -0.0075223060
   72  C  5 ZZ      0.0048607200     0.0193675228    -0.0039711681    -0.0029558320    -0.0097255933
   73  C  5 XY     -0.0007435746     0.0287258662    -0.0109529277     0.0046828630     0.0027110560
   74  C  5 XZ     -0.0024345357    -0.0167728936     0.0036052485    -0.0019910173    -0.0024063601
   75  C  5 YZ     -0.0047574614    -0.0044772822     0.0111840737     0.0006205415     0.0028165327
   76  C  6  S     -0.0026347742    -0.0020793459     0.0087234521     0.0217196497     0.0486441740
   77  C  6  S      0.0159129172    -0.0063887647    -0.0148507922    -0.0281750435    -0.0549955723
   78  C  6  S     -0.0965791104     0.1670089890    -0.1769941167    -0.5113096135    -1.3032793564
   79  C  6  X     -0.0286582928    -0.0103657937    -0.0399018929     0.0115492375     0.0175167315
   80  C  6  Y     -0.0526748521    -0.0136689442    -0.0774688991    -0.0178605902    -0.0427597996
   81  C  6  Z      0.0633853254    -0.0455490588     0.0497883949    -0.0361394639    -0.0484525455
   82  C  6  X     -0.0737831884    -0.0239934415    -0.1178927761     0.0473790444     0.0722191502
   83  C  6  Y     -0.0375923911    -0.0847252279    -0.2256016618     0.0208430622     0.0179371344
   84  C  6  Z      0.1207398013    -0.1389186309     0.1715048618    -0.1025341232    -0.0288533374
   85  C  6 XX     -0.0033268461    -0.0028795673     0.0009209705    -0.0037787542    -0.0061887169
   86  C  6 YY     -0.0000407763    -0.0009512046    -0.0042665092    -0.0005288359    -0.0015725261
   87  C  6 ZZ      0.0066291826     0.0036894501     0.0003109127    -0.0021848777    -0.0060197776
   88  C  6 XY     -0.0027762449     0.0075579924     0.0037277656    -0.0022391991    -0.0036929905
   89  C  6 XZ      0.0029569456     0.0033764649    -0.0026270536     0.0011721394     0.0008692680
   90  C  6 YZ     -0.0009500720    -0.0023634292     0.0027978666     0.0030801548     0.0063569384
   91  C  7  S     -0.0085021835    -0.0005712679     0.0030464981    -0.0034451920    -0.0081718734
   92  C  7  S      0.0186662039     0.0130631483    -0.0050716416     0.0236047380     0.0253795846
   93  C  7  S      0.0404100212    -0.1132210931    -0.0243262566    -0.1374809130     0.0602527171
   94  C  7  X      0.0785867919    -0.1484354828    -0.2707676124     0.0381335594     0.0825621905
   95  C  7  Y      0.0933379142    -0.0319747254    -0.0337905419     0.0149358429     0.0411012103
   96  C  7  Z      0.0315379654     0.0909400769     0.2067510746    -0.0310424286    -0.0586392323
   97  C  7  X      0.1077391983    -0.2652071454    -0.0758817560     0.3865364038     0.3110401099
   98  C  7  Y     -0.0478316391     0.0883656217    -0.4067224491    -0.5091883029    -0.3185991591
   99  C  7  Z      0.1422857188     0.0406056826     0.4532833199     0.3018175753     0.2009415691
  100  C  7 XX     -0.0070299240     0.0096234163     0.0231651560    -0.0005339733    -0.0020941647
  101  C  7 YY      0.0147599825    -0.0019772812    -0.0061795095     0.0018571909     0.0028522370
  102  C  7 ZZ     -0.0022082706    -0.0081673857    -0.0158913981     0.0052737737     0.0072016833
  103  C  7 XY      0.0040213844    -0.0130039960    -0.0167907616     0.0048734796     0.0079708567
  104  C  7 XZ     -0.0072231589     0.0074870130     0.0012207001    -0.0027350722    -0.0049654157
  105  C  7 YZ     -0.0000012829     0.0091761579     0.0189504728    -0.0005044476    -0.0003309081
  106  C  8  S      0.0007404867    -0.0040183155     0.0027791086     0.0196488647    -0.0115016060
  107  C  8  S      0.0024374825     0.0070117967    -0.0033053016    -0.0500039683     0.0249039765
  108  C  8  S      0.0893666457     0.0541792971     0.1295584236    -0.1824472286    -0.2951019797
  109  C  8  X     -0.0491013210    -0.0099077715     0.0027906007     0.0420483497    -0.0091989527
  110  C  8  Y     -0.0902487157    -0.0089978219     0.0003673530     0.0051542029     0.0135658466
  111  C  8  Z     -0.1009947728     0.0056247917    -0.0135021525    -0.0102376066     0.0206239103
  112  C  8  X     -0.1397246978     0.0364502145    -0.1435928260    -0.1085686574     0.2416315896
  113  C  8  Y     -0.1472796636    -0.0632806097     0.0186576700    -0.0040379299    -0.0130821221
  114  C  8  Z     -0.0863581319     0.0264697887     0.0435302029     0.0821883909    -0.0635980648
  115  C  8 XX     -0.0015519067    -0.0141639007     0.0096185921     0.0062099520    -0.0046032093
  116  C  8 YY     -0.0000603046     0.0000112297    -0.0002786094    -0.0108602920     0.0055168769
  117  C  8 ZZ      0.0026476111     0.0153404736    -0.0089077935    -0.0038200657     0.0009426711
  118  C  8 XY      0.0035344977     0.0232589494    -0.0147220616     0.0053523698     0.0000468969
  119  C  8 XZ     -0.0025092423    -0.0132767972     0.0069350821    -0.0099176706     0.0072720884
  120  C  8 YZ     -0.0015228003    -0.0115884225     0.0074010394     0.0038449192    -0.0024805838
  121  N  9  S     -0.0045992130     0.0065076898    -0.0074905657    -0.0088914383    -0.0118383354
  122  N  9  S     -0.0038075761     0.0086598001     0.0006857997     0.0019753078    -0.0114832974
  123  N  9  S     -0.1584127032     0.1889022026    -0.4295945025    -0.5704589489    -0.4459979645
  124  N  9  X      0.0825133615    -0.1664587575    -0.2749692095     0.0428123979     0.0689810969
  125  N  9  Y      0.0865136988    -0.0438197811    -0.0242857323     0.0187330612     0.0421868680
  126  N  9  Z      0.0347233617     0.1121920430     0.1956477663    -0.0309069087    -0.0424169684
  127  N  9  X     -0.0686012158     0.1828293771     0.3951352451     0.0112208059    -0.0437497577
  128  N  9  Y     -0.1326442077     0.0888529122    -0.0564592050    -0.1424284029    -0.1420108332
  129  N  9  Z     -0.0304922464    -0.1602376161    -0.1859479856     0.1154158174     0.1095050563
  130  N  9 XX     -0.0004027774     0.0006697255     0.0067135160     0.0025498535     0.0004281792
  131  N  9 YY      0.0016962560    -0.0001782716     0.0000682553     0.0008012780     0.0003039703
  132  N  9 ZZ      0.0002323624    -0.0014653051    -0.0013201265     0.0031141584     0.0028889132
  133  N  9 XY      0.0016996261    -0.0023450619    -0.0023864315     0.0025249236     0.0034140308
  134  N  9 XZ     -0.0017686119     0.0014232408    -0.0004869985    -0.0016215275    -0.0019951251
  135  N  9 YZ      0.0010680523     0.0002767033     0.0049813711     0.0018411851     0.0009454682
  136  C 10  S     -0.0060433206    -0.0396763560     0.0259866046     0.0351588476    -0.0142669725
  137  C 10  S      0.0152968781     0.1021959596    -0.0666144095    -0.0737868643     0.0341456817
  138  C 10  S      0.0985240185     0.3566497224    -0.2172980043    -0.3452985110     0.1240083489
  139  C 10  X      0.0100431218    -0.0425969539     0.0271053184     0.0634791855    -0.0199436883
  140  C 10  Y      0.0258254221    -0.0345752609     0.0187272605    -0.0717847449     0.0247651374
  141  C 10  Z      0.0443571035     0.0532765572    -0.0296544144     0.0332355170    -0.0104847977
  142  C 10  X      0.0527244237     0.0355349139     0.0050347346     0.2959085942    -0.1275398627
  143  C 10  Y      0.0374524453     0.0161844869    -0.0419348390    -0.2752464006     0.0440116633
  144  C 10  Z      0.0566547400    -0.0304233922     0.0368979032     0.1000281571     0.0235345513
  145  C 10 XX      0.0037509672     0.0026431348    -0.0017552003    -0.0038038041     0.0011051590
  146  C 10 YY      0.0081193684     0.0104243114    -0.0058566943    -0.0015714537    -0.0011293159
  147  C 10 ZZ     -0.0088266879     0.0064925540    -0.0053058308    -0.0077606100     0.0068206874
  148  C 10 XY      0.0049934999    -0.0015632576     0.0011361913    -0.0099400921     0.0052798378
  149  C 10 XZ      0.0019092973     0.0054430116    -0.0029307357     0.0068397553    -0.0049370271
  150  C 10 YZ     -0.0012798831    -0.0003396243    -0.0001208465    -0.0008382242     0.0004560302
  151  C 11  S      0.0029357415     0.0170505611    -0.0101142945     0.0383112558    -0.0241400585
  152  C 11  S     -0.0082265178    -0.0419305803     0.0225248880    -0.0838469991     0.0585190003
  153  C 11  S     -0.0586967603    -0.2276130931     0.1182588464    -0.7311049840     0.4113552129
  154  C 11  X      0.0321070577     0.0368403597    -0.0196455893    -0.0319094607     0.0089138131
  155  C 11  Y      0.0460805502    -0.0021313396     0.0053749794    -0.0816648777     0.0342697987
  156  C 11  Z      0.0480691416    -0.0115713518     0.0138750428     0.0779721482    -0.0610042342
  157  C 11  X      0.0638209332     0.1086853803    -0.0689697412    -0.0545546503    -0.0049839942
  158  C 11  Y      0.0669447203    -0.0444987782     0.0399298482    -0.1786357076     0.1434116610
  159  C 11  Z      0.0727383883    -0.0063219276     0.0137442592     0.1687530433    -0.1718222388
  160  C 11 XX     -0.0060295184    -0.0035781884     0.0012436515    -0.0146121393     0.0095788822
  161  C 11 YY      0.0057284131    -0.0032165570     0.0024659819    -0.0028558955     0.0007153423
  162  C 11 ZZ     -0.0015765287    -0.0019466798     0.0008630981     0.0002420429     0.0017050485
  163  C 11 XY     -0.0029673631     0.0020383697    -0.0012958039     0.0064887041    -0.0026803597
  164  C 11 XZ     -0.0063739474    -0.0017225983     0.0006518340    -0.0005080060     0.0011460704
  165  C 11 YZ      0.0032716891    -0.0002510883     0.0002069228    -0.0082161170     0.0041522063
  166  C 12  S      0.0001142427    -0.0025531471     0.0023425745     0.0369612834    -0.0229475621
  167  C 12  S     -0.0013125959     0.0055716943    -0.0070830635    -0.0810017201     0.0543544659
  168  C 12  S      0.0046333135     0.0067777017    -0.0111870796    -0.4515515764     0.4003936883
  169  C 12  X     -0.0462057315     0.0022654828    -0.0083879094    -0.0990255280     0.0807670171
  170  C 12  Y     -0.0838338213    -0.0042703982    -0.0059482210     0.0088035113     0.0119987815
  171  C 12  Z     -0.0920576215    -0.0039692726    -0.0033684610     0.0593214872    -0.0190214286
  172  C 12  X     -0.0758571791     0.0145110902    -0.0322177835    -0.3036962521     0.2114982002
  173  C 12  Y     -0.1357770768    -0.0091706338    -0.0041104714     0.0315947079     0.0243367423
  174  C 12  Z     -0.1434786919    -0.0108999654    -0.0032107267     0.1566975573    -0.0674084175
  175  C 12 XX     -0.0027173111    -0.0013062266     0.0003737019     0.0047197986    -0.0006449113
  176  C 12 YY     -0.0000115340     0.0007335303    -0.0007382929    -0.0126616703     0.0078880040
  177  C 12 ZZ      0.0023783207     0.0015204430    -0.0011163183    -0.0077829374     0.0043313054
  178  C 12 XY     -0.0022027555     0.0013857057    -0.0013027084     0.0019114505    -0.0007115154
  179  C 12 XZ     -0.0020755611    -0.0004676426     0.0001603340    -0.0078862915     0.0048475018
  180  C 12 YZ      0.0010639822    -0.0009357606     0.0008220663     0.0051063387    -0.0033414231
  181  C 13  S     -0.0025939009    -0.0206548744     0.0152937447     0.0315176268    -0.0223304732
  182  C 13  S      0.0044036229     0.0500684851    -0.0392217419    -0.0683101100     0.0536662107
  183  C 13  S      0.0295417867     0.3017893003    -0.2725708092    -0.5730699545     0.3943619103
  184  C 13  X      0.0212956054    -0.0245744894     0.0175600047    -0.0778197038     0.0382916308
  185  C 13  Y      0.0469770991    -0.0074660860     0.0123261315     0.0588120377    -0.0557398403
  186  C 13  Z      0.0546587643     0.0239401978    -0.0112454579    -0.0275563305     0.0055476631
  187  C 13  X      0.0254706226    -0.0655656452     0.0580545833    -0.1496463715     0.0901197801
  188  C 13  Y      0.0695952070    -0.0396906359     0.0522937047     0.1411300843    -0.1575534955
  189  C 13  Z      0.0918173554     0.0768889788    -0.0616811800    -0.0756518092     0.0539108001
  190  C 13 XX     -0.0026999613     0.0013921621    -0.0019072813    -0.0049568208     0.0044647863
  191  C 13 YY     -0.0057226367     0.0031684740    -0.0031241469     0.0002687400     0.0022646422
  192  C 13 ZZ      0.0092616015     0.0056873746    -0.0034115366    -0.0087612004     0.0044637798
  193  C 13 XY     -0.0045383035     0.0029739299    -0.0021370753    -0.0084738448     0.0057006023
  194  C 13 XZ     -0.0009929948    -0.0016525698     0.0011446574     0.0074569241    -0.0048684276
  195  C 13 YZ      0.0006989349    -0.0014957037     0.0008788506    -0.0013940025     0.0009254417
  196  C 14  S      0.0059399151     0.0328080689    -0.0214880556     0.0377716438    -0.0159402960
  197  C 14  S     -0.0158146834    -0.0853979205     0.0558582756    -0.0850043118     0.0366012451
  198  C 14  S     -0.0561557417    -0.3223259220     0.2568767500    -0.3126812454     0.0916244231
  199  C 14  X      0.0286431110     0.0619434929    -0.0381740971     0.0269424592    -0.0045696680
  200  C 14  Y      0.0253977187    -0.0501841999     0.0283440017     0.0418720517    -0.0215486779
  201  C 14  Z      0.0348382991     0.0153328358    -0.0053027733    -0.0513447822     0.0248465285
  202  C 14  X      0.0284147162    -0.0429045598     0.0800164633     0.0944316212    -0.0782192498
  203  C 14  Y      0.0583948029    -0.0551825275     0.0249773099     0.1766533761    -0.0749227672
  204  C 14  Z      0.0483141827     0.0748112267    -0.0622024001    -0.2099474085     0.1079023704
  205  C 14 XX      0.0052036284     0.0018292585    -0.0011300920    -0.0119825899     0.0057217016
  206  C 14 YY     -0.0082882462    -0.0098261667     0.0060099219    -0.0023410096     0.0018779273
  207  C 14 ZZ     -0.0002531422    -0.0085085657     0.0060774520    -0.0008570185    -0.0010425985
  208  C 14 XY      0.0038616764    -0.0020106206     0.0020916975     0.0045989733    -0.0042242066
  209  C 14 XZ      0.0064861886    -0.0032023241     0.0026152568    -0.0029864731     0.0001798916
  210  C 14 YZ     -0.0036397229     0.0029007326    -0.0027615302    -0.0071133500     0.0054978384
  211  H 15  S      0.0203078931     0.0119725461    -0.0210424273     0.0344776058     0.0607662853
  212  H 15  S      0.0333426369     0.2166243430     0.5181208198     0.3585356775     0.7630688527
  213  H 16  S      0.0056478044    -0.0018729828    -0.0073481289     0.0216592140     0.0438700553
  214  H 16  S     -0.0078352908     0.0530161978     0.1812933347     0.2930640666     0.6874727319
  215  H 17  S      0.0023793121    -0.0067076000     0.0212960772     0.0172008467     0.0391907806
  216  H 17  S      0.0417443752     0.0506750760     0.1294274906     0.3563567288     0.6965766697
  217  H 18  S     -0.0111470980    -0.0002404574     0.0467891421     0.0157366166     0.0483080759
  218  H 18  S      0.0089351551     0.2415601087     0.0679302108     0.5918609361     0.7728287381
  219  H 19  S      0.0070888165     0.0206890774     0.0115597664     0.0089576508     0.0167160490
  220  H 19  S      0.0164593283     0.1709220850     0.1871167896     0.2864026809     0.5650211013
  221  H 20  S     -0.0080783858    -0.0519135797    -0.0137702198     0.0096918636     0.0266292538
  222  H 20  S     -0.0235945083    -0.1280855119     0.0683017679     0.2791286168     0.6423312405
  223  H 21  S      0.0045349639     0.0149329908    -0.0066279272     0.0589577043    -0.0340310127
  224  H 21  S     -0.0211522024    -0.1505459808     0.1381317429     0.8111654980    -0.2353038776
  225  H 22  S      0.0031602196     0.0169505142    -0.0089362458     0.0582142133    -0.0350812076
  226  H 22  S      0.0186455996     0.1087064271    -0.0548354142     0.8263968113    -0.5382458318
  227  H 23  S     -0.0000184027    -0.0042841478     0.0037600611     0.0631696500    -0.0352422804
  228  H 23  S      0.0012594747    -0.0366538126     0.0482812888     0.8131195450    -0.5612627573
  229  H 24  S     -0.0028018357    -0.0241174887     0.0161158429     0.0510201639    -0.0339162280
  230  H 24  S     -0.0119626315    -0.1744704676     0.1541262277     0.6876155520    -0.4949344958
  231  H 25  S     -0.0024215921    -0.0221829889     0.0187857331     0.0519583668    -0.0336845649
  232  H 25  S      0.0253559746    -0.0017292555    -0.0246934102     0.6177480553    -0.2652326414
  233  C 26  S      0.0066263434    -0.0059990594    -0.0037780486     0.0172269000    -0.0109387866
  234  C 26  S     -0.0111389175     0.0305838516     0.0252663896    -0.0879691998     0.0197894921
  235  C 26  S     -0.2001526764    -0.0915571257    -0.3166180139     0.3121329746     0.6453771371
  236  C 26  X      0.0082797094    -0.0846654349     0.0540979991    -0.0449751713    -0.0029843125
  237  C 26  Y      0.0636192408     0.2444485912    -0.1846230609     0.0236009588     0.0011265690
  238  C 26  Z     -0.0220223797    -0.1812392683     0.1287102761     0.0081200600     0.0170039106
  239  C 26  X     -0.1303168454     0.1273869042    -0.1521547139    -0.4183787929     0.1936386763
  240  C 26  Y      0.0396126154     0.3526590806    -0.1982111158     0.0347940854    -0.0033969169
  241  C 26  Z      0.1129369524    -0.3931438667     0.2699893601     0.1989642142    -0.0374716517
  242  C 26 XX      0.0078051580     0.0158025632    -0.0037766069    -0.0057889748    -0.0041952451
  243  C 26 YY     -0.0009350103     0.0006792744    -0.0006299177    -0.0029439619     0.0053490176
  244  C 26 ZZ     -0.0102684055    -0.0118909055     0.0072784272    -0.0053896913     0.0039795247
  245  C 26 XY      0.0020764130    -0.0183263020     0.0139250420    -0.0038596151    -0.0016440593
  246  C 26 XZ      0.0079625195     0.0102348972    -0.0076187364     0.0017029397     0.0022051451
  247  C 26 YZ     -0.0022624211     0.0126768036    -0.0029628823    -0.0003136605    -0.0003532306
  248  C 27  S     -0.0037655618    -0.0012817866    -0.0066599130    -0.0054263455     0.0211655903
  249  C 27  S      0.0166187908     0.0022329011     0.0290643081    -0.0043805509    -0.0640053438
  250  C 27  S      0.1465738860    -0.2563783837     0.2103899705     0.3824209663    -0.1937592435
  251  C 27  X      0.0308893261     0.0885101359    -0.0552725069     0.0627648966    -0.0135876894
  252  C 27  Y     -0.0072992105    -0.2698807390     0.1575659319    -0.0418011566    -0.0192938434
  253  C 27  Z      0.0790302380     0.2105594589    -0.1045455110    -0.0157925495    -0.0204375858
  254  C 27  X     -0.1390483032     0.2313298658    -0.3445181654    -0.1126418763     0.3708342760
  255  C 27  Y      0.0125783255    -0.3649885946     0.2305745932    -0.0437008314    -0.0145853380
  256  C 27  Z      0.1757394301     0.2315375070    -0.0283284139     0.0654303009    -0.2452046654
  257  C 27 XX     -0.0016845487     0.0117918537    -0.0070132550    -0.0049251632    -0.0013821649
  258  C 27 YY      0.0011421246    -0.0009487399     0.0023403035     0.0053169624    -0.0052223624
  259  C 27 ZZ      0.0040468592    -0.0119027297     0.0105373278     0.0007399578    -0.0043614348
  260  C 27 XY     -0.0084183295    -0.0179339787     0.0138947270    -0.0023558586     0.0001010468
  261  C 27 XZ     -0.0028307819     0.0089031972    -0.0064201234     0.0069840378    -0.0025430034
  262  C 27 YZ      0.0041764594     0.0097038270    -0.0060555534    -0.0010532002    -0.0004056980
  263  C 28  S      0.0266365652    -0.0444136203     0.0242151330     0.0100353015     0.0205587117
  264  C 28  S     -0.0687002151     0.1164892286    -0.0744235866    -0.0335932420    -0.0627087410
  265  C 28  S      0.0248556841     0.3931972444     0.0320558176     0.3625987622     0.2995288242
  266  C 28  X      0.1071716090     0.0123899301    -0.0597772467    -0.0123394217    -0.0217578830
  267  C 28  Y      0.0336958368     0.0295436240    -0.0175865743     0.0131210304     0.0083312819
  268  C 28  Z      0.0041632215    -0.0421222291     0.0450879060    -0.0221347561    -0.0330751352
  269  C 28  X      0.3908416390    -0.2708037949    -0.1713282514     0.3286565667     0.2374520451
  270  C 28  Y      0.0113175113     0.1341148640    -0.3766431695    -0.4183634592    -0.2063074622
  271  C 28  Z     -0.0316663699    -0.0240274199     0.4658320524     0.2058304508     0.0451728020
  272  C 28 XX     -0.0023522195    -0.0148071625    -0.0294146323     0.0006211745     0.0012271014
  273  C 28 YY     -0.0165873454     0.0167163165     0.0019651362    -0.0023296155    -0.0056392314
  274  C 28 ZZ      0.0036820525     0.0191814203     0.0137355559    -0.0042428197    -0.0070449068
  275  C 28 XY     -0.0036438583     0.0101062289     0.0190626856    -0.0066600116    -0.0117176222
  276  C 28 XZ      0.0107239216     0.0047603167    -0.0000859523     0.0039969434     0.0079828199
  277  C 28 YZ      0.0006015548    -0.0083641499    -0.0184742089     0.0014157894     0.0018885722

                         66               67               68               69               70
                    0.1083489542     0.1109356885     0.1188692169     0.1206676345     0.1250240228
    1  C  1  S      0.0180211175    -0.0094659266    -0.0158346890     0.0066573625     0.0312883637
    2  C  1  S     -0.0258409653     0.0125473692     0.0115781375     0.0150833828    -0.0186231956
    3  C  1  S     -0.4466171506     0.4523885982     0.9737621398    -0.7420834014    -1.2105994168
    4  C  1  X      0.0154611728    -0.0211227965    -0.0495678333     0.0189532092     0.0560416456
    5  C  1  Y      0.0641815093    -0.0151718505    -0.0290586892    -0.0267822473    -0.0053563531
    6  C  1  Z      0.0333425745     0.0599351319     0.1125044301     0.0006892784    -0.1243825598
    7  C  1  X      0.0077001835    -0.0417487013    -0.0694549267    -0.1182504070     0.2139849032
    8  C  1  Y      0.3330522785    -0.0610975620    -0.1756781272    -0.3225567981    -0.1259381933
    9  C  1  Z      0.1107342098     0.1752747357     0.2545958015     0.1472926031    -0.3831049327
   10  C  1 XX      0.0054987140     0.0012389074     0.0015912278     0.0020371096     0.0007855904
   11  C  1 YY     -0.0045484585     0.0022882780     0.0001563417    -0.0027855616    -0.0017009840
   12  C  1 ZZ     -0.0064305184     0.0009208190     0.0037253897     0.0017534741    -0.0061721369
   13  C  1 XY      0.0075463416     0.0020286153     0.0036193023     0.0045825649     0.0024727822
   14  C  1 XZ      0.0048593150     0.0018039179     0.0032314089     0.0068646435    -0.0031741166
   15  C  1 YZ      0.0064928504    -0.0001203065    -0.0023576869    -0.0021533809     0.0009539355
   16  C  2  S     -0.0372699903    -0.0183079019    -0.0266670021     0.0157433173     0.0217475362
   17  C  2  S      0.0602461984     0.0478316706     0.0769549763    -0.0215495951    -0.0410200081
   18  C  2  S      0.9200082712     0.2379649285     0.0287134380    -0.4331774067    -0.2474300021
   19  C  2  X     -0.0211146802    -0.0191784115    -0.0151480583     0.1064707296     0.0179771740
   20  C  2  Y     -0.1055955566    -0.0452096108    -0.0314267069     0.0941558179     0.0596482180
   21  C  2  Z      0.0405298155    -0.0027897335    -0.0070729945     0.0185742676     0.0092820182
   22  C  2  X     -0.1454359054    -0.1341623631    -0.2339470263     0.3298724711     0.1960978445
   23  C  2  Y     -0.3319243393    -0.2038109992    -0.2941955409     0.3221792541     0.2721088495
   24  C  2  Z      0.2028285083    -0.0672063000    -0.1788252583     0.0858114972     0.2445963104
   25  C  2 XX      0.0053280308     0.0021255026     0.0032832266    -0.0030811900    -0.0019638663
   26  C  2 YY      0.0055457132     0.0050408605     0.0093198082     0.0009708919    -0.0054951627
   27  C  2 ZZ      0.0056638314     0.0038469468     0.0044025135    -0.0032438686    -0.0016947334
   28  C  2 XY     -0.0068009663    -0.0002509187     0.0018733936     0.0035907036    -0.0014409186
   29  C  2 XZ     -0.0068691490    -0.0002977450    -0.0008371617    -0.0014756736     0.0011047738
   30  C  2 YZ      0.0015007193    -0.0010079916    -0.0009147372    -0.0024882080    -0.0028736244
   31  C  3  S     -0.0336442243     0.0008049938     0.0263234719     0.0109197347    -0.0414322375
   32  C  3  S      0.0490979687    -0.0057570904    -0.0585473087    -0.0086497856     0.1045122233
   33  C  3  S      0.9539281010     0.1122325835    -0.1042016082    -0.5010553030     0.5649973379
   34  C  3  X      0.0349915699    -0.0024799192     0.0111729355     0.0353407544    -0.0215890754
   35  C  3  Y      0.0129718855     0.0146901602     0.0164829876    -0.0013842011    -0.0030862416
   36  C  3  Z     -0.1026803646     0.0121843854     0.0949860871     0.1151583271    -0.0810353083
   37  C  3  X      0.1116859425     0.0712646431     0.2347992153     0.0514079270    -0.1678112318
   38  C  3  Y      0.1227611258     0.1285934362     0.1861167483    -0.0390443827    -0.1164688574
   39  C  3  Z     -0.3372322010     0.0990379589     0.5421418380     0.2955024043    -0.4529425117
   40  C  3 XX      0.0029424978     0.0002208178    -0.0038352124    -0.0039191961     0.0065135091
   41  C  3 YY      0.0112281128     0.0002761086    -0.0040334848    -0.0031044675     0.0057807338
   42  C  3 ZZ     -0.0002359748    -0.0020268687    -0.0044609947     0.0041170238     0.0109607400
   43  C  3 XY     -0.0062308123     0.0000598845     0.0017937177    -0.0003332898     0.0013471303
   44  C  3 XZ     -0.0033368325     0.0002258478     0.0002800686    -0.0014021275    -0.0025193630
   45  C  3 YZ     -0.0011166473    -0.0010573381    -0.0011153976    -0.0024513477    -0.0000096569
   46  C  4  S      0.0189801236     0.0169021707     0.0337087825    -0.0051149801    -0.0030766156
   47  C  4  S     -0.0252170406    -0.0081087085    -0.0081883752     0.0233512562    -0.0144194289
   48  C  4  S     -0.5731715518    -0.7806056426    -1.8996198508    -0.0331646978     0.3260294607
   49  C  4  X      0.0007468502    -0.0027023426    -0.0367199178     0.0405818262     0.0337222158
   50  C  4  Y      0.0409424302    -0.0680508858    -0.1076445176     0.0205029435     0.0748776561
   51  C  4  Z      0.0537654178     0.0322740166     0.0284132173    -0.0338335276    -0.0463738981
   52  C  4  X     -0.1029793991     0.0146732695    -0.0037099209     0.1221885817     0.1902932435
   53  C  4  Y      0.2238232683    -0.2184927101    -0.1503340986     0.0800801044     0.1619866617
   54  C  4  Z      0.2260708772     0.0604626166    -0.1891204049    -0.3320418726    -0.2489434383
   55  C  4 XX     -0.0025839204    -0.0001963490    -0.0001154985     0.0037666053     0.0002877847
   56  C  4 YY     -0.0053288205    -0.0025962029    -0.0041954549    -0.0018034931    -0.0043834872
   57  C  4 ZZ      0.0022230402    -0.0003593156    -0.0022743293     0.0027358574     0.0020136067
   58  C  4 XY     -0.0021655193    -0.0020271999    -0.0023605440     0.0054084786     0.0035926428
   59  C  4 XZ      0.0094724808     0.0017614932    -0.0005561682     0.0043470616    -0.0008480005
   60  C  4 YZ      0.0037996514     0.0014284004     0.0017450962    -0.0022260595     0.0002968474
   61  C  5  S      0.0088327761    -0.0049699085    -0.0121925626     0.0011825803     0.0127980097
   62  C  5  S     -0.0460643304     0.0032666510     0.0177559983     0.0132235991    -0.0236226870
   63  C  5  S      0.4098656768     0.0182413148     0.0016062796     0.0742086146    -0.8036226555
   64  C  5  X     -0.0088687308    -0.0102522854    -0.0231372555     0.0556820187     0.0243039159
   65  C  5  Y      0.0359695315    -0.0038391786     0.0087855770     0.0630024241     0.0145991828
   66  C  5  Z     -0.0051652313     0.0154700521     0.0406197382     0.0777366549     0.0249603014
   67  C  5  X     -0.0674395387    -0.2326824377    -0.8607753555     0.3381235877    -0.4935061601
   68  C  5  Y      0.1424535865    -0.0328800109     0.1513934978     0.0691868026    -0.0122179461
   69  C  5  Z     -0.1263697380     0.1824374334     0.3807426406    -0.0289791318     0.3046144063
   70  C  5 XX     -0.0092739857     0.0005147787    -0.0014057753    -0.0108008023    -0.0097123307
   71  C  5 YY     -0.0018262108    -0.0002402386    -0.0017471461    -0.0024333035    -0.0025602215
   72  C  5 ZZ      0.0051117247    -0.0000783212     0.0065735273     0.0182615812     0.0045624785
   73  C  5 XY     -0.0066392445    -0.0053870565    -0.0043766800    -0.0172082950     0.0026243448
   74  C  5 XZ     -0.0076063340     0.0020353112     0.0013575447    -0.0080392336    -0.0050260504
   75  C  5 YZ      0.0119420441     0.0022042184     0.0013355504     0.0040406545    -0.0016017749
   76  C  6  S      0.0704119895    -0.0056475607    -0.0252665242    -0.0144008316    -0.0366662013
   77  C  6  S     -0.1193565560    -0.0019531524     0.0094428693    -0.0356907183     0.0277959525
   78  C  6  S     -1.4828293891     0.2315223893     1.0398518123     1.2022108150     1.1289894416
   79  C  6  X      0.0901527433     0.0171726861    -0.0015959983     0.0323596059     0.0042562782
   80  C  6  Y     -0.1113239217    -0.0026280630     0.0373687235     0.0391680205     0.0229593449
   81  C  6  Z     -0.0554587562     0.0045990761     0.0086640737     0.0504098143     0.0295617527
   82  C  6  X      0.3406352938     0.0987400092     0.1305105044     0.3184717864    -0.0483686081
   83  C  6  Y     -0.3607221059     0.0329219085     0.1088656923    -0.2005984083    -0.1336230773
   84  C  6  Z     -0.1614503933    -0.1029157291    -0.2633142027     0.0773813125     0.1207107968
   85  C  6 XX     -0.0043209124     0.0005525649     0.0012479066     0.0020572232     0.0041543821
   86  C  6 YY     -0.0113515444    -0.0000909323     0.0012187001    -0.0017224719     0.0031568608
   87  C  6 ZZ     -0.0117118423    -0.0008401614     0.0018848113    -0.0055261942     0.0002885922
   88  C  6 XY     -0.0046560458    -0.0013924735    -0.0022075047    -0.0053326548    -0.0032848514
   89  C  6 XZ     -0.0028738982    -0.0003092168     0.0017646759     0.0006809870     0.0002985947
   90  C  6 YZ     -0.0094757755    -0.0003301188     0.0010914908     0.0022103850     0.0021934533
   91  C  7  S      0.0008150980    -0.0025479056    -0.0011393299     0.0018108939     0.0026346186
   92  C  7  S      0.0063717428     0.0030657608     0.0122094088    -0.0149909141     0.0099590229
   93  C  7  S     -0.0710223420    -0.1731545974    -0.2965093121     0.1375842854     0.0868955605
   94  C  7  X     -0.0381912742    -0.0378035227    -0.0952254501    -0.0623122337     0.0222711825
   95  C  7  Y     -0.0928414806    -0.0239309022    -0.0690202589    -0.1435800980     0.0040044933
   96  C  7  Z     -0.1061921988    -0.0065270942    -0.0170919610    -0.1588377276    -0.0139764313
   97  C  7  X      0.1935160279    -0.1035869165     0.1331665481    -0.3248641057     0.5003962113
   98  C  7  Y     -0.4807348124     0.0599582679    -0.4549822951     0.0666245632    -0.7966770435
   99  C  7  Z      0.0715470064    -0.0749460907     0.1553054594    -0.4517300382     0.4481803818
  100  C  7 XX      0.0014704696     0.0018114897     0.0051690642     0.0013490963     0.0029973845
  101  C  7 YY     -0.0075389139    -0.0025069477    -0.0045191482    -0.0115053592     0.0002623662
  102  C  7 ZZ      0.0093206525    -0.0010403494     0.0008714371     0.0056815350     0.0040478961
  103  C  7 XY      0.0018364018    -0.0019233159    -0.0022319555     0.0006520039     0.0051861529
  104  C  7 XZ      0.0037165110     0.0015763714     0.0027496779     0.0059723496    -0.0038285150
  105  C  7 YZ      0.0005616925     0.0003937646     0.0002436715    -0.0038539487     0.0016211807
  106  C  8  S     -0.0004232193    -0.0013135529     0.0029014345    -0.0000834204    -0.0009372497
  107  C  8  S     -0.0064462503     0.0015699280    -0.0114408787     0.0049182994    -0.0084014958
  108  C  8  S     -0.2055635620    -0.0646806443    -0.1851794085     0.1001640172     0.0036526175
  109  C  8  X     -0.0133393989     0.0275087949     0.0477740348    -0.0410962829     0.0699266117
  110  C  8  Y     -0.0256236558    -0.0157829872     0.0056721247    -0.0315390776    -0.0102487261
  111  C  8  Z     -0.0354779756    -0.0068655788    -0.0422838298    -0.0175603173    -0.0376015633
  112  C  8  X      0.1300981355    -0.1301054273    -0.1398069984     0.0218426143    -0.2718915999
  113  C  8  Y     -0.0709890052     0.0314447923    -0.1078801903    -0.0421657837     0.0448252103
  114  C  8  Z     -0.1067772032     0.0193141539     0.1364235241    -0.0868903176     0.0811649045
  115  C  8 XX     -0.0061972517    -0.0022069606     0.0031606221    -0.0129769792     0.0021612235
  116  C  8 YY     -0.0002449723    -0.0015401090    -0.0041542132     0.0028013426    -0.0064964367
  117  C  8 ZZ      0.0037017929     0.0035154646    -0.0021630993     0.0116204891     0.0025342629
  118  C  8 XY     -0.0079484948     0.0050494643    -0.0039597052    -0.0115158213     0.0027993348
  119  C  8 XZ     -0.0035726532    -0.0043447970    -0.0020820719    -0.0083350599    -0.0095452551
  120  C  8 YZ      0.0039936169     0.0002925100     0.0076186093     0.0032068040     0.0067512462
  121  N  9  S     -0.0062858668     0.0053462874    -0.0004502197     0.0036612657    -0.0179892702
  122  N  9  S      0.0017970395     0.0050676500     0.0112866663    -0.0033003399    -0.0047755370
  123  N  9  S     -0.4038071679     0.1832540641    -0.3061479662     0.3118567075    -0.9569359651
  124  N  9  X     -0.0306645821    -0.0301923258    -0.0535576500    -0.0672745331     0.0063498524
  125  N  9  Y     -0.0716917402    -0.0252150309    -0.0591331543    -0.1313211949     0.0114642178
  126  N  9  Z     -0.0975197060    -0.0056648949    -0.0351634583    -0.1359138946    -0.0190075423
  127  N  9  X      0.0879696516     0.0142789365     0.1225437970     0.0619996781     0.1056364631
  128  N  9  Y      0.0168037477     0.0778445521     0.0205641397     0.2599217061    -0.2140550011
  129  N  9  Z      0.1926246742    -0.0187316379     0.0876975067     0.1629612502     0.1693233748
  130  N  9 XX      0.0029538882    -0.0001647505     0.0040274500    -0.0005124300     0.0044117436
  131  N  9 YY     -0.0024708892    -0.0003896959    -0.0012685252    -0.0049207951     0.0007930627
  132  N  9 ZZ      0.0043498211    -0.0006612203     0.0015408928     0.0021459909     0.0043285716
  133  N  9 XY      0.0015782955    -0.0016799887    -0.0008800826    -0.0005799577     0.0043984978
  134  N  9 XZ      0.0007295605     0.0014621665     0.0011915890     0.0032291305    -0.0032912451
  135  N  9 YZ      0.0009280247    -0.0010665252     0.0014544249    -0.0026584461     0.0040408864
  136  C 10  S     -0.0002992175     0.0357116695     0.0181364604    -0.0110513930     0.0279953300
  137  C 10  S      0.0020684456    -0.0796698221    -0.0396361935     0.0244236784    -0.0659854208
  138  C 10  S      0.0281050194    -0.7473768430     0.0509680709     0.0937186747    -0.3536821149
  139  C 10  X     -0.0179888803     0.1171293138     0.0088380933    -0.0458632988     0.0688312406
  140  C 10  Y     -0.0076654185    -0.1239619066    -0.0047695144    -0.0356367613    -0.0697257682
  141  C 10  Z     -0.0295147101     0.0476567551    -0.0188544768    -0.0525481634     0.0007575580
  142  C 10  X     -0.0791091168     0.4506261539     0.1173861596    -0.1417152169     0.3750985829
  143  C 10  Y      0.0089507354    -0.4459642032    -0.2645577366     0.0513493276    -0.3287837455
  144  C 10  Z     -0.0312069065     0.1727590240     0.1576326172    -0.1462587743     0.0623680278
  145  C 10 XX      0.0026515134    -0.0058449131    -0.0046303341     0.0070504251    -0.0087909024
  146  C 10 YY      0.0032779388    -0.0049128524    -0.0003672698     0.0053369631    -0.0000590190
  147  C 10 ZZ     -0.0047740562    -0.0081349539    -0.0010664700    -0.0076744852    -0.0056494627
  148  C 10 XY      0.0044269868    -0.0020655874     0.0039662424     0.0047972379     0.0002401738
  149  C 10 XZ     -0.0003140735     0.0029772197    -0.0013509126     0.0019677490     0.0045182893
  150  C 10 YZ     -0.0014181804     0.0014621191    -0.0041018200    -0.0001190099    -0.0036319135
  151  C 11  S     -0.0057904359     0.0219916875    -0.0290371868     0.0074480001     0.0037056442
  152  C 11  S      0.0167699302    -0.0490084003     0.0635953123    -0.0163096616    -0.0124909706
  153  C 11  S      0.1450298291    -0.7306469237     0.4881555025    -0.0975346868    -0.2199109118
  154  C 11  X      0.0285674168    -0.0184419985     0.0259131902     0.0460977376     0.0175517337
  155  C 11  Y      0.0642799922    -0.0762713869     0.1010631472     0.0665289589     0.0419877552
  156  C 11  Z      0.0397410333     0.0927549297    -0.0696115071     0.1235655332     0.0032521109
  157  C 11  X      0.0573729452    -0.1739612579     0.0408465053     0.1066847103    -0.0321120950
  158  C 11  Y      0.1411696871    -0.1420549821     0.4204571332     0.0495649550     0.1651601738
  159  C 11  Z      0.0498075265     0.2423194277    -0.3381098273     0.2969557225    -0.0362660969
  160  C 11 XX      0.0000911452    -0.0055766527     0.0058446797    -0.0038427420     0.0001637577
  161  C 11 YY      0.0061759373    -0.0049198774     0.0060515904     0.0074207023    -0.0001428743
  162  C 11 ZZ     -0.0022914432    -0.0025068624     0.0027079815    -0.0073388820    -0.0026000473
  163  C 11 XY     -0.0007703268     0.0045928349    -0.0013574211     0.0007289347     0.0007902005
  164  C 11 XZ     -0.0024192590    -0.0028306762    -0.0002908877    -0.0039925455    -0.0024851640
  165  C 11 YZ      0.0013725122     0.0008935430     0.0010479976     0.0016705425     0.0013127527
  166  C 12  S     -0.0011888222    -0.0138157993    -0.0187917814     0.0102029073    -0.0315070865
  167  C 12  S      0.0049960058     0.0293380821     0.0389667674    -0.0216544487     0.0640151914
  168  C 12  S      0.0279736895     0.4455695496     0.7143519417    -0.3585948253     1.0127282327
  169  C 12  X     -0.0271281735     0.0545233951     0.0739807199    -0.0967755913     0.1036620018
  170  C 12  Y     -0.0553114419    -0.0190075855    -0.0189763995    -0.0978336912    -0.0250658257
  171  C 12  Z     -0.0653195297    -0.0255038277    -0.0584184785    -0.0886460380    -0.0842027625
  172  C 12  X     -0.0412632679     0.0973123216     0.2047022230    -0.2330730216     0.3226134983
  173  C 12  Y     -0.1289804588     0.0875210392    -0.1013953815    -0.1910052643    -0.0617465526
  174  C 12  Z     -0.1249284935    -0.1602374284    -0.0915257083    -0.1868154842    -0.2235489246
  175  C 12 XX     -0.0020894405     0.0038828518     0.0018569915    -0.0062776473     0.0047942045
  176  C 12 YY      0.0003876653     0.0035332406     0.0038070510    -0.0018352385     0.0053555761
  177  C 12 ZZ      0.0029778481     0.0000246487     0.0050117308     0.0023329849     0.0065659162
  178  C 12 XY     -0.0020454059    -0.0053856979     0.0000732273    -0.0046115308    -0.0012640633
  179  C 12 XZ     -0.0024890601     0.0030622258    -0.0016796597    -0.0034650390    -0.0019925265
  180  C 12 YZ      0.0010235843     0.0010188140    -0.0017082722     0.0031102842    -0.0009137022
  181  C 13  S      0.0035984864    -0.0340098764     0.0171341393    -0.0028580435    -0.0059350247
  182  C 13  S     -0.0054190894     0.0746392335    -0.0394818934     0.0061119044     0.0110208942
  183  C 13  S     -0.0620239230     0.7573256246    -0.5909796249     0.1460023259    -0.0519220888
  184  C 13  X      0.0172836242     0.1137041971    -0.0276547250     0.0545486876     0.0305717324
  185  C 13  Y      0.0616702168    -0.1158192547     0.0568931042     0.0883418362    -0.0070739377
  186  C 13  Z      0.0484761451     0.0618549352    -0.0022722931     0.1014093506     0.0421368465
  187  C 13  X      0.0042763460     0.3907909453    -0.1290984912     0.1196667234     0.0540331162
  188  C 13  Y      0.1197893243    -0.3643116703     0.1012996875     0.1977655613    -0.1567936051
  189  C 13  Z      0.0977208865     0.1596932397     0.0393532436     0.1584071764     0.2148341149
  190  C 13 XX      0.0004776165     0.0044041112    -0.0001930161     0.0006888170     0.0021211065
  191  C 13 YY     -0.0052437159     0.0045453844    -0.0061066371    -0.0072002162    -0.0020259453
  192  C 13 ZZ      0.0036202126     0.0091028473    -0.0034203905     0.0081018121     0.0022467427
  193  C 13 XY     -0.0019715056     0.0043966664    -0.0013856412    -0.0013950869    -0.0000301682
  194  C 13 XZ      0.0017315362    -0.0036467587     0.0003638580     0.0036225254     0.0000338195
  195  C 13 YZ     -0.0001016088    -0.0026422416     0.0026044338    -0.0022744064     0.0004479744
  196  C 14  S      0.0024627420    -0.0161137907     0.0280481638    -0.0125455685     0.0396885277
  197  C 14  S     -0.0035218709     0.0368308555    -0.0680043478     0.0293973588    -0.0930148366
[truncated: 1,201,219 more chars]
