# Supplementary material for: Simulating the Energy Capture Process in Push–Pull Norbornadiene-Quadricyclane Photoswitches
Source: J Phys Chem Lett. 2025 Apr 23;16(17):4315–25. doi: 10.1021/acs.jpclett.5c00634 (PMC12051204; doi:10.1021/acs.jpclett.5c00634)
Supplement: Supplementary file 4 — jz5c00634_si_004.zip [file jz5c00634_si_004.zip › PES_scans/MRSF-TDDFT/Compound_II/input_05.inp]

[input]
system=
 6.0   -8.34995667   -0.47930779   4.71316889
 6.0   -8.81550164   -0.97626533   3.37398615
 6.0   -8.42805131   -0.08435366   2.39236159
 6.0   -7.56406917   0.94643887   3.11600743
 6.0   -6.44642900   -0.02477608   3.43516106
 6.0   -8.27828695   1.06150369   4.47642956
 6.0   -6.21112234   -1.96627819   5.04424965
 6.0   -2.84275954   -0.17029983   1.62892867
 7.0   -5.66705086   -2.86939671   5.51930005
 6.0   -2.46653247   0.75726435   0.64349723
 6.0   -1.21406903   0.67699210   0.04989189
 6.0   -0.32215499   -0.32406101   0.43031170
 6.0   -0.68585291   -1.24819640   1.40794626
 6.0   -1.93698479   -1.17639288   2.00563458
 1.0   -8.82610156   -0.87021139   5.60799063
 1.0   -9.32782219   -1.91921102   3.22999885
 1.0   -8.45431675   -0.23560464   1.32267292
 1.0   -7.28915042   1.84890822   2.57690516
 1.0   -7.68641080   1.58080621   5.23340562
 1.0   -9.26565134   1.52005417   4.38693039
 1.0   -3.16289391   1.53451538   0.35223844
 1.0   -0.93139498   1.39671859   -0.71061356
 1.0   0.65594654   -0.38364342   -0.03487920
 1.0   0.00759629   -2.02739339   1.70473189
 1.0   -2.22690660   -1.89186540   2.76569063
 6.0   -5.20926020   -0.06352703   2.78257879
 6.0   -4.12520847   -0.09969215   2.24457919
 6.0   -6.88255198   -0.87018977   4.48839329
charge=0
method=tdhf
basis=def2-sv(p)
runtype=energy
functional=dtcam-vaee
d4=False

[guess]
type=huckel
save_mol=False

[scf]
type=rohf
maxit=1000
maxdiis=5
multiplicity=3
conv=1.0e-7
save_molden=False

[dftgrid]
rad_npts=96
ang_npts=302
pruned=

[tdhf]
type=mrsf
maxit=1000
multiplicity=1
conv=1.0e-7
nstate=5
