# Supplementary material for: Simulating the Energy Capture Process in Push–Pull Norbornadiene-Quadricyclane Photoswitches
Source: J Phys Chem Lett. 2025 Apr 23;16(17):4315–25. doi: 10.1021/acs.jpclett.5c00634 (PMC12051204; doi:10.1021/acs.jpclett.5c00634)
Supplement: Supplementary file 4 — jz5c00634_si_004.zip [file jz5c00634_si_004.zip › PES_scans/MRSF-TDDFT/Compound_II/extract.bash]

echo "S0"
grep strength *log -A 5 | grep \ \ 1\ \ 
echo "S1"
grep strength *log -A 5 | grep \ \ 2\ \ 
echo "S2"
grep strength *log -A 5 | grep \ \ 3\ \ 
echo "S3"
grep strength *log -A 5 | grep \ \ 4\ \ 
