# Supplementary material for: Simulating the Energy Capture Process in Push–Pull Norbornadiene-Quadricyclane Photoswitches
Source: J Phys Chem Lett. 2025 Apr 23;16(17):4315–25. doi: 10.1021/acs.jpclett.5c00634 (PMC12051204; doi:10.1021/acs.jpclett.5c00634)
Supplement: Supplementary file 4 — jz5c00634_si_004.zip [file jz5c00634_si_004.zip › PES_scans/MRSF-TDDFT/Compound_II/input_01.inp]

[input]
system=
 6.0   -8.34220461   -0.51148598   4.67574808
 6.0   -9.06265151   -0.89196771   3.38284236
 6.0   -8.61126666   -0.08320691   2.41299584
 6.0   -7.55925181   0.82999707   3.05170052
 6.0   -6.40521071   -0.11582888   3.42808414
 6.0   -8.19365003   1.01958355   4.45043788
 6.0   -6.21544787   -1.99140417   5.07138288
 6.0   -2.78085131   -0.18711352   1.63923943
 7.0   -5.69475634   -2.86698842   5.61199157
 6.0   -2.44304669   0.73518401   0.63723393
 6.0   -1.19061636   0.69107137   0.03774428
 6.0   -0.26101264   -0.27006650   0.42831790
 6.0   -0.58730788   -1.18963720   1.42244775
 6.0   -1.83787560   -1.15190456   2.02633470
 1.0   -8.77816210   -0.86341814   5.60813380
 1.0   -9.75969443   -1.71550584   3.29133942
 1.0   -8.83854794   -0.11777136   1.35534270
 1.0   -7.26606750   1.71272878   2.48763183
 1.0   -7.52762366   1.50107709   5.17033598
 1.0   -9.15308452   1.53962823   4.41337252
 1.0   -3.16836519   1.48166281   0.33605533
 1.0   -0.93891946   1.40835020   -0.73598664
 1.0   0.71627767   -0.30223394   -0.04137811
 1.0   0.13455337   -1.93901147   1.72856621
 1.0   -2.09662009   -1.86499201   2.79983277
 6.0   -5.14714215   -0.14048970   2.80188364
 6.0   -4.06648928   -0.15034007   2.26134239
 6.0   -6.87791276   -0.92338122   4.43452463
charge=0
method=tdhf
basis=def2-sv(p)
runtype=energy
functional=dtcam-vaee
d4=False

[guess]
type=huckel
save_mol=False

[scf]
type=rohf
maxit=1000
maxdiis=5
multiplicity=3
conv=1.0e-7
save_molden=False

[dftgrid]
rad_npts=96
ang_npts=302
pruned=

[tdhf]
type=mrsf
maxit=1000
multiplicity=1
conv=1.0e-7
nstate=5
