# Supplementary material for: Simulating the Energy Capture Process in Push–Pull Norbornadiene-Quadricyclane Photoswitches
Source: J Phys Chem Lett. 2025 Apr 23;16(17):4315–25. doi: 10.1021/acs.jpclett.5c00634 (PMC12051204; doi:10.1021/acs.jpclett.5c00634)
Supplement: Supplementary file 4 — jz5c00634_si_004.zip [file jz5c00634_si_004.zip › PES_scans/MRSF-TDDFT/Compound_II/input_04.inp]

[input]
system=
 6.0   -8.34779019   -0.48782654   4.70549783
 6.0   -8.88039028   -0.95800651   3.37439733
 6.0   -8.47665328   -0.08451659   2.39704332
 6.0   -7.56221917   0.91868378   3.09992704
 6.0   -6.43579804   -0.04695877   3.43353409
 6.0   -8.25574065   1.05309894   4.47114589
 6.0   -6.21081944   -1.97209221   5.05125598
 6.0   -2.82672223   -0.17432460   1.63165813
 7.0   -5.67173397   -2.86845689   5.54258474
 6.0   -2.46006462   0.75207919   0.64207456
 6.0   -1.20749017   0.68078910   0.04704480
 6.0   -0.30608105   -0.31049485   0.43005235
 6.0   -0.66047007   -1.23363952   1.41181572
 6.0   -1.91156721   -1.17029949   2.01101360
 1.0   -8.81357598   -0.86876193   5.61043716
 1.0   -9.44208010   -1.87398420   3.24072970
 1.0   -8.55800532   -0.20989793   1.32635117
 1.0   -7.28266932   1.81604371   2.55409734
 1.0   -7.64395026   1.56338511   5.21847082
 1.0   -9.23674221   1.52737919   4.39595817
 1.0   -3.16371788   1.52180441   0.34829868
 1.0   -0.93251987   1.40003459   -0.71676913
 1.0   0.67190541   -0.36326397   -0.03623156
 1.0   0.04012883   -2.00554207   1.71096821
 1.0   -2.19373483   -1.88530867   2.77443309
 6.0   -5.19333729   -0.08239887   2.78750017
 6.0   -4.11006644   -0.11205813   2.24888495
 6.0   -6.88104242   -0.88293076   4.47532362
charge=0
method=tdhf
basis=def2-sv(p)
runtype=energy
functional=dtcam-vaee
d4=False

[guess]
type=huckel
save_mol=False

[scf]
type=rohf
maxit=1000
maxdiis=5
multiplicity=3
conv=1.0e-7
save_molden=False

[dftgrid]
rad_npts=96
ang_npts=302
pruned=

[tdhf]
type=mrsf
maxit=1000
multiplicity=1
conv=1.0e-7
nstate=5
