# Supplementary material for: Simulating the Energy Capture Process in Push–Pull Norbornadiene-Quadricyclane Photoswitches
Source: J Phys Chem Lett. 2025 Apr 23;16(17):4315–25. doi: 10.1021/acs.jpclett.5c00634 (PMC12051204; doi:10.1021/acs.jpclett.5c00634)
Supplement: Supplementary file 4 — jz5c00634_si_004.zip [file jz5c00634_si_004.zip › PES_scans/MRSF-TDDFT/Compound_II/input_08.inp]

[input]
system=
 6.0   -8.35706126   -0.45175457   4.72898308
 6.0   -8.61010986   -1.01810899   3.38196223
 6.0   -8.27068545   -0.08071995   2.38168691
 6.0   -7.57186703   1.02388782   3.16413360
 6.0   -6.47926222   0.03885830   3.43902801
 6.0   -8.35094669   1.07777152   4.48651967
 6.0   -6.21781672   -1.95182014   5.02150763
 6.0   -2.89267614   -0.15934725   1.61970913
 7.0   -5.66249771   -2.87511122   5.44805252
 6.0   -2.48783751   0.77126986   0.64696259
 6.0   -1.23616815   0.66434681   0.05743907
 6.0   -0.37306254   -0.36530733   0.42970126
 6.0   -0.76456873   -1.29200954   1.39473606
 6.0   -2.01539486   -1.19509629   1.98805906
 1.0   -8.86552189   -0.87346164   5.59013606
 1.0   -8.96406839   -2.02852526   3.22057914
 1.0   -8.11612718   -0.29297337   1.33473714
 1.0   -7.31104930   1.94235184   2.64736481
 1.0   -7.82458978   1.62162088   5.27371420
 1.0   -9.35414075   1.48823577   4.34899804
 1.0   -3.16208863   1.57053172   0.36355642
 1.0   -0.93050844   1.38514736   -0.69298267
 1.0   0.60504503   -0.44511745   -0.03234688
 1.0   -0.09278145   -2.09254895   1.68413301
 1.0   -2.32845474   -1.91158135   2.73786422
 6.0   -5.25820570   -0.00889623   2.76701333
 6.0   -4.17206980   -0.06423814   2.23078233
 6.0   -6.88843212   -0.83486872   4.52546780
charge=0
method=tdhf
basis=def2-sv(p)
runtype=energy
functional=dtcam-vaee
d4=False

[guess]
type=huckel
save_mol=False

[scf]
type=rohf
maxit=1000
maxdiis=5
multiplicity=3
conv=1.0e-7
save_molden=False

[dftgrid]
rad_npts=96
ang_npts=302
pruned=

[tdhf]
type=mrsf
maxit=1000
multiplicity=1
conv=1.0e-7
nstate=5
