# Supplementary material for: Simulating the Energy Capture Process in Push–Pull Norbornadiene-Quadricyclane Photoswitches
Source: J Phys Chem Lett. 2025 Apr 23;16(17):4315–25. doi: 10.1021/acs.jpclett.5c00634 (PMC12051204; doi:10.1021/acs.jpclett.5c00634)
Supplement: Supplementary file 4 — jz5c00634_si_004.zip [file jz5c00634_si_004.zip › PES_scans/MRSF-TDDFT/Compound_II/input_06.inp]

[input]
system=
 6.0   -8.35224617   -0.47046952   4.71965951
 6.0   -8.74873685   -0.99244908   3.37501311
 6.0   -8.37754083   -0.08373484   2.38816374
 6.0   -7.56631554   0.97324237   3.13206777
 6.0   -6.45723954   -0.00305236   3.43663704
 6.0   -8.30169932   1.06845227   4.48079365
 6.0   -6.21237591   -1.96090744   5.03699602
 6.0   -2.85912148   -0.16644275   1.62604933
 7.0   -5.66391919   -2.87074260   5.49583061
 6.0   -2.47334355   0.76220025   0.64479764
 6.0   -1.22106787   0.67299276   0.05258696
 6.0   -0.33870017   -0.33770394   0.43036583
 6.0   -0.71168474   -1.26275231   1.40384646
 6.0   -1.96278316   -1.18252977   2.00005043
 1.0   -8.83895339   -0.87149474   5.60383303
 1.0   -9.20983786   -1.96020923   3.22285844
 1.0   -8.34591606   -0.25824071   1.32259873
 1.0   -7.29606496   1.88093145   2.60003646
 1.0   -7.73068612   1.59639477   5.24764247
 1.0   -9.29492232   1.51109490   4.37614784
 1.0   -3.16237604   1.54687662   0.35609646
 1.0   -0.93071290   1.39313076   -0.70459170
 1.0   0.63946000   -0.40406612   -0.03375314
 1.0   -0.02541866   -2.04914746   1.69822694
 1.0   -2.26043655   -1.89839476   2.75672430
 6.0   -5.22540282   -0.04496307   2.77754226
 6.0   -4.14061336   -0.08757907   2.24014674
 6.0   -6.88429271   -0.85790087   4.50113083
charge=0
method=tdhf
basis=def2-sv(p)
runtype=energy
functional=dtcam-vaee
d4=False

[guess]
type=huckel
save_mol=False

[scf]
type=rohf
maxit=1000
maxdiis=5
multiplicity=3
conv=1.0e-7
save_molden=False

[dftgrid]
rad_npts=96
ang_npts=302
pruned=

[tdhf]
type=mrsf
maxit=1000
multiplicity=1
conv=1.0e-7
nstate=5
