# Supplementary material for: Simulating the Energy Capture Process in Push–Pull Norbornadiene-Quadricyclane Photoswitches
Source: J Phys Chem Lett. 2025 Apr 23;16(17):4315–25. doi: 10.1021/acs.jpclett.5c00634 (PMC12051204; doi:10.1021/acs.jpclett.5c00634)
Supplement: Supplementary file 4 — jz5c00634_si_004.zip [file jz5c00634_si_004.zip › PES_scans/MRSF-TDDFT/Compound_I/input_01.log]

   PyOQP started at 2025-02-01 20:19:26


          ***********************************************************
          *                                                         *
          *             OpenQP: Open Quantum Platform               *
          *                                                         *
          *                Version: 1.0 Aug, 2024                   *
          *                                                         *
          ***********************************************************
          *     The most efficient implementation of MRSF-TDDFT.    *
          ***********************************************************
          *                                                         *
          *   OpenQP was initiated by Prof. Cheol Ho Choi in 2012.  *
          *                                                         *
          *   It has since been developed by:                       *
          *   Dr. Vladimir Mironov                                  *
          *   Dr. Konstantin Komarov                                *
          *   Mr. Igor Gerasimov                                    *
          *   Dr. Hiroya Nakata                                     *
          *   Dr. Mohsen Mazaherifar                                *
          *                                                         *
          *   In 2024, Prof. Jingbai Li at Hoffmann Institute of    *
          *   Advanced Materials began developing PyOQP.            *
          *                                                         *
          ***********************************************************

                     Job Details:
                      Start Time: Sat Feb  1 20:19:27 2025    
                      Host: r21c01b02.bem2.kdm.wcss.pl  
                      Resources Allocated:
                        OpenMP Threads:   12

                    ++++++++++++++++++++++++++++++++++++++++
                      MODULE: apply_basis 
                      Setting up basis set information
                    ++++++++++++++++++++++++++++++++++++++++

     Basis Sets options
     ------------------
     Basis Set File: /home/mkochman/programs/openqp/openqp/share/basis_sets/def2-sv(p).basis
     Number of Shells  =     112     Number of Primitives  =     224
     Number of Basis Set functions  =     247
     Maximum Angluar Momentum =       2


                    ++++++++++++++++++++++++++++++++++++++++
                       MODULE: int1e
                       Computing H, S and T Matrices
                    ++++++++++++++++++++++++++++++++++++++++

                     ================================
                     Cartesian Coordinate in Angstrom
                     ================================
        ATOM     ZNUC           X              Y              Z
      --------------------------------------------------------------
          1      6.0     0.116892000     0.974407170     1.005336150
          2      6.0     0.061131470     2.240844450     0.481862640
          3      6.0    -1.222503010     0.771950380     1.736551710
          4      6.0    -2.281851600     0.740460970     0.628332570
          5      6.0    -2.321725090     1.969864580     0.096006420
          6      6.0    -1.314032580     2.830329750     0.856971460
          7      6.0    -1.454600150     2.215173490     2.266224000
          8      6.0     0.979866220     2.917259710    -0.348055370
          9      7.0     1.708099160     3.506814780    -1.020434620
         10      6.0     1.152149750    -0.050577400     0.896149770
         11      6.0     2.473524970     0.265355390     0.535063990
         12      6.0     0.843888700    -1.396708320     1.156213590
         13      6.0     1.811169960    -2.388435840     1.046066040
         14      6.0     3.113571360    -2.057449470     0.684874740
         15      6.0     3.439586100    -0.726801740     0.432471690
         16      1.0    -1.247777530    -0.039870410     2.459486920
         17      1.0    -2.805483210    -0.147261320     0.297243580
         18      1.0    -2.900926410     2.309792870    -0.753318810
         19      1.0    -1.402281100     3.908921730     0.744725440
         20      1.0    -2.447055010     2.352742420     2.700672830
         21      1.0    -0.684254160     2.551217030     2.964373280
         22      1.0     2.751740890     1.292747960     0.342277310
         23      1.0    -0.165066440    -1.676768290     1.432454100
         24      1.0     1.546074930    -3.421427670     1.244352660
         25      1.0     3.870625360    -2.830053750     0.603276530
         26      1.0     4.453251240    -0.457880630     0.155806440

 ...... End Of One Electron Integrals ......


                    ++++++++++++++++++++++++++++++++++++++++
                       MODULE: Guess_Huckel
                       Initial guess using Huckel theory
                    ++++++++++++++++++++++++++++++++++++++++

 ...... End of initial orbital guess ......

   Step  CPU time (seconds):      0.000   Wall time (seconds):      0.000
   Total CPU time (seconds):      0.000   Wall time (seconds):      0.000

   ==============================================
      PyQOP: Orbital Guess
   ==============================================

   PyOQP guess type:                   huckel
   PyOQP guess file:                   compute orbitals
   PyOQP guess alpha:                  computed
   PyOQP guess beta:                   computed


   ==============================================
   PyOQP: Entering Electronic Energy Calculation
   ==============================================

   PyOQP natom:                        26
   PyOQP charge:                       0
   PyOQP basis:                        def2-sv(p)
    

   ==============================================
   PyOQP: Normal SCF steps
   ==============================================

   PyOQP method:                       tdhf
   PyOQP hf/functional:                dtcam-vaee
   PyOQP scf type:                     rohf
   PyOQP scf maxit:                    1000
   PyOQP scf multiplicity:             3
   PyOQP scf convergence:              1e-07
   PyOQP scf incremental:              True
   PyOQP diis type:                    cdiis
   PyOQP vdiis/cdiis switch:           0.3
   PyOQP vdiis/vshift switch:          0.003
   PyOQP cdiis/vshift_switch           0.3
   PyOQP vshift:                       0.0
   

                    ++++++++++++++++++++++++++++++++++++++++
                       MODULE: HF_DFT_Energy
                       Computing HF/DFT SCF Energy
                    ++++++++++++++++++++++++++++++++++++++++

     Lebedev grid-based DFT options
     ------------------------------
     XC functional: DTCAM-VAEE
     NRAD  =      96     NLEB  =     302
     THRESH=    0.00E+00
 
 The LibXC 6.2.2 version is used.
 S. Lehtola, C. Steigemann, M. J.T. Oliveira, and M. A.L. Marques.,  SoftwareX 7, 1–5 (2018)
 The libXC interfaces are described in the following article:
 Igor S. Gerasimov, Federico Zahariev, Sarom S. Leang, Anton Tesliuk, Mark S. Gordon, Michael G. Medvedev,
 Introducing LibXC into GAMESS (US),
 Mendeleev Commun., 2021, 31, 302–305
 
 The information about selected functionals:
The CAM version of B3LYP, tuned for excitations and properties exchange-correlation functional will be used with a coefficient   1.00000000E+00.
The functional has been described in the following articles:
[1] K. Okuno, Y. Shigeta, R. Kishi, H. Miyasaka, and M. Nakano.,  J. Photochem. Photobiol., A 235, 29 (2012); DOI: 10.1016/j.jphotochem.2012.03.003
[2] W. Park, A. Lashkaripour, K. Komarov, S. Lee, M. Huix-Rotllant, and C. H. Choi, J. Chem. Theory Comput., ??, ?? (2024); DOI: 10.1021/acs.jctc.4c00640
 
CAM-corrected functional is called
Yanai's notation of CAM parameters is used
The global hybrid part:                  5.00000000E-01
Additional long-range hybrid part:      -2.00000000E-01
Range-saparated factor:                  3.30000000E-01
 
     DFT Threshold         = 0.133E-08
   Step  CPU time (seconds):      0.774   Wall time (seconds):      0.127
   Total CPU time (seconds):      0.774   Wall time (seconds):      0.127

     SCF options
     ------------------
     SCF type = ROHF                 MaxIT =  1000
     MaxDIIS =     5                 Conv =   0.0000001000
     DIIS Type = c-DIIS
     vDIIS_cDIIS_Switch =  0.30000   vDIIS_vshift_Switch =  0.00300
     DIIS Reset Mod =    10          DIIS Reset Conv =   0.00500000
     VShift =  0.00000               VShift_cDIIS_Switch =  0.30000
     MOM =     F                     MOM_Switch =  0.00300


   Direct SCF iterations begin.
   =============================================================================================
    Iter         Energy            Delta E         Int Skip     DIIS Error     Shift     Method
   =============================================================================================
       1    -593.1964952572   -593.1964952572      53795009     0.64534945     0.000     SD
       2    -592.7741890923      0.4223061649      53762617     0.23947747     0.000     C-DIIS
       3    -591.7044513254      1.0697377669      53871509     0.35970639     0.000     C-DIIS
       4    -594.5876914275     -2.8832401021      54044531     0.12020345     0.000     C-DIIS
       5    -594.6988357763     -0.1111443488      54449797     0.04330184     0.000     C-DIIS
       6    -594.7638922477     -0.0650564714      54653340     0.01887440     0.000     C-DIIS
       7    -594.7730487020     -0.0091564543      55362294     0.00896846     0.000     C-DIIS
       8    -594.7753105373     -0.0022618353      56240635     0.00446751     0.000     C-DIIS
       9    -594.7758025664     -0.0004920292      60212948     0.00091131     0.000     C-DIIS
      10    -594.7758708748     -0.0000683083      61414023     0.00048861     0.000     C-DIIS
      11    -594.7758934083     -0.0000225335      67985678     0.00017515     0.000     C-DIIS
      12    -594.7759051994     -0.0000117911      65536841     0.00016048     0.000     C-DIIS
      13    -594.7759084977     -0.0000032983      67633014     0.00016304     0.000     C-DIIS
      14    -594.7759097450     -0.0000012473      73791428     0.00006508     0.000     C-DIIS
      15    -594.7759103580     -0.0000006130      68249220     0.00005785     0.000     C-DIIS
      16    -594.7759104666     -0.0000001086      74019331     0.00001438     0.000     C-DIIS
      17    -594.7759104788     -0.0000000122      84254345     0.00000694     0.000     C-DIIS
      18    -594.7759104880     -0.0000000092      82925217     0.00000283     0.000     C-DIIS
      19    -594.7759104871      0.0000000008      95089647     0.00000335     0.000     C-DIIS
      20    -594.7759104888     -0.0000000016      96079961     0.00000247     0.000     C-DIIS
      21    -594.7759104859      0.0000000029      93132851     0.00000067     0.000     C-DIIS
      22    -594.7759104878     -0.0000000020      98018162     0.00000106     0.000     C-DIIS
      23    -594.7759104867      0.0000000011     108718114     0.00000029     0.000     C-DIIS
      24    -594.7759104897     -0.0000000029     119605605     0.00000014     0.000     C-DIIS
      25    -594.7759104980     -0.0000000083     115463629     0.00000013     0.000     C-DIIS
      26    -594.7759105078     -0.0000000098     129818609     0.00000013     0.000     C-DIIS
      27    -594.7759105178     -0.0000000101     134331118     0.00000015     0.000     C-DIIS
      28    -594.7759105297     -0.0000000119     127490383     0.00000017     0.000     C-DIIS
      29    -594.7759105503     -0.0000000205     134807154     0.00000018     0.000     C-DIIS
      30    -594.7759105698     -0.0000000196     134702693     0.00000032     0.000     C-DIIS
      31    -594.7759105880     -0.0000000182     130063694     0.00000035     0.000     C-DIIS
      32    -594.7759106108     -0.0000000227     134329391     0.00000036     0.000     C-DIIS
      33    -594.7759106342     -0.0000000235     120979465     0.00000041     0.000     C-DIIS
      34    -594.7759106273      0.0000000069     124988795     0.00000047     0.000     C-DIIS
      35    -594.7759106396     -0.0000000123     111788823     0.00000033     0.000     C-DIIS
      36    -594.7759106511     -0.0000000115     110844400     0.00000021     0.000     C-DIIS
      37    -594.7759106735     -0.0000000224     112426935     0.00000019     0.000     C-DIIS
      38    -594.7759107048     -0.0000000313     109007009     0.00000010     0.000     C-DIIS
      39    -594.7759107379     -0.0000000331     110619767     0.00000009     0.000     C-DIIS
   ----------------------------------------------------------------
          SCF convergence achieved ....

 Final ROHF energy is     -594.7759107379 after  39 iterations


 DFT: XC energy              =       -49.3246609672
 DFT: total electron density =       102.0000428197
 DFT: number of electrons    =       102


          ===============================
          Molecular Orbitals and Energies
          ===============================

   -------------- Alpha Orbitals -------------

                          1                2                3                4                5
                  -14.7877315060   -10.6314316425   -10.6136985567   -10.6124865012   -10.6059033913
    1  C  1  S     -0.0000127003    -0.0139910626    -0.0008940415    -0.0017264587    -0.0704690155
    2  C  1  S      0.0005464110     0.0003486541    -0.0006184694     0.0003118785    -0.0038637724
    3  C  1  S      0.0008427343    -0.0141000585     0.0197434613     0.0195368669    -0.0324517579
    4  C  1  X      0.0000409386     0.0000631307     0.0002888952     0.0000326148    -0.0003554984
    5  C  1  Y     -0.0000868896     0.0014256659    -0.0001074134    -0.0000029782    -0.0001390983
    6  C  1  Z      0.0000017528    -0.0007989725    -0.0002383287    -0.0000245550     0.0005085834
    7  C  1  X     -0.0055633812    -0.0028440354    -0.0031597930    -0.0055777327     0.0092570412
    8  C  1  Y      0.0071860380     0.0131607890     0.0002512934     0.0000440215     0.0014313489
    9  C  1  Z      0.0003460231    -0.0023896956     0.0006315326     0.0028475813    -0.0042361801
   10  C  1 XX     -0.0000044632     0.0000102646     0.0000186411    -0.0001978991     0.0010053100
   11  C  1 YY      0.0000489722     0.0019672909    -0.0005328423    -0.0001226498    -0.0000747956
   12  C  1 ZZ      0.0000317620     0.0002240745     0.0000276290    -0.0000126173     0.0005413676
   13  C  1 XY      0.0000001736    -0.0000060691     0.0003607878     0.0001673814     0.0003541393
   14  C  1 XZ     -0.0000030489    -0.0000367397    -0.0000229330    -0.0000067418    -0.0008260530
   15  C  1 YZ      0.0000275737    -0.0009249483     0.0000503929     0.0001621519    -0.0001520761
   16  C  2  S      0.0000085549    -0.9894902853     0.0171404952     0.0082460356     0.0019519850
   17  C  2  S      0.0012603821    -0.0428954011     0.0005935811    -0.0007022531     0.0004218819
   18  C  2  S      0.0182538135     0.0047909865    -0.0767390330    -0.0187486504     0.0270789305
   19  C  2  X      0.0001842091    -0.0000385748     0.0013879225    -0.0004619007    -0.0000961396
   20  C  2  Y      0.0002197770     0.0006784826     0.0008644793     0.0004206191    -0.0001638673
   21  C  2  Z     -0.0001164221     0.0002660387    -0.0015061593     0.0002658108     0.0001084041
   22  C  2  X      0.0148591377    -0.0043817924    -0.0228133268     0.0201672724     0.0055067908
   23  C  2  Y      0.0105945010    -0.0016682636    -0.0116016407     0.0030968022     0.0056482650
   24  C  2  Z     -0.0134388292     0.0017367643     0.0193966393    -0.0112559110    -0.0057422433
   25  C  2 XX      0.0003675479    -0.0014932133     0.0015378245     0.0012260275    -0.0002268114
   26  C  2 YY      0.0002511817    -0.0019089442     0.0009872337     0.0004851775    -0.0000570531
   27  C  2 ZZ      0.0003875855    -0.0008415481     0.0013244170     0.0001485003     0.0000289988
   28  C  2 XY      0.0001613531    -0.0006519367     0.0012085616    -0.0007803501    -0.0001853842
   29  C  2 XZ     -0.0002256143     0.0015461125    -0.0012935860    -0.0005337293     0.0001179094
   30  C  2 YZ     -0.0000982787     0.0017536419    -0.0010882057     0.0001741692     0.0000150988
   31  C  3  S     -0.0000085040    -0.0009373737     0.0025436368     0.0006440739    -0.9869634767
   32  C  3  S     -0.0004882776     0.0003042865     0.0021436379     0.0021894168    -0.0485653983
   33  C  3  S     -0.0001161787    -0.0004706365    -0.0192188971    -0.0209215884     0.0957658949
   34  C  3  X     -0.0000315496    -0.0002254158    -0.0000799077    -0.0000044091    -0.0000658937
   35  C  3  Y     -0.0000332630    -0.0002375221     0.0002873194    -0.0001561862    -0.0016634841
   36  C  3  Z      0.0001084417     0.0002513632    -0.0000980877     0.0001376464     0.0015308583
   37  C  3  X     -0.0001085598     0.0047966601    -0.0036525879    -0.0019864839     0.0014439061
   38  C  3  Y     -0.0003642624    -0.0042793570    -0.0064463716    -0.0051314023     0.0179747741
   39  C  3  Z      0.0000306301     0.0037761504     0.0049861122     0.0080619790    -0.0171585395
   40  C  3 XX     -0.0000574215     0.0000002969     0.0001767151     0.0002143876    -0.0011584443
   41  C  3 YY     -0.0000688566    -0.0003585839     0.0002680279    -0.0002521757    -0.0016626590
   42  C  3 ZZ     -0.0000993937    -0.0002671943     0.0003410195     0.0000662499    -0.0015998636
   43  C  3 XY     -0.0000161203    -0.0003470874    -0.0001358294     0.0000483352     0.0000478492
   44  C  3 XZ     -0.0000465864     0.0000694766     0.0001148703    -0.0000398207    -0.0001170731
   45  C  3 YZ     -0.0000015163     0.0004732728     0.0000279589     0.0005710229     0.0003098590
   46  C  4  S     -0.0000024348    -0.0001537419     0.0002600580    -0.0018567844    -0.0205797005
   47  C  4  S     -0.0000800671     0.0001647853     0.0000934079     0.0002177137    -0.0021745914
   48  C  4  S      0.0027094186     0.0171556053     0.0026541863     0.0152580226    -0.0312070469
   49  C  4  X     -0.0000690594    -0.0000513731     0.0001174951    -0.0000664694     0.0001142490
   50  C  4  Y     -0.0000035685     0.0002178512    -0.0001235572    -0.0001338833    -0.0001859237
   51  C  4  Z     -0.0000598073    -0.0000113743     0.0002230062    -0.0000648109     0.0004767625
   52  C  4  X      0.0002343581     0.0028979754     0.0012923725     0.0033958612    -0.0096533155
   53  C  4  Y      0.0014709466     0.0056311136     0.0014800296     0.0033879054    -0.0042848986
   54  C  4  Z     -0.0001696498     0.0006539126     0.0009055812     0.0021058542    -0.0076250663
   55  C  4 XX     -0.0000641786    -0.0001170242     0.0000322655    -0.0001171532     0.0005567253
   56  C  4 YY     -0.0000225648     0.0000169478     0.0001144373    -0.0003289577    -0.0000493359
   57  C  4 ZZ      0.0000097388     0.0001849393    -0.0000571835    -0.0000166301     0.0011075678
   58  C  4 XY     -0.0000187944    -0.0000757038    -0.0000278344    -0.0003524138    -0.0000854852
   59  C  4 XZ     -0.0000296159    -0.0000326239     0.0001303084    -0.0000982553     0.0009077342
   60  C  4 YZ     -0.0000390527     0.0001013252     0.0000044672    -0.0000708563    -0.0001376059
   61  C  5  S     -0.0000022931    -0.0000083135    -0.0003219661    -0.0105040415    -0.0036247333
   62  C  5  S      0.0001174712     0.0015170483    -0.0009895152    -0.0017537816     0.0002021608
   63  C  5  S     -0.0062554086    -0.0236100237     0.0060225406    -0.0336104449     0.0127254878
   64  C  5  X      0.0000228645    -0.0000162736    -0.0001059092     0.0001789777    -0.0001006074
   65  C  5  Y     -0.0000853694    -0.0001320109     0.0001036802     0.0004708049     0.0000162423
   66  C  5  Z     -0.0001053235     0.0000424919    -0.0000901797     0.0001666489    -0.0001351530
   67  C  5  X     -0.0019032006    -0.0082618885     0.0033501759    -0.0099078927     0.0028692443
   68  C  5  Y      0.0006386603     0.0041504453     0.0006429794    -0.0026927466    -0.0001885291
   69  C  5  Z     -0.0019593859    -0.0081262071     0.0011733555    -0.0089129268     0.0031567121
   70  C  5 XX      0.0000254257    -0.0003346549     0.0000067086     0.0005527907    -0.0001627304
   71  C  5 YY     -0.0000124429     0.0002320242    -0.0002555233     0.0007705492    -0.0000737971
   72  C  5 ZZ     -0.0000424859     0.0004540879    -0.0003229597     0.0003203880    -0.0002046477
   73  C  5 XY     -0.0000504984    -0.0000249724     0.0000801284     0.0007375304     0.0001517227
   74  C  5 XZ     -0.0000775446    -0.0002900564     0.0000731426     0.0005290772    -0.0003654522
   75  C  5 YZ      0.0000087115     0.0001130552    -0.0001025788     0.0006529890     0.0001727454
   76  C  6  S     -0.0000149856    -0.0078459947     0.0054246376    -0.9896738236    -0.0004157761
   77  C  6  S     -0.0005476688    -0.0035296748     0.0010019978    -0.0482663576     0.0021300993
   78  C  6  S      0.0110493000     0.0191843962    -0.0063217280     0.0998389373    -0.0154594802
   79  C  6  X      0.0001950110     0.0007119318     0.0002245457    -0.0002470338     0.0000481217
   80  C  6  Y      0.0000187045     0.0001658052     0.0002187334     0.0022812546     0.0001912045
   81  C  6  Z     -0.0000818423    -0.0004920721    -0.0003613929    -0.0002469075     0.0000265715
   82  C  6  X      0.0001286865    -0.0014930371     0.0001748745     0.0031261518    -0.0009714793
   83  C  6  Y     -0.0051453084    -0.0113109393     0.0017126668    -0.0270501028     0.0075594955
   84  C  6  Z      0.0011531220     0.0020958040     0.0010881552     0.0030988426     0.0011249322
   85  C  6 XX     -0.0000810251     0.0014482560    -0.0000160902    -0.0012685187     0.0002611783
   86  C  6 YY     -0.0000994775    -0.0001441193     0.0000032871    -0.0018764289    -0.0006093069
   87  C  6 ZZ     -0.0000890406    -0.0001074541     0.0003225647    -0.0013316168     0.0003592840
   88  C  6 XY     -0.0000437175    -0.0007897139     0.0002039889    -0.0000447550    -0.0000073245
   89  C  6 XZ      0.0000837533    -0.0004021418     0.0000300859     0.0000145106     0.0000199909
   90  C  6 YZ     -0.0000081027     0.0002546969     0.0000368608     0.0000158307     0.0002570356
   91  C  7  S     -0.0000030610    -0.0004737789    -0.0000431839    -0.0065222406    -0.0090027659
   92  C  7  S     -0.0001400771     0.0004876322     0.0000411284    -0.0012283921    -0.0014531646
   93  C  7  S     -0.0033475062    -0.0088233172     0.0067115890    -0.0242236600    -0.0216821165
   94  C  7  X      0.0000129824    -0.0000309684    -0.0002315940     0.0000424798     0.0000639051
   95  C  7  Y     -0.0000474600    -0.0001881411    -0.0003722090     0.0000335414    -0.0001102612
   96  C  7  Z      0.0000998475     0.0004476361     0.0000089018    -0.0001951167    -0.0000674229
   97  C  7  X      0.0006296987    -0.0050931512     0.0021879732     0.0002471696    -0.0011372223
   98  C  7  Y     -0.0001940613    -0.0007586863    -0.0014804836    -0.0049466167     0.0088070162
   99  C  7  Z      0.0015190837     0.0037264860    -0.0015377191     0.0088652375     0.0021410709
  100  C  7 XX      0.0000332092    -0.0002564110    -0.0000731194    -0.0001239943    -0.0001496514
  101  C  7 YY     -0.0000312890     0.0001312482     0.0000585237     0.0005206086     0.0015257215
  102  C  7 ZZ     -0.0000958046    -0.0003815701     0.0000073862     0.0013016141     0.0002482638
  103  C  7 XY      0.0000333702     0.0000599251     0.0000574336    -0.0000238759    -0.0002477375
  104  C  7 XZ     -0.0001129727     0.0003389708     0.0001326044    -0.0002630484    -0.0002215543
  105  C  7 YZ      0.0000023958    -0.0000619061     0.0001073714    -0.0007112049     0.0003807454
  106  C  8  S      0.0001904088    -0.0167462018    -0.9893603933    -0.0052516054    -0.0024193127
  107  C  8  S      0.0020534134    -0.0023488674    -0.0484545486     0.0006475981     0.0011047758
  108  C  8  S      0.0025832006    -0.0087939364     0.0336796952    -0.0070822093    -0.0109772633
  109  C  8  X     -0.0015133828    -0.0012639028    -0.0000943556    -0.0001816328     0.0000581711
  110  C  8  Y     -0.0011006663    -0.0008911296    -0.0001305621     0.0002358661     0.0000040882
  111  C  8  Z      0.0013092942     0.0012150372     0.0000038902    -0.0000684444     0.0000236309
  112  C  8  X      0.0261318021    -0.0119416266    -0.0499512673     0.0095841588     0.0110948426
  113  C  8  Y      0.0198671252    -0.0096105264    -0.0399944622     0.0075565698     0.0083304917
  114  C  8  Z     -0.0234868082     0.0114404102     0.0460290478    -0.0087283498    -0.0103968780
  115  C  8 XX     -0.0001335658     0.0014622436    -0.0018834228     0.0000741261     0.0001909716
  116  C  8 YY      0.0002559792     0.0006097926    -0.0008196155    -0.0000065296     0.0002167783
  117  C  8 ZZ      0.0000099574     0.0011276395    -0.0015146318     0.0001982916     0.0002019834
  118  C  8 XY     -0.0009711968     0.0013832146    -0.0024374740     0.0000432030    -0.0000332330
  119  C  8 XZ      0.0010856702    -0.0018937587     0.0028850269     0.0000814095     0.0000202501
  120  C  8 YZ      0.0008573999    -0.0013149131     0.0022034324     0.0002215550    -0.0000213308
  121  N  9  S     -0.9881409418     0.0000446415    -0.0005328835    -0.0000139722    -0.0000094890
  122  N  9  S      0.0464208669    -0.0022344901    -0.0004172176     0.0005222394     0.0004492576
  123  N  9  S     -0.0529561222     0.0226661505     0.0654996231    -0.0106250660    -0.0111153319
  124  N  9  X      0.0025865024    -0.0007633938     0.0011615209     0.0000361811     0.0000000539
  125  N  9  Y      0.0021331479    -0.0006127157     0.0009612647     0.0000521725     0.0000095142
  126  N  9  Z     -0.0024211114     0.0006504942    -0.0010825720    -0.0000389885     0.0000271389
  127  N  9  X      0.0086835267    -0.0043390380    -0.0140687162     0.0017047986     0.0018353261
  128  N  9  Y      0.0074244176    -0.0033470779    -0.0114728090     0.0015991737     0.0016385879
  129  N  9  Z     -0.0082318789     0.0036877132     0.0129839622    -0.0016766548    -0.0015507490
  130  N  9 XX     -0.0030093944    -0.0006946873    -0.0005901697     0.0001381241     0.0000600121
  131  N  9 YY     -0.0032586441    -0.0006951689    -0.0007224619     0.0000800917     0.0000720440
  132  N  9 ZZ     -0.0031211901    -0.0006846539    -0.0006549434     0.0000895043     0.0000921510
  133  N  9 XY      0.0005670425    -0.0002335242     0.0005219496    -0.0000501030    -0.0000608747
  134  N  9 XZ     -0.0006585697     0.0002501468    -0.0005562825     0.0000137738     0.0000455577
  135  N  9 YZ     -0.0005097898     0.0002587122    -0.0004784458     0.0000395932     0.0000429751
  136  C 10  S     -0.0000116081     0.0002727785     0.0014145908     0.0006219193    -0.0076348384
  137  C 10  S      0.0003691401     0.0005631735     0.0002489488     0.0004504009    -0.0005314942
  138  C 10  S      0.0038505437     0.0075660725    -0.0014968564    -0.0027525081     0.0058765638
  139  C 10  X      0.0000086533     0.0003281353    -0.0000761473    -0.0001473458    -0.0000843073
  140  C 10  Y      0.0000092249     0.0002272004     0.0001598110     0.0001573737    -0.0000435218
  141  C 10  Z     -0.0000132451    -0.0001870557    -0.0001150596     0.0000743126     0.0001387913
  142  C 10  X     -0.0036884827    -0.0138075457     0.0040240255     0.0041267202    -0.0049456206
  143  C 10  Y      0.0036868381     0.0004583223     0.0017134200    -0.0005572019     0.0010736539
  144  C 10  Z      0.0003717722     0.0042433912    -0.0012282337    -0.0016272748     0.0008180393
  145  C 10 XX      0.0000872484    -0.0000682701     0.0001244476     0.0000934653     0.0002143948
  146  C 10 YY      0.0000457812     0.0001157003     0.0002713408     0.0001156071    -0.0000025566
  147  C 10 ZZ      0.0000409720     0.0000581266     0.0001099675     0.0001210238     0.0000304812
  148  C 10 XY     -0.0000436472     0.0000398065     0.0000220402     0.0000346904    -0.0001067399
  149  C 10 XZ     -0.0000313774     0.0000686146    -0.0000239864     0.0000180624    -0.0000108495
  150  C 10 YZ      0.0000145287     0.0000807220    -0.0000615556    -0.0000166095     0.0001403429
  151  C 11  S     -0.0000070214     0.0004256621     0.0001233371    -0.0001041352    -0.0001214510
  152  C 11  S      0.0002542627     0.0004514044    -0.0000149006    -0.0001538613     0.0002357299
  153  C 11  S      0.0012548915     0.0113266987     0.0003439104    -0.0007932498     0.0020940458
  154  C 11  X     -0.0000638476    -0.0002831443    -0.0001550192    -0.0000235633    -0.0000691283
  155  C 11  Y      0.0001219554     0.0001512612     0.0002318534     0.0000605401    -0.0000585889
  156  C 11  Z     -0.0000587113     0.0001145272    -0.0000651515    -0.0000368021    -0.0000326315
  157  C 11  X      0.0002588146    -0.0026692244     0.0045451528     0.0018479613     0.0003196193
  158  C 11  Y     -0.0019085946    -0.0057167187    -0.0026983669     0.0004418992    -0.0011150397
  159  C 11  Z      0.0004494843     0.0008705276    -0.0003585504    -0.0001772173     0.0003716455
  160  C 11 XX      0.0000214035     0.0002433964    -0.0000029695    -0.0000511414    -0.0000322894
  161  C 11 YY      0.0001218360     0.0001687211     0.0001200046    -0.0000121773     0.0000346544
  162  C 11 ZZ      0.0000327760     0.0000518088     0.0000615349     0.0000046860     0.0000709020
  163  C 11 XY      0.0000169396    -0.0000663593    -0.0001872017    -0.0000999706     0.0000143559
  164  C 11 XZ      0.0000043450    -0.0000132288     0.0000172972     0.0000011319     0.0000129052
  165  C 11 YZ      0.0000009131     0.0000308040     0.0000772278     0.0000080182    -0.0000074718
  166  C 12  S     -0.0000092112    -0.0001337282     0.0000662450     0.0001114213     0.0000664762
  167  C 12  S      0.0000407590    -0.0001709122     0.0001845771     0.0001372286    -0.0000556216
  168  C 12  S      0.0010279422    -0.0045145493     0.0016849545    -0.0002151722     0.0041300559
  169  C 12  X      0.0000350932     0.0001109689    -0.0000014661    -0.0000405072    -0.0002305932
  170  C 12  Y     -0.0000251994    -0.0001980610     0.0000077850    -0.0000284847     0.0002359463
  171  C 12  Z     -0.0000101425     0.0000603716    -0.0000059711    -0.0000254198    -0.0000189125
  172  C 12  X      0.0008033398     0.0012032168    -0.0005813171    -0.0008500898     0.0050078096
  173  C 12  Y      0.0009500721    -0.0023456856     0.0014126207     0.0015734823    -0.0048226872
  174  C 12  Z     -0.0003015185    -0.0004781344     0.0000153636     0.0003662260    -0.0002759292
  175  C 12 XX      0.0000215389     0.0000145612     0.0000006357    -0.0000131229     0.0001689128
  176  C 12 YY     -0.0000053411    -0.0002039656    -0.0000144330     0.0000362657     0.0000719277
  177  C 12 ZZ     -0.0000355650    -0.0000749087     0.0000641550     0.0000351726     0.0000504994
  178  C 12 XY      0.0000449262     0.0001017051    -0.0000429874    -0.0000290788    -0.0001369209
  179  C 12 XZ     -0.0000272645    -0.0000624056     0.0000114624     0.0000411508    -0.0000149443
  180  C 12 YZ     -0.0000197876    -0.0000481916     0.0000243054     0.0000359820     0.0000552289
  181  C 13  S     -0.0000053199    -0.0000114347     0.0000012492     0.0000204216    -0.0002891860
  182  C 13  S     -0.0000103281    -0.0002058270     0.0000504925     0.0000534435    -0.0000067777
  183  C 13  S     -0.0004244956    -0.0008327810    -0.0009474900     0.0009577876    -0.0078684943
  184  C 13  X      0.0000102098    -0.0000570521    -0.0000078985    -0.0000076854     0.0000500744
  185  C 13  Y     -0.0000091157    -0.0000147044     0.0000161789     0.0000212618    -0.0000583070
  186  C 13  Z      0.0000043622    -0.0000051433     0.0000123169     0.0000046031     0.0000075597
  187  C 13  X     -0.0004884955     0.0002966179    -0.0011085160    -0.0008748729     0.0026340560
  188  C 13  Y     -0.0000648352     0.0002893847    -0.0001546686     0.0002067662    -0.0034168763
  189  C 13  Z      0.0000939177     0.0001342507     0.0002106478     0.0000395416    -0.0003789298
  190  C 13 XX     -0.0000027470    -0.0000151576    -0.0000111151     0.0000128936    -0.0000606824
  191  C 13 YY      0.0000170873     0.0000244215     0.0000044594    -0.0000027628    -0.0000985747
  192  C 13 ZZ     -0.0000284190    -0.0000707102     0.0000260448     0.0000164342     0.0000542356
  193  C 13 XY     -0.0000120756    -0.0000451149    -0.0000035998    -0.0000037394     0.0001115530
  194  C 13 XZ     -0.0000078767    -0.0000206851     0.0000067874     0.0000111196     0.0000253345
  195  C 13 YZ     -0.0000077721     0.0000121538    -0.0000005938    -0.0000072118    -0.0000210741
  196  C 14  S     -0.0000038161    -0.0000029910    -0.0000677096     0.0000021684    -0.0001508244
  197  C 14  S     -0.0000093285    -0.0000820477    -0.0000830925     0.0000186614    -0.0001804253
  198  C 14  S      0.0012288552     0.0025105366     0.0011475832    -0.0000012487     0.0024828792
  199  C 14  X      0.0000131245     0.0000690073     0.0000177343    -0.0000068067    -0.0000129888
  200  C 14  Y      0.0000005730     0.0000158951     0.0000224411     0.0000231476    -0.0000521025
  201  C 14  Z     -0.0000020671    -0.0000051625    -0.0000111801    -0.0000118659     0.0000046847
  202  C 14  X     -0.0002256261    -0.0005996588    -0.0013581899    -0.0003667542    -0.0003379281
  203  C 14  Y      0.0002655858     0.0011910457    -0.0002880360    -0.0003994938     0.0020365782
  204  C 14  Z      0.0000615110    -0.0001816521     0.0004808477     0.0002473871    -0.0000713059
  205  C 14 XX      0.0000024452    -0.0000168874     0.0000005372     0.0000037696    -0.0000265594
  206  C 14 YY      0.0000156318     0.0000032093    -0.0000124391     0.0000028115    -0.0000107875
  207  C 14 ZZ     -0.0000253052    -0.0000434489    -0.0000005720     0.0000170906    -0.0000255721
  208  C 14 XY      0.0000099286     0.0000071402     0.0000086507    -0.0000022282     0.0000096910
  209  C 14 XZ     -0.0000079583    -0.0000003203     0.0000003673    -0.0000007048    -0.0000051587
  210  C 14 YZ     -0.0000054942    -0.0000150583     0.0000111463     0.0000073099    -0.0000007440
  211  C 15  S     -0.0000059311     0.0000174573    -0.0002073452    -0.0000486763    -0.0000630814
  212  C 15  S     -0.0000980920     0.0001249790    -0.0000408976     0.0000333879    -0.0000498421
  213  C 15  S     -0.0016172756    -0.0066646813    -0.0044190675    -0.0005191195    -0.0033995416
  214  C 15  X      0.0000581442     0.0000748953     0.0000606457    -0.0000075227     0.0000124707
  215  C 15  Y     -0.0000666077    -0.0000929470    -0.0000440439    -0.0000142938     0.0000221586
  216  C 15  Z      0.0000028962    -0.0000120759     0.0000338536     0.0000110367     0.0000118911
  217  C 15  X      0.0004063268     0.0029014076     0.0019407821     0.0003641362     0.0006392085
  218  C 15  Y      0.0002338333     0.0001389395    -0.0023328980    -0.0008165150     0.0005496297
  219  C 15  Z     -0.0002536510    -0.0004936082    -0.0004248133    -0.0001215063    -0.0004032850
  220  C 15 XX     -0.0000109537    -0.0000633831    -0.0000737162    -0.0000086768     0.0000131130
  221  C 15 YY     -0.0000438632    -0.0000336027    -0.0000638768    -0.0000164090    -0.0000401007
  222  C 15 ZZ     -0.0000525036     0.0000139887     0.0000352207     0.0000310019    -0.0000066047
  223  C 15 XY      0.0000029548     0.0000999611     0.0000891592     0.0000220225    -0.0000031509
  224  C 15 XZ      0.0000026734    -0.0000115679     0.0000402996     0.0000187122     0.0000125598
  225  C 15 YZ     -0.0000111557    -0.0000033492    -0.0000078703    -0.0000048690    -0.0000001590
  226  H 16  S     -0.0000219220    -0.0006791269    -0.0002889002    -0.0000868804     0.0024166706
  227  H 16  S     -0.0002005006    -0.0023059369    -0.0007056967    -0.0015523796    -0.0068989705
  228  H 17  S      0.0001331391     0.0001672918     0.0002423808     0.0002457156    -0.0000377874
  229  H 17  S      0.0000657150    -0.0001370450     0.0005834509    -0.0004659737     0.0000993625
  230  H 18  S     -0.0000978298    -0.0007641260     0.0000197045    -0.0001391316     0.0001981448
  231  H 18  S     -0.0002782948    -0.0013800890     0.0000901918     0.0001077648    -0.0005142009
  232  H 19  S      0.0003667879     0.0008082039     0.0005392936     0.0026551357    -0.0001934991
  233  H 19  S     -0.0000913761     0.0017957639     0.0002471638    -0.0066561826    -0.0012700689
  234  H 20  S      0.0001053617    -0.0005275818     0.0003207580     0.0006591829     0.0004585040
  235  H 20  S      0.0005410615    -0.0012690430    -0.0000218061     0.0016985706     0.0013295174
  236  H 21  S      0.0000509518     0.0010229886    -0.0006850660     0.0004889947     0.0006071687
  237  H 21  S     -0.0005511404     0.0009688696     0.0001318426     0.0007298596     0.0007474320
  238  H 22  S      0.0000888726     0.0005012967     0.0001006867     0.0000037023     0.0001554011
  239  H 22  S     -0.0000431820     0.0020530685     0.0003186503    -0.0008723721    -0.0000398381
  240  H 23  S      0.0000706316     0.0000945918    -0.0000789674    -0.0001082112     0.0003293940
  241  H 23  S      0.0003549948     0.0009389040    -0.0001732448     0.0003921029     0.0007539828
  242  H 24  S     -0.0000203933     0.0000749406    -0.0000222041    -0.0000255185    -0.0000554430
  243  H 24  S      0.0000320432     0.0002356913    -0.0000800624    -0.0001904287    -0.0000573058
  244  H 25  S     -0.0000018684     0.0000877107     0.0000766373    -0.0000020159     0.0001655430
  245  H 25  S      0.0000115347     0.0001815230     0.0000815254    -0.0000275920     0.0002430561
  246  H 26  S     -0.0000403078    -0.0001274118    -0.0000289559    -0.0000242375     0.0000149245
  247  H 26  S      0.0000804610    -0.0002563602    -0.0000421999     0.0000016701     0.0001032981

                          6                7                8                9               10
                  -10.6037166523   -10.6030576463   -10.5977456237   -10.5959613667   -10.5912447997
    1  C  1  S      0.9330437879    -0.3222142718    -0.0008221403    -0.0002209910     0.0009678987
    2  C  1  S      0.0407767829    -0.0144962054     0.0018926897     0.0003631219     0.0006314246
    3  C  1  S     -0.0055549806     0.0254671243    -0.0202957756    -0.0210573831    -0.0014676567
    4  C  1  X     -0.0004422229    -0.0002189361    -0.0004344215    -0.0000598643     0.0000536195
    5  C  1  Y      0.0009970286     0.0003329093    -0.0000115594    -0.0001805376     0.0000334523
    6  C  1  Z     -0.0005920230     0.0001360527    -0.0000843112     0.0000360245    -0.0000337147
    7  C  1  X     -0.0181558306    -0.0281927747     0.0144702689     0.0092031758     0.0023245353
    8  C  1  Y      0.0173306049     0.0265085140     0.0017569630    -0.0030420164    -0.0008964263
    9  C  1  Z      0.0033297156     0.0024549868    -0.0029798343    -0.0007634250    -0.0013038558
   10  C  1 XX      0.0009397456    -0.0018159284    -0.0005113786    -0.0001072808    -0.0001566330
   11  C  1 YY      0.0019861252    -0.0020693010     0.0002661696     0.0000296487    -0.0001239015
   12  C  1 ZZ     -0.0000617308    -0.0001216196     0.0005404821    -0.0000329694    -0.0000761262
   13  C  1 XY     -0.0008091770     0.0017980305    -0.0000048557     0.0000996893     0.0002176031
   14  C  1 XZ     -0.0004843454     0.0003396581     0.0000102157     0.0000425030     0.0002631464
   15  C  1 YZ     -0.0007811272     0.0000494830     0.0000891450    -0.0000557161    -0.0001948481
   16  C  2  S     -0.0132111431     0.0048659237     0.0001433539     0.0001292889     0.0003428289
   17  C  2  S     -0.0017093220    -0.0002838252     0.0007692195    -0.0016196549     0.0004792078
   18  C  2  S      0.0233269390    -0.0155119307     0.0051162051     0.0268935943     0.0011513627
   19  C  2  X     -0.0007804222    -0.0004735769    -0.0001858674     0.0002039986     0.0000564011
   20  C  2  Y      0.0017081042    -0.0005183147    -0.0001715476     0.0000846319    -0.0000489813
   21  C  2  Z     -0.0000930472     0.0004801524     0.0000457294     0.0001468902     0.0000455742
   22  C  2  X      0.0305115552     0.0248419539     0.0018550750    -0.0139790501     0.0045544937
   23  C  2  Y      0.0224585031     0.0146135872     0.0023584289    -0.0037829854     0.0023546050
   24  C  2  Z     -0.0277545617    -0.0191457555    -0.0017144162     0.0037982685    -0.0048676213
   25  C  2 XX     -0.0000947916    -0.0000724132    -0.0002386313     0.0004583860    -0.0001850319
   26  C  2 YY     -0.0020063502     0.0007343148     0.0000880462    -0.0002615658     0.0000486568
   27  C  2 ZZ     -0.0003612671     0.0000990794     0.0003563099    -0.0003683847    -0.0003430674
   28  C  2 XY      0.0001611104    -0.0000126766     0.0000744986     0.0001095727     0.0000156813
   29  C  2 XZ     -0.0001341289    -0.0001851168    -0.0001228561    -0.0000374627     0.0003421247
   30  C  2 YZ      0.0010131673    -0.0005467087     0.0001354643    -0.0000934654     0.0000348036
   31  C  3  S     -0.0693972079     0.0157806228     0.0210048756     0.0034473477     0.0091774745
   32  C  3  S     -0.0000794726     0.0003581182    -0.0029741553    -0.0015145511    -0.0012017821
   33  C  3  S     -0.0266470645    -0.0203201660     0.0260303843     0.0094654218    -0.0062810565
   34  C  3  X     -0.0011234414    -0.0004156516    -0.0002652750    -0.0003621822    -0.0000936522
   35  C  3  Y      0.0002127464     0.0003147712    -0.0005420633    -0.0000529966     0.0004372380
   36  C  3  Z      0.0004743147     0.0000136297    -0.0002140656    -0.0004074456     0.0006008819
   37  C  3  X      0.0005144004    -0.0025675139     0.0051641145     0.0053547745     0.0009656156
   38  C  3  Y     -0.0114980813    -0.0086040076     0.0089174985     0.0042764294    -0.0000410842
   39  C  3  Z      0.0100433896     0.0055415965    -0.0079420067    -0.0057730047    -0.0057727956
   40  C  3 XX     -0.0014055932     0.0005604820     0.0007818258     0.0004104110     0.0001600647
   41  C  3 YY      0.0002626073     0.0000059564    -0.0005688242     0.0000343027     0.0014885521
   42  C  3 ZZ     -0.0003205941     0.0000629117     0.0004851103     0.0005743435     0.0000736245
   43  C  3 XY     -0.0005338509    -0.0001808826     0.0000225112    -0.0000407022    -0.0002998685
   44  C  3 XZ      0.0008296844    -0.0003911284     0.0009159241     0.0004934598    -0.0000983688
   45  C  3 YZ      0.0001256242    -0.0000775187     0.0002489462    -0.0003412810     0.0008087430
   46  C  4  S     -0.0016902811     0.0022773704    -0.9351134980    -0.3235571648     0.0016322451
   47  C  4  S     -0.0013402755     0.0012601969    -0.0398412707    -0.0153744136     0.0005871931
   48  C  4  S      0.0253435199     0.0024919423     0.0266761030     0.0244622021    -0.0013512190
   49  C  4  X      0.0000210109     0.0000621808    -0.0013818746    -0.0002667678    -0.0000992964
   50  C  4  Y     -0.0000442289     0.0001922986    -0.0006814164    -0.0021815965    -0.0000370084
   51  C  4  Z      0.0001963604     0.0002318945    -0.0005483850     0.0008290805    -0.0002371704
   52  C  4  X      0.0081464770    -0.0006116357     0.0010351180     0.0001141428    -0.0014813293
   53  C  4  Y      0.0094134386     0.0012181878     0.0035927072     0.0035834002    -0.0020528737
   54  C  4  Z      0.0027022012     0.0005708612    -0.0012015937    -0.0022697817    -0.0013328173
   55  C  4 XX      0.0003360361    -0.0001601189    -0.0000856406     0.0000548644     0.0000599390
   56  C  4 YY     -0.0001612374     0.0003117818    -0.0011599712    -0.0017755234    -0.0002093824
   57  C  4 ZZ     -0.0002020092     0.0004389435    -0.0000857679    -0.0002550841    -0.0001694298
   58  C  4 XY      0.0001605857    -0.0000614292    -0.0005481104    -0.0000185794    -0.0000949220
   59  C  4 XZ      0.0003270465     0.0000418603    -0.0007477065    -0.0004959608    -0.0001874128
   60  C  4 YZ     -0.0001144871     0.0001321787     0.0000197342     0.0007105751    -0.0003293368
   61  C  5  S     -0.0003267444     0.0002041985    -0.3233539649     0.9353436134     0.0019940867
   62  C  5  S     -0.0002906471     0.0000416305    -0.0124272508     0.0406949322     0.0006712895
   63  C  5  S     -0.0223503409    -0.0050653395    -0.0035671199    -0.0356321611    -0.0029539117
   64  C  5  X      0.0000199424     0.0000418865    -0.0005177243     0.0012607324    -0.0000650208
   65  C  5  Y      0.0000127148    -0.0001996077    -0.0016340482    -0.0012351752    -0.0001540671
   66  C  5  Z     -0.0002644283     0.0000099448     0.0002960759     0.0013465666    -0.0001938152
   67  C  5  X     -0.0053761084    -0.0016668209     0.0006217590    -0.0011505132    -0.0018921541
   68  C  5  Y      0.0030822319     0.0010363505     0.0019989896     0.0046334160     0.0008877181
   69  C  5  Z     -0.0065055202    -0.0024889473    -0.0000471892    -0.0018547562    -0.0028835976
   70  C  5 XX      0.0001347552     0.0000646904    -0.0000844555     0.0000109180     0.0000817539
   71  C  5 YY     -0.0000779621    -0.0000945362     0.0009058500     0.0014627506     0.0000966211
   72  C  5 ZZ     -0.0002585208     0.0000663606     0.0000059282     0.0006896590    -0.0004568158
   73  C  5 XY     -0.0001036285    -0.0001002741     0.0001284026     0.0002030798    -0.0000688977
   74  C  5 XZ     -0.0000101664    -0.0000136871    -0.0002708342     0.0010082099    -0.0002159100
   75  C  5 YZ     -0.0000811496     0.0000529064    -0.0003565965    -0.0009786483    -0.0000071972
   76  C  6  S     -0.0015533194     0.0011468116     0.0052673136    -0.0095991915     0.0067736557
   77  C  6  S     -0.0012735349    -0.0008729552    -0.0004510539     0.0034020091    -0.0012561137
   78  C  6  S      0.0235930349     0.0246417096     0.0051154878    -0.0231259617    -0.0053003625
   79  C  6  X      0.0006339910     0.0002380506     0.0000155202     0.0005602458    -0.0000708455
   80  C  6  Y     -0.0002567721     0.0000247704     0.0002732917     0.0000789349     0.0000697715
   81  C  6  Z     -0.0001334994    -0.0001864707    -0.0000739089     0.0006850928     0.0007488276
   82  C  6  X     -0.0001426705     0.0058810887    -0.0015789363    -0.0063666283     0.0010001663
   83  C  6  Y     -0.0147262079    -0.0087015956    -0.0012017883     0.0127753581    -0.0046067671
   84  C  6  Z      0.0012477876     0.0014338220     0.0018089670    -0.0018034672    -0.0033360192
   85  C  6 XX      0.0000896977    -0.0000538543     0.0001693710    -0.0007036089     0.0001292584
   86  C  6 YY      0.0004959721    -0.0002135460    -0.0005578280    -0.0003343828     0.0000672987
   87  C  6 ZZ     -0.0002584954    -0.0001507325     0.0001383963    -0.0001517384     0.0015692468
   88  C  6 XY     -0.0005203060    -0.0000800074     0.0001376865    -0.0008348325     0.0000910675
   89  C  6 XZ      0.0002760551     0.0001093846     0.0001867803    -0.0006941389    -0.0001425598
   90  C  6 YZ      0.0000242384     0.0000225313     0.0001806513    -0.0006648840    -0.0008157442
   91  C  7  S      0.0004924639     0.0003666803    -0.0020304494     0.0013486371    -0.9896042337
   92  C  7  S     -0.0004973284     0.0004612183     0.0005809785    -0.0003672072    -0.0443938366
   93  C  7  S      0.0033497164    -0.0017178083    -0.0139435021     0.0081158784     0.0480043057
   94  C  7  X      0.0001171862     0.0001678929    -0.0001554299     0.0000609847    -0.0003385972
   95  C  7  Y     -0.0006467607    -0.0003345902     0.0003929869     0.0003453039     0.0005397923
   96  C  7  Z      0.0000015564     0.0001618688     0.0002692269    -0.0003545250     0.0014247896
   97  C  7  X      0.0042369029    -0.0035113734     0.0033295649    -0.0019050140     0.0015025719
   98  C  7  Y     -0.0031936659    -0.0023981344     0.0038448656     0.0001154909    -0.0019613208
   99  C  7  Z     -0.0003041765     0.0012203471     0.0062545192    -0.0042980846    -0.0042512179
  100  C  7 XX      0.0002316448    -0.0000469441    -0.0000370214     0.0000125442    -0.0006328591
  101  C  7 YY      0.0002086134     0.0001307982    -0.0001347967    -0.0001574135    -0.0004049680
  102  C  7 ZZ      0.0001047588    -0.0000326267    -0.0004927515     0.0004375450    -0.0008132283
  103  C  7 XY     -0.0000814648     0.0002429665    -0.0000882666    -0.0000096176     0.0000008461
  104  C  7 XZ     -0.0003778755     0.0000323626    -0.0001792487     0.0001107701     0.0000286300
  105  C  7 YZ      0.0003136057     0.0000249080    -0.0004481963    -0.0000213013    -0.0001963010
  106  C  8  S     -0.0007695064     0.0017285254    -0.0000653061    -0.0003850091     0.0001217015
  107  C  8  S      0.0009359649     0.0001748689     0.0003400979     0.0006558933    -0.0000585036
  108  C  8  S     -0.0297303698    -0.0145972591    -0.0024410731     0.0012305368    -0.0039035082
  109  C  8  X      0.0001768401     0.0001281694     0.0000613434     0.0000792913     0.0000475902
  110  C  8  Y      0.0003427459     0.0004012207     0.0000558905    -0.0001049647    -0.0000293317
  111  C  8  Z     -0.0002399618    -0.0002652680     0.0000262879     0.0001171859    -0.0001306826
  112  C  8  X      0.0273490955     0.0134049845     0.0030262080     0.0013678280     0.0029958955
  113  C  8  Y      0.0187402122     0.0101754726     0.0024016578    -0.0002081199     0.0029482578
  114  C  8  Z     -0.0238403222    -0.0126433632    -0.0034614881     0.0010106449    -0.0020011203
  115  C  8 XX      0.0001662669    -0.0001417992     0.0000045581    -0.0000399798     0.0000255454
  116  C  8 YY      0.0002846118    -0.0002446430     0.0000144509     0.0001553381     0.0000260606
  117  C  8 ZZ      0.0001668446    -0.0002009826     0.0000420971     0.0001843284     0.0000309814
  118  C  8 XY      0.0000273130    -0.0001300456    -0.0000222397    -0.0000923603     0.0000705610
  119  C  8 XZ     -0.0001471447     0.0001529684     0.0000180455     0.0000383179    -0.0000840502
  120  C  8 YZ     -0.0001489917     0.0001779252     0.0000507275    -0.0000794419    -0.0000403833
  121  N  9  S     -0.0000173505    -0.0000126066    -0.0000046233    -0.0000007272    -0.0000005933
  122  N  9  S      0.0009238080     0.0006200004     0.0001999547     0.0000484052     0.0000797258
  123  N  9  S     -0.0247560872    -0.0131965315    -0.0037622781    -0.0006093188    -0.0026158177
  124  N  9  X     -0.0000275919     0.0001355686     0.0000487296    -0.0000666818    -0.0000247439
  125  N  9  Y      0.0001033216     0.0001317705     0.0000252687     0.0000027556    -0.0000603465
  126  N  9  Z     -0.0000034632    -0.0000928220     0.0000182169    -0.0000468146    -0.0000362572
  127  N  9  X      0.0036839401     0.0021785565     0.0008010483    -0.0003223173     0.0004043332
  128  N  9  Y      0.0040794887     0.0020076630     0.0006081181     0.0001664824     0.0000640643
  129  N  9  Z     -0.0037763524    -0.0018703689    -0.0003788189    -0.0004836055    -0.0007289726
  130  N  9 XX      0.0002113749     0.0001773748     0.0000283828     0.0000323591     0.0000128062
  131  N  9 YY      0.0001184899     0.0001261688     0.0000386667     0.0000084863     0.0000470351
  132  N  9 ZZ      0.0001797704     0.0001701978     0.0000741030    -0.0000192621    -0.0000227918
  133  N  9 XY     -0.0001359250    -0.0000043672    -0.0000288771     0.0000024680    -0.0000006169
  134  N  9 XZ      0.0001005755    -0.0000284310     0.0000055232     0.0000121558     0.0000502260
  135  N  9 YZ      0.0001368845    -0.0000000053     0.0000003079     0.0000233102     0.0000207581
  136  C 10  S      0.3222310745     0.9355381242     0.0016744968     0.0004654781     0.0005888706
  137  C 10  S      0.0127082907     0.0391280716    -0.0005879055    -0.0004228412    -0.0002597817
  138  C 10  S      0.0335144819    -0.0168555584     0.0036919395     0.0012111368     0.0001066665
  139  C 10  X      0.0008112534    -0.0001677727     0.0003386397     0.0000634367     0.0000542256
  140  C 10  Y     -0.0007221792     0.0001226428     0.0000618958    -0.0000604145    -0.0000145523
  141  C 10  Z     -0.0000960150     0.0000365863    -0.0000170330    -0.0000683389    -0.0001474210
  142  C 10  X      0.0031714850    -0.0174879955    -0.0070469752    -0.0026402777    -0.0006659669
  143  C 10  Y     -0.0045133307     0.0183463842    -0.0067160041    -0.0024068769    -0.0013122024
  144  C 10  Z     -0.0006692675     0.0019386210     0.0018366336     0.0008535147     0.0012239152
  145  C 10 XX     -0.0007442999     0.0024019791    -0.0000435784     0.0000063865    -0.0000397187
  146  C 10 YY     -0.0005796562     0.0024137510    -0.0000302197    -0.0000653292     0.0000371527
  147  C 10 ZZ     -0.0005132998    -0.0005623279    -0.0001639013    -0.0001105980    -0.0000560775
  148  C 10 XY      0.0012021007    -0.0008391481    -0.0000201208    -0.0000544590    -0.0000641263
  149  C 10 XZ     -0.0000213709    -0.0008094019     0.0000178452     0.0000293578    -0.0000196944
  150  C 10 YZ     -0.0002939052    -0.0002898812    -0.0000363554    -0.0000231163     0.0000178498
  151  C 11  S      0.0055040180     0.0147934895     0.0007163896     0.0000873518     0.0001111983
  152  C 11  S     -0.0000513079    -0.0001894930     0.0003780860     0.0000966754     0.0000343798
  153  C 11  S     -0.0184546559     0.0216588653     0.0069331259     0.0009861191     0.0011361388
  154  C 11  X      0.0006659250     0.0015614321    -0.0002473923    -0.0000079749    -0.0000441105
  155  C 11  Y     -0.0002005108     0.0004359643     0.0000919302    -0.0000581234     0.0000103392
  156  C 11  Z     -0.0002340611    -0.0004578119     0.0000596120    -0.0000037749     0.0000197843
  157  C 11  X      0.0016110594     0.0000377403    -0.0008861383    -0.0015241418    -0.0002142429
  158  C 11  Y      0.0122087850    -0.0073507921    -0.0019048015     0.0007629921    -0.0003064625
  159  C 11  Z     -0.0015717560     0.0009592294     0.0006552633     0.0003239157    -0.0002295906
  160  C 11 XX     -0.0005225151    -0.0020365579     0.0001222859     0.0000269778     0.0000561726
  161  C 11 YY      0.0000477028    -0.0002119705     0.0000764418    -0.0000036124     0.0000206557
  162  C 11 ZZ     -0.0000661228    -0.0001824041     0.0001042407     0.0000126543    -0.0000003381
  163  C 11 XY     -0.0000907901    -0.0003896585    -0.0000906403     0.0000578578     0.0000071947
  164  C 11 XZ      0.0001505150     0.0006155046    -0.0000254321    -0.0000054508     0.0000249697
  165  C 11 YZ     -0.0000128767     0.0001224136     0.0000003892    -0.0000154980     0.0000234225
  166  C 12  S      0.0066740746     0.0181758053    -0.0005903242    -0.0003205920    -0.0007400562
  167  C 12  S      0.0000077749    -0.0000308086    -0.0001974186    -0.0001446367    -0.0000675397
  168  C 12  S     -0.0205668996     0.0217240828    -0.0071611357    -0.0012854743    -0.0013260612
  169  C 12  X      0.0001888283    -0.0004294914     0.0000478069     0.0000084577     0.0000244544
  170  C 12  Y     -0.0007863235    -0.0015958839    -0.0000784395     0.0000302550    -0.0000146062
  171  C 12  Z      0.0000770326     0.0003223414    -0.0000404357     0.0000136956    -0.0000215712
  172  C 12  X     -0.0120727791     0.0072950845    -0.0007048244     0.0001990667    -0.0003789826
  173  C 12  Y     -0.0015447292     0.0004675553    -0.0046954458    -0.0023306446    -0.0009913565
  174  C 12  Z      0.0032939256    -0.0018913158     0.0011396344     0.0001507771     0.0000024654
  175  C 12 XX      0.0000539280    -0.0001929311     0.0000043948    -0.0000050471    -0.0000264972
  176  C 12 YY     -0.0005701009    -0.0020723687    -0.0001753362    -0.0000615599    -0.0000451051
  177  C 12 ZZ     -0.0000557222    -0.0001005639    -0.0000547477    -0.0000424074     0.0000179189
  178  C 12 XY     -0.0001094181    -0.0003567180    -0.0000049445    -0.0000274031     0.0000027364
  179  C 12 XZ      0.0000226785     0.0000814587     0.0000265030     0.0000068644    -0.0000187470
  180  C 12 YZ      0.0001261376     0.0004066591     0.0000531411     0.0000012076    -0.0000263729
  181  C 13  S      0.0009032357     0.0009727622    -0.0003419810    -0.0001844529    -0.0002225552
  182  C 13  S     -0.0001517469    -0.0005530866    -0.0002135440    -0.0000699516    -0.0000566655
  183  C 13  S      0.0196916581    -0.0099804372     0.0007764555    -0.0003481438     0.0002744130
  184  C 13  X     -0.0002021056    -0.0001371702    -0.0000536092     0.0000063937    -0.0000104788
  185  C 13  Y      0.0001404336    -0.0000466025    -0.0000113854    -0.0000206785     0.0000021481
  186  C 13  Z      0.0000198347     0.0000454773     0.0000212827    -0.0000037094     0.0000187099
  187  C 13  X      0.0015726611     0.0029375136     0.0015146103     0.0011229411     0.0003113795
  188  C 13  Y      0.0087840737    -0.0019067335     0.0008144390    -0.0000242222     0.0002787082
  189  C 13  Z     -0.0015254992    -0.0005102452    -0.0006116971    -0.0002206519    -0.0000899088
  190  C 13 XX      0.0001006388     0.0001515741    -0.0000156375    -0.0000144359    -0.0000061743
  191  C 13 YY      0.0001631045     0.0002257904    -0.0000095814    -0.0000061973     0.0000059885
  192  C 13 ZZ     -0.0000859880    -0.0001366511    -0.0000306483    -0.0000085670    -0.0000048326
  193  C 13 XY     -0.0000826432    -0.0000613244    -0.0000171703     0.0000091172    -0.0000111870
  194  C 13 XZ     -0.0000425154    -0.0000829225     0.0000093164    -0.0000018093    -0.0000060616
  195  C 13 YZ     -0.0000155102    -0.0000513503    -0.0000072048     0.0000040495     0.0000000428
  196  C 14  S      0.0000899607    -0.0006927859    -0.0001751346    -0.0000288560    -0.0001131787
  197  C 14  S      0.0000958123    -0.0006467491    -0.0000952813    -0.0000183876    -0.0000241346
  198  C 14  S     -0.0164456147     0.0019341029    -0.0003516196    -0.0004335822    -0.0002662109
  199  C 14  X      0.0000581519     0.0001953977     0.0000425060    -0.0000018127     0.0000128844
  200  C 14  Y     -0.0000456003    -0.0002011991     0.0000166723    -0.0000118257     0.0000025799
  201  C 14  Z     -0.0000191987    -0.0000163817    -0.0000236188    -0.0000001098     0.0000060434
  202  C 14  X      0.0045978697    -0.0018084578     0.0004773515     0.0006441250     0.0000821078
  203  C 14  Y     -0.0044594551     0.0017713209     0.0007409032     0.0004036715     0.0000493212
  204  C 14  Z     -0.0004620938     0.0002174757    -0.0001309632    -0.0002162808    -0.0000762694
  205  C 14 XX     -0.0000378336    -0.0001372054    -0.0000340812    -0.0000075126    -0.0000057168
  206  C 14 YY     -0.0000235014    -0.0001348730     0.0000047455     0.0000062646    -0.0000027752
  207  C 14 ZZ     -0.0000342293    -0.0002342138    -0.0000083174    -0.0000079787    -0.0000010832
  208  C 14 XY     -0.0000897647    -0.0000380731     0.0000036379     0.0000035328     0.0000005608
  209  C 14 XZ      0.0000178786    -0.0000238952    -0.0000013084     0.0000010694     0.0000011782
  210  C 14 YZ      0.0000316313    -0.0000075196    -0.0000020027    -0.0000010266    -0.0000039930
  211  C 15  S      0.0007681671     0.0007823495    -0.0000583965     0.0000836642    -0.0000220005
  212  C 15  S     -0.0001242091    -0.0005830141     0.0000894545     0.0000033824     0.0000185441
  213  C 15  S      0.0186579862    -0.0100783172    -0.0035181028     0.0008136964    -0.0004800456
  214  C 15  X     -0.0001378791     0.0000487240     0.0000358773    -0.0000028120     0.0000052882
  215  C 15  Y      0.0001781892     0.0001415506    -0.0000636325     0.0000014103    -0.0000031467
  216  C 15  Z      0.0000242688    -0.0000199971    -0.0000105839    -0.0000024119     0.0000061520
  217  C 15  X     -0.0082964439     0.0017476617     0.0013436953    -0.0005739966     0.0002320277
  218  C 15  Y     -0.0014662751    -0.0032355980    -0.0001173650     0.0008503238    -0.0001037292
  219  C 15  Z      0.0019989501    -0.0000327879    -0.0003462619     0.0000183298     0.0000386503
  220  C 15 XX      0.0001687725     0.0002219378    -0.0000340253     0.0000245884    -0.0000075270
  221  C 15 YY      0.0000964660     0.0001607874    -0.0000359000     0.0000033963    -0.0000005256
  222  C 15 ZZ     -0.0000723737    -0.0001428463     0.0000354653    -0.0000123840     0.0000077802
  223  C 15 XY     -0.0000881367    -0.0000602480     0.0000625274    -0.0000247619     0.0000136893
  224  C 15 XZ     -0.0000413233    -0.0000966999     0.0000102586    -0.0000063836    -0.0000016246
  225  C 15 YZ     -0.0000209289    -0.0000342799    -0.0000086687    -0.0000004363     0.0000088011
  226  H 16  S     -0.0008465084    -0.0008549926     0.0005432173     0.0005277269     0.0010302030
  227  H 16  S     -0.0023665590    -0.0010154617     0.0013043813     0.0019855680     0.0024288842
  228  H 17  S      0.0007408459     0.0000853390     0.0029083911     0.0006198556    -0.0003533737
  229  H 17  S      0.0014028159     0.0001633107    -0.0064051282    -0.0039734900    -0.0010150917
  230  H 18  S     -0.0003757303    -0.0004005095     0.0012785845    -0.0026766021    -0.0003960735
  231  H 18  S     -0.0003472062    -0.0006072085    -0.0008896761     0.0075933644    -0.0010773698
  232  H 19  S      0.0008901239     0.0001387362    -0.0000269770    -0.0009374137     0.0010993372
  233  H 19  S      0.0028144204     0.0003122614    -0.0004780136    -0.0019482324     0.0022839294
  234  H 20  S      0.0004893701    -0.0005175167     0.0012619615    -0.0006960521     0.0011105688
  235  H 20  S      0.0013345187    -0.0010991887     0.0006309386    -0.0004619559    -0.0081911325
  236  H 21  S     -0.0007059485     0.0006652535    -0.0004770260     0.0002359171     0.0009321686
  237  H 21  S     -0.0007950277     0.0009948173    -0.0014559072     0.0006359598    -0.0087237333
  238  H 22  S     -0.0011520362     0.0004682078     0.0002422733    -0.0000932275     0.0000056275
  239  H 22  S     -0.0030776031    -0.0007018838    -0.0002123801    -0.0003456468     0.0000428905
  240  H 23  S     -0.0012612295     0.0003637761     0.0000736145     0.0001483609    -0.0000062452
  241  H 23  S     -0.0020872997    -0.0002319756    -0.0005430011    -0.0007142404    -0.0003631154
  242  H 24  S      0.0005808780     0.0003363616     0.0001471290     0.0000381525     0.0000378377
  243  H 24  S      0.0009691233     0.0010196542     0.0003615348     0.0001995000     0.0001097309
  244  H 25  S     -0.0002947946     0.0003642318     0.0000507306    -0.0000074303     0.0000098480
  245  H 25  S     -0.0001720024     0.0006993313     0.0000703481    -0.0000140540     0.0000140454
  246  H 26  S      0.0005372340     0.0003536705    -0.0000479540     0.0000136557    -0.0000013639
  247  H 26  S      0.0010123485     0.0011152276    -0.0000452960     0.0000674855    -0.0000167780

                         11               12               13               14               15
                  -10.5869810950   -10.5862541736   -10.5848784026   -10.5841584871   -10.5830198967
    1  C  1  S      0.0006584821     0.0003154158    -0.0004661928    -0.0003696949     0.0002042258
    2  C  1  S     -0.0000647524    -0.0002675816     0.0002339831     0.0002726195     0.0000674846
    3  C  1  S      0.0040489572    -0.0088685305     0.0010305666    -0.0027959406     0.0089592556
    4  C  1  X     -0.0005622446     0.0001963818     0.0002079943     0.0001340026     0.0000613486
    5  C  1  Y      0.0000851253     0.0001800036    -0.0001195409    -0.0001588684     0.0003643989
    6  C  1  Z      0.0002514621    -0.0001006608    -0.0000181902     0.0000215775    -0.0000934052
    7  C  1  X      0.0208277691    -0.0085297377    -0.0034233711    -0.0020135578     0.0032591155
    8  C  1  Y     -0.0036308839     0.0004713685     0.0059281647     0.0083889309    -0.0195389880
    9  C  1  Z     -0.0065477126     0.0029272030    -0.0003695544    -0.0014372573     0.0042705013
   10  C  1 XX      0.0000467668     0.0000180495     0.0001295756     0.0001564663    -0.0002314746
   11  C  1 YY     -0.0004219569     0.0001356272     0.0000016962    -0.0000400815    -0.0001055976
   12  C  1 ZZ     -0.0000044551    -0.0001161544     0.0000757714     0.0000834814     0.0000054050
   13  C  1 XY     -0.0000298506    -0.0000342604     0.0000108296     0.0000498849    -0.0000355114
   14  C  1 XZ     -0.0000145671    -0.0000126585    -0.0000085913    -0.0000039448     0.0000206733
   15  C  1 YZ      0.0000160563     0.0000479059    -0.0000158870    -0.0000227485     0.0001332050
   16  C  2  S      0.0001042274    -0.0000875245     0.0000657573     0.0001394094    -0.0003953283
   17  C  2  S     -0.0000877874    -0.0000278668    -0.0001886366    -0.0003290471     0.0004801253
   18  C  2  S     -0.0061714106     0.0038565143     0.0001470351    -0.0009700151     0.0079055473
   19  C  2  X      0.0001196642    -0.0000392997    -0.0000583700    -0.0001194388     0.0002772718
   20  C  2  Y      0.0000843132    -0.0000911636     0.0000343658     0.0000876974    -0.0001800043
   21  C  2  Z     -0.0000346729    -0.0000316722     0.0000501133     0.0000410034     0.0000052673
   22  C  2  X     -0.0126987129     0.0040603075     0.0042969831     0.0036781174    -0.0041667298
   23  C  2  Y     -0.0027278082    -0.0010776134     0.0036509167     0.0036802399    -0.0081438883
   24  C  2  Z      0.0066430199    -0.0008573306    -0.0041643929    -0.0040788990     0.0063917799
   25  C  2 XX     -0.0000117008    -0.0000145236     0.0000078135    -0.0000247442     0.0001095443
   26  C  2 YY      0.0000323057     0.0000419613    -0.0000624250    -0.0000811740     0.0002153031
   27  C  2 ZZ     -0.0000089063    -0.0000174783    -0.0000349795    -0.0000714119     0.0001432834
   28  C  2 XY      0.0001597342    -0.0000870594     0.0000038921     0.0000324994    -0.0001034502
   29  C  2 XZ     -0.0000354522     0.0000501558    -0.0000442514    -0.0000507349     0.0000151212
   30  C  2 YZ     -0.0000444506    -0.0000123684     0.0000185850     0.0000093640    -0.0000911800
   31  C  3  S     -0.0000279071     0.0003530431    -0.0000612701     0.0000331126    -0.0000012553
   32  C  3  S     -0.0006088652     0.0001517259     0.0001164568    -0.0001244924     0.0004224558
   33  C  3  S      0.0171314871    -0.0067022598    -0.0022774095     0.0010193201    -0.0052805374
   34  C  3  X      0.0004823196    -0.0003014814    -0.0000451801     0.0000295542    -0.0001572584
   35  C  3  Y     -0.0000818136     0.0001742039    -0.0000204588     0.0000017236     0.0000123951
   36  C  3  Z      0.0000507115     0.0000357599    -0.0000032004     0.0000468396    -0.0001020256
   37  C  3  X      0.0031217378    -0.0001648320     0.0001095029     0.0009890820    -0.0027314012
   38  C  3  Y      0.0036849157    -0.0025281512    -0.0009984419    -0.0013813434     0.0029713338
   39  C  3  Z     -0.0060524758     0.0021131113     0.0009461916    -0.0002774468     0.0012236072
   40  C  3 XX      0.0000997089    -0.0000465174     0.0000029682     0.0000181575    -0.0001029895
   41  C  3 YY     -0.0001337495    -0.0000304180     0.0000294326    -0.0000480046     0.0001506504
   42  C  3 ZZ      0.0000635992    -0.0000342975     0.0000019490    -0.0000102189     0.0000215574
   43  C  3 XY      0.0000905786     0.0000258203    -0.0000550721    -0.0000767067     0.0001846828
   44  C  3 XZ     -0.0000569654    -0.0000119166     0.0000022481    -0.0000081506     0.0000352843
   45  C  3 YZ     -0.0000177471    -0.0000512495     0.0000209734     0.0000217376    -0.0000684451
   46  C  4  S      0.0007904790    -0.0000719536    -0.0000397289     0.0002234544    -0.0006396656
   47  C  4  S     -0.0003642780     0.0000654678    -0.0000161162    -0.0001245456     0.0003555777
   48  C  4  S     -0.0043628124     0.0033194336     0.0021728720     0.0016344584    -0.0026832301
   49  C  4  X     -0.0001510996     0.0000422382     0.0000056952    -0.0000521841     0.0001372117
   50  C  4  Y     -0.0000439917     0.0000155111     0.0000044194    -0.0000013226     0.0000379947
   51  C  4  Z     -0.0001737664     0.0001150845     0.0000214463     0.0000024756    -0.0000098816
   52  C  4  X     -0.0011051233     0.0006166119     0.0004062279     0.0002191651    -0.0001816205
   53  C  4  Y     -0.0007562545     0.0012503341     0.0007626659     0.0009366574    -0.0019906420
   54  C  4  Z     -0.0009589828     0.0002560939     0.0001421576    -0.0001374409     0.0005280894
   55  C  4 XX     -0.0000156315    -0.0000130085    -0.0000081924    -0.0000299719     0.0000911289
   56  C  4 YY     -0.0001348637     0.0000612217     0.0000115163    -0.0000243647     0.0000686982
   57  C  4 ZZ     -0.0001388091     0.0000758576     0.0000041855    -0.0000228658     0.0000767400
   58  C  4 XY      0.0000224311     0.0000238629    -0.0000042873     0.0000067133    -0.0000054039
   59  C  4 XZ     -0.0000965303     0.0000365262     0.0000167346    -0.0000080345     0.0000339044
   60  C  4 YZ     -0.0000115976    -0.0000060610    -0.0000061981     0.0000009527     0.0000038454
   61  C  5  S     -0.0001184329     0.0000277368    -0.0000682355    -0.0000179413    -0.0001726214
   62  C  5  S      0.0000451007     0.0000221093     0.0000209936     0.0000027590     0.0001124401
   63  C  5  S      0.0039122458    -0.0029797236    -0.0018610975    -0.0013903990     0.0016261188
   64  C  5  X      0.0000082129    -0.0000090751     0.0000219411     0.0000193791    -0.0000046297
   65  C  5  Y      0.0000310448     0.0000131622    -0.0000121263    -0.0000038118    -0.0000251478
   66  C  5  Z      0.0000354000     0.0000019841    -0.0000097211    -0.0000020299    -0.0000038787
   67  C  5  X      0.0011806954    -0.0005705712    -0.0004092698    -0.0001315998    -0.0003481773
   68  C  5  Y      0.0002537750     0.0003777976     0.0005310010     0.0007143030    -0.0015208557
   69  C  5  Z      0.0010355383    -0.0007875122    -0.0006689786    -0.0005103163     0.0006373441
   70  C  5 XX      0.0000024497     0.0000106616     0.0000257745     0.0000313695    -0.0000473589
   71  C  5 YY      0.0000633106    -0.0000365307    -0.0000140168    -0.0000073775     0.0000278998
   72  C  5 ZZ     -0.0000035820     0.0000066971     0.0000007971    -0.0000063060     0.0000385233
   73  C  5 XY      0.0000689884    -0.0000311348    -0.0000053653     0.0000076344    -0.0000325264
   74  C  5 XZ     -0.0000100136    -0.0000004387    -0.0000020688    -0.0000041690    -0.0000010663
   75  C  5 YZ      0.0000056142     0.0000111971     0.0000016428     0.0000026885    -0.0000113630
   76  C  6  S     -0.0000905276     0.0000492285    -0.0000373026    -0.0000711945     0.0000895364
   77  C  6  S      0.0005007517    -0.0002091653    -0.0000068918     0.0001180212    -0.0002869332
   78  C  6  S     -0.0109526700     0.0036132804     0.0029480256     0.0016537772    -0.0009766356
   79  C  6  X     -0.0001582488     0.0000322176     0.0000514191     0.0000501448    -0.0000462862
   80  C  6  Y     -0.0000012198     0.0000184325    -0.0000299891    -0.0000458792     0.0000822251
   81  C  6  Z     -0.0000033872    -0.0000062896    -0.0000371832    -0.0000437368     0.0000593807
   82  C  6  X     -0.0015755618     0.0005810006     0.0003675400     0.0004417692    -0.0008102796
   83  C  6  Y      0.0042561756    -0.0013392527    -0.0014297050    -0.0007236354     0.0004810247
   84  C  6  Z      0.0005100148    -0.0006245490     0.0005019911     0.0005226952    -0.0010689635
   85  C  6 XX      0.0000414624    -0.0000140923     0.0000025858     0.0000328838    -0.0000776360
   86  C  6 YY     -0.0000150064     0.0000090776     0.0000133010     0.0000111907    -0.0000003802
   87  C  6 ZZ      0.0000986861    -0.0000420124     0.0000005145     0.0000243705    -0.0000698003
   88  C  6 XY      0.0000204450     0.0000125884    -0.0000313040    -0.0000361064     0.0000832416
   89  C  6 XZ     -0.0000301272    -0.0000115830     0.0000356262     0.0000262320    -0.0000291595
   90  C  6 YZ     -0.0000093930     0.0000154992    -0.0000015750     0.0000064532    -0.0000233803
   91  C  7  S      0.0007434644    -0.0002602235    -0.0000832248     0.0000521765    -0.0000971209
   92  C  7  S     -0.0001330558    -0.0000578926     0.0000483382    -0.0000061036    -0.0000496313
   93  C  7  S     -0.0003203276     0.0018823180    -0.0005528590     0.0000817338    -0.0002115946
   94  C  7  X     -0.0000305626     0.0000229356     0.0000119656     0.0000041579    -0.0000020595
   95  C  7  Y      0.0001719901    -0.0001027407    -0.0000345643    -0.0000118763    -0.0000026203
   96  C  7  Z      0.0000041378     0.0000006517     0.0000137170     0.0000102859     0.0000007833
   97  C  7  X      0.0003323797    -0.0003363859    -0.0001168809    -0.0001209848     0.0004540759
   98  C  7  Y      0.0008373603    -0.0007375490    -0.0002478238    -0.0003813908     0.0006421293
   99  C  7  Z     -0.0001698434    -0.0004150226     0.0002227127     0.0000758093    -0.0001354099
  100  C  7 XX     -0.0000102824    -0.0000162874     0.0000093085     0.0000021650    -0.0000133807
  101  C  7 YY     -0.0000412114     0.0000510135     0.0000026201     0.0000092865    -0.0000336714
  102  C  7 ZZ     -0.0000325616     0.0000040189     0.0000007506    -0.0000101373     0.0000220990
  103  C  7 XY     -0.0000565641     0.0000108020     0.0000321727     0.0000296210    -0.0000594420
  104  C  7 XZ     -0.0000070259    -0.0000012273    -0.0000159338    -0.0000186361     0.0000234977
  105  C  7 YZ     -0.0000564337     0.0000423125     0.0000105265     0.0000054341     0.0000070982
  106  C  8  S     -0.0000115951     0.0000415900    -0.0001597073    -0.0001171064    -0.0001474440
  107  C  8  S     -0.0000496863    -0.0000968061     0.0002422455     0.0001891683    -0.0002577460
  108  C  8  S      0.0080108430    -0.0019938474    -0.0047956068    -0.0044162091     0.0034815786
  109  C  8  X     -0.0000094022    -0.0000240016     0.0000944843     0.0000971290    -0.0001355619
  110  C  8  Y     -0.0001556122     0.0000617251    -0.0000351177    -0.0000309952    -0.0002386318
  111  C  8  Z      0.0001000744    -0.0000453463     0.0000129951    -0.0000000009     0.0000315057
  112  C  8  X     -0.0062440377     0.0010495284     0.0030431879     0.0026364380    -0.0044088097
  113  C  8  Y     -0.0050185642     0.0010495505     0.0027546061     0.0023807616    -0.0020245349
  114  C  8  Z      0.0062609082    -0.0012565166    -0.0031645327    -0.0026510760     0.0039658487
  115  C  8 XX     -0.0000590582     0.0000325124    -0.0000018862    -0.0000124844     0.0000289858
  116  C  8 YY      0.0000157891    -0.0000205900     0.0000305531     0.0000055663     0.0000337020
  117  C  8 ZZ      0.0000989587    -0.0000713744     0.0000455524     0.0000310561     0.0000022584
  118  C  8 XY      0.0000611490    -0.0000277642    -0.0000086794    -0.0000108930    -0.0000436610
  119  C  8 XZ      0.0000219788    -0.0000209565     0.0000337262     0.0000332513     0.0000465714
  120  C  8 YZ     -0.0000118967    -0.0000055943     0.0000445771     0.0000461629    -0.0000511391
  121  N  9  S      0.0000055159    -0.0000004915    -0.0000018663    -0.0000013786     0.0000135365
  122  N  9  S     -0.0002549847     0.0000296614     0.0000939697     0.0000719929    -0.0004329993
  123  N  9  S      0.0060784370    -0.0009669768    -0.0026882064    -0.0021603940     0.0052240223
  124  N  9  X     -0.0000211605     0.0000039395     0.0000044931    -0.0000041572     0.0001081021
  125  N  9  Y     -0.0000241712     0.0000008524     0.0000138743     0.0000198331    -0.0001493561
  126  N  9  Z      0.0000170446    -0.0000003264    -0.0000064929    -0.0000099898     0.0000586990
  127  N  9  X     -0.0009688878     0.0001598361     0.0004388161     0.0003055943    -0.0003227586
  128  N  9  Y     -0.0009065593     0.0001184817     0.0003216214     0.0002601432    -0.0015241359
  129  N  9  Z      0.0008390534    -0.0001042880    -0.0003320126    -0.0002723156     0.0009117214
  130  N  9 XX     -0.0000637409     0.0000095288     0.0000084187     0.0000120562    -0.0001816863
  131  N  9 YY     -0.0000430439     0.0000022883     0.0000214183     0.0000152693    -0.0000887058
  132  N  9 ZZ     -0.0000632461     0.0000069989     0.0000294384     0.0000250284    -0.0001674207
  133  N  9 XY      0.0000094454     0.0000034421     0.0000026857     0.0000074945     0.0000300419
  134  N  9 XZ      0.0000021366    -0.0000052604     0.0000015963    -0.0000021433    -0.0000059417
  135  N  9 YZ     -0.0000221890     0.0000032437     0.0000004071     0.0000011314    -0.0001097295
  136  C 10  S      0.0160729094    -0.0110695730    -0.0022990151    -0.0054935067     0.0149502492
  137  C 10  S      0.0015958685    -0.0007730161    -0.0006259690    -0.0006105487     0.0015578281
  138  C 10  S     -0.0184264133     0.0193739602     0.0011905236     0.0063078291    -0.0261873952
  139  C 10  X      0.0000819105     0.0003586743    -0.0000677402    -0.0000509880     0.0011500742
  140  C 10  Y     -0.0008180788     0.0008723484     0.0003745340     0.0000975240     0.0002828419
  141  C 10  Z      0.0000988544    -0.0002127533    -0.0000338842    -0.0000030385    -0.0002964351
  142  C 10  X     -0.0053155210    -0.0009888269    -0.0068181374    -0.0108556487     0.0197362771
  143  C 10  Y     -0.0217746642     0.0083135866    -0.0022893916    -0.0041055197     0.0017732018
  144  C 10  Z      0.0048165262    -0.0011037873     0.0020906791     0.0034425169    -0.0056612449
  145  C 10 XX      0.0000084980    -0.0003032205    -0.0002224392    -0.0002466438     0.0021197973
  146  C 10 YY      0.0015127741    -0.0015635734    -0.0001113734     0.0002667985     0.0002522144
  147  C 10 ZZ      0.0000839500    -0.0000682763    -0.0001038656     0.0000078106     0.0002066946
  148  C 10 XY      0.0006289271    -0.0004034960    -0.0002196266    -0.0001922183     0.0007092650
  149  C 10 XZ     -0.0001273897     0.0001700361     0.0000673422     0.0000950159    -0.0006318597
  150  C 10 YZ     -0.0003740854     0.0003394503     0.0000687080     0.0000241142    -0.0002390700
  151  C 11  S      0.0031950126    -0.0015658569     0.1098734103     0.2716992066    -0.9451804938
  152  C 11  S      0.0009221670     0.0001661795     0.0035632523     0.0103728180    -0.0398916125
  153  C 11  S      0.0141864678    -0.0042291832     0.0040536300     0.0120577219     0.0227108385
  154  C 11  X     -0.0000122484    -0.0001491394    -0.0005366545    -0.0014093252     0.0002821228
  155  C 11  Y      0.0000154676    -0.0002067290     0.0004771222     0.0009518207     0.0013271646
  156  C 11  Z      0.0000222477     0.0000404784     0.0000971180     0.0002422763    -0.0002494676
  157  C 11  X     -0.0074320789     0.0055242277    -0.0061944611    -0.0028028127     0.0048299231
  158  C 11  Y      0.0036867770    -0.0019739747    -0.0007580361    -0.0019478172     0.0019670524
  159  C 11  Z      0.0010822729    -0.0009291298     0.0014340753     0.0007676536    -0.0012551432
  160  C 11 XX      0.0001356153     0.0002136600    -0.0001419182    -0.0005824162    -0.0021741305
  161  C 11 YY     -0.0001655029     0.0002005900    -0.0002440823    -0.0007990097    -0.0011721476
  162  C 11 ZZ      0.0001103035     0.0000764227    -0.0001034695    -0.0002844088     0.0009586207
  163  C 11 XY     -0.0002308258     0.0000432170     0.0004599614     0.0008346722     0.0007164685
  164  C 11 XZ      0.0000514287    -0.0000576133    -0.0000489446    -0.0000206088     0.0008076553
  165  C 11 YZ      0.0001239984    -0.0000423372    -0.0000913423    -0.0001189295     0.0001520927
  166  C 12  S     -0.7830800808     0.6037029078     0.0385270225    -0.0027617446     0.0003013140
  167  C 12  S     -0.0317269269     0.0263127504     0.0012016468    -0.0005627488     0.0004206205
  168  C 12  S      0.0038875297    -0.0248249691    -0.0121627881    -0.0038045678     0.0107666997
  169  C 12  X      0.0000906781     0.0016189424     0.0003630824    -0.0002518718    -0.0001605032
  170  C 12  Y     -0.0013037828    -0.0005799746    -0.0005338061     0.0002059999    -0.0001362068
  171  C 12  Z      0.0001941040    -0.0003254626    -0.0000300865     0.0000423406     0.0000439098
  172  C 12  X     -0.0020266985    -0.0002061556     0.0003472319     0.0020677731    -0.0039508128
  173  C 12  Y     -0.0085342673    -0.0002963389     0.0015145537    -0.0056940388     0.0087797197
  174  C 12  Z      0.0013560461     0.0001296481    -0.0002530650     0.0001760005    -0.0000262525
  175  C 12 XX      0.0000350797     0.0012188210     0.0004291091    -0.0001927969    -0.0002716973
  176  C 12 YY     -0.0008755215     0.0021392108     0.0003974649    -0.0004538679    -0.0000923437
  177  C 12 ZZ      0.0008330257    -0.0006394765    -0.0001127589    -0.0001002602     0.0000156415
  178  C 12 XY     -0.0003564297    -0.0010927189    -0.0002234116     0.0002484917    -0.0001635962
  179  C 12 XZ      0.0002859821    -0.0004092249    -0.0001381650    -0.0000118727     0.0001318303
  180  C 12 YZ      0.0003573026    -0.0001656744    -0.0000300389    -0.0000144529     0.0000817426
  181  C 13  S     -0.5971671889    -0.7624583470    -0.1890358611     0.0770022553    -0.0005595737
  182  C 13  S     -0.0233100310    -0.0317937192    -0.0093928030     0.0032242478     0.0008032018
  183  C 13  S      0.0102822175     0.0298077248     0.0188504229    -0.0150137350     0.0009777257
  184  C 13  X     -0.0011648395     0.0009767922    -0.0013848080     0.0011360236     0.0002759575
  185  C 13  Y      0.0006221321    -0.0016632017    -0.0007372416     0.0002702973     0.0002628063
  186  C 13  Z      0.0002081129    -0.0000301744     0.0004339973    -0.0003168030    -0.0001004409
  187  C 13  X      0.0026474120     0.0014359134    -0.0012886119    -0.0008953090    -0.0034036623
  188  C 13  Y      0.0025049704     0.0021001596     0.0035981763     0.0005899148    -0.0008346701
  189  C 13  Z     -0.0008710098    -0.0006116994    -0.0001459435     0.0001746449     0.0008951839
  190  C 13 XX      0.0002799665    -0.0016505912    -0.0018104937     0.0013386695     0.0003977104
  191  C 13 YY      0.0004942190    -0.0011680216    -0.0003413885     0.0003631312     0.0001386224
  192  C 13 ZZ      0.0006320843     0.0007868384     0.0000576150    -0.0001131154     0.0002558150
  193  C 13 XY     -0.0006134811     0.0010759402    -0.0001800203     0.0001824223     0.0000302720
  194  C 13 XZ      0.0001886958     0.0005909636     0.0005925297    -0.0004662301    -0.0000427672
  195  C 13 YZ      0.0001905659     0.0000450908     0.0001226944    -0.0001313575     0.0000089899
  196  C 14  S     -0.0963111388    -0.1794095411     0.8193953084    -0.5137774589    -0.0525485920
  197  C 14  S     -0.0026949869    -0.0065186876     0.0330877546    -0.0224677566    -0.0020460148
  198  C 14  S     -0.0040369043    -0.0088562636    -0.0236145086     0.0311955565     0.0088081223
  199  C 14  X     -0.0008408186    -0.0014081833    -0.0012060398     0.0003248370    -0.0003180888
  200  C 14  Y     -0.0001005600    -0.0005338994    -0.0003651318    -0.0018375389    -0.0008191143
  201  C 14  Z      0.0002273149     0.0004088474     0.0003462235     0.0001619567     0.0001749435
  202  C 14  X      0.0004941918     0.0003758961     0.0018921025    -0.0029286704     0.0011182554
  203  C 14  Y     -0.0015031956     0.0005908763    -0.0020288515     0.0026671715     0.0000355754
  204  C 14  Z     -0.0000028541    -0.0001530692    -0.0002345992     0.0003329101    -0.0002340277
  205  C 14 XX      0.0007257631     0.0014554535     0.0010186917    -0.0009918527    -0.0002882406
  206  C 14 YY      0.0000693200     0.0002898184     0.0000666968    -0.0020633369    -0.0009767115
  207  C 14 ZZ      0.0001967260     0.0002315165    -0.0008275142     0.0004418894     0.0001059355
  208  C 14 XY      0.0002679522     0.0004071847     0.0002512507    -0.0007839316    -0.0002510293
  209  C 14 XZ     -0.0001935424    -0.0004265259    -0.0005951179     0.0005564571     0.0001560772
  210  C 14 YZ     -0.0000567126    -0.0001189342    -0.0002239433     0.0005921955     0.0002344419
  211  C 15  S     -0.0081214774    -0.0395523958     0.5087460446     0.7974289760     0.2885676282
  212  C 15  S      0.0008804273    -0.0015345871     0.0195830809     0.0330436262     0.0132239042
  213  C 15  S      0.0021152079    -0.0001127267    -0.0018782305    -0.0336537464    -0.0197249138
  214  C 15  X     -0.0002368827     0.0000776384     0.0000532670    -0.0007034887    -0.0017986250
  215  C 15  Y     -0.0001155313    -0.0000447852     0.0012540675    -0.0016277227     0.0012771413
  216  C 15  Z      0.0000662614    -0.0000096643    -0.0001785652     0.0003850228     0.0002600866
  217  C 15  X      0.0026740700     0.0005990004     0.0006437205     0.0041160353     0.0001707603
  218  C 15  Y      0.0004865689    -0.0037922124     0.0014416160     0.0019870632    -0.0005503974
  219  C 15  Z     -0.0006113857     0.0002942211    -0.0002687381    -0.0011898021     0.0000049653
  220  C 15 XX     -0.0000405193    -0.0001574331    -0.0000928430     0.0003730161     0.0012309201
  221  C 15 YY      0.0001253818    -0.0000778919    -0.0010424381     0.0020527108     0.0019205600
  222  C 15 ZZ      0.0002415109    -0.0000959940    -0.0005808422    -0.0008275438    -0.0002925786
  223  C 15 XY      0.0000393476     0.0000559703    -0.0004067170     0.0001805695    -0.0011959508
  224  C 15 XZ      0.0000747667     0.0000139902    -0.0000857001    -0.0003990703    -0.0002850904
  225  C 15 YZ      0.0000169547    -0.0000204553     0.0001713435    -0.0004940537    -0.0000596131
  226  H 16  S      0.0001478074    -0.0003287454    -0.0000927259    -0.0001566698     0.0003828342
  227  H 16  S      0.0014058058    -0.0005228692    -0.0002504834    -0.0002958449     0.0010095164
  228  H 17  S     -0.0001663675     0.0001445596     0.0000547313     0.0000493812    -0.0001340823
  229  H 17  S      0.0002863582    -0.0001022072    -0.0000198148     0.0000821268    -0.0001329215
  230  H 18  S      0.0000627789    -0.0000355816    -0.0000763934    -0.0000617849     0.0000786538
  231  H 18  S     -0.0000226620     0.0000007072    -0.0000895548    -0.0000844128     0.0001195029
  232  H 19  S     -0.0000828403     0.0000221991     0.0000767237     0.0000348482    -0.0000104420
  233  H 19  S     -0.0002624780     0.0000712234     0.0001756428     0.0000777184    -0.0001362450
  234  H 20  S      0.0000623019    -0.0001259976     0.0000015701    -0.0000240983     0.0000757478
  235  H 20  S      0.0002071656    -0.0002488985     0.0000053605    -0.0000117092     0.0000889821
  236  H 21  S     -0.0000645346     0.0000392002     0.0000317164     0.0000172115    -0.0000590376
  237  H 21  S     -0.0001874643     0.0000913205     0.0000730577     0.0000521821    -0.0001973484
  238  H 22  S     -0.0007447522     0.0001682604    -0.0000528203    -0.0009617199     0.0021116015
  239  H 22  S     -0.0023086080     0.0007343554     0.0011687724     0.0007873276    -0.0087855271
  240  H 23  S      0.0019734435    -0.0013781575     0.0004545712     0.0001894874    -0.0006070613
  241  H 23  S     -0.0062369391     0.0059315777     0.0021283422     0.0004245547    -0.0016581556
  242  H 24  S      0.0020407481     0.0020416641     0.0006271156     0.0003667448    -0.0003252248
  243  H 24  S     -0.0023605357    -0.0060811062    -0.0022937613     0.0024380898    -0.0007345588
  244  H 25  S      0.0001082464     0.0009476321    -0.0023803118     0.0014021438    -0.0003287546
  245  H 25  S     -0.0002764086     0.0006857744     0.0052533906    -0.0048349440    -0.0017301464
  246  H 26  S     -0.0005894322     0.0001337396    -0.0017628987    -0.0022666205    -0.0004833217
  247  H 26  S     -0.0012047670     0.0000527330     0.0016800287     0.0059086090     0.0039140231

                         16               17               18               19               20
                   -1.0091291120    -0.9847148821    -0.9439600051    -0.8700936825    -0.8344541544
    1  C  1  S      0.0973027425     0.0342557856     0.0343952683    -0.1273591100    -0.0239779047
    2  C  1  S     -0.1791722347    -0.0590367330    -0.0636138278     0.2479543746     0.0468088321
    3  C  1  S     -0.0362143144    -0.0202193999    -0.0378532072     0.0477275296     0.0191297907
    4  C  1  X      0.0348109688     0.0230911809    -0.0366222957     0.0389820827     0.0085298729
    5  C  1  Y     -0.0452151402    -0.0092521620     0.0291436405     0.0384194489    -0.1082325424
    6  C  1  Z      0.0056329655    -0.0056271675     0.0059858537    -0.0316845988     0.0316986837
    7  C  1  X      0.0186050731    -0.0336995562    -0.0204968003    -0.0037724608    -0.0855390809
    8  C  1  Y     -0.0092546962     0.0420189082     0.0223497390     0.0131902670     0.0071049398
    9  C  1  Z     -0.0045338003     0.0028554585     0.0015423546    -0.0018682602     0.0364226832
   10  C  1 XX     -0.0122289940    -0.0052425916    -0.0039061026     0.0119039690     0.0082462664
   11  C  1 YY     -0.0137646447    -0.0036797068    -0.0047542917     0.0207979424    -0.0009382077
   12  C  1 ZZ     -0.0047279905    -0.0013356891    -0.0013142284     0.0088744297     0.0012366098
   13  C  1 XY      0.0047740078     0.0019016750     0.0024953958    -0.0041973623    -0.0011136264
   14  C  1 XZ      0.0034163905     0.0015640787     0.0008537031    -0.0031083956    -0.0018800240
   15  C  1 YZ      0.0033147909     0.0006594803     0.0002855973    -0.0050223346     0.0024768670
   16  C  2  S      0.1111269836     0.0077814700    -0.0019024222    -0.1151309353     0.1192943056
   17  C  2  S     -0.2085866619    -0.0094784644     0.0028280548     0.2262629730    -0.2376640794
   18  C  2  S     -0.0815463865     0.1501313687     0.0162774938     0.0478439221    -0.0476164935
   19  C  2  X      0.0277686681     0.0392193214    -0.0180885395     0.0409341407     0.0090069126
   20  C  2  Y      0.0281467214     0.0284115124     0.0137096466    -0.0613671229    -0.0302690898
   21  C  2  Z     -0.0209902133    -0.0313202373     0.0018334620     0.0100709215     0.0091319123
   22  C  2  X     -0.0175542459     0.1170737986    -0.0072177151     0.0259716806     0.0802168274
   23  C  2  Y     -0.0126059907     0.0749108486     0.0113080913    -0.0085125097    -0.0013139520
   24  C  2  Z      0.0165664186    -0.1007949076    -0.0034837397    -0.0061786005    -0.0441062204
   25  C  2 XX     -0.0141278598    -0.0012944349     0.0018629553     0.0094694445    -0.0164505207
   26  C  2 YY     -0.0133339833    -0.0015758383    -0.0011960981     0.0180375903    -0.0131596763
   27  C  2 ZZ     -0.0081076585     0.0004796827     0.0003594552     0.0095050482    -0.0109925693
   28  C  2 XY     -0.0009004596     0.0013157384     0.0004430428    -0.0007311811     0.0009414331
   29  C  2 XZ      0.0066572562    -0.0004796984    -0.0009583132    -0.0038740348     0.0062277089
   30  C  2 YZ      0.0060515298     0.0000745975     0.0003260132    -0.0065862635     0.0040133199
   31  C  3  S      0.0949149893     0.0506376080    -0.0135140563     0.0168707126    -0.0767780326
   32  C  3  S     -0.1745730200    -0.0983558659     0.0251158195    -0.0317363623     0.1574023732
   33  C  3  S     -0.0495456808    -0.0242988053     0.0119182197    -0.0244861810    -0.0741651440
   34  C  3  X     -0.0061042781     0.0008907824    -0.0160113295     0.0718204348    -0.0181649486
   35  C  3  Y     -0.0484442132    -0.0247618118     0.0159653647    -0.0147789968    -0.0243644387
   36  C  3  Z      0.0366037796     0.0186082198    -0.0046279089     0.0059653855    -0.0220660753
   37  C  3  X      0.0022196321     0.0000893581    -0.0061857827     0.0195648936    -0.0136495903
   38  C  3  Y     -0.0223774203    -0.0096098884     0.0106089190    -0.0102256542    -0.0391250567
   39  C  3  Z      0.0116646359     0.0031165671    -0.0000036080     0.0037655174     0.0176833035
   40  C  3 XX     -0.0089338649    -0.0051368114     0.0003174998     0.0005211558     0.0103498338
   41  C  3 YY     -0.0144469342    -0.0080791277     0.0032411378    -0.0038245939     0.0072531608
   42  C  3 ZZ     -0.0107755511    -0.0064138737     0.0019201020    -0.0034287584     0.0113271534
   43  C  3 XY     -0.0004772045     0.0001580497    -0.0003749255     0.0035756117    -0.0024601727
   44  C  3 XZ      0.0003147863    -0.0005266008     0.0014550333    -0.0066633355     0.0028724512
   45  C  3 YZ      0.0052879096     0.0024329333    -0.0008487232     0.0004411660    -0.0009650158
   46  C  4  S      0.0733291175     0.0423803995    -0.0250678658     0.0949195345    -0.0867928992
   47  C  4  S     -0.1315459556    -0.0770114926     0.0458270439    -0.1801584378     0.1679815741
   48  C  4  S     -0.0263859804    -0.0076759082     0.0092858585    -0.0412549728     0.0907474882
   49  C  4  X     -0.0332204741    -0.0177065567     0.0055398901    -0.0028088809     0.0182249470
   50  C  4  Y     -0.0445225229    -0.0248098324     0.0184848681    -0.0605974706     0.0134760001
   51  C  4  Z     -0.0124622321    -0.0073521348     0.0009548262     0.0086516624     0.0118317386
   52  C  4  X     -0.0046800869    -0.0031821118     0.0005003501     0.0043011894     0.0202841127
   53  C  4  Y     -0.0040751222     0.0023657775     0.0002228762    -0.0072801546     0.0134419161
   54  C  4  Z     -0.0027628970    -0.0039575718    -0.0002292491     0.0027160320     0.0189002180
   55  C  4 XX     -0.0067944632    -0.0039767608     0.0015337585    -0.0055275860     0.0087195948
   56  C  4 YY     -0.0109886481    -0.0065098865     0.0043625571    -0.0173061445     0.0124979766
   57  C  4 ZZ     -0.0055094478    -0.0032912646     0.0019562771    -0.0087434776     0.0093012650
   58  C  4 XY     -0.0039311181    -0.0021145022     0.0012351023    -0.0031785235     0.0018857805
   59  C  4 XZ     -0.0042605664    -0.0026577889     0.0011843655    -0.0036086826     0.0054810736
   60  C  4 YZ      0.0002306411    -0.0000651666    -0.0000623124     0.0008852028    -0.0006547361
   61  C  5  S      0.0751148996     0.0408633354    -0.0295098761     0.0990712873    -0.0274754061
   62  C  5  S     -0.1347425345    -0.0727910977     0.0549705648    -0.1883461825     0.0518981655
   63  C  5  S     -0.0237402588    -0.0489319828     0.0176401136    -0.0510697323    -0.0328637733
   64  C  5  X     -0.0368865018    -0.0166958654     0.0106566495    -0.0092636681    -0.0212905309
   65  C  5  Y      0.0173903112     0.0118526155    -0.0067162145     0.0425087379    -0.0642022461
   66  C  5  Z     -0.0410092932    -0.0231142851     0.0148482304    -0.0395163201     0.0109664372
   67  C  5  X     -0.0037018174    -0.0136529133     0.0029490898    -0.0000840715    -0.0244132717
   68  C  5  Y      0.0013138684     0.0027910697     0.0002332534     0.0047490867    -0.0181502966
   69  C  5  Z     -0.0047417155    -0.0126444343     0.0043266131    -0.0067452070    -0.0175723422
   70  C  5 XX     -0.0074245656    -0.0033904783     0.0025873892    -0.0064496232    -0.0009671777
   71  C  5 YY     -0.0084316454    -0.0047058640     0.0036224791    -0.0140025082     0.0057173693
   72  C  5 ZZ     -0.0080726539    -0.0047555262     0.0036625173    -0.0127587078     0.0035555198
   73  C  5 XY     -0.0003540167    -0.0002951183     0.0003804835    -0.0002111457    -0.0029488597
   74  C  5 XZ     -0.0061672707    -0.0035831654     0.0022089411    -0.0056261212    -0.0000560420
   75  C  5 YZ      0.0026779987     0.0016728346    -0.0010346476     0.0044056515    -0.0042765276
   76  C  6  S      0.1011830475     0.0430205997    -0.0303570035     0.0298240436     0.0810514215
   77  C  6  S     -0.1870349619    -0.0832355696     0.0598028219    -0.0585759616    -0.1663460121
   78  C  6  S     -0.0663322385     0.0375121143    -0.0024720269    -0.0028550386     0.0574132060
   79  C  6  X     -0.0142709370     0.0062791247    -0.0052939696     0.0669798843    -0.0545816802
   80  C  6  Y      0.0611779650     0.0306737798    -0.0160304948     0.0201742223    -0.0029791922
   81  C  6  Z     -0.0087234193    -0.0094154134     0.0032482396    -0.0050322283     0.0074481585
   82  C  6  X     -0.0034894231     0.0051693468    -0.0055916978     0.0218037450    -0.0044129973
   83  C  6  Y      0.0293774913    -0.0194610576     0.0004334133     0.0021102963    -0.0325741781
   84  C  6  Z     -0.0065369901    -0.0006160596     0.0028006204    -0.0043784729     0.0013561577
   85  C  6 XX     -0.0099660808    -0.0035334169     0.0027882028    -0.0003905288    -0.0119880251
   86  C  6 YY     -0.0175553246    -0.0082832121     0.0053446599    -0.0065776789    -0.0096119243
   87  C  6 ZZ     -0.0086409978    -0.0046522359     0.0034118848    -0.0046642173    -0.0090310427
   88  C  6 XY      0.0013659764    -0.0006743925     0.0008724699    -0.0069028430     0.0042195033
   89  C  6 XZ     -0.0002188562    -0.0003551345     0.0003319879    -0.0019744540     0.0017590544
   90  C  6 YZ      0.0021790878     0.0012660599    -0.0005663690     0.0002058092     0.0002329788
   91  C  7  S      0.0796940039     0.0421362436    -0.0240558444     0.0365785613     0.0095758305
   92  C  7  S     -0.1472250459    -0.0801018444     0.0460437526    -0.0714122900    -0.0190678503
   93  C  7  S     -0.0068940434    -0.0223361518     0.0031244400    -0.0083952632     0.0068752338
   94  C  7  X     -0.0127558820    -0.0041337872    -0.0008895215     0.0244440660    -0.0156678959
   95  C  7  Y      0.0208325126     0.0125260206    -0.0025796398     0.0056592613    -0.0432531293
   96  C  7  Z      0.0541444846     0.0272166369    -0.0157436312     0.0196101140     0.0180454968
   97  C  7  X     -0.0044164346     0.0034805229    -0.0018118512     0.0173645306    -0.0084500026
   98  C  7  Y      0.0004630565     0.0005809742     0.0032912558    -0.0011389465    -0.0326048369
   99  C  7  Z      0.0021670733     0.0087736661    -0.0022655461     0.0029365137     0.0082533806
  100  C  7 XX     -0.0090355758    -0.0046304187     0.0026042689    -0.0032835865    -0.0020883479
  101  C  7 YY     -0.0077007276    -0.0045577969     0.0021827575    -0.0041270268     0.0025558818
  102  C  7 ZZ     -0.0133620503    -0.0073236064     0.0044538867    -0.0068741123    -0.0040546663
  103  C  7 XY      0.0004830394     0.0003249027     0.0004170942    -0.0015823511    -0.0004762921
  104  C  7 XZ      0.0018440341    -0.0000199405     0.0002181044    -0.0034706533     0.0024910337
  105  C  7 YZ     -0.0030127392    -0.0018003344     0.0005366154    -0.0012465831     0.0039980139
  106  C  8  S      0.0900869749    -0.1699781140    -0.0033842843    -0.0182410779     0.0303936742
  107  C  8  S     -0.1707514882     0.3309817672     0.0080447134     0.0347529265    -0.0592419222
  108  C  8  S     -0.0306682034    -0.0094099135    -0.0006522895    -0.0024154554    -0.0644693660
  109  C  8  X     -0.0233743458     0.1234868701     0.0024978707    -0.0624550322     0.0804772476
  110  C  8  Y     -0.0198864655     0.1002002537     0.0062799573    -0.0594431171     0.0558643079
  111  C  8  Z      0.0221718144    -0.1131308164    -0.0047735607     0.0632370297    -0.0709671553
  112  C  8  X     -0.0402254217     0.1645024867     0.0094990659    -0.0103511525     0.0505253700
  113  C  8  Y     -0.0298644513     0.1268311505     0.0073545845    -0.0104528966     0.0444511530
  114  C  8  Z      0.0355750641    -0.1488102434    -0.0080170057     0.0094303675    -0.0482515490
  115  C  8 XX     -0.0091019069     0.0176137789     0.0005460168     0.0017552718    -0.0043856036
  116  C  8 YY     -0.0066462351     0.0127511829     0.0000929423     0.0029301076    -0.0029227253
  117  C  8 ZZ     -0.0074972291     0.0150626913     0.0004130427     0.0025089719    -0.0038541382
  118  C  8 XY     -0.0064428616     0.0122979407     0.0002878806     0.0015073357    -0.0020319507
  119  C  8 XZ      0.0076653677    -0.0145051486    -0.0003456116    -0.0012304642     0.0026365430
  120  C  8 YZ      0.0063733866    -0.0118424847     0.0000018519    -0.0019584371     0.0019087058
  121  N  9  S     -0.0796557143     0.2098603769     0.0060984966    -0.0396965653     0.0384222016
  122  N  9  S     -0.1564431356     0.4148906633     0.0127377470    -0.0793350432     0.0781716712
  123  N  9  S      0.0066109068    -0.0559736696    -0.0082124091    -0.0213524602    -0.0085070103
  124  N  9  X     -0.0457385571     0.1175114906     0.0040494053    -0.0207231940     0.0165641566
  125  N  9  Y     -0.0370506665     0.0953308077     0.0020499198    -0.0143759070     0.0157667536
  126  N  9  Z      0.0423315109    -0.1091028347    -0.0030395612     0.0176168175    -0.0159864887
  127  N  9  X     -0.0064969603     0.0240457300     0.0016508153     0.0000598463     0.0057781417
  128  N  9  Y     -0.0059655334     0.0209470257     0.0018934014    -0.0001496660     0.0028854552
  129  N  9  Z      0.0062752043    -0.0223149838    -0.0021287433     0.0008254282    -0.0050618537
  130  N  9 XX     -0.0058663274     0.0150826963     0.0006521507    -0.0029295892     0.0024395190
  131  N  9 YY     -0.0043866081     0.0112856099     0.0003383757    -0.0017131607     0.0021978878
  132  N  9 ZZ     -0.0051647603     0.0133926640     0.0004802658    -0.0022709071     0.0023038621
  133  N  9 XY     -0.0038665554     0.0098097677     0.0002580427    -0.0018441051     0.0018192042
  134  N  9 XZ      0.0044881214    -0.0114826118    -0.0003438367     0.0022551314    -0.0018758018
  135  N  9 YZ      0.0036620760    -0.0093398388    -0.0001530734     0.0015603751    -0.0017608018
  136  C 10  S      0.0358759518     0.0122731566     0.1258706914    -0.0805816308    -0.0996987654
  137  C 10  S     -0.0663844725    -0.0212490330    -0.2375005381     0.1559067397     0.1974351720
  138  C 10  S     -0.0154652239     0.0252141747    -0.0133237069     0.0399022168     0.0671329447
  139  C 10  X      0.0110998257     0.0052974874    -0.0336901671    -0.0323436083    -0.0328121881
  140  C 10  Y     -0.0112115381    -0.0012420941     0.0352599908     0.0485559062    -0.0301465355
  141  C 10  Z     -0.0004897952    -0.0013426631     0.0033252394    -0.0001024393     0.0139309117
  142  C 10  X     -0.0012949062    -0.0287521349    -0.0140809559    -0.0182896552    -0.0395322594
  143  C 10  Y     -0.0159077144     0.0155243071     0.0105535813     0.0319351603     0.0539823943
  144  C 10  Z      0.0032810244     0.0049061923     0.0021791220    -0.0018527887     0.0008424316
  145  C 10 XX     -0.0043565905    -0.0012565204    -0.0167257487     0.0100152874     0.0123795566
  146  C 10 YY     -0.0044098335    -0.0011842537    -0.0174025821     0.0108529187     0.0150740054
  147  C 10 ZZ     -0.0009139418    -0.0003046584    -0.0046031890     0.0038894056     0.0056268021
  148  C 10 XY      0.0013047062     0.0000651530     0.0001950137    -0.0018304090     0.0005511190
  149  C 10 XZ      0.0007945168     0.0002941015     0.0036480132    -0.0013813262    -0.0021649692
  150  C 10 YZ      0.0004876287     0.0001608309     0.0022449859    -0.0010788314    -0.0016608056
  151  C 11  S      0.0165509318     0.0035923392     0.1114534650    -0.0131094913     0.0021550268
  152  C 11  S     -0.0294516367    -0.0058612699    -0.2044591996     0.0251755118    -0.0040958264
  153  C 11  S      0.0095954813     0.0085698181    -0.0625871774    -0.0029471396     0.0167398831
  154  C 11  X      0.0096822006     0.0027646064     0.0222785500    -0.0512273214    -0.0663647376
  155  C 11  Y      0.0024798203     0.0030834319     0.0531980796     0.0279084979     0.0205587303
  156  C 11  Z     -0.0024310620    -0.0014992081    -0.0126310918     0.0083797953     0.0136428266
  157  C 11  X      0.0058952131    -0.0063378282     0.0045422895    -0.0189929001    -0.0154687130
  158  C 11  Y     -0.0056307523    -0.0050252676     0.0160223243     0.0105847629    -0.0148356889
  159  C 11  Z     -0.0006111187     0.0020552150    -0.0035438501     0.0038144575     0.0059381512
  160  C 11 XX     -0.0025404372    -0.0007493246    -0.0155388463     0.0042510134     0.0018894760
  161  C 11 YY     -0.0018736835    -0.0001914433    -0.0161442120    -0.0007932812    -0.0029443293
  162  C 11 ZZ     -0.0003299852    -0.0000879985    -0.0034142707     0.0008999675    -0.0000176424
  163  C 11 XY     -0.0003677155     0.0000603360     0.0002414402     0.0022883447     0.0045743228
  164  C 11 XZ      0.0007015589     0.0002191825     0.0035782057    -0.0013156792    -0.0013158984
  165  C 11 YZ      0.0004002389    -0.0001083970     0.0020235414    -0.0003518505    -0.0007455932
  166  C 12  S      0.0160779717     0.0072809229     0.1135831351     0.0018070648    -0.0806452410
  167  C 12  S     -0.0290435480    -0.0132312061    -0.2085708868    -0.0028397276     0.1554931602
  168  C 12  S     -0.0075406449     0.0010082002    -0.0718355027     0.0117728740     0.0698035408
  169  C 12  X     -0.0027088025    -0.0010205600    -0.0520027083    -0.0271978113    -0.0109464084
  170  C 12  Y     -0.0099185260    -0.0039574865    -0.0220222119     0.0515854694     0.0550524971
  171  C 12  Z      0.0022045930     0.0007659418     0.0160997530    -0.0002992660    -0.0047210053
  172  C 12  X      0.0041923982     0.0088766588    -0.0175848416    -0.0041988003     0.0098325303
  173  C 12  Y     -0.0164759729    -0.0055062423    -0.0041354669     0.0204257457     0.0328541108
  174  C 12  Z      0.0005612609    -0.0015818527     0.0047085778    -0.0008890682    -0.0056185841
  175  C 12 XX     -0.0017312043    -0.0007247738    -0.0158355145    -0.0027329162     0.0091815295
  176  C 12 YY     -0.0029296667    -0.0013396882    -0.0164265530     0.0023337824     0.0140326930
  177  C 12 ZZ     -0.0002740079    -0.0002850290    -0.0035962331    -0.0000250851     0.0041295819
  178  C 12 XY     -0.0002564924     0.0001212538     0.0004057325     0.0024084890     0.0022307228
  179  C 12 XZ      0.0005045257     0.0001310814     0.0037480679     0.0004793647    -0.0019188881
  180  C 12 YZ      0.0004996730     0.0001278300     0.0020040224    -0.0009628960    -0.0020780846
  181  C 13  S      0.0075067721     0.0037243106     0.1055931541     0.0694354415     0.0209536577
  182  C 13  S     -0.0134701271    -0.0071185430    -0.1944803478    -0.1311538793    -0.0404912893
  183  C 13  S     -0.0181309635    -0.0093266437    -0.0274246217    -0.0300126163    -0.0247355592
  184  C 13  X      0.0006327739     0.0003943239    -0.0117257323    -0.0336150513    -0.0663693366
  185  C 13  Y     -0.0052687701    -0.0025783119    -0.0560894004    -0.0156218315     0.0126037018
  186  C 13  Z      0.0004981446     0.0002085760     0.0101311516     0.0101429328     0.0146965669
  187  C 13  X      0.0057795916     0.0033096834    -0.0025117845    -0.0104950193    -0.0300105607
  188  C 13  Y     -0.0066828126    -0.0029596927    -0.0028953905     0.0004713641     0.0013545348
  189  C 13  Z     -0.0002707357    -0.0003807442     0.0010649096     0.0021778881     0.0067007903
  190  C 13 XX     -0.0010104175    -0.0005062301    -0.0141511390    -0.0108213043    -0.0051239356
  191  C 13 YY     -0.0013089169    -0.0006233641    -0.0154586284    -0.0086145101    -0.0007029028
  192  C 13 ZZ     -0.0000380892    -0.0001845888    -0.0034440260    -0.0033113507    -0.0014616312
  193  C 13 XY      0.0002954629     0.0001113031     0.0002331126    -0.0018468890    -0.0045045106
  194  C 13 XZ      0.0002434139     0.0000834483     0.0032553947     0.0025715548     0.0017731944
  195  C 13 YZ      0.0001458910     0.0000421039     0.0018901104     0.0013208121     0.0010300625
  196  C 14  S      0.0059483913     0.0027994757     0.1024461068     0.0893906725     0.0968399058
  197  C 14  S     -0.0111137597    -0.0052860404    -0.1881162345    -0.1686916578    -0.1854997508
  198  C 14  S      0.0040537225     0.0038881007    -0.0556893632    -0.0432025351    -0.0305296161
  199  C 14  X      0.0029646548     0.0015197445     0.0409275931     0.0243971345    -0.0019149556
  200  C 14  Y     -0.0029781090    -0.0012299849    -0.0404225026    -0.0198178974    -0.0331030063
  201  C 14  Z     -0.0003731528    -0.0002177746    -0.0047726175    -0.0035883610     0.0047641105
  202  C 14  X     -0.0017776434     0.0013269136     0.0117183158     0.0052253675    -0.0132665970
  203  C 14  Y      0.0037653665     0.0032770675    -0.0116619166    -0.0025014722    -0.0054317125
  204  C 14  Z     -0.0001875453    -0.0007802376    -0.0013780120    -0.0008908074     0.0042011470
  205  C 14 XX     -0.0008853388    -0.0004528139    -0.0143843079    -0.0126365882    -0.0117038249
  206  C 14 YY     -0.0008910699    -0.0003630891    -0.0147368004    -0.0124857952    -0.0156846781
  207  C 14 ZZ     -0.0001249138    -0.0001429458    -0.0031666592    -0.0041458054    -0.0050986429
  208  C 14 XY      0.0001074998     0.0000959946     0.0009742697    -0.0000257734    -0.0002891448
  209  C 14 XZ      0.0002247090     0.0000823500     0.0032711694     0.0025780304     0.0020444711
  210  C 14 YZ      0.0001039219     0.0000115290     0.0016388152     0.0013698224     0.0017644767
  211  C 15  S      0.0075656122     0.0027064852     0.1036139962     0.0595846689     0.0876567865
  212  C 15  S     -0.0130613227    -0.0053109678    -0.1905698741    -0.1130337987    -0.1680419214
  213  C 15  S     -0.0209532758    -0.0054006303    -0.0306454407    -0.0151646823    -0.0626110959
  214  C 15  X      0.0052024044     0.0019990221     0.0545326468     0.0119369134     0.0084947000
  215  C 15  Y     -0.0008426567     0.0002155355     0.0119595656     0.0381371436     0.0399727721
  216  C 15  Z     -0.0011060043    -0.0005657222    -0.0148459152    -0.0080176846    -0.0072477099
  217  C 15  X      0.0083881394     0.0002586033     0.0048940900    -0.0059302359     0.0042911920
  218  C 15  Y     -0.0027494131     0.0048418879     0.0020604787     0.0156146058     0.0072037685
  219  C 15  Z     -0.0017069874    -0.0006882051    -0.0014870705    -0.0009197184    -0.0021766759
  220  C 15 XX     -0.0012866623    -0.0004219373    -0.0147276934    -0.0068726647    -0.0105084810
  221  C 15 YY     -0.0010526376    -0.0003790652    -0.0143809446    -0.0097820338    -0.0143694507
  222  C 15 ZZ      0.0000229970    -0.0001988510    -0.0033086739    -0.0028345361    -0.0046433769
  223  C 15 XY      0.0003778808    -0.0000482660     0.0002537392    -0.0024261608    -0.0018272232
  224  C 15 XZ      0.0003356081     0.0000852144     0.0033977034     0.0015915375     0.0020155118
  225  C 15 YZ      0.0000908738     0.0000290030     0.0017431976     0.0017088398     0.0020062583
  226  H 16  S     -0.0289065043    -0.0163321631     0.0016576020    -0.0048923397     0.0534450788
  227  H 16  S     -0.0071002439    -0.0031345894     0.0015701321    -0.0017001546     0.0026738871
  228  H 17  S     -0.0183827226    -0.0113042568     0.0070557795    -0.0394074530     0.0488541726
  229  H 17  S     -0.0014489526    -0.0013482202    -0.0000022543    -0.0031740905     0.0081139619
  230  H 18  S     -0.0188994084    -0.0112053661     0.0094352453    -0.0415775605     0.0093787225
  231  H 18  S     -0.0017929626    -0.0023188033     0.0012383421    -0.0037423245    -0.0018024330
  232  H 19  S     -0.0312423842    -0.0105636586     0.0113041800    -0.0126104750    -0.0528753669
  233  H 19  S     -0.0075473720    -0.0008156446     0.0016647578    -0.0022861618    -0.0036935516
  234  H 20  S     -0.0282765653    -0.0158858845     0.0111433833    -0.0271403220     0.0000973707
  235  H 20  S     -0.0055742174     0.0015391530     0.0000614574     0.0050753888    -0.0049975603
  236  H 21  S     -0.0291144633    -0.0153105291     0.0088988447    -0.0100188405    -0.0114507396
  237  H 21  S     -0.0011083230    -0.0056713688     0.0023592569    -0.0085316687     0.0029885210
  238  H 22  S     -0.0078245938     0.0031425414    -0.0399912623     0.0140701454    -0.0008351223
  239  H 22  S     -0.0003100690     0.0000524410    -0.0039042771    -0.0003159538     0.0052723770
  240  H 23  S     -0.0068362252    -0.0028426323    -0.0419437796     0.0040711939     0.0536901903
  241  H 23  S     -0.0014349055     0.0020057196    -0.0031496451    -0.0023444463     0.0100529417
  242  H 24  S     -0.0020677638    -0.0010867788    -0.0362235521    -0.0320859819    -0.0109017709
  243  H 24  S     -0.0002699413     0.0004820248    -0.0041761603    -0.0021009382    -0.0011554091
  244  H 25  S     -0.0011567926    -0.0007713546    -0.0352815966    -0.0415300378    -0.0521958177
  245  H 25  S      0.0003393742     0.0000223479    -0.0050792045    -0.0032300092    -0.0028563737
  246  H 26  S     -0.0022753665    -0.0008283582    -0.0351622988    -0.0267223657    -0.0473613423
  247  H 26  S     -0.0009830792     0.0004290334    -0.0041908023    -0.0016185033    -0.0022580745

                         21               22               23               24               25
                   -0.8218604389    -0.7997266490    -0.7833820984    -0.6964572567    -0.6755027530
    1  C  1  S     -0.0050575274     0.0411647868    -0.0783556765     0.0953253819     0.0053875334
    2  C  1  S      0.0102962799    -0.0829307278     0.1565120062    -0.1952428172    -0.0103938452
    3  C  1  S     -0.0082153124    -0.0506910371     0.0643763807    -0.0641383389    -0.0366345783
    4  C  1  X     -0.0211092808     0.0716507417    -0.0298871468    -0.0386405770    -0.0936591738
    5  C  1  Y      0.0222735976    -0.0006352287     0.0441967033     0.0538855605    -0.0148614071
    6  C  1  Z      0.0011187951    -0.0506446388    -0.0241640843    -0.0028006550     0.0349782861
    7  C  1  X      0.0044868112     0.0225837677    -0.0105372030     0.0148386732    -0.0440049115
    8  C  1  Y     -0.0294705559     0.0273919605    -0.0345676280    -0.0096838612    -0.0377710738
    9  C  1  Z      0.0074753604    -0.0304162270     0.0109193478    -0.0010357455     0.0286842139
   10  C  1 XX     -0.0023348903    -0.0086247249     0.0102859581    -0.0128956436    -0.0018415755
   11  C  1 YY      0.0034928845    -0.0029651198     0.0102227056    -0.0143276440     0.0010317708
   12  C  1 ZZ      0.0006927259    -0.0047357349     0.0062186004    -0.0067669551    -0.0007681069
   13  C  1 XY     -0.0000845203     0.0004264539     0.0025336261     0.0083238180     0.0007230647
   14  C  1 XZ     -0.0000520478     0.0058877435    -0.0010117048     0.0006341352     0.0004844316
   15  C  1 YZ     -0.0007962841    -0.0013010667    -0.0053443615    -0.0002768305    -0.0006035836
   16  C  2  S     -0.0336227715    -0.0498664229    -0.0543939573    -0.0692497601    -0.0055506016
   17  C  2  S      0.0682537552     0.0987835307     0.1091340728     0.1419557039     0.0127135804
   18  C  2  S      0.0364574497     0.0789127515     0.0409088653     0.0530105564     0.0278295601
   19  C  2  X     -0.0061026645     0.0043886627     0.0647570522     0.1061104243    -0.0790605464
   20  C  2  Y      0.0056316898     0.0522358727    -0.0758942769     0.1124730045     0.0329575792
   21  C  2  Z      0.0027688292    -0.0501863165    -0.0161153202    -0.1009271572     0.0135274940
   22  C  2  X     -0.0235169575    -0.0034761883     0.0190668414     0.0114800639    -0.0420115102
   23  C  2  Y     -0.0165345743     0.0414786792    -0.0474729523     0.0081640506    -0.0164591983
   24  C  2  Z      0.0223577128    -0.0272458730     0.0030715842    -0.0082548495     0.0251690679
   25  C  2 XX      0.0041830445     0.0103566536     0.0023441801     0.0088830961     0.0030649472
   26  C  2 YY      0.0042583183     0.0041437620     0.0109744965     0.0047767748     0.0007756070
   27  C  2 ZZ      0.0035680239     0.0015395227     0.0030217349     0.0095396193    -0.0004031857
   28  C  2 XY     -0.0001021443    -0.0018873618     0.0036163694     0.0055609169     0.0000958214
   29  C  2 XZ     -0.0021325750     0.0004080807     0.0010255706    -0.0067489099    -0.0002393202
   30  C  2 YZ     -0.0013928411     0.0003207576    -0.0052041293    -0.0032447587    -0.0000411805
   31  C  3  S      0.0036233065     0.1294854971    -0.0438022707    -0.0488431555    -0.0355680637
   32  C  3  S     -0.0075158145    -0.2622502349     0.0927876794     0.1011122556     0.0729520365
   33  C  3  S     -0.0015571581    -0.0274703900    -0.0424209678     0.0258422478    -0.0089259887
   34  C  3  X      0.0192069513    -0.0315261316     0.0083902239    -0.0900605925     0.0403998276
   35  C  3  Y      0.0062118033    -0.0333150940    -0.0595833262    -0.0111454238    -0.0452533818
   36  C  3  Z      0.0104325482    -0.0332554338    -0.0703850589     0.0256104150    -0.0246638697
   37  C  3  X      0.0024235326    -0.0012316129    -0.0029080156    -0.0223928860     0.0065450564
   38  C  3  Y      0.0062352602    -0.0195571250    -0.0257642653    -0.0009733231    -0.0201932886
   39  C  3  Z     -0.0001951514    -0.0266576516    -0.0203724426     0.0097662709    -0.0193163521
   40  C  3 XX     -0.0009716334    -0.0138022613     0.0090988934     0.0033592718     0.0046255843
   41  C  3 YY      0.0008957096    -0.0219412903    -0.0027003856     0.0084913165     0.0033349137
   42  C  3 ZZ     -0.0014346225    -0.0141311716     0.0102880876     0.0080341578     0.0056268794
   43  C  3 XY      0.0010990131    -0.0016596301     0.0032144179     0.0003237597     0.0020036558
   44  C  3 XZ     -0.0019811148     0.0037632122     0.0011683430     0.0050653420    -0.0016263932
   45  C  3 YZ     -0.0000291962    -0.0001200883    -0.0039651048     0.0008425986    -0.0052463570
   46  C  4  S      0.0406837225    -0.0513016251    -0.1015988566    -0.0628057004     0.0240422879
   47  C  4  S     -0.0773038985     0.0975532593     0.1969957029     0.1253527941    -0.0443531439
   48  C  4  S     -0.0338798078     0.0029669051     0.0713959505     0.0476401087    -0.0300634680
   49  C  4  X      0.0012959619    -0.0406238873     0.0148732633     0.0016379872     0.0361753074
   50  C  4  Y     -0.0188403559     0.0728476827     0.0013068928    -0.0455465620    -0.0234204816
   51  C  4  Z      0.0081681588    -0.0815121717    -0.0156588510     0.0372832276     0.0242004699
   52  C  4  X     -0.0016941492    -0.0266795051     0.0169269968     0.0134238264     0.0060824214
   53  C  4  Y     -0.0074249218     0.0149142073    -0.0017844099    -0.0153692279    -0.0115818361
   54  C  4  Z      0.0005169836    -0.0373275385     0.0101856953     0.0279380730     0.0037103857
   55  C  4 XX     -0.0029364534     0.0008093239     0.0122772333     0.0060772895     0.0006451741
   56  C  4 YY     -0.0068870291     0.0136059951     0.0136710755     0.0084482931    -0.0055498399
   57  C  4 ZZ     -0.0035588378     0.0015161825     0.0088658526     0.0092815613    -0.0024461800
   58  C  4 XY     -0.0010023281     0.0015187022     0.0025984219     0.0025919007    -0.0003103139
   59  C  4 XZ     -0.0014137113    -0.0033196690     0.0045213922     0.0052412327     0.0001012671
   60  C  4 YZ      0.0009070189    -0.0047205574    -0.0034102096     0.0021819148    -0.0006444579
   61  C  5  S      0.0329277369    -0.1370560677    -0.0258583471     0.0524149761     0.0145284632
   62  C  5  S     -0.0623686946     0.2653151022     0.0480063767    -0.1050142909    -0.0258757813
   63  C  5  S     -0.0066603391     0.1050683093     0.0011797900    -0.0344079441    -0.0039202489
   64  C  5  X      0.0052527282     0.0148006420    -0.0232943448    -0.0190710163     0.0359370286
   65  C  5  Y      0.0271775769    -0.0170748278    -0.0942241530    -0.0656696714     0.0454105347
   66  C  5  Z     -0.0073617999     0.0058584395    -0.0148912173     0.0092332865    -0.0025081891
   67  C  5  X      0.0045430911     0.0196731741    -0.0172379050    -0.0165565292     0.0116354319
   68  C  5  Y      0.0039204665     0.0080941817    -0.0378289376    -0.0323399491     0.0116046445
   69  C  5  Z      0.0032517577     0.0153166599    -0.0124124323    -0.0040074576     0.0004505602
   70  C  5 XX     -0.0018479189     0.0144148217     0.0014014790    -0.0073692936     0.0017309584
   71  C  5 YY     -0.0051766759     0.0194391388     0.0066223530    -0.0053322912    -0.0024764309
   72  C  5 ZZ     -0.0036454803     0.0135187817    -0.0009173856    -0.0069498266    -0.0033811213
   73  C  5 XY      0.0005974013     0.0022741958    -0.0039518381    -0.0016014525     0.0008987898
   74  C  5 XZ     -0.0011586891     0.0069352575    -0.0017519187    -0.0054201861     0.0006132225
   75  C  5 YZ      0.0021503849    -0.0036519838    -0.0058082640    -0.0013492806     0.0018827147
   76  C  6  S     -0.0168482396    -0.0646442838     0.1132762958     0.0572378484    -0.0439920886
   77  C  6  S      0.0346563308     0.1357832059    -0.2302656302    -0.1186670384     0.0915146847
   78  C  6  S     -0.0166347891    -0.0448109923    -0.0402772661    -0.0230165385    -0.0012919791
   79  C  6  X      0.0249853551    -0.0234213379     0.0191903095     0.0539445862     0.0325197410
   80  C  6  Y      0.0035345670     0.0006137896    -0.0138265315     0.0069808272     0.0097516726
   81  C  6  Z      0.0071049652    -0.0904003276    -0.0665882152     0.0190618185    -0.0514565270
   82  C  6  X      0.0026950024    -0.0075811344     0.0054059009     0.0167488190     0.0075095418
   83  C  6  Y      0.0103220338     0.0195303201    -0.0078936740     0.0121547020     0.0066071179
   84  C  6  Z      0.0005914856    -0.0359518869    -0.0340352007     0.0022976287    -0.0245426691
   85  C  6 XX      0.0024159731     0.0112587107    -0.0101701702    -0.0050353934     0.0065854447
   86  C  6 YY      0.0017954462     0.0097926144    -0.0152208695    -0.0111602440     0.0095108644
   87  C  6 ZZ      0.0021487076     0.0038970291    -0.0187514809    -0.0063942576     0.0012738675
   88  C  6 XY     -0.0020789437     0.0034304859    -0.0004853347     0.0007360856    -0.0024669249
   89  C  6 XZ     -0.0008867609     0.0015813551     0.0000208059    -0.0050605754     0.0003325018
   90  C  6 YZ     -0.0009636272     0.0072330334     0.0054912021    -0.0015976188     0.0015317940
   91  C  7  S     -0.0120709736     0.1036348586     0.1319974135    -0.0293439784     0.0689053466
   92  C  7  S      0.0233075735    -0.2050221423    -0.2622371040     0.0596206767    -0.1406463496
   93  C  7  S      0.0143643966    -0.0239727530    -0.0539153341     0.0234932991    -0.0152209094
   94  C  7  X      0.0103200168    -0.0229863755     0.0015779183    -0.0115492478     0.0251288216
   95  C  7  Y      0.0062323527     0.0592535543    -0.0489963067    -0.0399426545    -0.0126762239
   96  C  7  Z     -0.0032440359    -0.0157792291     0.0249181799     0.0365255947    -0.0443166122
   97  C  7  X      0.0053914448    -0.0111497389     0.0063583793    -0.0073454383     0.0082486327
   98  C  7  Y      0.0033795854     0.0238439469    -0.0276696443    -0.0186608816    -0.0084765548
   99  C  7  Z     -0.0029821497    -0.0230496772     0.0023106672     0.0124019929    -0.0195463414
  100  C  7 XX      0.0019578919    -0.0160090038    -0.0198616451     0.0055361595    -0.0145589414
  101  C  7 YY      0.0009220888    -0.0154498729    -0.0116936162     0.0064195096    -0.0059975607
  102  C  7 ZZ      0.0017450193    -0.0092574267    -0.0209213945     0.0007356211    -0.0088918071
  103  C  7 XY     -0.0003546205     0.0020065325    -0.0014568072     0.0018032376    -0.0013262561
  104  C  7 XZ     -0.0012276956     0.0018390657    -0.0001072977     0.0004356216    -0.0015677782
  105  C  7 YZ     -0.0005990058    -0.0056380025     0.0025680923     0.0033856074    -0.0023712009
  106  C  8  S     -0.0090730660    -0.0243065370    -0.0201492228    -0.0774581163     0.0099104722
  107  C  8  S      0.0184293085     0.0515847296     0.0414672485     0.1605941372    -0.0219374887
  108  C  8  S      0.0205435811    -0.0104171204     0.0162840649     0.0725577612     0.0084516575
  109  C  8  X     -0.0199228746    -0.0570697708    -0.0318578914    -0.1240398194     0.0006420653
  110  C  8  Y     -0.0097892453    -0.0377624225    -0.0396372632    -0.0910030460     0.0289150325
  111  C  8  Z      0.0154692487     0.0448136112     0.0325388055     0.1147733410    -0.0190591604
  112  C  8  X     -0.0201840480     0.0199363134    -0.0106495491    -0.0317936482    -0.0226759744
  113  C  8  Y     -0.0116280315     0.0096230646    -0.0084488344    -0.0251215696    -0.0059971241
  114  C  8  Z      0.0151505306    -0.0118664976     0.0145809622     0.0305973938     0.0153634536
  115  C  8 XX      0.0011652382     0.0047510099     0.0020055256     0.0113543633    -0.0007046661
  116  C  8 YY      0.0007222837     0.0029302615     0.0036384734     0.0079575175    -0.0024628936
  117  C  8 ZZ      0.0012614267     0.0032246425     0.0028229206     0.0103508193    -0.0019104747
  118  C  8 XY      0.0008950733     0.0018707916     0.0024548029     0.0045826156    -0.0006911336
  119  C  8 XZ     -0.0009751088    -0.0022903884    -0.0012843618    -0.0058084247     0.0001912596
  120  C  8 YZ     -0.0004134091    -0.0014673569    -0.0022990805    -0.0040890304     0.0015405558
  121  N  9  S     -0.0065643771    -0.0241186892    -0.0152065548    -0.0472463607     0.0075871250
  122  N  9  S     -0.0132636141    -0.0477850962    -0.0314137049    -0.0977061348     0.0151277253
  123  N  9  S      0.0076474032    -0.0433720857    -0.0052624652    -0.0425070230     0.0286804459
  124  N  9  X     -0.0015021147    -0.0089474367    -0.0075260154    -0.0127659245     0.0087555454
  125  N  9  Y     -0.0036442604    -0.0090505496    -0.0025683970    -0.0121706580    -0.0044801327
  126  N  9  Z      0.0026065527     0.0103520102     0.0066655507     0.0103872274    -0.0001628394
  127  N  9  X     -0.0020611136     0.0019103393    -0.0015619700    -0.0011484030    -0.0058808378
  128  N  9  Y     -0.0008583528     0.0045602809    -0.0025986694    -0.0004784837    -0.0012151224
  129  N  9  Z      0.0017643648    -0.0058820562    -0.0011972337     0.0020681496     0.0015100191
  130  N  9 XX     -0.0002537167    -0.0011668691    -0.0014260054    -0.0030426445     0.0014241697
  131  N  9 YY     -0.0004366856    -0.0012367405    -0.0003984109    -0.0026909171    -0.0003549869
  132  N  9 ZZ     -0.0002885048    -0.0015755293    -0.0012348538    -0.0027088162     0.0002365475
  133  N  9 XY     -0.0003054063    -0.0012188445    -0.0005639708    -0.0020926855     0.0004183182
  134  N  9 XZ      0.0002733414     0.0013891569     0.0011702947     0.0020190115    -0.0008109213
  135  N  9 YZ      0.0004292239     0.0014000292     0.0005282987     0.0018481064     0.0002400154
  136  C 10  S      0.0333044358    -0.0465743166     0.0528084841     0.0618521743     0.0358008985
  137  C 10  S     -0.0662627391     0.0922594118    -0.1050368765    -0.1276272945    -0.0750030476
  138  C 10  S     -0.0198377201     0.0257678937    -0.0232119353    -0.0652979674    -0.0028986975
  139  C 10  X     -0.0792786456     0.0220624078    -0.0536974706     0.0910096789    -0.1051669724
  140  C 10  Y     -0.0689680672    -0.0282794567     0.0543781334    -0.0661581723    -0.1455170108
  141  C 10  Z      0.0290133007    -0.0066768135     0.0010577517    -0.0141430083     0.0475070169
  142  C 10  X      0.0062782609    -0.0232829974     0.0395274708     0.0324873601    -0.0073335102
  143  C 10  Y     -0.0227579640     0.0080491746     0.0007949445    -0.0309590106    -0.0164658380
  144  C 10  Z     -0.0002847565     0.0089163181    -0.0105039520    -0.0051423931     0.0024951871
  145  C 10 XX     -0.0112506665     0.0053744702    -0.0069455071    -0.0082666414    -0.0081386170
  146  C 10 YY      0.0021048235     0.0081477080    -0.0071293153    -0.0086473317    -0.0020217221
  147  C 10 ZZ     -0.0022279622     0.0027306075    -0.0034900512    -0.0038763638    -0.0028404044
  148  C 10 XY     -0.0003880595     0.0015238500    -0.0036402346     0.0041467290     0.0010029093
  149  C 10 XZ      0.0027704853    -0.0006249574     0.0020857721     0.0006159820     0.0013890745
  150  C 10 YZ     -0.0005709256    -0.0016267752     0.0010786833    -0.0003882062    -0.0003631005
  151  C 11  S      0.1476378507    -0.0176218546     0.0530688444    -0.0624130361     0.0625645879
  152  C 11  S     -0.2834999400     0.0348586156    -0.1038747917     0.1230820237    -0.1257193720
  153  C 11  S     -0.1030579818     0.0252248404    -0.0804424307     0.0342826945    -0.0558064798
  154  C 11  X     -0.0245505303    -0.0412689378     0.0312004450     0.0627824620     0.1262089375
  155  C 11  Y      0.0321997487     0.0081676722     0.0081345538    -0.0108806162    -0.0796836138
  156  C 11  Z      0.0012979091     0.0076181657    -0.0100187690    -0.0140978289    -0.0198214479
  157  C 11  X     -0.0000557740    -0.0175110161     0.0191297474     0.0102961162     0.0603619970
  158  C 11  Y      0.0103379255    -0.0060138339     0.0254634092     0.0012536295    -0.0191643864
  159  C 11  Z     -0.0011850725     0.0027708008    -0.0091668308    -0.0027273277    -0.0118856775
  160  C 11 XX     -0.0208542739     0.0035605059    -0.0084987170     0.0067495069    -0.0106595891
  161  C 11 YY     -0.0216391175     0.0014383141    -0.0068640476     0.0115310145    -0.0086420553
  162  C 11 ZZ     -0.0076422290     0.0010068806    -0.0031020345     0.0039590434    -0.0040892581
  163  C 11 XY      0.0034512631     0.0030483190    -0.0029356383     0.0000196370    -0.0041314051
  164  C 11 XZ      0.0033088958    -0.0009004285     0.0021898938    -0.0007786713     0.0024173047
  165  C 11 YZ      0.0013257292    -0.0007716090     0.0013799138    -0.0012205194     0.0017008363
  166  C 12  S     -0.1147275281    -0.0497209637     0.0531687906    -0.0500942053    -0.1017049633
  167  C 12  S      0.2202545201     0.0958855620    -0.1028641947     0.0985079226     0.2037929237
  168  C 12  S      0.0631623266     0.0628283096    -0.0336145046     0.0267928016     0.0588700282
  169  C 12  X      0.0341993744     0.0094451167    -0.0075476759     0.0240274226    -0.0708353658
  170  C 12  Y     -0.0666565496     0.0166328639    -0.0334137827    -0.0846113996     0.0352319701
  171  C 12  Z     -0.0000235652    -0.0060467898     0.0053901822     0.0047906302     0.0124101185
  172  C 12  X     -0.0017678370     0.0237914512    -0.0161976671     0.0076152311    -0.0204244757
  173  C 12  Y     -0.0154668606    -0.0125428358    -0.0036194605    -0.0211737728     0.0324752224
  174  C 12  Z      0.0032374052    -0.0079749091     0.0038020368     0.0020282301     0.0019023227
  175  C 12 XX      0.0176657810     0.0064371087    -0.0064496354     0.0093627943     0.0167290493
  176  C 12 YY      0.0153046351     0.0078738702    -0.0082620109     0.0048542517     0.0142417478
  177  C 12 ZZ      0.0061626172     0.0027985768    -0.0029411901     0.0034165905     0.0068320196
  178  C 12 XY     -0.0057931282     0.0009742648    -0.0034087099    -0.0004036709     0.0024503935
  179  C 12 XZ     -0.0026372256    -0.0013108245     0.0016125460    -0.0017798841    -0.0033430886
  180  C 12 YZ      0.0000202428    -0.0013620563     0.0015329745    -0.0001214224    -0.0017652101
  181  C 13  S     -0.1454986668    -0.0014047783    -0.0250176704    -0.0307558697     0.0780867699
  182  C 13  S      0.2796330110     0.0027782344     0.0494470337     0.0612508720    -0.1556556319
  183  C 13  S      0.0732055675    -0.0440358459     0.0366805648     0.0084514939    -0.0292330109
  184  C 13  X     -0.0273439877    -0.0442549364     0.0599980695    -0.1028476973    -0.1057627062
  185  C 13  Y      0.0311466673     0.0142924120    -0.0198851105     0.0245844950     0.0672775497
  186  C 13  Z      0.0027321005     0.0088316250    -0.0119726170     0.0219738007     0.0174968218
  187  C 13  X     -0.0156023156    -0.0041349115     0.0167955403    -0.0338113627    -0.0460572267
  188  C 13  Y      0.0024697413    -0.0119506143    -0.0011007098     0.0069818791     0.0203460248
  189  C 13  Z      0.0033057158     0.0038030024    -0.0038258052     0.0067698318     0.0081808708
  190  C 13 XX      0.0200595460    -0.0015654004     0.0056870439     0.0019212292    -0.0114813427
  191  C 13 YY      0.0210077172     0.0016347210     0.0013868160     0.0073703337    -0.0113897183
  192  C 13 ZZ      0.0077970791    -0.0000448671     0.0019167314     0.0016296298    -0.0053125593
  193  C 13 XY     -0.0032329471    -0.0024967396     0.0033533259    -0.0034311189    -0.0041309597
  194  C 13 XZ     -0.0032941017     0.0008321914    -0.0015749458     0.0003903892     0.0025485472
  195  C 13 YZ     -0.0013068872     0.0004014630    -0.0008120939    -0.0000266320     0.0020037797
  196  C 14  S     -0.0301401942     0.0544809722    -0.0773589200     0.0848325916     0.0336968949
  197  C 14  S      0.0581470679    -0.1060998107     0.1508779198    -0.1681636201    -0.0671383681
  198  C 14  S      0.0069243938    -0.0080873640     0.0165461092    -0.0345632820    -0.0203070956
  199  C 14  X     -0.0756246227    -0.0104501576    -0.0013659093    -0.0332183109     0.1002662861
  200  C 14  Y     -0.0700701496    -0.0171057344    -0.0009094460     0.0165247327     0.1261989649
  201  C 14  Z      0.0275414674     0.0052201539     0.0010387912     0.0058006646    -0.0402851888
  202  C 14  X     -0.0249034837    -0.0092351027     0.0073043316    -0.0090523274     0.0296728840
  203  C 14  Y     -0.0310231270     0.0065656912    -0.0117959118     0.0053738949     0.0319650586
  204  C 14  Z      0.0102833488     0.0011330228     0.0002015206     0.0016446036    -0.0106707890
  205  C 14 XX      0.0111110213    -0.0064194488     0.0109902402    -0.0118484083    -0.0099235238
  206  C 14 YY     -0.0028599399    -0.0090954076     0.0110355305    -0.0130535617     0.0000755556
  207  C 14 ZZ      0.0019949858    -0.0032141212     0.0047291062    -0.0054674698    -0.0023618739
  208  C 14 XY      0.0001610152    -0.0002243472     0.0003303020     0.0012466088     0.0008606324
  209  C 14 XZ     -0.0027413531     0.0010409707    -0.0019479981     0.0017333550     0.0021058398
  210  C 14 YZ      0.0006121635     0.0009857515    -0.0011244552     0.0009056692    -0.0004926578
  211  C 15  S      0.1155550495     0.0442404606    -0.0224301489    -0.0135918438    -0.1085988388
  212  C 15  S     -0.2217935606    -0.0859326739     0.0434596717     0.0271746088     0.2161946565
  213  C 15  S     -0.0387096484    -0.0398384705     0.0511130792     0.0045178969     0.0546872547
  214  C 15  X      0.0373052847    -0.0054109450     0.0190523761    -0.0314733437     0.0510791084
  215  C 15  Y     -0.0652614661     0.0319411079    -0.0604058613     0.1103845438    -0.0111840414
  216  C 15  Z     -0.0006226286    -0.0029659595     0.0032307259    -0.0070056634    -0.0104544723
  217  C 15  X      0.0002277623    -0.0003420775    -0.0065935036    -0.0112309016     0.0078545207
  218  C 15  Y     -0.0280190473     0.0148550148    -0.0207375754     0.0395433335    -0.0170596855
  219  C 15  Z      0.0033202653    -0.0013063414     0.0045694760    -0.0024614572     0.0005205593
  220  C 15 XX     -0.0176507879    -0.0049180449     0.0011409727     0.0045599425     0.0176536482
  221  C 15 YY     -0.0148144358    -0.0077129616     0.0055029538    -0.0004727107     0.0143772029
  222  C 15 ZZ     -0.0060027843    -0.0026164435     0.0014482530     0.0006885025     0.0071291353
  223  C 15 XY      0.0054671925    -0.0016346735     0.0031441186    -0.0037884493     0.0015420448
  224  C 15 XZ      0.0026585420     0.0009370242    -0.0003568446    -0.0005742351    -0.0033180050
  225  C 15 YZ      0.0000631456     0.0011770673    -0.0014579273     0.0010948757    -0.0016107246
  226  H 16  S      0.0005634246    -0.0894607096     0.0310702952     0.0562945777     0.0460584136
  227  H 16  S      0.0040295038    -0.0095572242     0.0100991874     0.0088169238     0.0182089098
  228  H 17  S     -0.0222740341     0.0280195349     0.0717527283     0.0673713745    -0.0239440128
  229  H 17  S     -0.0017200805     0.0009153421     0.0099441112     0.0145285705    -0.0041692259
  230  H 18  S     -0.0167103575     0.0882797389     0.0152823953    -0.0540821814    -0.0138226791
  231  H 18  S     -0.0009158176     0.0121710866    -0.0002615917    -0.0117504571    -0.0022667200
  232  H 19  S      0.0114198862     0.0507317979    -0.0850385693    -0.0484614949     0.0453469148
  233  H 19  S      0.0003977985     0.0066030548    -0.0100474440    -0.0149056101     0.0111555990
  234  H 20  S      0.0035237909    -0.0610703275    -0.0903535838     0.0341500341    -0.0824941023
  235  H 20  S      0.0015200982    -0.0118539740    -0.0089085712     0.0025866713    -0.0162003912
  236  H 21  S      0.0106157512    -0.0735865850    -0.0913705510     0.0259776853    -0.0673814688
  237  H 21  S     -0.0017591339    -0.0042121438    -0.0114721129     0.0059525225    -0.0149950529
  238  H 22  S     -0.0858548924     0.0117467678    -0.0290504230     0.0578918942    -0.0770017228
  239  H 22  S     -0.0025129680     0.0019259607    -0.0080884364     0.0079978796    -0.0115375070
  240  H 23  S      0.0687115899     0.0260732252    -0.0286195270     0.0436546352     0.1247747569
  241  H 23  S      0.0008429336    -0.0007293754    -0.0092183818     0.0122143576     0.0232778561
  242  H 24  S      0.0848318930     0.0001409451     0.0182299323     0.0282600183    -0.0859439645
  243  H 24  S      0.0053473701     0.0011034798     0.0002624489     0.0053973148    -0.0181658122
  244  H 25  S      0.0172514948    -0.0340724746     0.0528085434    -0.0874691531    -0.0378804896
  245  H 25  S      0.0006504148    -0.0014749622     0.0034314903    -0.0151956986    -0.0077361090
  246  H 26  S     -0.0661515590    -0.0281074506     0.0167644867     0.0109173479     0.1181444441
  247  H 26  S     -0.0044545740    -0.0012859610     0.0011215977     0.0026302499     0.0248084848

                         26               27               28               29               30
                   -0.6637426481    -0.6358360400    -0.6072752047    -0.5897586113    -0.5676900752
    1  C  1  S     -0.0359237579     0.0521251923    -0.0311516155     0.0339226240     0.0186992704
    2  C  1  S      0.0741543107    -0.1055110147     0.0689520207    -0.0738564961    -0.0374471330
    3  C  1  S     -0.0311988994     0.0279413691    -0.0223123628    -0.0649410497    -0.1052106156
    4  C  1  X     -0.1023723348    -0.0358256858     0.0437019038    -0.0808440304     0.0547424529
    5  C  1  Y      0.1143086989    -0.1172915254    -0.1071349477     0.0589520581    -0.0484745767
    6  C  1  Z      0.0036862288     0.0580657542     0.0406575883     0.0242669880    -0.0438193890
    7  C  1  X     -0.0254122859     0.0099113275    -0.0058787065     0.0681855611     0.0065626920
    8  C  1  Y      0.0530268161    -0.0207632647    -0.0468419128    -0.0922021862     0.0294750330
    9  C  1  Z     -0.0073506056     0.0041798839     0.0317982411     0.0059861655    -0.0246806261
   10  C  1 XX      0.0059834722     0.0011131538     0.0058410054    -0.0048152100    -0.0000381173
   11  C  1 YY      0.0043772741    -0.0131426287     0.0008303315    -0.0072985471    -0.0039980684
   12  C  1 ZZ      0.0021189938    -0.0046253047     0.0066272595    -0.0013037683    -0.0035009999
   13  C  1 XY     -0.0012481905     0.0022199877     0.0030148848     0.0022616108    -0.0013263761
   14  C  1 XZ     -0.0000770191    -0.0011017105    -0.0048042291    -0.0018951714     0.0028428161
   15  C  1 YZ     -0.0019211104     0.0021780126    -0.0007809879    -0.0009918119     0.0008127127
   16  C  2  S      0.0128284784     0.0181766651     0.0267251289    -0.0159429586     0.0124835015
   17  C  2  S     -0.0275143508    -0.0349710040    -0.0559957802     0.0360036115    -0.0267339183
   18  C  2  S     -0.0950903273    -0.0384887669     0.1203953126     0.0268312046     0.0017966296
   19  C  2  X     -0.1310970489    -0.0560385866     0.0988258045     0.0333674466     0.0501091822
   20  C  2  Y     -0.1289381534     0.1655843299     0.0405616464    -0.0006053321     0.0113614741
   21  C  2  Z      0.1201210840    -0.0573544657    -0.0794396876    -0.0466458709    -0.0663602337
   22  C  2  X     -0.0625245753    -0.0252185976     0.0701365172    -0.0686449435     0.0922404894
   23  C  2  Y     -0.0477830504     0.0791761496     0.0132994020    -0.0827130509     0.0246912040
   24  C  2  Z      0.0537194929    -0.0320916859    -0.0494155134     0.0634236084    -0.0747042267
   25  C  2 XX     -0.0022539463     0.0038908744    -0.0032374920     0.0034579869     0.0013429136
   26  C  2 YY      0.0019645036    -0.0055017886    -0.0042841591    -0.0007175357    -0.0046961763
   27  C  2 ZZ     -0.0035599134    -0.0025590491    -0.0023036970     0.0033297657    -0.0026078884
   28  C  2 XY     -0.0012157826    -0.0010716965     0.0007813346     0.0072074724     0.0034794960
   29  C  2 XZ      0.0031795016    -0.0009498194     0.0018541690    -0.0011245521    -0.0005538686
   30  C  2 YZ     -0.0007970616     0.0026844683    -0.0005142595    -0.0040427597     0.0008783839
   31  C  3  S     -0.0112871353    -0.0965567154    -0.0519266475    -0.0537454353     0.0087583623
   32  C  3  S      0.0190489167     0.2013564243     0.1068310750     0.1041353434    -0.0268723135
   33  C  3  S      0.0443949579     0.0574412756     0.0606017658     0.1856863774     0.0483127164
   34  C  3  X      0.0584991496    -0.0324002593     0.0612841387     0.0206557561    -0.1052959993
   35  C  3  Y      0.0255235560    -0.1158536560    -0.0804420473     0.0611710999     0.0787518693
   36  C  3  Z     -0.0571662417     0.0038344615     0.1126017191     0.0543015351    -0.0792028008
   37  C  3  X      0.0247036723    -0.0066751585     0.0149990987     0.0015844522    -0.0191718496
   38  C  3  Y      0.0196067039    -0.0418764216    -0.0199544217     0.1008762215     0.0470471647
   39  C  3  Z     -0.0385314717    -0.0087650742     0.0294592723    -0.0259215900    -0.0536601846
   40  C  3 XX      0.0018627302     0.0116868602     0.0061485814     0.0026650396    -0.0020157806
   41  C  3 YY     -0.0004685684     0.0126664500     0.0089903733     0.0110221052    -0.0030211332
   42  C  3 ZZ      0.0013549033     0.0154412567     0.0070155651     0.0064874653    -0.0027047716
   43  C  3 XY      0.0042737464     0.0000019053    -0.0034266486    -0.0023460624    -0.0092771218
   44  C  3 XZ     -0.0033303322     0.0030362670    -0.0040404308    -0.0023450317     0.0047457362
   45  C  3 YZ     -0.0048496602    -0.0076366015    -0.0028627597    -0.0053430645    -0.0015872745
   46  C  4  S      0.0319207245     0.0046030278     0.0777605894     0.0895598247     0.0131423085
   47  C  4  S     -0.0646340101    -0.0038836609    -0.1577439277    -0.1801779844    -0.0267559229
   48  C  4  S     -0.0385896520     0.0133277573    -0.1018999347    -0.2164388433    -0.0395677113
   49  C  4  X      0.0405067352     0.0648366850    -0.0033919440     0.0742305164     0.1134112830
   50  C  4  Y      0.0174749452    -0.0858939350     0.0378144588     0.1680165237     0.1608355386
   51  C  4  Z      0.0082050051     0.0997006224    -0.0006007226     0.0347226380     0.1023170880
   52  C  4  X      0.0055849512     0.0227248391    -0.0201264671    -0.0159517658     0.0361615778
   53  C  4  Y      0.0016467981    -0.0243057233    -0.0177862338    -0.0105766798     0.0583511535
   54  C  4  Z     -0.0067870196     0.0343130516    -0.0128344696    -0.0102276882     0.0318576677
   55  C  4 XX     -0.0007948195     0.0032682062    -0.0094300789    -0.0113369292    -0.0036809675
   56  C  4 YY     -0.0070320180    -0.0041176147    -0.0149373048    -0.0191570411    -0.0031730058
   57  C  4 ZZ     -0.0053592614     0.0022118406    -0.0051394633    -0.0074044705    -0.0030892287
   58  C  4 XY      0.0002049320     0.0007423065    -0.0086893533    -0.0076836525     0.0002862808
   59  C  4 XZ     -0.0014481110     0.0043754666    -0.0025793637    -0.0038848301    -0.0009526527
   60  C  4 YZ     -0.0010094726     0.0015767756    -0.0047870147    -0.0052101136     0.0019351226
   61  C  5  S      0.0036745330     0.0526420308    -0.0870418851    -0.0739897241     0.0219282034
   62  C  5  S     -0.0070358045    -0.1006961823     0.1769067577     0.1497486047    -0.0434103901
   63  C  5  S     -0.0083851444    -0.0484880710     0.1505661583     0.1679458480    -0.0776872120
   64  C  5  X      0.0408355758     0.0642620227    -0.0595381183     0.0058126536     0.1279684972
   65  C  5  Y      0.0256308180     0.0873790006     0.1215387798     0.0461829273    -0.0364281609
   66  C  5  Z      0.0081716647     0.0264128507    -0.1002876954    -0.0254190585     0.1958829613
   67  C  5  X      0.0144858078     0.0110786187     0.0091764515     0.0379112817     0.0329374339
   68  C  5  Y      0.0101968302     0.0309124951     0.0306107297    -0.0120796327    -0.0096880785
   69  C  5  Z      0.0002751441    -0.0042114690     0.0083344698     0.0446687615     0.0550100482
   70  C  5 XX      0.0026089766    -0.0024843088     0.0104184566     0.0103985286    -0.0045699347
   71  C  5 YY     -0.0022280564    -0.0065113765     0.0094575948     0.0034879669    -0.0058690956
   72  C  5 ZZ     -0.0022612631    -0.0083726065     0.0171716791     0.0147300983    -0.0029019934
   73  C  5 XY     -0.0003297596     0.0032292872    -0.0000720484    -0.0037547856    -0.0001202262
   74  C  5 XZ      0.0016975206    -0.0015655423     0.0084394540     0.0087375137    -0.0013730803
   75  C  5 YZ      0.0008718979     0.0045896838    -0.0026109626    -0.0059118470     0.0010762881
   76  C  6  S     -0.0213146569    -0.0893017209     0.0092297180     0.0604533307    -0.0000327242
   77  C  6  S      0.0427800265     0.1853039459    -0.0118605780    -0.1228575011    -0.0058549922
   78  C  6  S      0.0093860747     0.0575084253    -0.0768968657    -0.1460392720     0.0883892270
   79  C  6  X      0.0200811630     0.0232897201    -0.1024673699    -0.0435538230    -0.0893033064
   80  C  6  Y     -0.0529807602     0.0883318807     0.0638040929    -0.1359085066    -0.1243356559
   81  C  6  Z     -0.0273744728    -0.0760702484    -0.0681378109    -0.0635606664     0.0157038615
   82  C  6  X      0.0065474145     0.0076100986    -0.0331622244    -0.0140395510    -0.0130555728
   83  C  6  Y     -0.0275990329     0.0154685104     0.0668534852     0.0045071172    -0.0924468150
   84  C  6  Z     -0.0092918130    -0.0282364242    -0.0362023720    -0.0324167187     0.0146647854
   85  C  6 XX      0.0024142223     0.0115985886    -0.0001223845    -0.0048867090    -0.0021479260
   86  C  6 YY      0.0066349111     0.0198959109    -0.0024176058    -0.0133853549     0.0014465989
   87  C  6 ZZ     -0.0016688966     0.0050729425     0.0017579354    -0.0075209789    -0.0026876852
   88  C  6 XY     -0.0046308055    -0.0001113441     0.0043359763     0.0037003870     0.0088071518
   89  C  6 XZ      0.0029834480    -0.0014600833     0.0040647341     0.0021190768    -0.0037316881
   90  C  6 YZ      0.0013448443     0.0001763246     0.0024494903     0.0027721488    -0.0001518082
   91  C  7  S      0.0662136487     0.0852886663    -0.0049632222     0.0073741232     0.0085951258
   92  C  7  S     -0.1346509848    -0.1749088078     0.0087042837    -0.0136854495    -0.0184572137
   93  C  7  S     -0.0704453256    -0.0306642546     0.0567664707    -0.0494114323    -0.0675263674
   94  C  7  X      0.0416253134     0.0008423388    -0.0269204358    -0.0047301186    -0.1149238921
   95  C  7  Y     -0.0217572093    -0.0358893161    -0.0275144666    -0.1183481388    -0.0427864727
   96  C  7  Z     -0.0672336062    -0.0707059681     0.0677517222    -0.0070558008    -0.1086643724
   97  C  7  X      0.0154796307    -0.0021764886    -0.0049255337    -0.0089738473    -0.0607181998
   98  C  7  Y     -0.0023774280    -0.0149965292    -0.0112124745    -0.0272753553    -0.0159009849
   99  C  7  Z     -0.0159322638    -0.0257130578     0.0113391351     0.0028645641    -0.0269933749
  100  C  7 XX     -0.0144481087    -0.0207376144     0.0030908875    -0.0035051524    -0.0068794328
  101  C  7 YY     -0.0079135448    -0.0033058828     0.0042197529     0.0014543278    -0.0025984996
  102  C  7 ZZ     -0.0069781840    -0.0130309238    -0.0036568180    -0.0023851706     0.0023421300
  103  C  7 XY     -0.0022226563    -0.0001713258    -0.0025393057    -0.0032819282    -0.0002450531
  104  C  7 XZ     -0.0027856300    -0.0005590404     0.0029186061     0.0003124685    -0.0009279570
  105  C  7 YZ     -0.0004511915    -0.0050440247    -0.0011649606     0.0055096925     0.0021698414
  106  C  8  S      0.0689678860    -0.0156811349    -0.0308170185    -0.0271048980    -0.0233288552
  107  C  8  S     -0.1488205654     0.0307760067     0.0685352679     0.0590635360     0.0519983564
  108  C  8  S     -0.0087914538     0.0037249973    -0.0288396521     0.0951184763    -0.0324559395
  109  C  8  X      0.1047643603    -0.0466096099    -0.0366602712    -0.0382027644    -0.0210258489
  110  C  8  Y      0.0715969214     0.0094055694    -0.0417518984    -0.0312350171    -0.0414722798
  111  C  8  Z     -0.0934821095     0.0185187178     0.0387734355     0.0243763367     0.0206967177
  112  C  8  X     -0.0178266118    -0.0068551602     0.0424601601    -0.0677630195     0.0435201039
  113  C  8  Y     -0.0194518787     0.0024976506     0.0297790509    -0.0487869269     0.0282616601
  114  C  8  Z      0.0201889674     0.0056586624    -0.0355617251     0.0580596842    -0.0384329808
  115  C  8 XX     -0.0104041604     0.0041885040     0.0050742839     0.0038139074     0.0039865921
  116  C  8 YY     -0.0079227243    -0.0005253389     0.0043279749     0.0031836864     0.0031071136
  117  C  8 ZZ     -0.0101112039     0.0011816024     0.0041963298     0.0038180405     0.0028752568
  118  C  8 XY     -0.0045447398    -0.0004275071     0.0012325947     0.0024583764     0.0012270079
  119  C  8 XZ      0.0054727634    -0.0016827583    -0.0016607148    -0.0015096303    -0.0010690573
  120  C  8 YZ      0.0036949078     0.0010533708    -0.0018573256    -0.0013815762    -0.0010828387
  121  N  9  S      0.0372004294    -0.0103851448    -0.0181988850    -0.0118951304    -0.0131905395
  122  N  9  S      0.0755757530    -0.0218534278    -0.0372871032    -0.0265852415    -0.0265653694
  123  N  9  S      0.0828391580    -0.0096906529    -0.0674469190     0.0329848741    -0.0628755026
  124  N  9  X      0.0044842112     0.0077241502    -0.0043483793     0.0037457955    -0.0033643612
  125  N  9  Y      0.0095519997    -0.0109671257     0.0031593954     0.0023162503     0.0112454501
  126  N  9  Z     -0.0057529275     0.0018503722     0.0012973505     0.0039242488     0.0030037052
  127  N  9  X     -0.0049818580    -0.0059387497     0.0071467610    -0.0110776361     0.0079174601
  128  N  9  Y     -0.0066646510     0.0029510149     0.0017961993    -0.0088639840    -0.0022295613
  129  N  9  Z      0.0044463735    -0.0004459033    -0.0054568264     0.0051540988    -0.0075804406
  130  N  9 XX      0.0020255047     0.0008258410    -0.0015311037    -0.0006785898    -0.0012361199
  131  N  9 YY      0.0021578419    -0.0017947570    -0.0005297694    -0.0006465669     0.0004130234
  132  N  9 ZZ      0.0019079771    -0.0007838450    -0.0011583499    -0.0013453394    -0.0011479454
  133  N  9 XY      0.0017195626    -0.0004501724    -0.0005858288     0.0000817450     0.0000344915
  134  N  9 XZ     -0.0015570081    -0.0004559632     0.0009369604     0.0004583196     0.0009713241
  135  N  9 YZ     -0.0017484154     0.0010819368     0.0002727066     0.0003915128    -0.0001381339
  136  C 10  S      0.0742866117    -0.0338969300     0.0278715989    -0.0026452160    -0.0140736777
  137  C 10  S     -0.1554315802     0.0710167852    -0.0593600339     0.0017162096     0.0310535602
  138  C 10  S      0.0436740368    -0.0540172358     0.0012686683    -0.0881259133     0.0379227669
  139  C 10  X      0.0816399059     0.0648481405    -0.0991821029     0.1013472742    -0.0436141435
  140  C 10  Y      0.0437501421     0.0095576349     0.1132299589    -0.1083265250     0.0416503553
  141  C 10  Z     -0.0263126076    -0.0112722561     0.0172259173    -0.0068652366    -0.0098546322
  142  C 10  X      0.0083983286     0.0010684881    -0.0357779867     0.0983464242    -0.0805207411
  143  C 10  Y      0.0072718079    -0.0118237707     0.0478322726    -0.0879796059     0.0436189552
  144  C 10  Z     -0.0012101034     0.0059843348     0.0014199156    -0.0119947002     0.0108184243
  145  C 10 XX     -0.0077503382     0.0081941021    -0.0023933149    -0.0008884903     0.0017547934
  146  C 10 YY     -0.0128396605     0.0000638150    -0.0051092121    -0.0004558337     0.0031569645
  147  C 10 ZZ     -0.0058449408     0.0030731454    -0.0019444953    -0.0000880626     0.0015728668
  148  C 10 XY      0.0001465886     0.0020950513    -0.0018547730     0.0008808929     0.0033333518
  149  C 10 XZ      0.0006181938    -0.0024789172    -0.0001566220    -0.0003757649     0.0001442968
  150  C 10 YZ      0.0012441427     0.0003176274     0.0012892520    -0.0002343996    -0.0015006394
  151  C 11  S     -0.0831387984    -0.0342589522    -0.0143782518     0.0029971389    -0.0038045275
  152  C 11  S      0.1674816671     0.0688885275     0.0273104865    -0.0065466163     0.0079710798
  153  C 11  S      0.0191230012     0.0772176727     0.0109839023    -0.0311789386     0.0797858965
  154  C 11  X      0.0714338941    -0.0767186526     0.0901125691    -0.0545860909    -0.0066641785
  155  C 11  Y      0.0228059892     0.0160356535     0.0848210560    -0.0924676024     0.0994698502
  156  C 11  Z     -0.0194158712     0.0178758728    -0.0301088168     0.0254891750    -0.0175308072
  157  C 11  X      0.0188904009    -0.0464100616     0.0231009939    -0.0137737734    -0.0068280074
  158  C 11  Y      0.0118498614    -0.0108488129     0.0348475163    -0.0178444401     0.0053656872
  159  C 11  Z     -0.0051955983     0.0105738563    -0.0081108835     0.0056895687    -0.0032996023
  160  C 11 XX      0.0102350545     0.0051240815     0.0021062467    -0.0018915934     0.0023315814
  161  C 11 YY      0.0154152283     0.0047308172     0.0039157224    -0.0012633429     0.0013575776
  162  C 11 ZZ      0.0055572141     0.0023595275     0.0012461550    -0.0004538208     0.0004519509
  163  C 11 XY     -0.0011408284     0.0037146176    -0.0034863669     0.0020327420     0.0015546636
  164  C 11 XZ     -0.0011493685    -0.0014665762     0.0000064852     0.0000008657    -0.0001340233
  165  C 11 YZ     -0.0011119544    -0.0012796244     0.0004111215    -0.0005422316    -0.0003262254
  166  C 12  S      0.0103299794     0.0514166290     0.0097021784     0.0007632936    -0.0177939950
  167  C 12  S     -0.0206282292    -0.1052430362    -0.0212775367    -0.0012777687     0.0358892371
  168  C 12  S     -0.0495562040    -0.0227239365    -0.0145668307    -0.0295203646     0.0597984576
  169  C 12  X      0.0455538019     0.0250696636    -0.0807264557     0.0978750176    -0.0908102811
  170  C 12  Y     -0.1475782316     0.0541485216    -0.0853709838     0.0593635359    -0.0103144317
  171  C 12  Z      0.0082952859    -0.0113005498     0.0354384514    -0.0297262417     0.0170570742
  172  C 12  X     -0.0013891079     0.0115577334    -0.0336318043     0.0077246451    -0.0079543147
  173  C 12  Y     -0.0637818652     0.0161733917    -0.0157845956     0.0292653291    -0.0225751339
  174  C 12  Z      0.0071848138    -0.0030940814     0.0156062168    -0.0035513053    -0.0010222318
  175  C 12 XX      0.0004979496    -0.0092788033    -0.0002507879    -0.0014852287     0.0034630204
  176  C 12 YY     -0.0036810781    -0.0068986476    -0.0006996362    -0.0013930745     0.0033511723
  177  C 12 ZZ     -0.0005386373    -0.0039686133    -0.0006830174    -0.0002240069     0.0018799149
  178  C 12 XY     -0.0042750273     0.0015092535    -0.0034510972     0.0022001389     0.0014723916
  179  C 12 XZ      0.0003444083     0.0012450364     0.0003742421    -0.0001238193    -0.0007200566
  180  C 12 YZ      0.0015073774     0.0002421910     0.0013077946    -0.0002702928    -0.0011736084
  181  C 13  S     -0.0838590065    -0.0080433323    -0.0368345409     0.0199131864     0.0081559895
  182  C 13  S      0.1667266178     0.0160542570     0.0737708699    -0.0388806763    -0.0182944400
  183  C 13  S      0.0658846143    -0.0120267717     0.0640051901    -0.0074171345    -0.0360962399
  184  C 13  X     -0.0723905551     0.0967508544    -0.0399654262     0.0431585508    -0.0315833762
  185  C 13  Y     -0.0273307756    -0.0276117405    -0.0987604309     0.1070300720    -0.0816826266
  186  C 13  Z      0.0214930922    -0.0193234461     0.0239328959    -0.0235428399     0.0171386744
  187  C 13  X     -0.0156214868     0.0303369454    -0.0186841438     0.0081301173    -0.0010395800
  188  C 13  Y      0.0114313808    -0.0129834420    -0.0168695759     0.0397602207    -0.0437554786
  189  C 13  Z      0.0030960557    -0.0064486596     0.0060540745    -0.0071767340     0.0067401498
  190  C 13 XX      0.0093492620     0.0020837705     0.0060709116    -0.0037838037     0.0005196944
  191  C 13 YY      0.0158226559     0.0002489803     0.0069375528    -0.0039851556    -0.0011722676
  192  C 13 ZZ      0.0052339515     0.0005410063     0.0030142768    -0.0018258960    -0.0003778684
  193  C 13 XY     -0.0007243683     0.0025566887     0.0006957817    -0.0002772814    -0.0015661332
  194  C 13 XZ     -0.0012268443    -0.0008211414    -0.0011355953     0.0005946692     0.0001727741
  195  C 13 YZ     -0.0014152864    -0.0006060575    -0.0007107983     0.0004415009     0.0003772015
  196  C 14  S      0.0760021669    -0.0320275114     0.0178649958    -0.0062292743    -0.0137688573
  197  C 14  S     -0.1520102769     0.0643710494    -0.0355553070     0.0138112080     0.0257263131
  198  C 14  S     -0.0576341819     0.0364479730    -0.0148803366    -0.0128410637     0.0479124958
  199  C 14  X     -0.0864837319    -0.0448308368     0.0176877507    -0.0583512315     0.0993563221
  200  C 14  Y     -0.0315961394    -0.0668152506    -0.0492126364     0.0584070155    -0.0735842705
  201  C 14  Z      0.0252532220     0.0203706361     0.0018804985     0.0066912834    -0.0134061811
  202  C 14  X     -0.0155536539    -0.0215990997     0.0160212810    -0.0227793400     0.0260383312
  203  C 14  Y     -0.0187019110    -0.0103903382    -0.0293084172     0.0200921549    -0.0114418295
  204  C 14  Z      0.0061167708     0.0071650283    -0.0001932795     0.0030530974    -0.0039672729
  205  C 14 XX     -0.0088511197     0.0065617633    -0.0018557000     0.0003006950     0.0028648381
  206  C 14 YY     -0.0139987260     0.0030244369    -0.0025764444     0.0000751836     0.0035813350
  207  C 14 ZZ     -0.0048616662     0.0020652282    -0.0004300907    -0.0000751410     0.0011648097
  208  C 14 XY      0.0027258206    -0.0020171397     0.0031838700    -0.0024625504    -0.0007292391
  209  C 14 XZ      0.0008251034    -0.0011106396    -0.0000975997     0.0001796692    -0.0003228035
  210  C 14 YZ      0.0007739006     0.0002914291    -0.0004523727     0.0006013162    -0.0002599231
  211  C 15  S      0.0063329068     0.0579350984    -0.0238511735     0.0207226196     0.0013817087
  212  C 15  S     -0.0130617189    -0.1154865253     0.0479657882    -0.0406071427    -0.0038782320
  213  C 15  S      0.0191235163    -0.0610140362     0.0514668946    -0.0223639744    -0.0353552350
  214  C 15  X     -0.0435422796    -0.0506265650     0.0691742138    -0.1000983605     0.1020289014
  215  C 15  Y      0.1463056619    -0.0081761657     0.0723738325    -0.0431063859    -0.0006392103
  216  C 15  Z     -0.0083254578     0.0136081050    -0.0254809765     0.0298922074    -0.0256117015
  217  C 15  X     -0.0229888169     0.0034001856     0.0127239965    -0.0302740339     0.0516724111
  218  C 15  Y      0.0490458166     0.0049326061     0.0240691924    -0.0155426968     0.0002753266
  219  C 15  Z     -0.0010758842    -0.0006496485    -0.0061142415     0.0093620191    -0.0123393344
  220  C 15 XX      0.0012451725    -0.0102589570     0.0045277785    -0.0041727186    -0.0001532443
  221  C 15 YY     -0.0031049546    -0.0073707966     0.0042989099    -0.0039722461     0.0017297641
  222  C 15 ZZ     -0.0005938273    -0.0039775385     0.0021217604    -0.0017914868     0.0001830992
  223  C 15 XY     -0.0042560761    -0.0014127680    -0.0007002895     0.0001001880    -0.0002632713
  224  C 15 XZ      0.0000815266     0.0019526417    -0.0006427836     0.0006149552     0.0003488133
  225  C 15 YZ      0.0014484384     0.0009448472    -0.0000835996     0.0003190469    -0.0003423429
  226  H 16  S     -0.0236476854     0.1422419699     0.1375491931     0.0500809925    -0.0789810891
  227  H 16  S      0.0054654579     0.0291388864     0.0270840328     0.0278319900    -0.0067485903
  228  H 17  S     -0.0497219824     0.0020984266    -0.1012537056    -0.2186724498    -0.1583560487
  229  H 17  S     -0.0101473695    -0.0000343118    -0.0345417544    -0.0631555713    -0.0273826593
  230  H 18  S     -0.0141737024    -0.0665023313     0.1835255512     0.1040556245    -0.1785296510
  231  H 18  S     -0.0018458577    -0.0177420018     0.0479238211     0.0408024714    -0.0353286082
  232  H 19  S     -0.0088302995     0.1403639997     0.0375413604    -0.1436586879    -0.0766894710
  233  H 19  S      0.0077760760     0.0321670974    -0.0042824097    -0.0369585909    -0.0067639813
  234  H 20  S     -0.0948987503    -0.0991646920     0.0345561679    -0.0163679129     0.0262016280
  235  H 20  S     -0.0113277840    -0.0264418638     0.0027943772    -0.0039326689    -0.0029663239
  236  H 21  S     -0.0692978382    -0.1118687358     0.0144306037    -0.0355652052    -0.1187354961
  237  H 21  S     -0.0132232988    -0.0244506984    -0.0015653333    -0.0019776013    -0.0103065094
  238  H 22  S      0.0927919087     0.0249025928     0.0818236413    -0.0696594658     0.0710977230
  239  H 22  S      0.0164414414     0.0075236240     0.0071672881    -0.0100022527     0.0127252275
  240  H 23  S     -0.0112363904    -0.0629450231     0.0628409563    -0.0765045870     0.0767311679
  241  H 23  S     -0.0080819408    -0.0091325280     0.0124640703    -0.0182303224     0.0093823112
  242  H 24  S      0.1006800765     0.0068613846     0.1024963313    -0.0940586612     0.0497690213
  243  H 24  S      0.0246148020     0.0022968910     0.0194426730    -0.0183863203     0.0086129246
  244  H 25  S     -0.0886511812     0.0386824410     0.0097679131    -0.0451297596     0.0962522228
  245  H 25  S     -0.0196583452     0.0110406560    -0.0069888439    -0.0032189960     0.0210855952
  246  H 26  S     -0.0065079594    -0.0844477661     0.0769854679    -0.0908582905     0.0645517688
  247  H 26  S     -0.0006265713    -0.0204676128     0.0127331611    -0.0174211983     0.0102855938

                         31               32               33               34               35
                   -0.5387114724    -0.5199767006    -0.5015963272    -0.4858099731    -0.4748433619
    1  C  1  S     -0.0577788312     0.0062440286    -0.0250387392     0.0210417926     0.0026345737
    2  C  1  S      0.1338391304    -0.0115427693     0.0528053696    -0.0403507021    -0.0050190038
    3  C  1  S      0.2225032895    -0.0088613987     0.0195990170    -0.0263681644     0.0157891124
    4  C  1  X      0.0941462718     0.0407722642    -0.0427642711    -0.0161284672    -0.0144656215
    5  C  1  Y     -0.0609732357     0.1779396084     0.0480292312     0.1425535833     0.0185000811
    6  C  1  Z     -0.0545195410    -0.0884183573    -0.0517601197    -0.1052226146     0.0202690800
    7  C  1  X      0.0711497678     0.0365985349    -0.0439713249    -0.0089670871    -0.0277782339
    8  C  1  Y     -0.0539812229     0.0621856196    -0.0086641506    -0.0020276712     0.0026347238
    9  C  1  Z     -0.0282309884    -0.0374170894     0.0011982909    -0.0188326879     0.0148950309
   10  C  1 XX      0.0100554546    -0.0033032215    -0.0020143846    -0.0107291444    -0.0013033210
   11  C  1 YY      0.0088044334     0.0010107468     0.0093479347     0.0043758351     0.0016223833
   12  C  1 ZZ      0.0070685479    -0.0001080266     0.0023619333    -0.0019247146    -0.0004615577
   13  C  1 XY      0.0000410449     0.0040023839     0.0034452175     0.0001972697     0.0005882681
   14  C  1 XZ     -0.0000210313     0.0008031393     0.0016991583     0.0043554743    -0.0008512538
   15  C  1 YZ     -0.0023715398    -0.0047272150    -0.0045699707    -0.0044257357     0.0002729911
   16  C  2  S      0.0229562955    -0.0151394448    -0.0046347621    -0.0443471279     0.0087119986
   17  C  2  S     -0.0426702919     0.0384228227     0.0124751445     0.1036565324    -0.0177620986
   18  C  2  S      0.0233794031     0.0214891591     0.0567278289     0.0945076452    -0.0458281574
   19  C  2  X      0.1054189973     0.0297431927     0.0531505884    -0.0628654563     0.0421737386
   20  C  2  Y     -0.0643237824    -0.1654799735    -0.1098027273    -0.1261036809    -0.0089080138
   21  C  2  Z     -0.0487651653     0.0544547054    -0.0064519269     0.0241751909     0.0156631854
   22  C  2  X      0.0957904241     0.0311110891     0.0556889131    -0.0200991354     0.0252486951
   23  C  2  Y      0.0399459297    -0.0285582795    -0.0328568593    -0.0584361742    -0.0054528236
   24  C  2  Z     -0.0783915660    -0.0070636409    -0.0228774745     0.0128090758     0.0095678308
   25  C  2 XX     -0.0051500288     0.0003653395    -0.0016850057     0.0055558155    -0.0010249605
   26  C  2 YY      0.0006434276     0.0074455586     0.0037741988     0.0103592823    -0.0021973952
   27  C  2 ZZ     -0.0039171058    -0.0002242840    -0.0009065319     0.0035391885    -0.0003778683
   28  C  2 XY     -0.0013284490    -0.0038280897     0.0011149597    -0.0016990442     0.0006462572
   29  C  2 XZ      0.0030969950     0.0035653452     0.0014269655     0.0023122765    -0.0012141379
   30  C  2 YZ      0.0009415645    -0.0010879038    -0.0004496013    -0.0017859974     0.0001704097
   31  C  3  S      0.0035896915    -0.0174168556     0.0176496879     0.0007198530    -0.0142150441
   32  C  3  S     -0.0031905176     0.0347283655    -0.0360437527    -0.0028476606     0.0345806517
   33  C  3  S     -0.0221503515     0.0306666041    -0.0611192595    -0.0082947571    -0.0115690909
   34  C  3  X     -0.0560631056    -0.1031510395    -0.0050663983    -0.1124840494    -0.0024148452
   35  C  3  Y     -0.0393755299    -0.0582820414    -0.0402364167    -0.0321870276     0.0442843071
   36  C  3  Z     -0.0440488983     0.0624522192    -0.0547827501     0.0317319436    -0.0056704573
   37  C  3  X     -0.0302789555    -0.0442630507    -0.0147198433    -0.0786975322    -0.0113367342
   38  C  3  Y     -0.0041816250    -0.0246162731    -0.0317356453    -0.0055001954     0.0169205746
   39  C  3  Z     -0.0034461197     0.0158510531    -0.0123367516     0.0137674798     0.0122213082
   40  C  3 XX      0.0030920805    -0.0005878631    -0.0002275247    -0.0029633953     0.0031945554
   41  C  3 YY     -0.0045514393     0.0052812408    -0.0061244044     0.0018097104     0.0030706324
   42  C  3 ZZ      0.0008981454     0.0033244313    -0.0008223083     0.0017192487     0.0002795679
   43  C  3 XY     -0.0046891533     0.0020344980    -0.0009333501     0.0016752601     0.0014605731
   44  C  3 XZ      0.0012212255     0.0017984621    -0.0020834066    -0.0000342315     0.0003454124
   45  C  3 YZ      0.0007951950    -0.0035843387     0.0005806598    -0.0001751657     0.0010919138
   46  C  4  S     -0.0063270429     0.0071151039     0.0015686162     0.0117049318    -0.0002147993
   47  C  4  S      0.0110223495    -0.0185582277    -0.0067577122    -0.0293254309     0.0025057205
   48  C  4  S      0.0467942966    -0.0000354837     0.0233820684    -0.0393497886     0.0097240234
   49  C  4  X      0.0303795495    -0.0147228628     0.0123568762    -0.0080784429    -0.0137601205
   50  C  4  Y     -0.0105642446    -0.0969562995    -0.0434541230    -0.1541184573    -0.0314694369
   51  C  4  Z      0.0687979796     0.0712774720     0.0224270866     0.0695784960     0.0211526385
   52  C  4  X      0.0220580203    -0.0042018764     0.0138691443    -0.0038534687    -0.0074892257
   53  C  4  Y      0.0181069274    -0.0297860304     0.0035094891    -0.0594067244    -0.0114670201
   54  C  4  Z      0.0298937047     0.0267467080     0.0100471419     0.0268378016     0.0073893343
   55  C  4 XX      0.0011875602    -0.0017188580     0.0014552223    -0.0008192637     0.0009079218
   56  C  4 YY      0.0006248733    -0.0022612518    -0.0004715699    -0.0036910167    -0.0002539537
   57  C  4 ZZ     -0.0001848585     0.0023590637    -0.0015739297     0.0021724937     0.0009010047
   58  C  4 XY     -0.0001815919    -0.0003380323    -0.0000729107     0.0019465623     0.0002515914
   59  C  4 XZ      0.0013782514     0.0026814408     0.0002985972     0.0023886895     0.0019216289
   60  C  4 YZ      0.0028047235     0.0026772126     0.0016267951     0.0041886694     0.0022106669
   61  C  5  S      0.0173711555     0.0041703611     0.0057676294     0.0078781619     0.0034613582
   62  C  5  S     -0.0366295843    -0.0118068757    -0.0151072786    -0.0234186794    -0.0078836377
   63  C  5  S     -0.0644185459     0.0158221774    -0.0266369559     0.0356421158    -0.0089055119
   64  C  5  X      0.0346066509    -0.0178261739     0.0094543749     0.0016962585    -0.0388568545
   65  C  5  Y      0.0502355606     0.1169084034     0.0534467858     0.1500149522     0.0318306950
   66  C  5  Z      0.0808319282    -0.0279485500     0.0139349624    -0.0779424628    -0.0228138095
   67  C  5  X     -0.0002865286    -0.0015364215     0.0020934923     0.0133717887    -0.0190106452
   68  C  5  Y      0.0260826375     0.0361746893     0.0196278590     0.0289834076     0.0118050071
   69  C  5  Z      0.0155141584    -0.0022385299     0.0043268238    -0.0064547849    -0.0094969813
   70  C  5 XX     -0.0053753790     0.0000026763    -0.0019484236     0.0035193206    -0.0015539262
   71  C  5 YY     -0.0010819587    -0.0023917264    -0.0007787869    -0.0064997834    -0.0008805862
   72  C  5 ZZ     -0.0015802503     0.0021748803    -0.0002440682     0.0013020114     0.0023408684
   73  C  5 XY      0.0024881444     0.0023353361     0.0008748049     0.0015015825    -0.0002095820
   74  C  5 XZ     -0.0019522203     0.0016557700    -0.0001942745     0.0030609366     0.0012536246
   75  C  5 YZ      0.0036173905     0.0021001825     0.0027473025     0.0017843743    -0.0002028382
   76  C  6  S     -0.0221702771    -0.0128718939    -0.0017657434     0.0074026358    -0.0036127504
   77  C  6  S      0.0414540387     0.0292264091     0.0009637458    -0.0137343194     0.0057528650
   78  C  6  S      0.0809256096     0.0040264687     0.0329829880    -0.0101568311     0.0161988211
   79  C  6  X     -0.1416006477    -0.0758727497    -0.0927980759    -0.0085955808    -0.0226477784
   80  C  6  Y      0.0857253954     0.0462188755     0.0367913297    -0.0594127898     0.0330971976
   81  C  6  Z      0.0028634582    -0.0257441164     0.0034332486    -0.0772653460     0.0334257318
   82  C  6  X     -0.0601310589    -0.0381439865    -0.0453018664    -0.0177544945    -0.0064468057
   83  C  6  Y     -0.0095682011     0.0191843458    -0.0003578881    -0.0143973700     0.0073291357
   84  C  6  Z      0.0126002038    -0.0119070339     0.0047567861    -0.0376128195     0.0054194837
   85  C  6 XX     -0.0016559112     0.0010548935    -0.0021164786     0.0026643501    -0.0010906731
   86  C  6 YY      0.0089502509     0.0048206053     0.0019452127    -0.0055381184     0.0026550296
   87  C  6 ZZ      0.0017747508     0.0006582839     0.0009572793    -0.0003318374    -0.0002379053
   88  C  6 XY      0.0059962735    -0.0010473593     0.0016145161    -0.0033785947    -0.0001991267
   89  C  6 XZ     -0.0011885896     0.0020863727    -0.0005918738    -0.0014255831     0.0019480833
   90  C  6 YZ     -0.0006690539     0.0002498263     0.0010458240     0.0037837972    -0.0036714400
   91  C  7  S      0.0029494090     0.0113370835    -0.0044657706    -0.0046556132     0.0037512503
   92  C  7  S     -0.0076146979    -0.0266224656     0.0085820738     0.0118768783    -0.0077242768
   93  C  7  S     -0.0278762630     0.0090612722     0.0055707589    -0.0059446111     0.0045994274
   94  C  7  X     -0.1496403937    -0.0960704812    -0.1227390020    -0.1518732870     0.0236658165
   95  C  7  Y      0.0310487967    -0.0226204117     0.0549791171    -0.0365114304    -0.0309827744
   96  C  7  Z     -0.0111403746    -0.0032568494     0.0217147262     0.0391335380    -0.0543115838
   97  C  7  X     -0.0494531931    -0.0192207242    -0.0408851554    -0.0439483363     0.0140879282
   98  C  7  Y      0.0191077377    -0.0101696873     0.0214358667    -0.0108557736    -0.0115378909
   99  C  7  Z      0.0052352421    -0.0041753847     0.0138779569     0.0282158685    -0.0304518238
  100  C  7 XX      0.0012870406    -0.0014254753     0.0053907012     0.0058851766    -0.0043128321
  101  C  7 YY     -0.0010277266     0.0009681989    -0.0024728462    -0.0002506463     0.0021484201
  102  C  7 ZZ     -0.0015625280    -0.0045434829     0.0001599131    -0.0021034626    -0.0006853900
  103  C  7 XY     -0.0014172505    -0.0009334788    -0.0019124677    -0.0013233325    -0.0008955122
  104  C  7 XZ     -0.0008134019    -0.0027166889    -0.0025879202    -0.0070714142    -0.0000153983
  105  C  7 YZ     -0.0030534147    -0.0026062077    -0.0017756149     0.0007218538    -0.0003075334
  106  C  8  S     -0.0114318782     0.0301425277     0.0022870006     0.0292712588    -0.0048441813
  107  C  8  S      0.0288623663    -0.0658604578    -0.0060429468    -0.0621538937     0.0058818796
  108  C  8  S     -0.0662633030    -0.0523114989    -0.0307247717    -0.0364228325     0.0209941680
  109  C  8  X     -0.0016262636     0.0704318235     0.0295295835     0.0106306163     0.0331707228
  110  C  8  Y     -0.0310996917    -0.0224247333    -0.0434332557     0.0018558661    -0.0259697328
  111  C  8  Z      0.0016028402    -0.0294017447    -0.0078720938    -0.0576808113     0.0269034136
  112  C  8  X      0.0588865202     0.0432760621     0.0319874060     0.0013355040     0.0077686662
  113  C  8  Y      0.0418246727     0.0013466473    -0.0005956909     0.0035703815    -0.0233482031
  114  C  8  Z     -0.0589419224    -0.0227357298    -0.0235475122    -0.0271900244     0.0224924875
  115  C  8 XX      0.0000227420    -0.0056133313    -0.0006697850    -0.0052896857     0.0015139017
  116  C  8 YY      0.0038063934    -0.0017640088     0.0006627120    -0.0025326250    -0.0003247779
  117  C  8 ZZ      0.0021703171    -0.0043580045    -0.0008805538    -0.0037766431    -0.0004221070
  118  C  8 XY      0.0019835990    -0.0014818038    -0.0000804296    -0.0002209873    -0.0008833771
  119  C  8 XZ     -0.0003215154     0.0028097296     0.0006948289     0.0018074037     0.0000173616
  120  C  8 YZ     -0.0020393569     0.0000922570    -0.0007024417     0.0004317168     0.0002388208
  121  N  9  S     -0.0037586924     0.0150396052     0.0000169577     0.0213875799    -0.0067105802
  122  N  9  S     -0.0060378110     0.0323999129     0.0003338415     0.0461210554    -0.0153246522
  123  N  9  S     -0.0627128195     0.0110188222    -0.0163639432     0.0360954917     0.0000063934
  124  N  9  X      0.0015376338    -0.0285607523    -0.0193762971     0.0013641287    -0.0274140176
  125  N  9  Y      0.0101349862     0.0211919841     0.0260600675    -0.0004050127     0.0194203126
  126  N  9  Z      0.0045388209     0.0063774962     0.0067654461     0.0373659861    -0.0197249185
  127  N  9  X      0.0085443210     0.0154269869     0.0119727292     0.0005544885     0.0120077657
  128  N  9  Y      0.0022550514    -0.0071036732    -0.0110988209     0.0015281880    -0.0120083512
  129  N  9  Z     -0.0106461926    -0.0064128302    -0.0054541109    -0.0209002798     0.0131582657
  130  N  9 XX     -0.0005990822    -0.0015610704    -0.0019387282     0.0024529243    -0.0032798063
  131  N  9 YY      0.0010547816     0.0034974920     0.0024868747     0.0023326725     0.0008311651
  132  N  9 ZZ     -0.0005828689     0.0008661193    -0.0005151457    -0.0008907809     0.0009295602
  133  N  9 XY      0.0003960104     0.0006209432     0.0006375174     0.0012127733    -0.0004398802
  134  N  9 XZ      0.0008507498     0.0013445370     0.0015168363     0.0010005568     0.0004806007
  135  N  9 YZ     -0.0001386605    -0.0017529204    -0.0013258088     0.0007432337    -0.0018808988
  136  C 10  S     -0.0072216864     0.0314199174     0.0607874885    -0.0374296228    -0.0036169503
  137  C 10  S      0.0149517007    -0.0672272334    -0.1305681089     0.0814977831     0.0086574500
  138  C 10  S      0.0817380706    -0.1596249046    -0.2291049321     0.1289681592     0.0169751335
  139  C 10  X     -0.0824730285     0.1645107888    -0.1421307350     0.0474629183    -0.0453476084
  140  C 10  Y      0.0960198451     0.0893858055    -0.1029824466    -0.1773712617    -0.0928453871
  141  C 10  Z     -0.0100196086    -0.0670689783     0.0246075411    -0.0259787427     0.0359463255
  142  C 10  X      0.0943705693     0.0083570132    -0.0717413463     0.0807129045     0.0423916395
  143  C 10  Y     -0.0950544515     0.0559200474     0.0446279266    -0.0744303721     0.0282032731
  144  C 10  Z     -0.0141311434    -0.0148892076    -0.0024597532    -0.0305960382    -0.0075790915
  145  C 10 XX      0.0010486265    -0.0050802830    -0.0116704563     0.0019506387    -0.0102896679
  146  C 10 YY      0.0023497316    -0.0045585243    -0.0054042316     0.0077834015     0.0114049732
  147  C 10 ZZ     -0.0006833414    -0.0024355290    -0.0055184243     0.0033649008     0.0000557138
  148  C 10 XY     -0.0132179614     0.0050127471     0.0031279837     0.0018919616     0.0005961603
  149  C 10 XZ      0.0021619793     0.0006130783     0.0023053121     0.0013246066     0.0027507713
  150  C 10 YZ      0.0023206037    -0.0016526165    -0.0016194354    -0.0025920393    -0.0017332794
  151  C 11  S      0.0553089630    -0.0146884503    -0.0314928027     0.0113504748     0.0244099534
  152  C 11  S     -0.1132121528     0.0287622619     0.0593466701    -0.0188571576    -0.0601395115
  153  C 11  S     -0.2493956153     0.1240743741     0.1341284879    -0.1085101464    -0.0821629493
  154  C 11  X      0.0253420342    -0.1603570588     0.2268913841    -0.0067153350     0.0309380468
  155  C 11  Y     -0.1234868681     0.0879644255     0.0351125441    -0.1329512662     0.2360001677
  156  C 11  Z      0.0022661599     0.0214958439    -0.0705611168    -0.0002230793    -0.0308120174
  157  C 11  X      0.0169143551    -0.0785905671     0.0483366630     0.0553426836     0.0532176614
  158  C 11  Y      0.0560464855    -0.0146097143    -0.0461506038    -0.0119717891     0.0814571994
  159  C 11  Z     -0.0183030013     0.0172518426    -0.0110091515    -0.0219467757    -0.0188806801
  160  C 11 XX     -0.0053838299     0.0017660254    -0.0055421749     0.0048245386    -0.0033937456
  161  C 11 YY     -0.0137413601     0.0046542263     0.0171937250    -0.0108689103     0.0004112815
  162  C 11 ZZ     -0.0049107877     0.0006071740     0.0011144778    -0.0003483591    -0.0023452999
  163  C 11 XY     -0.0084954981     0.0049518442    -0.0019895531     0.0014337539     0.0090915268
  164  C 11 XZ      0.0020181574    -0.0005758652     0.0030211583    -0.0004795165    -0.0013734262
  165  C 11 YZ      0.0035386199    -0.0016836650    -0.0015739740     0.0016288348    -0.0027928415
  166  C 12  S      0.0444454490    -0.0381898197    -0.0322582712     0.0037503158    -0.0267208601
  167  C 12  S     -0.0904521515     0.0755060261     0.0635842097    -0.0026623071     0.0666003974
  168  C 12  S     -0.2410305000     0.1396137321     0.1969309228    -0.0417873219     0.0844047752
  169  C 12  X      0.1371410414    -0.0118315885    -0.1230630418     0.0254606953     0.2587087459
  170  C 12  Y     -0.0616515782    -0.1843783885     0.0888906734     0.1739257662     0.0536289500
  171  C 12  Z     -0.0322470068     0.0227266983     0.0062287830    -0.0482466343    -0.0637981349
  172  C 12  X     -0.0503451558     0.0475813393     0.0215209517    -0.0190867597     0.0843222323
  173  C 12  Y     -0.0293400568    -0.0402194765     0.0880398734     0.0392499031     0.0527101633
  174  C 12  Z      0.0123078319    -0.0071336487    -0.0229931978    -0.0093628786    -0.0244245133
  175  C 12 XX     -0.0115791880     0.0136475174     0.0133859495    -0.0093336297    -0.0027629253
  176  C 12 YY     -0.0046435867    -0.0023661362    -0.0015019438     0.0067125213     0.0060036953
  177  C 12 ZZ     -0.0039227200     0.0034766835     0.0025430632     0.0007622089     0.0026203685
  178  C 12 XY     -0.0094582816     0.0009236882     0.0024074652     0.0057830575    -0.0078593123
  179  C 12 XZ      0.0035192154    -0.0034148293    -0.0038124814     0.0015300617     0.0028581813
  180  C 12 YZ      0.0019212064     0.0001502610    -0.0008810054    -0.0035265008     0.0018141643
  181  C 13  S     -0.0521260796     0.0350034890     0.0297887057    -0.0025756494    -0.0213528645
  182  C 13  S      0.1076271159    -0.0698779580    -0.0553611714     0.0011865647     0.0537148188
  183  C 13  S      0.2209146565    -0.1398347074    -0.1765238445     0.0636615936     0.0558391560
  184  C 13  X     -0.0323425649    -0.1422329453     0.2040515503     0.0300071516     0.0201456505
  185  C 13  Y      0.0583385792     0.1268462359     0.1032828830    -0.1629915848     0.2305312471
  186  C 13  Z     -0.0012415195     0.0172486346    -0.0674020005     0.0062838571    -0.0318170524
  187  C 13  X     -0.0029803174    -0.0620219270     0.0244962223     0.0372468321     0.0348803486
  188  C 13  Y      0.1042110678    -0.0113167124    -0.0316550059    -0.0334392817     0.0677785862
  189  C 13  Z     -0.0128122502     0.0155841628    -0.0036433124    -0.0080975418    -0.0160911961
  190  C 13 XX      0.0017583587    -0.0015768400     0.0047082405    -0.0040798145     0.0020779317
  191  C 13 YY      0.0126849564    -0.0101502778    -0.0173321710     0.0083734371    -0.0006090918
  192  C 13 ZZ      0.0035955580    -0.0025555029    -0.0013094633    -0.0004617573     0.0023546673
  193  C 13 XY      0.0045466641    -0.0065286407     0.0005333370    -0.0000231353    -0.0094141447
  194  C 13 XZ     -0.0000099023     0.0007299312    -0.0014898671     0.0014853723     0.0013277090
  195  C 13 YZ     -0.0026933543     0.0026435065     0.0018269674    -0.0019727450     0.0030769063
  196  C 14  S      0.0523053313    -0.0310051320    -0.0421376844     0.0282055502     0.0042505323
  197  C 14  S     -0.1013106218     0.0629907756     0.0887149027    -0.0635945192    -0.0100984097
  198  C 14  S     -0.2131004318     0.1431902977     0.2076181429    -0.1325166114    -0.0156255804
  199  C 14  X     -0.1420133211     0.1435819037    -0.1532060525     0.0444295577    -0.0357751947
  200  C 14  Y      0.1782616935     0.0970172364    -0.0829728895    -0.1713788517    -0.0879143741
  201  C 14  Z      0.0113633848    -0.0487766334     0.0474390172     0.0090789946     0.0216273815
  202  C 14  X      0.0121925282     0.0123174673    -0.1053339348     0.0332032468     0.0252053670
  203  C 14  Y      0.0011561244     0.0725846529     0.0214581628    -0.0935914205     0.0032397987
  204  C 14  Z     -0.0029259802    -0.0129579029     0.0239404898     0.0044446769    -0.0065032767
  205  C 14 XX     -0.0102274119     0.0021754513     0.0092430723    -0.0012602838     0.0104911448
  206  C 14 YY     -0.0101944096     0.0081888333     0.0023930825    -0.0038146764    -0.0113778869
  207  C 14 ZZ     -0.0030755213     0.0017862724     0.0030039006    -0.0026157698    -0.0000487583
  208  C 14 XY      0.0097971735    -0.0061387526    -0.0067367358    -0.0000368283    -0.0006853645
  209  C 14 XZ      0.0007596395     0.0007877914    -0.0007424720    -0.0000864849    -0.0030974475
  210  C 14 YZ     -0.0013776608     0.0004775541     0.0015432548    -0.0001198706     0.0019705154
  211  C 15  S     -0.0557668431     0.0241851005     0.0316553439    -0.0099870963     0.0216017229
  212  C 15  S      0.1148097217    -0.0475863313    -0.0616433003     0.0159273209    -0.0555538509
  213  C 15  S      0.2207054777    -0.1254133925    -0.1644098167     0.0876110576    -0.0434887139
  214  C 15  X     -0.0288161948     0.0028743717    -0.1824742250     0.0871549932     0.2636789245
  215  C 15  Y     -0.0113575437    -0.1909552122     0.1192103157     0.1484792368     0.0482732908
  216  C 15  Z      0.0063413416     0.0219098132     0.0239261311    -0.0476393493    -0.0660463790
  217  C 15  X     -0.0936425169     0.0457992719    -0.0050720104     0.0018400528     0.0773310184
  218  C 15  Y     -0.0098734020    -0.0393442805     0.0739865925    -0.0004280245     0.0333323190
  219  C 15  Z      0.0245100458    -0.0065544681    -0.0106011732    -0.0030940371    -0.0215430977
  220  C 15 XX      0.0128781644    -0.0095526310    -0.0130059530     0.0117623026     0.0030772058
  221  C 15 YY      0.0025616715     0.0015954166     0.0012938432    -0.0060021736    -0.0038344893
  222  C 15 ZZ      0.0043099022    -0.0018076860    -0.0027435135     0.0003382760    -0.0023425436
  223  C 15 XY      0.0059859619     0.0012913884    -0.0050288671    -0.0038374253     0.0078765209
  224  C 15 XZ     -0.0032121798     0.0022308917     0.0040799335    -0.0020450230    -0.0029190123
  225  C 15 YZ     -0.0014835174    -0.0008467983     0.0004547006     0.0014853501    -0.0016358445
  226  H 16  S     -0.0108108341     0.0884158864    -0.0190830817     0.0365280134    -0.0230064882
  227  H 16  S     -0.0059279045     0.0256166045    -0.0060906868     0.0117016247    -0.0153663139
  228  H 17  S     -0.0101057493     0.0409934847     0.0183677461     0.0739970069     0.0211788225
  229  H 17  S      0.0031818141     0.0121759642     0.0118221809     0.0274186754     0.0031973070
  230  H 18  S     -0.0679545789     0.0465470279    -0.0066595376     0.0785444260     0.0361420050
  231  H 18  S     -0.0179002837     0.0137588218     0.0002952582     0.0317799539     0.0115766951
  232  H 19  S      0.0961601401     0.0547437799     0.0353307095    -0.0526583411     0.0309317567
  233  H 19  S      0.0318235670     0.0152725590     0.0111937678    -0.0207911786     0.0111840936
  234  H 20  S      0.0951988160     0.0512118172     0.1050594996     0.1280322320    -0.0429365570
  235  H 20  S      0.0227474439     0.0161158733     0.0309660259     0.0444924870    -0.0126397965
  236  H 21  S     -0.0770600434    -0.0715210307    -0.0392187702    -0.0723061101    -0.0271553340
  237  H 21  S     -0.0194796939    -0.0245789430    -0.0127694680    -0.0294962525    -0.0090256722
  238  H 22  S     -0.1416083059     0.0526406210     0.1254436073    -0.1195195330     0.1681179598
  239  H 22  S     -0.0473425986     0.0208640655     0.0499958654    -0.0439092126     0.0541542190
  240  H 23  S     -0.1430740052     0.1003321475     0.1185594178    -0.0723385462    -0.1975170895
  241  H 23  S     -0.0521824526     0.0444651809     0.0496549344    -0.0279703944    -0.0738799733
  242  H 24  S      0.0288461581    -0.1055312391    -0.1652063922     0.1251404095    -0.1648822726
  243  H 24  S      0.0209934197    -0.0400743804    -0.0632007295     0.0450722385    -0.0627547210
  244  H 25  S     -0.2232367529     0.0645606274     0.0148458365     0.0855427109     0.0240650755
  245  H 25  S     -0.0698888813     0.0259976337     0.0138494755     0.0257518646     0.0084212607
  246  H 26  S      0.0443898761    -0.0675083356    -0.1544754970     0.1186462672     0.1992847423
  247  H 26  S      0.0255236845    -0.0257953137    -0.0560519265     0.0440548947     0.0728063909

                         36               37               38               39               40
                   -0.4567215828    -0.4496598843    -0.4471230440    -0.4236205468    -0.4173239246
    1  C  1  S     -0.0027177562    -0.0228166228    -0.0082607810    -0.0317302735    -0.0208019801
    2  C  1  S      0.0125463450     0.0480623975     0.0175491248     0.0742605827     0.0479074807
    3  C  1  S     -0.0149765864     0.0832889689     0.1022288276     0.1202383094     0.0082863632
    4  C  1  X      0.0054215508    -0.2119487225    -0.0239217866    -0.0445170466    -0.0289086728
    5  C  1  Y      0.0883558748    -0.0514181569     0.1413246715    -0.0384823536     0.0002771603
    6  C  1  Z      0.0636949562     0.0294578249    -0.0343723299     0.1004030954     0.0855299755
    7  C  1  X      0.0256351276    -0.1001136667    -0.0159239601    -0.0208452528     0.0104862221
    8  C  1  Y      0.0313636097     0.0488049267     0.0302539872    -0.0113119700    -0.0262083428
    9  C  1  Z      0.0162640420    -0.0166920763    -0.0062272279     0.0403227345     0.0471865852
   10  C  1 XX     -0.0009294296     0.0142415673    -0.0048981106     0.0101755879     0.0025432897
   11  C  1 YY      0.0042763265    -0.0064653243     0.0050763690     0.0026588450     0.0013390395
   12  C  1 ZZ      0.0003682890     0.0018130718     0.0022244197     0.0008140876     0.0063099583
   13  C  1 XY      0.0025026425     0.0051682361     0.0078303941    -0.0042677440     0.0020482357
   14  C  1 XZ     -0.0044296172    -0.0028503452     0.0007954365     0.0013238992    -0.0006428011
   15  C  1 YZ      0.0010574867     0.0016213527    -0.0060745681     0.0004717369    -0.0059501562
   16  C  2  S      0.0161982179     0.0403255589    -0.0135308184    -0.0206058430     0.0178676649
   17  C  2  S     -0.0302869532    -0.0956341786     0.0299007602     0.0520070200    -0.0441362187
   18  C  2  S     -0.0801240201    -0.1511038576     0.0711685782     0.0093134027     0.0107209560
   19  C  2  X      0.1952205593     0.0738363858     0.0729282444    -0.0918813636     0.0184996625
   20  C  2  Y     -0.0390136981     0.0042136327    -0.1193646259     0.1129607390    -0.0437942343
   21  C  2  Z      0.0708590305    -0.0974933503     0.0545561658     0.0531172488    -0.0417748445
   22  C  2  X      0.0735676111     0.0257160311     0.0697672488    -0.0386396336    -0.0115608170
   23  C  2  Y     -0.0228016476     0.0359674130    -0.0007485445     0.0809353265    -0.0406147801
   24  C  2  Z      0.0390707781    -0.0451277923    -0.0219200034     0.0074845693    -0.0057413293
   25  C  2 XX     -0.0054118355    -0.0109948874    -0.0048062622     0.0014277448    -0.0002193767
   26  C  2 YY     -0.0021744903    -0.0047925439     0.0099518878     0.0087522180    -0.0088203587
   27  C  2 ZZ      0.0020598770    -0.0029760883    -0.0011702805     0.0011598399    -0.0000726608
   28  C  2 XY      0.0042504658     0.0088859143    -0.0035748646     0.0007134627     0.0038918864
   29  C  2 XZ     -0.0063577791    -0.0021643889     0.0045755761     0.0013712233     0.0012874993
   30  C  2 YZ     -0.0022109083    -0.0014781120    -0.0006493024    -0.0045080349    -0.0033780293
   31  C  3  S     -0.0173542909    -0.0186897127    -0.0099971942    -0.0011182355     0.0204488530
   32  C  3  S      0.0435447292     0.0458792427     0.0206172800     0.0061351101    -0.0469183547
   33  C  3  S     -0.0149365808     0.0744302913    -0.0077240251    -0.0022387688    -0.0574327601
   34  C  3  X      0.0132207572     0.0902965314     0.0077148871     0.0652429211     0.1645790140
   35  C  3  Y      0.1270192315     0.0852963735    -0.1148401538     0.0672455781    -0.0702737939
   36  C  3  Z      0.0238563274    -0.3023172432     0.0589001504    -0.0272026812     0.0935833790
   37  C  3  X      0.0165890523     0.0466462897    -0.0042507605     0.0059100207     0.0966573151
   38  C  3  Y      0.0229167174     0.0284894846    -0.0284881880     0.0302907988    -0.0263573249
   39  C  3  Z     -0.0087143092    -0.1200029328     0.0431547545    -0.0075525825     0.0511158570
   40  C  3 XX      0.0054145226     0.0107635508    -0.0001460491     0.0080548291    -0.0023125790
   41  C  3 YY      0.0093087356    -0.0121371500    -0.0026937031    -0.0043283611    -0.0006099460
   42  C  3 ZZ     -0.0080395235     0.0069678550     0.0086257283    -0.0034787763    -0.0042532313
   43  C  3 XY      0.0013089246     0.0027336438    -0.0000915338    -0.0062398451     0.0019866437
   44  C  3 XZ      0.0003854828    -0.0031037921     0.0010283544    -0.0080571626    -0.0060960470
   45  C  3 YZ     -0.0011690483     0.0123485409    -0.0086841618     0.0026328913    -0.0048506813
   46  C  4  S      0.0039103035    -0.0029830783    -0.0202017578     0.0028288630     0.0079208743
   47  C  4  S     -0.0043899182     0.0065330241     0.0501513797    -0.0091459179    -0.0262931970
   48  C  4  S      0.0000610625     0.0584200044     0.0326532464    -0.0153752337     0.0433483567
   49  C  4  X     -0.1015336970     0.1550712413     0.0343256036    -0.0445501427    -0.1039499831
   50  C  4  Y     -0.0128505311    -0.0713124528     0.2697480841     0.0527225348    -0.0706367354
   51  C  4  Z      0.0324281888     0.0513143718    -0.0460187310    -0.0390581842    -0.1239122548
   52  C  4  X     -0.0560467096     0.0723708823     0.0094741742    -0.0282200939    -0.0229347193
   53  C  4  Y      0.0047142804     0.0073095218     0.0894909783     0.0349500389    -0.0147275285
   54  C  4  Z      0.0079324600     0.0025363482    -0.0149197364    -0.0205607740    -0.0352403179
   55  C  4 XX     -0.0015760370     0.0113292332    -0.0010630902    -0.0006507475    -0.0030814284
   56  C  4 YY      0.0024214105    -0.0087749237     0.0016355487    -0.0028379983     0.0096558338
   57  C  4 ZZ      0.0003087685    -0.0017758035     0.0022494928     0.0002858423    -0.0095569350
   58  C  4 XY     -0.0022022969     0.0007526911    -0.0091435007    -0.0036933429     0.0077433310
   59  C  4 XZ      0.0037373959     0.0037594003    -0.0035741472    -0.0004730256    -0.0057623564
   60  C  4 YZ      0.0063843980     0.0008504529    -0.0119018826    -0.0004516709     0.0037681597
   61  C  5  S      0.0056319401     0.0104131157    -0.0139677353     0.0141625899    -0.0112120859
   62  C  5  S     -0.0097524865    -0.0280308305     0.0323847110    -0.0389716047     0.0330422477
   63  C  5  S     -0.0271480403    -0.0552964142     0.0042839191    -0.0339543543    -0.0368812366
   64  C  5  X     -0.1684700229    -0.0095179798    -0.0087196319    -0.1030915901     0.1392136010
   65  C  5  Y      0.0269705673     0.0771500450    -0.2310655576    -0.0959218772     0.0537254258
   66  C  5  Z     -0.0022602037    -0.1043171103     0.1145673197    -0.0630550917     0.1383197024
   67  C  5  X     -0.0820263616     0.0023171932    -0.0073082252    -0.0447965792     0.0394207413
   68  C  5  Y      0.0224236634     0.0518932020    -0.0622817720    -0.0419614107     0.0191366954
   69  C  5  Z     -0.0040087834    -0.0515694893     0.0326273363    -0.0165495564     0.0367874473
   70  C  5 XX     -0.0079509770    -0.0022066711    -0.0057082203    -0.0035300244     0.0031832829
   71  C  5 YY     -0.0015566448    -0.0008824980     0.0123398105    -0.0022570542     0.0056838054
   72  C  5 ZZ      0.0107156070     0.0008339983    -0.0060515627    -0.0013972390    -0.0054295070
   73  C  5 XY     -0.0000554106    -0.0066790832    -0.0014801126    -0.0021428928     0.0096331891
   74  C  5 XZ      0.0025305070     0.0036383282    -0.0089402889    -0.0033014869    -0.0027781638
   75  C  5 YZ     -0.0009086620    -0.0003844351    -0.0045798962    -0.0048206672     0.0108774367
   76  C  6  S     -0.0094054520     0.0230930172     0.0052139215     0.0182755380    -0.0196566844
   77  C  6  S      0.0225244542    -0.0594078576    -0.0193847391    -0.0425752134     0.0454470683
   78  C  6  S     -0.0466608581    -0.0006995562     0.0101073339    -0.0352268274     0.0656314751
   79  C  6  X     -0.0996761604    -0.0807233638    -0.0096200758     0.1426844103    -0.1508218863
   80  C  6  Y      0.0770484874     0.1350502721     0.2539467745     0.0736993709    -0.1266842332
   81  C  6  Z      0.2276700031    -0.0064176416    -0.0183720433    -0.0112380621    -0.0623776041
   82  C  6  X     -0.0431018415    -0.0385684292     0.0040424486     0.0523148462    -0.0935133159
   83  C  6  Y      0.0424746257     0.0366403432     0.0873779961     0.0270049680    -0.0676555894
   84  C  6  Z      0.0737125266     0.0071358567     0.0202924612    -0.0093489307    -0.0262831167
   85  C  6 XX     -0.0031438212    -0.0109468807    -0.0060817198     0.0037401555     0.0028120493
   86  C  6 YY      0.0068313501     0.0027747597     0.0149240129    -0.0016058292    -0.0012523283
   87  C  6 ZZ      0.0006678464    -0.0009329659    -0.0090886362    -0.0092054229     0.0056174704
   88  C  6 XY      0.0021609728     0.0000749942    -0.0003314745    -0.0042062928     0.0061760156
   89  C  6 XZ      0.0042304349     0.0020186420     0.0000243623    -0.0122084873     0.0027853577
   90  C  6 YZ     -0.0160766923    -0.0012163995     0.0018897661    -0.0031620933     0.0064590873
   91  C  7  S      0.0066584964    -0.0110120176     0.0268171004     0.0024341326     0.0026073701
   92  C  7  S     -0.0225382269     0.0309771007    -0.0651089738    -0.0057532077    -0.0046786228
   93  C  7  S      0.1119059855    -0.0452756996    -0.0604917571    -0.0089055484    -0.0237388493
   94  C  7  X      0.0392294365     0.0081640883     0.0228509832    -0.2835618452    -0.0122136487
   95  C  7  Y     -0.0573199231     0.0596276577     0.0577519693    -0.0710535043     0.0443668246
   96  C  7  Z     -0.2750779465     0.0669661380     0.1464277171    -0.0015231638     0.0238979475
   97  C  7  X      0.0318586615    -0.0015003031     0.0022700240    -0.1264457393    -0.0068147120
   98  C  7  Y     -0.0448896599     0.0510659337     0.0310950865    -0.0281944971     0.0152192330
   99  C  7  Z     -0.1763602525     0.0527049765     0.0715590586    -0.0036031043     0.0229667749
  100  C  7 XX     -0.0164739694     0.0066829284     0.0009556223     0.0082587842     0.0023457610
  101  C  7 YY      0.0058315775    -0.0010140319    -0.0010404098    -0.0006937405    -0.0050980804
  102  C  7 ZZ      0.0005993767     0.0018369523    -0.0095612964    -0.0083186320     0.0025085860
  103  C  7 XY     -0.0040117470    -0.0015450360     0.0026228902    -0.0073513980    -0.0055654913
  104  C  7 XZ     -0.0024050382     0.0024656959     0.0059950865    -0.0204354281     0.0030329836
  105  C  7 YZ     -0.0055207556     0.0053733890    -0.0022644571    -0.0003142928    -0.0026720964
  106  C  8  S     -0.0344235523    -0.0457538681     0.0220731319     0.0234816949    -0.0501737477
  107  C  8  S      0.0720097242     0.0976559698    -0.0466871290    -0.0535787236     0.1117772589
  108  C  8  S      0.0483119697     0.0650239992    -0.0748760384    -0.0333031112     0.0440703869
  109  C  8  X      0.0680855457    -0.0375464688     0.0477302820    -0.0823751679     0.0322957011
  110  C  8  Y     -0.0326612667    -0.0342388101    -0.0126769906     0.1413038503    -0.0179690186
  111  C  8  Z      0.1006311258    -0.0150624513     0.0138531775     0.0526053670    -0.0801966886
  112  C  8  X     -0.0006429695    -0.0288141180     0.0661517609    -0.0310934889    -0.0141396332
  113  C  8  Y     -0.0299972895    -0.0290028569     0.0338071677     0.0775625858    -0.0331483392
  114  C  8  Z      0.0721167206    -0.0011323337    -0.0345491254     0.0204339009    -0.0076815579
  115  C  8 XX      0.0021137949     0.0045370911    -0.0039453650    -0.0051450758     0.0037684566
  116  C  8 YY      0.0041877302     0.0052363692    -0.0001494963     0.0004299882     0.0026681769
  117  C  8 ZZ      0.0037457249     0.0056247900    -0.0023763222    -0.0042371974     0.0057849680
  118  C  8 XY      0.0021138419     0.0017790110     0.0004376403    -0.0000526938     0.0002861709
  119  C  8 XZ     -0.0008216999    -0.0016047037     0.0008180614     0.0029724097    -0.0010439788
  120  C  8 YZ     -0.0013383707    -0.0019121616    -0.0007220290    -0.0003810042    -0.0011189414
  121  N  9  S     -0.0223461439    -0.0361262026     0.0181064176     0.0255219447    -0.0620188929
  122  N  9  S     -0.0487959476    -0.0768337440     0.0401577465     0.0540066796    -0.1309058077
  123  N  9  S     -0.0151080390    -0.0737589346    -0.0031849731     0.0659121909    -0.1504875926
  124  N  9  X     -0.0365994460     0.0579836880    -0.0458144507     0.0174107312     0.1245342915
  125  N  9  Y      0.0247854658     0.0473144372    -0.0080080374    -0.1544020051     0.1342726731
  126  N  9  Z     -0.0869237451    -0.0115632768     0.0015239861    -0.0006299192    -0.0660561002
  127  N  9  X      0.0145204631    -0.0315337661     0.0308039558    -0.0112474962    -0.0680547028
  128  N  9  Y     -0.0172911759    -0.0236786763     0.0108331004     0.0826998197    -0.0726287519
  129  N  9  Z      0.0520112577     0.0069770654    -0.0073228651     0.0018638362     0.0321683878
  130  N  9 XX     -0.0073901820    -0.0001872476    -0.0018004253     0.0066834525    -0.0010677919
  131  N  9 YY     -0.0006776746    -0.0010299577     0.0023104930    -0.0075426674    -0.0006296202
  132  N  9 ZZ      0.0045243730    -0.0041215160     0.0026099667     0.0044976876    -0.0057366765
  133  N  9 XY     -0.0012604860     0.0028734478    -0.0014529621    -0.0053986892     0.0078557455
  134  N  9 XZ     -0.0013598620    -0.0010541960     0.0016013098    -0.0032357992    -0.0043633764
  135  N  9 YZ     -0.0042913605    -0.0008981975    -0.0005054546     0.0058576753    -0.0052239239
  136  C 10  S     -0.0004915708     0.0126820003     0.0081939219     0.0064701559     0.0130099353
  137  C 10  S      0.0011532715    -0.0242557137    -0.0155424203    -0.0125282052    -0.0298736502
  138  C 10  S      0.0201120204     0.0379272411    -0.0266810872    -0.0359945853    -0.0066820350
  139  C 10  X      0.0400433507     0.0696196429     0.0777175216     0.0061235882     0.0450286548
  140  C 10  Y     -0.0589674412    -0.0582161671    -0.0944554084     0.0455980581     0.0006618678
  141  C 10  Z      0.0523634668    -0.0606343883    -0.0012543498     0.1052122279     0.1233395210
  142  C 10  X      0.0050374891    -0.0082726708     0.0830491580     0.0093537688     0.0388057423
  143  C 10  Y     -0.0537161279    -0.0490112829    -0.0457524852     0.0103223466    -0.0267226795
  144  C 10  Z      0.0379211860    -0.0140318358    -0.0092065898     0.0585875934     0.0625324716
  145  C 10 XX     -0.0006536071     0.0032048880    -0.0032820588     0.0008384666    -0.0008941739
  146  C 10 YY     -0.0002299423    -0.0063038102     0.0006949204    -0.0031342458    -0.0031189101
  147  C 10 ZZ      0.0001559137    -0.0008949045    -0.0004151658    -0.0008778942    -0.0015832869
  148  C 10 XY      0.0010181834     0.0001998062    -0.0001632484    -0.0023605765    -0.0050912261
  149  C 10 XZ     -0.0008587526    -0.0012465995     0.0009066290     0.0010001724     0.0019407747
  150  C 10 YZ      0.0003537145     0.0013435302    -0.0008569019     0.0005156066    -0.0008162005
  151  C 11  S      0.0003449509    -0.0215784679    -0.0037693543    -0.0136838783    -0.0090574748
  152  C 11  S      0.0035927775     0.0482966104     0.0094703405     0.0286586661     0.0197210818
  153  C 11  S     -0.0012798895     0.0686723410    -0.0310044530     0.0414312090     0.0193459530
  154  C 11  X      0.0232262860    -0.0382381463     0.0023315306     0.0467270068     0.0593151475
  155  C 11  Y     -0.1124166277    -0.0417068515    -0.0845121181     0.0189745730    -0.0544302001
  156  C 11  Z      0.0396953751    -0.0194376250     0.0137532767     0.0743058797     0.0976774470
  157  C 11  X      0.0020338623    -0.0206116664     0.0252968759     0.0144753414     0.0337081836
  158  C 11  Y     -0.0361672535    -0.0233947419    -0.0207329579     0.0021357177    -0.0107918720
  159  C 11  Z      0.0199259327    -0.0124984385    -0.0030442374     0.0457587508     0.0511652108
  160  C 11 XX      0.0001453288     0.0025595756     0.0027325791    -0.0000520990     0.0002360165
  161  C 11 YY     -0.0030918281     0.0035621049    -0.0037469247     0.0027925578    -0.0010117362
  162  C 11 ZZ      0.0011566764     0.0014867226     0.0007426568     0.0026863791     0.0028416143
  163  C 11 XY     -0.0028395161     0.0027072411     0.0006636921    -0.0012023443    -0.0029559473
  164  C 11 XZ     -0.0010928615     0.0009821601    -0.0008509902    -0.0019336387    -0.0018665127
  165  C 11 YZ      0.0001958458     0.0001457425     0.0002615850    -0.0029385475    -0.0037333779
  166  C 12  S     -0.0028717453    -0.0062878791    -0.0114666928    -0.0033243317    -0.0037004693
  167  C 12  S      0.0050395795     0.0153100109     0.0261387659     0.0075332621     0.0097407296
  168  C 12  S     -0.0209954401    -0.0164931087     0.0231986440     0.0146562457    -0.0138486745
  169  C 12  X     -0.0449275159     0.0618035325     0.0564180390     0.0664774117     0.1224344324
  170  C 12  Y      0.0600100711    -0.0425354271     0.0349526871    -0.0485980156    -0.0316496693
  171  C 12  Z      0.0343016355    -0.0479376540    -0.0112631636     0.0732594959     0.0892067608
  172  C 12  X     -0.0161814153     0.0223351929     0.0089105603     0.0276147066     0.0469857114
  173  C 12  Y     -0.0101169283    -0.0604544755     0.0211275774    -0.0188668726    -0.0234058257
  174  C 12  Z      0.0220071769    -0.0250762493     0.0024311943     0.0407744334     0.0577689331
  175  C 12 XX     -0.0001014646    -0.0025883484    -0.0010669589     0.0006000576    -0.0012587622
  176  C 12 YY      0.0022904754     0.0032817078     0.0029016706     0.0016365290     0.0026366501
  177  C 12 ZZ     -0.0003125994     0.0011062609     0.0013081842    -0.0017544751    -0.0020021364
  178  C 12 XY      0.0051486515    -0.0007279270     0.0024363212    -0.0023505390    -0.0022007887
  179  C 12 XZ      0.0002000256     0.0002920128     0.0001625005     0.0034694027     0.0050520219
  180  C 12 YZ      0.0000280432    -0.0018413682    -0.0006587375     0.0026621602     0.0027090795
  181  C 13  S      0.0113683550     0.0102455779     0.0084452872     0.0014080129     0.0034104730
  182  C 13  S     -0.0275680797    -0.0242659578    -0.0177027319    -0.0019448164    -0.0070830659
  183  C 13  S     -0.0222162792    -0.0419019221    -0.0071705270    -0.0249159216    -0.0200433199
  184  C 13  X      0.0086177910    -0.1312361318    -0.0244056055    -0.0517571500    -0.0728154843
  185  C 13  Y     -0.0947773532    -0.0178395952    -0.0056032848     0.0534265678     0.0537107650
  186  C 13  Z      0.0223937783     0.0143980702     0.0100066296     0.0717559438     0.1081030346
  187  C 13  X      0.0105192213    -0.0291380855    -0.0048484465    -0.0195864869    -0.0160228464
  188  C 13  Y     -0.0312609369    -0.0170443891    -0.0065580394     0.0100705287     0.0130985163
  189  C 13  Z      0.0067907237     0.0021012334     0.0019846902     0.0380567845     0.0543209974
  190  C 13 XX     -0.0029867466    -0.0041037108    -0.0019777713     0.0001022880    -0.0013951987
  191  C 13 YY      0.0016117345     0.0023201860     0.0003576592    -0.0001450551     0.0016012103
  192  C 13 ZZ     -0.0013370508    -0.0014975985    -0.0010837961    -0.0009157729    -0.0017982143
  193  C 13 XY      0.0016870896    -0.0050477574    -0.0047578445    -0.0031144500    -0.0052534592
  194  C 13 XZ     -0.0004201011     0.0020580148     0.0008336264     0.0004423642     0.0012226022
  195  C 13 YZ      0.0002288865    -0.0005861838     0.0011753397     0.0043629576     0.0059316495
  196  C 14  S      0.0055785460     0.0024544802     0.0084201605    -0.0031325653     0.0050522948
  197  C 14  S     -0.0137106542    -0.0107735796    -0.0221516552     0.0042689264    -0.0159036657
  198  C 14  S     -0.0214636431     0.0189299540    -0.0207130803     0.0451323394     0.0111841205
  199  C 14  X      0.0316445305     0.1471068803     0.0657524229     0.0747156551     0.1210195630
  200  C 14  Y     -0.0421470779    -0.0375931369    -0.1144299082    -0.0122624148    -0.0626659925
  201  C 14  Z      0.0020799611    -0.0416721050    -0.0000535213     0.0423280883     0.0645206151
  202  C 14  X      0.0034911079     0.0411337278     0.0172256387     0.0192683950     0.0380189833
  203  C 14  Y     -0.0258104385     0.0025050712    -0.0435419663     0.0133378783    -0.0094925092
  204  C 14  Z      0.0017912766    -0.0142404562     0.0018318005     0.0237607219     0.0367945171
  205  C 14 XX     -0.0029371588    -0.0013511693     0.0012135648    -0.0001581189    -0.0010761598
  206  C 14 YY      0.0025473847     0.0042163679    -0.0005429654     0.0023854645     0.0022513681
  207  C 14 ZZ     -0.0007970706    -0.0015240929    -0.0014258678     0.0001302553    -0.0008250954
  208  C 14 XY     -0.0016528125    -0.0078921814    -0.0063015578    -0.0054378212    -0.0093317578
  209  C 14 XZ      0.0003937474     0.0019077464    -0.0000183558    -0.0015607464    -0.0022125594
  210  C 14 YZ      0.0003980016     0.0004478071     0.0014417658     0.0033833711     0.0049488131
  211  C 15  S     -0.0072754837     0.0116260322     0.0060146412     0.0074609039     0.0060723991
  212  C 15  S      0.0171222445    -0.0228052034    -0.0141593526    -0.0143812470    -0.0117368983
  213  C 15  S      0.0234703964    -0.0505302208    -0.0003330918    -0.0432790944    -0.0304432354
  214  C 15  X     -0.0579783220    -0.0400502954     0.0131965730    -0.0200758858    -0.0266981593
  215  C 15  Y      0.0485874080    -0.0147178857     0.0874247238     0.0159786067     0.0690322830
  216  C 15  Z      0.0205560418    -0.0068811862    -0.0130905758     0.0702974029     0.0880862360
  217  C 15  X     -0.0187492509     0.0054029959     0.0068120366     0.0108463897     0.0047195802
  218  C 15  Y      0.0039199643    -0.0083796889     0.0115822831     0.0181083048     0.0226824281
  219  C 15  Z      0.0102601033    -0.0085098778    -0.0020734975     0.0298295436     0.0443949692
  220  C 15 XX      0.0014037978    -0.0035882663     0.0028515135    -0.0055514526    -0.0036975691
  221  C 15 YY     -0.0004139574     0.0000766484    -0.0035568678     0.0015388293    -0.0001811770
  222  C 15 ZZ      0.0008923451    -0.0016767237    -0.0007930121     0.0006150086     0.0010634907
  223  C 15 XY     -0.0043915401    -0.0060607009    -0.0047648839    -0.0038864991    -0.0072225383
  224  C 15 XZ     -0.0006918437     0.0027905722    -0.0005264972    -0.0016789929    -0.0027755937
  225  C 15 YZ      0.0019267451     0.0008179359     0.0016717345     0.0007018575     0.0012468455
  226  H 16  S     -0.0417662560    -0.2208365638     0.1218913463    -0.0663545207     0.0747803260
  227  H 16  S     -0.0050365104    -0.0934396133     0.0457591076    -0.0272771076     0.0340470645
  228  H 17  S      0.0386117963    -0.0239694201    -0.1765153741    -0.0175215632     0.1322474135
  229  H 17  S      0.0129897437    -0.0057872209    -0.0757244286    -0.0069552623     0.0567628693
  230  H 18  S      0.0801574534     0.0852226798    -0.1243173658     0.0468905250    -0.1462224552
  231  H 18  S      0.0260323551     0.0341713255    -0.0536376963     0.0224589898    -0.0639004103
  232  H 19  S      0.0690122488     0.0958546415     0.2177747420     0.0356158833    -0.0747839995
  233  H 19  S      0.0301431005     0.0382009421     0.0832530437     0.0195964331    -0.0332103437
  234  H 20  S     -0.1387041432     0.0362586144     0.0061879982     0.2279591393     0.0208861688
  235  H 20  S     -0.0479614601     0.0133506517     0.0020357094     0.0937882695     0.0083665002
  236  H 21  S     -0.1493133612     0.0695637308     0.0812099223    -0.2069162629     0.0163317871
  237  H 21  S     -0.0531160529     0.0231559901     0.0317162423    -0.0807695102     0.0083228352
  238  H 22  S     -0.0794957371    -0.0102900593    -0.0617747202     0.0186644356    -0.0352746626
  239  H 22  S     -0.0173507622    -0.0081135477    -0.0193001398     0.0026632988    -0.0237326411
  240  H 23  S      0.0293281976    -0.0502912282    -0.0369174772    -0.0306091624    -0.0674431569
  241  H 23  S      0.0034170547    -0.0267963925    -0.0157711014    -0.0196657700    -0.0252897610
  242  H 24  S      0.0651889397     0.0316698952    -0.0005064997    -0.0266687490    -0.0186504019
  243  H 24  S      0.0272494674     0.0141787903    -0.0020015305    -0.0126839299    -0.0093685632
  244  H 25  S      0.0374739229     0.1147087680     0.1018305266     0.0600517934     0.1130546411
  245  H 25  S      0.0148636026     0.0490215478     0.0422469724     0.0279083268     0.0535044274
  246  H 26  S     -0.0308881769    -0.0515499043     0.0247611498    -0.0425940289    -0.0383642299
  247  H 26  S     -0.0126610614    -0.0220933646     0.0092562376    -0.0207200909    -0.0173382241

                         41               42               43               44               45
                   -0.4076316310    -0.4058331328    -0.3997493527    -0.3961643255    -0.3896174704
    1  C  1  S     -0.0106911653    -0.0196450384     0.0118505512    -0.0040881712     0.0088481014
    2  C  1  S      0.0256534337     0.0468967276    -0.0272078027     0.0069056400    -0.0196855136
    3  C  1  S      0.0504141538     0.0300286683    -0.0513457906    -0.0162823578    -0.0602932003
    4  C  1  X     -0.0076510229     0.0313031884    -0.1360520119     0.0451231383    -0.1237934343
    5  C  1  Y     -0.0109728145    -0.0970724824     0.0043187362    -0.0573064374    -0.0018364848
    6  C  1  Z     -0.0302505628     0.0092193216     0.0379066721    -0.0206887005     0.0275946148
    7  C  1  X     -0.0001002682     0.0267543895    -0.0570359690     0.0429082576    -0.0494073178
    8  C  1  Y     -0.0301731325    -0.0526702286    -0.0300004584    -0.0883811570    -0.0118500266
    9  C  1  Z     -0.0098316446     0.0015020687     0.0279424551     0.0069485013     0.0081728027
   10  C  1 XX     -0.0005796127     0.0013745032    -0.0045341721     0.0035763437     0.0038724295
   11  C  1 YY      0.0025075393     0.0007140007     0.0022565771     0.0014467771    -0.0076786968
   12  C  1 ZZ      0.0031254650     0.0074311421    -0.0010665941    -0.0043309527     0.0014072865
   13  C  1 XY     -0.0037166002    -0.0024571206     0.0059485873     0.0046079875     0.0049157336
   14  C  1 XZ     -0.0042149844    -0.0065861347    -0.0016506874     0.0027708940    -0.0028824040
   15  C  1 YZ      0.0030901525     0.0030883594    -0.0032144658     0.0006577643    -0.0040091937
   16  C  2  S      0.0055500961     0.0060592111    -0.0126526566    -0.0074667901     0.0015683963
   17  C  2  S     -0.0118784910    -0.0104195952     0.0280657655     0.0182633723    -0.0018222854
   18  C  2  S     -0.0565186029     0.0491967237     0.0405761154     0.0646106698     0.0066983470
   19  C  2  X     -0.0972191338     0.0379633178    -0.0010800555     0.0163498632     0.0051193309
   20  C  2  Y     -0.0050602672     0.0420260485     0.0136695795     0.0662598005    -0.0094143145
   21  C  2  Z      0.0398305015    -0.0885843637     0.0263645086     0.0764060582    -0.0834002151
   22  C  2  X     -0.0688626222     0.0312231004    -0.0294644132    -0.0108831007    -0.0201522200
   23  C  2  Y     -0.0114901631     0.0157627813    -0.0241389785    -0.0220577052    -0.0249162199
   24  C  2  Z      0.0293236435    -0.0531421597     0.0375302950     0.0707460048    -0.0229373071
   25  C  2 XX     -0.0025490144    -0.0020460265     0.0071963103     0.0057646280    -0.0063348750
   26  C  2 YY      0.0036210115    -0.0039626939    -0.0025701727     0.0019924783    -0.0044964315
   27  C  2 ZZ      0.0000599936     0.0027846870    -0.0006655027    -0.0042459722     0.0099619058
   28  C  2 XY     -0.0021667044     0.0000296990     0.0054433109     0.0046430193     0.0019896025
   29  C  2 XZ     -0.0016715970    -0.0027958261    -0.0037858532     0.0003100334    -0.0096328200
   30  C  2 YZ      0.0003954507     0.0003306668     0.0024453271     0.0028188188    -0.0001715628
   31  C  3  S     -0.0003107566     0.0002421382     0.0047432878     0.0108265639    -0.0052304805
   32  C  3  S      0.0008874253     0.0008231504    -0.0137963303    -0.0277679532     0.0077224517
   33  C  3  S     -0.0168580910    -0.0213187514    -0.0020940981     0.0027189160     0.0359816260
   34  C  3  X      0.0400545832     0.0829414340     0.1333652430    -0.0472586754     0.1271693458
   35  C  3  Y     -0.0050892254     0.0417324866    -0.1519432817    -0.2432907449    -0.1177747010
   36  C  3  Z      0.0966441562     0.1045764368     0.0077147519    -0.1024034335    -0.0471268725
   37  C  3  X      0.0008798353     0.0502808386     0.0557734705    -0.0299569701     0.0699536082
   38  C  3  Y     -0.0029973841     0.0158702045    -0.0613986747    -0.1086274306    -0.0630425145
   39  C  3  Z      0.0458461715     0.0547248721     0.0020387482    -0.0689060959    -0.0401411213
   40  C  3 XX     -0.0022732424    -0.0011609389    -0.0006038376    -0.0016958835     0.0003031281
   41  C  3 YY      0.0044856001     0.0058384432    -0.0012909022    -0.0052877913     0.0007196292
   42  C  3 ZZ     -0.0012811353    -0.0040915160     0.0014677365     0.0029343630     0.0010639579
   43  C  3 XY     -0.0027901162    -0.0017391707     0.0001153111     0.0016180439     0.0001292790
   44  C  3 XZ     -0.0055922038    -0.0042859107    -0.0072731234     0.0051816370    -0.0055377125
   45  C  3 YZ     -0.0044902245    -0.0002633654    -0.0100800550    -0.0102115293    -0.0097348644
   46  C  4  S      0.0085959782     0.0091376762     0.0133668836     0.0043777987     0.0131952784
   47  C  4  S     -0.0199900047    -0.0232999271    -0.0334812904    -0.0074481257    -0.0296902095
   48  C  4  S     -0.0371465650     0.0140114405    -0.0361128536    -0.0680700572    -0.0504420390
   49  C  4  X     -0.0757052895    -0.1053703968    -0.0271291741     0.0978070306     0.0052574802
   50  C  4  Y      0.0587485019    -0.0188291291     0.0104162125    -0.0181194801     0.0283720512
   51  C  4  Z     -0.0798971314    -0.0794984185    -0.0960497112     0.0786948236    -0.0825074356
   52  C  4  X     -0.0372232744    -0.0374685441    -0.0077768557     0.0373761009     0.0018729921
   53  C  4  Y      0.0175396964    -0.0007061937    -0.0031420512    -0.0346146009     0.0058050801
   54  C  4  Z     -0.0355920762    -0.0286060629    -0.0382260756     0.0388012701    -0.0406677367
   55  C  4 XX     -0.0040529311    -0.0037152619    -0.0011957075     0.0024443554     0.0003104215
   56  C  4 YY      0.0002599683     0.0051858311     0.0003197257    -0.0040257815    -0.0027828875
   57  C  4 ZZ     -0.0005020289    -0.0043072286    -0.0054828531     0.0003434295    -0.0033483408
   58  C  4 XY     -0.0025872945     0.0034568488    -0.0020617540    -0.0056566623    -0.0046491313
   59  C  4 XZ     -0.0025018023    -0.0027592250    -0.0032088195     0.0024833161    -0.0010281081
   60  C  4 YZ     -0.0021054308     0.0039334897    -0.0041131216    -0.0059792077    -0.0051943100
   61  C  5  S      0.0050121531    -0.0009695665    -0.0067419748    -0.0146677445     0.0036542462
   62  C  5  S     -0.0129415565     0.0076486299     0.0146155513     0.0299905914    -0.0101181625
   63  C  5  S      0.0003600432    -0.0385401304     0.0192481665     0.1019862439     0.0037899982
   64  C  5  X     -0.0584202223     0.0130225632     0.0058298938    -0.0055564771    -0.0700204465
   65  C  5  Y     -0.1038104260    -0.0008494124    -0.0463868169     0.0495355549    -0.0831305147
   66  C  5  Z     -0.0142652441     0.0569739254     0.0154958096    -0.0218698579    -0.0419227882
   67  C  5  X     -0.0247725290    -0.0107111035     0.0007000641     0.0104401172    -0.0278922974
   68  C  5  Y     -0.0497231721    -0.0007020441    -0.0322623786     0.0010940667    -0.0466642817
   69  C  5  Z     -0.0028140163     0.0112470157     0.0093382066     0.0161544497    -0.0187024171
   70  C  5 XX     -0.0020193537    -0.0004501930     0.0003335787     0.0031184606    -0.0034032769
   71  C  5 YY      0.0003265164     0.0020845596     0.0012979044    -0.0052467277    -0.0014525718
   72  C  5 ZZ     -0.0015426632    -0.0005025564    -0.0005120219     0.0079023145     0.0029417275
   73  C  5 XY      0.0000692396     0.0049428713    -0.0001009333    -0.0051184097    -0.0051915393
   74  C  5 XZ     -0.0029567829    -0.0017011704    -0.0006310691     0.0061613441     0.0007861062
   75  C  5 YZ     -0.0014566947     0.0042654588     0.0031198729    -0.0009897622     0.0007366564
   76  C  6  S     -0.0053147525    -0.0116840936    -0.0097321097    -0.0042069200    -0.0037302594
   77  C  6  S      0.0123946107     0.0273556438     0.0238181241     0.0158017825     0.0099618660
   78  C  6  S     -0.0085744850     0.0341751795     0.0245688656    -0.0197888145    -0.0091972228
   79  C  6  X      0.0880629817    -0.0535886462     0.0010412761     0.0160122307     0.0035130501
   80  C  6  Y      0.0179666652    -0.0491569144    -0.0675228512    -0.1546161237    -0.0176468930
   81  C  6  Z      0.0470167554     0.0257864766     0.0791658124     0.1359042938     0.2081547550
   82  C  6  X      0.0364259638    -0.0307729667    -0.0155693609     0.0169516270    -0.0117641606
   83  C  6  Y      0.0150003384    -0.0283426517    -0.0241037608    -0.0482318029     0.0019714228
   84  C  6  Z      0.0204519870     0.0024281948     0.0509295105     0.0786728128     0.1052058441
   85  C  6 XX      0.0020828345     0.0008388434     0.0032974048     0.0061747421    -0.0034623875
   86  C  6 YY      0.0020830429     0.0002327486    -0.0049566813    -0.0155670958    -0.0039204367
   87  C  6 ZZ     -0.0013875290     0.0031377830     0.0051155932     0.0104518554     0.0087555160
   88  C  6 XY     -0.0035575020     0.0036123944     0.0002999920     0.0021687667    -0.0011425330
   89  C  6 XZ     -0.0061589239    -0.0005217160    -0.0035475829     0.0008407601    -0.0062171308
   90  C  6 YZ     -0.0028001019    -0.0021525179     0.0018391006     0.0024692004    -0.0041301745
   91  C  7  S      0.0004934952    -0.0080184402     0.0053167679     0.0033421692    -0.0059593076
   92  C  7  S     -0.0025022008     0.0166664971    -0.0088298659    -0.0059214281     0.0144825204
   93  C  7  S      0.0186966093     0.0392091123    -0.0424412483    -0.0207154634     0.0170841573
   94  C  7  X     -0.0961899616     0.0252722473    -0.1124736880     0.0014095600    -0.0688688943
   95  C  7  Y     -0.0320061976    -0.0510910310     0.1399370097     0.2568564334     0.1708001211
   96  C  7  Z     -0.0537375415    -0.0814587810    -0.0321138999    -0.0410858286    -0.1356586201
   97  C  7  X     -0.0406073510     0.0133175626    -0.0551736969    -0.0009028689    -0.0346680586
   98  C  7  Y     -0.0195526884    -0.0330800050     0.0703482186     0.1241282345     0.0863865765
   99  C  7  Z     -0.0312062176    -0.0481873911     0.0000455070    -0.0132164697    -0.0661630138
  100  C  7 XX     -0.0000824591    -0.0040710704     0.0043356461     0.0020797908     0.0000785041
  101  C  7 YY      0.0018591815     0.0036027996    -0.0071686970    -0.0111355735    -0.0033903507
  102  C  7 ZZ     -0.0029552494     0.0019596141     0.0018415433     0.0087765570     0.0053210292
  103  C  7 XY     -0.0033841844    -0.0037090625    -0.0038080635     0.0062384383    -0.0031784851
  104  C  7 XZ     -0.0096297625     0.0008094468    -0.0073966928     0.0018559088    -0.0069278002
  105  C  7 YZ     -0.0040940339    -0.0022467460    -0.0074765169    -0.0064824429    -0.0095705471
  106  C  8  S     -0.0504747679     0.0344827570     0.0045796319    -0.0033589298    -0.0024608657
  107  C  8  S      0.1059061622    -0.0717500272    -0.0133343627     0.0106538449     0.0062258681
  108  C  8  S      0.0497617037    -0.0331843036     0.0300887753     0.0209779201     0.0357384638
  109  C  8  X      0.0617885074    -0.1444745365     0.0831798251     0.0557514401    -0.1379291220
  110  C  8  Y      0.1258008770    -0.0948115151    -0.0732368183     0.1233769593    -0.1399132136
  111  C  8  Z     -0.1342912916     0.0205529621     0.0910907264     0.1671803104    -0.1411741002
  112  C  8  X     -0.0511708720    -0.0075009713     0.0319761136     0.0129814512    -0.0746872187
  113  C  8  Y     -0.0059426656     0.0076753196    -0.0563446249     0.0603282404    -0.0737292433
  114  C  8  Z      0.0101577151    -0.0563827387     0.0677322590     0.1038454519    -0.0839704680
  115  C  8 XX     -0.0015951375    -0.0021976399     0.0071606528     0.0023090437    -0.0034648311
  116  C  8 YY      0.0024494186    -0.0009061343    -0.0041441521     0.0049525540    -0.0027347113
  117  C  8 ZZ      0.0012932280     0.0026616201    -0.0034027220    -0.0056150464     0.0107543047
  118  C  8 XY     -0.0022148717     0.0001444233    -0.0001653613     0.0054031192    -0.0039104845
  119  C  8 XZ      0.0017610604    -0.0021391840    -0.0012967241     0.0025926523    -0.0041518208
  120  C  8 YZ      0.0003900228    -0.0018218336     0.0041793184     0.0007314460    -0.0023889134
  121  N  9  S     -0.0986431162     0.0760217594     0.0113039672    -0.0006462166     0.0206652048
  122  N  9  S     -0.2082340034     0.1604698123     0.0218248486    -0.0011316966     0.0429585568
  123  N  9  S     -0.2335671347     0.1797181025     0.0651128249     0.0056349125     0.0736416934
  124  N  9  X      0.2592722460    -0.1226488031    -0.1406242384    -0.0450692836     0.0322723802
  125  N  9  Y      0.1433843170    -0.1191484897     0.0292446695    -0.1132602614     0.0513742046
  126  N  9  Z     -0.1707487443     0.2152596639    -0.0334096602    -0.1620726174     0.2303300428
  127  N  9  X     -0.1421963410     0.0674706448     0.0724180444     0.0257000826    -0.0218267681
  128  N  9  Y     -0.0786961501     0.0649513100    -0.0229609438     0.0625700115    -0.0327195726
  129  N  9  Z      0.0924780540    -0.1186065043     0.0249731157     0.0927259025    -0.1269512619
  130  N  9 XX      0.0024372515     0.0051146619    -0.0089752114    -0.0043263231     0.0073979154
  131  N  9 YY     -0.0076242857     0.0054146811     0.0042688486    -0.0081618851     0.0078313428
  132  N  9 ZZ     -0.0054341638    -0.0023863405     0.0051386649     0.0126188222    -0.0134026606
  133  N  9 XY      0.0110900763    -0.0057033555    -0.0032169040    -0.0074152747     0.0053957777
  134  N  9 XZ     -0.0132268092     0.0105607386     0.0034952936    -0.0057017120     0.0080056536
  135  N  9 YZ     -0.0074033269     0.0095328044    -0.0037586213    -0.0010594653     0.0053413423
  136  C 10  S      0.0004878390     0.0089980845     0.0029369762     0.0028643059     0.0043387051
  137  C 10  S     -0.0015980847    -0.0205620490    -0.0074907514    -0.0073109685    -0.0105964442
  138  C 10  S     -0.0088909011    -0.0111998133    -0.0327413863    -0.0220141630    -0.0038542174
  139  C 10  X     -0.0286511562    -0.0929480004    -0.0306774100     0.0129969157     0.1622143319
  140  C 10  Y      0.0183603644     0.0373809731    -0.1859563316     0.0877513723     0.0296244482
  141  C 10  Z     -0.1397815386    -0.0888065026    -0.0027130747    -0.0275248923    -0.0305258154
  142  C 10  X      0.0099866688    -0.0289191691    -0.0202603923     0.0545175055     0.0656355851
  143  C 10  Y     -0.0051345229    -0.0067363749    -0.0692304091     0.0195603383     0.0270453678
  144  C 10  Z     -0.0840542405    -0.0523322860    -0.0071047284    -0.0244094752    -0.0124574242
  145  C 10 XX     -0.0006447612    -0.0018230413    -0.0054647959     0.0033082856     0.0059321972
  146  C 10 YY     -0.0007037387    -0.0008476518     0.0027444932    -0.0028833317    -0.0088456197
  147  C 10 ZZ      0.0004765452    -0.0008125018     0.0001203487    -0.0010258431     0.0002326391
  148  C 10 XY     -0.0007957923    -0.0097687794     0.0067504961    -0.0070038589     0.0055529393
  149  C 10 XZ     -0.0033407320    -0.0018375292    -0.0011333358     0.0001551233    -0.0022862151
  150  C 10 YZ      0.0038948648     0.0055607324    -0.0011472524     0.0024828012    -0.0013815287
  151  C 11  S     -0.0042786241    -0.0096404956     0.0010497671    -0.0040820885    -0.0062815723
  152  C 11  S      0.0083746548     0.0224417778    -0.0086068592     0.0127905158     0.0155682505
  153  C 11  S     -0.0074714886     0.0375962737     0.0348044578    -0.0434584828    -0.0128199198
  154  C 11  X     -0.0326658239     0.0805818858     0.0029837986     0.0043512692    -0.1505267475
  155  C 11  Y     -0.0230248161    -0.0976132029     0.1398704349    -0.1046817091    -0.0099196762
  156  C 11  Z     -0.1205214395    -0.1095240808    -0.0607188450     0.0023568350     0.0512143380
  157  C 11  X     -0.0086433141     0.0379821485    -0.0183178950     0.0201336263    -0.0494636713
  158  C 11  Y      0.0136665510    -0.0585705244     0.0288356953    -0.0288616639     0.0077323876
  159  C 11  Z     -0.0703780396    -0.0598855197    -0.0236774024    -0.0026351021     0.0126323871
  160  C 11 XX      0.0027143472     0.0013474707    -0.0103616155     0.0054841955     0.0078934571
  161  C 11 YY     -0.0000015733     0.0018045941     0.0139531433    -0.0066520024    -0.0074071701
  162  C 11 ZZ     -0.0018205072    -0.0007348574    -0.0010646592     0.0005212615     0.0014557372
  163  C 11 XY      0.0009509820    -0.0047172273     0.0095418098    -0.0051457429     0.0029488790
  164  C 11 XZ      0.0012234901     0.0019362320     0.0016497144    -0.0007359280    -0.0019795490
  165  C 11 YZ      0.0058527589     0.0056610636    -0.0026228166     0.0031599093    -0.0009108695
  166  C 12  S      0.0007183906    -0.0052487596     0.0076553804     0.0039552330     0.0094967490
  167  C 12  S     -0.0018449143     0.0138273726    -0.0117553530    -0.0081972858    -0.0244590312
  168  C 12  S     -0.0033415423     0.0062948011    -0.0601230672     0.0161215522     0.0076993278
  169  C 12  X     -0.0206612109     0.0957772131     0.0654135244     0.0517290302    -0.0700845390
  170  C 12  Y     -0.0559808329    -0.1096623027     0.1527822625    -0.1131717304    -0.0375204431
  171  C 12  Z     -0.1217976943    -0.1107738590    -0.0738617101    -0.0114743046     0.0468248843
  172  C 12  X     -0.0179122678     0.0340905766    -0.0013240803     0.0246643078    -0.0150429746
  173  C 12  Y     -0.0152675058    -0.0562731022     0.0668152635    -0.0419658485    -0.0019937244
  174  C 12  Z     -0.0658451765    -0.0569466886    -0.0275454646    -0.0075125519     0.0186040577
  175  C 12 XX     -0.0011606478    -0.0052578951    -0.0140907536     0.0015345734     0.0082845965
  176  C 12 YY     -0.0021542442     0.0025963008     0.0094184917    -0.0037406608    -0.0090353526
  177  C 12 ZZ      0.0027546241     0.0023625203    -0.0000448420    -0.0001683316    -0.0010511826
  178  C 12 XY     -0.0023325197    -0.0081956290     0.0002203242    -0.0047121627     0.0051499197
  179  C 12 XZ     -0.0053140632    -0.0018837790     0.0017221921    -0.0005681026    -0.0022741777
  180  C 12 YZ     -0.0009243711     0.0005282694    -0.0016575368     0.0016857484    -0.0004251906
  181  C 13  S     -0.0019272041     0.0023720565    -0.0003232238    -0.0038221937    -0.0047671288
  182  C 13  S      0.0056846179    -0.0034696427    -0.0061758602     0.0124228850     0.0127271902
  183  C 13  S      0.0073247673    -0.0515953237     0.0790012815    -0.0302102413     0.0078284573
  184  C 13  X     -0.0311333486    -0.1571541867    -0.0882989014    -0.0400038432     0.1139113398
  185  C 13  Y      0.0256226253     0.0740247849    -0.1567299344     0.1027431436     0.0361761316
  186  C 13  Z     -0.1237479293    -0.0712786914    -0.0000787038    -0.0189648773     0.0011358272
  187  C 13  X     -0.0203057209    -0.0653872486    -0.0293740679    -0.0154062744     0.0467808912
  188  C 13  Y      0.0059811490     0.0057205972    -0.0240985064     0.0191573134     0.0114685021
  189  C 13  Z     -0.0675770253    -0.0401176454    -0.0143836297    -0.0086017376     0.0063849381
  190  C 13 XX      0.0017384926    -0.0006372015    -0.0121142480     0.0045237354     0.0063221939
  191  C 13 YY     -0.0035972180    -0.0020982023     0.0157595279    -0.0054913990    -0.0058664921
  192  C 13 ZZ      0.0019988060     0.0009330341    -0.0002596485     0.0008218452     0.0003417050
  193  C 13 XY     -0.0037433940    -0.0104068165     0.0069984763    -0.0074582334     0.0012408396
  194  C 13 XZ     -0.0009995621     0.0004865237     0.0017134008    -0.0002336296    -0.0010310369
  195  C 13 YZ     -0.0046921331    -0.0018917669    -0.0061194313     0.0021168157     0.0019154560
  196  C 14  S     -0.0007523865     0.0025954089     0.0019715590     0.0049738483     0.0010070143
  197  C 14  S      0.0010836270    -0.0124283022    -0.0008485929    -0.0146968992     0.0000269944
  198  C 14  S      0.0001473523     0.0611042022    -0.0409406591     0.0139424708    -0.0344416860
  199  C 14  X     -0.0311982648     0.1055705438     0.0748691000     0.0217721408    -0.0981428203
  200  C 14  Y     -0.0440204051    -0.1038994361     0.1731358468    -0.1158717437    -0.0334945637
  201  C 14  Z     -0.1098674201    -0.1113979410    -0.0832658013    -0.0045904195     0.0642220363
  202  C 14  X     -0.0157387026     0.0104012701     0.0452310525    -0.0027884905    -0.0269689656
  203  C 14  Y     -0.0184549053    -0.0158500806     0.0547897907    -0.0348365271    -0.0240138557
  204  C 14  Z     -0.0601920484    -0.0552029814    -0.0408444424    -0.0018926944     0.0311724175
  205  C 14 XX      0.0034983441     0.0021828132    -0.0075067616     0.0037567796     0.0035628815
  206  C 14 YY     -0.0019955219     0.0020640270     0.0056767020    -0.0024817201    -0.0058207943
  207  C 14 ZZ     -0.0008406478    -0.0023253474    -0.0000304900    -0.0013142265     0.0008783739
  208  C 14 XY     -0.0023982327    -0.0149706129     0.0070953833    -0.0089746620     0.0059424479
  209  C 14 XZ      0.0037773617     0.0045071070     0.0026752976     0.0004129001    -0.0029213347
  210  C 14 YZ     -0.0035542466    -0.0004452532    -0.0040674550     0.0019741153     0.0003340533
  211  C 15  S      0.0027979742     0.0040930497    -0.0001570838     0.0025965096     0.0061775913
  212  C 15  S     -0.0064752992    -0.0053253716     0.0039033394    -0.0066550914    -0.0186323972
  213  C 15  S      0.0103115014    -0.0771335956    -0.0101116648    -0.0047050200     0.0309991523
  214  C 15  X     -0.0179612551    -0.1254561983    -0.0399401355    -0.0103085813     0.1353722568
  215  C 15  Y      0.0116614480     0.0808344924    -0.1983038135     0.1131967964     0.0191317475
  216  C 15  Z     -0.1228155472    -0.0814306633    -0.0079799757    -0.0253233163    -0.0078540262
  217  C 15  X     -0.0203465561    -0.0189005386    -0.0067515867    -0.0046290557     0.0345541310
  218  C 15  Y      0.0022794989     0.0278863444    -0.0736116932     0.0384833012    -0.0033061865
  219  C 15  Z     -0.0646060374    -0.0538004273    -0.0132589081    -0.0130639080     0.0096118522
  220  C 15 XX      0.0032988237    -0.0029650555    -0.0093207985     0.0040468226     0.0092331662
  221  C 15 YY     -0.0009383367     0.0025710036     0.0088726934    -0.0039575558    -0.0094042725
  222  C 15 ZZ     -0.0029271292    -0.0026593851    -0.0008930844    -0.0006829299     0.0002164399
  223  C 15 XY      0.0004852112    -0.0087733282     0.0021564784    -0.0041124344     0.0060149041
  224  C 15 XZ      0.0049507268     0.0066829112     0.0043289484    -0.0000684779    -0.0046744059
  225  C 15 YZ      0.0011507046     0.0028266731    -0.0013536224     0.0017748253    -0.0011979484
  226  H 16  S      0.0634753623     0.0256678388     0.1025538682     0.0966136777     0.0703352046
  227  H 16  S      0.0236336977     0.0037391451     0.0409651699     0.0448344599     0.0343557241
  228  H 17  S     -0.0041233714     0.0767123372     0.0093106884    -0.0661700238    -0.0255835700
  229  H 17  S     -0.0015993865     0.0343223747     0.0025833987    -0.0302525949    -0.0113542134
  230  H 18  S     -0.0010794348    -0.0521365639    -0.0216544519     0.0646931546     0.0385557298
  231  H 18  S     -0.0008243626    -0.0240033637    -0.0108624524     0.0306502053     0.0191837147
  232  H 19  S      0.0150325032    -0.0288748732    -0.0639654322    -0.1628399373    -0.0353233920
  233  H 19  S      0.0073861063    -0.0129976520    -0.0348619357    -0.0735712454    -0.0195819411
  234  H 20  S      0.0601590137    -0.0484984992     0.0977295593     0.0091889837     0.0380229469
  235  H 20  S      0.0281886833    -0.0201219138     0.0443546567     0.0025608914     0.0170886320
  236  H 21  S     -0.1113321590    -0.0390692529    -0.0638965522     0.0518037615    -0.0800452012
  237  H 21  S     -0.0521299922    -0.0208257306    -0.0279751814     0.0268064873    -0.0420285484
  238  H 22  S     -0.0124903607    -0.0414360414     0.1578487411    -0.0923452313    -0.0548807693
  239  H 22  S     -0.0338134358    -0.0120861465     0.0887291819    -0.0369256280    -0.0308826758
  240  H 23  S      0.0036115744    -0.0829332548    -0.1197208571    -0.0119718426     0.0939199758
  241  H 23  S      0.0038151373    -0.0388710074    -0.0492703122     0.0001514180     0.0562594212
  242  H 24  S     -0.0364259351    -0.0496794556     0.1759871921    -0.0888433165    -0.0573086373
  243  H 24  S     -0.0181287137    -0.0247999284     0.0876157544    -0.0461320937    -0.0297742000
  244  H 25  S      0.0188221329     0.1531313842    -0.0695732834     0.0932631708    -0.0538964267
  245  H 25  S      0.0088990202     0.0757148829    -0.0352944208     0.0471920520    -0.0277016455
  246  H 26  S      0.0130829473    -0.0829392942    -0.0847515193     0.0211894249     0.1286158121
  247  H 26  S      0.0080941545    -0.0407584425    -0.0420502271     0.0094058663     0.0653441988

                         46               47               48               49               50
                   -0.3833212205    -0.3568890715    -0.3160097816    -0.2849271487    -0.2809018021
    1  C  1  S      0.0061674598     0.0110774726    -0.0108315085     0.0187514871    -0.0009377342
    2  C  1  S     -0.0163989829    -0.0274937059     0.0273244669    -0.0486898422     0.0003878353
    3  C  1  S      0.0360230898     0.0252546178     0.0411557580    -0.0826481121     0.0461638847
    4  C  1  X      0.1436253907     0.0272500562     0.0228289272     0.1234469499    -0.0074846079
    5  C  1  Y     -0.0399384497    -0.1187744522     0.0397466348     0.0580340532    -0.0047750576
    6  C  1  Z     -0.1047080699     0.0271864097     0.1818518232    -0.0079300751     0.0031037354
    7  C  1  X      0.0730959854     0.0280243943     0.0297854591     0.0572614882    -0.0210886107
    8  C  1  Y     -0.0452779077    -0.0175998049     0.0243414418     0.0257235857     0.0074421563
    9  C  1  Z     -0.0476959897    -0.0166622072     0.1240044794     0.0148099768     0.0036689554
   10  C  1 XX     -0.0061872187     0.0035529887     0.0059776766    -0.0027501731     0.0005204089
   11  C  1 YY      0.0052016869    -0.0046345235     0.0036830280    -0.0039456596     0.0005913354
   12  C  1 ZZ     -0.0028040866    -0.0022223469    -0.0042464352    -0.0035213972    -0.0006440628
   13  C  1 XY     -0.0051930441    -0.0046909621     0.0002767346     0.0018195776     0.0007121895
   14  C  1 XZ      0.0065569497    -0.0002469040     0.0062685041     0.0088010518    -0.0000533522
   15  C  1 YZ     -0.0016250547     0.0028453643    -0.0038486880    -0.0057321682     0.0015369846
   16  C  2  S     -0.0134781476     0.0014208067    -0.0196926621     0.0162247071    -0.0017825079
   17  C  2  S      0.0348789295    -0.0043708516     0.0480906457    -0.0435855530     0.0037734869
   18  C  2  S     -0.0070661142    -0.0506142300     0.0675414560    -0.0192022847    -0.0168199085
   19  C  2  X     -0.0789310786    -0.0857303782    -0.0341015128     0.0887239659    -0.0027970197
   20  C  2  Y     -0.0251869997     0.1032928398     0.0617052552    -0.0726647930     0.0078372421
   21  C  2  Z      0.0000265227    -0.0021795650     0.0763798014    -0.0202291574     0.0023514724
   22  C  2  X     -0.0378975052    -0.1000215473    -0.0225055362     0.0656217503     0.0035996270
   23  C  2  Y     -0.0215035471     0.0854262219     0.0546778210    -0.0834437205     0.0173187812
   24  C  2  Z      0.0103734980     0.0083163632     0.0406216176    -0.0131563288    -0.0006119076
   25  C  2 XX     -0.0012269983     0.0152764486     0.0044501162    -0.0036828820     0.0007308798
   26  C  2 YY      0.0013981644    -0.0110237003    -0.0037740381    -0.0036780406    -0.0004382671
   27  C  2 ZZ      0.0073786142    -0.0040229996     0.0084520649    -0.0021848902     0.0005203293
   28  C  2 XY     -0.0109767552    -0.0060714866    -0.0043890279    -0.0011465011     0.0000423134
   29  C  2 XZ     -0.0040979379    -0.0042015921     0.0000775169     0.0044226946    -0.0002004845
   30  C  2 YZ      0.0056545633     0.0104212198    -0.0056681881     0.0001473268    -0.0001018744
   31  C  3  S      0.0003917505    -0.0050760961     0.0091114128    -0.0013655029    -0.0014001680
   32  C  3  S      0.0006139056     0.0087597871    -0.0171486626     0.0013831406     0.0050148917
   33  C  3  S      0.0008045458     0.0720633431    -0.0607936614     0.0361114390    -0.0249841531
   34  C  3  X     -0.1999163539    -0.0026056892    -0.0160741332    -0.0766357770     0.0091089169
   35  C  3  Y     -0.0755564945     0.0546296891    -0.0491920925     0.0278561595    -0.0088131222
   36  C  3  Z     -0.0023777245    -0.0017666136    -0.1037566990     0.0510059227     0.0060294191
   37  C  3  X     -0.1214609008    -0.0050135079    -0.0032475755    -0.0506203782    -0.0101176209
   38  C  3  Y     -0.0292879666     0.0371483270    -0.0404897595     0.0405395316    -0.0217653651
   39  C  3  Z     -0.0044620745    -0.0085672091    -0.0635728912     0.0415014845     0.0163787847
   40  C  3 XX     -0.0030381539    -0.0002349530     0.0137945226    -0.0133643843     0.0005527873
   41  C  3 YY      0.0022648660     0.0006124428    -0.0107715746     0.0073705793     0.0003829813
   42  C  3 ZZ      0.0016306530     0.0009977477    -0.0069710433     0.0067994425     0.0002764969
   43  C  3 XY     -0.0013835451    -0.0043004339     0.0025637538    -0.0009890077     0.0001924147
   44  C  3 XZ      0.0090481152    -0.0015776942     0.0052409368     0.0044258056    -0.0006817068
   45  C  3 YZ     -0.0042423766     0.0043781982    -0.0000891856     0.0004099909    -0.0002859625
   46  C  4  S     -0.0083970881     0.0010821632    -0.0184098033     0.0017474813     0.0017211962
   47  C  4  S      0.0268765369    -0.0028640253     0.0439876895    -0.0053763124    -0.0041931148
   48  C  4  S     -0.0632698133    -0.0251744268     0.0441273980    -0.0040524390    -0.0016739047
   49  C  4  X      0.0623942305     0.0398162456    -0.0594409322     0.2285983874    -0.0166612451
   50  C  4  Y      0.0515949530    -0.0008961580     0.0290604047    -0.0684262110     0.0074104743
   51  C  4  Z      0.1157269239    -0.0511618059     0.1879464420    -0.1942640789     0.0053295485
   52  C  4  X      0.0085031626     0.0162071514    -0.0591416929     0.1732850675    -0.0044081355
   53  C  4  Y     -0.0122463134     0.0019049665     0.0234614471    -0.0441916509     0.0039771431
   54  C  4  Z      0.0504624471    -0.0378944308     0.1245406473    -0.1433267753     0.0061583953
   55  C  4 XX      0.0002383904    -0.0003706830     0.0042285334    -0.0035687067    -0.0000519688
   56  C  4 YY     -0.0053276112    -0.0036845223     0.0045814939    -0.0071194277     0.0003587453
   57  C  4 ZZ      0.0096913730     0.0031163321    -0.0011248008     0.0099472724    -0.0011004488
   58  C  4 XY     -0.0076364827     0.0021882846    -0.0069466575     0.0121089517    -0.0010486219
   59  C  4 XZ      0.0046585693    -0.0009188079     0.0048534084    -0.0036860119    -0.0000175764
   60  C  4 YZ     -0.0054142098    -0.0019902229     0.0027737697    -0.0072910047     0.0002742397
   61  C  5  S      0.0082821102     0.0113003872    -0.0060325159     0.0069798582    -0.0015482841
   62  C  5  S     -0.0246498246    -0.0270561930     0.0141704959    -0.0186401958     0.0031593791
   63  C  5  S      0.0739250655    -0.0118455005     0.0246074835    -0.0398956331     0.0021186203
   64  C  5  X     -0.1053894425     0.0250706436    -0.0984826642     0.2141515297    -0.0120687232
   65  C  5  Y     -0.0489510056    -0.0647633088     0.0830855675    -0.0995094480     0.0029786189
   66  C  5  Z     -0.0894073113    -0.0993564503     0.1085105134    -0.2147104320     0.0156151856
   67  C  5  X     -0.0255966541     0.0280053402    -0.0736056498     0.1604617786    -0.0117441128
   68  C  5  Y     -0.0387143093    -0.0341454956     0.0542301510    -0.0752039940     0.0010186820
   69  C  5  Z     -0.0158427734    -0.0491249286     0.0785859785    -0.1590962371     0.0101556847
   70  C  5 XX     -0.0012471458     0.0017033589     0.0019320720    -0.0023717013     0.0001964456
   71  C  5 YY     -0.0078748269    -0.0018302964    -0.0042834667     0.0047099838    -0.0000076106
   72  C  5 ZZ      0.0057387862    -0.0045344047     0.0047063596    -0.0056493837     0.0002342804
   73  C  5 XY     -0.0072176273    -0.0031805480     0.0053413860    -0.0129305592     0.0009592829
   74  C  5 XZ      0.0028755579     0.0002505097    -0.0015229068     0.0054336663    -0.0004698204
   75  C  5 YZ     -0.0080704819    -0.0019651557    -0.0064408478     0.0079172690    -0.0003519725
   76  C  6  S     -0.0038097667    -0.0138803467     0.0069955530    -0.0044129371    -0.0005976559
   77  C  6  S      0.0103799412     0.0338234140    -0.0126931353     0.0038055695     0.0014797736
   78  C  6  S     -0.0279014386    -0.0050217591    -0.0697943130     0.1019487897     0.0053466066
   79  C  6  X      0.1393258003     0.1583077818     0.0366451580    -0.0402145186     0.0019789909
   80  C  6  Y      0.0009397795     0.0045061096    -0.0198327917     0.0228773686    -0.0029678188
   81  C  6  Z      0.1305630319    -0.0517931798    -0.0681216628     0.0747210041    -0.0033814540
   82  C  6  X      0.0895391509     0.0658452179     0.0156504852    -0.0194350667    -0.0021097502
   83  C  6  Y      0.0193426105     0.0160776991     0.0006168666    -0.0093930626    -0.0065084933
   84  C  6  Z      0.0614934714    -0.0149266270    -0.0473340170     0.0589432984    -0.0038918616
   85  C  6 XX      0.0002724369     0.0020045954     0.0106181537    -0.0159178186     0.0012014623
   86  C  6 YY     -0.0031997175     0.0038317241    -0.0074533613     0.0076797456    -0.0004894751
   87  C  6 ZZ      0.0046850160     0.0005185651    -0.0060941973     0.0094838957    -0.0004233844
   88  C  6 XY     -0.0054575062    -0.0043537851     0.0002718857    -0.0001317265     0.0001154516
   89  C  6 XZ     -0.0030219358    -0.0042308280     0.0011027881     0.0004483227    -0.0000260750
   90  C  6 YZ     -0.0035642213     0.0009634192     0.0023379132    -0.0001530792     0.0001418505
   91  C  7  S     -0.0038835203    -0.0056561032     0.0272185352    -0.0268427782     0.0020925711
   92  C  7  S      0.0074025098     0.0190253797    -0.0698334779     0.0751753153    -0.0053875513
   93  C  7  S      0.0267497209    -0.0244608336    -0.0090747555    -0.0295856047     0.0073366028
   94  C  7  X      0.0547745087    -0.0656411653    -0.0158597128    -0.0215060065    -0.0001553243
   95  C  7  Y      0.0673433340    -0.0731105154     0.0664360980    -0.0271364373     0.0023272673
   96  C  7  Z     -0.0772261299     0.0131101300     0.0954640044    -0.0936300527     0.0045258420
   97  C  7  X      0.0300053997    -0.0367381765    -0.0061946174    -0.0198887360     0.0044698077
   98  C  7  Y      0.0356080803    -0.0286542107     0.0262448393     0.0056181435    -0.0030068770
   99  C  7  Z     -0.0489912331     0.0242119435     0.0203123104    -0.0038223527    -0.0008457236
  100  C  7 XX     -0.0046698673     0.0030209422     0.0031267437    -0.0008632397     0.0000357116
  101  C  7 YY      0.0019276575     0.0026875719    -0.0115554115     0.0108641875    -0.0005634436
  102  C  7 ZZ      0.0034034580    -0.0019614268    -0.0040053599     0.0043292936    -0.0003993661
  103  C  7 XY      0.0091953896    -0.0005399795     0.0030193869    -0.0015769396    -0.0001742753
  104  C  7 XZ      0.0007134976    -0.0091379756     0.0015743502    -0.0038197502     0.0000857967
  105  C  7 YZ     -0.0035426289     0.0014742049     0.0041785503    -0.0044527233    -0.0000142615
  106  C  8  S      0.0047334870     0.0023727373     0.0023307724    -0.0019069551    -0.0010668485
  107  C  8  S     -0.0128501150    -0.0065217590    -0.0027430126     0.0042669207     0.0026986375
  108  C  8  S     -0.0043725974     0.0021895227    -0.0350612300     0.0137436412    -0.0168068900
  109  C  8  X     -0.0221259999     0.2397185434    -0.0031502242    -0.0172566888     0.0052885340
  110  C  8  Y     -0.0535943382    -0.2298592285    -0.0662219305     0.0156199519    -0.0144204668
  111  C  8  Z     -0.1904233540     0.0375188173    -0.0802879299     0.0044329059    -0.0053836574
  112  C  8  X     -0.0421253966     0.1216802543     0.0026871173    -0.0187329388    -0.0038445423
  113  C  8  Y     -0.0576048787    -0.1739410713    -0.0441680667     0.0294396379    -0.0108342132
  114  C  8  Z     -0.0822213494     0.0496712160    -0.0494415568     0.0002017043     0.0029762014
  115  C  8 XX     -0.0048430706     0.0214292624    -0.0000430013    -0.0040550944     0.0009323951
  116  C  8 YY     -0.0065395632    -0.0195320719    -0.0096856066     0.0056765826    -0.0019136930
  117  C  8 ZZ      0.0051435006    -0.0034458066     0.0079586078     0.0009651122     0.0010691711
  118  C  8 XY     -0.0059181277    -0.0032907322    -0.0065029349     0.0027538652    -0.0003233218
  119  C  8 XZ     -0.0025732268    -0.0095845626    -0.0045923316     0.0023766265    -0.0006750563
  120  C  8 YZ     -0.0000230450     0.0143326695     0.0015246181    -0.0046817492     0.0004502410
  121  N  9  S     -0.0151385536    -0.0001650420     0.0003104493     0.0001385022     0.0008445779
  122  N  9  S     -0.0316990723    -0.0018327723     0.0003690800     0.0010798920     0.0013989865
  123  N  9  S     -0.0359268860     0.0328266072     0.0056086741    -0.0099657492     0.0149410572
  124  N  9  X      0.1088418333    -0.2640009302     0.0091298126     0.0366852992    -0.0082463963
  125  N  9  Y      0.1284273970     0.2822390512     0.1100674278    -0.0510494315     0.0211892353
  126  N  9  Z      0.1033764271    -0.0518138163     0.0925285403    -0.0003077891     0.0087912349
  127  N  9  X     -0.0610841971     0.1498671421    -0.0071573211    -0.0211366895     0.0020743307
  128  N  9  Y     -0.0731517529    -0.1718956756    -0.0710115261     0.0343866874    -0.0156179591
  129  N  9  Z     -0.0580690096     0.0363324881    -0.0569389516    -0.0023513114    -0.0033467812
  130  N  9 XX      0.0053673317    -0.0209414172     0.0007338895     0.0020179073    -0.0005212103
  131  N  9 YY      0.0051564204     0.0171174973     0.0058998515    -0.0022091929     0.0010517220
  132  N  9 ZZ     -0.0117137068     0.0034256369    -0.0064631566     0.0001648750    -0.0004738601
  133  N  9 XY      0.0092252502     0.0030618196     0.0050044084    -0.0009553098     0.0007558211
  134  N  9 XZ      0.0013237217     0.0085242117     0.0032736599    -0.0007259962     0.0005924786
  135  N  9 YZ     -0.0005952318    -0.0136557586    -0.0010839120     0.0017889846    -0.0005649482
  136  C 10  S     -0.0056429422    -0.0089857774     0.0010660952    -0.0020274026     0.0004378025
  137  C 10  S      0.0118643759     0.0191565152    -0.0010870531     0.0018734100     0.0000221525
  138  C 10  S     -0.0121125435     0.0079885900    -0.0111387282     0.0221828398    -0.0245951565
  139  C 10  X     -0.1694113731    -0.0053611532     0.0598378630     0.0181006219    -0.0001221596
  140  C 10  Y     -0.0069628193     0.1015646597     0.0279237431     0.0201541795    -0.0021510845
  141  C 10  Z      0.0614355468    -0.0105479171     0.2211441828     0.1961360939    -0.0172404317
  142  C 10  X     -0.0378135771    -0.0254500709     0.0339004190     0.0230541982    -0.0089578407
  143  C 10  Y     -0.0202243273     0.0307462836    -0.0001659832     0.0338252493     0.0050325799
  144  C 10  Z      0.0254173045     0.0086769009     0.1484062669     0.1265469940    -0.0072585052
  145  C 10 XX     -0.0047123315     0.0061340008    -0.0017198131    -0.0032623727     0.0059103097
  146  C 10 YY      0.0082389415    -0.0036040927     0.0006969281     0.0056809574     0.0028270548
  147  C 10 ZZ     -0.0005270836     0.0010895926     0.0004581011    -0.0010660442    -0.0088723605
  148  C 10 XY     -0.0075708795    -0.0057963480     0.0010200099    -0.0011007299     0.0050425068
  149  C 10 XZ      0.0057817087    -0.0010701316    -0.0031000683     0.0037395813     0.0121460197
  150  C 10 YZ     -0.0028105752     0.0018104973     0.0035327525    -0.0008675163     0.0134645925
  151  C 11  S      0.0052546509     0.0074697222     0.0004130680     0.0070156564     0.0002134904
  152  C 11  S     -0.0161801573    -0.0115801224    -0.0014806327    -0.0160583336    -0.0009678049
  153  C 11  S      0.0239447314    -0.0134825439     0.0032242471    -0.0296001430     0.0101392765
  154  C 11  X      0.1728185415    -0.0118551854     0.0106106922     0.0579507019     0.0635018700
  155  C 11  Y      0.0279486648    -0.1129609702     0.0024627995     0.0150740821     0.0322724580
  156  C 11  Z     -0.0004059672     0.0137852129     0.0622677581     0.0957233756     0.2789685388
  157  C 11  X      0.0794402493    -0.0211243507    -0.0054571617     0.0420149709     0.0367505403
  158  C 11  Y      0.0068894185    -0.0703700951     0.0075610617     0.0129528306     0.0147309099
  159  C 11  Z      0.0016844701     0.0018875511     0.0473425196     0.0740189614     0.2034098119
  160  C 11 XX     -0.0073994544     0.0038160633    -0.0049215490    -0.0053415386     0.0037138682
  161  C 11 YY      0.0066914882    -0.0089824933     0.0002002804     0.0000834086    -0.0022557964
  162  C 11 ZZ     -0.0010428108    -0.0002826227     0.0042780916     0.0027929318    -0.0016642196
  163  C 11 XY     -0.0041594673    -0.0069008660    -0.0007739598    -0.0022522575    -0.0007562925
  164  C 11 XZ      0.0034716089     0.0000809510    -0.0116116232    -0.0082917634     0.0085105734
  165  C 11 YZ     -0.0031182183     0.0018581823     0.0035558144     0.0011356251    -0.0087658552
  166  C 12  S     -0.0049724883     0.0070090459    -0.0010663627    -0.0050925595     0.0012898611
  167  C 12  S      0.0156202061    -0.0176235066     0.0025966000     0.0115212233    -0.0026183768
  168  C 12  S     -0.0113485924    -0.0106113930    -0.0002246327     0.0238597962     0.0024247636
  169  C 12  X      0.1231009577    -0.0062511087     0.0069370607     0.0219293337    -0.0714816313
  170  C 12  Y      0.0304170732    -0.0907249219     0.0072604747     0.0307742563    -0.0421732565
  171  C 12  Z      0.0156179007     0.0248723599     0.0547746126     0.0562223686    -0.2944438924
  172  C 12  X      0.0344654567     0.0030495715     0.0082628685     0.0173838418    -0.0456513719
  173  C 12  Y      0.0108274846    -0.0474633039    -0.0124189745     0.0240306696    -0.0231984975
  174  C 12  Z      0.0186930955     0.0100986761     0.0441525095     0.0405909971    -0.2200450240
  175  C 12 XX     -0.0086268712     0.0024713583    -0.0007843073    -0.0014121777    -0.0032646771
  176  C 12 YY      0.0085809146    -0.0041341982     0.0027921308     0.0039820820     0.0013149699
  177  C 12 ZZ     -0.0007005015    -0.0011023275    -0.0013410453    -0.0009762364     0.0015093594
  178  C 12 XY     -0.0077344771    -0.0020137247     0.0028206164     0.0022507089     0.0010197603
  179  C 12 XZ      0.0066170198     0.0000047573    -0.0038378184    -0.0016804193    -0.0074526397
  180  C 12 YZ     -0.0004991759     0.0004501507     0.0125492813     0.0103356746     0.0073908000
  181  C 13  S      0.0006460707    -0.0031283860     0.0004469702     0.0014858826    -0.0002399687
  182  C 13  S     -0.0028985904     0.0085791477    -0.0008575566    -0.0032622216     0.0007713842
  183  C 13  S      0.0007505844    -0.0232295107    -0.0091118998    -0.0038961888    -0.0051453662
  184  C 13  X     -0.1099183794    -0.0009292056    -0.0341239192    -0.0305508852    -0.0671585179
  185  C 13  Y     -0.0003467067     0.0586366818    -0.0210318094    -0.0217549627    -0.0336108605
  186  C 13  Z      0.1008821040     0.0116500867    -0.1541603282    -0.1147754076    -0.2705356162
  187  C 13  X     -0.0432324963    -0.0031896009    -0.0170334970    -0.0207931531    -0.0517910663
  188  C 13  Y      0.0046879902     0.0158165331    -0.0167843035    -0.0151467483    -0.0278384899
  189  C 13  Z      0.0530647885     0.0115673871    -0.1073461067    -0.0825661990    -0.1956094856
  190  C 13 XX     -0.0051638907     0.0047273424    -0.0045081328    -0.0047131870     0.0042112812
  191  C 13 YY      0.0074478431    -0.0047263180    -0.0006640429     0.0007557164    -0.0018838478
  192  C 13 ZZ     -0.0017022317     0.0001903722     0.0048956382     0.0035792786    -0.0021559092
  193  C 13 XY     -0.0011688661    -0.0034449617    -0.0016017085    -0.0009974277    -0.0009232294
  194  C 13 XZ      0.0033501763    -0.0003871954    -0.0101323153    -0.0080259672     0.0091816709
  195  C 13 YZ      0.0019520575     0.0022595407    -0.0010326312     0.0000230890    -0.0084807333
  196  C 14  S      0.0000089788     0.0039776995    -0.0000410490    -0.0000119924     0.0002760926
  197  C 14  S     -0.0028838679    -0.0104491545     0.0002405171     0.0000649498    -0.0004367255
  198  C 14  S      0.0344589463     0.0101556639     0.0001836878    -0.0024430320     0.0065794470
  199  C 14  X      0.1366155423    -0.0053971151    -0.0622598539    -0.0392514458     0.0061699494
  200  C 14  Y      0.0444150453    -0.0668294438    -0.0343268428    -0.0210354257     0.0018235127
  201  C 14  Z      0.0428141198     0.0280508205    -0.2449070291    -0.1851941196     0.0249545284
  202  C 14  X      0.0456258647    -0.0122208815    -0.0396799999    -0.0301316487     0.0026842856
  203  C 14  Y      0.0322791202    -0.0257156198    -0.0198031953    -0.0170192190     0.0023899855
  204  C 14  Z      0.0333771531     0.0166780809    -0.1697212944    -0.1333623161     0.0197036161
  205  C 14 XX     -0.0046667125     0.0013913171     0.0021444067     0.0012031032     0.0055570502
  206  C 14 YY      0.0061111554    -0.0016659866    -0.0010294078     0.0000937117     0.0031632972
  207  C 14 ZZ     -0.0002477584    -0.0004648871    -0.0010524108    -0.0012676013    -0.0087209011
  208  C 14 XY     -0.0069887327    -0.0046030728    -0.0003607861    -0.0002700980     0.0049718109
  209  C 14 XZ     -0.0003955799    -0.0006412372     0.0046701528     0.0038399627     0.0118292815
  210  C 14 YZ      0.0030652190     0.0014650459    -0.0045711129    -0.0018078078     0.0134910335
  211  C 15  S     -0.0047564561    -0.0056689121    -0.0001831164    -0.0031639241     0.0003543163
  212  C 15  S      0.0156551847     0.0122783729     0.0009132220     0.0071412303    -0.0011216603
  213  C 15  S     -0.0458554126     0.0003370504     0.0049752358     0.0090778772    -0.0036207894
  214  C 15  X     -0.1123965951    -0.0118105242    -0.0332625979    -0.0315183295     0.0714177483
  215  C 15  Y     -0.0035754434     0.0826700784    -0.0171163764    -0.0039491084     0.0390564097
  216  C 15  Z      0.0963469383     0.0004184855    -0.1447324093    -0.0695919884     0.2949760525
  217  C 15  X     -0.0183542557     0.0038294402    -0.0236467505    -0.0215318524     0.0552683518
  218  C 15  Y      0.0043303985     0.0293755441    -0.0057664633    -0.0054602093     0.0302029696
  219  C 15  Z      0.0446926653     0.0034836426    -0.0979989408    -0.0510020265     0.2116859719
  220  C 15 XX     -0.0113933460     0.0048895172     0.0010000147    -0.0012708101    -0.0033472772
  221  C 15 YY      0.0091245916    -0.0035166565     0.0023244045     0.0038317646     0.0013493920
  222  C 15 ZZ      0.0017771122     0.0010005232    -0.0029911684    -0.0016126633     0.0018413668
  223  C 15 XY     -0.0074299624    -0.0020788220     0.0028718007     0.0018281481     0.0006029638
  224  C 15 XZ      0.0017786085    -0.0012107494     0.0006430231    -0.0009564715    -0.0081205735
  225  C 15 YZ     -0.0013090000     0.0004056171     0.0110636220     0.0099852588     0.0073896827
  226  H 16  S      0.0541315305    -0.0385092745    -0.0543098562     0.0347425938     0.0061777624
  227  H 16  S      0.0236722267    -0.0229215100    -0.0162408166     0.0277746991    -0.0196955563
  228  H 17  S     -0.1049344377    -0.0073523181    -0.0282944952     0.0016892903    -0.0021459373
  229  H 17  S     -0.0555820501    -0.0021624105    -0.0202337235     0.0004660886     0.0058900043
  230  H 18  S      0.1069485624     0.0284634900     0.0073451594     0.0168041794    -0.0039177891
  231  H 18  S      0.0535074099     0.0144316451     0.0039597140     0.0139197551    -0.0033430522
  232  H 19  S     -0.0209784393     0.0117049546    -0.0381829022     0.0410880892    -0.0034662075
  233  H 19  S     -0.0136060526    -0.0095821093    -0.0229866528     0.0255950610    -0.0025696936
  234  H 20  S     -0.0664287279     0.0660572263     0.0391151324    -0.0059984375     0.0011272767
  235  H 20  S     -0.0295791797     0.0306986671     0.0342854483    -0.0341159747     0.0036404424
  236  H 21  S      0.0136408999    -0.0601021004     0.0531843642    -0.0628379693     0.0008650187
  237  H 21  S      0.0037972552    -0.0330167291     0.0442186604    -0.0399594052     0.0006631970
  238  H 22  S      0.0585913907    -0.0980824558    -0.0054283652     0.0021694663    -0.0022222205
  239  H 22  S      0.0114687556    -0.0002370830     0.0041688861     0.0013518827     0.0114038206
  240  H 23  S     -0.1217960677     0.0241673106     0.0059387335    -0.0091689617     0.0016863872
  241  H 23  S     -0.0666500529     0.0113298155    -0.0072282643    -0.0013341934     0.0098759033
  242  H 24  S      0.0477543709    -0.0565631648    -0.0009055032     0.0073410054    -0.0010183876
  243  H 24  S      0.0245625940    -0.0314655093     0.0003867885     0.0048583840    -0.0018541402
  244  H 25  S      0.0651844622     0.0414437605    -0.0005326218     0.0023274146     0.0012243025
  245  H 25  S      0.0342503423     0.0237149412    -0.0002209187     0.0017410382     0.0007660175
  246  H 26  S     -0.1303813720     0.0205207064     0.0027372295    -0.0114383445     0.0009343878
  247  H 26  S     -0.0658329768     0.0081144217     0.0008381674    -0.0081607446    -0.0007911928

                         51               52               53               54               55
                   -0.2199286147    -0.0855871318     0.0081945802     0.0157910935     0.0426474792
    1  C  1  S      0.0040912501     0.0052869357    -0.0041291321     0.0207980256     0.0080591478
    2  C  1  S     -0.0132087979    -0.0137442496     0.0202283853    -0.0466982091    -0.0228699363
    3  C  1  S      0.0340236787     0.0157373690    -0.2568630308    -0.1558586077     0.0266715144
    4  C  1  X      0.1389324309    -0.1600675119    -0.0217958128     0.0530085314     0.1386930844
    5  C  1  Y      0.1040485050    -0.1458172148    -0.0123204464     0.0143589883     0.1116255810
    6  C  1  Z      0.2505541704    -0.3444527211     0.0230550028    -0.0627911835     0.1541292003
    7  C  1  X      0.0696645725    -0.1590110450     0.0664505360     0.1348056515     0.2199914064
    8  C  1  Y      0.0704895918    -0.1650981955    -0.1160386138     0.0929985684     0.2536302168
    9  C  1  Z      0.1580679201    -0.3832681843     0.0329334596    -0.1640347522     0.1860882711
   10  C  1 XX     -0.0014485922    -0.0015778596    -0.0012459238    -0.0014012065    -0.0062872575
   11  C  1 YY      0.0101308013     0.0064696402     0.0004091443    -0.0040743785    -0.0002197997
   12  C  1 ZZ     -0.0111716255    -0.0076581385     0.0039520209    -0.0052633868     0.0014698160
   13  C  1 XY      0.0098327556     0.0046037993    -0.0006844483    -0.0021746586     0.0020354793
   14  C  1 XZ     -0.0047908361    -0.0048209503    -0.0081968800     0.0120121019    -0.0093970577
   15  C  1 YZ      0.0147934486     0.0106660627     0.0007584293    -0.0067451118     0.0144871426
   16  C  2  S      0.0021213767    -0.0077418937     0.0170231312    -0.0311633134    -0.0087981391
   17  C  2  S     -0.0076340707     0.0191154929    -0.0408818355     0.0816666815     0.0175707005
   18  C  2  S      0.0087118038     0.0011926041     0.0364437720     0.0541605551     0.0415064218
   19  C  2  X      0.1878416186     0.1294436747     0.0386670742    -0.0718079305    -0.0540240635
   20  C  2  Y      0.1624441190     0.1383961912    -0.0046292543     0.0196959237     0.0402557006
   21  C  2  Z      0.3389306876     0.2691812269     0.0275690438    -0.0059197016    -0.0189757216
   22  C  2  X      0.1447356402     0.1488124556     0.0493430505    -0.2175150923    -0.2361640470
   23  C  2  Y      0.1204031759     0.1639721367    -0.1439544634     0.1145949738     0.1339434941
   24  C  2  Z      0.2427280862     0.3205635899     0.0724764197     0.0131106041    -0.0615280454
   25  C  2 XX      0.0033525403     0.0055869141     0.0009301893     0.0011489994    -0.0112690021
   26  C  2 YY     -0.0091488735     0.0158393288    -0.0052912057     0.0109079669    -0.0040504071
   27  C  2 ZZ      0.0045112185    -0.0172990033    -0.0037145677     0.0038918651     0.0208434703
   28  C  2 XY     -0.0045660339     0.0113835211    -0.0002528438    -0.0025363951    -0.0140196192
   29  C  2 XZ      0.0072077629    -0.0010553592    -0.0005521113    -0.0036502001     0.0000567834
   30  C  2 YZ     -0.0089584550     0.0135989575     0.0017699260     0.0014282448    -0.0133086929
   31  C  3  S      0.0005481805     0.0006227164     0.0011176591     0.0090302376    -0.0047012999
   32  C  3  S      0.0022822349    -0.0073112354    -0.0109821073    -0.0295589356     0.0198407674
   33  C  3  S     -0.0475451874     0.0410664724     0.1470532497     0.0056309804    -0.0985246355
   34  C  3  X     -0.0094600905     0.0177838984     0.0214062201    -0.0376694633     0.0113828926
   35  C  3  Y     -0.0200755317     0.0105060752     0.0165351083     0.0006489261    -0.0100083810
   36  C  3  Z     -0.0253775830     0.0159799942    -0.0220669739    -0.0124717670     0.0026159863
   37  C  3  X     -0.0149520334     0.0038069533     0.0709026110     0.1068650330     0.1049804136
   38  C  3  Y     -0.0276932077     0.0279797988     0.1296785424     0.0024361506    -0.0817946966
   39  C  3  Z     -0.0049583309    -0.0155650982    -0.0970592577    -0.0358946890     0.0266070754
   40  C  3 XX      0.0037152439    -0.0157439503     0.0086991675    -0.0210992263     0.0004324953
   41  C  3 YY     -0.0021639652     0.0034236204    -0.0038986108     0.0027099545     0.0009555867
   42  C  3 ZZ     -0.0011941133     0.0109479628    -0.0072873413     0.0124010060     0.0023256294
   43  C  3 XY      0.0031069272    -0.0061454676     0.0003250384    -0.0023807779     0.0066699946
   44  C  3 XZ      0.0073374853    -0.0123294085     0.0005182245     0.0013023764     0.0119520989
   45  C  3 YZ      0.0009752329     0.0046982209    -0.0034522531     0.0073679947     0.0026858636
   46  C  4  S     -0.0130866306     0.0219701647    -0.0078301872     0.0037833004    -0.0217044494
   47  C  4  S      0.0337340782    -0.0566070671     0.0230647828    -0.0106948955     0.0618999959
   48  C  4  S      0.0173025023    -0.0962441464    -0.0138353086     0.0654056811     0.2019374882
   49  C  4  X      0.1292643143    -0.0005563681    -0.0884663133     0.2416011432     0.1681105319
   50  C  4  Y     -0.0306624697    -0.0106569058     0.0217364649    -0.0749400086    -0.0510784212
   51  C  4  Z     -0.0373595342    -0.0898254222     0.0885379026    -0.1992906756    -0.0820656021
   52  C  4  X      0.0951261423     0.0045762160    -0.2093709458     0.4157710527     0.2671958275
   53  C  4  Y     -0.0396477513    -0.0065509543     0.0145419201    -0.0732157965    -0.1315713238
   54  C  4  Z     -0.0318726418    -0.1084328188     0.1195381589    -0.2904253131    -0.1261426898
   55  C  4 XX     -0.0001806701    -0.0005328410     0.0011293636     0.0000994593     0.0012351781
   56  C  4 YY      0.0016851568    -0.0017932772    -0.0011859015     0.0062970167     0.0095927684
   57  C  4 ZZ      0.0048935170    -0.0091514987     0.0044454184    -0.0081364186     0.0027491351
   58  C  4 XY      0.0054363271    -0.0019725555     0.0069181433    -0.0127267102    -0.0071365856
   59  C  4 XZ     -0.0005299090    -0.0021809020    -0.0018836199     0.0056904593     0.0038438387
   60  C  4 YZ     -0.0022882249     0.0040608298    -0.0033308677     0.0090429672     0.0033752664
   61  C  5  S     -0.0202181245    -0.0167169530     0.0008552593     0.0015944866    -0.0006637063
   62  C  5  S      0.0480781668     0.0376677943     0.0025955903    -0.0031288360     0.0081739115
   63  C  5  S      0.0654444493     0.0813652984     0.0448619834    -0.0960475470     0.0489102356
   64  C  5  X      0.1370799137    -0.0267342566     0.1058656246    -0.2414710332    -0.1113457203
   65  C  5  Y      0.0155853002     0.0565519716    -0.0240091178     0.0755067297     0.0296164254
   66  C  5  Z     -0.0358376143     0.0717834007    -0.0823556740     0.1953650499     0.0963555557
   67  C  5  X      0.1036917848    -0.0276030872     0.1880205540    -0.4107160331    -0.1810306010
   68  C  5  Y      0.0039484639     0.0664289266    -0.0324616002     0.1276003340     0.0694583191
   69  C  5  Z     -0.0335481228     0.0866640317    -0.1045367867     0.2789847972     0.1558109151
   70  C  5 XX      0.0006136587     0.0002700845     0.0003764275     0.0001488118    -0.0007289261
   71  C  5 YY      0.0069615130     0.0069680610    -0.0028930535     0.0065440995     0.0052235544
   72  C  5 ZZ      0.0011272940    -0.0000761394     0.0033258581    -0.0076095593    -0.0021119932
   73  C  5 XY     -0.0036384479     0.0005665048     0.0051876002    -0.0141370448    -0.0083645616
   74  C  5 XZ      0.0040886645     0.0021243777    -0.0011977031     0.0056991991     0.0015328798
   75  C  5 YZ      0.0030092593     0.0039430934    -0.0042621748     0.0093424149     0.0040961385
   76  C  6  S      0.0017621503    -0.0014460775    -0.0028650637     0.0008617189     0.0097040195
   77  C  6  S     -0.0004877845     0.0066971496     0.0068247301     0.0016669489    -0.0027486054
   78  C  6  S     -0.0368977631     0.0288210819    -0.0161393005     0.0007313590    -0.4154615406
   79  C  6  X     -0.0237691185    -0.0139047965     0.0169315158    -0.0015878712    -0.0092952387
   80  C  6  Y     -0.0159401677    -0.0108973866    -0.0063113200     0.0027301545     0.0172293426
   81  C  6  Z     -0.0432854557    -0.0180362030    -0.0160343227     0.0207300481     0.0019381676
   82  C  6  X     -0.0164357636     0.0003979374     0.0872042605    -0.1141189736    -0.1284037663
   83  C  6  Y     -0.0049399546    -0.0074853985     0.0299009618    -0.0056009843     0.1350482052
   84  C  6  Z     -0.0410361264     0.0234133311    -0.0290189285     0.0916986198    -0.0642176562
   85  C  6 XX      0.0060996277     0.0135111947    -0.0065422530     0.0179425242     0.0098993334
   86  C  6 YY     -0.0029868704    -0.0017694967     0.0019464143    -0.0022384766    -0.0064261986
   87  C  6 ZZ     -0.0032973229    -0.0102783212     0.0057761967    -0.0155001050    -0.0045471395
   88  C  6 XY      0.0053673950     0.0050161093     0.0004051260    -0.0005880782     0.0000651866
   89  C  6 XZ      0.0093782641     0.0099418349     0.0022667094    -0.0024706440    -0.0030163882
   90  C  6 YZ      0.0008964002    -0.0040094616     0.0020828988    -0.0064895726    -0.0030619274
   91  C  7  S      0.0164821605    -0.0020261401     0.0033393228    -0.0030005612     0.0071222976
   92  C  7  S     -0.0423269502     0.0120044914    -0.0085260647     0.0133893883    -0.0436912471
   93  C  7  S      0.0113656174    -0.0648907378    -0.0757467631    -0.0587666711     0.2796848082
   94  C  7  X     -0.0557910345     0.0086149856    -0.0015391244     0.0043625211    -0.0011412249
   95  C  7  Y      0.0003335017    -0.1015013931     0.0414727277    -0.1086056108     0.0006027387
   96  C  7  Z      0.0341306906     0.0397905125    -0.0111193474     0.0440451392     0.0012539551
   97  C  7  X     -0.0219407057    -0.0058683663    -0.0161724362    -0.0198832086     0.0734496813
   98  C  7  Y     -0.0054694445    -0.1076972504     0.0830707017    -0.1706050252    -0.0271237664
   99  C  7  Z      0.0060109661     0.0745999834    -0.0169104290     0.1048249164    -0.1481039464
  100  C  7 XX      0.0027765390     0.0005230560     0.0000716090    -0.0000819541     0.0005768960
  101  C  7 YY     -0.0063859612     0.0010401530    -0.0015748397    -0.0008611036    -0.0053027109
  102  C  7 ZZ     -0.0043181593     0.0010297930    -0.0009972038     0.0036987109    -0.0041936357
  103  C  7 XY     -0.0020386110     0.0014457305     0.0011549479    -0.0013435561    -0.0063275073
  104  C  7 XZ     -0.0053587129     0.0000553844    -0.0022279936     0.0030322149    -0.0010939502
  105  C  7 YZ      0.0010731316    -0.0001901088     0.0012863840    -0.0019105511    -0.0007191127
  106  C  8  S      0.0019272854     0.0032428746    -0.0011881972     0.0062156217     0.0044631075
  107  C  8  S     -0.0055647577    -0.0075475321    -0.0046706509    -0.0115292922    -0.0118559412
  108  C  8  S      0.0069466556    -0.0109898258     0.1727535949    -0.0582704346    -0.0621727716
  109  C  8  X     -0.0120801869     0.0481392595     0.0292592660    -0.0267582265    -0.1163257767
  110  C  8  Y     -0.0071064779     0.0425513319    -0.0236051717     0.0296844406     0.0040393072
  111  C  8  Z     -0.0257473390     0.0735883562     0.0227261619    -0.0275069392    -0.1423909831
  112  C  8  X     -0.0135215125     0.0221737797     0.0401827706    -0.0397296637    -0.1696673579
  113  C  8  Y     -0.0130083980     0.0144289739    -0.0199046198    -0.0525396685    -0.0742564633
  114  C  8  Z     -0.0553875354     0.0553277059    -0.0107535404     0.0361213775    -0.1231202715
  115  C  8 XX     -0.0157117794    -0.0173432736    -0.0055617756     0.0025263120     0.0141900527
  116  C  8 YY     -0.0104119103    -0.0120986346     0.0046681709    -0.0019471947    -0.0017306627
  117  C  8 ZZ      0.0256063032     0.0271796821     0.0019050613    -0.0046162880    -0.0163389965
  118  C  8 XY     -0.0147026208    -0.0153997239    -0.0018153914     0.0006252490     0.0062648482
  119  C  8 XZ     -0.0076521486    -0.0101008379     0.0013837847    -0.0026768161     0.0015625993
  120  C  8 YZ     -0.0062420182    -0.0042889935    -0.0024813950     0.0028484652     0.0068088133
  121  N  9  S     -0.0000974523     0.0018529152    -0.0044293625     0.0034621886     0.0025709507
  122  N  9  S      0.0009775964     0.0048098565    -0.0067007379     0.0028523733     0.0021189479
  123  N  9  S     -0.0187302405     0.0130628981    -0.0873571875     0.0965335184     0.0910139965
  124  N  9  X      0.0974027311     0.0897724676     0.0359731717    -0.0229962929    -0.1195890264
  125  N  9  Y      0.0758927454     0.0904252193    -0.0462801167     0.0210444583     0.0039868979
  126  N  9  Z      0.1724269158     0.1699864095     0.0139983383    -0.0245264820    -0.1372815685
  127  N  9  X     -0.0649623020    -0.0856550600    -0.0214181321     0.0047984533     0.1298794544
  128  N  9  Y     -0.0503849372    -0.0817415599     0.0599199311    -0.0326402925    -0.0044450551
  129  N  9  Z     -0.1252442036    -0.1555296090    -0.0294995766     0.0393094666     0.1918448935
  130  N  9 XX      0.0045321735     0.0015115037    -0.0005530042     0.0005485920     0.0024503099
  131  N  9 YY      0.0029255304     0.0013887730     0.0002274233    -0.0009180061    -0.0004529418
  132  N  9 ZZ     -0.0070872184    -0.0021497716     0.0005810266    -0.0009889192    -0.0026244166
  133  N  9 XY      0.0038722275     0.0018311016    -0.0012930558     0.0007535797     0.0018076134
  134  N  9 XZ      0.0021538673     0.0004901228     0.0004927344    -0.0012506461    -0.0004321637
  135  N  9 YZ      0.0018966312     0.0003651487     0.0006033761    -0.0001022572     0.0005273731
  136  C 10  S      0.0008753597    -0.0016118038     0.0018452797    -0.0060741440    -0.0021418036
  137  C 10  S     -0.0019150220     0.0071133484    -0.0069353746     0.0055283458    -0.0038421043
  138  C 10  S     -0.0056849067    -0.0643954145     0.0778121460     0.0401837613     0.0723890093
  139  C 10  X     -0.0340564607    -0.0198433561    -0.0212222859     0.0286984241    -0.0637100975
  140  C 10  Y     -0.0257716329    -0.0003198896    -0.0135846741     0.0434223853    -0.0316406153
  141  C 10  Z     -0.1032685343    -0.0768001530    -0.0824765842     0.1708345839    -0.2769066074
  142  C 10  X     -0.0208228508    -0.0009200917     0.0112631799     0.0050459108    -0.1403964490
  143  C 10  Y     -0.0151819428    -0.0049644153    -0.0721792591     0.0757472919    -0.0282120066
  144  C 10  Z     -0.0889331788    -0.0603158887    -0.1240120948     0.2552078957    -0.4107122398
  145  C 10 XX     -0.0079298673     0.0144655971    -0.0072902037    -0.0053693913    -0.0089520248
  146  C 10 YY      0.0068160885    -0.0096241508    -0.0053329164    -0.0001223244     0.0072979167
  147  C 10 ZZ      0.0012182852    -0.0034324816     0.0118531200     0.0066814845     0.0007860283
  148  C 10 XY      0.0010460075    -0.0015787387    -0.0066851672    -0.0034787008     0.0001059357
  149  C 10 XZ     -0.0093872746     0.0160025515    -0.0174527810    -0.0086161407    -0.0016230396
  150  C 10 YZ      0.0103189103    -0.0159945463    -0.0201969141    -0.0069923464     0.0030956816
  151  C 11  S      0.0052585000    -0.0059293554    -0.0004115176     0.0000438923     0.0057281406
  152  C 11  S     -0.0131881573     0.0132611005    -0.0008969977     0.0026030586    -0.0118403149
  153  C 11  S     -0.0097590091     0.0457080512    -0.0168295308     0.0632608922    -0.0238579638
  154  C 11  X     -0.0126160074     0.0173058329    -0.0583484950    -0.0335326194     0.0426545349
  155  C 11  Y     -0.0191670855     0.0159224056    -0.0332591870    -0.0103253726     0.0269073733
  156  C 11  Z     -0.1298929434     0.1577594285    -0.2272538810    -0.1944333368     0.0709401821
  157  C 11  X     -0.0149589581     0.0270889848    -0.0653328674    -0.0199111486     0.0733552968
  158  C 11  Y      0.0008669697     0.0228594672     0.0091058219    -0.0469569964    -0.0246352382
  159  C 11  Z     -0.1000015126     0.1659869776    -0.3573502010    -0.3032223439     0.1204726080
  160  C 11 XX      0.0010346000     0.0018963955     0.0066167617    -0.0016701825     0.0105811875
  161  C 11 YY      0.0002597179     0.0002295378    -0.0025520929    -0.0012697166    -0.0018269700
  162  C 11 ZZ     -0.0036186360    -0.0002869631    -0.0048728265     0.0042802299    -0.0095375847
  163  C 11 XY      0.0002613710     0.0004147963    -0.0019108230    -0.0027900742     0.0025065239
  164  C 11 XZ      0.0046704883     0.0034567437     0.0177027238    -0.0069365171     0.0207831013
  165  C 11 YZ      0.0017375579    -0.0016634733    -0.0126668259    -0.0036539622    -0.0021047965
  166  C 12  S     -0.0048017582     0.0085764523    -0.0031610826     0.0045726876    -0.0064625243
  167  C 12  S      0.0115024767    -0.0221850731     0.0083470911    -0.0168170159     0.0137830084
  168  C 12  S      0.0122535007    -0.0215936274     0.0010148346    -0.0169860784     0.0416196789
  169  C 12  X     -0.0257859014     0.0419255918     0.0636997382     0.0325658000     0.0263049460
  170  C 12  Y      0.0038755197    -0.0015249530     0.0390802456     0.0118606751     0.0291802205
  171  C 12  Z     -0.1156616733     0.1496512484     0.2957325107     0.0560760724     0.0794885418
  172  C 12  X     -0.0186723165     0.0321109468     0.0693589920     0.0629996236     0.0561547569
  173  C 12  Y      0.0019023188     0.0345968875    -0.0058686033     0.0535725219     0.0242422471
  174  C 12  Z     -0.0958987837     0.1465533543     0.4862569399     0.0543718728     0.1293635129
  175  C 12 XX     -0.0000718660    -0.0004823060    -0.0043319269    -0.0044535241     0.0014828937
  176  C 12 YY     -0.0005392826    -0.0018623901     0.0015935043     0.0031429845    -0.0054753093
  177  C 12 ZZ      0.0024125258    -0.0018296949     0.0044431819    -0.0027166311     0.0064429370
  178  C 12 XY     -0.0011193224    -0.0026392375    -0.0006801089     0.0023786447    -0.0038439516
  179  C 12 XZ     -0.0003754298     0.0027296774    -0.0116096249    -0.0054757873     0.0019899786
  180  C 12 YZ     -0.0058010064    -0.0046658271     0.0069578351     0.0182349299    -0.0226984462
  181  C 13  S      0.0017454111    -0.0034650455     0.0004789257    -0.0020747654     0.0038104924
  182  C 13  S     -0.0041975208     0.0088267020    -0.0018959939     0.0059693482    -0.0094583151
  183  C 13  S     -0.0025015933     0.0266493591     0.0046854053    -0.0060529704    -0.0474474763
  184  C 13  X      0.0125142543    -0.0015594365    -0.0573135292    -0.0538810702     0.0445210950
  185  C 13  Y     -0.0003794789     0.0110897186    -0.0336862034    -0.0193435115     0.0167137598
  186  C 13  Z      0.0421716499     0.0247196898    -0.2378971347    -0.1995245961     0.1558679384
  187  C 13  X      0.0098134509    -0.0092655667    -0.0621016432    -0.0896383571     0.0813794730
  188  C 13  Y      0.0010221138     0.0128716356    -0.0376528597    -0.0466917455     0.0266744072
  189  C 13  Z      0.0350234887     0.0382063096    -0.3747597467    -0.2969376303     0.2519600406
  190  C 13 XX      0.0029379592    -0.0042913360    -0.0071026783     0.0024867173    -0.0098489038
  191  C 13 YY     -0.0002072251     0.0009636099     0.0022496366     0.0020153541     0.0002956030
  192  C 13 ZZ     -0.0034078431     0.0049411495     0.0042299771    -0.0030884876     0.0079312733
  193  C 13 XY      0.0006336712    -0.0007783507     0.0009154805     0.0019662070    -0.0028372813
  194  C 13 XZ      0.0084512390    -0.0121206523    -0.0156987482     0.0058379932    -0.0183836971
  195  C 13 YZ     -0.0029052197     0.0047415145     0.0120877205     0.0045941707     0.0001993039
  196  C 14  S      0.0004064338     0.0005705681     0.0000953631    -0.0001492775    -0.0017755105
  197  C 14  S     -0.0011328286    -0.0010631201    -0.0014550979    -0.0000421805     0.0041962320
  198  C 14  S     -0.0041083695    -0.0006532777    -0.0498658970     0.0269361023     0.0353233677
  199  C 14  X      0.0343683784    -0.0381707578    -0.0170231838     0.0406790465    -0.0612525772
  200  C 14  Y      0.0179069810    -0.0222120966    -0.0105704936     0.0236681116    -0.0307744126
  201  C 14  Z      0.1339455702    -0.1575649415    -0.0648092478     0.1488551084    -0.2694567679
  202  C 14  X      0.0282725075    -0.0448199142    -0.0157785565     0.0503197080    -0.1043935965
  203  C 14  Y      0.0138459009    -0.0268166097    -0.0219656881     0.0405909323    -0.0466152498
  204  C 14  Z      0.1122345229    -0.1704901120    -0.0980006571     0.2329107126    -0.4478178842
  205  C 14 XX     -0.0008289590    -0.0003425134     0.0071992903     0.0053142847    -0.0025329632
  206  C 14 YY      0.0002325612    -0.0001701388     0.0047054149     0.0009246609     0.0021308091
  207  C 14 ZZ      0.0003544076     0.0003634103    -0.0123611650    -0.0062174614     0.0013504194
  208  C 14 XY     -0.0001809934    -0.0002220060     0.0074744523     0.0026256566     0.0011658314
  209  C 14 XZ     -0.0010123356    -0.0014867292     0.0161419035     0.0110300384    -0.0059056301
  210  C 14 YZ      0.0002459940     0.0009762689     0.0201553231     0.0050772085     0.0069130201
  211  C 15  S     -0.0021872187     0.0018573143    -0.0006767065    -0.0009780980    -0.0017845642
  212  C 15  S      0.0052710204    -0.0039913514     0.0013078843     0.0023648575     0.0033883826
  213  C 15  S      0.0137731180    -0.0097276919     0.0454164230    -0.0530321804    -0.0388902267
  214  C 15  X     -0.0010237971     0.0068038345     0.0720481896     0.0102606064     0.0400957807
  215  C 15  Y      0.0075778038    -0.0008910960     0.0410673786     0.0080333997     0.0233703430
  216  C 15  Z      0.0244334726     0.0105899139     0.3047600068     0.0390878676     0.1642173741
  217  C 15  X     -0.0046419360     0.0078623810     0.0870807186     0.0364924796     0.0941474405
  218  C 15  Y      0.0045203382    -0.0061787639     0.0475048336    -0.0031945973     0.0447833660
  219  C 15  Z      0.0194555657     0.0157839245     0.4644895283     0.0595376891     0.2573027621
  220  C 15 XX      0.0011449449    -0.0012144934     0.0048915789     0.0012701404    -0.0016469985
  221  C 15 YY     -0.0013883245     0.0019206575    -0.0018132656    -0.0028523347     0.0063183912
  222  C 15 ZZ      0.0011057528    -0.0013638075    -0.0027915082     0.0016752816    -0.0043329548
  223  C 15 XY     -0.0021147139     0.0025827524    -0.0001344291    -0.0031462279     0.0053302144
  224  C 15 XZ      0.0032039572    -0.0045665805     0.0099910968     0.0065504756     0.0005036028
  225  C 15 YZ     -0.0093249394     0.0129229928    -0.0063310781    -0.0173381601     0.0192027031
  226  H 16  S     -0.0127831484     0.0217181745    -0.0128924551     0.0157518703    -0.0034885698
  227  H 16  S     -0.0209190404     0.0388517838     0.1408551558     0.0723548537    -0.0607663339
  228  H 17  S     -0.0045555565     0.0229593774     0.0061550815     0.0132981325    -0.0123993735
  229  H 17  S     -0.0054704095     0.0403910601    -0.0607011014     0.0298951475    -0.1444927442
  230  H 18  S     -0.0126923534    -0.0173492359     0.0069829079     0.0004072843    -0.0100804122
  231  H 18  S     -0.0147279028    -0.0375869253     0.0147636452     0.0093199554    -0.0029961172
  232  H 19  S     -0.0206119138    -0.0153972333     0.0046459960    -0.0090213874    -0.0259021371
  233  H 19  S     -0.0130142312    -0.0180950324     0.0043521834    -0.0095014235    -0.0450878403
  234  H 20  S      0.0576849796    -0.0044861972     0.0128830377    -0.0119539066     0.0252032932
  235  H 20  S      0.0338369037    -0.0067092209     0.0370125565    -0.0389096353     0.0816982530
  236  H 21  S     -0.0314832910     0.0046116196    -0.0018358971     0.0089986965    -0.0198434149
  237  H 21  S     -0.0143337918     0.0063043049     0.0021013732     0.0213309143    -0.0467910136
  238  H 22  S     -0.0030898837    -0.0006106835    -0.0021239132    -0.0005757308    -0.0014088531
  239  H 22  S     -0.0148473808    -0.0193837411    -0.0713499785    -0.0456998045     0.0481560879
  240  H 23  S     -0.0015424834    -0.0076633879     0.0002966524    -0.0103004143    -0.0002328942
  241  H 23  S      0.0034883990     0.0092687066    -0.0934973114     0.0798056384     0.0214532190
  242  H 24  S      0.0048110461    -0.0045787017     0.0003207887     0.0009186079     0.0055081455
  243  H 24  S      0.0038099150    -0.0099895953     0.0051490438    -0.0024450068     0.0274566894
  244  H 25  S      0.0007565074     0.0013222988     0.0000266597     0.0017806016    -0.0019131530
  245  H 25  S      0.0008780704     0.0019358820     0.0017901055     0.0011199482    -0.0145525932
  246  H 26  S     -0.0041397635     0.0044732428     0.0022947083    -0.0060837692    -0.0095749528
  247  H 26  S     -0.0023582061     0.0078554783     0.0067248080    -0.0159149977    -0.0366076035

                         56               57               58               59               60
                    0.0619696973     0.0729659052     0.0852640160     0.1042015310     0.1101846031
    1  C  1  S     -0.0410168149     0.0104635007    -0.0307724387     0.0133609909     0.0066139236
    2  C  1  S      0.1088572748    -0.0415414437     0.0872115470    -0.0417972251     0.0206733669
    3  C  1  S      0.4837183318    -0.1389132343     0.1500267227    -0.1300575813    -0.5093238709
    4  C  1  X     -0.0237752589     0.0371873001     0.0286653826    -0.0102658915     0.0542053426
    5  C  1  Y      0.0645600012    -0.0469350531    -0.0025227485    -0.0349441619     0.0266569061
    6  C  1  Z     -0.0516277718     0.0377715587    -0.0195860091    -0.0171186790     0.0136024696
    7  C  1  X     -0.3517404518    -0.3107061450    -0.0481096969     0.1079657447     0.4297201397
    8  C  1  Y      0.2978769194     0.0984749550     0.0932984421    -0.1878398791    -0.0409287731
    9  C  1  Z     -0.0146980877     0.1934850767    -0.0269972546    -0.0456201409    -0.1182047659
   10  C  1 XX      0.0041929509     0.0011681614     0.0033897230    -0.0066800845     0.0025408468
   11  C  1 YY      0.0076511562    -0.0066051349     0.0058699471    -0.0031167692     0.0025408201
   12  C  1 ZZ      0.0079943765    -0.0028269897     0.0072098940     0.0013551553    -0.0028806710
   13  C  1 XY     -0.0080829323    -0.0001308730     0.0086336349    -0.0050267075     0.0012395450
   14  C  1 XZ      0.0074906154    -0.0008145875    -0.0009438896     0.0046960612    -0.0012261334
   15  C  1 YZ      0.0036683043     0.0030720966    -0.0016916811     0.0016235625    -0.0062559061
   16  C  2  S      0.0033662604     0.0252302235    -0.0059661706     0.0074223078    -0.0046025610
   17  C  2  S     -0.0215240192    -0.0748177126     0.0246738167    -0.0534942088     0.0344446992
   18  C  2  S      0.3709089698     0.1731370175    -0.2577830760     0.7879814215    -0.1429253970
   19  C  2  X     -0.0355740729    -0.0140420290     0.0227646820    -0.0620380932    -0.0200679642
   20  C  2  Y      0.0204652945    -0.0109542776     0.0158992677    -0.0166488966    -0.0378788965
   21  C  2  Z      0.0079534938    -0.0055675142    -0.0031065042     0.0014547904    -0.0007272911
   22  C  2  X      0.0914234013     0.4733960164    -0.0436714638    -0.0032721217    -0.1707411230
   23  C  2  Y      0.5086802304     0.0150733850    -0.0086536562     0.0744812436    -0.1714873145
   24  C  2  Z     -0.2620413863    -0.2877993355     0.0560718566    -0.0876285793     0.2008027935
   25  C  2 XX     -0.0278862308     0.0078994823    -0.0063859886    -0.0000074149     0.0113691074
   26  C  2 YY      0.0224259476    -0.0174344820     0.0105801578    -0.0072357928     0.0019315004
   27  C  2 ZZ      0.0011622226    -0.0038424915     0.0002540116    -0.0015132189    -0.0073072367
   28  C  2 XY      0.0205961730    -0.0056789888    -0.0051724461     0.0045461202    -0.0023615316
   29  C  2 XZ      0.0127206523    -0.0087190652     0.0080989011    -0.0030988335     0.0027584903
   30  C  2 YZ     -0.0178950154     0.0064639796    -0.0038237928     0.0052487797    -0.0037909419
   31  C  3  S      0.0281887914     0.0351748571    -0.0089783492    -0.0086847392    -0.0397735192
   32  C  3  S     -0.0543626901    -0.0440901395     0.0371613187    -0.0258692904     0.0333113614
   33  C  3  S     -0.5537712071    -0.9762060819    -0.1582559481     0.7960681167     1.5309305313
   34  C  3  X     -0.0502722741     0.0245686676    -0.0142112679    -0.0094877728     0.0029461862
   35  C  3  Y      0.0656329209     0.0741629893    -0.0430728616    -0.0194425218    -0.0971631492
   36  C  3  Z      0.0157550480    -0.0869029752     0.0158216812     0.0925046390     0.0264925759
   37  C  3  X     -0.1600110276    -0.0334965065     0.0139430178    -0.0022072951     0.1055328822
   38  C  3  Y      0.1654442018     0.1816853550    -0.3021510943     0.1586468489    -0.3112724309
   39  C  3  Z      0.0665888132    -0.0993472409     0.0409570279     0.2085953651    -0.0947649378
   40  C  3 XX     -0.0036595474    -0.0073747062     0.0057181829    -0.0008720483    -0.0002459032
   41  C  3 YY     -0.0034191791     0.0028207237     0.0017746499    -0.0053640421     0.0062003594
   42  C  3 ZZ     -0.0060002952    -0.0059936306    -0.0012088390     0.0035118300     0.0037827116
   43  C  3 XY      0.0005274612    -0.0039035412    -0.0010816107     0.0028188121    -0.0053875851
   44  C  3 XZ     -0.0017971152     0.0021133746    -0.0016539243     0.0014115305     0.0028980214
   45  C  3 YZ     -0.0072677364    -0.0011611145     0.0093200313    -0.0019169679    -0.0091520865
   46  C  4  S      0.0162047920     0.0328570781    -0.0149416417    -0.0359981235     0.0122197222
   47  C  4  S     -0.0403660023    -0.0827446357     0.0413633112     0.0636071970     0.0053527332
   48  C  4  S     -0.1964256172    -0.3330646192     0.2223137712     0.6884432714    -0.8046970795
   49  C  4  X     -0.0145090963     0.0644674005    -0.0579044563    -0.0061510988     0.0107708175
   50  C  4  Y      0.0428395909     0.0799285965    -0.0266703436    -0.1206735411     0.0707444095
   51  C  4  Z      0.0352308391     0.0216601819     0.0006473137    -0.0486019176    -0.0074572623
   52  C  4  X      0.0009900753     0.2754497906    -0.0507746992    -0.2303333837    -0.1442278475
   53  C  4  Y      0.0678439407     0.2264356958    -0.0978484782    -0.3824774163     0.1943739696
   54  C  4  Z      0.0975878996     0.1964798455     0.0383212103    -0.2978443596    -0.2602173434
   55  C  4 XX     -0.0048612061    -0.0041847320     0.0018522170     0.0041740139    -0.0014821700
   56  C  4 YY     -0.0028446290    -0.0013899205     0.0006497345     0.0036456972     0.0043272163
   57  C  4 ZZ     -0.0002882917    -0.0120802697     0.0065348081     0.0077232476    -0.0046137835
   58  C  4 XY      0.0073353683     0.0019642271    -0.0064584881     0.0013406876     0.0028451370
   59  C  4 XZ     -0.0045298336    -0.0003347794     0.0020618161    -0.0043240108     0.0070145742
   60  C  4 YZ      0.0014539988     0.0032561941    -0.0038142536     0.0022274919     0.0037180810
   61  C  5  S      0.0085105221     0.0180955769    -0.0282103813     0.0101204072     0.0559444060
   62  C  5  S     -0.0375438001    -0.0427611832     0.0716107972    -0.0411449178    -0.1084407808
   63  C  5  S      0.0628278123    -0.4341415280     0.4606774200     0.1511630700    -1.0750714625
   64  C  5  X      0.0858137997     0.0068878825    -0.0379708371     0.0018100216     0.0282837838
   65  C  5  Y     -0.0147262710    -0.0308080593     0.0161447234     0.0349186403    -0.0716813947
   66  C  5  Z     -0.0100139092     0.0633851420    -0.0645713867    -0.0041025028     0.1517774766
   67  C  5  X      0.2388447392    -0.0806009474    -0.0921163099     0.1203903413     0.2484727262
   68  C  5  Y     -0.0115838536    -0.1087461109     0.0105712679     0.2189380759    -0.2314600754
   69  C  5  Z      0.0436100969     0.0791273921    -0.1962199777     0.1189587468     0.5901796014
   70  C  5 XX     -0.0067139653     0.0005740725     0.0019487151     0.0000005494    -0.0065447241
   71  C  5 YY     -0.0040144810    -0.0089442448     0.0096921819    -0.0023721628    -0.0107053870
   72  C  5 ZZ      0.0043907111    -0.0020774462     0.0045186940    -0.0047552626    -0.0095317077
   73  C  5 XY     -0.0031395361    -0.0054411596     0.0072888279    -0.0040050179     0.0024892897
   74  C  5 XZ     -0.0008325853     0.0038296713    -0.0036272066    -0.0024115659     0.0070596054
   75  C  5 YZ     -0.0002353608    -0.0053241345     0.0016873891     0.0046685163    -0.0028953839
   76  C  6  S      0.0696791634    -0.0035451107    -0.0180161942     0.0194906925     0.0071515468
   77  C  6  S     -0.1426863209    -0.0070966645     0.0439392753    -0.0209698795     0.0015779240
   78  C  6  S     -0.9933428691     0.4811513907     0.1929457393    -0.7220919760    -0.6134388075
   79  C  6  X     -0.1423496353     0.0964968886    -0.0319930741     0.0051389019     0.0066898055
   80  C  6  Y     -0.0282159341    -0.0620476613     0.0989321498    -0.0972891473    -0.1095010699
   81  C  6  Z      0.0633291400    -0.0132585440    -0.0244600026     0.0483115354    -0.0699351682
   82  C  6  X     -0.1681712488     0.1725605315    -0.0019887803    -0.0169777637     0.0302812403
   83  C  6  Y     -0.0970944396    -0.3522061925     0.3992857512    -0.2884502168    -0.2411113960
   84  C  6  Z      0.0893664669     0.0334217015    -0.2181614682     0.3099157504    -0.3591263977
   85  C  6 XX     -0.0132554930    -0.0027854026     0.0051964936     0.0009504315    -0.0042043423
   86  C  6 YY     -0.0102785747     0.0110284038    -0.0057224156    -0.0043909360     0.0044410710
   87  C  6 ZZ     -0.0071909375    -0.0078433783     0.0097877716    -0.0020663880    -0.0025766678
   88  C  6 XY      0.0034607576    -0.0012532442     0.0027438251    -0.0045072637     0.0012783250
   89  C  6 XZ     -0.0042503584     0.0015077523    -0.0011964027     0.0015079419    -0.0083983978
   90  C  6 YZ     -0.0008004541    -0.0024543985    -0.0000920225     0.0021757994    -0.0015355598
   91  C  7  S      0.0102388969     0.0266684919    -0.0555828338     0.0591376857    -0.0488700806
   92  C  7  S     -0.0156264698    -0.0278925511     0.0690629774    -0.0778036969     0.0676615587
   93  C  7  S     -0.1854254320    -0.6860017500     1.4303897403    -1.5616212741     1.2099623182
   94  C  7  X     -0.0221577161     0.0133923248    -0.0155986068     0.0250804658    -0.0703792178
   95  C  7  Y      0.0363369788    -0.0560120877     0.0188823387    -0.0277199836     0.0631971403
   96  C  7  Z     -0.0750823318    -0.0264695329     0.0459417494    -0.0880511500     0.0885743856
   97  C  7  X     -0.0592558063     0.0935215819    -0.0773448932     0.0282626724    -0.2269611510
   98  C  7  Y      0.1019992625    -0.1528720328    -0.0315064335     0.0416346601     0.3290095981
   99  C  7  Z     -0.2052292205     0.0168154401    -0.0169877140    -0.1893248848     0.1711334385
  100  C  7 XX     -0.0029401942    -0.0011864667     0.0060056464    -0.0064667973     0.0030083750
  101  C  7 YY      0.0013594230    -0.0079278725     0.0079358874    -0.0035262903     0.0018041887
  102  C  7 ZZ     -0.0010682745     0.0019239835     0.0029362697    -0.0085155295     0.0111122156
  103  C  7 XY     -0.0001931082     0.0012044484     0.0007730634    -0.0010436185    -0.0003792590
  104  C  7 XZ      0.0071457137    -0.0041601201     0.0022402647    -0.0014670405     0.0036337994
  105  C  7 YZ      0.0017551045     0.0050844460    -0.0024764660    -0.0047963859     0.0064291546
  106  C  8  S     -0.0010936089    -0.0041883462     0.0090386411     0.0025116983     0.0041844721
  107  C  8  S      0.0153756638     0.0147350980    -0.0265015064     0.0020779565    -0.0170703936
  108  C  8  S     -0.2101164696    -0.1070444319    -0.1063099903     0.0794935653     0.3237581099
  109  C  8  X     -0.2162801019     0.0821259002    -0.0539294215     0.0227436592     0.0387620148
  110  C  8  Y      0.2852745444    -0.1432598644     0.0912862283    -0.0278337894     0.0147297006
  111  C  8  Z      0.0244746718    -0.0148961525    -0.0113891939     0.0031026304     0.0524555806
  112  C  8  X      0.0739242673     0.4285298898    -0.2399368080     0.3651626013    -0.0729677837
  113  C  8  Y      0.6127547777     0.1344837383    -0.0108241416     0.2477522394    -0.0156313288
  114  C  8  Z     -0.3026159835    -0.3297288672     0.1176511944    -0.2806528645     0.1314829412
  115  C  8 XX      0.0238032641    -0.0073083299     0.0038341428    -0.0018565285    -0.0017522679
  116  C  8 YY     -0.0238692076     0.0137507356    -0.0077091837     0.0052030242    -0.0002184508
  117  C  8 ZZ      0.0038855000    -0.0006052167    -0.0018027221     0.0023714245     0.0017699044
  118  C  8 XY     -0.0091994487    -0.0005528447    -0.0014134327    -0.0026331058    -0.0054149801
  119  C  8 XZ     -0.0108579649     0.0092401284    -0.0029535998     0.0052806693     0.0012238563
  120  C  8 YZ      0.0185268130    -0.0045889304     0.0006972241     0.0015422271    -0.0024078156
  121  N  9  S     -0.0084303464    -0.0109978198     0.0029292737    -0.0151015374    -0.0072240902
  122  N  9  S     -0.0061311219    -0.0118568448    -0.0056596556    -0.0194273494    -0.0192816896
  123  N  9  S     -0.3960731890    -0.4294177099     0.2432566257    -0.4954542920    -0.0080033578
  124  N  9  X     -0.2139050051     0.0850636395    -0.0258786720     0.0263747650     0.0228980497
  125  N  9  Y      0.2831289872    -0.1357702557     0.0542933770    -0.0303461276     0.0157651110
  126  N  9  Z      0.0264454693    -0.0013625242    -0.0042880272     0.0244434652     0.0489852123
  127  N  9  X      0.3418833837    -0.0358752253     0.0149368857     0.0539264368    -0.0226873733
  128  N  9  Y     -0.3041335571     0.2280779409    -0.1218860321     0.1078492268    -0.0216805320
  129  N  9  Z     -0.0878714516    -0.0582828725     0.0492510773    -0.1083178853    -0.0651223707
  130  N  9 XX      0.0056153338    -0.0008729025     0.0013311292     0.0004748117    -0.0020123950
  131  N  9 YY     -0.0034188146     0.0038224227    -0.0038212660     0.0019088994    -0.0008142130
  132  N  9 ZZ      0.0012995641    -0.0001788107    -0.0016837671     0.0000237729     0.0000952336
  133  N  9 XY     -0.0032849396    -0.0011750331    -0.0000600477    -0.0029421518    -0.0021885275
  134  N  9 XZ     -0.0010550831     0.0034228939    -0.0018993029     0.0032526531     0.0006803907
  135  N  9 YZ      0.0038578215     0.0000250300    -0.0001781915     0.0017170390    -0.0002562638
  136  C 10  S     -0.0089600986     0.0054472143     0.0161736197     0.0084241295     0.0019971555
  137  C 10  S      0.0301923421    -0.0300666980    -0.0232127727    -0.0338817660     0.0149754914
  138  C 10  S      0.2259008633     0.1624321050     0.0063062022     0.2003711085    -0.2678524604
  139  C 10  X      0.0086301736    -0.0096779872     0.0281008989    -0.0215135839    -0.0107919595
  140  C 10  Y      0.0016434918    -0.0119340998    -0.0162392180     0.0171040085     0.0151566046
  141  C 10  Z     -0.0071205697    -0.0213231919     0.0116013823     0.0055967719    -0.0031436813
  142  C 10  X     -0.1105978742    -0.2650890774    -0.0304792544     0.1795005720     0.0426304147
  143  C 10  Y      0.2112400440     0.2594473795     0.0346986391    -0.1510514891    -0.1042308880
  144  C 10  Z      0.0225937059    -0.0336880690     0.0197827467    -0.0015908667     0.0136177044
  145  C 10 XX      0.0017436156    -0.0039893695     0.0010239062     0.0035751871     0.0006051330
  146  C 10 YY      0.0009376467     0.0029756488     0.0014203710    -0.0064155660     0.0024364485
  147  C 10 ZZ      0.0031643642    -0.0033047073    -0.0046182733    -0.0022024910    -0.0003985447
  148  C 10 XY     -0.0046807971    -0.0115496055    -0.0115482199     0.0010051127     0.0019807982
  149  C 10 XZ      0.0005982209     0.0022287318    -0.0003184362    -0.0008059538    -0.0040509294
  150  C 10 YZ      0.0008074385     0.0042060629    -0.0000285267    -0.0002028030     0.0000290497
  151  C 11  S     -0.0024965286     0.0286514199     0.0147748063     0.0133650550     0.0061759211
  152  C 11  S      0.0181464880    -0.0763034385    -0.0235408445    -0.0354909564    -0.0078994938
  153  C 11  S     -0.0565050069    -0.0470968326    -0.2171631840    -0.4037174679    -0.1182330497
  154  C 11  X     -0.0015804488     0.0157022579    -0.0211320925    -0.0362993579    -0.0198443957
  155  C 11  Y      0.0153502254    -0.0394101051    -0.0288574062    -0.0662766653    -0.0314651769
  156  C 11  Z     -0.0334941961     0.0248854027    -0.0128071974     0.0226696406    -0.0084729210
  157  C 11  X      0.0899703711    -0.0221351646     0.0195670214     0.0270532151    -0.0913534069
  158  C 11  Y     -0.2049479015    -0.1216918804    -0.1466702674    -0.0444251431    -0.0238362908
  159  C 11  Z     -0.0358742169     0.0656399887    -0.0160297291     0.0088790038    -0.0154447901
  160  C 11 XX      0.0016226797    -0.0085708206    -0.0081209054    -0.0091988781    -0.0013162951
  161  C 11 YY      0.0014223624     0.0010576674     0.0073946769     0.0024883386     0.0010784535
  162  C 11 ZZ      0.0016148254    -0.0068939132    -0.0026858152    -0.0020488126    -0.0023441987
  163  C 11 XY      0.0076893807     0.0022331422     0.0069107735    -0.0021042777    -0.0029299279
  164  C 11 XZ     -0.0019844583     0.0023168747    -0.0007140958     0.0016398731     0.0025427593
  165  C 11 YZ      0.0002819413    -0.0023298091    -0.0028590277    -0.0004035781    -0.0008537991
  166  C 12  S      0.0144366211     0.0424840618     0.0179764267    -0.0234490492    -0.0194719295
  167  C 12  S     -0.0332691924    -0.0935192193    -0.0324422637     0.0488039845     0.0503550627
  168  C 12  S     -0.0259134051    -0.3669703605    -0.2912864341     0.3388179592     0.1904119992
  169  C 12  X      0.0337649365     0.1117470905     0.0473883993    -0.1144052106    -0.0547849386
  170  C 12  Y      0.0037197751     0.0301714074     0.0211078870    -0.0379613813    -0.0040534920
  171  C 12  Z      0.0102315600    -0.0523393001     0.0115153611     0.0282091104     0.0198949103
  172  C 12  X      0.2008008582     0.5204803686     0.1254631758    -0.5279823766    -0.2454038967
  173  C 12  Y      0.0171323326     0.0461355910     0.0136423693    -0.1883049339     0.0327640612
  174  C 12  Z     -0.0187777366    -0.1605723836    -0.0015664295     0.1564834567     0.0444926238
  175  C 12 XX     -0.0026559768    -0.0014435522     0.0073910523     0.0064324966     0.0058768687
  176  C 12 YY     -0.0027892392    -0.0122343928    -0.0093420032     0.0031444179     0.0035331463
  177  C 12 ZZ     -0.0011684704    -0.0051008945    -0.0038577010     0.0029957858     0.0014810223
  178  C 12 XY      0.0023778819     0.0014645999     0.0063300132     0.0002600769    -0.0008289344
  179  C 12 XZ     -0.0025382372    -0.0018074735    -0.0038608694    -0.0008422697     0.0010616922
  180  C 12 YZ      0.0009120867    -0.0022886170     0.0010178925     0.0006418310    -0.0016338932
  181  C 13  S      0.0048038917     0.0244942586     0.0375438290     0.0068138915    -0.0018728502
  182  C 13  S     -0.0119875710    -0.0574136608    -0.0829101593    -0.0135609192     0.0074121022
  183  C 13  S     -0.2160798493    -0.6403269479    -0.5542248237     0.1698122083     0.2072940863
  184  C 13  X     -0.0029936869     0.0221838750     0.0241881823    -0.0049443741    -0.0000530357
  185  C 13  Y      0.0102678909     0.0977861158     0.1017286177    -0.0081384462    -0.0124637911
  186  C 13  Z     -0.0382391885     0.0164814176    -0.0434082137    -0.0040961632     0.0280816038
  187  C 13  X     -0.0175702857     0.0812326433     0.0828090634     0.0991685151     0.0076831051
  188  C 13  Y     -0.0237676411     0.1579000422     0.3247891653     0.0603133464    -0.0104425031
  189  C 13  Z     -0.0559946802     0.0252116183    -0.1064071981    -0.0494251722     0.0447394721
  190  C 13 XX     -0.0020906439    -0.0119449861    -0.0120925961     0.0016703024     0.0005441534
  191  C 13 YY      0.0003841826     0.0027919090     0.0023344437    -0.0007177296     0.0007226109
  192  C 13 ZZ     -0.0011304943    -0.0033861322    -0.0071182612    -0.0019647950     0.0009588376
  193  C 13 XY      0.0018024566     0.0050475828     0.0068432133     0.0030579580     0.0001741587
  194  C 13 XZ      0.0009510493     0.0007378228     0.0002691708    -0.0004114574    -0.0029567439
  195  C 13 YZ      0.0006494388    -0.0039444874    -0.0015932407    -0.0008946118    -0.0001909499
  196  C 14  S     -0.0010668645     0.0257800405     0.0320008163     0.0226082716     0.0099357266
  197  C 14  S      0.0013694560    -0.0584651507    -0.0697689807    -0.0483589399    -0.0193981019
  198  C 14  S      0.1270125852    -0.2726876062    -0.5852289182    -0.6764081722    -0.2510500732
  199  C 14  X      0.0060212013    -0.0502452210    -0.0829417729    -0.0759008484    -0.0371791305
  200  C 14  Y      0.0185237357     0.0471767061     0.0921267042     0.0589486549     0.0164877411
  201  C 14  Z      0.0257345384    -0.0232791663     0.0220926912     0.0234893199    -0.0314029723
  202  C 14  X     -0.0169504188    -0.1663894258    -0.2206664787    -0.1417496955    -0.0714488791
  203  C 14  Y      0.0622610219     0.1430410059     0.2210333613     0.1764094651     0.0661033463
  204  C 14  Z      0.0444607096    -0.0318322884     0.0511398968     0.0387377681    -0.0647288887
  205  C 14 XX      0.0021565407    -0.0027714572    -0.0033127283    -0.0069158607    -0.0036674563
  206  C 14 YY     -0.0001661034    -0.0042503015    -0.0044372381    -0.0009968281     0.0004311155
  207  C 14 ZZ     -0.0011712251    -0.0042530377    -0.0070155465    -0.0036762028    -0.0016254453
  208  C 14 XY     -0.0001085422    -0.0098988854    -0.0105669784    -0.0051572399    -0.0012008407
  209  C 14 XZ      0.0016951419    -0.0012211663     0.0022790903     0.0017335570    -0.0000747209
  210  C 14 YZ      0.0008081220     0.0018683020     0.0030939188     0.0002746719     0.0017839928
  211  C 15  S      0.0116635882     0.0156917513     0.0361084130     0.0247857653     0.0058734596
  212  C 15  S     -0.0312191736    -0.0352781076    -0.0820642180    -0.0529633947    -0.0100728451
  213  C 15  S     -0.3083362475    -0.2989134419    -0.5298533204    -0.3909147050    -0.1064086611
  214  C 15  X      0.0047065680    -0.0512139450    -0.0845858927    -0.1165937129    -0.0440583976
  215  C 15  Y     -0.0163706168     0.0050644429    -0.0285674361    -0.0329176452    -0.0045534612
  216  C 15  Z      0.0019793167     0.0173911938     0.0261880389     0.0196912394     0.0460846378
  217  C 15  X      0.0536830175    -0.1076455361    -0.2430620566    -0.3689517613    -0.1454686269
  218  C 15  Y     -0.0145889932    -0.0249566857    -0.1066282068    -0.1506892278    -0.0109625730
  219  C 15  Z     -0.0105007768     0.0347812403     0.0781403076     0.0820948102     0.1057425129
  220  C 15 XX     -0.0030619380     0.0030060713     0.0013589110     0.0018426747     0.0014921232
  221  C 15 YY     -0.0016184639    -0.0061542759    -0.0118191349    -0.0103591417    -0.0029575872
  222  C 15 ZZ     -0.0020511008    -0.0030059901    -0.0061736405    -0.0028886730    -0.0015179330
  223  C 15 XY      0.0004071319     0.0048550682     0.0064947358     0.0036489739     0.0017807421
  224  C 15 XZ      0.0014263305    -0.0029724644    -0.0023187863    -0.0025855959     0.0003309298
  225  C 15 YZ     -0.0034890104     0.0023164286    -0.0028870051    -0.0003843112     0.0015373359
  226  H 16  S      0.0431999025     0.0228864215    -0.0389345315    -0.0058298674     0.0262800622
  227  H 16  S      0.4186954857     0.6868118785    -0.3700578742    -0.3115458928    -0.8207537000
  228  H 17  S      0.0178377230     0.0171076770    -0.0336267562    -0.0118073694     0.0518221583
  229  H 17  S      0.2917670290     0.7498745948    -0.3360879638    -0.9980909497     0.4536368833
  230  H 18  S      0.0006118869     0.0341142427    -0.0314136335    -0.0133491666     0.0519910332
  231  H 18  S      0.2392583265     0.4109767895    -0.5972630376     0.0296403350     1.4243087966
  232  H 19  S      0.0013422736     0.0492943103    -0.0426047426    -0.0093982035     0.0235436689
  233  H 19  S      0.5784470898     0.3536773499    -0.7068237425     0.7149591854     0.5929723361
  234  H 20  S     -0.0370001346     0.0360311307    -0.0258388769     0.0116728374    -0.0234066511
  235  H 20  S      0.0399723856     0.4457196866    -0.6929114145     0.7941537667    -0.9444978444
  236  H 21  S      0.0261606224     0.0046765530    -0.0091423395    -0.0025940811     0.0220748660
  237  H 21  S      0.3338726721     0.2949077635    -0.5374922412     0.7388989953    -0.5008083443
  238  H 22  S      0.0238682487     0.0272478773     0.0510994866     0.0151675463     0.0045757692
  239  H 22  S      0.2607300354     0.2157591808     0.3711711749     0.3300995414     0.1462892523
  240  H 23  S      0.0132228271     0.0372179372     0.0533295349    -0.0087960696    -0.0044096488
  241  H 23  S      0.2627738802     0.8997751409     0.4018596504    -0.8833257145    -0.3831636395
  242  H 24  S      0.0052995167     0.0398332449     0.0519448542     0.0088835097     0.0028468073
  243  H 24  S      0.1027163602     0.6224571890     0.8390333417     0.0291555998    -0.1086399438
  244  H 25  S      0.0027662864     0.0467088031     0.0474347760     0.0213531458     0.0074896785
  245  H 25  S      0.0279314949     0.5117657048     0.8290101319     0.6747025440     0.2693382629
  246  H 26  S     -0.0023349528     0.0302670902     0.0485168259     0.0399926261     0.0123291555
  247  H 26  S      0.0784440140     0.3533543130     0.7222747728     0.8084253139     0.3157559720

                         61               62               63               64               65
                    0.1260542379     0.1325205388     0.1393589174     0.1409176604     0.1501591909
    1  C  1  S      0.0147654250     0.0025572115     0.0088174506     0.0119536286     0.0094885803
    2  C  1  S     -0.0169273136     0.0150127635    -0.0014430094    -0.0040844365    -0.0223962931
    3  C  1  S     -0.2450875920    -0.3170305459     0.1134056220    -0.0506271153    -0.1652467503
    4  C  1  X      0.0171298991     0.0375867539    -0.0125110384     0.0159784242    -0.0207239844
    5  C  1  Y      0.0084958156     0.0078112970     0.0206851037    -0.0131636317     0.0425199616
    6  C  1  Z     -0.0165919730     0.0001721667    -0.0280321839    -0.0064565517     0.0573930959
    7  C  1  X      0.4250114683    -0.2090708811     0.1824756774    -0.2339473104     0.1830943798
    8  C  1  Y     -0.0211877067     0.0934109192    -0.2031264396     0.2323910731     0.0712398512
    9  C  1  Z     -0.2159924370     0.0641845979    -0.1370072471    -0.0454948095     0.0724326199
   10  C  1 XX      0.0027971571     0.0013538058     0.0003153075     0.0004801906     0.0005480317
   11  C  1 YY     -0.0048442637     0.0036698276     0.0064099842     0.0033182288    -0.0000305356
   12  C  1 ZZ     -0.0018636333    -0.0032611687    -0.0052844895    -0.0012286905    -0.0073398519
   13  C  1 XY     -0.0033342132    -0.0038615924    -0.0029888679     0.0024359198    -0.0089711794
   14  C  1 XZ     -0.0036156721    -0.0016313287    -0.0074222443    -0.0006257842     0.0034041606
   15  C  1 YZ     -0.0015715167     0.0037837740     0.0040304591    -0.0016388711    -0.0044308481
   16  C  2  S     -0.0009394932     0.0301313089    -0.0119248666     0.0007102619    -0.0098514871
   17  C  2  S      0.0123867277    -0.0698560465     0.0649608870    -0.0476230518     0.0514240862
   18  C  2  S     -0.1587630104     0.1229121500    -0.5143186167     0.5478797114    -0.5278271386
   19  C  2  X     -0.0051103960    -0.0165884834     0.1015917795    -0.0167236741    -0.0463939081
   20  C  2  Y     -0.0053931700    -0.0410107947     0.0389286871    -0.0140080852    -0.0321046166
   21  C  2  Z     -0.0173631030     0.0556803663     0.0649412954     0.0292316434    -0.0525726344
   22  C  2  X     -0.2364031853     0.3135189355    -0.4011005837     0.3699254300    -0.0915034366
   23  C  2  Y      0.0014846608    -0.0144615443    -0.1132793109     0.2786489975    -0.0937117563
   24  C  2  Z      0.1073533362    -0.1017200771     0.4053300802    -0.2967553857    -0.0375320139
   25  C  2 XX      0.0063215197    -0.0017705609    -0.0045827100    -0.0058230114     0.0085592943
   26  C  2 YY     -0.0007391443    -0.0093450781     0.0037597456    -0.0067506451     0.0008831205
   27  C  2 ZZ     -0.0040358461    -0.0028306768     0.0132423679     0.0016892744    -0.0035338215
   28  C  2 XY      0.0032888468    -0.0007108852    -0.0001202017    -0.0026392677     0.0080346133
   29  C  2 XZ     -0.0019800443    -0.0063088408    -0.0068675061    -0.0000311687    -0.0005861177
   30  C  2 YZ      0.0007772869    -0.0037828851    -0.0023966145     0.0051711396    -0.0044448684
   31  C  3  S     -0.0152050200     0.0315924297    -0.0023520686    -0.0640897714     0.0268905686
   32  C  3  S     -0.0062386965    -0.0435716936     0.0043395414     0.1346825126    -0.0643119875
   33  C  3  S      1.0883389030    -0.7717958150     0.0548568173     0.7335446876    -0.3318660396
   34  C  3  X      0.0503118170     0.0422605505     0.0250254763    -0.0543126287    -0.0153366873
   35  C  3  Y     -0.0194586298    -0.0067078678     0.0139313603    -0.0661909220     0.0722412632
   36  C  3  Z      0.0276802786    -0.0318705671     0.0052327426     0.0618589052    -0.0976227880
   37  C  3  X      0.1438512718     0.0130945635    -0.0923321052    -0.1061226839     0.1287509428
   38  C  3  Y      0.1291837847    -0.0964451362    -0.0243931613    -0.6016738842     0.4045465210
   39  C  3  Z     -0.0924816964    -0.1549102488    -0.0362441407     0.4712862906    -0.4316347795
   40  C  3 XX     -0.0019328015    -0.0097754860    -0.0027525760     0.0067212699    -0.0049589418
   41  C  3 YY      0.0036730003     0.0056776588    -0.0009257334     0.0183255907    -0.0032648718
   42  C  3 ZZ     -0.0003882608    -0.0072163625     0.0045752068     0.0043669340    -0.0067964509
   43  C  3 XY      0.0038979736     0.0073719564     0.0089675673    -0.0038738771    -0.0002749546
   44  C  3 XZ      0.0020168923     0.0016946107     0.0008329297    -0.0052715513    -0.0011595008
   45  C  3 YZ     -0.0011954355     0.0042208090    -0.0027605356    -0.0003574433    -0.0037130565
   46  C  4  S     -0.0310239033    -0.0275454087     0.0148146490     0.0780140833    -0.0006358796
   47  C  4  S      0.0726159127     0.0702489055    -0.0430019074    -0.1489859435     0.0298786918
   48  C  4  S      0.2406713207     0.4987787498    -0.3927152634    -0.7090880297     0.0444740373
   49  C  4  X     -0.0457111289    -0.0304251004     0.0581158040     0.0285573196    -0.0095819653
   50  C  4  Y     -0.0647925317    -0.0495314357     0.0734394591     0.0823222791    -0.0253439995
   51  C  4  Z     -0.0236120691    -0.0147356185     0.0361572355     0.0067865026    -0.0084605979
   52  C  4  X     -0.3049254987    -0.0796992773     0.0893006107     0.4050918969     0.0004420422
   53  C  4  Y     -0.3468770453    -0.3095879268     0.3257437632     0.6714984471    -0.0760289486
   54  C  4  Z     -0.2102784642     0.0217628408     0.1266198715     0.1589448808     0.0410683163
   55  C  4 XX      0.0057784249     0.0064789164    -0.0014966524    -0.0128616295     0.0013983168
   56  C  4 YY      0.0059060460     0.0098449017    -0.0034015176    -0.0099961795     0.0034531797
   57  C  4 ZZ      0.0025052469    -0.0013002913    -0.0059750726    -0.0068109536     0.0001588188
   58  C  4 XY      0.0004381995    -0.0040999086     0.0043961286    -0.0046498431     0.0018614840
   59  C  4 XZ     -0.0012471198    -0.0022596116    -0.0057422899     0.0032765600     0.0049932824
   60  C  4 YZ     -0.0006925195    -0.0042573284    -0.0044294287    -0.0028281194     0.0005783477
   61  C  5  S      0.0082056818    -0.0295965727    -0.0104015862    -0.0764213848    -0.0226910256
   62  C  5  S     -0.0233879608     0.0643290909     0.0114719402     0.1382094705     0.0780069507
   63  C  5  S      0.1183832533     0.5277886927    -0.0536991992     0.8131611791     0.1951102262
   64  C  5  X      0.0112125162    -0.0313272378     0.0987628701    -0.0416991313    -0.0943042647
   65  C  5  Y      0.0026237136     0.0253711661     0.0058474077     0.0517334568     0.0120750907
   66  C  5  Z      0.0056479318    -0.0070399036     0.0284935455    -0.0615093022    -0.0650439396
   67  C  5  X      0.1364826265    -0.0965687129     0.1968779199    -0.4132492525    -0.4071793493
   68  C  5  Y      0.0861544793     0.2219596661     0.0252014083     0.3377396277     0.0929927215
   69  C  5  Z      0.1901468118    -0.0325468811     0.0975253651    -0.5773110600    -0.4142616106
   70  C  5 XX      0.0005356323     0.0075158973    -0.0009428733     0.0127853639     0.0070502091
   71  C  5 YY     -0.0004850899     0.0063773574     0.0034858887     0.0049101115     0.0018398489
   72  C  5 ZZ     -0.0055960333    -0.0011506160    -0.0010934551     0.0118888173     0.0060238444
   73  C  5 XY      0.0013877598    -0.0004606912    -0.0044585168    -0.0025831938    -0.0015203938
   74  C  5 XZ     -0.0010060122    -0.0028309804    -0.0020326864    -0.0022254088     0.0053336822
   75  C  5 YZ     -0.0009483426    -0.0055737752    -0.0027049424    -0.0003353152    -0.0021941899
   76  C  6  S      0.0250198848     0.0455540334     0.0065277804     0.0518033631     0.0199277615
   77  C  6  S     -0.0301760051    -0.0739322261    -0.0137108710    -0.1148301961    -0.0728471866
   78  C  6  S     -0.9206970943    -1.0531027005    -0.2086413515    -0.6078661147     0.2556087905
   79  C  6  X      0.0180902980     0.0802809067    -0.0022443556     0.0680596780     0.0062712413
   80  C  6  Y     -0.0976554974    -0.1133764254     0.0511558032    -0.0457250606    -0.0587459817
   81  C  6  Z     -0.0188160986    -0.0282116532     0.0393091281    -0.0002914671    -0.0193718911
   82  C  6  X      0.0223007695     0.2511328787    -0.1868142757     0.2236416231     0.0802987264
   83  C  6  Y     -0.2808783304    -0.4947950254     0.2683252108    -0.5117574561    -0.5207243497
   84  C  6  Z     -0.0203276366    -0.2388307590     0.0741065080     0.1063160292     0.0350442710
   85  C  6 XX     -0.0051659277    -0.0084925531    -0.0007191947    -0.0038074500    -0.0092232962
   86  C  6 YY     -0.0042403325    -0.0073741435    -0.0015815973    -0.0119348805    -0.0002670681
   87  C  6 ZZ      0.0004107610    -0.0025983667    -0.0012508132    -0.0093165271    -0.0061865751
   88  C  6 XY     -0.0036518802    -0.0052055274     0.0001191849     0.0035664088    -0.0026524443
   89  C  6 XZ      0.0006518701     0.0088043002     0.0135450900     0.0055726237    -0.0065628794
   90  C  6 YZ     -0.0002968606    -0.0041316859     0.0014388612     0.0067484145    -0.0012469287
   91  C  7  S     -0.0079837723    -0.0630552779     0.0089225676     0.0080606781    -0.0266147107
   92  C  7  S      0.0187819818     0.0660548967    -0.0220717432    -0.0169052541     0.0382624698
   93  C  7  S     -0.0698181292     1.5890887519     0.0426320442    -0.1178823596     0.1968508554
   94  C  7  X      0.0632497507     0.1508797915     0.2348762983    -0.0173148307    -0.1085036935
   95  C  7  Y      0.0235976742     0.0202392743     0.0341042165    -0.0131824808     0.0136481248
   96  C  7  Z     -0.0039143048     0.0531871403     0.0639618547    -0.0247523849     0.0158130689
   97  C  7  X      0.1786457113     0.5468404353     1.0057057203    -0.0570672611    -0.5293454417
   98  C  7  Y      0.2706812309     0.1206784493     0.1004863158     0.1522953551     0.0437289442
   99  C  7  Z      0.0309069781     0.0598136177     0.1994092178    -0.2403710191     0.2814821985
  100  C  7 XX      0.0019517772     0.0106006037    -0.0000680079    -0.0003010580     0.0003436626
  101  C  7 YY     -0.0005372879    -0.0016231444    -0.0004240958     0.0069538141    -0.0007314345
  102  C  7 ZZ      0.0010993366     0.0061114301    -0.0031443655    -0.0101036908     0.0057068628
  103  C  7 XY     -0.0035088228    -0.0017067672    -0.0008811185     0.0038707813    -0.0012092129
  104  C  7 XZ     -0.0024978200    -0.0094112211    -0.0049764083    -0.0023370106     0.0003073603
  105  C  7 YZ      0.0014942556     0.0041908508    -0.0013002855     0.0073891417     0.0062959935
  106  C  8  S     -0.0042929632    -0.0096160451    -0.0118168531     0.0113726133    -0.0117317709
  107  C  8  S      0.0063039389     0.0181282507     0.0188320754    -0.0202639299     0.0259286141
  108  C  8  S      0.2187905731     0.2915102904     0.0734207887    -0.1526316062     0.1509684068
  109  C  8  X      0.0401950663    -0.0078166911    -0.0873038040     0.0037608762     0.0497974694
  110  C  8  Y      0.0053280080    -0.0432382023    -0.0003886430    -0.0373464736    -0.0107470283
  111  C  8  Z      0.0595802415     0.0102324066    -0.0633053069    -0.0670350898     0.0828713501
  112  C  8  X     -0.0257553284     0.2777672129    -0.6494024961     0.5075995216    -0.0277206670
  113  C  8  Y     -0.1061474021     0.3135853359    -0.5118032752     0.3478051901    -0.1231695374
  114  C  8  Z      0.1801605479    -0.3625677748     0.3775058870    -0.5317827203     0.2907012962
  115  C  8 XX     -0.0014923780     0.0023109374     0.0021655023    -0.0007549018     0.0004944894
  116  C  8 YY     -0.0009688694     0.0073515171    -0.0027849406     0.0038115445     0.0004235006
  117  C  8 ZZ      0.0017511992     0.0025444309    -0.0032719255    -0.0036632785     0.0019453912
  118  C  8 XY     -0.0001753628    -0.0091381972     0.0066072163    -0.0003856960    -0.0001018870
  119  C  8 XZ     -0.0036958399     0.0086993920    -0.0063186164     0.0026579780    -0.0033726179
  120  C  8 YZ      0.0001951026     0.0023880018     0.0004979368     0.0028405650    -0.0002515404
  121  N  9  S      0.0065048328    -0.0286686077     0.0191037713    -0.0085485130     0.0066485728
  122  N  9  S      0.0187539476    -0.0583158531     0.0207279872     0.0047487395     0.0131491679
  123  N  9  S      0.0727057383    -0.5871853754     0.7615608101    -0.6503716489     0.1674980565
  124  N  9  X     -0.0091104174    -0.0071552916    -0.0807982976    -0.0146171945     0.0153909791
  125  N  9  Y      0.0378780797    -0.0335291732     0.0170996212    -0.0255189743     0.0260844569
  126  N  9  Z      0.0318865310     0.0227296328    -0.0877253084    -0.0335985573     0.0534614888
  127  N  9  X     -0.0363071635     0.1232173754    -0.0353664408     0.1263334198    -0.0916991067
  128  N  9  Y     -0.0332398219     0.1133012545    -0.1124164349     0.1420376570    -0.0464821357
  129  N  9  Z     -0.0456730509    -0.0968914051     0.2460335284    -0.0559483789    -0.0677263060
  130  N  9 XX     -0.0019119661    -0.0014504676     0.0001837896     0.0023728525    -0.0030822657
  131  N  9 YY      0.0013683603     0.0002482221    -0.0023144126     0.0045011701     0.0008028408
  132  N  9 ZZ      0.0034320801    -0.0024809670    -0.0023399297     0.0002416207     0.0028089717
  133  N  9 XY      0.0006439149    -0.0046885246     0.0053577762    -0.0012268837     0.0009235119
  134  N  9 XZ     -0.0012647304     0.0046043673    -0.0041420991     0.0030883216    -0.0015330559
  135  N  9 YZ     -0.0005076952     0.0020020762    -0.0011003503     0.0020623981    -0.0012251190
  136  C 10  S     -0.0025283575    -0.0169727651    -0.0016508810     0.0016891462     0.0017511935
  137  C 10  S      0.0186365853     0.0479694038     0.0351893174     0.0016717276     0.0036376937
  138  C 10  S     -0.1260884128     0.0450927786    -0.4498306709     0.0317009494    -0.5727042678
  139  C 10  X     -0.0030023727    -0.0011007351    -0.0445795400     0.0127560837    -0.0579982178
  140  C 10  Y      0.0524385844    -0.0096027264     0.0445206988     0.0086929767     0.0371226414
  141  C 10  Z     -0.0010036176     0.0133238406     0.0247534845     0.0547441417    -0.0143473907
  142  C 10  X      0.0044197732    -0.2008382002     0.1828591665    -0.1363205765    -0.1838700619
  143  C 10  Y     -0.2793162963     0.2906771288    -0.0321074532     0.1968722815     0.0626582934
  144  C 10  Z      0.0666186263    -0.0148108697    -0.0220442432     0.1077478431     0.0095438410
  145  C 10 XX     -0.0075719846     0.0043887843     0.0047713714     0.0002624534    -0.0031274313
  146  C 10 YY      0.0110332390     0.0027473400    -0.0015449559    -0.0003808372    -0.0005694501
  147  C 10 ZZ      0.0000599230     0.0020586819     0.0018532086     0.0002495081     0.0025071627
  148  C 10 XY      0.0057205362    -0.0073012963     0.0110181264    -0.0016013594     0.0118678870
  149  C 10 XZ      0.0022911898     0.0028023910     0.0014290474    -0.0006331435    -0.0048458260
  150  C 10 YZ     -0.0033180788     0.0021498976    -0.0058530433    -0.0032676413     0.0048556043
  151  C 11  S     -0.0109717081     0.0259057857    -0.0345483889     0.0032477544    -0.0243642048
  152  C 11  S      0.0316969587    -0.0635726429     0.0883715422    -0.0161065452     0.0541104476
  153  C 11  S      0.4505631234    -0.3381107278     0.4928804614     0.1450809121     0.9632977436
  154  C 11  X      0.0295084958     0.0074657429     0.0094564351    -0.0141920163     0.0015245864
  155  C 11  Y      0.1195339099    -0.0834767986     0.0909141496    -0.0084350229     0.0734522141
  156  C 11  Z     -0.0077912855     0.0331814507     0.0159084350    -0.0347851451    -0.0214362036
  157  C 11  X     -0.1085843966    -0.0500236155     0.1247665813    -0.0683610241    -0.0680807050
  158  C 11  Y      0.3822050084    -0.3318680126     0.2916528005    -0.0725677433     0.1767302669
  159  C 11  Z     -0.0174787330     0.0836904588    -0.0407398913    -0.0763577080    -0.0247900176
  160  C 11 XX      0.0101005170    -0.0063282630     0.0045949148    -0.0016507540     0.0062522972
  161  C 11 YY     -0.0024439495    -0.0049254962     0.0077121327    -0.0018820661     0.0058541154
  162  C 11 ZZ      0.0013206399    -0.0042870288     0.0073349881    -0.0003253255     0.0021252378
  163  C 11 XY     -0.0078988965     0.0034300562    -0.0045140319    -0.0023169539    -0.0087260967
  164  C 11 XZ     -0.0021639615    -0.0018862872    -0.0020152011    -0.0007424960     0.0039265971
  165  C 11 YZ      0.0021739450    -0.0008173547     0.0019878146    -0.0032980437     0.0013772887
  166  C 12  S     -0.0155985389     0.0267210761    -0.0168578752    -0.0075580653     0.0003535483
  167  C 12  S      0.0360045732    -0.0543801292     0.0411505888     0.0274275764    -0.0110969856
  168  C 12  S     -0.2842984391    -0.1917520568     0.4895668181    -0.0618554211     0.6361944409
  169  C 12  X      0.0459642460     0.0481373855    -0.0608408340    -0.0055730800    -0.0451378921
  170  C 12  Y      0.0239319245     0.0024898190     0.0123232580     0.0003096349     0.0198433442
  171  C 12  Z     -0.0202377194    -0.0176358819     0.0396862382     0.0347505357    -0.0605621084
  172  C 12  X     -0.0801300090     0.3666062957    -0.2254194854     0.0104347068     0.0687255568
  173  C 12  Y     -0.1384818421     0.1645480274     0.1328770673     0.1395507261     0.1234240073
  174  C 12  Z      0.0397608165    -0.0979325357     0.0661151151    -0.0714959394    -0.1020072946
  175  C 12 XX      0.0068719094    -0.0071872803     0.0024857239     0.0042870259    -0.0015696598
  176  C 12 YY     -0.0057934167    -0.0000800803     0.0058651317     0.0034342251    -0.0000484787
  177  C 12 ZZ      0.0031482190    -0.0045429797     0.0014275455    -0.0014794266     0.0003533681
  178  C 12 XY      0.0010219281     0.0015723190    -0.0073479599     0.0040340896    -0.0133400782
  179  C 12 XZ     -0.0007528760    -0.0003347188     0.0004569171     0.0041372677     0.0004725361
  180  C 12 YZ      0.0016398912    -0.0000657960     0.0042141366     0.0009457024    -0.0008622785
  181  C 13  S      0.0467709772    -0.0161515033    -0.0224096636     0.0059544397    -0.0500471591
  182  C 13  S     -0.1009349823     0.0319940969     0.0565607844    -0.0167305434     0.1100183622
  183  C 13  S     -0.9144779389     0.2239604818     0.3507808996    -0.0503865544     0.4417156488
  184  C 13  X      0.0573207036    -0.0322031259    -0.0134067584     0.0077084710     0.0031420268
  185  C 13  Y      0.1597094719    -0.0571541573    -0.0205130185     0.0140559992    -0.0461921977
  186  C 13  Z     -0.0379873324     0.0046128340    -0.0353716542     0.0080586951     0.0649774428
  187  C 13  X      0.1856502506    -0.1892121942     0.0025084579    -0.0787761475     0.0867009330
  188  C 13  Y      0.6860099672    -0.2580543274    -0.2275978424     0.0939313796    -0.6079508948
  189  C 13  Z     -0.1461986254     0.0569828799    -0.0456974695     0.0476640611     0.1762022222
  190  C 13 XX     -0.0097305112     0.0032265463     0.0031585450    -0.0008419124     0.0018493684
  191  C 13 YY     -0.0057808819     0.0020740236     0.0047879105    -0.0018617478     0.0094723760
  192  C 13 ZZ     -0.0079304411     0.0017345510     0.0036606712    -0.0008262712     0.0109266967
  193  C 13 XY     -0.0027095250     0.0006192399     0.0030593322    -0.0012064969     0.0010636057
  194  C 13 XZ      0.0019517199     0.0011550649     0.0019354413    -0.0032339358     0.0017491479
  195  C 13 YZ      0.0004837512    -0.0003925741     0.0012421051     0.0022876183    -0.0047897721
  196  C 14  S      0.0072710489    -0.0185064589     0.0315584561     0.0002981714     0.0590604495
  197  C 14  S     -0.0130338156     0.0378276980    -0.0628577655    -0.0011070974    -0.1254365537
  198  C 14  S     -0.3098009617     0.6423390226    -0.6932847433     0.0363695355    -0.8883346542
  199  C 14  X     -0.0299340965     0.0598898514    -0.0549407729    -0.0133478648    -0.0842390333
  200  C 14  Y      0.0217253549    -0.0483127899     0.0888342555    -0.0079449463     0.0875643914
  201  C 14  Z      0.0132289915     0.0096069082     0.0461546580    -0.0262061102    -0.0432711026
  202  C 14  X     -0.1834575126     0.2143241093    -0.2544924208    -0.0795689503    -0.4993475459
  203  C 14  Y     -0.0822619870    -0.1184544015     0.3790403716    -0.0645087246     0.6237926792
  204  C 14  Z      0.0743197413     0.0014372240     0.1034654920    -0.0376052402    -0.0761929644
  205  C 14 XX      0.0005520759     0.0033245047    -0.0038504710    -0.0003012706    -0.0093927891
  206  C 14 YY     -0.0040294822     0.0039037932    -0.0066038671     0.0003993133    -0.0102262013
  207  C 14 ZZ     -0.0003899149     0.0026643381    -0.0045963219    -0.0005630469    -0.0082451982
  208  C 14 XY     -0.0003255320    -0.0012067488     0.0016587417     0.0008248949     0.0050839684
  209  C 14 XZ     -0.0005403054     0.0000525068     0.0013273319     0.0003003944    -0.0038256732
  210  C 14 YZ     -0.0000644621    -0.0013162794    -0.0019694877     0.0022622460    -0.0001177772
  211  C 15  S     -0.0465920885     0.0118446240     0.0040598300    -0.0063165716    -0.0225596090
  212  C 15  S      0.1092572036    -0.0294589937    -0.0055944589     0.0123010751     0.0530826942
  213  C 15  S      1.1211307607    -0.3684115859    -0.2242612571     0.0990906334    -0.0938534230
  214  C 15  X      0.1272603224    -0.0401529929    -0.0402984796     0.0184909496     0.0104912592
  215  C 15  Y      0.0556681374    -0.0025174148    -0.0275818729     0.0123198066    -0.0047653691
  216  C 15  Z     -0.0503133490    -0.0125453222    -0.0297420570     0.0318674638     0.0385048733
  217  C 15  X      0.4970993551    -0.1585413113    -0.0490316440     0.0938625997     0.3023378850
  218  C 15  Y      0.1203091870     0.0787216189    -0.1543974459    -0.0045706835    -0.0917790450
  219  C 15  Z     -0.1554626582    -0.0137062497    -0.0413790901     0.0691543549     0.0145469528
  220  C 15 XX      0.0051584286    -0.0024050640    -0.0029474921     0.0018812565     0.0039088075
  221  C 15 YY      0.0118231939    -0.0025304866    -0.0008729136     0.0003353190     0.0012830366
  222  C 15 ZZ      0.0081492380    -0.0018254674     0.0009658324     0.0005347382     0.0038908381
  223  C 15 XY      0.0033997126    -0.0021899474    -0.0004390755     0.0008436250    -0.0003248490
  224  C 15 XZ     -0.0007960440    -0.0009687857    -0.0011966505     0.0016140196     0.0017978004
  225  C 15 YZ     -0.0013617439     0.0004872680    -0.0015681971    -0.0004005618     0.0039671788
  226  H 16  S      0.0161428387     0.0335062941     0.0057658137    -0.0367757285     0.0406665225
  227  H 16  S     -0.2782684826     0.3401795975     0.0506329472    -1.3137966628     0.9798902895
  228  H 17  S     -0.0103851844    -0.0314282918     0.0046426440     0.0542508235     0.0320194971
  229  H 17  S     -0.7767456678    -0.6458180121     0.6877460738     1.3964368080    -0.1251478151
  230  H 18  S     -0.0034763389    -0.0334681317    -0.0217882543    -0.0746937197     0.0272793159
  231  H 18  S      0.1642339640    -0.4853944139     0.2630638149    -1.4123884357    -0.8452718855
  232  H 19  S      0.0113325486     0.0354593044    -0.0032781624     0.0098949329     0.0589940540
  233  H 19  S      0.7786884773     1.1246704358    -0.2315924096     0.8954835557     0.5952693634
  234  H 20  S      0.0159340369     0.0421336251     0.0440199304     0.0085071672    -0.0309542995
  235  H 20  S      0.2480649674     0.0945050962     1.1953184044     0.0621641431    -0.8963377083
  236  H 21  S     -0.0166564011    -0.0559861821    -0.0495839595     0.0047290631     0.0117716615
  237  H 21  S     -0.3295682400    -1.3789071341    -1.2747952841     0.2414643911     0.2077674221
  238  H 22  S     -0.0363728172     0.0218100280    -0.0187880958    -0.0034801407    -0.0183112593
  239  H 22  S     -0.7398225819     0.6101225823    -0.6510420746    -0.0077077642    -0.6913321673
  240  H 23  S      0.0097996524     0.0152694297    -0.0224423943    -0.0027044769    -0.0150116034
  241  H 23  S      0.0736857809     0.5569950879    -0.4981637913     0.1502756994    -0.2420982142
  242  H 24  S      0.0261557794    -0.0103229314    -0.0068919012    -0.0030155862    -0.0208832285
  243  H 24  S      1.4163775731    -0.5120491935    -0.3808810641     0.1229204297    -0.9317873831
  244  H 25  S     -0.0000531030     0.0004481778     0.0074326379    -0.0008291404     0.0230202804
  245  H 25  S      0.2626907705    -0.6019515549     0.9259691272     0.0079099022     1.3965624315
  246  H 26  S     -0.0238665851     0.0010665118    -0.0045943124    -0.0006722454    -0.0220178405
  247  H 26  S     -1.2414733883     0.3254738754     0.2194907628    -0.1283244169    -0.2745224178

                         66               67               68               69               70
                    0.1551919012     0.1705625989     0.1772859099     0.1825632576     0.1942257132
    1  C  1  S     -0.0000201902    -0.0061039181    -0.0007392316     0.0229551456    -0.0174320679
    2  C  1  S      0.0322139511    -0.0050464392    -0.0595681930    -0.0109770551     0.0971287036
    3  C  1  S     -0.2486952877    -0.0950958142     0.9346620258    -0.7978444738    -0.1466253702
    4  C  1  X      0.0738849648     0.0455849386     0.0074879637     0.1519281214    -0.0573062055
    5  C  1  Y      0.0645697401     0.0632810247    -0.0503145395     0.0493499662     0.0028269763
    6  C  1  Z      0.0534940097    -0.0482216492     0.0102617753    -0.0638708006    -0.0440289029
    7  C  1  X      0.3480550929    -0.0570930969    -0.4453547432     1.0372701758     0.0406870308
    8  C  1  Y      0.2099361113     0.2553646440    -0.0586020257     0.0142218644    -0.0790433296
    9  C  1  Z     -0.0247514477    -0.0156184139     0.1005566700    -0.3168423518    -0.1066237674
   10  C  1 XX      0.0093648168     0.0093540453    -0.0125144957     0.0017055735     0.0154971519
   11  C  1 YY     -0.0131558305    -0.0128180833    -0.0006511460    -0.0045191488     0.0207308461
   12  C  1 ZZ      0.0063460660     0.0003334046     0.0083911352    -0.0039591890    -0.0187260709
   13  C  1 XY     -0.0133843119     0.0014438574     0.0087329873     0.0132836657    -0.0028648890
   14  C  1 XZ      0.0026152010    -0.0047870063     0.0107367096    -0.0177910366     0.0068585131
   15  C  1 YZ     -0.0120085880     0.0065379706    -0.0087178295     0.0011135073    -0.0045506746
   16  C  2  S     -0.0081895854     0.0705909697    -0.0130661359    -0.0038154566     0.0222286168
   17  C  2  S      0.0620016728    -0.2024528925    -0.0076118500     0.0553272688     0.0219155191
   18  C  2  S     -0.9936312776     0.0954299675     1.1305209281    -1.0043577775    -1.5097003009
   19  C  2  X     -0.1048621566    -0.0464024034    -0.0266600488     0.1123440629     0.0514798905
   20  C  2  Y     -0.0658937870    -0.0460633078    -0.0366868159    -0.0177981933    -0.0526925545
   21  C  2  Z     -0.2262254205     0.0032909439    -0.0654388995    -0.1045968603     0.1302668747
   22  C  2  X     -0.4386785983     0.4725588607     0.0784997061    -0.2128633335     0.0895930864
   23  C  2  Y     -0.1818487520     0.0574574233     0.2921839111    -0.2941331388    -0.3608695628
   24  C  2  Z     -0.1462856554    -0.3086139480    -0.3357086286     0.2610251878     0.4551504366
   25  C  2 XX      0.0186868699    -0.0161644248     0.0045508886     0.0099422990    -0.0054044089
   26  C  2 YY      0.0112476413    -0.0054410804     0.0024429943     0.0032961131    -0.0040096020
   27  C  2 ZZ     -0.0215315314    -0.0170538534    -0.0015568899    -0.0037339352     0.0036031065
   28  C  2 XY      0.0118970219    -0.0076066997     0.0022291277    -0.0179784442     0.0072559974
   29  C  2 XZ      0.0059850106     0.0047752863     0.0088353143     0.0091785049    -0.0090208450
   30  C  2 YZ     -0.0047677978    -0.0068422453     0.0105968821    -0.0059305468    -0.0146531247
   31  C  3  S     -0.0335636533    -0.0209307145     0.0292443079    -0.0653226411    -0.0020705950
   32  C  3  S      0.0239633059     0.0455851820     0.0041322327     0.0836753823    -0.0455223613
   33  C  3  S      1.3272812917     0.1062279353    -1.5546910677     2.1819970697     0.8458915990
   34  C  3  X     -0.0220537423     0.0159223514     0.0121078019     0.0525267195    -0.1211976702
   35  C  3  Y      0.0800551538     0.0041873286    -0.0990813252    -0.0311307023    -0.1256927997
   36  C  3  Z      0.0105524589    -0.0508561421     0.1166379730    -0.1129451824    -0.1737791790
   37  C  3  X     -0.0106790809     0.0043007783    -0.0308045447     0.3233192853    -0.6006331075
   38  C  3  Y      0.5766194782    -0.0222961276    -0.9249465342    -0.0968246384    -0.2604096507
   39  C  3  Z     -0.0032721063    -0.1815457123     0.6824292617    -0.7086483805    -0.8343532573
   40  C  3 XX      0.0008018867    -0.0019501858     0.0032841616    -0.0011642924    -0.0133660284
   41  C  3 YY      0.0016682064     0.0050044977     0.0056335028     0.0309614964     0.0108486711
   42  C  3 ZZ      0.0048241917     0.0060490478    -0.0095734531    -0.0081528068    -0.0059756796
   43  C  3 XY      0.0099028676     0.0045798977    -0.0044422177    -0.0036158684     0.0023171348
   44  C  3 XZ      0.0063984150     0.0022086433     0.0005986780     0.0057588630    -0.0188450754
   45  C  3 YZ     -0.0064229724    -0.0052258049     0.0177609637    -0.0008179148    -0.0021962420
   46  C  4  S      0.0083126382     0.0102173577    -0.0067928703     0.0113178206     0.0405373706
   47  C  4  S     -0.0141376285    -0.0197200333    -0.0620197215     0.0090745624    -0.0691678181
   48  C  4  S     -0.4786494181    -0.2851796560     0.6496169513    -0.8250303207    -1.0768706536
   49  C  4  X      0.0812072696     0.0297884280    -0.0393874115    -0.0700676207    -0.1273029833
   50  C  4  Y     -0.0063508784     0.0176817146    -0.0231145009    -0.0063951004    -0.0154000099
   51  C  4  Z     -0.0046417201    -0.0267585198     0.0295151422    -0.0888496933    -0.1328056931
   52  C  4  X      0.1487874378     0.0073372680     0.2360775861    -0.4293707214    -0.6439556729
   53  C  4  Y      0.1119020847     0.1342755063    -0.2367829727    -0.1175736367    -0.0396904561
   54  C  4  Z      0.0318197824    -0.0830907111     0.2794156352    -0.3635720188    -0.5031792291
   55  C  4 XX     -0.0008900768     0.0022025902    -0.0051249191     0.0013315309    -0.0018238277
   56  C  4 YY     -0.0058808275    -0.0045185465    -0.0021785948    -0.0050853373    -0.0176225412
   57  C  4 ZZ      0.0003696322    -0.0024864493     0.0003563348     0.0021350333     0.0014843041
   58  C  4 XY      0.0008410922    -0.0030350240    -0.0127332214    -0.0076129886    -0.0052662924
   59  C  4 XZ      0.0043139801     0.0042850366    -0.0105416095     0.0133336829     0.0118052963
   60  C  4 YZ     -0.0029615254     0.0008094498    -0.0024854200    -0.0003263778    -0.0085774868
   61  C  5  S      0.0027456538     0.0089641092     0.0176137294     0.0258758614     0.0208100887
   62  C  5  S     -0.0203822851    -0.0250999753    -0.1034127337    -0.0469892652     0.0028040729
   63  C  5  S     -0.1849603625    -0.2035343560     0.4698803298    -0.3065203124    -1.0171240908
   64  C  5  X     -0.0847232892    -0.0518324665     0.0403118310    -0.0606158478    -0.0356731873
   65  C  5  Y     -0.0123695958     0.0042038585    -0.0371189294    -0.0712832287    -0.0893044267
   66  C  5  Z     -0.0438274750     0.0122657471     0.0260235882    -0.0703115765    -0.0862869424
   67  C  5  X     -0.4264973547    -0.1359521865     0.3417742744    -0.2375251911    -0.3867481281
   68  C  5  Y     -0.1892935666    -0.0749883547    -0.1615869396    -0.2866766632    -0.4873587165
   69  C  5  Z     -0.2164857500     0.0130449976     0.3549102720    -0.0547039360    -0.3442004428
   70  C  5 XX      0.0045414013    -0.0001788386    -0.0059011432    -0.0025570315    -0.0036965802
   71  C  5 YY     -0.0035002773     0.0000840427    -0.0059592987    -0.0004872588     0.0040786098
   72  C  5 ZZ     -0.0088949186    -0.0045554504    -0.0055210151    -0.0082792497    -0.0037394972
   73  C  5 XY     -0.0050727347     0.0031377772     0.0026487641     0.0160934566     0.0162240211
   74  C  5 XZ      0.0029622405    -0.0005547534    -0.0119625457     0.0010113966     0.0091408305
   75  C  5 YZ      0.0014299848     0.0000778705     0.0031819660     0.0020035229     0.0146622697
   76  C  6  S     -0.0186055550    -0.0273383553     0.0046181433    -0.0138655497    -0.0602279592
   77  C  6  S     -0.0148384014     0.0360426942     0.0562739675     0.0277885269     0.0395448885
   78  C  6  S      1.3000152831     0.7791327991    -1.2675376578     0.0217553986     2.2639290517
   79  C  6  X     -0.0091258670     0.0302010834    -0.0154261153     0.0153967891    -0.1315015831
   80  C  6  Y      0.0252272143     0.0554668119     0.0284786704    -0.0496924821    -0.1030555525
   81  C  6  Z     -0.0195299149    -0.0610589818     0.0270134138    -0.2043315823    -0.0211388838
   82  C  6  X     -0.2681663990     0.1843763323    -0.1068926620     0.0131354219    -0.2519105974
   83  C  6  Y     -0.2242075917     0.2308466504     0.4844581156    -0.0715850637    -0.6417906050
   84  C  6  Z      0.1437874997    -0.3822093503    -0.0951694939    -0.8417070881    -0.2266262890
   85  C  6 XX     -0.0105508631    -0.0008991015     0.0034898535    -0.0089558956    -0.0017860747
   86  C  6 YY      0.0051582208     0.0030009655    -0.0004938063     0.0016681309     0.0152801840
   87  C  6 ZZ      0.0057361711     0.0082423544     0.0062875259     0.0123422368    -0.0026634761
   88  C  6 XY     -0.0086742734     0.0023698339    -0.0022503506     0.0026023778    -0.0056284293
   89  C  6 XZ     -0.0115778231    -0.0005848725    -0.0023016977    -0.0079941918     0.0054037703
   90  C  6 YZ      0.0060217992    -0.0070285586     0.0018816311    -0.0162056418    -0.0168942827
   91  C  7  S      0.0237950220    -0.0022325836    -0.0129735849    -0.0134470706    -0.0024179253
   92  C  7  S      0.0455676200     0.0134279910     0.0064404456     0.0652408386     0.0424386442
   93  C  7  S     -1.6751266669     0.0838659287     1.1348480688    -0.1974509591    -0.7313809582
   94  C  7  X      0.1198344785     0.0480907920     0.0648411038     0.0302628086     0.0464421181
   95  C  7  Y      0.0968275007     0.0451275700    -0.1029306939    -0.0303756718    -0.1177665346
   96  C  7  Z      0.0111778106    -0.0478593431    -0.0645201176    -0.2009576501    -0.0280746883
   97  C  7  X      0.3328355658     0.1607395932     0.3732639754     0.0515877265     0.2179211761
   98  C  7  Y      0.4992653767     0.0276968047    -0.4791764360     0.1822705484    -0.4798508039
   99  C  7  Z      0.5502297726    -0.1981582712    -0.7345034227    -0.6881416645     0.3295885756
  100  C  7 XX     -0.0046890921     0.0024743967     0.0082400247     0.0069308470    -0.0030232698
  101  C  7 YY      0.0103236589     0.0001836901     0.0024719675    -0.0018216973    -0.0130391996
  102  C  7 ZZ      0.0005941884     0.0016830168    -0.0021975669     0.0062173190     0.0202459798
  103  C  7 XY     -0.0067287631    -0.0015198662     0.0019076822    -0.0054002456     0.0080061520
  104  C  7 XZ      0.0039170562    -0.0026890780     0.0052790691     0.0011973845    -0.0001477756
  105  C  7 YZ      0.0029014688     0.0023727038    -0.0084689061     0.0154992569     0.0008489843
  106  C  8  S     -0.0133539113     0.0029035608     0.0232753552     0.0146530639    -0.0363125974
  107  C  8  S      0.0280981363    -0.0253520106    -0.0472108041    -0.0385342572     0.0602613055
  108  C  8  S     -0.1076942038     0.5452247336    -0.3116020815    -0.2006638551     0.8263586732
  109  C  8  X      0.1015865345    -0.0545214790     0.0857257172     0.0227363053    -0.1547991147
  110  C  8  Y      0.1521449738     0.0621308742     0.0885232934     0.0512095271    -0.0315145476
  111  C  8  Z      0.2962958799     0.0052373878     0.0817153926     0.0108375020    -0.0533411266
  112  C  8  X     -0.3029750375     0.5522195885     0.6047759034    -0.6614684531    -0.6092200215
  113  C  8  Y     -0.1869485114     0.7230214846     0.3891843983    -0.3943030854    -0.2273680578
  114  C  8  Z      0.9639229419    -0.6163359129    -0.2890690814     0.6428930422     0.1619388796
  115  C  8 XX     -0.0022261888     0.0057466530    -0.0068761266    -0.0006756923     0.0086948887
  116  C  8 YY     -0.0048015265     0.0045193863    -0.0048607371    -0.0066138571     0.0065178976
  117  C  8 ZZ      0.0095875936     0.0016106115     0.0001392889    -0.0074462542     0.0031871801
  118  C  8 XY     -0.0053997489    -0.0151760057     0.0016949218     0.0040215011    -0.0064585448
  119  C  8 XZ     -0.0047387066     0.0140251147    -0.0014049991    -0.0068556017     0.0050353075
  120  C  8 YZ     -0.0053519623     0.0040779044    -0.0006528263    -0.0093126594     0.0035204868
  121  N  9  S      0.0081474238    -0.0473220934     0.0035580932     0.0293677893    -0.0216603760
  122  N  9  S     -0.0212321944    -0.0852560450     0.0388107421     0.0438277600    -0.0765994020
  123  N  9  S      0.8087687816    -1.1613220151    -0.5501891716     0.9500749458     0.2228999115
  124  N  9  X      0.1220786991    -0.0081627554     0.0501213986    -0.0008184982    -0.0962704569
  125  N  9  Y      0.1113189576    -0.0114587185     0.0469119798     0.0684637697    -0.0260674749
  126  N  9  Z      0.2233852096     0.0565942705     0.0601131496    -0.0017653432    -0.0450498180
  127  N  9  X     -0.3293082133     0.2655150572     0.0179302913    -0.1662849344     0.1221521288
  128  N  9  Y     -0.3081920232     0.1268577034     0.0331760440    -0.2282007453    -0.0377251617
  129  N  9  Z     -0.2079233264    -0.2432892927    -0.1974713697     0.1358681804     0.1339697284
  130  N  9 XX     -0.0073702507     0.0030292824     0.0018111628    -0.0006490434    -0.0009650311
  131  N  9 YY     -0.0101873624    -0.0020483697     0.0023126775    -0.0023766270    -0.0049613157
  132  N  9 ZZ      0.0037142412    -0.0023678085     0.0085396693     0.0005989613    -0.0092644704
  133  N  9 XY     -0.0028830249    -0.0094307647    -0.0032193955     0.0040969685    -0.0001039001
  134  N  9 XZ     -0.0065944701     0.0072613193    -0.0005106216    -0.0056310073     0.0015909268
  135  N  9 YZ     -0.0043803336     0.0056770166     0.0006644170    -0.0041099339     0.0028313047
  136  C 10  S     -0.0224152435     0.0042419115     0.0173936665     0.0000590940    -0.0140660251
  137  C 10  S      0.0761595971    -0.0207522071    -0.0632570775     0.0356235169     0.0971464326
  138  C 10  S      0.2206000793    -0.5359644741    -0.5202809362    -0.7455099459    -0.3724091570
  139  C 10  X     -0.0108024782     0.0439091958     0.0723206400    -0.0247042936     0.0088115297
  140  C 10  Y      0.0363369669     0.0034294235    -0.0684116143    -0.0186699692     0.0595406244
  141  C 10  Z      0.0046839955    -0.0627525245     0.1402690377    -0.1323303240     0.1843750393
  142  C 10  X     -0.0269538313    -0.2703040819     0.0851447250    -0.0278541510     0.0101115302
  143  C 10  Y     -0.0649757581     0.3235997099     0.2044003894    -0.2624501873     0.0115980095
  144  C 10  Z      0.0897618478    -0.0864218421     0.2234806647    -0.1928877920     0.3888168508
  145  C 10 XX     -0.0059427724    -0.0119157786    -0.0006669514    -0.0060861769     0.0107907689
  146  C 10 YY      0.0149210737     0.0072083546    -0.0130300699     0.0150554172     0.0052897235
  147  C 10 ZZ      0.0072472367    -0.0016953165    -0.0020670912    -0.0032384185     0.0024282165
  148  C 10 XY     -0.0012997524    -0.0048330634    -0.0076030972    -0.0006163082     0.0049970788
  149  C 10 XZ     -0.0071896770     0.0075423204    -0.0043844896     0.0043650445    -0.0042914193
  150  C 10 YZ      0.0068138355    -0.0028298134     0.0041308103    -0.0079811930     0.0019505209
  151  C 11  S      0.0177775499     0.0718262387    -0.0103940967    -0.0100956503    -0.0064921156
  152  C 11  S     -0.0240061997    -0.1757630562     0.0136007282     0.0414477121     0.0271262299
  153  C 11  S     -0.4856696577    -0.4074758963     0.6328335307     0.2514502849     0.0463168182
  154  C 11  X      0.0002866445    -0.0278026680    -0.0317789639     0.0747333875    -0.0562308951
  155  C 11  Y     -0.0289167221    -0.1061265497    -0.0161906081     0.0591732808    -0.0186486972
  156  C 11  Z     -0.0818985590     0.0701763096    -0.1253127624     0.0707799762    -0.1306843177
  157  C 11  X     -0.0705713008    -0.3976939228     0.0343463041     0.0093069478    -0.2658527294
  158  C 11  Y     -0.0164222469    -0.7406523373    -0.1739203646     0.2396674414    -0.1077233265
  159  C 11  Z     -0.1315214058     0.3147549939    -0.2742431391     0.2219325161    -0.2891139154
  160  C 11 XX      0.0030233176    -0.0089885926    -0.0038370390     0.0081614744     0.0011132570
  161  C 11 YY     -0.0039800152    -0.0118471602     0.0042068410     0.0058788124    -0.0021002734
  162  C 11 ZZ     -0.0049304577    -0.0161438654     0.0037447109    -0.0025913019     0.0048822422
  163  C 11 XY      0.0002242037    -0.0057199736     0.0039914166     0.0000895194    -0.0049481589
  164  C 11 XZ      0.0031660324    -0.0012876371    -0.0015020205     0.0003092685    -0.0048226273
  165  C 11 YZ     -0.0016922599     0.0034285012    -0.0098722433     0.0075952682    -0.0082600664
  166  C 12  S     -0.0150760946    -0.0243753265     0.0519914261     0.0113203788    -0.0042364166
  167  C 12  S      0.0358470109     0.0508122086    -0.1109537116    -0.0001781254     0.0343109970
  168  C 12  S     -0.0040112429     1.1915493944    -0.4737012886    -0.5372205786    -0.1371277845
  169  C 12  X     -0.0349193083    -0.0145431880     0.0767476592     0.1014590783    -0.0427386162
  170  C 12  Y     -0.0097608994     0.0032139703     0.0239636565     0.0975804861    -0.0226220711
  171  C 12  Z     -0.0589241451     0.0506810193    -0.0752187495     0.0776020416    -0.1232038489
  172  C 12  X     -0.0729750772     0.2012392607     0.5252994024     0.3111491645    -0.2704081181
  173  C 12  Y     -0.1592688266    -0.0421613753     0.4054668464     0.3577361276     0.0524130935
  174  C 12  Z     -0.0996995639     0.0679316163    -0.4343986881     0.1464849088    -0.2892612009
  175  C 12 XX      0.0013534429     0.0071729048    -0.0019533404    -0.0007866628     0.0068287110
  176  C 12 YY      0.0007930492     0.0009161741    -0.0038264150    -0.0039590243     0.0039378132
  177  C 12 ZZ      0.0032301425     0.0060677859    -0.0153583975     0.0006852974    -0.0060723057
  178  C 12 XY      0.0049339580     0.0031835643     0.0024993586    -0.0021763289    -0.0031216538
  179  C 12 XZ      0.0026929451    -0.0046770611     0.0073191267    -0.0067305059     0.0084431841
  180  C 12 YZ     -0.0053415342    -0.0002522576     0.0012548175    -0.0016509308     0.0042960070
  181  C 13  S      0.0188731986    -0.0055919364    -0.0457624631    -0.0228108916     0.0001247964
  182  C 13  S     -0.0436616106     0.0060836730     0.0959964715     0.0528634838     0.0075004536
  183  C 13  S     -0.1973636388    -0.5957882898     0.4689453619     0.6430962772     0.1149269982
  184  C 13  X      0.0274119761     0.0060002061     0.0222531375    -0.0319676992     0.0122751121
  185  C 13  Y      0.0081892671    -0.0540594935    -0.0416899745    -0.0497470218     0.0504380997
  186  C 13  Z      0.0934845856    -0.0501076579     0.0994484740    -0.0970592854     0.1185391648
  187  C 13  X      0.0762572991     0.1257406725    -0.2156343342    -0.1949508778    -0.0021483947
  188  C 13  Y      0.1224329389    -0.5029870420    -0.5348591045    -0.2402592054     0.2808304365
  189  C 13  Z      0.1738001721    -0.0925298540     0.3737759686    -0.1941551031     0.2907027117
  190  C 13 XX     -0.0019358634    -0.0032548258    -0.0014591545    -0.0018933559     0.0009424181
  191  C 13 YY     -0.0057120281     0.0027741604     0.0115958764     0.0130461727    -0.0022096349
  192  C 13 ZZ     -0.0010875745    -0.0003403333     0.0102830259     0.0011075587     0.0017990673
  193  C 13 XY     -0.0019054237    -0.0040811124     0.0007966563     0.0043224028    -0.0021288575
  194  C 13 XZ     -0.0044086643     0.0032190853    -0.0019093970     0.0022540981    -0.0016454198
  195  C 13 YZ     -0.0040578427     0.0036675804    -0.0041187237     0.0046576960    -0.0071589373
  196  C 14  S     -0.0199510137     0.0469541080     0.0356904271     0.0016155683    -0.0055929150
  197  C 14  S      0.0447778641    -0.1048751917    -0.0780727459     0.0016437335     0.0154032272
  198  C 14  S      0.2871203786    -0.1928314322    -0.1200960774     0.0929179922     0.0868683494
  199  C 14  X     -0.0150606431    -0.0288608305    -0.0325192544     0.0543969223    -0.0267619158
  200  C 14  Y     -0.0283253479     0.0154941031     0.0084777118     0.0320164289    -0.0193123555
  201  C 14  Z     -0.1008395241     0.0617330225    -0.1097741557     0.0927508235    -0.1226988812
  202  C 14  X      0.0981194850    -0.5131200759    -0.3901145478     0.2171183588    -0.0144505651
  203  C 14  Y     -0.1569259514     0.3824826726     0.3103746627     0.1688926233    -0.1181588754
  204  C 14  Z     -0.2445105822     0.2083114623    -0.2181531809     0.1894490623    -0.3009584369
  205  C 14 XX     -0.0004707963    -0.0107224179    -0.0010523061     0.0050417449    -0.0012957689
  206  C 14 YY      0.0061068127    -0.0004118319    -0.0070933027    -0.0031914546     0.0020990854
  207  C 14 ZZ      0.0040077186    -0.0096761879    -0.0070595042    -0.0013654615     0.0020145899
  208  C 14 XY     -0.0012746756     0.0053874559     0.0056331171    -0.0015162468    -0.0007433902
  209  C 14 XZ     -0.0027035592     0.0018819238    -0.0059627827     0.0034686218    -0.0045682865
  210  C 14 YZ      0.0046865705    -0.0051858887     0.0051851108    -0.0038619618     0.0065206766
  211  C 15  S      0.0073523413    -0.0716023246    -0.0097105265     0.0133945098     0.0000531882
  212  C 15  S     -0.0126018920     0.1523616203     0.0139627315    -0.0175621609     0.0027493276
  213  C 15  S     -0.0243897079     0.6901875728    -0.2225609678    -0.3483172899     0.0871542399
  214  C 15  X     -0.0172302131     0.0618294758     0.0888580029    -0.0649642446     0.0291303338
  215  C 15  Y      0.0201438593     0.0122513167     0.0011302371    -0.0064055141     0.0229627610
  216  C 15  Z      0.1071443625    -0.0719394913     0.1059518486    -0.0932562660     0.1260350908
  217  C 15  X     -0.2006087922     0.7695355814     0.5055191374    -0.2714871283     0.0676049237
  218  C 15  Y      0.1469307023     0.2480954651    -0.0994688864     0.0427900498     0.1253430684
  219  C 15  Z      0.2494330324    -0.3509173837     0.1840417031    -0.2003204207     0.3064306796
  220  C 15 XX     -0.0008180764     0.0156995852     0.0078344167    -0.0084338417     0.0027140948
  221  C 15 YY      0.0021023888     0.0014988842    -0.0030781315     0.0024666639     0.0005467805
  222  C 15 ZZ     -0.0043585651     0.0150989107    -0.0018677571     0.0000223810    -0.0033217199
  223  C 15 XY      0.0028940318     0.0031719845    -0.0025671926    -0.0034412013     0.0018886136
  224  C 15 XZ      0.0050092083    -0.0039825681     0.0061614088    -0.0037039897     0.0073415903
  225  C 15 YZ      0.0020388002    -0.0001126063     0.0017253360    -0.0020956949     0.0000791210
  226  H 16  S      0.0165771248     0.0280574631    -0.0974383241     0.0226761117     0.0315180684
  227  H 16  S      0.0197302411     0.1441257389    -0.9740189802    -0.4729277451     0.1047523451
  228  H 17  S      0.0171438331     0.0020299894    -0.1163578366    -0.0150343837    -0.0365802955
  229  H 17  S      0.3925464983     0.2425248546    -0.3024864995    -0.2239262928    -0.2110234963
  230  H 18  S      0.0232946390    -0.0162348933    -0.0460884574    -0.0215098892    -0.0116605962
  231  H 18  S     -0.3645902477     0.0119436657     0.4931514617    -0.0466587670    -0.0322624539
  232  H 19  S      0.0146602361    -0.0441486866    -0.0232680940     0.0052478362     0.0623862739
  233  H 19  S     -0.3158778201    -0.7094806577    -0.1002787869     0.0126626488    -0.1217349464
  234  H 20  S     -0.0182530080     0.0316882658     0.0086246535     0.0520098103    -0.0108789290
  235  H 20  S      0.7546267128     0.3251842426     0.4257843981     0.5642027213     0.4500414923
  236  H 21  S     -0.0062355474     0.0008884303     0.0181029744     0.0576156033     0.0657994699
  237  H 21  S     -0.3649612163    -0.0589654863    -0.0289251785     0.6062953437     0.1514371602
  238  H 22  S      0.0080305127     0.0442159088     0.0352654804    -0.0142049344    -0.0080519609
  239  H 22  S      0.2581983422     1.3172792684    -0.1634308745    -0.3355049775     0.1230917092
  240  H 23  S     -0.0007851632     0.0244252185     0.0531576277     0.0386250002     0.0034680057
  241  H 23  S     -0.1183766747    -0.3811188332     1.2523394941     0.7122513425    -0.2262095637
  242  H 24  S      0.0053718215    -0.0181172211    -0.0208870059     0.0208868137     0.0045075223
  243  H 24  S      0.2123915548    -0.3176541384    -0.9693999210    -0.5393499318     0.2302153699
  244  H 25  S     -0.0083808011     0.0290909042     0.0224574700     0.0071196104    -0.0000970651
  245  H 25  S     -0.3589492574     0.8630979649     0.6257755265    -0.0363439753    -0.1217340837
  246  H 26  S      0.0012026123    -0.0312509713    -0.0095349198    -0.0136089593     0.0010259013
  247  H 26  S      0.3019084479    -1.3891028401    -0.4498510204     0.4020556472    -0.0211067650

                         71               72               73               74               75
                    0.2122670302     0.2219766065     0.2299510667     0.2443714698     0.2893940270
    1  C  1  S     -0.0134869661     0.0035141888    -0.0030244550     0.0178534043     0.1318407973
    2  C  1  S      0.0748005486    -0.0305432437     0.1023347210    -0.0433099166    -0.3300509125
    3  C  1  S     -0.6338786537     1.0709103133    -1.2830873846    -0.0181143577    -2.9802849885
    4  C  1  X     -0.0713260080     0.0940135248     0.0989757386     0.0411379266    -0.0526479176
    5  C  1  Y     -0.0500616822     0.0068947916     0.0277750238    -0.1064200315     0.1461942834
    6  C  1  Z      0.1008031730     0.0555628558    -0.1708962321    -0.0831363996    -0.1134660105
    7  C  1  X      0.2498429852    -0.2045245573     0.9853861487     0.5811886339    -1.1839723568
    8  C  1  Y     -0.2063274430     0.3145156354     0.1379407978    -0.8639533667     1.7040089282
    9  C  1  Z      0.1228295695     0.2862826043    -0.7983699041    -0.1067998223    -0.3222016505
   10  C  1 XX     -0.0030810009    -0.0079419392     0.0091588223    -0.0018848464    -0.0271323259
   11  C  1 YY      0.0159821284     0.0030855092    -0.0078367458    -0.0046985596    -0.0202151773
   12  C  1 ZZ     -0.0046835099     0.0046255210     0.0085107784    -0.0026753937    -0.0321772927
   13  C  1 XY     -0.0147870980     0.0138019449     0.0093922335     0.0176826316    -0.0129931658
   14  C  1 XZ      0.0007012300    -0.0049930755    -0.0122855290    -0.0013340413    -0.0029172715
   15  C  1 YZ      0.0070137652    -0.0068475473    -0.0144042297    -0.0067153599    -0.0019633029
   16  C  2  S     -0.0670745100    -0.0073751225     0.0241337629    -0.0921464321    -0.0364875794
   17  C  2  S      0.1982882713     0.0635820156     0.0392514855     0.2511451063     0.0371457268
   18  C  2  S     -0.2958152849    -1.3222790958    -2.3308731034     0.5722523735     0.8114853817
   19  C  2  X     -0.0860962833     0.0116269544     0.1717420095     0.1795935915    -0.0944367501
   20  C  2  Y      0.0864865236    -0.0796402806    -0.0417795031     0.1281774595    -0.0087947700
   21  C  2  Z      0.0531827187    -0.1179689369    -0.0057346065    -0.0913578706     0.1290960235
   22  C  2  X     -1.1266447325     0.5053777722     0.3345621303    -0.5366001810     0.0886384737
   23  C  2  Y     -0.2481071428     0.0019937216    -0.3949402616    -0.1877124776     0.5544928081
   24  C  2  Z      0.7452698067    -0.5585788017     0.1742159475     0.5132346539    -0.1870400020
   25  C  2 XX      0.0161523605     0.0034881933    -0.0119191437     0.0201264010     0.0081929963
   26  C  2 YY      0.0012712820    -0.0002494735     0.0172987607     0.0186154051    -0.0005669143
   27  C  2 ZZ      0.0208275540     0.0022008739    -0.0100473911     0.0207293845     0.0058440240
   28  C  2 XY      0.0147249683    -0.0003858785    -0.0145490654    -0.0147278070     0.0113628277
   29  C  2 XZ     -0.0095034341    -0.0015535571    -0.0058154376     0.0101407721    -0.0057986158
   30  C  2 YZ     -0.0093157162     0.0012835492     0.0073587791     0.0095122883     0.0010441753
   31  C  3  S     -0.0304271918     0.0636397422    -0.0456332377     0.0095517730    -0.0091507400
   32  C  3  S     -0.0061648963    -0.0579448664    -0.0390715271     0.0164831289     0.0478594119
   33  C  3  S      2.1541232802    -2.5973225990     3.2903109314    -0.6908080734    -0.8804790773
   34  C  3  X     -0.1325467208     0.1117197910     0.1965917925     0.0641457216     0.1744656733
   35  C  3  Y      0.0163308414    -0.2322797911     0.0615411757     0.0291770673    -0.0115588951
   36  C  3  Z      0.0786957379    -0.0616239330     0.0616248539    -0.0926357557    -0.0414859401
   37  C  3  X     -0.5453870485     0.4877620307     0.9298411863     0.2949361978     1.2527433023
   38  C  3  Y      0.4987169827    -1.1713641760     0.9581684884    -0.0499909596    -0.6219383385
   39  C  3  Z      0.0174199510     0.2053267560    -0.2262364104    -0.3523878687     0.2797242043
   40  C  3 XX      0.0091206138    -0.0040046105    -0.0074328025    -0.0038639386    -0.0130519725
   41  C  3 YY     -0.0042104891    -0.0037014304    -0.0033211220     0.0054082873     0.0193551177
   42  C  3 ZZ     -0.0004872589    -0.0092043153     0.0097898880    -0.0005435409     0.0017964991
   43  C  3 XY      0.0072589949    -0.0025343454    -0.0078876977    -0.0124859881    -0.0007472821
   44  C  3 XZ     -0.0082401899     0.0085254218     0.0091477191     0.0019494288     0.0172708364
   45  C  3 YZ      0.0003500016     0.0180522615    -0.0041363357     0.0029119740    -0.0042706618
   46  C  4  S      0.0040244409     0.0101190220    -0.0382051442    -0.0027422897    -0.0226030061
   47  C  4  S      0.0264200564    -0.0395640020     0.1812678727    -0.0153100709     0.0600691149
   48  C  4  S     -0.8239625425     0.5445587766    -0.3861219533     0.6015272830     0.9227022496
   49  C  4  X     -0.0486910176     0.0392130281    -0.0066566413    -0.0137212862    -0.0020235499
   50  C  4  Y     -0.0220860163    -0.0350695246    -0.0105726245     0.0384767377     0.0194814286
   51  C  4  Z     -0.0268719253     0.1219963541     0.0628919112    -0.0024794359     0.1140946880
   52  C  4  X     -0.3135312122     0.5254018215    -0.2953817526    -0.0252208923     0.3809910900
   53  C  4  Y     -0.1911498566     0.1061316160    -0.3916057233     0.3612167603     0.1482812476
   54  C  4  Z     -0.2706431510     0.8382676366     0.0569386340    -0.0313952441     0.7550458310
   55  C  4 XX     -0.0056225403    -0.0036516846     0.0111592068     0.0034413706     0.0116661805
   56  C  4 YY     -0.0055789140     0.0097587654     0.0274645472    -0.0014659136     0.0094870563
   57  C  4 ZZ      0.0122474820    -0.0092106698    -0.0093900091    -0.0036053553    -0.0018561629
   58  C  4 XY      0.0044093690    -0.0061330667     0.0174735624     0.0026254329     0.0017937501
   59  C  4 XZ      0.0032942703    -0.0033060878    -0.0024628118    -0.0002705618     0.0026669364
   60  C  4 YZ     -0.0070567435    -0.0138985799     0.0072833797     0.0033660907    -0.0058586320
   61  C  5  S      0.0069756826    -0.0252339868    -0.0482355376     0.0067803770     0.0161371689
   62  C  5  S      0.0197547810     0.0917227832     0.2050274834    -0.0328268728    -0.0554155610
   63  C  5  S     -0.3367639189    -0.4136929691     0.5061273458    -0.2271164675    -0.2402301959
   64  C  5  X      0.0253237897     0.0184844273     0.1160612871     0.0335023662     0.0042442977
   65  C  5  Y     -0.0583599997    -0.0831857376     0.0757291581     0.0124530987    -0.0773810880
   66  C  5  Z     -0.0560200000    -0.0251143340     0.0653537716    -0.0372559389    -0.0709415448
   67  C  5  X     -0.1076411379    -0.4039745367     0.2893133868     0.1418604837    -0.0907558202
   68  C  5  Y     -0.3433856028    -0.4544413705     0.2044919172     0.3914657319    -0.2200030780
   69  C  5  Z     -0.1696184019    -0.5090804846     0.2712841904    -0.1087474836    -0.3634325740
   70  C  5 XX     -0.0016590208     0.0076071641     0.0113189645    -0.0052032757    -0.0064634441
   71  C  5 YY      0.0042436901    -0.0133609083     0.0064525156    -0.0009490564    -0.0086980058
   72  C  5 ZZ     -0.0018026450     0.0184151218     0.0208040310    -0.0011495693     0.0022017708
   73  C  5 XY      0.0011643255    -0.0061205686    -0.0063493805    -0.0004692382    -0.0038233845
   74  C  5 XZ      0.0065809281     0.0092053265     0.0145105108    -0.0073840117    -0.0039745864
   75  C  5 YZ      0.0118963063     0.0027255222    -0.0174900491    -0.0060209753    -0.0034217507
   76  C  6  S     -0.0080513493    -0.0544913360    -0.0333148740     0.0504682331     0.0231426212
   77  C  6  S      0.0158695118     0.0243356978    -0.0240668888    -0.0475503907    -0.0387662524
   78  C  6  S      0.3426960400     2.6108569676     2.0334429339    -1.9048735985    -0.3011530347
   79  C  6  X     -0.1626791035    -0.0038858427     0.1560646843     0.0291919078    -0.0973513467
   80  C  6  Y     -0.0603822464    -0.1232539867    -0.0120107640     0.0120404019     0.0647794060
   81  C  6  Z      0.0621382577     0.2092576134     0.1191496284    -0.0685090668     0.0023080924
   82  C  6  X     -0.9797755998     0.0969243717     1.1141486771    -0.2396776218    -0.6936910985
   83  C  6  Y     -0.3476642829    -1.0762757390    -0.4354380657     0.2408295992     0.2051025948
   84  C  6  Z      0.5902047207     0.6911441153     0.7722927080    -0.2984087634    -0.1237505691
   85  C  6 XX      0.0092491659    -0.0021735848    -0.0036017003    -0.0027760911    -0.0011977118
   86  C  6 YY      0.0037123238     0.0202492869     0.0070588233    -0.0155817254     0.0076109698
   87  C  6 ZZ     -0.0092175127    -0.0088535841    -0.0045744684     0.0036241855    -0.0153271361
   88  C  6 XY     -0.0153096838     0.0042424504     0.0229703468     0.0057202859    -0.0189513601
   89  C  6 XZ     -0.0022994078    -0.0038957101     0.0085412180    -0.0025950570    -0.0012832792
   90  C  6 YZ      0.0133360637     0.0007611006     0.0078380488    -0.0054626942    -0.0037993662
   91  C  7  S      0.0440820537    -0.0072444458     0.0434484264    -0.0375813460    -0.0049868172
   92  C  7  S     -0.0377002356     0.0171163970     0.0015382341     0.0450039639     0.0109401354
   93  C  7  S     -1.8078301940     0.0233784688    -2.7481358271     1.2457080734     0.7231617857
   94  C  7  X     -0.0199372358     0.0194697172    -0.0301849716     0.0118980046    -0.0034962924
   95  C  7  Y     -0.0019562197    -0.2118086329    -0.0059079911    -0.0223747446    -0.0601629499
   96  C  7  Z      0.1379756464     0.0688860950     0.0781734354    -0.0976969744     0.0052207057
   97  C  7  X      0.0059244287     0.0338714726    -0.6123049881     0.1502346510    -0.1504764621
   98  C  7  Y      0.4379632975    -1.4568125989     0.4013537692    -0.0494890872    -0.3364854263
   99  C  7  Z      0.8989587327     0.5849680401     1.0641018034    -0.5798246349    -0.3781618157
  100  C  7 XX     -0.0148997818     0.0021450971    -0.0173730715     0.0106565816     0.0116209861
  101  C  7 YY      0.0032162973    -0.0181503615     0.0040760184     0.0026201017    -0.0077619110
  102  C  7 ZZ     -0.0026546509     0.0194786446     0.0026449221    -0.0005693058     0.0022154033
  103  C  7 XY     -0.0023943367    -0.0009421648    -0.0036073833     0.0011641668    -0.0185951122
  104  C  7 XZ      0.0041395928     0.0013821510    -0.0096668315     0.0053428586    -0.0000650126
  105  C  7 YZ     -0.0025941747    -0.0194939170    -0.0045317466     0.0078040458     0.0048771852
  106  C  8  S     -0.0240778793    -0.0051377883    -0.0017931688     0.0563184648    -0.0017187036
  107  C  8  S      0.0647097346     0.0150702127    -0.0178437082    -0.0952708129     0.0094974212
  108  C  8  S     -0.1683002425    -0.5556292889     0.2114955134    -1.9227149753    -0.1125847056
  109  C  8  X     -0.0666496028    -0.0455852332    -0.1275892448     0.0069855078     0.0050309728
  110  C  8  Y     -0.0784766356     0.0832800030     0.0325813597     0.0216769974     0.0195155439
  111  C  8  Z     -0.0365550092     0.0439742505    -0.0908920869    -0.1316410116     0.0189467587
  112  C  8  X     -1.0956381774    -0.1918294965    -0.8186213170    -1.1845215199     0.4810783892
  113  C  8  Y     -1.0290171269     0.1099932501    -0.2591704507    -0.9236885088     0.2580434899
  114  C  8  Z      0.9865123980     0.2752807218     0.3914836049     0.9306492163    -0.4971838307
  115  C  8 XX      0.0023467061     0.0018157325    -0.0013812002    -0.0116748106    -0.0034084214
  116  C  8 YY     -0.0013924208     0.0001879437     0.0048938286    -0.0154971180     0.0006423776
  117  C  8 ZZ      0.0046884792    -0.0027982995    -0.0047066942    -0.0126069415     0.0057271250
  118  C  8 XY      0.0056281230     0.0023984557    -0.0010226291     0.0151197905    -0.0035142338
  119  C  8 XZ     -0.0004165780    -0.0024201568    -0.0079105094    -0.0161122914     0.0063632115
  120  C  8 YZ     -0.0037096006    -0.0029253677    -0.0033891339    -0.0242637827     0.0044364281
  121  N  9  S      0.0136112804     0.0094872237     0.0045884699     0.0670539666    -0.0141549088
  122  N  9  S     -0.0467996234     0.0020209836    -0.0219193869     0.0835584802    -0.0197497427
  123  N  9  S      1.6574640436     0.4205200373     0.7013681194     2.2837247357    -0.5858061578
  124  N  9  X      0.0417857747     0.0025677098    -0.0572563471     0.1201722927     0.0003138337
  125  N  9  Y     -0.0602139752     0.0710312539     0.0219814605     0.0045626970    -0.0161612919
  126  N  9  Z     -0.0287824385     0.0419373162    -0.0526965105    -0.0904069065     0.0002963499
  127  N  9  X     -0.3424920501    -0.0689701870     0.0171381840    -0.4854352688     0.1003082373
  128  N  9  Y     -0.1636002354    -0.1973871902    -0.1839797078    -0.3513910785     0.1293348168
  129  N  9  Z      0.3363512742     0.0020767535     0.2041371604     0.5174860196    -0.0809513317
  130  N  9 XX     -0.0048396985     0.0012083121     0.0021979729     0.0029565793     0.0006433211
  131  N  9 YY     -0.0090788388    -0.0055600304    -0.0051625663    -0.0057290440    -0.0003234964
  132  N  9 ZZ     -0.0126340002    -0.0011897443    -0.0092408904    -0.0095339146     0.0018580683
  133  N  9 XY      0.0059545086     0.0000682264     0.0020506004     0.0089577265    -0.0026222471
  134  N  9 XZ     -0.0042621613    -0.0040625767    -0.0022204359    -0.0100106481     0.0016245875
  135  N  9 YZ     -0.0053589498    -0.0010673705     0.0010798212    -0.0108127491     0.0016567217
  136  C 10  S     -0.0664278005     0.0321800510    -0.0171538687     0.0013465960    -0.0763063976
  137  C 10  S      0.2080966282    -0.0666159592     0.0854715612     0.0301882664     0.0379845221
  138  C 10  S      0.0586142492    -0.3532391633    -0.2675050014    -0.8544340894     2.9658571625
  139  C 10  X     -0.0539685203     0.0210569923     0.0759334888     0.1104897418    -0.0594613754
  140  C 10  Y     -0.0320959290    -0.0191343409     0.0062319805     0.0268407163     0.1635651012
  141  C 10  Z     -0.0983408824    -0.1583767205     0.0918007815     0.0587011131     0.0355415563
  142  C 10  X     -0.4195285008     0.1292178310    -0.0452259197     0.8699433060    -1.2327550251
  143  C 10  Y     -0.1753484194     0.0738020439    -0.1711798664     0.0046035482     1.6511652507
  144  C 10  Z     -0.1278479311    -0.3453526174     0.3947367540    -0.0044680575     0.2410263861
  145  C 10 XX      0.0208149151    -0.0026254082    -0.0050321288     0.0110033397    -0.0031790371
  146  C 10 YY      0.0043815132    -0.0043172326     0.0230531141    -0.0056345264     0.0014118681
  147  C 10 ZZ      0.0153992820    -0.0054520617     0.0004385452    -0.0008605555     0.0215274045
  148  C 10 XY     -0.0082867784    -0.0017503982    -0.0080784114    -0.0038153822     0.0234860836
  149  C 10 XZ     -0.0018086792    -0.0053269895     0.0039752013    -0.0061798841     0.0073672695
  150  C 10 YZ      0.0032734905     0.0009669200    -0.0056501257     0.0025774308    -0.0074976198
  151  C 11  S      0.0282477224    -0.0020110534     0.0228643442     0.0313854062     0.0558185949
  152  C 11  S     -0.0365162114     0.0185562115    -0.0232155352    -0.0130686232    -0.1884304768
  153  C 11  S      0.0597610052    -0.3585505379    -0.0569903955    -1.5486318527    -0.5384211536
  154  C 11  X     -0.0066044668    -0.0199371021     0.0248218506    -0.1074271181    -0.0000310104
  155  C 11  Y     -0.0366199245    -0.0161023246     0.0021913938    -0.0990798370     0.0940456269
  156  C 11  Z      0.0584873090     0.0667341337    -0.0616264354    -0.0874338968    -0.0053258194
  157  C 11  X     -0.0601840133     0.0064799696    -0.0609021334     0.0540337636     0.1363407872
  158  C 11  Y     -0.6262025997    -0.1112098331    -0.2190601825    -0.5828812186    -0.3914612880
  159  C 11  Z      0.2848241058     0.2330000673    -0.1846812993    -0.1058316856    -0.0641528906
  160  C 11 XX      0.0029087244     0.0024894459     0.0039270484    -0.0017117336     0.0082131817
  161  C 11 YY     -0.0026455080     0.0043984983    -0.0019944893    -0.0013915127    -0.0388595253
  162  C 11 ZZ     -0.0074019447    -0.0035751332    -0.0039571645    -0.0034491801    -0.0055916977
  163  C 11 XY      0.0127366287     0.0046851784    -0.0007562644     0.0090217345    -0.0151586361
  164  C 11 XZ     -0.0002765023     0.0055915039    -0.0069682551    -0.0056739886    -0.0043567404
  165  C 11 YZ      0.0038742868     0.0074676025    -0.0062522681    -0.0028648044     0.0041291318
  166  C 12  S      0.0513057439    -0.0184096035     0.0055631239    -0.0161038910     0.0415688340
  167  C 12  S     -0.0831272385     0.0296648066     0.0061261963     0.0238633527    -0.1837391412
  168  C 12  S     -0.8784399502     0.4589061877    -0.3035932080     1.0019461342    -0.0786497864
  169  C 12  X      0.0549913716     0.0088112766     0.0385440290    -0.0511956764    -0.0978779530
  170  C 12  Y     -0.0145048544    -0.0002468183     0.0461841423    -0.0742121697     0.0291408923
  171  C 12  Z      0.0983759626     0.1001782567    -0.1080367263    -0.0782870756    -0.0203328474
  172  C 12  X      0.5853614643    -0.2843141269     0.3355504778    -0.4615225303     0.1272182108
  173  C 12  Y     -0.1895597616     0.2691189987    -0.0587294358     0.1480104463     0.3533904683
  174  C 12  Z      0.1104042487     0.2474496158    -0.2831620353    -0.0802527107    -0.1583609216
  175  C 12 XX     -0.0115489116     0.0050789809     0.0055111684     0.0085569887    -0.0287278021
  176  C 12 YY      0.0007316293    -0.0043225047    -0.0041266032     0.0014223359     0.0003449173
  177  C 12 ZZ     -0.0090635415     0.0065200714    -0.0048074809    -0.0018643921    -0.0064296327
  178  C 12 XY      0.0069799025    -0.0061402403     0.0129783252    -0.0013820691    -0.0122720921
  179  C 12 XZ     -0.0048051686    -0.0068936323     0.0023095599    -0.0003995863     0.0106085151
  180  C 12 YZ     -0.0080687637    -0.0035362285     0.0027737187     0.0039710559     0.0067143124
  181  C 13  S     -0.0183041049     0.0043952310    -0.0057234061     0.0085368843     0.0038746291
  182  C 13  S      0.0380645957    -0.0064290202     0.0064725844     0.0080970253    -0.0622459910
  183  C 13  S     -0.4676464094     0.2854907813    -0.0945383025    -0.2045495468    -0.3889672555
  184  C 13  X     -0.0174871346    -0.0192166107     0.0350512390    -0.0031723405    -0.0948842380
  185  C 13  Y     -0.0406567238     0.0123526558    -0.0472748326     0.0203281865     0.0449429662
  186  C 13  Z     -0.0640947992    -0.0628064471     0.0582787947     0.0580235822     0.0350789943
  187  C 13  X     -0.3999003240     0.0669680675    -0.0392757227     0.1215789330    -0.8171995478
  188  C 13  Y     -0.4756626702     0.2062443916    -0.3568241483     0.0391157273    -0.0236603983
  189  C 13  Z     -0.0363269220    -0.2154552925     0.2102296044     0.1172271402     0.2493838888
  190  C 13 XX      0.0027670391    -0.0023226163    -0.0041724881     0.0000916825     0.0018053957
  191  C 13 YY      0.0006118773     0.0034194872     0.0059049499     0.0007752875    -0.0201156433
  192  C 13 ZZ      0.0021047952    -0.0014869114    -0.0005477284    -0.0000974807     0.0062109137
  193  C 13 XY      0.0060966670    -0.0027727060     0.0004074054    -0.0054464304     0.0189198816
  194  C 13 XZ     -0.0025895194    -0.0008953847     0.0028639710     0.0019996590     0.0008754517
  195  C 13 YZ      0.0052486376     0.0054530666    -0.0054865438    -0.0048587818    -0.0026754011
  196  C 14  S      0.0089828854     0.0042786717     0.0036743560     0.0033526506    -0.0386890681
  197  C 14  S     -0.0126323368    -0.0124637491    -0.0059244136     0.0019778091     0.0554265316
  198  C 14  S      0.7999765931    -0.2637743030     0.4107989769     0.1641630192     2.1500768985
  199  C 14  X     -0.0290236798     0.0364751156    -0.0076204308    -0.0028374295    -0.0593065146
  200  C 14  Y      0.0325444056    -0.0018999462     0.0154037095     0.0032544380     0.1011399017
  201  C 14  Z      0.0688540297     0.0532257682    -0.0538997776    -0.0551692514    -0.0115349621
  202  C 14  X     -0.4581735090     0.1679943728    -0.1462234123    -0.1286402974    -0.3547869401
  203  C 14  Y      0.4577942934    -0.0999891540     0.2839050064     0.0587168110     0.6032734371
  204  C 14  Z      0.2151749637     0.1205604589    -0.1361010644    -0.1189223871    -0.0200772670
  205  C 14 XX      0.0039651921    -0.0009747453    -0.0002352185    -0.0046481248     0.0031398575
  206  C 14 YY      0.0007189111    -0.0007213242     0.0016095094     0.0078616940    -0.0004467515
  207  C 14 ZZ     -0.0039568550    -0.0018200687    -0.0011140751    -0.0018324226     0.0150983505
  208  C 14 XY      0.0038199010    -0.0006187403     0.0019623143     0.0004893037    -0.0105340390
  209  C 14 XZ      0.0014015193     0.0037181339    -0.0045219925    -0.0020826469     0.0032423551
  210  C 14 YZ     -0.0037400010    -0.0024228764     0.0009261412     0.0019979300     0.0048125033
  211  C 15  S     -0.0129525830    -0.0030463219    -0.0055461711    -0.0175153741     0.0073939705
  212  C 15  S      0.0273102146    -0.0011367348     0.0226128069     0.0372971584    -0.0612064922
  213  C 15  S     -0.4867878420     0.2565194915    -0.3993565955     0.2094556470    -1.0666040386
  214  C 15  X      0.0485381214     0.0021577907     0.0109095443     0.0581598593    -0.0316918332
  215  C 15  Y     -0.0183436232    -0.0172226191     0.0100362068    -0.0241621242     0.1221455240
  216  C 15  Z     -0.0692049295    -0.0560288648     0.0400383058     0.0552649410    -0.0052425747
  217  C 15  X      0.6189599853    -0.0375222357     0.1943974904     0.3124027576     0.1244801532
  218  C 15  Y      0.2537172535    -0.0274108394     0.2294268944     0.2962657917     0.9433175017
  219  C 15  Z     -0.3411007992    -0.1511050598     0.0805707952     0.0440423958    -0.1163750428
  220  C 15 XX      0.0017551454     0.0010805861    -0.0019515300     0.0099287925    -0.0263724194
  221  C 15 YY     -0.0025423737    -0.0012304544     0.0030073574    -0.0015647471     0.0078773886
  222  C 15 ZZ      0.0040489529     0.0004888101     0.0001392145    -0.0009520021     0.0039857304
  223  C 15 XY      0.0032097662    -0.0007519477     0.0027927829     0.0057991823     0.0208465325
  224  C 15 XZ     -0.0029331254    -0.0033174792     0.0028754924     0.0039669752     0.0048231819
  225  C 15 YZ     -0.0012973106     0.0000547461    -0.0008946300    -0.0038778901    -0.0047403712
  226  H 16  S     -0.0312122134    -0.1215866345     0.0127310133     0.0239537236     0.0419493661
  227  H 16  S     -0.6505867572    -0.2144723371    -0.4058440132     0.6938327493    -0.2770011159
  228  H 17  S     -0.0043029596    -0.0303965401     0.1370641841     0.0188119351    -0.0156494000
  229  H 17  S     -0.1750817338     0.3767515997    -0.3794128734     0.0938160951     0.1667893500
  230  H 18  S      0.0142759444     0.0865393641     0.1423231169    -0.0243507195     0.0153994065
  231  H 18  S      0.0400535403    -0.2831328251     0.1107362316    -0.0763455808    -0.1262066642
  232  H 19  S      0.0365576904     0.1288203538    -0.0078767711     0.0114905935     0.0642264375
  233  H 19  S      0.3001194571     0.4236852495    -0.1358043069     0.4938955735    -0.2439573373
  234  H 20  S     -0.0731595931     0.0130268423     0.0049710185     0.0080849823     0.0775264806
  235  H 20  S      0.0447766783     0.0176872541    -0.0227799282    -0.0223625597    -0.1719797553
  236  H 21  S     -0.0024458104    -0.0097341017    -0.1007228081     0.0240324720     0.0200778913
  237  H 21  S     -0.0790681094     0.0076017242     0.4505825016    -0.0971048037     0.2375517856
  238  H 22  S      0.0698071498     0.0125747167     0.0292543052     0.0731934578    -0.1391898341
  239  H 22  S      0.9045401707     0.3605378298     0.3128348737     1.4887791941     0.3278011562
  240  H 23  S      0.0681289860    -0.0117322741     0.0663655737    -0.0026066099    -0.1374180806
  241  H 23  S      1.0332645978    -0.5310068892     0.6586949783    -0.8710108438     0.1370898963
  242  H 24  S     -0.0437459595     0.0189088009     0.0098957545     0.0099183115    -0.0332408886
  243  H 24  S     -0.5049562056     0.2162935976    -0.4402485679     0.1802165681    -0.0430043906
  244  H 25  S      0.0238658739    -0.0026779034     0.0126029846     0.0122037016     0.0343664703
  245  H 25  S      0.4972662265    -0.1099554816     0.1838043343     0.0761091598     0.1129162222
  246  H 26  S     -0.0243951872     0.0067557459    -0.0255934571    -0.0013140302    -0.0674198047
  247  H 26  S     -0.6640701451    -0.1165506844    -0.1021981348    -0.5477371716    -0.0046169632

                         76               77               78               79               80
                    0.2989849392     0.3025418521     0.3184859738     0.3244390984     0.3381188818
    1  C  1  S      0.0230501641     0.0298791975    -0.0005674393     0.0079656133     0.0322702002
    2  C  1  S      0.0278363762    -0.1867337511    -0.0434206309     0.0331650305    -0.0623791565
    3  C  1  S     -2.3862785162     0.7805512884     1.1788734594    -0.9460047112    -1.4009891186
    4  C  1  X      0.0681324525     0.0920745207    -0.0192512433    -0.0483171623    -0.0539554501
    5  C  1  Y     -0.0364325118    -0.0309291485    -0.0042999628    -0.0383187381     0.0268591663
    6  C  1  Z      0.0119807958    -0.1082776806     0.0359153258    -0.0739847191     0.1192985155
    7  C  1  X      3.7662200019    -0.8400748663     0.2969510290     0.8384401280    -2.5305557704
    8  C  1  Y     -3.1406488362     1.8357009708    -0.5014500292     0.3950013350     2.1112463296
    9  C  1  Z     -0.3907178000    -0.5438463542     0.1685735808    -0.5865079628     0.8301898379
   10  C  1 XX      0.0061811221     0.0032447806     0.0247816966    -0.0264035500    -0.0070552666
   11  C  1 YY      0.0032369899    -0.0327895107    -0.0244152480     0.0291807403     0.0023076875
   12  C  1 ZZ     -0.0142018052    -0.0064294676    -0.0021656778    -0.0021270110    -0.0083553847
   13  C  1 XY     -0.0132143696     0.0163977302     0.0048872041    -0.0047787067     0.0155664223
   14  C  1 XZ     -0.0038274995    -0.0029668697    -0.0067495627     0.0015113939     0.0009819803
   15  C  1 YZ     -0.0023232580     0.0050646858     0.0033850513    -0.0085968821    -0.0138669963
   16  C  2  S     -0.0356432009    -0.0157863269     0.0170328943    -0.0344339384    -0.0256597482
   17  C  2  S      0.0144095724    -0.0667835717    -0.1457883427     0.2094446546    -0.0121026386
   18  C  2  S      3.8629772363     1.5050196265     1.0264976722    -2.2438129781     1.4089911098
   19  C  2  X     -0.1411118743    -0.0602206912     0.0214801676    -0.0023927453     0.0524529530
   20  C  2  Y     -0.0115440389     0.2301606650     0.0552513419    -0.0751133164    -0.0778704957
   21  C  2  Z      0.0026153480     0.0672379232    -0.0812145526     0.0648542314    -0.1480248901
   22  C  2  X     -3.0736382984     1.1666064055     0.0730362147    -0.8979566774     2.5566488585
   23  C  2  Y     -1.5572159758     2.3546253509     0.0739304408    -0.4296847754     0.9386969869
   24  C  2  Z      2.0841236536    -1.5092219469    -0.1985415910     0.8455519751    -2.0993182111
   25  C  2 XX      0.0044455633     0.0067588298    -0.0095821371     0.0105469322    -0.0020034381
   26  C  2 YY      0.0059345201    -0.0033941216    -0.0069051079     0.0125629150    -0.0049259743
   27  C  2 ZZ      0.0101820383    -0.0075259367    -0.0065711679     0.0117194908     0.0052265084
   28  C  2 XY      0.0021149403    -0.0090498427    -0.0021095481     0.0016488411    -0.0015811115
   29  C  2 XZ      0.0111831230     0.0073150996     0.0064498452    -0.0032173054     0.0049413597
   30  C  2 YZ      0.0048069675     0.0087796862     0.0061076938    -0.0074376766     0.0043880564
   31  C  3  S     -0.0251433487    -0.0474371480    -0.0159605149     0.0396665889    -0.0300456533
   32  C  3  S     -0.1505589551     0.1481874793     0.1083387371    -0.1585266153     0.0660176631
   33  C  3  S      4.7319970180     0.0280312553    -0.2497694013     0.3844228996     0.2575152293
   34  C  3  X      0.0573743302     0.0620786037     0.0570882293     0.0339126634    -0.0902964907
   35  C  3  Y      0.0414818070     0.0546581620    -0.1021702641     0.0366911252     0.0593220884
   36  C  3  Z     -0.0659886179    -0.0589363107    -0.1336771200     0.1562971040    -0.0654064843
   37  C  3  X      0.5770002635     0.3799677226    -0.5518482075     0.9860376323    -1.1846101869
   38  C  3  Y      1.3731965911     0.0075945397    -0.0148230757     0.0885714655    -0.2634726621
   39  C  3  Z     -1.8390080182     0.2587615288    -0.4663299123     0.2954292988    -0.3309833205
   40  C  3 XX     -0.0078178520     0.0063182109     0.0034918739    -0.0077994165     0.0043691431
   41  C  3 YY     -0.0021046705     0.0105869135     0.0058633395    -0.0097867553     0.0218677881
   42  C  3 ZZ     -0.0083485888     0.0175607352     0.0140499998    -0.0165115765    -0.0086044297
   43  C  3 XY      0.0025936586    -0.0047306501     0.0115585816    -0.0063731380    -0.0164901996
   44  C  3 XZ      0.0009580132     0.0080213711    -0.0066292510     0.0076228712    -0.0119445818
   45  C  3 YZ      0.0041091293     0.0107070299     0.0004586419    -0.0019264399     0.0105518795
   46  C  4  S      0.0094600388     0.0027387242     0.0339286911    -0.0484902387     0.0413535595
   47  C  4  S      0.0343096652    -0.0451788180    -0.1009236959     0.1777883231    -0.0704779815
   48  C  4  S     -3.1675801602     0.5700815767    -1.2391991578     0.7889892887    -1.5904918916
   49  C  4  X     -0.0267048634    -0.0748971442    -0.0264731919     0.0740136081    -0.0921504534
   50  C  4  Y     -0.0014621961    -0.0236222461    -0.0442477493     0.0420174578    -0.0122720571
   51  C  4  Z      0.0178664951     0.0977619390    -0.0417767795     0.0502948284    -0.1233332144
   52  C  4  X     -0.9170320543     0.0402963976    -0.4381909397     0.6211690429    -0.7088843210
   53  C  4  Y     -0.9836347198     0.1885892178    -0.4232353905     0.1143864526    -0.5902758449
   54  C  4  Z     -0.3298285344     0.2846374783    -0.2487214768     0.6194082432    -0.6889975504
   55  C  4 XX     -0.0013259837     0.0108232108     0.0023119912    -0.0031413603    -0.0121828655
   56  C  4 YY     -0.0000675107    -0.0152441772    -0.0133767994     0.0289640716    -0.0045476436
   57  C  4 ZZ     -0.0055592872     0.0013291580    -0.0114113672     0.0093901264    -0.0079550278
   58  C  4 XY      0.0021048305    -0.0020843823    -0.0059543980     0.0041392680     0.0062410751
   59  C  4 XZ     -0.0052252416     0.0098490533    -0.0003334877    -0.0067309789     0.0065640510
   60  C  4 YZ     -0.0010421589    -0.0070258687    -0.0037805915    -0.0016908481     0.0075023055
   61  C  5  S     -0.0113957904     0.0328824705    -0.0092848171     0.0010632397    -0.0427169243
   62  C  5  S     -0.0541817104    -0.1123149127    -0.0682494048     0.1080402020     0.0914888550
   63  C  5  S      3.1360856686    -1.0838156319     1.4552775790    -0.9098991733     1.4334412619
   64  C  5  X      0.0342881017    -0.0229770774     0.0011999479    -0.0132717997     0.0721497766
   65  C  5  Y     -0.0023475838    -0.0406473187     0.0434007762    -0.1142402668     0.0812568171
   66  C  5  Z     -0.0010182404    -0.0805068615     0.0370330030    -0.0406573222     0.0958765973
   67  C  5  X      0.9657592565    -0.4486171573     0.4270906536    -0.4118059699     0.6466335609
   68  C  5  Y     -0.3541445371    -0.4516017152    -0.1840465662    -0.1123313161     0.1164334202
   69  C  5  Z      0.8760772724    -0.6672187024     0.4818526256    -0.3793136807     0.8166170163
   70  C  5 XX     -0.0045679888    -0.0029490662     0.0013731120    -0.0044242359     0.0133631059
   71  C  5 YY     -0.0000961416    -0.0129891956    -0.0048104281     0.0053526859     0.0129854706
   72  C  5 ZZ      0.0041922970    -0.0098203973    -0.0045520817     0.0121284086     0.0011824849
   73  C  5 XY     -0.0025333489     0.0093978947     0.0033594987    -0.0079634829     0.0020806153
   74  C  5 XZ     -0.0050052810    -0.0007003186    -0.0045624407     0.0068895222    -0.0032986285
   75  C  5 YZ      0.0028188245     0.0119334763     0.0080744302    -0.0130501111     0.0015014806
   76  C  6  S      0.0401439926    -0.0205066968     0.0039917679     0.0086242464     0.0186367727
   77  C  6  S      0.0651931735     0.0597278042     0.0344480117    -0.0665760612    -0.0635031930
   78  C  6  S     -4.3889782463     1.2263725958    -0.9527241302     0.3941386967     0.7436716210
   79  C  6  X     -0.0789717924    -0.1332557271     0.0008474195    -0.0036964710     0.0408407934
   80  C  6  Y      0.0912055996    -0.0774605414    -0.0125063445     0.0240779990     0.0608895526
   81  C  6  Z      0.1139683635    -0.0208367107     0.0593412837    -0.0595321413     0.0445954069
   82  C  6  X     -0.9571219479    -1.0893910285     0.1937917983    -0.2981062724     1.1457771417
   83  C  6  Y      1.9856779853    -1.0032114239     0.3528260585    -0.0705757613    -0.1105636049
   84  C  6  Z      0.6150718757     0.4315624570     0.3200146168    -0.6392586488     0.7136453654
   85  C  6 XX      0.0073952861     0.0183092663     0.0042431696    -0.0099970157    -0.0047178215
   86  C  6 YY     -0.0040064628     0.0003056225    -0.0031274531     0.0006037087     0.0015100358
   87  C  6 ZZ     -0.0039457428     0.0019224991     0.0037150874    -0.0064255822    -0.0069867090
   88  C  6 XY     -0.0017876534    -0.0129876412     0.0085566072    -0.0062182572     0.0051498317
   89  C  6 XZ     -0.0077309591    -0.0061419676    -0.0000764929    -0.0059792215     0.0100702653
   90  C  6 YZ      0.0131946951     0.0082275154     0.0019696853    -0.0111882841     0.0167731335
   91  C  7  S      0.0089045687     0.0137620721    -0.0088412346    -0.0078715413     0.0013686989
   92  C  7  S     -0.0274546024     0.0098336622     0.0054744025     0.0257716371     0.0532367282
   93  C  7  S     -0.3334249221    -0.9217880804     0.4019355342     0.0212571758    -0.6734574342
[truncated: 881,466 more chars]
