# Supplementary material for: Simulating the Energy Capture Process in Push–Pull Norbornadiene-Quadricyclane Photoswitches
Source: J Phys Chem Lett. 2025 Apr 23;16(17):4315–25. doi: 10.1021/acs.jpclett.5c00634 (PMC12051204; doi:10.1021/acs.jpclett.5c00634)
Supplement: Supplementary file 4 — jz5c00634_si_004.zip [file jz5c00634_si_004.zip › PES_scans/MRSF-TDDFT/Compound_I/input_04.log]

   PyOQP started at 2025-02-01 20:28:42


          ***********************************************************
          *                                                         *
          *             OpenQP: Open Quantum Platform               *
          *                                                         *
          *                Version: 1.0 Aug, 2024                   *
          *                                                         *
          ***********************************************************
          *     The most efficient implementation of MRSF-TDDFT.    *
          ***********************************************************
          *                                                         *
          *   OpenQP was initiated by Prof. Cheol Ho Choi in 2012.  *
          *                                                         *
          *   It has since been developed by:                       *
          *   Dr. Vladimir Mironov                                  *
          *   Dr. Konstantin Komarov                                *
          *   Mr. Igor Gerasimov                                    *
          *   Dr. Hiroya Nakata                                     *
          *   Dr. Mohsen Mazaherifar                                *
          *                                                         *
          *   In 2024, Prof. Jingbai Li at Hoffmann Institute of    *
          *   Advanced Materials began developing PyOQP.            *
          *                                                         *
          ***********************************************************

                     Job Details:
                      Start Time: Sat Feb  1 20:28:42 2025    
                      Host: r21c01b02.bem2.kdm.wcss.pl  
                      Resources Allocated:
                        OpenMP Threads:   12

                    ++++++++++++++++++++++++++++++++++++++++
                      MODULE: apply_basis 
                      Setting up basis set information
                    ++++++++++++++++++++++++++++++++++++++++

     Basis Sets options
     ------------------
     Basis Set File: /home/mkochman/programs/openqp/openqp/share/basis_sets/def2-sv(p).basis
     Number of Shells  =     112     Number of Primitives  =     224
     Number of Basis Set functions  =     247
     Maximum Angluar Momentum =       2


                    ++++++++++++++++++++++++++++++++++++++++
                       MODULE: int1e
                       Computing H, S and T Matrices
                    ++++++++++++++++++++++++++++++++++++++++

                     ================================
                     Cartesian Coordinate in Angstrom
                     ================================
        ATOM     ZNUC           X              Y              Z
      --------------------------------------------------------------
          1      6.0     0.083544910     0.971008590     1.052016460
          2      6.0     0.062291780     2.290169060     0.555031490
          3      6.0    -1.229128980     0.767053450     1.793487510
          4      6.0    -2.146953340     0.699687790     0.572948170
          5      6.0    -2.139785280     1.958362690     0.033229570
          6      6.0    -1.317385970     2.859015920     0.922845960
          7      6.0    -1.534307100     2.213251480     2.302419750
          8      6.0     0.989225170     2.973710390    -0.247386500
          9      7.0     1.732063420     3.570528070    -0.901587110
         10      6.0     1.105591280    -0.055081920     0.905032220
         11      6.0     2.386137420     0.246505310     0.405367720
         12      6.0     0.838615700    -1.387388480     1.274712800
         13      6.0     1.804129580    -2.374840840     1.141007990
         14      6.0     3.066417040    -2.057032780     0.643923970
         15      6.0     3.351768520    -0.743578200     0.279927570
         16      1.0    -1.276288010    -0.051656120     2.505620460
         17      1.0    -2.526494080    -0.208150600     0.125134050
         18      1.0    -2.587488090     2.274352260    -0.900406120
         19      1.0    -1.434630190     3.933458790     0.808352560
         20      1.0    -2.556287330     2.319850990     2.673178100
         21      1.0    -0.820763570     2.562178700     3.052490060
         22      1.0     2.632100340     1.259926590     0.120540330
         23      1.0    -0.136272190    -1.657813570     1.659938950
         24      1.0     1.572480760    -3.394979030     1.427601780
         25      1.0     3.822682290    -2.828124050     0.543469580
         26      1.0     4.332751740    -0.485766680    -0.103912230

 ...... End Of One Electron Integrals ......


                    ++++++++++++++++++++++++++++++++++++++++
                       MODULE: Guess_Huckel
                       Initial guess using Huckel theory
                    ++++++++++++++++++++++++++++++++++++++++

 ...... End of initial orbital guess ......

   Step  CPU time (seconds):      0.000   Wall time (seconds):      0.000
   Total CPU time (seconds):      0.000   Wall time (seconds):      0.000

   ==============================================
      PyQOP: Orbital Guess
   ==============================================

   PyOQP guess type:                   huckel
   PyOQP guess file:                   compute orbitals
   PyOQP guess alpha:                  computed
   PyOQP guess beta:                   computed


   ==============================================
   PyOQP: Entering Electronic Energy Calculation
   ==============================================

   PyOQP natom:                        26
   PyOQP charge:                       0
   PyOQP basis:                        def2-sv(p)
    

   ==============================================
   PyOQP: Normal SCF steps
   ==============================================

   PyOQP method:                       tdhf
   PyOQP hf/functional:                dtcam-vaee
   PyOQP scf type:                     rohf
   PyOQP scf maxit:                    1000
   PyOQP scf multiplicity:             3
   PyOQP scf convergence:              1e-07
   PyOQP scf incremental:              True
   PyOQP diis type:                    cdiis
   PyOQP vdiis/cdiis switch:           0.3
   PyOQP vdiis/vshift switch:          0.003
   PyOQP cdiis/vshift_switch           0.3
   PyOQP vshift:                       0.0
   

                    ++++++++++++++++++++++++++++++++++++++++
                       MODULE: HF_DFT_Energy
                       Computing HF/DFT SCF Energy
                    ++++++++++++++++++++++++++++++++++++++++

     Lebedev grid-based DFT options
     ------------------------------
     XC functional: DTCAM-VAEE
     NRAD  =      96     NLEB  =     302
     THRESH=    0.00E+00
 
 The LibXC 6.2.2 version is used.
 S. Lehtola, C. Steigemann, M. J.T. Oliveira, and M. A.L. Marques.,  SoftwareX 7, 1–5 (2018)
 The libXC interfaces are described in the following article:
 Igor S. Gerasimov, Federico Zahariev, Sarom S. Leang, Anton Tesliuk, Mark S. Gordon, Michael G. Medvedev,
 Introducing LibXC into GAMESS (US),
 Mendeleev Commun., 2021, 31, 302–305
 
 The information about selected functionals:
The CAM version of B3LYP, tuned for excitations and properties exchange-correlation functional will be used with a coefficient   1.00000000E+00.
The functional has been described in the following articles:
[1] K. Okuno, Y. Shigeta, R. Kishi, H. Miyasaka, and M. Nakano.,  J. Photochem. Photobiol., A 235, 29 (2012); DOI: 10.1016/j.jphotochem.2012.03.003
[2] W. Park, A. Lashkaripour, K. Komarov, S. Lee, M. Huix-Rotllant, and C. H. Choi, J. Chem. Theory Comput., ??, ?? (2024); DOI: 10.1021/acs.jctc.4c00640
 
CAM-corrected functional is called
Yanai's notation of CAM parameters is used
The global hybrid part:                  5.00000000E-01
Additional long-range hybrid part:      -2.00000000E-01
Range-saparated factor:                  3.30000000E-01
 
     DFT Threshold         = 0.133E-08
   Step  CPU time (seconds):      0.779   Wall time (seconds):      0.089
   Total CPU time (seconds):      0.779   Wall time (seconds):      0.089

     SCF options
     ------------------
     SCF type = ROHF                 MaxIT =  1000
     MaxDIIS =     5                 Conv =   0.0000001000
     DIIS Type = c-DIIS
     vDIIS_cDIIS_Switch =  0.30000   vDIIS_vshift_Switch =  0.00300
     DIIS Reset Mod =    10          DIIS Reset Conv =   0.00500000
     VShift =  0.00000               VShift_cDIIS_Switch =  0.30000
     MOM =     F                     MOM_Switch =  0.00300


   Direct SCF iterations begin.
   =============================================================================================
    Iter         Energy            Delta E         Int Skip     DIIS Error     Shift     Method
   =============================================================================================
       1    -593.1905690980   -593.1905690980      52635978     0.63837070     0.000     SD
       2    -592.5794104052      0.6111586928      52603481     0.30286605     0.000     C-DIIS
       3    -591.1004951866      1.4789152186      52698739     0.37509564     0.000     C-DIIS
       4    -594.4920869250     -3.3915917384      52873084     0.15361197     0.000     C-DIIS
       5    -594.6351258352     -0.1430389101      53204466     0.05107015     0.000     C-DIIS
       6    -594.7542656168     -0.1191397816      53350387     0.02900798     0.000     C-DIIS
       7    -594.7778592633     -0.0235936465      53935013     0.01104511     0.000     C-DIIS
       8    -594.7817302962     -0.0038710328      54741953     0.00627913     0.000     C-DIIS
       9    -594.7832746999     -0.0015444038      56237181     0.00172938     0.000     C-DIIS
      10    -594.7834696731     -0.0001949732      60064624     0.00144547     0.000     C-DIIS
      11    -594.7835421861     -0.0000725130      62770563     0.00042325     0.000     C-DIIS
      12    -594.7835739980     -0.0000318119      60879480     0.00050334     0.000     C-DIIS
      13    -594.7835824189     -0.0000084209      69659403     0.00014688     0.000     C-DIIS
      14    -594.7835844044     -0.0000019856      67732451     0.00007766     0.000     C-DIIS
      15    -594.7835845106     -0.0000001062      74399230     0.00005338     0.000     C-DIIS
      16    -594.7835846888     -0.0000001782      78278207     0.00002446     0.000     C-DIIS
      17    -594.7835847049     -0.0000000161      85674996     0.00001001     0.000     C-DIIS
      18    -594.7835847118     -0.0000000068      83670901     0.00000266     0.000     C-DIIS
      19    -594.7835847124     -0.0000000006      97626103     0.00000235     0.000     C-DIIS
      20    -594.7835847086      0.0000000038      95518944     0.00000100     0.000     C-DIIS
      21    -594.7835847090     -0.0000000004      96602996     0.00000072     0.000     C-DIIS
      22    -594.7835847052      0.0000000038     107448081     0.00000093     0.000     C-DIIS
      23    -594.7835847069     -0.0000000017     108899611     0.00000051     0.000     C-DIIS
      24    -594.7835847053      0.0000000017     122565769     0.00000015     0.000     C-DIIS
      25    -594.7835846980      0.0000000073     119255863     0.00000007     0.000     C-DIIS
   ----------------------------------------------------------------
          SCF convergence achieved ....

 Final ROHF energy is     -594.7835846980 after  25 iterations


 DFT: XC energy              =       -49.3163447295
 DFT: total electron density =       102.0000004029
 DFT: number of electrons    =       102


          ===============================
          Molecular Orbitals and Energies
          ===============================

   -------------- Alpha Orbitals -------------

                          1                2                3                4                5
                  -14.7886152490   -10.6336923536   -10.6153226723   -10.6143506813   -10.6090891343
    1  C  1  S     -0.0000134181    -0.0109944201    -0.0009744123    -0.0026790397    -0.0689541603
    2  C  1  S      0.0004775928     0.0000986135    -0.0006399893     0.0001560410    -0.0036778209
    3  C  1  S     -0.0001447697    -0.0189665104     0.0188029851     0.0177367790    -0.0347291042
    4  C  1  X      0.0000826469     0.0001206024     0.0001998845     0.0001042662    -0.0003051418
    5  C  1  Y     -0.0000714158     0.0012122301    -0.0000655087    -0.0000113056    -0.0001189172
    6  C  1  Z      0.0000082567    -0.0006218634    -0.0002466714    -0.0000363682     0.0005768587
    7  C  1  X     -0.0058339702    -0.0020507948    -0.0024738328    -0.0049098563     0.0096684434
    8  C  1  Y      0.0071403999     0.0102602236     0.0004110131    -0.0013967683     0.0022360466
    9  C  1  Z      0.0007591563    -0.0009550896     0.0004794773     0.0035213035    -0.0053513490
   10  C  1 XX     -0.0000221907     0.0000111576     0.0000125703    -0.0002351692     0.0008581421
   11  C  1 YY      0.0000433853     0.0021336811    -0.0004856482    -0.0001454464    -0.0001026963
   12  C  1 ZZ      0.0000163727     0.0002262238     0.0000571523    -0.0000371057     0.0005527093
   13  C  1 XY      0.0000024005     0.0001020924     0.0003283908     0.0002174978     0.0003830503
   14  C  1 XZ      0.0000016675    -0.0000542559    -0.0000418037    -0.0000238687    -0.0008238662
   15  C  1 YZ      0.0000244776    -0.0008472552    -0.0000207161     0.0001592876    -0.0001775140
   16  C  2  S      0.0000073522    -0.9895731843     0.0170624368     0.0086872858     0.0018341898
   17  C  2  S      0.0011888449    -0.0432120168     0.0009680985    -0.0010294636     0.0003687142
   18  C  2  S      0.0209144825     0.0127610729    -0.0816619997    -0.0132477976     0.0271876041
   19  C  2  X      0.0002240949     0.0001304104     0.0013655753    -0.0003821187    -0.0001064441
   20  C  2  Y      0.0002403502     0.0005437236     0.0009431174     0.0004705849    -0.0001848629
   21  C  2  Z     -0.0000882908     0.0005846578    -0.0016166747     0.0003221602     0.0000957481
   22  C  2  X      0.0154112893    -0.0047012860    -0.0244910878     0.0202558594     0.0068752440
   23  C  2  Y      0.0107673408    -0.0042507087    -0.0127191159     0.0024665910     0.0066765281
   24  C  2  Z     -0.0135319646     0.0011243574     0.0209917514    -0.0119468330    -0.0062302961
   25  C  2 XX      0.0003764817    -0.0016930263     0.0015881868     0.0012682250    -0.0002443751
   26  C  2 YY      0.0002393558    -0.0018963791     0.0010087511     0.0004089876    -0.0000492710
   27  C  2 ZZ      0.0003619635    -0.0009298606     0.0013232516     0.0000624222     0.0000717916
   28  C  2 XY      0.0001728203    -0.0007471654     0.0012278791    -0.0007298657    -0.0001829531
   29  C  2 XZ     -0.0002151682     0.0015986586    -0.0012717631    -0.0005028075     0.0000975219
   30  C  2 YZ     -0.0001074740     0.0015713979    -0.0010309173     0.0001376872    -0.0000079136
   31  C  3  S     -0.0000089403    -0.0009549452     0.0031851611    -0.0003372502    -0.9676839466
   32  C  3  S     -0.0005108628     0.0003143597     0.0020920592     0.0018406791    -0.0481892260
   33  C  3  S     -0.0004586276     0.0005708659    -0.0182528187    -0.0176419253     0.0964756457
   34  C  3  X     -0.0000508654    -0.0001158757    -0.0000910638    -0.0000367251    -0.0002603320
   35  C  3  Y     -0.0000412230    -0.0001898430     0.0002646066    -0.0001512392    -0.0015826738
   36  C  3  Z      0.0001230735     0.0002289770    -0.0001251548     0.0001384396     0.0016314330
   37  C  3  X     -0.0001678941     0.0042153669    -0.0032698676    -0.0026488154     0.0032870735
   38  C  3  Y     -0.0004334853    -0.0032920515    -0.0063628765    -0.0034779449     0.0180618906
   39  C  3  Z      0.0001112581     0.0040108394     0.0047734223     0.0077364808    -0.0186981563
   40  C  3 XX     -0.0000619829     0.0000414908     0.0001904100     0.0001936906    -0.0010402151
   41  C  3 YY     -0.0000762821    -0.0003374922     0.0002586982    -0.0002573563    -0.0017333014
   42  C  3 ZZ     -0.0001028336    -0.0002176814     0.0002999681     0.0000123659    -0.0013985457
   43  C  3 XY     -0.0000295080    -0.0003254786    -0.0001365629     0.0000267764     0.0000370259
   44  C  3 XZ     -0.0000406439     0.0000471352     0.0001189149    -0.0000199010     0.0000854128
   45  C  3 YZ      0.0000044875     0.0004822412     0.0000031665     0.0005540021     0.0004042360
   46  C  4  S     -0.0000030451    -0.0004920206     0.0007075333    -0.0048732186    -0.1942091091
   47  C  4  S     -0.0001074221    -0.0002385912     0.0002302811     0.0001086822    -0.0099169371
   48  C  4  S      0.0028580879     0.0179984899     0.0016196076     0.0124918194    -0.0219126790
   49  C  4  X     -0.0000659837    -0.0001306755     0.0000816505    -0.0000365734    -0.0002265121
   50  C  4  Y      0.0000085884     0.0001531315    -0.0001242284    -0.0001066430    -0.0004083374
   51  C  4  Z     -0.0000728137    -0.0000686446     0.0002745632    -0.0001057977     0.0004012879
   52  C  4  X      0.0003171729     0.0034210869     0.0007118545     0.0025060949    -0.0070112386
   53  C  4  Y      0.0015129183     0.0059481209     0.0009957630     0.0026527250    -0.0023628458
   54  C  4  Z     -0.0000660504     0.0010905599     0.0011287095     0.0027225154    -0.0090549062
   55  C  4 XX     -0.0000535333    -0.0001456043    -0.0000213300    -0.0000410414     0.0004495239
   56  C  4 YY     -0.0000245245    -0.0000585237     0.0001069544    -0.0003174011    -0.0003860838
   57  C  4 ZZ     -0.0000076596     0.0000649220     0.0000007832    -0.0000358145     0.0010818201
   58  C  4 XY     -0.0000034336    -0.0001193987    -0.0000122902    -0.0003075249    -0.0001031352
   59  C  4 XZ     -0.0000353935    -0.0000382554     0.0001269986    -0.0000930371     0.0006910783
   60  C  4 YZ     -0.0000401993     0.0000662284     0.0000201104    -0.0001262974    -0.0001457287
   61  C  5  S     -0.0000000301    -0.0002364078     0.0004652313    -0.0194088516    -0.0238611656
   62  C  5  S      0.0002324649     0.0016168460    -0.0008845531    -0.0022230306    -0.0006148111
   63  C  5  S     -0.0071139084    -0.0266340118     0.0087336116    -0.0326028522     0.0074471673
   64  C  5  X      0.0000925190    -0.0002043795     0.0000519105     0.0001441991    -0.0001884266
   65  C  5  Y     -0.0000891697    -0.0001160159     0.0001452227     0.0005377736    -0.0002908489
   66  C  5  Z     -0.0000891029    -0.0001024255    -0.0000852242     0.0002421050    -0.0001327735
   67  C  5  X     -0.0019340992    -0.0080105937     0.0037089523    -0.0078417139     0.0017610340
   68  C  5  Y      0.0004090401     0.0031650333     0.0008874200    -0.0044074611     0.0010553883
   69  C  5  Z     -0.0024322215    -0.0088348300     0.0019384853    -0.0100994333     0.0025475821
   70  C  5 XX      0.0000834367    -0.0004409278     0.0000804259     0.0004093226    -0.0001299632
   71  C  5 YY      0.0000004320     0.0002176155    -0.0002157060     0.0008036804     0.0001815816
   72  C  5 ZZ     -0.0000436039     0.0002770824    -0.0002561618     0.0003932266    -0.0003068949
   73  C  5 XY     -0.0000536633    -0.0000599723     0.0001187704     0.0006222871     0.0001870976
   74  C  5 XZ     -0.0000634593    -0.0004323767     0.0000836277     0.0005310669    -0.0003793285
   75  C  5 YZ      0.0000012456     0.0001352784    -0.0001055688     0.0007969606     0.0000799818
   76  C  6  S     -0.0000143263    -0.0081976987     0.0099843337    -0.9894631642     0.0019973100
   77  C  6  S     -0.0005711416    -0.0038611456     0.0014789639    -0.0482682073     0.0018723800
   78  C  6  S      0.0117428095     0.0217230449    -0.0091775339     0.1002894615    -0.0101604853
   79  C  6  X      0.0001824544     0.0007218630     0.0002305806    -0.0003716156     0.0000795317
   80  C  6  Y      0.0000142999     0.0001969789     0.0001796413     0.0023327834     0.0002181847
   81  C  6  Z     -0.0000693550    -0.0004502444    -0.0003965592    -0.0000153744     0.0000720670
   82  C  6  X      0.0001363510    -0.0015977590     0.0001967764     0.0038737967    -0.0016744365
   83  C  6  Y     -0.0055019026    -0.0122260096     0.0033306428    -0.0274536775     0.0056492933
   84  C  6  Z      0.0008559265     0.0013688437     0.0012704641     0.0015223001     0.0021621527
   85  C  6 XX     -0.0001069253     0.0013744621     0.0000436753    -0.0012419024     0.0002425923
   86  C  6 YY     -0.0000936591    -0.0001730735     0.0000287227    -0.0019035882    -0.0007146766
   87  C  6 ZZ     -0.0000808046    -0.0001093866     0.0003564890    -0.0013468952     0.0003405888
   88  C  6 XY     -0.0000441076    -0.0007673621     0.0002235722    -0.0000177742     0.0000024538
   89  C  6 XZ      0.0000820630    -0.0004160429     0.0000056755     0.0000161223     0.0000233122
   90  C  6 YZ      0.0000052479     0.0003322445     0.0000040277     0.0000376461     0.0002202224
   91  C  7  S     -0.0000033589    -0.0004323907    -0.0000117505    -0.0069586227    -0.0080412898
   92  C  7  S     -0.0001463535     0.0007490851    -0.0000236208    -0.0010735428    -0.0009739922
   93  C  7  S     -0.0034802465    -0.0113326710     0.0077336348    -0.0262913675    -0.0251638284
   94  C  7  X     -0.0000071873    -0.0000368446    -0.0002214906     0.0000273728     0.0000575132
   95  C  7  Y     -0.0000546869    -0.0002145021    -0.0003363752     0.0000929275    -0.0000833656
   96  C  7  Z      0.0001063745     0.0004148612    -0.0000041633    -0.0002632273    -0.0000320165
   97  C  7  X      0.0005277284    -0.0050180525     0.0021782436    -0.0003928046    -0.0014066936
   98  C  7  Y     -0.0002241161    -0.0004418978    -0.0016189557    -0.0040374137     0.0089066205
   99  C  7  Z      0.0016525368     0.0044207466    -0.0020946207     0.0096518317     0.0043703858
  100  C  7 XX      0.0000298824    -0.0002068371    -0.0000997586    -0.0000792314    -0.0000442711
  101  C  7 YY     -0.0000252329     0.0002157019     0.0000276808     0.0005907433     0.0015302477
  102  C  7 ZZ     -0.0001096750    -0.0003568221     0.0000382198     0.0012381258     0.0001008272
  103  C  7 XY      0.0000362977     0.0000557501     0.0000275641     0.0000209645    -0.0003076313
  104  C  7 XZ     -0.0000874961     0.0003590679     0.0001314706    -0.0003085766    -0.0002485814
  105  C  7 YZ      0.0000011804    -0.0000917711     0.0001495424    -0.0008018961     0.0002207227
  106  C  8  S      0.0001874380    -0.0167151797    -0.9893331340    -0.0098164593    -0.0031146412
  107  C  8  S      0.0021487350    -0.0019714841    -0.0486722251     0.0006383897     0.0011428529
  108  C  8  S      0.0013036649    -0.0100047392     0.0371024678    -0.0081947884    -0.0118404077
  109  C  8  X     -0.0015099040    -0.0013173293    -0.0000669287    -0.0001860988     0.0000640996
  110  C  8  Y     -0.0010860538    -0.0009505471    -0.0000551935     0.0002697943     0.0000187785
  111  C  8  Z      0.0012777131     0.0012477034    -0.0000436046    -0.0000461056     0.0000245802
  112  C  8  X      0.0273396955    -0.0109846000    -0.0534216549     0.0114766540     0.0123373173
  113  C  8  Y      0.0207295057    -0.0082915012    -0.0427776414     0.0089307439     0.0092279062
  114  C  8  Z     -0.0235157700     0.0104672266     0.0467429718    -0.0095948609    -0.0112089238
  115  C  8 XX     -0.0001822691     0.0015275064    -0.0020286136     0.0000812219     0.0002032902
  116  C  8 YY      0.0002347218     0.0006550512    -0.0009096394     0.0000046145     0.0002267296
  117  C  8 ZZ      0.0000643626     0.0011253615    -0.0014825698     0.0002586526     0.0002043520
  118  C  8 XY     -0.0010125548     0.0013921110    -0.0025335790     0.0000115980    -0.0000364047
  119  C  8 XZ      0.0010768754    -0.0018665253     0.0028747863     0.0000841812     0.0000206983
  120  C  8 YZ      0.0008546883    -0.0012902602     0.0022012186     0.0002193343    -0.0000231527
  121  N  9  S     -0.9881487917     0.0000431850    -0.0005201790    -0.0000180898    -0.0000114030
  122  N  9  S      0.0464137310    -0.0021382810    -0.0005342339     0.0006070021     0.0005173089
  123  N  9  S     -0.0535380607     0.0213250429     0.0676554405    -0.0122946712    -0.0123502907
  124  N  9  X      0.0026225214    -0.0007850755     0.0011991849     0.0000426728     0.0000132706
  125  N  9  Y      0.0021535838    -0.0006139070     0.0009987849     0.0000420682     0.0000137991
  126  N  9  Z     -0.0023455256     0.0005988478    -0.0010494549    -0.0000588868     0.0000297383
  127  N  9  X      0.0089513563    -0.0042436856    -0.0147405559     0.0020000999     0.0021414076
  128  N  9  Y      0.0076135669    -0.0033079989    -0.0117893999     0.0017925434     0.0018568174
  129  N  9  Z     -0.0080984666     0.0032386853     0.0130566184    -0.0019808061    -0.0016534789
  130  N  9 XX     -0.0029779298    -0.0006869670    -0.0005494781     0.0001514812     0.0000679581
  131  N  9 YY     -0.0032397131    -0.0006684289    -0.0007291268     0.0000968561     0.0000861222
  132  N  9 ZZ     -0.0031346755    -0.0006553658    -0.0006703201     0.0000950143     0.0001138790
  133  N  9 XY      0.0005775526    -0.0002352785     0.0005673458    -0.0000600050    -0.0000731964
  134  N  9 XZ     -0.0006453003     0.0002632269    -0.0005980998     0.0000234668     0.0000501047
  135  N  9 YZ     -0.0004905559     0.0002570438    -0.0004966781     0.0000463222     0.0000455379
  136  C 10  S     -0.0000107724     0.0002059721     0.0007899190     0.0003803222    -0.0022519729
  137  C 10  S      0.0003567681     0.0004273257     0.0001208895     0.0004225153    -0.0003822120
  138  C 10  S      0.0038960762     0.0087202055    -0.0008463353    -0.0033647273     0.0079818286
  139  C 10  X     -0.0000038832     0.0003024682    -0.0000565576    -0.0001637631    -0.0000967822
  140  C 10  Y      0.0000043395     0.0002518944     0.0000886619     0.0001684227    -0.0000478755
  141  C 10  Z     -0.0000088110    -0.0002262797    -0.0000666704     0.0000857308     0.0001286320
  142  C 10  X     -0.0039896209    -0.0128183988     0.0042687171     0.0048167976    -0.0047970081
  143  C 10  Y      0.0040301467     0.0000883517     0.0026302313    -0.0004002064     0.0011164224
  144  C 10  Z      0.0005269084     0.0047947659    -0.0020383418    -0.0022906034     0.0013175365
  145  C 10 XX      0.0000759005    -0.0000892432     0.0001226195     0.0001191773     0.0002171981
  146  C 10 YY      0.0000525483     0.0001507813     0.0002233502     0.0001104706     0.0000043556
  147  C 10 ZZ      0.0000379622     0.0000360851     0.0000784107     0.0001235855     0.0000286934
  148  C 10 XY     -0.0000482323     0.0000254962     0.0000327076     0.0000247479    -0.0001191678
  149  C 10 XZ     -0.0000191103     0.0001261391    -0.0000524426     0.0000193241    -0.0000542197
  150  C 10 YZ      0.0000164678     0.0000215429    -0.0000755365    -0.0000131525     0.0001413356
  151  C 11  S     -0.0000071853     0.0003947422     0.0000782685    -0.0001450617    -0.0000449600
  152  C 11  S      0.0002825196     0.0005247349    -0.0000278914    -0.0002265606     0.0002669500
  153  C 11  S      0.0010580534     0.0093317983     0.0005834041    -0.0006960192     0.0014445121
  154  C 11  X     -0.0000386861    -0.0002736696    -0.0001758851    -0.0000279393    -0.0000724747
  155  C 11  Y      0.0001613755     0.0001570420     0.0002759151     0.0000556357    -0.0000555764
  156  C 11  Z     -0.0000542909     0.0001065788    -0.0000454632    -0.0000278438    -0.0000070621
  157  C 11  X     -0.0000491761    -0.0024379955     0.0056733627     0.0023484036     0.0009617862
  158  C 11  Y     -0.0022711370    -0.0052235356    -0.0036968574     0.0005674187    -0.0009869167
  159  C 11  Z      0.0006427003     0.0015978773    -0.0008916549    -0.0006146252     0.0000858409
  160  C 11 XX      0.0000390058     0.0002572566    -0.0000081715    -0.0000667827    -0.0000436682
  161  C 11 YY      0.0001278483     0.0001534943     0.0001297561    -0.0000108199     0.0000494888
  162  C 11 ZZ      0.0000443088     0.0001013490     0.0000536672    -0.0000113863     0.0000753523
  163  C 11 XY      0.0000265520    -0.0000628546    -0.0001970389    -0.0001058390     0.0000069991
  164  C 11 XZ     -0.0000002925    -0.0000352477     0.0000526544     0.0000181443     0.0000414253
  165  C 11 YZ     -0.0000140324     0.0000202737     0.0000860714     0.0000167545     0.0000020206
  166  C 12  S     -0.0000087306    -0.0001186285     0.0001366086     0.0001118303     0.0002135316
  167  C 12  S      0.0000527696    -0.0001111745     0.0002616768     0.0001568606     0.0000376176
  168  C 12  S      0.0012302645    -0.0052464578     0.0017986864    -0.0000474852     0.0029785589
  169  C 12  X      0.0000381626     0.0000906522     0.0000156495    -0.0000369346    -0.0002551652
  170  C 12  Y     -0.0000204100    -0.0001853603     0.0000278952    -0.0000337713     0.0002373250
  171  C 12  Z     -0.0000122266     0.0000529991    -0.0000232970    -0.0000033088    -0.0000168356
  172  C 12  X      0.0008622345     0.0012417837    -0.0008795802    -0.0009869076     0.0049693343
  173  C 12  Y      0.0009376012    -0.0029041134     0.0019328220     0.0021187012    -0.0050636535
  174  C 12  Z     -0.0004750418    -0.0001177284    -0.0000182271     0.0002090568    -0.0003510545
  175  C 12 XX      0.0000181203     0.0000151627     0.0000188745    -0.0000090037     0.0001691215
  176  C 12 YY     -0.0000047039    -0.0002057173     0.0000103557     0.0000565413     0.0000779748
  177  C 12 ZZ     -0.0000247375    -0.0000475186     0.0000706498     0.0000294189     0.0000755849
  178  C 12 XY      0.0000443562     0.0000813287    -0.0000283595    -0.0000203289    -0.0001517362
  179  C 12 XZ     -0.0000349299    -0.0000541026     0.0000225552     0.0000507764    -0.0000139842
  180  C 12 YZ     -0.0000254896    -0.0000176054     0.0000275069     0.0000325114     0.0000734514
  181  C 13  S     -0.0000054473    -0.0000213048     0.0000072297     0.0000276042    -0.0002413717
  182  C 13  S     -0.0000067306    -0.0002184296     0.0000525278     0.0000674413    -0.0000445838
  183  C 13  S     -0.0004785779    -0.0004631138    -0.0008243759     0.0011033181    -0.0073753344
  184  C 13  X      0.0000111446    -0.0000533823    -0.0000115441    -0.0000127178     0.0000553416
  185  C 13  Y     -0.0000068782    -0.0000150298     0.0000166869     0.0000243081    -0.0000639662
  186  C 13  Z      0.0000011601     0.0000018959     0.0000109613    -0.0000008204     0.0000144716
  187  C 13  X     -0.0004142713     0.0006486327    -0.0014564261    -0.0011364069     0.0026810669
  188  C 13  Y     -0.0001012406     0.0003710171     0.0000337024     0.0002409291    -0.0031552444
  189  C 13  Z      0.0001410595    -0.0001326478     0.0004201168     0.0002370235    -0.0004836324
  190  C 13 XX     -0.0000025963    -0.0000157645    -0.0000123959     0.0000171505    -0.0000640384
  191  C 13 YY      0.0000177503     0.0000136254     0.0000100966    -0.0000010560    -0.0001055003
  192  C 13 ZZ     -0.0000259263    -0.0000660173     0.0000210042     0.0000167368     0.0000447369
  193  C 13 XY     -0.0000113148    -0.0000364116    -0.0000078565    -0.0000047994     0.0001134832
  194  C 13 XZ     -0.0000097815    -0.0000191446     0.0000142614     0.0000102759     0.0000279711
  195  C 13 YZ     -0.0000099002     0.0000045562     0.0000008007    -0.0000004374    -0.0000218198
  196  C 14  S     -0.0000037750    -0.0000058958    -0.0000663922    -0.0000001691    -0.0001204593
  197  C 14  S      0.0000068208    -0.0000634896    -0.0001029920     0.0000146997    -0.0001821748
  198  C 14  S      0.0013590099     0.0016813390     0.0013742087     0.0000475933     0.0018155732
  199  C 14  X      0.0000100805     0.0000580257     0.0000261665    -0.0000065338    -0.0000084485
  200  C 14  Y      0.0000056466     0.0000134999     0.0000285087     0.0000243486    -0.0000516181
  201  C 14  Z     -0.0000034705    -0.0000175163    -0.0000177088    -0.0000126862     0.0000095980
  202  C 14  X     -0.0001597592    -0.0002501274    -0.0016471493    -0.0005122985    -0.0002731881
  203  C 14  Y      0.0003386090     0.0010349221    -0.0004036309    -0.0005069450     0.0017706449
  204  C 14  Z      0.0000102915    -0.0002335151     0.0007308504     0.0003618600    -0.0001581313
  205  C 14 XX      0.0000010443    -0.0000205782    -0.0000009470     0.0000058369    -0.0000302400
  206  C 14 YY      0.0000183063     0.0000013610    -0.0000149616     0.0000021105    -0.0000155354
  207  C 14 ZZ     -0.0000184977    -0.0000314775    -0.0000026964     0.0000157005    -0.0000218874
  208  C 14 XY      0.0000070194     0.0000038837     0.0000101027    -0.0000015538     0.0000073029
  209  C 14 XZ     -0.0000098192    -0.0000005005    -0.0000020871     0.0000013316    -0.0000048121
  210  C 14 YZ     -0.0000101617    -0.0000125914     0.0000075211     0.0000082173    -0.0000026021
  211  C 15  S     -0.0000060867     0.0000042980    -0.0002124508    -0.0000457691    -0.0000589480
  212  C 15  S     -0.0001107570     0.0000905268    -0.0000586146     0.0000398663    -0.0000713380
  213  C 15  S     -0.0015996271    -0.0055003537    -0.0056853099    -0.0007514225    -0.0031326460
  214  C 15  X      0.0000579134     0.0000709029     0.0000705672    -0.0000098846     0.0000137620
  215  C 15  Y     -0.0000725053    -0.0000838959    -0.0000547149    -0.0000139460     0.0000237421
  216  C 15  Z     -0.0000001069    -0.0000135444     0.0000179588     0.0000090080     0.0000071949
  217  C 15  X      0.0004843597     0.0023773654     0.0025039422     0.0004539019     0.0004560299
  218  C 15  Y      0.0004719414     0.0002298434    -0.0029587332    -0.0011169133     0.0001709885
  219  C 15  Z     -0.0003365580    -0.0007091412    -0.0004374712    -0.0000399052    -0.0003342613
  220  C 15 XX     -0.0000195022    -0.0000666940    -0.0000852241    -0.0000051468     0.0000110285
  221  C 15 YY     -0.0000410357    -0.0000302684    -0.0000722488    -0.0000192783    -0.0000417785
  222  C 15 ZZ     -0.0000543413     0.0000096533     0.0000372067     0.0000355139    -0.0000090784
  223  C 15 XY      0.0000000462     0.0000904557     0.0001047377     0.0000254957     0.0000035836
  224  C 15 XZ     -0.0000059365    -0.0000044929     0.0000455741     0.0000203734     0.0000065961
  225  C 15 YZ     -0.0000095782    -0.0000151335    -0.0000079175    -0.0000018764     0.0000046763
  226  H 16  S     -0.0000149631    -0.0006216021    -0.0003210649    -0.0000153240     0.0025409643
  227  H 16  S     -0.0002129291    -0.0022603211    -0.0007964965    -0.0015532243    -0.0066381262
  228  H 17  S      0.0001353689     0.0001469695     0.0002045366     0.0002590323     0.0005450954
  229  H 17  S      0.0000713475    -0.0000354196     0.0004815537    -0.0003968868    -0.0010379893
  230  H 18  S     -0.0000653955    -0.0004105597    -0.0000231496    -0.0000830929     0.0002955235
  231  H 18  S     -0.0003318600    -0.0008261470    -0.0001327670     0.0001700640    -0.0004193588
  232  H 19  S      0.0003639847     0.0007950869     0.0004318453     0.0027167486    -0.0001861444
  233  H 19  S     -0.0000432660     0.0017184281     0.0000716684    -0.0066762634    -0.0012646541
  234  H 20  S      0.0001132797    -0.0003847121     0.0002806629     0.0007176568     0.0006521256
  235  H 20  S      0.0005107290    -0.0010808191    -0.0000446727     0.0015493322     0.0012882867
  236  H 21  S      0.0000291481     0.0010109974    -0.0006640544     0.0004404006     0.0005842737
  237  H 21  S     -0.0005173695     0.0009492920     0.0003050464     0.0005902766     0.0003657921
  238  H 22  S      0.0000623692     0.0005174096     0.0001781447    -0.0000325642     0.0001625312
  239  H 22  S      0.0004221950     0.0025157567     0.0004512998    -0.0012832305    -0.0001964043
  240  H 23  S      0.0000737134     0.0001197621    -0.0001160980    -0.0001226665     0.0003886535
  241  H 23  S      0.0003904824     0.0010130059    -0.0001971442     0.0005460255     0.0009667739
  242  H 24  S     -0.0000209643     0.0000937349    -0.0000150660    -0.0000342188    -0.0000307934
  243  H 24  S      0.0000293839     0.0002347752    -0.0000645183    -0.0002403217    -0.0000391732
  244  H 25  S     -0.0000094297     0.0000644068     0.0000906524     0.0000029495     0.0001554200
  245  H 25  S     -0.0000001128     0.0001455021     0.0001007976    -0.0000218875     0.0002304994
  246  H 26  S     -0.0000602184    -0.0001013586    -0.0000382970    -0.0000207162     0.0000431016
  247  H 26  S     -0.0000180907    -0.0002931518    -0.0000373560     0.0000523654     0.0001652289

                          6                7                8                9               10
                  -10.6081441717   -10.6065167789   -10.6041738312   -10.5993467749   -10.5938087691
    1  C  1  S      0.0180674283    -0.9866993465    -0.0046300483    -0.0289901943    -0.0009383680
    2  C  1  S      0.0028840931    -0.0431998531    -0.0001910741    -0.0017092093    -0.0004784474
    3  C  1  S     -0.0220368723     0.0187284928    -0.0109679976     0.0210861735    -0.0009960179
    4  C  1  X     -0.0000390697     0.0004895732    -0.0000045828    -0.0003397976    -0.0000510607
    5  C  1  Y     -0.0000625857    -0.0005662448    -0.0001539319     0.0006827655    -0.0000302086
    6  C  1  Z     -0.0001829771     0.0005472194     0.0000494775    -0.0000122601     0.0000130014
    7  C  1  X      0.0127917757     0.0073976258     0.0026465672    -0.0313561675    -0.0020130043
    8  C  1  Y      0.0007990964    -0.0065802896    -0.0009917126     0.0298120788    -0.0003051867
    9  C  1  Z     -0.0014367570    -0.0039244048     0.0001599505     0.0048849909     0.0018367059
   10  C  1 XX     -0.0008691618    -0.0015619275     0.0001515667    -0.0014664255     0.0001448061
   11  C  1 YY      0.0001860491    -0.0024224105     0.0000027742    -0.0013519389     0.0001134309
   12  C  1 ZZ      0.0003505402    -0.0000759309    -0.0001010808    -0.0001691295     0.0000568985
   13  C  1 XY     -0.0000298587     0.0012088198    -0.0000285903     0.0014784112    -0.0001840997
   14  C  1 XZ      0.0000824529     0.0007124783     0.0001060850     0.0002261569    -0.0002765878
   15  C  1 YZ      0.0000569779     0.0005397636    -0.0000886891    -0.0002437858     0.0002021179
   16  C  2  S      0.0000839565     0.0110865694     0.0000812212     0.0005471999    -0.0003166265
   17  C  2  S      0.0001069756     0.0009675251    -0.0017975458    -0.0007473152    -0.0005321312
   18  C  2  S      0.0067078440    -0.0311515658     0.0252779596    -0.0012451232    -0.0003469287
   19  C  2  X      0.0000131079     0.0005423001    -0.0000809920    -0.0006620445     0.0000092430
   20  C  2  Y     -0.0000801233    -0.0015782812     0.0000695330     0.0000370645     0.0000612140
   21  C  2  Z      0.0000317333     0.0001014473     0.0001882232     0.0004486461    -0.0000731516
   22  C  2  X     -0.0027168917    -0.0197921728    -0.0101826813     0.0334341833    -0.0059852419
   23  C  2  Y     -0.0006521290    -0.0140579717    -0.0012969330     0.0212223085    -0.0038515523
   24  C  2  Z      0.0008287462     0.0182151515    -0.0000018166    -0.0265610925     0.0058453106
   25  C  2 XX     -0.0001680815     0.0000474433     0.0006493885    -0.0000647787     0.0001633974
   26  C  2 YY     -0.0000406801     0.0022507537    -0.0002274803     0.0000730345    -0.0000466060
   27  C  2 ZZ      0.0001684142     0.0003484722    -0.0002880287    -0.0000318558     0.0002655256
   28  C  2 XY      0.0000397798    -0.0001247547     0.0001684266     0.0000540325    -0.0000404560
   29  C  2 XZ     -0.0001216124     0.0000807210     0.0000161341    -0.0002041280    -0.0003413957
   30  C  2 YZ      0.0000804853    -0.0010635405    -0.0001504213    -0.0001698849    -0.0000573662
   31  C  3  S      0.1951462689     0.0715131268    -0.0011967724    -0.0002937410    -0.0082859344
   32  C  3  S      0.0053205538     0.0000933100    -0.0004805082     0.0004978178     0.0012569434
   33  C  3  S      0.0096276612     0.0184760671    -0.0023517627    -0.0295560641     0.0051209333
   34  C  3  X     -0.0003368577     0.0010582542    -0.0002360738    -0.0006865846     0.0001556830
   35  C  3  Y     -0.0002597989    -0.0000717245     0.0001261952     0.0003360872    -0.0004230549
   36  C  3  Z     -0.0006423594    -0.0004206799    -0.0003450938     0.0002002760    -0.0005367856
   37  C  3  X      0.0062037404    -0.0009724878     0.0034488427    -0.0023119472    -0.0010833719
   38  C  3  Y      0.0063731702     0.0075641122     0.0004327758    -0.0120961725    -0.0001561244
   39  C  3  Z     -0.0054854757    -0.0083563963    -0.0025447749     0.0085829742     0.0056532996
   40  C  3 XX      0.0007347986     0.0014156052     0.0001818328     0.0001687778    -0.0001676404
   41  C  3 YY     -0.0002971254    -0.0003487747     0.0001979267     0.0000624296    -0.0014789718
   42  C  3 ZZ      0.0011592272     0.0004497933     0.0005269437    -0.0000436371    -0.0000925515
   43  C  3 XY      0.0000183964     0.0004764144    -0.0000110631    -0.0003494016     0.0004082093
   44  C  3 XZ      0.0009032960    -0.0009742962     0.0002513168    -0.0001343090     0.0001220522
   45  C  3 YZ      0.0001550127    -0.0001168981    -0.0004064650    -0.0000273370    -0.0007480789
   46  C  4  S     -0.9638910311    -0.0035797439    -0.1132485209     0.0001903891    -0.0006150543
   47  C  4  S     -0.0414444970     0.0014070496    -0.0059128702     0.0004733579    -0.0006069043
   48  C  4  S      0.0388359609    -0.0215041233     0.0218876565     0.0121988236     0.0026153831
   49  C  4  X     -0.0014943444    -0.0002024548    -0.0000503046    -0.0002056363     0.0000346639
   50  C  4  Y     -0.0010727831    -0.0000119556    -0.0018575535     0.0001903850     0.0000012547
   51  C  4  Z     -0.0005188873    -0.0002412701     0.0008942617     0.0002551211     0.0002182370
   52  C  4  X      0.0039803012    -0.0070003301     0.0011341736     0.0020617929     0.0014900970
   53  C  4  Y      0.0054307028    -0.0062513539     0.0045843965     0.0048934156     0.0025186787
   54  C  4  Z     -0.0003380973    -0.0029458572    -0.0018878760     0.0021461898     0.0016980415
   55  C  4 XX      0.0000876483    -0.0004720494     0.0000951500    -0.0002511151    -0.0001351214
   56  C  4 YY     -0.0015313969     0.0001179878    -0.0016506207     0.0001973332     0.0001827103
   57  C  4 ZZ     -0.0007395424     0.0002182871    -0.0003459260     0.0003215136     0.0001594993
   58  C  4 XY     -0.0003947313    -0.0002426050     0.0000836841    -0.0000169929     0.0000559414
   59  C  4 XZ     -0.0009024897    -0.0003882811    -0.0002642539     0.0001021140     0.0001541203
   60  C  4 YZ     -0.0000550759     0.0000295359     0.0007770898     0.0000866080     0.0003217473
   61  C  5  S     -0.1103912317    -0.0048775259     0.9830846628    -0.0006758366    -0.0010374817
   62  C  5  S     -0.0037778519    -0.0000911783     0.0426932499     0.0002555203    -0.0005311121
   63  C  5  S     -0.0133734069     0.0158488988    -0.0396502900    -0.0144277463     0.0022516191
   64  C  5  X     -0.0003038172    -0.0002089285     0.0013276882     0.0001541185     0.0000290531
   65  C  5  Y     -0.0016945833    -0.0000519882    -0.0007201219    -0.0001770442     0.0001826007
   66  C  5  Z      0.0005055437     0.0001353087     0.0014019605    -0.0000285137     0.0002000841
   67  C  5  X      0.0000645737     0.0029616557    -0.0029619150    -0.0033641165     0.0013578201
   68  C  5  Y      0.0034433296    -0.0016973100     0.0051392527     0.0021624129    -0.0003913229
   69  C  5  Z     -0.0008797846     0.0042265995    -0.0034149352    -0.0059298188     0.0028409968
   70  C  5 XX     -0.0000371804    -0.0002873554    -0.0001767956     0.0001902625    -0.0001461773
   71  C  5 YY      0.0013820373    -0.0000051711     0.0013547051    -0.0000840349    -0.0000861807
   72  C  5 ZZ      0.0001862726     0.0001655120     0.0011046639     0.0000746311     0.0005023005
   73  C  5 XY      0.0001930742     0.0001364980     0.0002857692    -0.0000597520     0.0000942051
   74  C  5 XZ     -0.0000308999    -0.0001569289     0.0008841381    -0.0000439689     0.0001266239
   75  C  5 YZ     -0.0006575728     0.0001126513    -0.0006965495     0.0000135724     0.0000119764
   76  C  6  S      0.0068049524     0.0028140845    -0.0189976553     0.0004331046    -0.0072049431
   77  C  6  S      0.0001483222     0.0005699764     0.0028374446    -0.0010974072     0.0012705696
   78  C  6  S      0.0025256417    -0.0099585565    -0.0184077054     0.0306232539     0.0036077454
   79  C  6  X      0.0000257585    -0.0004571522     0.0005985094     0.0004115328     0.0000976767
   80  C  6  Y      0.0001790084     0.0003040388     0.0000997004    -0.0000704310     0.0000059644
   81  C  6  Z      0.0000828291     0.0000433444     0.0007298291    -0.0002552492    -0.0007844881
   82  C  6  X     -0.0025038678     0.0011028729    -0.0062079814     0.0051570217    -0.0016609892
   83  C  6  Y      0.0003980455     0.0091073861     0.0101819706    -0.0129802937     0.0051377158
   84  C  6  Z      0.0013515466     0.0002150731    -0.0013682867     0.0014091387     0.0030799139
   85  C  6 XX     -0.0000094760    -0.0000882628    -0.0004126761    -0.0000415426    -0.0001153187
   86  C  6 YY     -0.0004561764    -0.0005932064    -0.0002717721    -0.0000547342    -0.0001514743
   87  C  6 ZZ      0.0000866876     0.0001608650    -0.0004472247    -0.0001708797    -0.0015354992
   88  C  6 XY     -0.0000103749     0.0004629222    -0.0007291894    -0.0002381112    -0.0001178266
   89  C  6 XZ      0.0000061995    -0.0002012999    -0.0006372618     0.0001846918     0.0002305107
   90  C  6 YZ     -0.0000079485    -0.0000070686    -0.0009466404     0.0000498034     0.0008317023
   91  C  7  S      0.0008946910    -0.0003939526     0.0008464183     0.0009238647     0.9896160915
   92  C  7  S      0.0010758442     0.0007808214    -0.0006885446     0.0001290920     0.0441648970
   93  C  7  S     -0.0090657636    -0.0058669241     0.0116974993     0.0006639528    -0.0461028671
   94  C  7  X     -0.0001702160    -0.0000443516     0.0001404729     0.0001884429     0.0004110219
   95  C  7  Y      0.0004471545     0.0004796931     0.0001807869    -0.0005333065    -0.0004632613
   96  C  7  Z      0.0001285648     0.0000967740    -0.0003685928     0.0001773683    -0.0013644726
   97  C  7  X      0.0019358211    -0.0047935494    -0.0014934415    -0.0016653055    -0.0015701659
   98  C  7  Y      0.0021625244     0.0019586736    -0.0017506532    -0.0037208852     0.0015345883
   99  C  7  Z      0.0053724863     0.0014261898    -0.0054942873     0.0008329587     0.0033674358
  100  C  7 XX      0.0000664304    -0.0001935398    -0.0000307622     0.0000160999     0.0005993104
  101  C  7 YY     -0.0003536470    -0.0000903314    -0.0001434750     0.0001694759     0.0003596158
  102  C  7 ZZ     -0.0004281041    -0.0001339669     0.0005530346    -0.0000501164     0.0008087437
  103  C  7 XY      0.0000392760     0.0001539857     0.0000241037     0.0001524081    -0.0000057001
  104  C  7 XZ     -0.0000250346     0.0003617638     0.0000289791    -0.0000689533    -0.0000466400
  105  C  7 YZ     -0.0005268941    -0.0003255081     0.0001422403     0.0001284435     0.0001590804
  106  C  8  S     -0.0000694815     0.0013633690     0.0002366221     0.0008149436    -0.0001272366
  107  C  8  S      0.0002001052    -0.0008149448     0.0004992884     0.0005390416    -0.0000019968
  108  C  8  S      0.0004502294     0.0231293290    -0.0016458890    -0.0249243904     0.0049957007
  109  C  8  X      0.0000567894    -0.0000940655     0.0002010864     0.0001769795    -0.0000468831
  110  C  8  Y      0.0000336481    -0.0002410082    -0.0000533922     0.0004822837     0.0000151671
  111  C  8  Z      0.0000682853     0.0001113750     0.0000738844    -0.0002951610     0.0001393998
  112  C  8  X      0.0006346997    -0.0210810310     0.0029898126     0.0230313095    -0.0041781386
  113  C  8  Y      0.0003244795    -0.0143991957     0.0013141202     0.0167902142    -0.0036784802
  114  C  8  Z     -0.0007196369     0.0173614193    -0.0005985580    -0.0199989120     0.0029379430
  115  C  8 XX     -0.0000203880    -0.0002145679    -0.0001232381    -0.0000754352    -0.0000332211
  116  C  8 YY      0.0000177725    -0.0002796267     0.0000497702    -0.0001166419    -0.0000293631
  117  C  8 ZZ      0.0000605581    -0.0001855732     0.0001012790    -0.0001044113    -0.0000286159
  118  C  8 XY     -0.0000226156    -0.0000269609    -0.0001291178    -0.0001251048    -0.0000750806
  119  C  8 XZ     -0.0000132646     0.0001988266     0.0000776492     0.0000908167     0.0000651234
  120  C  8 YZ      0.0000050553     0.0001445631    -0.0000590963     0.0001106406     0.0000326601
  121  N  9  S     -0.0000022536     0.0000110613    -0.0000016984    -0.0000176475     0.0000015207
  122  N  9  S      0.0000898083    -0.0006235982     0.0001093382     0.0008922497    -0.0001257503
  123  N  9  S     -0.0011782940     0.0182841132    -0.0019682409    -0.0213134365     0.0036798490
  124  N  9  X      0.0000171320     0.0000407881    -0.0000164567     0.0001283400     0.0000179631
  125  N  9  Y      0.0000138922    -0.0000361502     0.0000212508     0.0001362655     0.0000493670
  126  N  9  Z      0.0000143398    -0.0000161562    -0.0000726391    -0.0000884812     0.0000365315
  127  N  9  X      0.0002779904    -0.0027894977    -0.0000146353     0.0034973581    -0.0005889281
  128  N  9  Y      0.0002602332    -0.0029845053     0.0002922590     0.0032827268    -0.0002703284
  129  N  9  Z     -0.0000920435     0.0027590222    -0.0006415633    -0.0030626272     0.0008529379
  130  N  9 XX      0.0000113977    -0.0001293957     0.0000494913     0.0002248193    -0.0000226318
  131  N  9 YY      0.0000159650    -0.0000552095     0.0000332529     0.0001585420    -0.0000520033
  132  N  9 ZZ      0.0000436564    -0.0001051617     0.0000085821     0.0002073175     0.0000109994
  133  N  9 XY     -0.0000230306     0.0001219535     0.0000145476    -0.0000533919     0.0000056113
  134  N  9 XZ      0.0000033109    -0.0000860722    -0.0000007903     0.0000085276    -0.0000501983
  135  N  9 YZ      0.0000021243    -0.0001142848     0.0000093157     0.0000398625    -0.0000241600
  136  C 10  S      0.0006595147    -0.0286425302     0.0005699625     0.9890899386    -0.0009686106
  137  C 10  S     -0.0004846696    -0.0002977954    -0.0000282396     0.0411712356     0.0001598688
  138  C 10  S      0.0028178186    -0.0370169696     0.0017842343    -0.0062687291    -0.0001689847
  139  C 10  X      0.0001555563    -0.0008654870    -0.0000756729     0.0000428330    -0.0000341975
  140  C 10  Y     -0.0000034656     0.0007743318    -0.0000316508    -0.0000342268    -0.0000263572
  141  C 10  Z     -0.0000842812     0.0001481304    -0.0000936912     0.0000044443     0.0001536090
  142  C 10  X     -0.0052527112    -0.0078141997    -0.0011148575    -0.0154683615     0.0005156519
  143  C 10  Y     -0.0039038020     0.0094363538    -0.0006936799     0.0158608567     0.0019131808
  144  C 10  Z      0.0015716673     0.0016699380     0.0007955049     0.0021285878    -0.0014962515
  145  C 10 XX      0.0000611708     0.0013791757     0.0000448143     0.0019223594     0.0000295715
  146  C 10 YY     -0.0000713811     0.0013207054    -0.0000066590     0.0020960752    -0.0000593508
  147  C 10 ZZ     -0.0001135022     0.0003505639    -0.0000223881    -0.0004953740     0.0000308542
  148  C 10 XY     -0.0000593703    -0.0013509378    -0.0000206491    -0.0005621933     0.0000543855
  149  C 10 XZ      0.0000337689    -0.0002761965     0.0000138840    -0.0010185753     0.0000206192
  150  C 10 YZ     -0.0000880893     0.0002814889    -0.0000163288    -0.0005002961    -0.0000146723
  151  C 11  S      0.0001862040    -0.0007016424     0.0000137093     0.0152306950    -0.0001297097
  152  C 11  S      0.0002272126     0.0000539572     0.0000445886    -0.0002604524    -0.0000574255
  153  C 11  S      0.0050241445     0.0231794741    -0.0009793570     0.0157544461    -0.0014342437
  154  C 11  X     -0.0001275505    -0.0001599447     0.0000477428     0.0016099330     0.0000628451
  155  C 11  Y      0.0000735479     0.0003234060    -0.0000742046     0.0003213707    -0.0000252543
  156  C 11  Z      0.0000818551     0.0000402587    -0.0000232607    -0.0006525717    -0.0000320535
  157  C 11  X     -0.0005074092    -0.0014021156    -0.0013655221     0.0007179839     0.0001517833
  158  C 11  Y     -0.0016489982    -0.0135285119     0.0012938751    -0.0030944943     0.0003123680
  159  C 11  Z      0.0005781148     0.0028507792     0.0001615966     0.0004672140     0.0002325803
  160  C 11 XX      0.0000581363    -0.0000964544    -0.0000060438    -0.0019820491    -0.0000635105
  161  C 11 YY      0.0000447715    -0.0001125698    -0.0000136196    -0.0001708731    -0.0000265236
  162  C 11 ZZ      0.0000691135    -0.0000031696    -0.0000182194    -0.0003398136     0.0000023210
  163  C 11 XY     -0.0000497891    -0.0000052566     0.0000602910    -0.0003630354     0.0000106406
  164  C 11 XZ     -0.0000125230     0.0000696041     0.0000058478     0.0008381803    -0.0000230980
  165  C 11 YZ     -0.0000105944     0.0000636317    -0.0000123297     0.0001487282    -0.0000299437
  166  C 12  S     -0.0001289199    -0.0009036587     0.0000066306     0.0196714686     0.0004001525
  167  C 12  S     -0.0001462595    -0.0000817338    -0.0000370629     0.0000034956     0.0000791215
  168  C 12  S     -0.0044091749     0.0262131820    -0.0002289862     0.0146167332     0.0020855186
  169  C 12  X      0.0000548880    -0.0002863370    -0.0000168945    -0.0002998243    -0.0000301800
  170  C 12  Y     -0.0000458351     0.0002696392     0.0000463232    -0.0017266815     0.0000421719
  171  C 12  Z     -0.0000580161     0.0000681985     0.0000030019     0.0004566581     0.0000256815
  172  C 12  X     -0.0006432596     0.0128930981     0.0002543769     0.0032162858     0.0007578039
  173  C 12  Y     -0.0026536342     0.0014295751    -0.0014277674    -0.0000762876     0.0009930423
  174  C 12  Z      0.0011321122    -0.0050956584     0.0000431661    -0.0010773098    -0.0002591047
  175  C 12 XX      0.0000050624    -0.0001130291     0.0000038989    -0.0001514035     0.0000347872
  176  C 12 YY     -0.0001099486    -0.0000881696    -0.0000400299    -0.0021140184     0.0000615862
  177  C 12 ZZ     -0.0000880417     0.0000110032    -0.0000147844    -0.0001897593    -0.0000177403
  178  C 12 XY     -0.0000029325    -0.0000191724    -0.0000430311    -0.0003048001    -0.0000014798
  179  C 12 XZ      0.0000204912     0.0000058140    -0.0000041935     0.0001017788     0.0000141209
  180  C 12 YZ      0.0000372007     0.0000025085    -0.0000027649     0.0006018116     0.0000193008
  181  C 13  S     -0.0000757590    -0.0004030230    -0.0000448899     0.0012733209     0.0000711413
  182  C 13  S     -0.0001347335     0.0000144076    -0.0000346170    -0.0005644894     0.0000525182
  183  C 13  S      0.0007134114    -0.0215989443    -0.0001939738    -0.0038532012    -0.0007661267
  184  C 13  X     -0.0000253135     0.0001528586     0.0000222442    -0.0001890425     0.0000156237
  185  C 13  Y     -0.0000121954    -0.0001400434    -0.0000216125    -0.0000014112    -0.0000100631
  186  C 13  Z      0.0000155177    -0.0000167608    -0.0000004014     0.0000695550    -0.0000218662
  187  C 13  X      0.0006696142    -0.0002967329     0.0008204118     0.0031304044    -0.0002193923
  188  C 13  Y      0.0007255218    -0.0088140155    -0.0000451146     0.0006948332    -0.0004804843
  189  C 13  Z     -0.0004998471     0.0019712411    -0.0002325353    -0.0012618379     0.0001604411
  190  C 13 XX     -0.0000135268    -0.0000503093    -0.0000144803     0.0001612672     0.0000037926
  191  C 13 YY      0.0000033334    -0.0000802957    -0.0000078605     0.0002530185    -0.0000094583
  192  C 13 ZZ     -0.0000323920     0.0000466501    -0.0000057340    -0.0001317669     0.0000045006
  193  C 13 XY     -0.0000164336     0.0000655133     0.0000135854    -0.0000966920     0.0000173092
  194  C 13 XZ      0.0000111825     0.0000155017    -0.0000052173    -0.0001166874     0.0000044504
  195  C 13 YZ     -0.0000083308     0.0000113864    -0.0000010153    -0.0000762137    -0.0000000156
  196  C 14  S     -0.0000405950    -0.0001940822     0.0000139717    -0.0006291882     0.0000484648
  197  C 14  S     -0.0000610531    -0.0002689106     0.0000074983    -0.0006036691     0.0000191420
  198  C 14  S     -0.0000501033     0.0161260720    -0.0006411242    -0.0028443240     0.0004087664
  199  C 14  X      0.0000286008    -0.0000006392    -0.0000085102     0.0002072659    -0.0000157521
  200  C 14  Y      0.0000097105    -0.0000158328    -0.0000148147    -0.0002058073    -0.0000079678
  201  C 14  Z     -0.0000242038     0.0000165495     0.0000074147    -0.0000271641    -0.0000035458
  202  C 14  X      0.0001898110    -0.0047993624     0.0006180188    -0.0004701281    -0.0000945678
  203  C 14  Y      0.0004155119     0.0047587606     0.0001638457     0.0004405100     0.0000148428
  204  C 14  Z     -0.0000938017     0.0005726421    -0.0002572426     0.0000944703     0.0000806168
  205  C 14 XX     -0.0000223815    -0.0000067148    -0.0000015048    -0.0001464253     0.0000061333
  206  C 14 YY      0.0000027644    -0.0000178743     0.0000046554    -0.0001375109     0.0000025176
  207  C 14 ZZ     -0.0000073759    -0.0000300920    -0.0000060340    -0.0002342935    -0.0000008056
  208  C 14 XY      0.0000016850     0.0000696225     0.0000008959    -0.0000654599     0.0000009165
  209  C 14 XZ     -0.0000063762    -0.0000268296    -0.0000000488    -0.0000245091    -0.0000022222
  210  C 14 YZ     -0.0000064875    -0.0000374196    -0.0000013986    -0.0000014943     0.0000039370
  211  C 15  S     -0.0000170212    -0.0003825017     0.0000630281     0.0009956768     0.0000170497
  212  C 15  S      0.0000487165    -0.0000673453    -0.0000157675    -0.0005671447    -0.0000301913
  213  C 15  S     -0.0026172791    -0.0202504681     0.0019093054    -0.0043850466     0.0005910963
  214  C 15  X      0.0000212942     0.0001459202    -0.0000075696    -0.0000009438    -0.0000081669
  215  C 15  Y     -0.0000482436    -0.0001235133     0.0000154762     0.0001864539     0.0000095425
  216  C 15  Z     -0.0000233223    -0.0000256508     0.0000065395    -0.0000270891    -0.0000051703
  217  C 15  X      0.0010131156     0.0080227034    -0.0009842508    -0.0006154866    -0.0003062842
  218  C 15  Y     -0.0001507212     0.0005901093     0.0008846211    -0.0035587480     0.0001942113
  219  C 15  Z     -0.0002528845    -0.0026974673     0.0001427335     0.0008734450    -0.0000283717
  220  C 15 XX     -0.0000258687    -0.0000908979     0.0000284140     0.0002469936     0.0000119122
  221  C 15 YY     -0.0000209629    -0.0000374920     0.0000118731     0.0001730872     0.0000025615
  222  C 15 ZZ      0.0000213428     0.0000144516    -0.0000219445    -0.0001256019    -0.0000118836
  223  C 15 XY      0.0000361754     0.0000583899    -0.0000338711    -0.0000927206    -0.0000218778
  224  C 15 XZ     -0.0000030055     0.0000223275    -0.0000113220    -0.0001411372    -0.0000001196
  225  C 15 YZ     -0.0000056367     0.0000067448     0.0000034974    -0.0000527085    -0.0000079967
  226  H 16  S      0.0002041058     0.0004847184     0.0003224533    -0.0010231750    -0.0009633635
  227  H 16  S      0.0029615781     0.0020433360     0.0016807973    -0.0015845096    -0.0023830008
  228  H 17  S      0.0027888198    -0.0001143515     0.0000436902     0.0003452684     0.0003658008
  229  H 17  S     -0.0072220472    -0.0004996844    -0.0022354025     0.0007520742     0.0011147047
  230  H 18  S      0.0006935946     0.0000954572    -0.0028953464    -0.0005897517     0.0003651037
  231  H 18  S      0.0008593596    -0.0001809204     0.0075464106    -0.0008127785     0.0010411541
  232  H 19  S     -0.0002252693    -0.0006816212    -0.0007401977     0.0004417872    -0.0010626644
  233  H 19  S     -0.0006987738    -0.0023912979    -0.0016162832     0.0012128493    -0.0023803804
  234  H 20  S      0.0009498974    -0.0004877320    -0.0008974241    -0.0003585123    -0.0011330388
  235  H 20  S      0.0002635115    -0.0013270177    -0.0006332001    -0.0006709415     0.0082108383
  236  H 21  S     -0.0004085655     0.0008698770     0.0002464741     0.0003589751    -0.0009669297
  237  H 21  S     -0.0011961427     0.0011104781     0.0007101048     0.0004950092     0.0087344536
  238  H 22  S      0.0001867592     0.0012484422    -0.0001271125     0.0000571220    -0.0000306967
  239  H 22  S     -0.0000661020     0.0029595956    -0.0002312212    -0.0020630195     0.0000912028
  240  H 23  S      0.0000831567     0.0012624584     0.0001163562    -0.0000434561     0.0000622640
  241  H 23  S     -0.0008148448     0.0016115538    -0.0005833861    -0.0009017047     0.0004228554
  242  H 24  S      0.0000944453    -0.0004615870     0.0000196388     0.0004891137    -0.0000446531
  243  H 24  S      0.0003133319    -0.0006087320     0.0001453531     0.0012626091    -0.0001148018
  244  H 25  S      0.0000306633     0.0003788992    -0.0000256003     0.0002742637    -0.0000071547
  245  H 25  S      0.0000439940     0.0003567641    -0.0000341447     0.0006376819    -0.0000092230
  246  H 26  S     -0.0000376736    -0.0004078818     0.0000296822     0.0004948089     0.0000045526
  247  H 26  S     -0.0000213104    -0.0006695480     0.0000748800     0.0014156457     0.0000137504

                         11               12               13               14               15
                  -10.5838409344   -10.5831164535   -10.5810551568   -10.5802351324   -10.5787899151
    1  C  1  S     -0.0004987419     0.0001298460     0.0004411047    -0.0000341873    -0.0001610117
    2  C  1  S      0.0001408674    -0.0001310826    -0.0003588409     0.0001116135    -0.0000123933
    3  C  1  S     -0.0048104276    -0.0118359614    -0.0007384092    -0.0030273314    -0.0122594201
    4  C  1  X      0.0005296875     0.0002399776    -0.0002453187     0.0000092721    -0.0000601387
    5  C  1  Y     -0.0000686416     0.0001756200     0.0001797647    -0.0000438099    -0.0004315194
    6  C  1  Z     -0.0002768502    -0.0001775267     0.0000253006     0.0000205650     0.0001286642
    7  C  1  X     -0.0199962338    -0.0106274729     0.0033095931     0.0003998313    -0.0030192707
    8  C  1  Y      0.0021644909     0.0001780777    -0.0076964164     0.0029464894     0.0212078803
    9  C  1  Z      0.0080419114     0.0047082410     0.0007424744    -0.0009439032    -0.0048232022
   10  C  1 XX     -0.0000209309     0.0000337114    -0.0001610341     0.0000458807     0.0002134035
   11  C  1 YY      0.0003721080     0.0001425975     0.0000186126    -0.0000459091     0.0000854414
   12  C  1 ZZ      0.0000259204    -0.0000703020    -0.0001144430     0.0000336778     0.0000358632
   13  C  1 XY      0.0000587010    -0.0000152976    -0.0000351335     0.0000304904     0.0000389712
   14  C  1 XZ      0.0000159501    -0.0000214726     0.0000242868    -0.0000054226    -0.0000585277
   15  C  1 YZ     -0.0000412642     0.0000344587     0.0000016231     0.0000044265    -0.0001057805
   16  C  2  S     -0.0001017016    -0.0000788608    -0.0000721045     0.0000479509     0.0003836467
   17  C  2  S      0.0000803417    -0.0001035828     0.0002707901    -0.0001557439    -0.0005084699
   18  C  2  S      0.0068766444     0.0050749018    -0.0015063201    -0.0001935440    -0.0066395670
   19  C  2  X     -0.0000870111    -0.0000330121     0.0000760415    -0.0000526730    -0.0003317161
   20  C  2  Y     -0.0000973657    -0.0000766672    -0.0000514993     0.0000481019     0.0002324434
   21  C  2  Z      0.0000633969    -0.0000088369    -0.0000635250     0.0000061326     0.0000033214
   22  C  2  X      0.0112312498     0.0044199972    -0.0053144729     0.0006046765     0.0049845998
   23  C  2  Y      0.0010004595    -0.0025719026    -0.0048517425     0.0007469543     0.0086323688
   24  C  2  Z     -0.0056295653    -0.0008713404     0.0051540115    -0.0007854168    -0.0063339481
   25  C  2 XX     -0.0000176306    -0.0000505569    -0.0000241632    -0.0000147800    -0.0001024113
   26  C  2 YY      0.0000197124     0.0000772573     0.0000894064    -0.0000262257    -0.0002504581
   27  C  2 ZZ     -0.0000084855    -0.0000508577     0.0000420769    -0.0000321068    -0.0001284082
   28  C  2 XY     -0.0001583590    -0.0001055585    -0.0000144349     0.0000177449     0.0001001740
   29  C  2 XZ      0.0000375051     0.0000542377     0.0000668675    -0.0000192726    -0.0000234084
   30  C  2 YZ      0.0000467008    -0.0000070547    -0.0000142659    -0.0000089710     0.0000718533
   31  C  3  S      0.0000616289     0.0003452441     0.0000532557     0.0000490257    -0.0000374514
   32  C  3  S      0.0005827594     0.0001641183    -0.0000954605    -0.0001492971    -0.0004223720
   33  C  3  S     -0.0177483430    -0.0086844073     0.0019481323     0.0019875301     0.0063097561
   34  C  3  X     -0.0004433698    -0.0003456712     0.0000238811     0.0000264733     0.0001560595
   35  C  3  Y      0.0000837243     0.0002025540     0.0000272277     0.0000177676    -0.0000348896
   36  C  3  Z     -0.0000515688     0.0000164148    -0.0000062841     0.0000322010     0.0000596935
   37  C  3  X     -0.0035145715    -0.0004261158    -0.0002980783     0.0008496316     0.0034972168
   38  C  3  Y     -0.0036374293    -0.0030237578     0.0013083535    -0.0005442274    -0.0033709050
   39  C  3  Z      0.0065143730     0.0032173818    -0.0008495502    -0.0007435235    -0.0013438669
   40  C  3 XX     -0.0001049900    -0.0000710171    -0.0000098023     0.0000096858     0.0001226374
   41  C  3 YY      0.0001299629    -0.0000222517    -0.0000224166    -0.0000517124    -0.0001550888
   42  C  3 ZZ     -0.0000832169    -0.0000623519     0.0000056764    -0.0000075165    -0.0000184412
   43  C  3 XY     -0.0000944157     0.0000173620     0.0000786971    -0.0000215379    -0.0002038981
   44  C  3 XZ      0.0000636798    -0.0000150380    -0.0000065157    -0.0000108514    -0.0000500466
   45  C  3 YZ      0.0000228351    -0.0000496952    -0.0000240812    -0.0000007452     0.0000679355
   46  C  4  S     -0.0001456583     0.0000558840     0.0000176665     0.0000503999     0.0001556172
   47  C  4  S      0.0002634906    -0.0000161876     0.0000384948    -0.0000771432    -0.0003518745
   48  C  4  S      0.0049413712     0.0044375030    -0.0024066620     0.0001425377     0.0026547669
   49  C  4  X      0.0000145659    -0.0000423964     0.0000125997    -0.0000215510    -0.0000722068
   50  C  4  Y      0.0000551040     0.0000283968    -0.0000082132    -0.0000043763    -0.0000491673
   51  C  4  Z      0.0001897951     0.0001288099    -0.0000110418    -0.0000152545    -0.0000205108
   52  C  4  X      0.0012390274     0.0010990194    -0.0004314298    -0.0000332513     0.0002394758
   53  C  4  Y      0.0008677196     0.0015025698    -0.0009227212     0.0003136026     0.0018922268
   54  C  4  Z      0.0014023945     0.0007623598    -0.0002054278    -0.0001936405    -0.0004965293
   55  C  4 XX     -0.0000711201    -0.0000477322     0.0000105525    -0.0000021704    -0.0000219216
   56  C  4 YY      0.0001044178     0.0000452236    -0.0000079389    -0.0000203155    -0.0000697663
   57  C  4 ZZ      0.0001365533     0.0000816344    -0.0000003325    -0.0000184235    -0.0000893605
   58  C  4 XY     -0.0000056027     0.0000495051     0.0000060071     0.0000043706    -0.0000204451
   59  C  4 XZ      0.0000962270     0.0000514386    -0.0000146021    -0.0000172164    -0.0000446479
   60  C  4 YZ      0.0000167154     0.0000139255    -0.0000010773     0.0000059528     0.0000122545
   61  C  5  S      0.0000108600    -0.0000243888     0.0000713642    -0.0000060748     0.0000213332
   62  C  5  S     -0.0000004097     0.0000538919    -0.0000940725     0.0000154625    -0.0000281642
   63  C  5  S     -0.0041493524    -0.0035288148     0.0022858339    -0.0001470465    -0.0013537764
   64  C  5  X      0.0000061840    -0.0000027432    -0.0000456499     0.0000087471     0.0000446151
   65  C  5  Y     -0.0000162739     0.0000198586     0.0000164778     0.0000037773     0.0000269504
   66  C  5  Z     -0.0000268150     0.0000043509    -0.0000031127     0.0000072845     0.0000208211
   67  C  5  X     -0.0011259979    -0.0007173626     0.0004378197     0.0000824652     0.0003837286
   68  C  5  Y     -0.0003318050     0.0003380987    -0.0006659451     0.0002871613     0.0016081116
   69  C  5  Z     -0.0012838330    -0.0010316548     0.0009153842    -0.0000551350    -0.0006668201
   70  C  5 XX     -0.0000018564     0.0000040632    -0.0000453074     0.0000144734     0.0000741264
   71  C  5 YY     -0.0000571047    -0.0000335181     0.0000020245     0.0000044703    -0.0000190696
   72  C  5 ZZ      0.0000252066     0.0000252829    -0.0000169779    -0.0000000186    -0.0000187373
   73  C  5 XY     -0.0000325978    -0.0000151064    -0.0000016349     0.0000053185     0.0000311588
   74  C  5 XZ     -0.0000055935    -0.0000122248    -0.0000017095    -0.0000001145     0.0000074907
   75  C  5 YZ     -0.0000165692     0.0000048600    -0.0000002721     0.0000036214     0.0000177293
   76  C  6  S      0.0000931344     0.0000537665     0.0000640381    -0.0000347365    -0.0001359601
   77  C  6  S     -0.0005093372    -0.0002694746    -0.0000868194     0.0001090581     0.0004345293
   78  C  6  S      0.0106377278     0.0047203471    -0.0029026728    -0.0004285443     0.0003347480
   79  C  6  X      0.0001190967     0.0000140905    -0.0000719828     0.0000134856     0.0000833804
   80  C  6  Y      0.0000024947     0.0000093911     0.0000452980    -0.0000197190    -0.0001046084
   81  C  6  Z     -0.0000004119    -0.0000116154     0.0000495415    -0.0000165573    -0.0000849853
   82  C  6  X      0.0017380131     0.0009964436    -0.0002647583     0.0000807343     0.0006518003
   83  C  6  Y     -0.0037609348    -0.0012896733     0.0016191514     0.0002183266    -0.0003084927
   84  C  6  Z     -0.0006635720    -0.0007560659    -0.0006043025     0.0001136771     0.0010776715
   85  C  6 XX     -0.0000430048    -0.0000100608    -0.0000073183     0.0000245354     0.0001069042
   86  C  6 YY      0.0000024807     0.0000042862    -0.0000239752     0.0000050770     0.0000123867
   87  C  6 ZZ     -0.0000887024    -0.0000491497    -0.0000172193     0.0000177833     0.0000892650
   88  C  6 XY     -0.0000134791     0.0000184584     0.0000383030    -0.0000079199    -0.0000793213
   89  C  6 XZ      0.0000209584    -0.0000169849    -0.0000471828     0.0000022516     0.0000289968
   90  C  6 YZ      0.0000093140     0.0000104846     0.0000006862     0.0000036667     0.0000191375
   91  C  7  S     -0.0003609328    -0.0002217761     0.0000267137     0.0000425568     0.0001120234
   92  C  7  S      0.0001811904     0.0000198164    -0.0000121946    -0.0000506139    -0.0000277182
   93  C  7  S      0.0002576396     0.0018032798     0.0003047825     0.0005369501     0.0009440221
   94  C  7  X      0.0000381341     0.0000362603    -0.0000133174    -0.0000027293    -0.0000062061
   95  C  7  Y     -0.0001730850    -0.0001186613     0.0000380012     0.0000066081     0.0000077245
   96  C  7  Z     -0.0000145122    -0.0000128144    -0.0000180637     0.0000045996     0.0000139096
   97  C  7  X     -0.0003532957    -0.0004880963     0.0000574088    -0.0000195729    -0.0003920780
   98  C  7  Y     -0.0008306260    -0.0008612791     0.0003658239    -0.0001912637    -0.0008252851
   99  C  7  Z      0.0001176993    -0.0004533510    -0.0001707343    -0.0001331398    -0.0002076701
  100  C  7 XX      0.0000180318    -0.0000041043    -0.0000072140    -0.0000062556     0.0000025114
  101  C  7 YY      0.0000447481     0.0000656264     0.0000028691     0.0000044985     0.0000193288
  102  C  7 ZZ      0.0000399473     0.0000195430     0.0000063839    -0.0000087195    -0.0000250373
  103  C  7 XY      0.0000283396     0.0000013762    -0.0000363770     0.0000069514     0.0000735767
  104  C  7 XZ      0.0000220888     0.0000068393     0.0000224716    -0.0000085471    -0.0000305711
  105  C  7 YZ      0.0000652421     0.0000558760    -0.0000166344     0.0000007329     0.0000049514
  106  C  8  S      0.0000807742     0.0000871496     0.0002217158    -0.0000364627     0.0000881106
  107  C  8  S     -0.0000374266    -0.0001667594    -0.0003595073     0.0000189159     0.0003405477
  108  C  8  S     -0.0067864415    -0.0018711859     0.0067763210    -0.0011481447    -0.0046021776
  109  C  8  X      0.0000020857    -0.0000308822    -0.0001244051     0.0000232096     0.0001690873
  110  C  8  Y      0.0001891904     0.0001107522     0.0000966734    -0.0000330298     0.0002071786
  111  C  8  Z     -0.0000868478    -0.0000423487    -0.0000095458    -0.0000017614    -0.0000559384
  112  C  8  X      0.0053613303     0.0008394890    -0.0040835574     0.0003380536     0.0046533651
  113  C  8  Y      0.0043534942     0.0010420399    -0.0038492488     0.0004508451     0.0025415888
  114  C  8  Z     -0.0050765645    -0.0010149094     0.0039753591    -0.0003266242    -0.0042006330
  115  C  8 XX      0.0000431115     0.0000303202    -0.0000017574    -0.0000080944    -0.0000143727
  116  C  8 YY     -0.0000333255    -0.0000404751    -0.0000391837    -0.0000078849    -0.0000618066
  117  C  8 ZZ     -0.0001023417    -0.0000868925    -0.0000768909     0.0000022933     0.0000125242
  118  C  8 XY     -0.0000669778    -0.0000432544     0.0000132588    -0.0000090630     0.0000513643
  119  C  8 XZ     -0.0000537135    -0.0000532180    -0.0000659046     0.0000170445    -0.0000228893
  120  C  8 YZ      0.0000139820     0.0000013048    -0.0000564173     0.0000120946     0.0000691256
  121  N  9  S     -0.0000052163    -0.0000005732     0.0000014951     0.0000010659    -0.0000158017
  122  N  9  S      0.0002342240     0.0000308349    -0.0000935875    -0.0000293509     0.0004915656
  123  N  9  S     -0.0052206552    -0.0008240676     0.0033082122     0.0000197133    -0.0055584955
  124  N  9  X      0.0000136391     0.0000011283    -0.0000091693     0.0000021923    -0.0001228395
  125  N  9  Y      0.0000268160     0.0000007694    -0.0000101515    -0.0000030922     0.0001905034
  126  N  9  Z     -0.0000175837    -0.0000028922     0.0000060972     0.0000010526    -0.0000464733
  127  N  9  X      0.0008276928     0.0001317160    -0.0005615693    -0.0000052414     0.0003244567
  128  N  9  Y      0.0008159860     0.0000920363    -0.0003174343    -0.0000787165     0.0016933735
  129  N  9  Z     -0.0007257415    -0.0000970388     0.0003961759     0.0000296001    -0.0008773253
  130  N  9 XX      0.0000659502     0.0000145567     0.0000006213    -0.0000108766     0.0002079841
  131  N  9 YY      0.0000371621     0.0000011118    -0.0000227035    -0.0000073913     0.0000910595
  132  N  9 ZZ      0.0000641077     0.0000112145    -0.0000257120    -0.0000097100     0.0002121544
  133  N  9 XY     -0.0000092715     0.0000044125    -0.0000110071     0.0000088759    -0.0000206246
  134  N  9 XZ     -0.0000008218    -0.0000057840    -0.0000028887    -0.0000049565     0.0000138777
  135  N  9 YZ      0.0000233857     0.0000053462     0.0000082339    -0.0000090816     0.0001146092
  136  C 10  S     -0.0153302541    -0.0126505632     0.0030231243    -0.0026649833    -0.0150012995
  137  C 10  S     -0.0015287132    -0.0009967539     0.0006680463    -0.0000982500    -0.0016488003
  138  C 10  S      0.0166799906     0.0218245465    -0.0007670605     0.0039227919     0.0271219338
  139  C 10  X     -0.0001329879     0.0003139386     0.0000051545     0.0001030843    -0.0010782826
  140  C 10  Y      0.0006703403     0.0009045623    -0.0003784460    -0.0000473498    -0.0002425332
  141  C 10  Z     -0.0001002511    -0.0003032954     0.0000800066    -0.0000268735     0.0004033448
  142  C 10  X      0.0055548646    -0.0007868833     0.0092209858    -0.0046834884    -0.0220417982
  143  C 10  Y      0.0219955863     0.0111750695     0.0041942279    -0.0024309691    -0.0022722671
  144  C 10  Z     -0.0068492611    -0.0022766019    -0.0041981441     0.0022022692     0.0085684002
  145  C 10 XX      0.0000481440    -0.0002680106     0.0000996250     0.0000372079    -0.0020260935
  146  C 10 YY     -0.0013363988    -0.0016669592    -0.0001094477     0.0002446720    -0.0001999307
  147  C 10 ZZ     -0.0001452759    -0.0001820043     0.0000697619     0.0000733024    -0.0003696571
  148  C 10 XY     -0.0005271700    -0.0004073173     0.0002070721    -0.0000171010    -0.0006917242
  149  C 10 XZ      0.0001161485     0.0002128348    -0.0000636635     0.0000137231     0.0008885730
  150  C 10 YZ      0.0004938755     0.0005327839    -0.0000429440    -0.0000334483     0.0002981817
  151  C 11  S     -0.0031492938     0.0001807973    -0.1427465257     0.1088215539     0.9731707246
  152  C 11  S     -0.0009502167     0.0001107807    -0.0045479610     0.0042498549     0.0409933465
  153  C 11  S     -0.0140641392    -0.0058830347    -0.0114917729     0.0101321614    -0.0203447271
  154  C 11  X      0.0000277484    -0.0001449217     0.0011159626    -0.0009237715    -0.0003850012
  155  C 11  Y      0.0000103241    -0.0001873175    -0.0010181936     0.0006590679    -0.0011163080
  156  C 11  Z     -0.0000328989     0.0000656376    -0.0002045564     0.0001852023     0.0003863132
  157  C 11  X      0.0077059135     0.0063081420     0.0067272252     0.0011432811    -0.0059968049
  158  C 11  Y     -0.0037725162    -0.0025935381     0.0012225606    -0.0011407120    -0.0030155075
  159  C 11  Z     -0.0016680805    -0.0014672349    -0.0023671879    -0.0001922343     0.0024630834
  160  C 11 XX     -0.0001883752     0.0001776215     0.0006297098    -0.0005635711     0.0019881556
  161  C 11 YY      0.0001383223     0.0002228436     0.0007317885    -0.0006351590     0.0010563147
  162  C 11 ZZ     -0.0001102176     0.0000777744     0.0001286567    -0.0001147608    -0.0007841790
  163  C 11 XY      0.0001985691     0.0000563491    -0.0008811060     0.0005326933    -0.0006643466
  164  C 11 XZ     -0.0000418881    -0.0000748604    -0.0000139267     0.0000756166    -0.0010788887
  165  C 11 YZ     -0.0001483570    -0.0000709108     0.0001602264    -0.0000529904    -0.0002746622
  166  C 12  S      0.7255471487     0.6726448612    -0.0158730486    -0.0053906489     0.0002454617
  167  C 12  S      0.0292815063     0.0291580009    -0.0000256534    -0.0002781344    -0.0004668388
  168  C 12  S     -0.0005002039    -0.0253433198     0.0103954401     0.0020089182    -0.0117530325
  169  C 12  X     -0.0003030985     0.0015936078    -0.0000844875    -0.0003051573     0.0001341511
  170  C 12  Y      0.0013531150    -0.0005245068     0.0003196454     0.0003613645     0.0001305045
  171  C 12  Z     -0.0002137201    -0.0004598767    -0.0000254551     0.0000400540    -0.0000693516
  172  C 12  X      0.0020418314     0.0002073454    -0.0009825666     0.0013522129     0.0046602374
  173  C 12  Y      0.0089797280     0.0009612102     0.0006948635    -0.0054394408    -0.0099242659
  174  C 12  Z     -0.0023252997    -0.0001817867     0.0001761126     0.0005963188     0.0003202434
  175  C 12 XX     -0.0002016777     0.0012007791    -0.0001573804    -0.0003133039     0.0002447793
  176  C 12 YY      0.0006513131     0.0022011080     0.0000026882    -0.0004822833     0.0000259317
  177  C 12 ZZ     -0.0006623515    -0.0005950340     0.0001134775    -0.0000555341     0.0000023428
  178  C 12 XY      0.0003890477    -0.0011464282     0.0000214544     0.0002360159     0.0001689895
  179  C 12 XZ     -0.0003241696    -0.0005645612     0.0001243590     0.0000626826    -0.0001750209
  180  C 12 YZ     -0.0004847921    -0.0003124070     0.0000325927     0.0000222220    -0.0000954975
  181  C 13  S      0.6692742610    -0.7197634072     0.0696422274     0.0936796144     0.0020045620
  182  C 13  S      0.0263766405    -0.0302968153     0.0041413769     0.0047590069    -0.0008214168
  183  C 13  S     -0.0140608771     0.0302363884    -0.0070986394    -0.0200588670    -0.0023401863
  184  C 13  X      0.0011238508     0.0009833966     0.0005926112     0.0016512915    -0.0002007893
  185  C 13  Y     -0.0004517417    -0.0017711794     0.0003851764     0.0005104232    -0.0002578852
  186  C 13  Z     -0.0002937326     0.0000133810    -0.0002804543    -0.0006713727     0.0001216057
  187  C 13  X     -0.0028888366     0.0009536807     0.0019299427    -0.0000628009     0.0034529170
  188  C 13  Y     -0.0028866151     0.0019987065    -0.0031533688    -0.0011386673     0.0008505603
  189  C 13  Z      0.0014833932    -0.0007434017    -0.0000281195     0.0002651943    -0.0013360388
  190  C 13 XX     -0.0000954159    -0.0017429844     0.0007210195     0.0018718931    -0.0003220367
  191  C 13 YY     -0.0003803496    -0.0012161326     0.0000449109     0.0004142571    -0.0001172532
  192  C 13 ZZ     -0.0006239361     0.0006130315     0.0000878578     0.0001042784    -0.0002682028
  193  C 13 XY      0.0004786705     0.0011555392     0.0000942261     0.0002546391    -0.0000206950
  194  C 13 XZ     -0.0003619454     0.0008077149    -0.0003114520    -0.0008706608     0.0000251060
  195  C 13 YZ     -0.0002683761     0.0000846781    -0.0000443930    -0.0002278371    -0.0000294525
  196  C 14  S      0.0694412395    -0.0924648920    -0.4527758645    -0.8719186226     0.0314069517
  197  C 14  S      0.0015342480    -0.0031030844    -0.0173606717    -0.0365880383     0.0010061240
  198  C 14  S      0.0064774471    -0.0110539656     0.0033504919     0.0385166557    -0.0059314297
  199  C 14  X      0.0009772614    -0.0013637477     0.0007537181     0.0007520119     0.0002830520
  200  C 14  Y      0.0001179795    -0.0004821366     0.0012598600    -0.0014802686     0.0005932539
  201  C 14  Z     -0.0003647372     0.0005607554    -0.0005170096     0.0000417899    -0.0002093931
  202  C 14  X     -0.0009122420     0.0003828146    -0.0003796382    -0.0032948042    -0.0012499614
  203  C 14  Y      0.0014651479     0.0004268798     0.0003594882     0.0033209761     0.0004952224
  204  C 14  Z      0.0000817956    -0.0001916376     0.0000913414     0.0004480867     0.0002860361
  205  C 14 XX     -0.0008534811     0.0013964218    -0.0002247787    -0.0011165109     0.0001897377
  206  C 14 YY     -0.0001308070     0.0003264531     0.0010603251    -0.0017856180     0.0007276877
  207  C 14 ZZ     -0.0002349669     0.0002389878     0.0004738339     0.0006002730    -0.0000456478
  208  C 14 XY     -0.0003082069     0.0003853957     0.0002119288    -0.0006516727     0.0001377405
  209  C 14 XZ      0.0003533934    -0.0006231333     0.0002505020     0.0009869819    -0.0001543573
  210  C 14 YZ      0.0001130536    -0.0001998726    -0.0001949257     0.0008874193    -0.0002527414
  211  C 15  S      0.0047160306    -0.0219208199    -0.8654452544     0.4458808344    -0.1769439428
  212  C 15  S     -0.0009762297    -0.0010511531    -0.0346629129     0.0193742335    -0.0086453936
  213  C 15  S     -0.0029667629     0.0001759175     0.0199681069    -0.0292786546     0.0152578138
  214  C 15  X      0.0002122131     0.0001239956     0.0004690874    -0.0006945019     0.0017021429
  215  C 15  Y      0.0000410468     0.0001025953    -0.0003920746    -0.0019131097    -0.0014022629
  216  C 15  Z     -0.0000729951    -0.0000583036    -0.0000771650     0.0006259829    -0.0002885990
  217  C 15  X     -0.0024401926     0.0004592617    -0.0022946151     0.0032126327     0.0006486302
  218  C 15  Y     -0.0004848855    -0.0040228516    -0.0025816447     0.0006951118     0.0012248008
  219  C 15  Z      0.0008408580     0.0005997939     0.0012267598    -0.0012186984    -0.0004200406
  220  C 15 XX      0.0000447172    -0.0001753420    -0.0001854994     0.0003839415    -0.0011792378
  221  C 15 YY     -0.0000468038    -0.0002300632    -0.0002997451     0.0023556451    -0.0017011092
  222  C 15 ZZ     -0.0002058831    -0.0001429334     0.0008729693    -0.0003124232     0.0001307575
  223  C 15 XY     -0.0000298978     0.0000258085     0.0004121055     0.0001746909     0.0012227016
  224  C 15 XZ     -0.0001025545     0.0000142545     0.0003917873    -0.0004074501     0.0002976308
  225  C 15 YZ     -0.0000403821     0.0000094074     0.0001660237    -0.0007431356     0.0000437413
  226  H 16  S     -0.0001012150    -0.0003640749     0.0001110422    -0.0000913839    -0.0004706945
  227  H 16  S     -0.0017987540    -0.0010944912     0.0003387951    -0.0000027212    -0.0011189761
  228  H 17  S      0.0001307167     0.0000984482    -0.0000415423     0.0000090829     0.0001093765
  229  H 17  S     -0.0001546440     0.0001187410    -0.0000614253     0.0000563303     0.0001088974
  230  H 18  S     -0.0000658927    -0.0000446019     0.0001018868    -0.0000123825    -0.0001138754
  231  H 18  S      0.0000053631    -0.0000250964     0.0001167930    -0.0000203326    -0.0001851612
  232  H 19  S      0.0000230127    -0.0000455167    -0.0001151129    -0.0000075261     0.0000348843
  233  H 19  S      0.0001249044    -0.0000677471    -0.0002360569    -0.0000249585     0.0001196859
  234  H 20  S     -0.0000590242    -0.0001470694     0.0000038662    -0.0000263618    -0.0000969215
  235  H 20  S     -0.0002179941    -0.0003057701    -0.0000124612    -0.0000198541    -0.0000782930
  236  H 21  S      0.0000647922     0.0000667537    -0.0000206655    -0.0000042994     0.0000422824
  237  H 21  S      0.0002427278     0.0002080563    -0.0000422253    -0.0000044474     0.0002098613
  238  H 22  S      0.0007276214     0.0002865038     0.0003331041    -0.0006508967    -0.0021946202
  239  H 22  S      0.0021910506     0.0010347210    -0.0007853510    -0.0005672627     0.0097910385
  240  H 23  S     -0.0018395470    -0.0014939851    -0.0004554165    -0.0001403183     0.0006699689
  241  H 23  S      0.0059428731     0.0067983426    -0.0017162867    -0.0006670694     0.0017978529
  242  H 24  S     -0.0022398579     0.0018865665    -0.0005394445     0.0001755514     0.0003973407
  243  H 24  S      0.0029441076    -0.0060850001     0.0004376004     0.0027413476     0.0009430047
  244  H 25  S     -0.0000635122     0.0007212841     0.0014335850     0.0024446926     0.0003834811
  245  H 25  S     -0.0000641264     0.0012580039    -0.0018824305    -0.0068807740     0.0014274907
  246  H 26  S      0.0006103333     0.0001266748     0.0026930889    -0.0010996501     0.0001205655
  247  H 26  S      0.0012459106     0.0001591285    -0.0047538337     0.0044801984    -0.0033414591

                         16               17               18               19               20
                   -1.0128645547    -0.9850655670    -0.9403592662    -0.8619401384    -0.8379892784
    1  C  1  S     -0.0960776136     0.0282397928    -0.0369513622    -0.1274253069    -0.0292674789
    2  C  1  S      0.1766092962    -0.0482517612     0.0687826842     0.2500611624     0.0565549004
    3  C  1  S      0.0390872823    -0.0210098569     0.0368817657     0.0438618970     0.0380357484
    4  C  1  X     -0.0386941180     0.0224437910     0.0365778664     0.0465938819    -0.0203714151
    5  C  1  Y      0.0399736518    -0.0048757426    -0.0308611936     0.0188986586    -0.1011281294
    6  C  1  Z     -0.0022790037    -0.0063771856    -0.0058926127    -0.0247018950     0.0379549146
    7  C  1  X     -0.0205770594    -0.0325419569     0.0182014895    -0.0109081934    -0.0861349599
    8  C  1  Y      0.0115393179     0.0405432381    -0.0236813078     0.0158740015    -0.0093638430
    9  C  1  Z      0.0035852832     0.0051466834    -0.0008572275     0.0028799051     0.0433640221
   10  C  1 XX      0.0131288450    -0.0048708094     0.0041687453     0.0124591878     0.0102389243
   11  C  1 YY      0.0130038087    -0.0026486506     0.0051071105     0.0203199884    -0.0012832765
   12  C  1 ZZ      0.0043033369    -0.0010341636     0.0014866255     0.0087269465     0.0019719888
   13  C  1 XY     -0.0044452759     0.0014691814    -0.0026063674    -0.0039653729    -0.0002002219
   14  C  1 XZ     -0.0031911692     0.0011965646    -0.0012684024    -0.0040467494    -0.0024343944
   15  C  1 YZ     -0.0029402506     0.0004557364    -0.0001362106    -0.0039493048     0.0022746431
   16  C  2  S     -0.1076918952    -0.0012982975     0.0022157779    -0.1020332606     0.1331724384
   17  C  2  S      0.2019528406     0.0071168078    -0.0036695690     0.2017408954    -0.2651213186
   18  C  2  S      0.0696878679     0.1733491942    -0.0182216812     0.0420974534    -0.0585072983
   19  C  2  X     -0.0343528763     0.0397170681     0.0181874885     0.0446867346     0.0107922629
   20  C  2  Y     -0.0249996005     0.0268491040    -0.0140767633    -0.0550815524    -0.0433496346
   21  C  2  Z      0.0168226415    -0.0281751642    -0.0012255150     0.0038387369     0.0180458436
   22  C  2  X      0.0096294401     0.1197616212     0.0084027025     0.0306416073     0.0764303441
   23  C  2  Y      0.0086297024     0.0777471603    -0.0148533998    -0.0129275174    -0.0125228026
   24  C  2  Z     -0.0117577639    -0.1010835442     0.0042695228    -0.0069512646    -0.0359591684
   25  C  2 XX      0.0149113050    -0.0004358445    -0.0021597188     0.0078708722    -0.0196089564
   26  C  2 YY      0.0126325153    -0.0004680399     0.0012024949     0.0165027749    -0.0142623759
   27  C  2 ZZ      0.0070219860     0.0012647539    -0.0003419628     0.0081376719    -0.0113635150
   28  C  2 XY      0.0015067996     0.0013295983    -0.0004339479    -0.0003010139     0.0013978434
   29  C  2 XZ     -0.0059398964    -0.0012275597     0.0006939441    -0.0038335440     0.0063923362
   30  C  2 YZ     -0.0053327906    -0.0006165502    -0.0003249360    -0.0056626654     0.0039988056
   31  C  3  S     -0.0979910354     0.0447370319     0.0093789021     0.0076423348    -0.1050506571
   32  C  3  S      0.1801764679    -0.0873426148    -0.0171807707    -0.0129717849     0.2144810328
   33  C  3  S      0.0513098909    -0.0234469386    -0.0127252171    -0.0319083924    -0.0740294889
   34  C  3  X      0.0071609356     0.0000810772     0.0157150843     0.0669832117    -0.0133798882
   35  C  3  Y      0.0463689757    -0.0199126129    -0.0148070211    -0.0168332325    -0.0234323817
   36  C  3  Z     -0.0438787308     0.0193346254     0.0040980620     0.0044746741    -0.0342933859
   37  C  3  X     -0.0029215363    -0.0000035358     0.0062973254     0.0191236824    -0.0166228416
   38  C  3  Y      0.0219895810    -0.0087586669    -0.0111695452    -0.0156594657    -0.0353670858
   39  C  3  Z     -0.0120290893     0.0031149234     0.0007754267     0.0068179238     0.0212856339
   40  C  3 XX      0.0083184627    -0.0041885325     0.0003089661     0.0023337859     0.0125069736
   41  C  3 YY      0.0143556835    -0.0069170312    -0.0026529653    -0.0030171016     0.0109802343
   42  C  3 ZZ      0.0121456330    -0.0062115252    -0.0016285550    -0.0027160540     0.0162437397
   43  C  3 XY      0.0002572663     0.0001573887     0.0002940467     0.0028349793    -0.0018530514
   44  C  3 XZ     -0.0005779474    -0.0002950985    -0.0013486282    -0.0058825922     0.0021982455
   45  C  3 YZ     -0.0053967308     0.0021190835     0.0007585176     0.0003758557    -0.0012290369
   46  C  4  S     -0.0790251505     0.0383299634     0.0213984779     0.0791882886    -0.0971347771
   47  C  4  S      0.1432812884    -0.0706166469    -0.0394918724    -0.1523010913     0.1896232170
   48  C  4  S      0.0256304227    -0.0043472127    -0.0073051466    -0.0302442815     0.1002797779
   49  C  4  X      0.0357511284    -0.0159299549    -0.0035351746     0.0023767443     0.0279587386
   50  C  4  Y      0.0474460451    -0.0216827375    -0.0171900959    -0.0536150665     0.0044050300
   51  C  4  Z      0.0168472099    -0.0086184907    -0.0007076096     0.0095594381     0.0271482406
   52  C  4  X      0.0045297359    -0.0020008574     0.0002170792     0.0064072151     0.0218525326
   53  C  4  Y      0.0039500525     0.0030417114    -0.0003591545    -0.0077506324     0.0120429277
   54  C  4  Z      0.0031091499    -0.0036412885     0.0011210485     0.0049833030     0.0303011800
   55  C  4 XX      0.0067990224    -0.0032768041    -0.0008198382    -0.0027432202     0.0091780937
   56  C  4 YY      0.0118693989    -0.0058559078    -0.0039099443    -0.0151414013     0.0130005626
   57  C  4 ZZ      0.0067339008    -0.0034801552    -0.0018454400    -0.0081404336     0.0123119689
   58  C  4 XY      0.0041706867    -0.0017601180    -0.0009857322    -0.0022203681     0.0017475659
   59  C  4 XZ      0.0045708463    -0.0024393694    -0.0008679488    -0.0023868189     0.0068080604
   60  C  4 YZ      0.0005000133    -0.0004455316    -0.0001286559    -0.0000087968     0.0007913318
   61  C  5  S     -0.0830126772     0.0366430024     0.0282471438     0.0898369306    -0.0088893578
   62  C  5  S      0.1499080700    -0.0650252010    -0.0531724291    -0.1730549909     0.0169315116
   63  C  5  S      0.0309009347    -0.0542128819    -0.0177879816    -0.0475871714    -0.0513671305
   64  C  5  X      0.0374497888    -0.0125230552    -0.0087224502    -0.0024035310    -0.0292965928
   65  C  5  Y     -0.0155045883     0.0098006421     0.0037942197     0.0310983650    -0.0771921184
   66  C  5  Z      0.0486407834    -0.0223071866    -0.0150895483    -0.0363637144     0.0055680025
   67  C  5  X      0.0061113439    -0.0138863581    -0.0027695370     0.0009646702    -0.0262725676
   68  C  5  Y     -0.0025012268     0.0016916155    -0.0009784830     0.0030594209    -0.0270046889
   69  C  5  Z      0.0080736234    -0.0158389704    -0.0054279907    -0.0077734558    -0.0251679934
   70  C  5 XX      0.0075025327    -0.0023088847    -0.0020482017    -0.0041472347    -0.0035130013
   71  C  5 YY      0.0092188382    -0.0041855049    -0.0034449482    -0.0127056402     0.0035973014
   72  C  5 ZZ      0.0101935744    -0.0048807040    -0.0039860996    -0.0131479731     0.0014724543
   73  C  5 XY      0.0006360521    -0.0003865296    -0.0005877989    -0.0009399085    -0.0036839731
   74  C  5 XZ      0.0067747897    -0.0030361071    -0.0019609247    -0.0042012389    -0.0017186552
   75  C  5 YZ     -0.0024925576     0.0013188473     0.0006875400     0.0031701571    -0.0050952463
   76  C  6  S     -0.1054493110     0.0361821342     0.0301561425     0.0364482442     0.1007545776
   77  C  6  S      0.1949393568    -0.0706447821    -0.0596890003    -0.0719137533    -0.2071163575
   78  C  6  S      0.0640277659     0.0442056196     0.0061202153    -0.0018088739     0.0646865468
   79  C  6  X      0.0144921497     0.0067353926     0.0042096666     0.0587191852    -0.0540911618
   80  C  6  Y     -0.0656606848     0.0275974563     0.0157620662     0.0215084402    -0.0017049637
   81  C  6  Z      0.0016426932    -0.0058202456    -0.0006640647    -0.0015647314     0.0215026032
   82  C  6  X      0.0038173450     0.0048497629     0.0064420502     0.0230055823    -0.0046598192
   83  C  6  Y     -0.0274289566    -0.0233145688    -0.0009423295     0.0031535648    -0.0382905763
   84  C  6  Z      0.0055961606    -0.0017541089    -0.0030010607    -0.0047318370     0.0025763901
   85  C  6 XX      0.0093449233    -0.0025410930    -0.0025236049    -0.0005448919    -0.0146598985
   86  C  6 YY      0.0184682232    -0.0071903998    -0.0052791415    -0.0074672956    -0.0121786019
   87  C  6 ZZ      0.0094125686    -0.0041517442    -0.0035542443    -0.0058642246    -0.0114042483
   88  C  6 XY     -0.0015677532    -0.0005975706    -0.0006522528    -0.0056730387     0.0040657020
   89  C  6 XZ     -0.0001446556    -0.0001814293    -0.0002347418    -0.0018107267     0.0020286932
   90  C  6 YZ     -0.0011667850     0.0007519799     0.0002353507    -0.0002324897    -0.0007942962
   91  C  7  S     -0.0789439932     0.0354182681     0.0220925068     0.0390488140     0.0010194292
   92  C  7  S      0.1465172144    -0.0679325420    -0.0425620648    -0.0764273690    -0.0024049985
   93  C  7  S      0.0038383559    -0.0196958230    -0.0014334925    -0.0046909773     0.0051568936
   94  C  7  X      0.0158250344    -0.0049083494    -0.0002151982     0.0193253855    -0.0126566804
   95  C  7  Y     -0.0192931180     0.0102098642     0.0010477592     0.0013625674    -0.0555169519
   96  C  7  Z     -0.0537938539     0.0227957696     0.0146140918     0.0214449225     0.0192575419
   97  C  7  X      0.0024740108     0.0036307157     0.0015273769     0.0129790194    -0.0050710756
   98  C  7  Y      0.0003640979     0.0003156132    -0.0041821528    -0.0045032924    -0.0369756734
   99  C  7  Z     -0.0012087156     0.0086857479     0.0019546921     0.0025013131     0.0116337266
  100  C  7 XX      0.0086953563    -0.0037702268    -0.0023472054    -0.0035715539    -0.0010047621
  101  C  7 YY      0.0077304458    -0.0039078824    -0.0019589011    -0.0041027531     0.0041563069
  102  C  7 ZZ      0.0132952137    -0.0062845055    -0.0041831702    -0.0075705111    -0.0033665212
  103  C  7 XY     -0.0005614572     0.0003831621    -0.0004110581    -0.0013561214    -0.0013530676
  104  C  7 XZ     -0.0020537259     0.0001056531    -0.0000344466    -0.0025073667     0.0022507468
  105  C  7 YZ      0.0027610534    -0.0014778650    -0.0003415318    -0.0008673208     0.0051948768
  106  C  8  S     -0.0786436505    -0.1758625361     0.0033851130    -0.0190751363     0.0346508778
  107  C  8  S      0.1487775044     0.3430563079    -0.0082966995     0.0363935513    -0.0678491792
  108  C  8  S      0.0292516918    -0.0141168314     0.0006092045    -0.0020520270    -0.0592837912
  109  C  8  X      0.0155508506     0.1255825645    -0.0020980923    -0.0593673176     0.0963990550
  110  C  8  Y      0.0138081067     0.1009399133    -0.0063935511    -0.0573497537     0.0667975161
  111  C  8  Z     -0.0151280934    -0.1095905605     0.0043696111     0.0577066370    -0.0805077419
  112  C  8  X      0.0307320967     0.1749214231    -0.0124371555    -0.0100965493     0.0470205009
  113  C  8  Y      0.0233054637     0.1338141041    -0.0081924177    -0.0087273651     0.0430525786
  114  C  8  Z     -0.0258556840    -0.1509723022     0.0094478186     0.0081842416    -0.0436268364
  115  C  8 XX      0.0083065358     0.0187550267    -0.0005687296     0.0019550034    -0.0053913097
  116  C  8 YY      0.0058290257     0.0134826439    -0.0000920754     0.0029444678    -0.0034066506
  117  C  8 ZZ      0.0061067694     0.0149973304    -0.0004448808     0.0023895249    -0.0041819287
  118  C  8 XY      0.0057495863     0.0129663241    -0.0003691624     0.0015274478    -0.0023195292
  119  C  8 XZ     -0.0066042554    -0.0148439631     0.0003330608    -0.0012975399     0.0030101588
  120  C  8 YZ     -0.0053552297    -0.0120369515     0.0000563342    -0.0018612977     0.0021106836
  121  N  9  S      0.0660604525     0.2140414450    -0.0059161009    -0.0362851754     0.0461655215
  122  N  9  S      0.1296843190     0.4236582586    -0.0125910158    -0.0727868617     0.0935475861
  123  N  9  S     -0.0029249056    -0.0599810909     0.0112827583    -0.0200707668     0.0019683948
  124  N  9  X      0.0387966479     0.1216437212    -0.0040551888    -0.0191462356     0.0202943207
  125  N  9  Y      0.0310881224     0.0981668929    -0.0019268695    -0.0127797060     0.0188180432
  126  N  9  Z     -0.0339351329    -0.1077413629     0.0028415425     0.0153462858    -0.0190543594
  127  N  9  X      0.0049883331     0.0255023547    -0.0020445273     0.0002828224     0.0054023681
  128  N  9  Y      0.0043147950     0.0218773416    -0.0026672905    -0.0006271279     0.0020132644
  129  N  9  Z     -0.0048844453    -0.0226874804     0.0026250466     0.0008168952    -0.0038596135
  130  N  9 XX      0.0050200349     0.0157363862    -0.0006931916    -0.0027942892     0.0029461697
  131  N  9 YY      0.0037021968     0.0117199697    -0.0003343415    -0.0015722558     0.0026352269
  132  N  9 ZZ      0.0040564290     0.0130948677    -0.0004856070    -0.0020172389     0.0026707005
  133  N  9 XY      0.0033092498     0.0101750297    -0.0002361505    -0.0016857051     0.0022317700
  134  N  9 XZ     -0.0036629938    -0.0114591055     0.0003114743     0.0020128165    -0.0022501027
  135  N  9 YZ     -0.0029593061    -0.0092675880     0.0001071531     0.0013399897    -0.0020951366
  136  C 10  S     -0.0340751541     0.0090994004    -0.1270956239    -0.0955026308    -0.0685793945
  137  C 10  S      0.0631227559    -0.0153028191     0.2396631439     0.1852245339     0.1361800415
  138  C 10  S      0.0130761876     0.0240753331     0.0152910876     0.0488688515     0.0469849303
  139  C 10  X     -0.0120581674     0.0052006364     0.0320305638    -0.0341052013    -0.0362467730
  140  C 10  Y      0.0115245994    -0.0007805120    -0.0336998697     0.0497912841    -0.0208917276
  141  C 10  Z      0.0010403373    -0.0016347325    -0.0036053211     0.0016836768     0.0178038016
  142  C 10  X     -0.0008533153    -0.0287003229     0.0136737696    -0.0257239761    -0.0205688473
  143  C 10  Y      0.0136149718     0.0154688642    -0.0093891785     0.0392335258     0.0455298649
  144  C 10  Z     -0.0018256456     0.0063325792    -0.0030529833    -0.0007832581    -0.0029981576
  145  C 10 XX      0.0040355456    -0.0008815321     0.0161924659     0.0117931269     0.0084490595
  146  C 10 YY      0.0040908238    -0.0007306119     0.0173259216     0.0127209164     0.0101719697
  147  C 10 ZZ      0.0010276547    -0.0002329811     0.0055831153     0.0051451782     0.0042981638
  148  C 10 XY     -0.0013850048     0.0000301582    -0.0007416433    -0.0020769117    -0.0002194314
  149  C 10 XZ     -0.0010228116     0.0003071756    -0.0048476298    -0.0025844564    -0.0019288500
  150  C 10 YZ     -0.0004766495     0.0001532711    -0.0030295216    -0.0014135288    -0.0014490425
  151  C 11  S     -0.0149416924     0.0012715389    -0.1113746875    -0.0189214209     0.0127014100
  152  C 11  S      0.0264259852    -0.0016237695     0.2042246272     0.0361453618    -0.0245918420
  153  C 11  S     -0.0090907265     0.0076760563     0.0614531287     0.0040849045     0.0006526479
  154  C 11  X     -0.0086794722     0.0019182627    -0.0204189687    -0.0583544711    -0.0435906584
  155  C 11  Y     -0.0018001089     0.0028696919    -0.0518891897     0.0300167040     0.0162840174
  156  C 11  Z      0.0030109325    -0.0014649877     0.0178724704     0.0136093808     0.0116105490
  157  C 11  X     -0.0091836784    -0.0086020864    -0.0042904868    -0.0225247086    -0.0041998118
  158  C 11  Y      0.0062258495    -0.0043573293    -0.0157225653     0.0093524341    -0.0114581401
  159  C 11  Z      0.0012649750     0.0038218141     0.0049085493     0.0061138373     0.0037556647
  160  C 11 XX      0.0022212665    -0.0003976460     0.0148849664     0.0049661471    -0.0004703552
  161  C 11 YY      0.0015911347     0.0001009593     0.0158323412    -0.0002915776    -0.0036959748
  162  C 11 ZZ      0.0003904030    -0.0000273994     0.0043582907     0.0015505664    -0.0004523935
  163  C 11 XY      0.0002957755     0.0001066148    -0.0007973341     0.0025672379     0.0030567366
  164  C 11 XZ     -0.0008689490     0.0001404373    -0.0047207795    -0.0022152625    -0.0007973496
  165  C 11 YZ     -0.0004721177    -0.0001584422    -0.0029043017    -0.0006227734    -0.0003559032
  166  C 12  S     -0.0147782126     0.0054985141    -0.1144256549    -0.0033846313    -0.0585580333
  167  C 12  S      0.0264416062    -0.0100069807     0.2101409918     0.0070569872     0.1131523795
  168  C 12  S      0.0043876602     0.0027234940     0.0719684696     0.0177540488     0.0470319482
  169  C 12  X      0.0017622614    -0.0003460997     0.0497151667    -0.0304535101    -0.0120584715
  170  C 12  Y      0.0092115510    -0.0030903041     0.0209826639     0.0602992953     0.0384111611
  171  C 12  Z     -0.0028119415     0.0008135059    -0.0217873908    -0.0019649236    -0.0040209724
  172  C 12  X     -0.0061099931     0.0095437131     0.0166162434    -0.0027981797     0.0002024553
  173  C 12  Y      0.0161313144    -0.0052847442     0.0047635540     0.0248880000     0.0323790509
  174  C 12  Z     -0.0014648760    -0.0020491200    -0.0065669992    -0.0033756414    -0.0059416307
  175  C 12 XX      0.0014341007    -0.0004965218     0.0152883685    -0.0023054305     0.0064364054
  176  C 12 YY      0.0026175483    -0.0010268962     0.0162826655     0.0033064221     0.0100737527
  177  C 12 ZZ      0.0003687820    -0.0002696348     0.0045786552     0.0002833449     0.0034638653
  178  C 12 XY      0.0001504896     0.0001583786    -0.0010041020     0.0027012577     0.0009609555
  179  C 12 XZ     -0.0006111137     0.0000920565    -0.0048545969     0.0004420666    -0.0017383790
  180  C 12 YZ     -0.0007013343     0.0001465687    -0.0028736875    -0.0016587621    -0.0020758486
  181  C 13  S     -0.0064763407     0.0025479244    -0.1058233111     0.0765333731     0.0131551534
  182  C 13  S      0.0115768648    -0.0049479286     0.1949244939    -0.1448671016    -0.0253680662
  183  C 13  S      0.0200877659    -0.0088932488     0.0282950832    -0.0354504855    -0.0071759713
  184  C 13  X     -0.0008301298     0.0004762051     0.0090734294    -0.0379221430    -0.0447027480
  185  C 13  Y      0.0046144368    -0.0018175696     0.0555223212    -0.0148015012     0.0081933530
  186  C 13  Z     -0.0006039852     0.0001801134    -0.0143173914     0.0159442068     0.0137328575
  187  C 13  X     -0.0057264248     0.0036983518     0.0017433968    -0.0129421992    -0.0257096613
  188  C 13  Y      0.0073919419    -0.0031759462     0.0029412351     0.0003853744     0.0043176284
  189  C 13  Z      0.0004735476    -0.0006689518    -0.0012875817     0.0040052967     0.0075017175
  190  C 13 XX      0.0008623545    -0.0003413267     0.0135988098    -0.0114702528    -0.0029512246
  191  C 13 YY      0.0011498095    -0.0004397919     0.0152349198    -0.0092415128    -0.0003096245
  192  C 13 ZZ      0.0000512451    -0.0001591008     0.0042844320    -0.0044590119    -0.0012495598
  193  C 13 XY     -0.0003415711     0.0001128557    -0.0007712848    -0.0018654898    -0.0031069644
  194  C 13 XZ     -0.0002846476     0.0000565844    -0.0042255220     0.0037691448     0.0015762363
  195  C 13 YZ     -0.0001736738     0.0000300249    -0.0027125626     0.0020792754     0.0009694808
  196  C 14  S     -0.0049726565     0.0017262374    -0.1018705092     0.1008308880     0.0669597524
  197  C 14  S      0.0094116185    -0.0032462838     0.1869825389    -0.1904933341    -0.1277076475
  198  C 14  S     -0.0047408632     0.0044744333     0.0556185076    -0.0464795082    -0.0230636423
  199  C 14  X     -0.0024774315     0.0009971956    -0.0405626226     0.0261239918    -0.0009395870
  200  C 14  Y      0.0025756791    -0.0007308364     0.0401261102    -0.0214118259    -0.0254795755
  201  C 14  Z      0.0005376566    -0.0002642201     0.0057993246    -0.0046217364     0.0055975008
  202  C 14  X      0.0026214971     0.0017887819    -0.0117430751     0.0047002869    -0.0102585659
  203  C 14  Y     -0.0036578274     0.0036377611     0.0113934341    -0.0019554469    -0.0076631146
  204  C 14  Z     -0.0000100087    -0.0014057409     0.0017571492    -0.0009841456     0.0053993061
  205  C 14 XX      0.0007194075    -0.0002932692     0.0137369152    -0.0137049684    -0.0076227279
  206  C 14 YY      0.0007481132    -0.0001925457     0.0144115018    -0.0138926802    -0.0108684948
  207  C 14 ZZ      0.0001492308    -0.0001129558     0.0039548963    -0.0054938398    -0.0038321731
  208  C 14 XY     -0.0001190572     0.0000799303    -0.0013917825     0.0003065227     0.0001032896
  209  C 14 XZ     -0.0002403248     0.0000616907    -0.0042436249     0.0037652926     0.0017933740
  210  C 14 YZ     -0.0001267784    -0.0000062459    -0.0023722835     0.0022202646     0.0018164234
  211  C 15  S     -0.0064610117     0.0014044685    -0.1032901078     0.0657773849     0.0665921755
  212  C 15  S      0.0111351049    -0.0029962561     0.1899589563    -0.1249418046    -0.1272390789
  213  C 15  S      0.0221823289    -0.0025981895     0.0312491701    -0.0201238906    -0.0456518458
  214  C 15  X     -0.0044504536     0.0011564322    -0.0526088244     0.0100423859     0.0090288037
  215  C 15  Y      0.0008839788     0.0002844780    -0.0111049538     0.0440757537     0.0232536424
  216  C 15  Z      0.0013228251    -0.0004969323     0.0202112753    -0.0124489829    -0.0077619572
  217  C 15  X     -0.0084049638    -0.0007691088    -0.0046980895    -0.0062676188     0.0046144932
  218  C 15  Y      0.0042645018     0.0065478714    -0.0018128640     0.0180113374    -0.0003217818
  219  C 15  Z      0.0021136813    -0.0010555507     0.0020023780    -0.0017492457    -0.0016393831
  220  C 15 XX      0.0010798068    -0.0002151246     0.0140594077    -0.0071270037    -0.0079380947
  221  C 15 YY      0.0009128985    -0.0001776517     0.0140940286    -0.0106982444    -0.0104850448
  222  C 15 ZZ      0.0000121562    -0.0001938965     0.0041416861    -0.0037642446    -0.0038827040
  223  C 15 XY     -0.0004061785    -0.0001004703    -0.0007106992    -0.0024487473    -0.0005994002
  224  C 15 XZ     -0.0003878910     0.0000407788    -0.0044353414     0.0022648740     0.0020686849
  225  C 15 YZ     -0.0001191906     0.0000292511    -0.0025093233     0.0027235326     0.0019758851
  226  H 16  S      0.0293101276    -0.0143800580     0.0002427719     0.0004448299     0.0689096434
  227  H 16  S      0.0068666284    -0.0027081337    -0.0019196376    -0.0023093457     0.0046105377
  228  H 17  S      0.0204078520    -0.0105845798    -0.0058726855    -0.0338834162     0.0558432439
  229  H 17  S      0.0016969519    -0.0012536627     0.0001965924    -0.0039508880     0.0095649492
  230  H 18  S      0.0216046523    -0.0101469265    -0.0095587555    -0.0399341131    -0.0019463889
  231  H 18  S      0.0028911434    -0.0023390320    -0.0015807833    -0.0044956955    -0.0025061243
  232  H 19  S      0.0318834396    -0.0082150014    -0.0116116627    -0.0172681056    -0.0652703482
  233  H 19  S      0.0072903111     0.0001655277    -0.0019179437    -0.0033877013    -0.0046499667
  234  H 20  S      0.0279383205    -0.0133825724    -0.0103817764    -0.0282523003     0.0046528792
  235  H 20  S      0.0046661539     0.0017967361    -0.0001276689     0.0031218226    -0.0036478773
  236  H 21  S      0.0284024484    -0.0128847550    -0.0084153374    -0.0130857843    -0.0061776167
  237  H 21  S      0.0021154399    -0.0057348520    -0.0021480174    -0.0074123396     0.0027549121
  238  H 22  S      0.0072949842     0.0051729387     0.0402418343     0.0179206035    -0.0073352978
  239  H 22  S      0.0011142743     0.0010515724     0.0046049394     0.0001573375     0.0042084217
  240  H 23  S      0.0064077018    -0.0021577330     0.0428478106     0.0077160164     0.0415415823
  241  H 23  S      0.0011170761     0.0023687069     0.0035925313    -0.0008285213     0.0087881716
  242  H 24  S      0.0017723949    -0.0007541628     0.0364703393    -0.0362590014    -0.0063940714
  243  H 24  S      0.0002738601     0.0004367048     0.0040727802    -0.0024978907    -0.0013247446
  244  H 25  S      0.0008163665    -0.0005007545     0.0351030345    -0.0477883701    -0.0350498069
  245  H 25  S     -0.0004627089    -0.0000271955     0.0050595263    -0.0036125831    -0.0020992747
  246  H 26  S      0.0018652334    -0.0004653648     0.0351350647    -0.0302079759    -0.0349851079
  247  H 26  S      0.0006321534     0.0002491346     0.0040514127    -0.0017443660    -0.0018574214

                         21               22               23               24               25
                   -0.8186813454    -0.8018674728    -0.7870233387    -0.6982037879    -0.6741259192
    1  C  1  S     -0.0025035765    -0.0390383883     0.0730726533     0.0996708940     0.0095388812
    2  C  1  S      0.0055421959     0.0796938144    -0.1455385684    -0.2045898742    -0.0191311710
    3  C  1  S     -0.0147617201     0.0340146114    -0.0854862330    -0.0620110153    -0.0354214592
    4  C  1  X     -0.0104522605    -0.0657776787     0.0399085296    -0.0321116751    -0.1030074956
    5  C  1  Y      0.0168452709     0.0236548307    -0.0530433343     0.0468851027    -0.0097619253
    6  C  1  Z      0.0019285839     0.0457660569     0.0200012636    -0.0028637823     0.0460649340
    7  C  1  X      0.0036931547     0.0086547953     0.0099447568     0.0245883379    -0.0475562346
    8  C  1  Y     -0.0244013469    -0.0351771100     0.0311236868    -0.0168006234    -0.0322347529
    9  C  1  Z      0.0073119038     0.0196289239    -0.0060885008    -0.0052902599     0.0317396582
   10  C  1 XX     -0.0029719674     0.0062332545    -0.0101206765    -0.0130603566    -0.0018869880
   11  C  1 YY      0.0033389362     0.0039617873    -0.0095731494    -0.0152333605    -0.0001068604
   12  C  1 ZZ      0.0003090501     0.0047067629    -0.0055961665    -0.0072073070    -0.0010466803
   13  C  1 XY     -0.0002281409     0.0002435515    -0.0030355412     0.0082845999     0.0014375939
   14  C  1 XZ      0.0002370656    -0.0060510150     0.0006864875     0.0012278531     0.0004433847
   15  C  1 YZ     -0.0008042715     0.0006584477     0.0049957712    -0.0001189106    -0.0010053269
   16  C  2  S     -0.0347068208     0.0168496334     0.0692047767    -0.0689973814    -0.0048758344
   17  C  2  S      0.0703415319    -0.0319637289    -0.1397489026     0.1409514078     0.0112196927
   18  C  2  S      0.0432007049    -0.0750497258    -0.0354057594     0.0527046352     0.0221401189
   19  C  2  X     -0.0054263393     0.0039292064    -0.0614706080     0.1226863768    -0.0854452069
   20  C  2  Y      0.0119012589    -0.0394083202     0.0607568694     0.1199471088     0.0392799084
   21  C  2  Z     -0.0001727042     0.0444341725     0.0224521520    -0.1042271599     0.0173507964
   22  C  2  X     -0.0228836923    -0.0249348823    -0.0086061630     0.0120988715    -0.0459190065
   23  C  2  Y     -0.0118308182    -0.0489407385     0.0422545741     0.0109488009    -0.0120023712
   24  C  2  Z      0.0178082159     0.0472395952    -0.0061388146    -0.0079021473     0.0237214856
   25  C  2 XX      0.0046826678    -0.0066324213    -0.0047201005     0.0082680962     0.0036041696
   26  C  2 YY      0.0041701454    -0.0001501374    -0.0124401668     0.0046226241     0.0002872131
   27  C  2 ZZ      0.0033886436     0.0013088822    -0.0047979671     0.0095270399    -0.0004617438
   28  C  2 XY     -0.0003621756     0.0010507374    -0.0041346990     0.0056968311    -0.0002347703
   29  C  2 XZ     -0.0021075920    -0.0027388591     0.0003576181    -0.0071556025     0.0001530412
   30  C  2 YZ     -0.0012861188    -0.0014184358     0.0051101376    -0.0034705634    -0.0001635253
   31  C  3  S      0.0112914718    -0.1109043887     0.0377628896    -0.0438969239    -0.0452167348
   32  C  3  S     -0.0235205312     0.2230744940    -0.0815824850     0.0908610258     0.0926064364
   33  C  3  S     -0.0013913373     0.0609338374     0.0458079271     0.0332773453    -0.0029821193
   34  C  3  X      0.0165617317     0.0329094864    -0.0201311409    -0.0942655056     0.0439683723
   35  C  3  Y      0.0053200705     0.0407827569     0.0553139839    -0.0108894322    -0.0516321940
   36  C  3  Z      0.0139811387     0.0378870400     0.0722161056     0.0250312366    -0.0220381817
   37  C  3  X      0.0030079772     0.0052294879     0.0014395056    -0.0231779876     0.0089001464
   38  C  3  Y      0.0051210321     0.0359510447     0.0244873387     0.0020926811    -0.0229795607
   39  C  3  Z     -0.0005297240     0.0219142298     0.0179737691     0.0090492178    -0.0189884198
   40  C  3 XX     -0.0015147651     0.0114693036    -0.0071392067     0.0020382253     0.0054540040
   41  C  3 YY     -0.0001451623     0.0203587716     0.0029312334     0.0082854105     0.0047766723
   42  C  3 ZZ     -0.0029095905     0.0108951717    -0.0101790624     0.0079070236     0.0070813996
   43  C  3 XY      0.0006947672     0.0014919118    -0.0039579245    -0.0001570278     0.0024511033
   44  C  3 XZ     -0.0017189922    -0.0048274828    -0.0003390174     0.0052929592    -0.0018560195
   45  C  3 YZ      0.0000602459     0.0003515434     0.0034076042     0.0013986834    -0.0057149900
   46  C  4  S      0.0415805329     0.0731277133     0.0850553779    -0.0679569534     0.0301655807
   47  C  4  S     -0.0801344950    -0.1423413448    -0.1675987572     0.1367809956    -0.0568556377
   48  C  4  S     -0.0349372624    -0.0263868406    -0.0471107337     0.0468957014    -0.0393703785
   49  C  4  X     -0.0024393078     0.0285067645    -0.0244417329    -0.0077402568     0.0398894868
   50  C  4  Y     -0.0145611424    -0.0716893497     0.0058389868    -0.0410460795    -0.0273416593
   51  C  4  Z      0.0044258053     0.0839607514     0.0099215637     0.0283278168     0.0418017107
   52  C  4  X     -0.0027392500     0.0175923421    -0.0120700522     0.0050360871     0.0071918358
   53  C  4  Y     -0.0059278906    -0.0183553994     0.0086871508    -0.0157217966    -0.0146490763
   54  C  4  Z     -0.0020352139     0.0346131631    -0.0112120796     0.0267947379     0.0081177384
   55  C  4 XX     -0.0029353341    -0.0027233526    -0.0107989330     0.0041814320     0.0007438600
   56  C  4 YY     -0.0067261858    -0.0171418983    -0.0110351119     0.0100633562    -0.0071588383
   57  C  4 ZZ     -0.0042597496    -0.0040176366    -0.0084636525     0.0112905326    -0.0029103075
   58  C  4 XY     -0.0009050598    -0.0021378725    -0.0026054787     0.0016879515    -0.0001560852
   59  C  4 XZ     -0.0016647739     0.0020362768    -0.0042723105     0.0044252669     0.0008597655
   60  C  4 YZ      0.0003315464     0.0042051075     0.0019124625     0.0029606941    -0.0006055680
   61  C  5  S      0.0257698767     0.1471815448     0.0115706683     0.0455685133     0.0201819523
   62  C  5  S     -0.0491145214    -0.2874293510    -0.0201457227    -0.0920472841    -0.0376302011
   63  C  5  S     -0.0023596884    -0.0999939568    -0.0099198642    -0.0260460618    -0.0045612173
   64  C  5  X      0.0078472061    -0.0097122958     0.0108878193    -0.0232539796     0.0417355636
   65  C  5  Y      0.0297449711     0.0290548934     0.0821865214    -0.0710732599     0.0589775796
   66  C  5  Z     -0.0049042812    -0.0070976484     0.0215579543     0.0028901723     0.0070455351
   67  C  5  X      0.0049068634    -0.0111542013     0.0060013753    -0.0143998645     0.0134805530
   68  C  5  Y      0.0068290594    -0.0019963511     0.0392717694    -0.0349229855     0.0148385724
   69  C  5  Z      0.0048065736    -0.0130652532     0.0076703643    -0.0058353699     0.0049759709
   70  C  5 XX     -0.0008143488    -0.0130170468    -0.0018968224    -0.0059029600     0.0014873436
   71  C  5 YY     -0.0042514999    -0.0213071242    -0.0039463513    -0.0042832777    -0.0034068886
   72  C  5 ZZ     -0.0030694267    -0.0167926286     0.0031225095    -0.0072163045    -0.0040080763
   73  C  5 XY      0.0007180992    -0.0021784941     0.0033302443    -0.0012615485     0.0010639431
   74  C  5 XZ     -0.0004978841    -0.0067534125     0.0010836440    -0.0050879707     0.0013852596
   75  C  5 YZ      0.0021733643     0.0039529565     0.0054139857    -0.0021676891     0.0025023756
   76  C  6  S     -0.0231277314     0.0403234422    -0.1037086553     0.0577779202    -0.0480099287
   77  C  6  S      0.0477963841    -0.0863253334     0.2104303174    -0.1201350409     0.1005365301
   78  C  6  S     -0.0190204559     0.0362690129     0.0503138261    -0.0246186373    -0.0064600077
   79  C  6  X      0.0219483652     0.0292327721    -0.0361407273     0.0430219660     0.0392184921
   80  C  6  Y      0.0042186968     0.0054295173     0.0067343347     0.0134084572     0.0133751552
   81  C  6  Z      0.0045013488     0.1010064233     0.0624947988     0.0293110511    -0.0582665463
   82  C  6  X      0.0017340129     0.0071035730    -0.0122163429     0.0123673598     0.0105894105
   83  C  6  Y      0.0125291040    -0.0117917789     0.0000096432     0.0145444155     0.0111397829
   84  C  6  Z      0.0005380856     0.0391972101     0.0354005054     0.0040238278    -0.0269439687
   85  C  6 XX      0.0034007387    -0.0065428534     0.0083915079    -0.0042039557     0.0069745307
   86  C  6 YY      0.0026546905    -0.0069237377     0.0145627373    -0.0117520732     0.0103587197
   87  C  6 ZZ      0.0028241099    -0.0021396119     0.0176608605    -0.0068243336     0.0018421647
   88  C  6 XY     -0.0017159258    -0.0034205212     0.0015297078     0.0018246598    -0.0030820367
   89  C  6 XZ     -0.0009169312    -0.0024629409    -0.0000947499    -0.0047910777     0.0003871842
   90  C  6 YZ     -0.0008197328    -0.0085744645    -0.0051377782    -0.0022971545     0.0018221942
   91  C  7  S     -0.0102062448    -0.1126260362    -0.1299653445    -0.0374688851     0.0752691091
   92  C  7  S      0.0198516749     0.2233044890     0.2579172371     0.0757339354    -0.1538124804
   93  C  7  S      0.0145946440     0.0152297891     0.0465500650     0.0280165043    -0.0141675179
   94  C  7  X      0.0086098413     0.0258500063    -0.0050330935    -0.0164548381     0.0310337464
   95  C  7  Y      0.0106104081    -0.0429913006     0.0440026601    -0.0366078040    -0.0169625740
   96  C  7  Z     -0.0035568254     0.0116839521    -0.0226482357     0.0396341756    -0.0467623494
   97  C  7  X      0.0036028349     0.0088953575    -0.0085460394    -0.0086227353     0.0108554460
   98  C  7  Y      0.0051944834    -0.0122548360     0.0230218706    -0.0163451458    -0.0099038508
   99  C  7  Z     -0.0037787024     0.0226895565    -0.0001026663     0.0122316033    -0.0215606976
  100  C  7 XX      0.0017972144     0.0178492839     0.0193811953     0.0070520919    -0.0157134495
  101  C  7 YY      0.0005178957     0.0153636620     0.0120304620     0.0071016120    -0.0063461636
  102  C  7 ZZ      0.0016521104     0.0111389496     0.0202049030     0.0020190406    -0.0101744780
  103  C  7 XY     -0.0000645116    -0.0018231090     0.0017902856     0.0016417525    -0.0015316080
  104  C  7 XZ     -0.0009766564    -0.0017724515     0.0006472424     0.0010649701    -0.0020398238
  105  C  7 YZ     -0.0010221896     0.0041512271    -0.0021772164     0.0034622459    -0.0025674684
  106  C  8  S     -0.0105905376     0.0120109224     0.0265728044    -0.0819574421     0.0113714394
  107  C  8  S      0.0220261630    -0.0278271737    -0.0543857476     0.1699722174    -0.0249095142
  108  C  8  S      0.0192155672     0.0422203801    -0.0284684472     0.0761241902     0.0081368696
  109  C  8  X     -0.0234428906     0.0316717083     0.0469964032    -0.1323087660     0.0021930994
  110  C  8  Y     -0.0110803267     0.0194710867     0.0480572214    -0.0990238064     0.0331933596
  111  C  8  Z      0.0174692323    -0.0200209522    -0.0428742784     0.1184931892    -0.0195555565
  112  C  8  X     -0.0149151388    -0.0458036360     0.0174409291    -0.0332523184    -0.0213192859
  113  C  8  Y     -0.0084029193    -0.0298040640     0.0140700838    -0.0268607158    -0.0051778890
  114  C  8  Z      0.0111695908     0.0335405792    -0.0197010298     0.0302134025     0.0152730185
  115  C  8 XX      0.0015070520    -0.0031425344    -0.0030552554     0.0121753033    -0.0008404748
  116  C  8 YY      0.0007699213    -0.0017842778    -0.0041281535     0.0087304790    -0.0028852303
  117  C  8 ZZ      0.0014949296    -0.0015464651    -0.0034003135     0.0106845697    -0.0019515076
  118  C  8 XY      0.0010970136    -0.0010394460    -0.0029318401     0.0049804270    -0.0008738060
  119  C  8 XZ     -0.0011151887     0.0011018919     0.0017302690    -0.0061644663     0.0003025393
  120  C  8 YZ     -0.0005388858     0.0006015041     0.0024467112    -0.0044703529     0.0016194655
  121  N  9  S     -0.0075917602     0.0129011714     0.0207919551    -0.0502340016     0.0083978211
  122  N  9  S     -0.0149236243     0.0244917548     0.0426636068    -0.1039166764     0.0168884443
  123  N  9  S      0.0000864216     0.0533380712     0.0073519196    -0.0461243114     0.0287365469
  124  N  9  X     -0.0017658374     0.0044702040     0.0094687975    -0.0143200884     0.0091672989
  125  N  9  Y     -0.0042375273     0.0047203555     0.0053047813    -0.0125040587    -0.0052350213
  126  N  9  Z      0.0028210587    -0.0061125679    -0.0081688775     0.0107167628    -0.0006280079
  127  N  9  X     -0.0013564534    -0.0048791964     0.0018649757    -0.0007497533    -0.0062427307
  128  N  9  Y      0.0005269578    -0.0067330506     0.0022512539    -0.0005621354    -0.0005942854
  129  N  9  Z      0.0004928775     0.0086239780     0.0006215185     0.0021648231     0.0011343491
  130  N  9 XX     -0.0002226251     0.0004013568     0.0017171396    -0.0034387888     0.0015872294
  131  N  9 YY     -0.0005067627     0.0005640894     0.0007778623    -0.0028390943    -0.0004301706
  132  N  9 ZZ     -0.0002514320     0.0008533536     0.0014517869    -0.0027875983     0.0003300285
  133  N  9 XY     -0.0003837842     0.0007008463     0.0008442001    -0.0023026286     0.0004099446
  134  N  9 XZ      0.0003363328    -0.0008539927    -0.0013569700     0.0021688849    -0.0008672632
  135  N  9 YZ      0.0005291020    -0.0008946961    -0.0007963978     0.0018861155     0.0002551851
  136  C 10  S      0.0204515657     0.0596743944    -0.0680348441     0.0545936091     0.0426581066
  137  C 10  S     -0.0409720274    -0.1190082927     0.1345296129    -0.1125951507    -0.0889618975
  138  C 10  S     -0.0128155259    -0.0442762756     0.0361280751    -0.0740138656    -0.0066554262
  139  C 10  X     -0.0728204641    -0.0194645450     0.0521532297     0.0899308089    -0.0835742701
  140  C 10  Y     -0.0705897936     0.0289701306    -0.0515620242    -0.0678815360    -0.1394114828
  141  C 10  Z      0.0401078323     0.0051660708    -0.0031554393    -0.0183594532     0.0587713460
  142  C 10  X      0.0007288883     0.0304730495    -0.0457187606     0.0335425951    -0.0032450632
  143  C 10  Y     -0.0163875107    -0.0185629404     0.0095181896    -0.0350264933    -0.0125566303
  144  C 10  Z      0.0015708521    -0.0112872254     0.0121555020    -0.0059055342     0.0033217149
  145  C 10 XX     -0.0090537722    -0.0072450431     0.0086722269    -0.0072853491    -0.0080990331
  146  C 10 YY      0.0037596082    -0.0096665971     0.0089275363    -0.0076487904    -0.0037166650
  147  C 10 ZZ     -0.0018428382    -0.0040229596     0.0048921395    -0.0032904052    -0.0034468749
  148  C 10 XY     -0.0002096332    -0.0013206912     0.0032407984     0.0044571670     0.0013185763
  149  C 10 XZ      0.0031937575     0.0014544453    -0.0030274051     0.0007117044     0.0016867724
  150  C 10 YZ     -0.0011298643     0.0023035323    -0.0020394384    -0.0006245236    -0.0003325599
  151  C 11  S      0.1421857216     0.0239404207    -0.0596919238    -0.0610318751     0.0495353071
  152  C 11  S     -0.2726905058    -0.0469096254     0.1165875533     0.1199345864    -0.0996230912
  153  C 11  S     -0.0964683551    -0.0311796121     0.0868558490     0.0376318397    -0.0468231569
  154  C 11  X     -0.0335406011     0.0450130458    -0.0378376629     0.0522331569     0.1275391292
  155  C 11  Y      0.0337895392    -0.0081661401    -0.0063375735    -0.0096733862    -0.0767742522
  156  C 11  Z      0.0041610008    -0.0128305500     0.0154984312    -0.0160956978    -0.0277140575
  157  C 11  X     -0.0029018894     0.0188799076    -0.0183006331     0.0056137198     0.0596620086
  158  C 11  Y      0.0076195340     0.0069095932    -0.0284108167     0.0022464893    -0.0205009324
  159  C 11  Z     -0.0003065804    -0.0058158900     0.0138709448    -0.0022018917    -0.0164298652
  160  C 11 XX     -0.0193285798    -0.0043521818     0.0092333763     0.0065175622    -0.0084792846
  161  C 11 YY     -0.0209459949    -0.0020351915     0.0073642536     0.0108912268    -0.0063009153
  162  C 11 ZZ     -0.0080537308    -0.0016716631     0.0041581497     0.0041526158    -0.0038901555
  163  C 11 XY      0.0044478123    -0.0031566877     0.0029370810     0.0000924625    -0.0036776352
  164  C 11 XZ      0.0039985224     0.0017140749    -0.0032887303    -0.0011238608     0.0029982060
  165  C 11 YZ      0.0018238994     0.0012553679    -0.0021268614    -0.0018072443     0.0020656001
  166  C 12  S     -0.1236339969     0.0535479875    -0.0563900282    -0.0496052793    -0.0984846132
  167  C 12  S      0.2371971451    -0.1032684703     0.1090528863     0.0971814788     0.1970343989
  168  C 12  S      0.0737203835    -0.0669003603     0.0411497011     0.0296275028     0.0555876441
  169  C 12  X      0.0341260225    -0.0043317844     0.0027606049     0.0234274238    -0.0646087591
  170  C 12  Y     -0.0600376373    -0.0269465173     0.0436102411    -0.0734215051     0.0216454573
  171  C 12  Z      0.0001755219     0.0081591952    -0.0089185859     0.0064007707     0.0174658889
  172  C 12  X      0.0011026372    -0.0247123294     0.0184449147     0.0084309600    -0.0206701561
  173  C 12  Y     -0.0124890000     0.0083344193     0.0075306275    -0.0180448348     0.0308460387
  174  C 12  Z      0.0026943092     0.0102163733    -0.0065524623     0.0015629868     0.0015414171
  175  C 12 XX      0.0182425296    -0.0064265485     0.0062304877     0.0087357629     0.0158393545
  176  C 12 YY      0.0167541306    -0.0085378978     0.0089241817     0.0049452495     0.0133284109
  177  C 12 ZZ      0.0071627428    -0.0034322134     0.0036088729     0.0036912737     0.0074273102
  178  C 12 XY     -0.0055952591    -0.0011872683     0.0035273374    -0.0002032631     0.0017819410
  179  C 12 XZ     -0.0037196159     0.0018321801    -0.0021965821    -0.0022771278    -0.0043685982
  180  C 12 YZ     -0.0005550887     0.0021144195    -0.0025314800    -0.0003727651    -0.0023772030
  181  C 13  S     -0.1406123286    -0.0087568748     0.0342634531    -0.0261068214     0.0693012055
  182  C 13  S      0.2701737420     0.0169429743    -0.0673328612     0.0520266670    -0.1381432584
  183  C 13  S      0.0658579642     0.0507431207    -0.0458692598     0.0029904371    -0.0229687236
  184  C 13  X     -0.0375956078     0.0487968307    -0.0631544887    -0.0946351780    -0.1081793947
  185  C 13  Y      0.0328537235    -0.0146396732     0.0198353842     0.0252161065     0.0635100289
  186  C 13  Z      0.0063839207    -0.0136856129     0.0175940062     0.0272879267     0.0245531727
  187  C 13  X     -0.0186776134     0.0057181030    -0.0179791376    -0.0307708275    -0.0481478386
  188  C 13  Y      0.0015709870     0.0117684901     0.0000478904     0.0051323826     0.0212184775
  189  C 13  Z      0.0059521264    -0.0054858814     0.0059307749     0.0090648930     0.0119215682
  190  C 13 XX      0.0185725786     0.0029146258    -0.0067478803     0.0015776225    -0.0098909901
  191  C 13 YY      0.0204144694    -0.0003883611    -0.0024978356     0.0064001697    -0.0096477623
  192  C 13 ZZ      0.0081711784     0.0009413685    -0.0029308247     0.0012618590    -0.0054526268
  193  C 13 XY     -0.0042083248     0.0027071718    -0.0034336154    -0.0033883138    -0.0037991060
  194  C 13 XZ     -0.0038608840    -0.0015638252     0.0025563827     0.0006276664     0.0031139085
  195  C 13 YZ     -0.0017581693    -0.0007735111     0.0013144060    -0.0000133867     0.0025924178
  196  C 14  S     -0.0155072434    -0.0657698116     0.0879670803     0.0810424623     0.0416381843
  197  C 14  S      0.0299658133     0.1276830059    -0.1711098063    -0.1602865142    -0.0828899296
  198  C 14  S      0.0035839941     0.0118179535    -0.0189938499    -0.0303107069    -0.0233768975
  199  C 14  X     -0.0707234881     0.0056045697     0.0046959778    -0.0293522126     0.0831461640
  200  C 14  Y     -0.0711845734     0.0161930332     0.0000664762     0.0146887948     0.1169463070
  201  C 14  Z      0.0386569615    -0.0054405234    -0.0022357377     0.0068038196    -0.0517328635
  202  C 14  X     -0.0250671882     0.0089293480    -0.0080676735    -0.0085105955     0.0242706337
  203  C 14  Y     -0.0296621923    -0.0078951097     0.0127582423     0.0062725951     0.0284185521
  204  C 14  Z      0.0147421718    -0.0010348655    -0.0001756931     0.0016437283    -0.0135453165
  205  C 14 XX      0.0087083246     0.0079310542    -0.0121585561    -0.0109939999    -0.0103334602
  206  C 14 YY     -0.0048886059     0.0103510131    -0.0122597354    -0.0122713685    -0.0015454408
  207  C 14 ZZ      0.0014940231     0.0042424069    -0.0058794886    -0.0056193506    -0.0031993190
  208  C 14 XY      0.0001897293     0.0000188324    -0.0000836578     0.0012462362     0.0010522953
  209  C 14 XZ     -0.0031884735    -0.0017989036     0.0029596178     0.0022014446     0.0028832155
  210  C 14 YZ      0.0012641492    -0.0016284982     0.0018209371     0.0013380476    -0.0005566341
  211  C 15  S      0.1242928817    -0.0469154479     0.0268444452    -0.0101965746    -0.1047870899
  212  C 15  S     -0.2386446751     0.0909709712    -0.0520267259     0.0205214141     0.2084789025
  213  C 15  S     -0.0470067706     0.0430273083    -0.0580410389     0.0010821958     0.0512015387
  214  C 15  X      0.0370046538     0.0068753288    -0.0205958459    -0.0321715624     0.0417335210
  215  C 15  Y     -0.0568042316    -0.0385441295     0.0658851100     0.1021644535     0.0057211128
  216  C 15  Z     -0.0010590142     0.0055579380    -0.0063205200    -0.0100388787    -0.0151378274
  217  C 15  X      0.0011983348     0.0010292427     0.0069236283    -0.0107467625     0.0066979337
  218  C 15  Y     -0.0252078006    -0.0171020384     0.0213864577     0.0379221534    -0.0116964713
  219  C 15  Z      0.0044950797     0.0026035232    -0.0070695143    -0.0041174934     0.0003218940
  220  C 15 XX     -0.0181228296     0.0048060863    -0.0013988498     0.0039098515     0.0166792004
  221  C 15 YY     -0.0162704620     0.0082055586    -0.0062222689    -0.0006989511     0.0134242767
  222  C 15 ZZ     -0.0070652128     0.0031387005    -0.0020156743     0.0004091629     0.0076151511
  223  C 15 XY      0.0052242946     0.0018195875    -0.0032766806    -0.0035566272     0.0005723975
  224  C 15 XZ      0.0037281956    -0.0012928961     0.0006287923    -0.0006064843    -0.0042622213
  225  C 15 YZ      0.0006527036    -0.0019681002     0.0022823227     0.0014917673    -0.0019472151
  226  H 16  S     -0.0031576076     0.0751904037    -0.0243708393     0.0535746884     0.0589534733
  227  H 16  S      0.0031496685     0.0085896847    -0.0091541770     0.0075816448     0.0203327028
  228  H 17  S     -0.0237163209    -0.0441725559    -0.0616825708     0.0721288515    -0.0311150943
  229  H 17  S     -0.0017781788    -0.0042920196    -0.0071807854     0.0151162111    -0.0056288551
  230  H 18  S     -0.0128388553    -0.0950199247    -0.0078931697    -0.0460765374    -0.0205132213
  231  H 18  S     -0.0007067374    -0.0125017578    -0.0006302588    -0.0101445498    -0.0034340224
  232  H 19  S      0.0160305406    -0.0321469976     0.0765609503    -0.0466914434     0.0507626578
  233  H 19  S      0.0007488824    -0.0049186840     0.0097801024    -0.0153282846     0.0120334645
  234  H 20  S      0.0029378039     0.0664317865     0.0905966095     0.0437374571    -0.0909847581
  235  H 20  S      0.0008246009     0.0139256112     0.0092711798     0.0041728133    -0.0183095243
  236  H 21  S      0.0094452364     0.0815102249     0.0886746350     0.0336514701    -0.0745549502
  237  H 21  S     -0.0013708340     0.0057801395     0.0125233997     0.0075905122    -0.0168692831
  238  H 22  S     -0.0826036006    -0.0148022645     0.0326903247     0.0565495066    -0.0642669819
  239  H 22  S     -0.0016331026    -0.0017200572     0.0096465067     0.0066114924    -0.0089419362
  240  H 23  S      0.0746380085    -0.0296205688     0.0315279990     0.0426081942     0.1226885399
  241  H 23  S      0.0018070492    -0.0013354288     0.0103255270     0.0122210633     0.0236835872
  242  H 24  S      0.0822558157     0.0060957346    -0.0237692616     0.0231073776    -0.0756867327
  243  H 24  S      0.0052478993    -0.0005079367    -0.0007403762     0.0040636430    -0.0160405751
  244  H 25  S      0.0089694690     0.0401272553    -0.0580086302    -0.0815580133    -0.0464082083
  245  H 25  S      0.0002540663     0.0017393606    -0.0035392254    -0.0138520053    -0.0094639820
  246  H 26  S     -0.0712377312     0.0290847692    -0.0190372162     0.0075216220     0.1128792034
  247  H 26  S     -0.0046951266     0.0009650067    -0.0011693767     0.0018765662     0.0236927733

                         26               27               28               29               30
                   -0.6625202837    -0.6349378741    -0.6088101121    -0.5939085322    -0.5664273603
    1  C  1  S      0.0288715023     0.0513585789     0.0268049413    -0.0457858471     0.0183298343
    2  C  1  S     -0.0597559681    -0.1047972119    -0.0616052631     0.0986698484    -0.0370280658
    3  C  1  S      0.0425992092     0.0465596227     0.0515668523     0.0770334337    -0.1127795484
    4  C  1  X      0.0948845386    -0.0274167353    -0.0308148468     0.0795559845     0.0571818939
    5  C  1  Y     -0.1181078369    -0.1206897160     0.0783255599    -0.0719705339    -0.0631295194
    6  C  1  Z     -0.0044203082     0.0538208275    -0.0389945827    -0.0188351467    -0.0448105908
    7  C  1  X      0.0234008168     0.0178938900    -0.0156009781    -0.0634000996     0.0061811402
    8  C  1  Y     -0.0630945126    -0.0231537259     0.0701949319     0.0720120185     0.0367318454
    9  C  1  Z      0.0104873294     0.0018588022    -0.0345777389     0.0028892443    -0.0269438034
   10  C  1 XX     -0.0053057819     0.0006724161    -0.0039771367     0.0061639075     0.0007804888
   11  C  1 YY     -0.0028886407    -0.0128902604    -0.0007294164     0.0084166685    -0.0041393246
   12  C  1 ZZ     -0.0018882382    -0.0041592703    -0.0069199477     0.0032791104    -0.0036427037
   13  C  1 XY      0.0004335308     0.0026296755    -0.0026506387    -0.0010668996    -0.0016016517
   14  C  1 XZ      0.0005466820    -0.0016727701     0.0051330391     0.0003182376     0.0031043228
   15  C  1 YZ      0.0017021825     0.0020810397     0.0012061829     0.0007773831     0.0008297869
   16  C  2  S     -0.0084230391     0.0216540980    -0.0218297981     0.0194513629     0.0164406286
   17  C  2  S      0.0177488973    -0.0420715402     0.0473850910    -0.0419118336    -0.0351214099
   18  C  2  S      0.1173673894    -0.0269986516    -0.1470040938     0.0064495403    -0.0039540173
   19  C  2  X      0.1201703369    -0.0369081556    -0.0968926618    -0.0084097647     0.0559229938
   20  C  2  Y      0.1200658388     0.1652710687    -0.0222182678    -0.0018523922     0.0214807267
   21  C  2  Z     -0.1045684742    -0.0556062419     0.0754626237     0.0349179477    -0.0704779375
   22  C  2  X      0.0615400430    -0.0075021406    -0.0464193811     0.0805941631     0.0985906349
   23  C  2  Y      0.0533024811     0.0948477672     0.0163680564     0.0791425597     0.0353672574
   24  C  2  Z     -0.0556994924    -0.0413430832     0.0312311020    -0.0632741659    -0.0787078757
   25  C  2 XX      0.0011314268     0.0029582867     0.0029718991    -0.0047114218     0.0009749635
   26  C  2 YY     -0.0020985276    -0.0061973426     0.0040582460     0.0006992511    -0.0053265608
   27  C  2 ZZ      0.0029771553    -0.0023280538     0.0014079840    -0.0031235684    -0.0028403969
   28  C  2 XY      0.0008790477    -0.0019124695    -0.0017991958    -0.0070092920     0.0035165436
   29  C  2 XZ     -0.0028272121    -0.0004076490    -0.0020186104     0.0009097469    -0.0004444352
   30  C  2 YZ      0.0003471467     0.0022349583     0.0016496055     0.0034357414     0.0011410325
   31  C  3  S      0.0132696891    -0.0957122100     0.0578735048     0.0464184059     0.0096059249
   32  C  3  S     -0.0235890015     0.2007495035    -0.1183847478    -0.0891428647    -0.0290457419
   33  C  3  S     -0.0522049648     0.0538910701    -0.0893856804    -0.1763360176     0.0507143624
   34  C  3  X     -0.0491768335    -0.0318603914    -0.0573557866     0.0099413422    -0.1041756891
   35  C  3  Y     -0.0320124158    -0.1260169344     0.0607953092    -0.0771701532     0.0622784370
   36  C  3  Z      0.0520349876     0.0128625145    -0.1285037246    -0.0329366394    -0.0824886702
   37  C  3  X     -0.0249961293    -0.0084250230    -0.0135212962     0.0062984827    -0.0162156786
   38  C  3  Y     -0.0231887252    -0.0474871491    -0.0017275102    -0.1033971421     0.0370984230
   39  C  3  Z      0.0342452444    -0.0042096792    -0.0285204662     0.0323235623    -0.0556660949
   40  C  3 XX     -0.0016942791     0.0109459462    -0.0070015009    -0.0020445615    -0.0020242224
   41  C  3 YY     -0.0000065214     0.0131443130    -0.0111226311    -0.0096638165    -0.0040727903
   42  C  3 ZZ     -0.0017318319     0.0160516271    -0.0065299596    -0.0053502928    -0.0018532215
   43  C  3 XY     -0.0040352568     0.0000557908     0.0033231573     0.0019703000    -0.0088784146
   44  C  3 XZ      0.0028846293     0.0027616727     0.0048752591     0.0008946641     0.0051351311
   45  C  3 YZ      0.0043329562    -0.0066303097     0.0040096849     0.0057389593    -0.0020540653
   46  C  4  S     -0.0309942932     0.0040910587    -0.0926100933    -0.0723187163     0.0077169355
   47  C  4  S      0.0638293907    -0.0032903509     0.1891463547     0.1453144349    -0.0164073069
   48  C  4  S      0.0425560545     0.0125128963     0.1264390269     0.1903311305    -0.0311076141
   49  C  4  X     -0.0410283067     0.0435268308     0.0022775100    -0.0606879622     0.0789452318
   50  C  4  Y     -0.0207897991    -0.0872557967    -0.0713554902    -0.1677571287     0.1550867426
   51  C  4  Z     -0.0229161997     0.1050016426    -0.0022218639    -0.0604542699     0.1191355497
   52  C  4  X     -0.0085375381     0.0141795003     0.0177761814     0.0086026973     0.0269082598
   53  C  4  Y      0.0008258015    -0.0268684522     0.0155923602     0.0027013277     0.0594821110
   54  C  4  Z      0.0018490304     0.0355684149     0.0203646977     0.0040659395     0.0384559655
   55  C  4 XX     -0.0002122020     0.0018438289     0.0097667614     0.0076415369    -0.0024116746
   56  C  4 YY      0.0073210533    -0.0038766893     0.0185610303     0.0162007208    -0.0024599394
   57  C  4 ZZ      0.0056470149     0.0035507710     0.0076832601     0.0075153447    -0.0032231748
   58  C  4 XY     -0.0010863633    -0.0005190280     0.0083259388     0.0035378471     0.0005324020
   59  C  4 XZ      0.0004805754     0.0045263528     0.0036970184     0.0032070971    -0.0005677806
   60  C  4 YZ      0.0008251088     0.0018309442     0.0081306496     0.0059462270     0.0010628393
   61  C  5  S     -0.0111068167     0.0448155579     0.1050458791     0.0527408142     0.0214039178
   62  C  5  S      0.0238877336    -0.0856345438    -0.2141682902    -0.1054023617    -0.0428994859
   63  C  5  S      0.0035005400    -0.0407382245    -0.1736937992    -0.1302117011    -0.0711339814
   64  C  5  X     -0.0420827360     0.0445142463     0.0571218528    -0.0256054393     0.0889666837
   65  C  5  Y     -0.0213354937     0.0985288075    -0.1188013961    -0.0177550598    -0.0312301341
   66  C  5  Z     -0.0223840784     0.0285939972     0.1228494581    -0.0127682765     0.2141420935
   67  C  5  X     -0.0178520250     0.0063203724    -0.0045485327    -0.0326067496     0.0255098889
   68  C  5  Y     -0.0067042131     0.0345983752    -0.0286059348     0.0184589363    -0.0078671051
   69  C  5  Z     -0.0086648980    -0.0030843252    -0.0122504476    -0.0529880948     0.0632594010
   70  C  5 XX     -0.0018886057    -0.0025203882    -0.0095402551    -0.0065421360    -0.0045988651
   71  C  5 YY      0.0036302783    -0.0048015775    -0.0107007784    -0.0005478593    -0.0051063554
   72  C  5 ZZ      0.0031099978    -0.0070286912    -0.0234400413    -0.0118237355    -0.0038140147
   73  C  5 XY      0.0005252807     0.0031123884     0.0002196915     0.0020415370     0.0002169105
   74  C  5 XZ     -0.0021139769    -0.0008748493    -0.0078914459    -0.0060027671    -0.0018922911
   75  C  5 YZ     -0.0008036864     0.0049034310     0.0038606614     0.0054091799     0.0013762137
   76  C  6  S      0.0140193686    -0.0867707117    -0.0298887498    -0.0585254547    -0.0058398624
   77  C  6  S     -0.0277300434     0.1810907800     0.0546932376     0.1210645943     0.0074058776
   78  C  6  S     -0.0085892371     0.0506459930     0.1179451267     0.1245519582     0.0890426228
   79  C  6  X     -0.0273009529     0.0115448877     0.0981563320     0.0105220574    -0.0930337589
   80  C  6  Y      0.0565753523     0.1042896441    -0.0263659940     0.1561056977    -0.1083221522
   81  C  6  Z      0.0231023705    -0.0761871572     0.0847062568     0.0568638956     0.0101948373
   82  C  6  X     -0.0141243938     0.0029626266     0.0353077655     0.0015491202    -0.0137473219
   83  C  6  Y      0.0253099097     0.0225757819    -0.0671788021     0.0140001977    -0.0840668370
   84  C  6  Z      0.0055230783    -0.0296209223     0.0445578748     0.0251492799     0.0139390586
   85  C  6 XX     -0.0012815714     0.0110066225     0.0032497692     0.0054904670    -0.0016999399
   86  C  6 YY     -0.0050336596     0.0192187457     0.0070846763     0.0128076039     0.0035086254
   87  C  6 ZZ      0.0019920786     0.0060350241    -0.0008118800     0.0078416164    -0.0025220356
   88  C  6 XY      0.0046224908    -0.0000314083    -0.0045669694    -0.0032342065     0.0087827316
   89  C  6 XZ     -0.0022030411    -0.0008840879    -0.0048419845    -0.0010880020    -0.0033503376
   90  C  6 YZ     -0.0014226555     0.0002992751    -0.0034738809    -0.0032507918     0.0005785796
   91  C  7  S     -0.0580508107     0.0766271279     0.0086493037    -0.0095730632     0.0093730702
   92  C  7  S      0.1169152690    -0.1590164110    -0.0158494651     0.0171506416    -0.0195862644
   93  C  7  S      0.0733563794    -0.0111557822    -0.0562604359     0.0656995913    -0.0653656363
   94  C  7  X     -0.0423859516    -0.0007270268     0.0280902813    -0.0012816873    -0.1112617887
   95  C  7  Y      0.0244283139    -0.0307425344     0.0513209804     0.1182325586    -0.0362771064
   96  C  7  Z      0.0600505657    -0.0573612529    -0.0728676342     0.0252298789    -0.1152020322
   97  C  7  X     -0.0120597111     0.0017130445     0.0036863976     0.0104100035    -0.0599141827
   98  C  7  Y      0.0025785192    -0.0145084470     0.0158098580     0.0262968068    -0.0143276343
   99  C  7  Z      0.0116139648    -0.0254504404    -0.0111327618     0.0005231383    -0.0303789284
  100  C  7 XX      0.0125893552    -0.0183019682    -0.0037107754     0.0044459006    -0.0064637235
  101  C  7 YY      0.0068265881    -0.0025004062    -0.0042669979    -0.0005464033    -0.0024168634
  102  C  7 ZZ      0.0063441170    -0.0126106768     0.0029240814     0.0015800689     0.0018739110
  103  C  7 XY      0.0020226495    -0.0002965171     0.0030642869     0.0030021679    -0.0004624373
  104  C  7 XZ      0.0030092875    -0.0004668159    -0.0031952291     0.0007279712    -0.0017345463
  105  C  7 YZ      0.0001287838    -0.0050104475    -0.0005203700    -0.0055948405     0.0010334025
  106  C  8  S     -0.0617070389    -0.0174506254     0.0291132829     0.0206553861    -0.0253132907
  107  C  8  S      0.1348901195     0.0353395910    -0.0659714993    -0.0451322795     0.0557176681
  108  C  8  S     -0.0061836653    -0.0117178428     0.0166923775    -0.0984168864    -0.0358795616
  109  C  8  X     -0.0958429607    -0.0471295161     0.0346815431     0.0327663375    -0.0231922070
  110  C  8  Y     -0.0613695021     0.0057633230     0.0442850099     0.0206247706    -0.0437774852
  111  C  8  Z      0.0801742311     0.0215235307    -0.0328902171    -0.0158120177     0.0230427186
  112  C  8  X      0.0328243134     0.0072953810    -0.0333066538     0.0717926868     0.0467285284
  113  C  8  Y      0.0306594555     0.0106810786    -0.0226619345     0.0506368456     0.0293382577
  114  C  8  Z     -0.0314986844    -0.0062156912     0.0262815864    -0.0599226542    -0.0391193222
  115  C  8 XX      0.0094971152     0.0044131154    -0.0048695255    -0.0030402929     0.0044038933
  116  C  8 YY      0.0071755736    -0.0000063433    -0.0044981817    -0.0021536307     0.0034126625
  117  C  8 ZZ      0.0090338065     0.0016415156    -0.0040132596    -0.0028668762     0.0028522069
  118  C  8 XY      0.0044090002    -0.0003873430    -0.0013047826    -0.0022995577     0.0011558724
  119  C  8 XZ     -0.0048794479    -0.0017582189     0.0014565649     0.0011384482    -0.0012428452
  120  C  8 YZ     -0.0034171913     0.0006671032     0.0018159565     0.0009374713    -0.0010631220
  121  N  9  S     -0.0322995149    -0.0115556037     0.0170842086     0.0080996173    -0.0147127754
  122  N  9  S     -0.0647618870    -0.0240451521     0.0352923375     0.0183837302    -0.0299227472
  123  N  9  S     -0.0904696818    -0.0226142624     0.0573070704    -0.0405713585    -0.0660929191
  124  N  9  X     -0.0024844085     0.0064802635     0.0044447754    -0.0048948123    -0.0040939098
  125  N  9  Y     -0.0094194325    -0.0103773918    -0.0048739305    -0.0001822963     0.0114327525
  126  N  9  Z      0.0043483190     0.0016002553    -0.0028201074    -0.0035983404     0.0020286282
  127  N  9  X      0.0068231081    -0.0039369894    -0.0059697574     0.0121657293     0.0086001548
  128  N  9  Y      0.0092605746     0.0046531330     0.0004287485     0.0075152448    -0.0021954924
  129  N  9  Z     -0.0064990203    -0.0015872179     0.0053164702    -0.0047683886    -0.0066350027
  130  N  9 XX     -0.0015872873     0.0006000169     0.0015957277     0.0001978406    -0.0014648920
  131  N  9 YY     -0.0019653492    -0.0017898938     0.0003096911     0.0006389233     0.0003307930
  132  N  9 ZZ     -0.0014303862    -0.0007573216     0.0012922593     0.0010153696    -0.0011894247
  133  N  9 XY     -0.0015856068    -0.0005887675     0.0004518948    -0.0001417168    -0.0000550120
  134  N  9 XZ      0.0013337764    -0.0003159130    -0.0010230144    -0.0002740513     0.0009661708
  135  N  9 YZ      0.0016394536     0.0010403677    -0.0002070368    -0.0004594492    -0.0001468464
  136  C 10  S     -0.0736641272    -0.0336229655    -0.0277729636     0.0147100597    -0.0146429991
  137  C 10  S      0.1540426683     0.0710778363     0.0603282600    -0.0271868820     0.0322208744
  138  C 10  S     -0.0486870532    -0.0707190713     0.0161755365     0.0781265125     0.0502769152
  139  C 10  X     -0.0941333244     0.0639808853     0.0738061471    -0.1179886385    -0.0536797438
  140  C 10  Y     -0.0492523093     0.0203412612    -0.0905029633     0.1267289070     0.0498280687
  141  C 10  Z      0.0435842576    -0.0229082562    -0.0162186300     0.0126717843    -0.0042256071
  142  C 10  X     -0.0059575405     0.0040530164     0.0135240125    -0.0865874434    -0.0927985623
  143  C 10  Y     -0.0105913641    -0.0169268409    -0.0296981398     0.0823705306     0.0456844097
  144  C 10  Z      0.0019234260     0.0046455462     0.0037735739     0.0131481667     0.0205932249
  145  C 10 XX      0.0073783890     0.0080603836     0.0028754712    -0.0004299661     0.0018818556
  146  C 10 YY      0.0127700902    -0.0000894721     0.0049858793    -0.0014105284     0.0031680689
  147  C 10 ZZ      0.0059683517     0.0035463645     0.0023059657    -0.0010494776     0.0017670173
  148  C 10 XY     -0.0005300095     0.0019167443     0.0014909912    -0.0019597272     0.0030788115
  149  C 10 XZ     -0.0006362558    -0.0029010802    -0.0000493103     0.0005792250    -0.0001393185
  150  C 10 YZ     -0.0016089006     0.0002511087    -0.0014472361     0.0010221776    -0.0019248358
  151  C 11  S      0.0918332800    -0.0389354277     0.0132920901    -0.0043778782    -0.0038305733
  152  C 11  S     -0.1848471658     0.0779182072    -0.0249074561     0.0087528980     0.0081920331
  153  C 11  S     -0.0289376189     0.0838650269    -0.0016426539     0.0149407990     0.0862862613
  154  C 11  X     -0.0589161065    -0.0763930324    -0.0728058998     0.0750952707    -0.0052691253
  155  C 11  Y     -0.0278900214     0.0229034277    -0.0645381578     0.0922681082     0.1073480369
  156  C 11  Z      0.0254746840     0.0222475111     0.0349589350    -0.0444527729    -0.0250276649
  157  C 11  X     -0.0135246597    -0.0503343229    -0.0196963663     0.0196254889    -0.0076441786
  158  C 11  Y     -0.0092649048    -0.0062505904    -0.0320119578     0.0285785347     0.0074236959
  159  C 11  Z      0.0066535326     0.0168838380     0.0103904861    -0.0125693648    -0.0024370626
  160  C 11 XX     -0.0113203565     0.0055210782    -0.0017340945     0.0019153541     0.0023155702
  161  C 11 YY     -0.0165882894     0.0053402159    -0.0034936232     0.0018229597     0.0015031434
  162  C 11 ZZ     -0.0065757282     0.0031242563    -0.0010809707     0.0003917933     0.0006478370
  163  C 11 XY      0.0010184581     0.0034626662     0.0029318126    -0.0031813326     0.0013478476
  164  C 11 XZ      0.0018892058    -0.0020670565    -0.0000454734     0.0002231847    -0.0005170977
  165  C 11 YZ      0.0020981644    -0.0018952516    -0.0003397793     0.0009351650    -0.0005353109
  166  C 12  S     -0.0166526539     0.0571067857    -0.0085236171     0.0028637330    -0.0174769570
  167  C 12  S      0.0332821542    -0.1168891026     0.0186235721    -0.0064433716     0.0350733897
  168  C 12  S      0.0529448654    -0.0289802532     0.0204335442     0.0117548730     0.0554634531
  169  C 12  X     -0.0567652130     0.0241623929     0.0568531929    -0.0949550292    -0.0981070437
  170  C 12  Y      0.1517073192     0.0470608730     0.0731412454    -0.0815091345    -0.0119170118
  171  C 12  Z     -0.0112591843    -0.0166257353    -0.0394581172     0.0476990999     0.0310041509
  172  C 12  X     -0.0039865841     0.0094531911     0.0298022805    -0.0154706163    -0.0087264985
  173  C 12  Y      0.0676486127     0.0149783343     0.0093652768    -0.0334738198    -0.0281352865
  174  C 12  Z     -0.0111073018    -0.0043208496    -0.0182652205     0.0102577470     0.0043327360
  175  C 12 XX      0.0004275302    -0.0099438857     0.0001732724     0.0012780978     0.0034045764
  176  C 12 YY      0.0045135064    -0.0076992190     0.0007856913     0.0008356279     0.0032491483
  177  C 12 ZZ      0.0012812870    -0.0046868654     0.0008517493    -0.0001919238     0.0020995065
  178  C 12 XY      0.0040639434     0.0012333823     0.0026718399    -0.0033130365     0.0012693543
  179  C 12 XZ     -0.0006986611     0.0019887430    -0.0003817950     0.0003747577    -0.0009759197
  180  C 12 YZ     -0.0022528856     0.0005059216    -0.0014933713     0.0009132405    -0.0012821907
  181  C 13  S      0.0911148672    -0.0140048430     0.0317463974    -0.0302938311     0.0073666348
  182  C 13  S     -0.1809867749     0.0281364424    -0.0636399874     0.0600090238    -0.0169993856
  183  C 13  S     -0.0654578399    -0.0048458511    -0.0616168483     0.0304751211    -0.0351780563
  184  C 13  X      0.0653358945     0.0982218963     0.0309477049    -0.0490410048    -0.0292598255
  185  C 13  Y      0.0301355478    -0.0350409843     0.0743372719    -0.1114527100    -0.0902722161
  186  C 13  Z     -0.0287657260    -0.0260900920    -0.0271402494     0.0388099295     0.0273576563
  187  C 13  X      0.0129910539     0.0304509994     0.0173056634    -0.0119120047     0.0016928479
  188  C 13  Y     -0.0098677230    -0.0142292159     0.0081929202    -0.0339986714    -0.0460852292
  189  C 13  Z     -0.0029108250    -0.0083794440    -0.0067935773     0.0110259096     0.0091912106
  190  C 13 XX     -0.0100495365     0.0027088069    -0.0049877305     0.0049384522     0.0008015359
  191  C 13 YY     -0.0167716860     0.0012161233    -0.0058716862     0.0058354135    -0.0010239749
  192  C 13 ZZ     -0.0061195389     0.0012768950    -0.0027993837     0.0028496581    -0.0003409089
  193  C 13 XY      0.0009427531     0.0026692785    -0.0003760815     0.0004352441    -0.0013722547
  194  C 13 XZ      0.0017621982    -0.0013204337     0.0012693191    -0.0010809294     0.0000212042
  195  C 13 YZ      0.0023602378    -0.0010442003     0.0008875648    -0.0009845254     0.0005345689
  196  C 14  S     -0.0768853722    -0.0321344682    -0.0166133058     0.0148011417    -0.0144010240
  197  C 14  S      0.1536629307     0.0647247967     0.0327378675    -0.0305660352     0.0268782734
  198  C 14  S      0.0553653028     0.0368601624     0.0181974151    -0.0023506753     0.0484832356
  199  C 14  X      0.0922123020    -0.0474559847    -0.0093547408     0.0470041356     0.1030459633
  200  C 14  Y      0.0400777561    -0.0729126437     0.0355635795    -0.0526935438    -0.0792566198
  201  C 14  Z     -0.0398747254     0.0314437679    -0.0036231972    -0.0053593244    -0.0183683267
  202  C 14  X      0.0182284246    -0.0215175425    -0.0126016861     0.0237292535     0.0280615049
  203  C 14  Y      0.0198958932    -0.0125224334     0.0249327470    -0.0237911777    -0.0129193794
  204  C 14  Z     -0.0103222156     0.0102772892    -0.0006406836    -0.0033016976    -0.0063571945
  205  C 14 XX      0.0084622291     0.0066644860     0.0018919376    -0.0016715463     0.0029247265
  206  C 14 YY      0.0143809063     0.0028352282     0.0024855159    -0.0015684255     0.0036819534
  207  C 14 ZZ      0.0051602870     0.0022908034     0.0004054623    -0.0002556464     0.0013659001
  208  C 14 XY     -0.0028435205    -0.0019204082    -0.0025719585     0.0032964935    -0.0006339859
  209  C 14 XZ     -0.0009052865    -0.0015324465     0.0000437640    -0.0001400905    -0.0005091739
  210  C 14 YZ     -0.0013117761     0.0004134592     0.0003977831    -0.0008666067    -0.0004325880
  211  C 15  S     -0.0156868496     0.0618746179     0.0196723724    -0.0288425862     0.0004381486
  212  C 15  S      0.0316717920    -0.1230649912    -0.0396820878     0.0572212865    -0.0020302044
  213  C 15  S     -0.0093953222    -0.0598682209    -0.0480555323     0.0453153526    -0.0344878041
  214  C 15  X      0.0525296324    -0.0507952487    -0.0473334458     0.0960116731     0.1073397925
  215  C 15  Y     -0.1500587008    -0.0028246154    -0.0599715445     0.0586598993     0.0007925108
  216  C 15  Z      0.0125904657     0.0180058125     0.0276727798    -0.0446062465    -0.0376701878
  217  C 15  X      0.0231284688     0.0027805759    -0.0054578567     0.0218451552     0.0527243647
  218  C 15  Y     -0.0510038929     0.0087222651    -0.0193737764     0.0212177027     0.0012121885
  219  C 15  Z      0.0025479875    -0.0021216418     0.0059575310    -0.0117346876    -0.0181042140
  220  C 15 XX      0.0000716517    -0.0104295005    -0.0036217865     0.0055335752     0.0000370427
  221  C 15 YY      0.0042952077    -0.0077333542    -0.0034913971     0.0049077790     0.0019763114
  222  C 15 ZZ      0.0015206326    -0.0047286049    -0.0018423265     0.0026492335     0.0002913680
  223  C 15 XY      0.0043093476    -0.0013523204     0.0006881996    -0.0002410674    -0.0002391572
  224  C 15 XZ     -0.0005122245     0.0028512889     0.0006927785    -0.0012009437     0.0003216301
  225  C 15 YZ     -0.0022405889     0.0014387421     0.0001137457    -0.0005492231    -0.0004393342
  226  H 16  S      0.0239965502     0.1511089490    -0.1415498837    -0.0258994896    -0.0715849760
  227  H 16  S     -0.0042403312     0.0291881109    -0.0309925796    -0.0232654951    -0.0052240952
  228  H 17  S      0.0526701573     0.0055357725     0.1372745242     0.2010918329    -0.1463990452
  229  H 17  S      0.0110165196    -0.0014228712     0.0445118074     0.0535872678    -0.0231187474
  230  H 18  S      0.0266875769    -0.0517951176    -0.2123534390    -0.0501646821    -0.1773928228
  231  H 18  S      0.0033102957    -0.0154151902    -0.0557342919    -0.0271804093    -0.0344836482
  232  H 19  S      0.0185627038     0.1489311218     0.0044607617     0.1558999220    -0.0577515552
  233  H 19  S     -0.0044530406     0.0331565721     0.0147269298     0.0363889039    -0.0029061801
  234  H 20  S      0.0856442823    -0.0844004729    -0.0369708451     0.0235230937     0.0297239616
  235  H 20  S      0.0105434568    -0.0232023401    -0.0048537372     0.0053994826    -0.0023219515
  236  H 21  S      0.0626487465    -0.1010104288    -0.0175197886     0.0435310963    -0.1198250020
  237  H 21  S      0.0105180337    -0.0238252924     0.0002774273     0.0017064886    -0.0118660469
  238  H 22  S     -0.1019920711     0.0322706036    -0.0668456033     0.0755016355     0.0786101870
  239  H 22  S     -0.0196975256     0.0078946085    -0.0042469843     0.0078468059     0.0130784226
  240  H 23  S      0.0213271055    -0.0669166398    -0.0498910472     0.0785074893     0.0841815993
  241  H 23  S      0.0098642296    -0.0095932881    -0.0103720883     0.0185386244     0.0111250173
  242  H 24  S     -0.1081267269     0.0157967241    -0.0819923174     0.1089738147     0.0570748954
  243  H 24  S     -0.0266519587     0.0038322087    -0.0155236329     0.0215821669     0.0105278617
  244  H 25  S      0.0888489660     0.0391513758    -0.0015396934     0.0279508877     0.1012105975
  245  H 25  S      0.0193939430     0.0106810773     0.0072635386    -0.0025889335     0.0218636869
  246  H 26  S      0.0174523140    -0.0879865498    -0.0590713430     0.1007788995     0.0711760942
  247  H 26  S      0.0030408411    -0.0219352271    -0.0097076813     0.0195550155     0.0117273029

                         31               32               33               34               35
                   -0.5368405296    -0.5177663738    -0.4985969271    -0.4854020277    -0.4731927050
    1  C  1  S      0.0585935779     0.0029293606     0.0286618106    -0.0164450754     0.0042731447
    2  C  1  S     -0.1347556197    -0.0032167819    -0.0596935857     0.0315115377    -0.0069943036
    3  C  1  S     -0.2370141729     0.0015200581    -0.0256730511     0.0278688080     0.0140669452
    4  C  1  X     -0.0751157102     0.0601198423     0.0564987936    -0.0200685639    -0.0364571175
    5  C  1  Y      0.0738416086     0.1750607124    -0.0391391487    -0.1082877524     0.0552734998
    6  C  1  Z      0.0428180656    -0.0945146655     0.0265657967     0.1132040444     0.0154893072
    7  C  1  X     -0.0673817487     0.0531303140     0.0471228550     0.0030310967    -0.0324075112
    8  C  1  Y      0.0591725273     0.0616987035     0.0037653076     0.0201803470     0.0085750895
    9  C  1  Z      0.0266533849    -0.0430657751    -0.0073539533     0.0142528150     0.0160360872
   10  C  1 XX     -0.0112125335    -0.0032137875    -0.0004403006     0.0108240450    -0.0020331706
   11  C  1 YY     -0.0084695467     0.0023833802    -0.0083879413    -0.0060637908     0.0021553103
   12  C  1 ZZ     -0.0066694718     0.0005290256    -0.0024738753     0.0017796659    -0.0007207359
   13  C  1 XY     -0.0000452576     0.0033114892    -0.0041165567     0.0011341284     0.0015499159
   14  C  1 XZ      0.0003604820     0.0003769234    -0.0011721871    -0.0056382302    -0.0007516620
   15  C  1 YZ      0.0015464046    -0.0044771578     0.0043099352     0.0046632337    -0.0003267931
   16  C  2  S     -0.0246672197    -0.0170047941    -0.0019620165     0.0484904664     0.0042529439
   17  C  2  S      0.0466350811     0.0437026315     0.0027429994    -0.1112524668    -0.0065149690
   18  C  2  S     -0.0310317556     0.0195702757    -0.0288374130    -0.1464765994    -0.0547210859
   19  C  2  X     -0.1121355828     0.0197192633    -0.0667622442     0.1100343329     0.0546364311
   20  C  2  Y      0.0461798911    -0.1738549234     0.0980909267     0.1147550806    -0.0381840815
   21  C  2  Z      0.0594516696     0.0492835628     0.0139024036    -0.0087145501     0.0215190034
   22  C  2  X     -0.1001399344     0.0252941675    -0.0515016897     0.0334413002     0.0271225911
   23  C  2  Y     -0.0500061522    -0.0332688743     0.0346725803     0.0577968584    -0.0226665250
   24  C  2  Z      0.0812186569    -0.0048254150     0.0180176897    -0.0000594114     0.0171316828
   25  C  2 XX      0.0056907364     0.0010397023     0.0026323964    -0.0086074598    -0.0016726421
   26  C  2 YY      0.0000698221     0.0081000605    -0.0021687907    -0.0099700128    -0.0004884400
   27  C  2 ZZ      0.0031508990     0.0000534994     0.0009313095    -0.0030722820     0.0004887697
   28  C  2 XY     -0.0000879148    -0.0041762820    -0.0019078651     0.0026431815     0.0009362189
   29  C  2 XZ     -0.0021371505     0.0033768173    -0.0006924965    -0.0042885721    -0.0018905699
   30  C  2 YZ     -0.0004107234    -0.0003829871     0.0004101357     0.0008349877    -0.0005944738
   31  C  3  S     -0.0033494968    -0.0154459495    -0.0173306366    -0.0130748083    -0.0181371576
   32  C  3  S      0.0023837382     0.0299529856     0.0348293665     0.0316683030     0.0442099930
   33  C  3  S      0.0173758359     0.0377808551     0.0597296085     0.0309689335    -0.0065750318
   34  C  3  X      0.0356144602    -0.1128512827    -0.0236183671     0.1199318382    -0.0120972046
   35  C  3  Y      0.0281577912    -0.0647897870     0.0300426462     0.0668401170     0.0599269214
   36  C  3  Z      0.0614294226     0.0712739406     0.0730999532    -0.0508208285    -0.0235769308
   37  C  3  X      0.0263684795    -0.0454922912    -0.0009353642     0.0808201305    -0.0205903241
   38  C  3  Y     -0.0035083838    -0.0240369198     0.0302745905     0.0187844063     0.0223754412
   39  C  3  Z      0.0114641774     0.0185750942     0.0184210931    -0.0220961387     0.0034701769
   40  C  3 XX     -0.0034120175    -0.0012259770    -0.0005840717     0.0054556898     0.0041136894
   41  C  3 YY      0.0054037714     0.0058367226     0.0070880865    -0.0004944850     0.0033541092
   42  C  3 ZZ     -0.0013134077     0.0026537365     0.0008891422    -0.0004140945     0.0008096296
   43  C  3 XY      0.0046618267     0.0018224619     0.0007162791    -0.0003507376     0.0021219420
   44  C  3 XZ     -0.0007968581     0.0025775473     0.0025160587    -0.0003524216     0.0001802034
   45  C  3 YZ     -0.0011299979    -0.0037965079    -0.0009487870    -0.0000548845     0.0019286185
   46  C  4  S      0.0025271080     0.0032927232    -0.0034500880    -0.0091345126     0.0019541345
   47  C  4  S     -0.0041829269    -0.0117672932     0.0104552275     0.0266849758    -0.0029413571
   48  C  4  S     -0.0344518361     0.0036411599    -0.0238042035     0.0333840204     0.0061757473
   49  C  4  X     -0.0291647380    -0.0284248082    -0.0223574001     0.0100856326    -0.0146649015
   50  C  4  Y     -0.0122258598    -0.0986687761     0.0267775003     0.1707606985    -0.0631805599
   51  C  4  Z     -0.0679613305     0.0611464124    -0.0160985549    -0.0451551789     0.0369003310
   52  C  4  X     -0.0175013676    -0.0083316283    -0.0167296661    -0.0008844128    -0.0096324754
   53  C  4  Y     -0.0231771628    -0.0336206663    -0.0106686107     0.0667082508    -0.0225741449
   54  C  4  Z     -0.0281352559     0.0253473287    -0.0076433944    -0.0240466950     0.0111782834
   55  C  4 XX     -0.0015358636    -0.0029139442    -0.0023466331     0.0024844184     0.0006017606
   56  C  4 YY      0.0009584215    -0.0011203155     0.0014818514     0.0015368794    -0.0016247575
   57  C  4 ZZ      0.0006911497     0.0033376890     0.0023558609    -0.0020622101     0.0019845953
   58  C  4 XY      0.0012072280    -0.0005432860     0.0005154448    -0.0028240222    -0.0002574210
   59  C  4 XZ     -0.0013305359     0.0016488595    -0.0006434850    -0.0001736213     0.0028674865
   60  C  4 YZ     -0.0015923008     0.0030769457    -0.0008387761    -0.0051265816     0.0036953654
   61  C  5  S     -0.0107497940     0.0065305683    -0.0034024683    -0.0104357524     0.0060759274
   62  C  5  S      0.0226176822    -0.0173889682     0.0101980097     0.0285858318    -0.0159254528
   63  C  5  S      0.0564928664     0.0172841436     0.0240957695    -0.0294663918    -0.0075121357
   64  C  5  X     -0.0086633648    -0.0114259489     0.0014364558    -0.0670859300    -0.0553224178
   65  C  5  Y     -0.0405447422     0.1084182967    -0.0406747116    -0.1510085917     0.0618237389
   66  C  5  Z     -0.0764215129    -0.0191352754    -0.0102893976     0.0423515215    -0.0587354833
   67  C  5  X      0.0052325949     0.0005317954    -0.0009437986    -0.0379866744    -0.0242863219
   68  C  5  Y     -0.0229653979     0.0330777511    -0.0194064468    -0.0250925472     0.0219007382
   69  C  5  Z     -0.0152127980     0.0009693200    -0.0021637422    -0.0055752206    -0.0211018520
   70  C  5 XX      0.0050900569    -0.0004666029     0.0023447127    -0.0056184950    -0.0028283922
   71  C  5 YY     -0.0002209089    -0.0024201981    -0.0000703029     0.0069421097    -0.0022867427
   72  C  5 ZZ      0.0007654527     0.0012185621    -0.0001391760     0.0021848498     0.0043257431
   73  C  5 XY     -0.0004420511     0.0021218617     0.0008486456    -0.0031017553    -0.0008405081
   74  C  5 XZ      0.0023286288     0.0006576270     0.0004353589    -0.0029463253     0.0012645760
   75  C  5 YZ     -0.0028889048     0.0029326204    -0.0023320039    -0.0042969736    -0.0003250297
   76  C  6  S      0.0169882804    -0.0130898645     0.0012538855    -0.0083462620    -0.0021848323
   77  C  6  S     -0.0301822191     0.0299487602     0.0004209660     0.0135983228     0.0014991035
   78  C  6  S     -0.0722100756     0.0045378965    -0.0258209319     0.0091755498     0.0157353081
   79  C  6  X      0.1445350756    -0.0724350023     0.1000373851    -0.0172952375    -0.0403673918
   80  C  6  Y     -0.0838199597     0.0362514952    -0.0477064861     0.1138657212     0.0448511598
   81  C  6  Z      0.0009129479    -0.0353315895    -0.0111119300     0.1265830814     0.0375975277
   82  C  6  X      0.0616615495    -0.0362403712     0.0464601207     0.0096545709    -0.0136931809
   83  C  6  Y      0.0111553376     0.0156419513    -0.0063959740     0.0345298851     0.0122066815
   84  C  6  Z     -0.0097996100    -0.0139142947    -0.0078853753     0.0547183117     0.0034924131
   85  C  6 XX      0.0025620677     0.0008245965     0.0030441239    -0.0037404651    -0.0016821631
   86  C  6 YY     -0.0084163743     0.0048558525    -0.0027409948     0.0084999917     0.0028481377
   87  C  6 ZZ     -0.0010422667     0.0008078382    -0.0009741854    -0.0008879012    -0.0004743813
   88  C  6 XY     -0.0060705863    -0.0010558986    -0.0018332304     0.0028129957    -0.0005691811
   89  C  6 XZ      0.0007756311     0.0018178146     0.0002174776     0.0032970164     0.0024706780
   90  C  6 YZ      0.0007256165     0.0007867208    -0.0002982831    -0.0081400020    -0.0048384059
   91  C  7  S     -0.0017227096     0.0113807150     0.0039709019     0.0092571169     0.0034137989
   92  C  7  S      0.0049924420    -0.0265631391    -0.0078804725    -0.0223161588    -0.0070930735
   93  C  7  S      0.0314488246     0.0024903488    -0.0060939328     0.0089633793     0.0085662296
   94  C  7  X      0.1454127920    -0.1047315673     0.1118190816     0.1839570430     0.0048198443
   95  C  7  Y     -0.0269932239    -0.0291950401    -0.0597700954     0.0344560716    -0.0402399882
   96  C  7  Z      0.0201310480    -0.0091123112    -0.0089163176    -0.0691389399    -0.0673608535
   97  C  7  X      0.0495518994    -0.0243639165     0.0394965891     0.0620229596     0.0108013279
   98  C  7  Y     -0.0192150667    -0.0119115052    -0.0241639937     0.0108649096    -0.0142484409
   99  C  7  Z     -0.0028229913    -0.0043266544    -0.0076869743    -0.0478720965    -0.0369136183
  100  C  7 XX     -0.0018089702    -0.0008477564    -0.0052856866    -0.0105272832    -0.0040913603
  101  C  7 YY      0.0011530528     0.0008437441     0.0026809056     0.0018699042     0.0026299358
  102  C  7 ZZ      0.0015344893    -0.0050654872    -0.0001802604     0.0020082015    -0.0014849932
  103  C  7 XY      0.0015189492    -0.0008996238     0.0018329149     0.0007467914    -0.0019213345
  104  C  7 XZ      0.0006695783    -0.0026805245     0.0017684848     0.0065158188    -0.0017320129
  105  C  7 YZ      0.0026898357    -0.0027981548     0.0019495418    -0.0011053441    -0.0004473325
  106  C  8  S      0.0188742381     0.0327369335     0.0030823810    -0.0371168357    -0.0042621444
  107  C  8  S     -0.0460667341    -0.0714450624    -0.0043898198     0.0766932712     0.0034415769
  108  C  8  S      0.0633336833    -0.0518875603     0.0153753502     0.0580361720     0.0269324192
  109  C  8  X      0.0134361208     0.0728336505    -0.0300876458    -0.0027163491     0.0395062361
  110  C  8  Y      0.0314356635    -0.0242080992     0.0531217592    -0.0153390351    -0.0382223195
  111  C  8  Z     -0.0096962919    -0.0346673816     0.0003328355     0.0738765729     0.0228283411
  112  C  8  X     -0.0622126240     0.0413193293    -0.0210905862    -0.0143349500    -0.0012211380
  113  C  8  Y     -0.0477859048    -0.0019749076     0.0130767385    -0.0218542404    -0.0361011113
  114  C  8  Z      0.0602497164    -0.0224146137     0.0101466345     0.0457497429     0.0274024860
  115  C  8 XX     -0.0011311514    -0.0061121798    -0.0002497122     0.0056027786     0.0008686149
  116  C  8 YY     -0.0045637663    -0.0019854509    -0.0012056315     0.0035275084    -0.0002474017
  117  C  8 ZZ     -0.0031283535    -0.0047360964     0.0004073766     0.0046149994    -0.0005349033
  118  C  8 XY     -0.0027119522    -0.0016367839     0.0002712452     0.0003875921    -0.0010685526
  119  C  8 XZ      0.0005658422     0.0029717808    -0.0003794974    -0.0022664951    -0.0000006117
  120  C  8 YZ      0.0022773533     0.0003722550     0.0006165532    -0.0009349218     0.0002128670
  121  N  9  S      0.0070995621     0.0165758309     0.0041579628    -0.0265304083    -0.0061747399
  122  N  9  S      0.0127083810     0.0356328121     0.0092279765    -0.0577778115    -0.0147134195
  123  N  9  S      0.0749922550     0.0162898297     0.0107496413    -0.0297939720     0.0119126566
  124  N  9  X     -0.0050519315    -0.0290877006     0.0226498597    -0.0067404480    -0.0308707683
  125  N  9  Y     -0.0069612243     0.0227324435    -0.0313670983     0.0086766918     0.0276773212
  126  N  9  Z     -0.0017254929     0.0095544668    -0.0030521994    -0.0478163170    -0.0161580438
  127  N  9  X     -0.0083860075     0.0154868622    -0.0114296303    -0.0002784292     0.0122155343
  128  N  9  Y     -0.0048945319    -0.0079911412     0.0159789590    -0.0077815518    -0.0180190990
  129  N  9  Z      0.0097271554    -0.0074037511     0.0010102313     0.0295060107     0.0132510544
  130  N  9 XX      0.0005184081    -0.0014485658     0.0027684436    -0.0038720710    -0.0037668595
  131  N  9 YY     -0.0005231365     0.0038284638    -0.0025416134    -0.0022135906     0.0016012364
  132  N  9 ZZ      0.0005353270     0.0007194725     0.0006868161     0.0011376249     0.0005903074
  133  N  9 XY     -0.0002641872     0.0008212622    -0.0006342316    -0.0012713784    -0.0000731944
  134  N  9 XZ     -0.0006973681     0.0014025081    -0.0015437941    -0.0011464037     0.0006985812
  135  N  9 YZ     -0.0000904067    -0.0017079218     0.0016290315    -0.0015595669    -0.0022320493
  136  C 10  S      0.0062491807     0.0284023002    -0.0675188077     0.0290640468    -0.0088299200
  137  C 10  S     -0.0133826098    -0.0608865417     0.1448916463    -0.0625934529     0.0201889785
  138  C 10  S     -0.0750572642    -0.1474716843     0.2472198797    -0.0898906336     0.0409562094
  139  C 10  X      0.0865136911     0.1494584242     0.1279020587     0.0032699866    -0.0154776145
  140  C 10  Y     -0.0866851122     0.1000986628     0.0837703901     0.1349801002    -0.1326021495
  141  C 10  Z      0.0002468108    -0.0828810038    -0.0436164773     0.0093492452     0.0401608686
  142  C 10  X     -0.0956717150     0.0127229272     0.0762138387    -0.0550506024     0.0550344825
  143  C 10  Y      0.1096996236     0.0461410711    -0.0517272924     0.0462188662     0.0039180925
  144  C 10  Z      0.0129061769    -0.0187760369    -0.0062866796     0.0316678055    -0.0157917947
  145  C 10 XX     -0.0014764197    -0.0051194432     0.0118553712    -0.0016246603    -0.0089742377
  146  C 10 YY     -0.0022765504    -0.0037073362     0.0069139728    -0.0061303353     0.0114884638
  147  C 10 ZZ      0.0014492336    -0.0022686397     0.0062762668    -0.0024633091     0.0004079139
  148  C 10 XY      0.0129444030     0.0037893111    -0.0031760385    -0.0007163395     0.0012752223
  149  C 10 XZ     -0.0026361803     0.0008151591    -0.0024184631    -0.0015421996     0.0035015762
  150  C 10 YZ     -0.0035242820    -0.0015027799     0.0014014775     0.0024410010    -0.0028200540
  151  C 11  S     -0.0552992973    -0.0076423547     0.0332443489    -0.0095709793     0.0237045381
  152  C 11  S      0.1130467590     0.0143792415    -0.0623981606     0.0163884211    -0.0568646271
  153  C 11  S      0.2511287165     0.0985704036    -0.1473658293     0.0950727622    -0.0890574307
  154  C 11  X     -0.0359065990    -0.1586858695    -0.2081998552    -0.0332463477     0.0180105242
  155  C 11  Y      0.1268206901     0.0777598029    -0.0517288388     0.1261627952     0.1898076618
  156  C 11  Z     -0.0080418920     0.0341065049     0.0900416990     0.0043352551    -0.0404880276
  157  C 11  X     -0.0130433844    -0.0756013173    -0.0364300100    -0.0565190598     0.0553401497
  158  C 11  Y     -0.0584058282    -0.0085877286     0.0451765381     0.0163525814     0.0692997314
  159  C 11  Z      0.0215736705     0.0251291499     0.0076502346     0.0253542299    -0.0301892580
  160  C 11 XX      0.0050962345     0.0010187872     0.0054839746    -0.0031204116    -0.0026449906
  161  C 11 YY      0.0133404253     0.0027360745    -0.0181696350     0.0080583510    -0.0017094934
  162  C 11 ZZ      0.0056594129     0.0004134691    -0.0009530361     0.0007824458    -0.0014722408
  163  C 11 XY      0.0079647374     0.0037914646     0.0018598476     0.0005689869     0.0088465636
  164  C 11 XZ     -0.0024229444    -0.0009477102    -0.0037430958     0.0000992043    -0.0019994497
  165  C 11 YZ     -0.0049282481    -0.0018648755     0.0030335556    -0.0024123654    -0.0032927203
  166  C 12  S     -0.0446518002    -0.0333311033     0.0347593986    -0.0071029319    -0.0276758272
  167  C 12  S      0.0907632986     0.0652960511    -0.0683689028     0.0118428335     0.0692060214
  168  C 12  S      0.2504585786     0.1103944036    -0.2045254703     0.0266401067     0.0778679033
  169  C 12  X     -0.1422623667     0.0033808395     0.1156226285     0.0266822361     0.2458989078
  170  C 12  Y      0.0563468898    -0.1865652758    -0.0600494973    -0.1547036051     0.0821568187
  171  C 12  Z      0.0426535217     0.0337713611    -0.0180414654     0.0411874536    -0.0981279090
  172  C 12  X      0.0499885815     0.0408318796    -0.0243865020     0.0289604376     0.0761121970
  173  C 12  Y      0.0304300132    -0.0410809867    -0.0788677847    -0.0505209492     0.0497207347
  174  C 12  Z     -0.0203217516    -0.0056772884     0.0301022186     0.0091817657    -0.0351024624
  175  C 12 XX      0.0112095940     0.0117934945    -0.0141123274     0.0067062405    -0.0035564784
  176  C 12 YY      0.0042947978    -0.0027675085     0.0021369595    -0.0039781035     0.0077417126
  177  C 12 ZZ      0.0049910025     0.0033925168    -0.0034143767    -0.0004312583     0.0022271857
  178  C 12 XY      0.0091346546     0.0002578675    -0.0016407457    -0.0045705751    -0.0058283954
  179  C 12 XZ     -0.0050211718    -0.0039491446     0.0053221163    -0.0013416538     0.0040849246
  180  C 12 YZ     -0.0029975484     0.0008639783     0.0002447294     0.0036918176     0.0011852241
  181  C 13  S      0.0533386558     0.0301131147    -0.0311734204     0.0027287220    -0.0181573306
  182  C 13  S     -0.1101230558    -0.0598858781     0.0576071319    -0.0026104991     0.0453653614
  183  C 13  S     -0.2268764695    -0.1133662212     0.1854444298    -0.0490457671     0.0543126911
  184  C 13  X      0.0300133122    -0.1433131164    -0.1795814239    -0.0692951294     0.0071872569
  185  C 13  Y     -0.0603669044     0.1284709959    -0.1271093263     0.1450451104     0.1811473145
  186  C 13  Z      0.0031970786     0.0224171891     0.0908018390     0.0015940298    -0.0378311522
  187  C 13  X      0.0031185013    -0.0607426003    -0.0179305968    -0.0338534479     0.0367209657
  188  C 13  Y     -0.1058994684    -0.0004165767     0.0266888465     0.0309063536     0.0515745139
  189  C 13  Z      0.0204671701     0.0200484955     0.0019267143     0.0082648173    -0.0224662005
  190  C 13 XX     -0.0016530583    -0.0011218730    -0.0045670842     0.0020617071     0.0009699015
  191  C 13 YY     -0.0127272018    -0.0086976342     0.0180074826    -0.0054743815     0.0013007078
  192  C 13 ZZ     -0.0040136473    -0.0026822600     0.0013710826    -0.0000092098     0.0011880263
  193  C 13 XY     -0.0040661423    -0.0055850725    -0.0003152125    -0.0018397090    -0.0091177673
  194  C 13 XZ      0.0000219916     0.0008650881     0.0021988103    -0.0007708429     0.0023964371
  195  C 13 YZ      0.0037147099     0.0034167817    -0.0034666010     0.0026200660     0.0035503325
  196  C 14  S     -0.0539091836    -0.0263251727     0.0460090853    -0.0210389905     0.0094454851
  197  C 14  S      0.1044059835     0.0539775691    -0.0970317341     0.0464024239    -0.0225198854
  198  C 14  S      0.2169032883     0.1194100151    -0.2246968036     0.1004662487    -0.0362663590
  199  C 14  X      0.1479254846     0.1236797328     0.1408307770     0.0064181610    -0.0030125168
  200  C 14  Y     -0.1751766648     0.1119647693     0.0582795213     0.1347046905    -0.1216824118
  201  C 14  Z     -0.0151766629    -0.0659592696    -0.0592557832    -0.0268893399     0.0265799405
  202  C 14  X     -0.0126787482     0.0123428218     0.1029965321    -0.0082343775     0.0340785335
  203  C 14  Y     -0.0003903451     0.0704277031    -0.0355927297     0.0789358391    -0.0147229761
  204  C 14  Z      0.0040530030    -0.0189039210    -0.0285797514    -0.0133371475    -0.0086575080
  205  C 14 XX      0.0103508692     0.0014542262    -0.0094549740     0.0011576943     0.0090726289
  206  C 14 YY      0.0105748041     0.0071754585    -0.0032382622     0.0032605080    -0.0106427016
  207  C 14 ZZ      0.0031426615     0.0013643396    -0.0031915342     0.0017324105    -0.0004563282
  208  C 14 XY     -0.0096907795    -0.0048361198     0.0069753570    -0.0010057264    -0.0013547523
  209  C 14 XZ     -0.0008919963     0.0011164340     0.0008912219     0.0001991040    -0.0037687831
  210  C 14 YZ      0.0016228931     0.0003254853    -0.0022540584     0.0003107773     0.0028132248
  211  C 15  S      0.0562175198     0.0179746091    -0.0344435661     0.0118110111     0.0201924953
  212  C 15  S     -0.1158133989    -0.0348692834     0.0669014898    -0.0214890301    -0.0527776439
  213  C 15  S     -0.2259446022    -0.1007612288     0.1783606184    -0.0788079853    -0.0328406845
  214  C 15  X      0.0316694412     0.0103740104     0.1854100666    -0.0284679635     0.2558545468
  215  C 15  Y      0.0033670882    -0.1919513856    -0.0922723170    -0.1403850173     0.0702637072
  216  C 15  Z     -0.0099165504     0.0339162535    -0.0405293773     0.0456451534    -0.0988546065
  217  C 15  X      0.0944306298     0.0380289315     0.0039703121     0.0127390970     0.0733132623
  218  C 15  Y      0.0038956680    -0.0416170836    -0.0711237593    -0.0063000959     0.0294953340
  219  C 15  Z     -0.0332760383    -0.0048841442     0.0147929328    -0.0000883050    -0.0300048686
  220  C 15 XX     -0.0123464254    -0.0077199701     0.0138276848    -0.0091974931     0.0041283988
  221  C 15 YY     -0.0024545523     0.0017124846    -0.0019062347     0.0041579506    -0.0049344911
  222  C 15 ZZ     -0.0051093197    -0.0014523028     0.0037744066    -0.0007273702    -0.0015923325
  223  C 15 XY     -0.0055143577     0.0020437995     0.0044011069     0.0031937644     0.0058063850
  224  C 15 XZ      0.0044557782     0.0023156451    -0.0057839403     0.0021103149    -0.0040868757
  225  C 15 YZ      0.0017715931    -0.0013745776    -0.0003560022    -0.0018147669    -0.0014348538
  226  H 16  S      0.0262651508     0.0977564631     0.0342336569    -0.0576654594    -0.0400331889
  227  H 16  S      0.0095634670     0.0270924943     0.0116697928    -0.0187925935    -0.0210023654
  228  H 17  S      0.0311703004     0.0477727963    -0.0042899664    -0.0946836174     0.0325265537
  229  H 17  S      0.0036719375     0.0139149948    -0.0068125076    -0.0359598805     0.0066090656
  230  H 18  S      0.0542513626     0.0318600870     0.0016103832    -0.0304223647     0.0690087686
  231  H 18  S      0.0127675453     0.0087531333    -0.0016466255    -0.0160648236     0.0231725400
  232  H 19  S     -0.0937782406     0.0501305357    -0.0459913618     0.0968993571     0.0406417778
  233  H 19  S     -0.0322593461     0.0141410894    -0.0146097145     0.0363910205     0.0143405572
  234  H 20  S     -0.0945300851     0.0582378005    -0.0942197469    -0.1683675622    -0.0293602338
  235  H 20  S     -0.0233968065     0.0185009172    -0.0276659442    -0.0558419684    -0.0071578699
  236  H 21  S      0.0741844334    -0.0772295677     0.0335433184     0.0586535204    -0.0510605071
  237  H 21  S      0.0186928714    -0.0254076577     0.0104987681     0.0237694733    -0.0184418591
  238  H 22  S      0.1425247602     0.0372622858    -0.1419492058     0.1042004275     0.1340944813
  239  H 22  S      0.0479548013     0.0160637778    -0.0580492353     0.0378112961     0.0421202419
  240  H 23  S      0.1521686203     0.0886580727    -0.1238798165     0.0312802604    -0.2038265260
  241  H 23  S      0.0569791822     0.0416104610    -0.0528248800     0.0100305028    -0.0795008779
  242  H 24  S     -0.0278659787    -0.1005052359     0.1841241448    -0.1021339940    -0.1285474573
  243  H 24  S     -0.0211109984    -0.0377758838     0.0704063605    -0.0362182732    -0.0493631883
  244  H 25  S      0.2260747324     0.0421837686    -0.0113764308    -0.0434137521     0.0550735033
  245  H 25  S      0.0710418753     0.0182263733    -0.0134736147    -0.0116752061     0.0195529152
  246  H 26  S     -0.0437108356    -0.0583181559     0.1683335643    -0.0761762473     0.2072612793
  247  H 26  S     -0.0253064183    -0.0218562899     0.0617041556    -0.0292713735     0.0759888789

                         36               37               38               39               40
                   -0.4614532702    -0.4599105108    -0.4487379511    -0.4241140425    -0.4177295632
    1  C  1  S      0.0026566138    -0.0153408247     0.0035996294     0.0211393396     0.0311429126
    2  C  1  S     -0.0131602233     0.0319419937    -0.0066415327    -0.0491765878    -0.0711089134
    3  C  1  S      0.0023647012     0.0628121624    -0.1068288979    -0.0978087944    -0.0640271422
    4  C  1  X      0.0012146925    -0.2148292666     0.0013896612     0.0030898306     0.0585159903
    5  C  1  Y     -0.1379091754    -0.0095040310    -0.1406668352     0.0459137326     0.0057889436
    6  C  1  Z     -0.0433913038     0.0085581542     0.0551684788    -0.0799253736    -0.1237012405
    7  C  1  X     -0.0325893985    -0.1013685960     0.0142985433     0.0105212068     0.0110273283
    8  C  1  Y     -0.0412130636     0.0556973159    -0.0340597168     0.0086137553     0.0227233090
    9  C  1  Z     -0.0082983499    -0.0186500219     0.0142138981    -0.0353446391    -0.0617108055
   10  C  1 XX      0.0031505990     0.0127928807     0.0054980366    -0.0079776514    -0.0054299173
   11  C  1 YY     -0.0057121878    -0.0068224174    -0.0052249817    -0.0016472342    -0.0013406018
   12  C  1 ZZ     -0.0004731358     0.0004130987    -0.0012388865     0.0014095881    -0.0070715644
   13  C  1 XY     -0.0029759866     0.0059762771    -0.0058496458     0.0059123487    -0.0015027281
   14  C  1 XZ      0.0034015195    -0.0011503524    -0.0029808075    -0.0011339120     0.0019283523
   15  C  1 YZ      0.0006089958     0.0008892993     0.0065423364    -0.0032134367     0.0053977371
   16  C  2  S      0.0013249646     0.0250031811     0.0257145836     0.0261952522    -0.0169503541
   17  C  2  S     -0.0104311186    -0.0601660355    -0.0583924748    -0.0638089256     0.0413603618
   18  C  2  S      0.0455700537    -0.0980495854    -0.0854494439    -0.0229208985     0.0013137535
   19  C  2  X     -0.1714336365     0.0420272860    -0.0193720554     0.1075928739    -0.0050050885
   20  C  2  Y      0.0817350247    -0.0042307157     0.1169294255    -0.1422309230     0.0118284950
   21  C  2  Z     -0.0840428375    -0.0809138881    -0.0551232544    -0.0810797660     0.0256845831
   22  C  2  X     -0.0637624384     0.0194650560    -0.0439437483     0.0366018868     0.0134111913
   23  C  2  Y      0.0330836283     0.0350455962     0.0025097865    -0.0940638201     0.0110176455
   24  C  2  Z     -0.0425612655    -0.0430501240     0.0171231622    -0.0190607878     0.0085904145
   25  C  2 XX      0.0050146005    -0.0093380015     0.0022054416    -0.0021094067     0.0004627634
   26  C  2 YY     -0.0033487644    -0.0010479650    -0.0129012011    -0.0102292340     0.0061523015
   27  C  2 ZZ     -0.0031607367    -0.0017889630     0.0004808782    -0.0006474548     0.0009430828
   28  C  2 XY     -0.0029514227     0.0065887035     0.0050461614     0.0017835149    -0.0047158833
   29  C  2 XZ      0.0059848418    -0.0004240742    -0.0047590768    -0.0012760033    -0.0022870367
   30  C  2 YZ      0.0031767355    -0.0017710755    -0.0004604288     0.0031877125     0.0048872311
   31  C  3  S      0.0162818429    -0.0148578326     0.0053218957     0.0033019667    -0.0140959607
   32  C  3  S     -0.0385524271     0.0388321503    -0.0096076482    -0.0118974138     0.0312716322
   33  C  3  S     -0.0108449628     0.0523177774     0.0111033291     0.0038683852     0.0516999356
   34  C  3  X      0.0068851242     0.0708970723     0.0257164153    -0.0064248435    -0.2000455147
   35  C  3  Y     -0.0944653097     0.0712223890     0.1270965655    -0.0885874509     0.0448177471
   36  C  3  Z     -0.0304411319    -0.2878646873    -0.0751116625     0.0322252982    -0.0855580375
   37  C  3  X     -0.0032732130     0.0290422808     0.0292593169     0.0249873313    -0.1018681455
   38  C  3  Y     -0.0198682845     0.0217549936     0.0312058079    -0.0353465419     0.0138308974
   39  C  3  Z      0.0108951980    -0.1077621331    -0.0554089047     0.0125976920    -0.0534083411
   40  C  3 XX     -0.0048976419     0.0079093245     0.0018804044    -0.0081389353    -0.0023413422
   41  C  3 YY     -0.0079533280    -0.0130561509     0.0027141598     0.0035478918     0.0019604410
   42  C  3 ZZ      0.0065960136     0.0095854228    -0.0084130792     0.0035965889     0.0050584563
   43  C  3 XY     -0.0015139147     0.0020540512     0.0001028562     0.0065265277    -0.0002932296
   44  C  3 XZ     -0.0008830786    -0.0039099069    -0.0013036505     0.0046476809     0.0092625469
   45  C  3 YZ      0.0031649175     0.0117597808     0.0095640825    -0.0034708433     0.0043142008
   46  C  4  S     -0.0036279930     0.0021677300     0.0200826953    -0.0001081292    -0.0082978394
   47  C  4  S      0.0048442608    -0.0052751557    -0.0516805611    -0.0003417405     0.0264995547
   48  C  4  S      0.0167737610     0.0409846230    -0.0173145148     0.0285002320    -0.0424373517
   49  C  4  X      0.0972394469     0.1644963328    -0.0281661514     0.0238725826     0.0818252001
   50  C  4  Y      0.0059257778    -0.0490343519    -0.2757999358    -0.0513163868     0.0357969670
   51  C  4  Z     -0.0195087826     0.0892826416     0.0319801868     0.0080926027     0.1634934092
   52  C  4  X      0.0576679784     0.0767150459    -0.0057629830     0.0248239864     0.0203836798
   53  C  4  Y     -0.0017892483     0.0116610327    -0.0888653476    -0.0265588718    -0.0046225175
   54  C  4  Z      0.0002147042     0.0191370266     0.0096321137     0.0109013860     0.0550592278
   55  C  4 XX      0.0030068535     0.0113423594    -0.0005388285    -0.0000913887     0.0017666970
   56  C  4 YY     -0.0012315986    -0.0118733470    -0.0007024964     0.0042142347    -0.0086631941
   57  C  4 ZZ     -0.0019712470    -0.0007351494    -0.0023254240    -0.0031154000     0.0106438805
   58  C  4 XY      0.0039924776     0.0006591709     0.0059906464     0.0030068923    -0.0042922385
   59  C  4 XZ     -0.0027624481     0.0051762692     0.0039267230    -0.0005103139     0.0046522878
   60  C  4 YZ     -0.0042817084    -0.0006531252     0.0148268123     0.0014293806    -0.0036260357
   61  C  5  S     -0.0042530146     0.0098430889     0.0117205153    -0.0164666387     0.0094858304
   62  C  5  S      0.0094353604    -0.0294666510    -0.0272280409     0.0439844190    -0.0279369765
   63  C  5  S      0.0102403029    -0.0395627443    -0.0220366809     0.0276615810     0.0513464632
   64  C  5  X      0.1710150388     0.0008769253     0.0123352016     0.0911569133    -0.0797472100
   65  C  5  Y     -0.0102263106     0.0698142537     0.2424201830     0.0958573048    -0.0101495533
   66  C  5  Z      0.0408501513    -0.1297710126    -0.0950697923     0.1148512497    -0.1423241876
   67  C  5  X      0.0806129371     0.0135432722     0.0024181686     0.0401466623    -0.0160071597
   68  C  5  Y     -0.0115298019     0.0474630612     0.0761670327     0.0477253340    -0.0047475850
   69  C  5  Z      0.0154074211    -0.0539347877    -0.0346965549     0.0359292292    -0.0374212605
   70  C  5 XX      0.0086867802    -0.0021302420     0.0016710040     0.0013797632    -0.0019895751
   71  C  5 YY      0.0014022779    -0.0019256086    -0.0115346532     0.0042433639    -0.0071882604
   72  C  5 ZZ     -0.0105839153     0.0014949813     0.0096407383     0.0011660874     0.0070000039
   73  C  5 XY      0.0010977124    -0.0074073363     0.0016961985     0.0018659360    -0.0063781034
   74  C  5 XZ      0.0007540237     0.0028829758     0.0080405663     0.0017572749     0.0029536402
   75  C  5 YZ      0.0017835752    -0.0030137729     0.0061215023     0.0076457567    -0.0100679812
   76  C  6  S      0.0083282676     0.0262719554    -0.0071594699    -0.0196549272     0.0108298928
   77  C  6  S     -0.0182960191    -0.0665240600     0.0235996031     0.0463596331    -0.0244503902
   78  C  6  S      0.0360073878    -0.0101805021    -0.0121418361     0.0336119109    -0.0529634502
   79  C  6  X      0.1021669655    -0.0468673165    -0.0306903442    -0.1856151876     0.1070939879
   80  C  6  Y     -0.0841242292     0.1467245091    -0.2425560419    -0.0747712026     0.0746664040
   81  C  6  Z     -0.1931822212    -0.0334220958     0.0396403658     0.0015491971     0.0746858298
   82  C  6  X      0.0461086706    -0.0234840965    -0.0189666667    -0.0796622120     0.0746375114
   83  C  6  Y     -0.0411397167     0.0426770434    -0.0856078892    -0.0271725096     0.0501401588
   84  C  6  Z     -0.0629848196    -0.0051694026    -0.0138247333     0.0121689095     0.0306321987
   85  C  6 XX      0.0018230665    -0.0094693099     0.0034815225    -0.0070675510    -0.0016509613
   86  C  6 YY     -0.0073419372     0.0011552005    -0.0129338437     0.0033191533    -0.0005602575
   87  C  6 ZZ      0.0016584607    -0.0018086397     0.0106121051     0.0113994897    -0.0016697630
   88  C  6 XY     -0.0017098958    -0.0018920450     0.0031457944     0.0046743836    -0.0047611207
   89  C  6 XZ     -0.0040405342     0.0000820227     0.0013828558     0.0113118368     0.0004367437
   90  C  6 YZ      0.0144932774    -0.0002848283    -0.0029184571     0.0046114371    -0.0058954478
   91  C  7  S     -0.0101959427    -0.0105629771    -0.0267398309    -0.0003631091    -0.0050814679
   92  C  7  S      0.0294279869     0.0288713937     0.0626729648     0.0023461945     0.0103431539
   93  C  7  S     -0.0789505181    -0.0400121337     0.0805276625    -0.0074198975     0.0346229506
   94  C  7  X     -0.0032675477    -0.0396398835     0.0197907236     0.2536600887     0.0910495038
   95  C  7  Y      0.0470487782     0.0505378383    -0.0481680755     0.1017885682    -0.0243037301
   96  C  7  Z      0.2334554202     0.0997426000    -0.1769482864     0.0226492163    -0.0322273881
   97  C  7  X     -0.0206599931    -0.0210929153     0.0176301785     0.1111250798     0.0444751688
   98  C  7  Y      0.0346098492     0.0456899683    -0.0293395474     0.0442828168    -0.0085065610
   99  C  7  Z      0.1446925081     0.0670345521    -0.0916842013     0.0186600218    -0.0277784310
  100  C  7 XX      0.0129317349     0.0091315535    -0.0023831804    -0.0095734736    -0.0054373767
  101  C  7 YY     -0.0046636141    -0.0012385586     0.0013689847    -0.0004271663     0.0056271890
  102  C  7 ZZ      0.0023087664     0.0001672882     0.0097901821     0.0104099960     0.0008668665
  103  C  7 XY      0.0042315284    -0.0009768541    -0.0034256736     0.0048429295     0.0073123472
  104  C  7 XZ      0.0052094092     0.0008500593    -0.0050131082     0.0186632922     0.0018552586
  105  C  7 YZ      0.0062305285     0.0056881343     0.0010281869    -0.0003438646     0.0029354457
  106  C  8  S      0.0205126575    -0.0276454454    -0.0357004539    -0.0384891987     0.0469843515
  107  C  8  S     -0.0431239017     0.0593186448     0.0765679218     0.0865135471    -0.1039641865
  108  C  8  S     -0.0299435732     0.0349033985     0.0850744916     0.0504500759    -0.0373376090
  109  C  8  X     -0.0603906263    -0.0451039088    -0.0363962769     0.0832098240    -0.0192603602
  110  C  8  Y      0.0275418697    -0.0157119346    -0.0006545845    -0.1572319163    -0.0295813858
  111  C  8  Z     -0.0794972125    -0.0212301615     0.0034635915    -0.0808009861     0.0532068385
  112  C  8  X     -0.0002057751    -0.0192910254    -0.0586418567     0.0213629727     0.0152024093
  113  C  8  Y      0.0213979735    -0.0090032946    -0.0384011887    -0.0928624867     0.0063059005
  114  C  8  Z     -0.0538574190    -0.0161968008     0.0385528342    -0.0250051752    -0.0018321704
  115  C  8 XX      0.0007090042     0.0023873487     0.0056273538     0.0058739190    -0.0027733587
  116  C  8 YY     -0.0031548991     0.0039275697     0.0018041723     0.0008975943    -0.0036013620
  117  C  8 ZZ     -0.0026236272     0.0034003735     0.0040661227     0.0058846393    -0.0042252551
  118  C  8 XY     -0.0020981462     0.0017944416     0.0001762168     0.0004786071    -0.0006027792
  119  C  8 XZ      0.0000869346    -0.0007952981    -0.0014172086    -0.0031415245     0.0000232094
  120  C  8 YZ      0.0015963507    -0.0016395324     0.0001280144    -0.0002828234     0.0012892707
  121  N  9  S      0.0102025138    -0.0196911457    -0.0285818409    -0.0410787542     0.0591330792
  122  N  9  S      0.0220930174    -0.0412818113    -0.0624395723    -0.0869259686     0.1246759199
  123  N  9  S     -0.0008751186    -0.0483813113    -0.0225489963    -0.0993147212     0.1464794267
  124  N  9  X      0.0341437968     0.0452870748     0.0454533691     0.0168037424    -0.1315080699
  125  N  9  Y     -0.0141056496     0.0174332204     0.0234047138     0.1908122415    -0.0904430696
  126  N  9  Z      0.0630326518     0.0080152462    -0.0210991661    -0.0027054805     0.0817269861
  127  N  9  X     -0.0149354176    -0.0228074312    -0.0304643522    -0.0081449560     0.0712657285
  128  N  9  Y      0.0098167815    -0.0058335499    -0.0182051224    -0.1024739585     0.0480195930
  129  N  9  Z     -0.0375417202    -0.0047191069     0.0173247342    -0.0002885398    -0.0408142306
  130  N  9 XX      0.0055596021     0.0014126484     0.0000767749    -0.0066694832    -0.0003078297
  131  N  9 YY     -0.0001072577    -0.0009578073    -0.0024454215     0.0079167870     0.0033315191
  132  N  9 ZZ     -0.0041554133    -0.0032256097    -0.0023706101    -0.0067821433     0.0039149174
  133  N  9 XY      0.0010583873     0.0017891428     0.0016087468     0.0078876536    -0.0061799496
  134  N  9 XZ      0.0009790329    -0.0003762855    -0.0018331506     0.0026421848     0.0057299625
  135  N  9 YZ      0.0033118790     0.0006200746    -0.0005656708    -0.0065730688     0.0039314262
  136  C 10  S      0.0047459516     0.0071069556    -0.0035063533    -0.0017476072    -0.0160301377
  137  C 10  S     -0.0104751908    -0.0118389050     0.0050381554     0.0023330168     0.0353261904
  138  C 10  S     -0.0309661463     0.0467103554     0.0277005905     0.0368158303     0.0149543809
  139  C 10  X     -0.0726005594     0.1022729782    -0.0605854654     0.0094000830    -0.0648140017
  140  C 10  Y      0.0862587869    -0.0713633075     0.0864589831    -0.0729985954    -0.0052302808
  141  C 10  Z     -0.0390977701    -0.0785267706     0.0046435229    -0.0739795074    -0.1221367271
  142  C 10  X     -0.0258763835     0.0017446341    -0.0746189286     0.0054085804    -0.0526728816
  143  C 10  Y      0.0773948936    -0.0510545430     0.0345528892    -0.0347016868     0.0260076895
  144  C 10  Z     -0.0321867943    -0.0146783039     0.0161238445    -0.0408631356    -0.0625713381
  145  C 10 XX     -0.0003185519     0.0044525842     0.0032410693    -0.0011746519     0.0002551071
  146  C 10 YY      0.0005968825    -0.0062653288    -0.0021373282     0.0019467647     0.0045535916
  147  C 10 ZZ     -0.0008430871    -0.0000180777     0.0000449711     0.0003717412     0.0019738589
  148  C 10 XY     -0.0019449468     0.0019326119    -0.0003148153     0.0009133414     0.0050262076
  149  C 10 XZ      0.0013156282    -0.0015844119    -0.0014372117    -0.0003138621    -0.0015087424
  150  C 10 YZ     -0.0003052801     0.0005125382     0.0012797708    -0.0008148453    -0.0007278614
  151  C 11  S      0.0025270566    -0.0238651037     0.0000375404     0.0107456668     0.0150486402
  152  C 11  S     -0.0120820354     0.0543216088    -0.0009010054    -0.0217354791    -0.0322674956
  153  C 11  S      0.0072161940     0.0698164981     0.0388793814    -0.0399804052    -0.0329700919
  154  C 11  X     -0.0190085388    -0.0703256986    -0.0043258702    -0.0346903463    -0.0691201866
  155  C 11  Y      0.1684433351    -0.0704101806     0.0625857129    -0.0533201563     0.0445943684
  156  C 11  Z     -0.0535016839     0.0039694644    -0.0112113210    -0.0425931172    -0.0948271643
  157  C 11  X     -0.0076940166    -0.0297713751    -0.0239738688    -0.0080641607    -0.0383410876
  158  C 11  Y      0.0499517051    -0.0324148774     0.0126519602    -0.0127985849     0.0061977478
  159  C 11  Z     -0.0211637526    -0.0038104296     0.0072413710    -0.0326909953    -0.0486212514
  160  C 11 XX     -0.0018161009     0.0044571404    -0.0023938113     0.0001228667    -0.0001470944
  161  C 11 YY      0.0050063088     0.0017721603     0.0040066321    -0.0028150312    -0.0000382718
  162  C 11 ZZ     -0.0015682491     0.0017445804    -0.0002974150    -0.0024229476    -0.0040990187
  163  C 11 XY      0.0032742786     0.0031010473    -0.0010004411     0.0009822898     0.0027344872
  164  C 11 XZ      0.0009268170     0.0001501552     0.0010284111     0.0012961670     0.0016367488
  165  C 11 YZ     -0.0017715445     0.0000346089    -0.0005921322     0.0020777077     0.0032537093
  166  C 12  S      0.0003596822    -0.0065355481     0.0104073278     0.0020811645     0.0047518015
  167  C 12  S      0.0009339520     0.0149601602    -0.0237645523    -0.0037983151    -0.0125921668
  168  C 12  S      0.0381252304    -0.0077794090    -0.0219859683    -0.0261275909     0.0129643623
  169  C 12  X      0.0709984591     0.0236584212    -0.0430079196    -0.0256164586    -0.1517349829
  170  C 12  Y     -0.0876750079    -0.0338048033    -0.0448384169     0.0442361195     0.0390838683
  171  C 12  Z     -0.0319005712    -0.0394242454     0.0205971796    -0.0602731218    -0.0732680333
  172  C 12  X      0.0304481492     0.0133297432    -0.0024997135    -0.0171876377    -0.0569895758
  173  C 12  Y      0.0052922076    -0.0626352647    -0.0360128278     0.0097379108     0.0251558856
  174  C 12  Z     -0.0258389645    -0.0178504347     0.0032823171    -0.0287841092    -0.0530210527
  175  C 12 XX      0.0012971384    -0.0019244989     0.0009211484    -0.0025624926     0.0012979004
  176  C 12 YY     -0.0026912703     0.0029576774    -0.0022502749    -0.0000917871    -0.0038039585
  177  C 12 ZZ      0.0001029113     0.0016281300    -0.0013702927     0.0018251387     0.0030904017
  178  C 12 XY     -0.0074960909     0.0016207971    -0.0022640538     0.0015224099     0.0023281435
  179  C 12 XZ      0.0004888992     0.0000827170    -0.0000364551    -0.0015151364    -0.0052467980
  180  C 12 YZ      0.0018866881    -0.0028960252     0.0010732895    -0.0023386277    -0.0028964580
  181  C 13  S     -0.0155658887     0.0148311391    -0.0055326423     0.0009404548    -0.0045600134
  182  C 13  S      0.0381400420    -0.0351564219     0.0110317918    -0.0037612734     0.0096280080
  183  C 13  S      0.0187139451    -0.0538252907    -0.0086488683     0.0224484567     0.0240012197
  184  C 13  X     -0.0156683433    -0.1241521184    -0.0019710953     0.0098543906     0.0946492474
  185  C 13  Y      0.1506518848    -0.0604305451     0.0015632746    -0.0552240651    -0.0660356825
  186  C 13  Z     -0.0353842869     0.0365262181    -0.0014823039    -0.0377468421    -0.1139493137
  187  C 13  X     -0.0127292795    -0.0247759070    -0.0005313204     0.0082288102     0.0233325653
  188  C 13  Y      0.0450810216    -0.0336454879     0.0013032840    -0.0106485878    -0.0168875304
  189  C 13  Z     -0.0087748182     0.0087054703     0.0004750648    -0.0240077032    -0.0544787584
  190  C 13 XX      0.0041853099    -0.0043274884     0.0008802840    -0.0016854794     0.0017606569
  191  C 13 YY     -0.0028377203     0.0023617427    -0.0001025218     0.0015431120    -0.0025596817
  192  C 13 ZZ      0.0018004031    -0.0022587500     0.0009594805     0.0004502665     0.0028114490
  193  C 13 XY     -0.0023383956    -0.0041134382     0.0036996748     0.0009760670     0.0060868106
  194  C 13 XZ      0.0000928319     0.0025445091    -0.0008681877     0.0004495293    -0.0016391785
  195  C 13 YZ      0.0010781799    -0.0007966232    -0.0011827100    -0.0032926269    -0.0062742085
  196  C 14  S     -0.0098767161     0.0036967542    -0.0078177302     0.0067505480    -0.0048523020
  197  C 14  S      0.0236511071    -0.0137455806     0.0195432635    -0.0140794598     0.0164277748
  198  C 14  S      0.0426885419     0.0109719347     0.0252836415    -0.0497960651    -0.0197810614
  199  C 14  X     -0.0499655034     0.1566528024    -0.0367569572    -0.0217852647    -0.1553665523
  200  C 14  Y      0.0694140485    -0.0484204597     0.1053557770    -0.0127525719     0.0648327539
  201  C 14  Z     -0.0014169383    -0.0525605655    -0.0095970033    -0.0300044768    -0.0419816440
  202  C 14  X     -0.0078434691     0.0410694292    -0.0112593255    -0.0021104304    -0.0482739635
  203  C 14  Y      0.0453627775    -0.0067024323     0.0426799827    -0.0205417503     0.0054907604
  204  C 14  Z     -0.0068701570    -0.0152735785    -0.0053449606    -0.0155216896    -0.0269069492
  205  C 14 XX      0.0040635639    -0.0017516817    -0.0018167026    -0.0006598157     0.0010800960
  206  C 14 YY     -0.0033716356     0.0049029637     0.0016014561    -0.0013547957    -0.0034803824
  207  C 14 ZZ      0.0014912137    -0.0019841740     0.0011976217    -0.0007168344     0.0014723992
  208  C 14 XY      0.0021385398    -0.0071004686     0.0041675323     0.0018053940     0.0109185693
  209  C 14 XZ     -0.0012155340     0.0023905689     0.0003718733     0.0012512104     0.0011495077
  210  C 14 YZ     -0.0000786799     0.0003736027    -0.0015290335    -0.0021578318    -0.0057627116
  211  C 15  S      0.0101209765     0.0103993214    -0.0048179890    -0.0058330462    -0.0094069752
  212  C 15  S     -0.0234380922    -0.0202421999     0.0122782701     0.0114864311     0.0183173362
  213  C 15  S     -0.0406677979    -0.0402184059    -0.0086530480     0.0371356726     0.0431802975
  214  C 15  X      0.0741445518    -0.0339429398    -0.0294179882    -0.0011319446     0.0292254598
  215  C 15  Y     -0.0737464770    -0.0165817032    -0.0841400950     0.0006869584    -0.0703253501
  216  C 15  Z     -0.0213744969    -0.0021446079     0.0269030311    -0.0475382271    -0.0848986898
  217  C 15  X      0.0250668807     0.0070055864    -0.0085064885    -0.0140846354    -0.0090227332
  218  C 15  Y      0.0001418146    -0.0162901366    -0.0125531224    -0.0156949832    -0.0250241570
  219  C 15  Z     -0.0137471808    -0.0064212711     0.0049620619    -0.0158162167    -0.0389006814
  220  C 15 XX     -0.0031855583    -0.0016120999    -0.0035831293     0.0045334381     0.0051977046
  221  C 15 YY      0.0012554395    -0.0009508036     0.0035792152    -0.0014566807    -0.0004016377
  222  C 15 ZZ     -0.0008410807    -0.0020079772     0.0006773944    -0.0005924731    -0.0005934910
  223  C 15 XY      0.0061445483    -0.0061841004     0.0029117717     0.0009383466     0.0084557260
  224  C 15 XZ      0.0004553595     0.0028076784     0.0011224194     0.0006653945     0.0010451347
  225  C 15 YZ     -0.0031662976     0.0015926708    -0.0016685054    -0.0000894560    -0.0024541196
  226  H 16  S      0.0166346960    -0.2021999706    -0.1362387578     0.0794104118    -0.0519084237
  227  H 16  S     -0.0054486802    -0.0815738596    -0.0488362418     0.0322100533    -0.0217814063
  228  H 17  S     -0.0222896258    -0.0507091684     0.1809585590     0.0333085749    -0.1101430559
  229  H 17  S     -0.0076007579    -0.0157036638     0.0752563878     0.0134559655    -0.0443810389
  230  H 18  S     -0.0885657100     0.1021411080     0.1177128415    -0.0775488288     0.1368955091
  231  H 18  S     -0.0290691761     0.0399388082     0.0480458245    -0.0350707313     0.0587022658
  232  H 19  S     -0.0780978725     0.0998998385    -0.2031347814    -0.0252522650     0.0363602312
  233  H 19  S     -0.0327318103     0.0376326798    -0.0759741907    -0.0153787759     0.0146377656
  234  H 20  S      0.0855868162     0.0773672527    -0.0407443971    -0.2048913493    -0.0859749389
  235  H 20  S      0.0270204903     0.0274150209    -0.0159094877    -0.0851599233    -0.0358966486
  236  H 21  S      0.1593083261     0.0609506926    -0.0778250577     0.1962314953     0.0332688490
  237  H 21  S      0.0570093790     0.0179665204    -0.0310778537     0.0770140919     0.0114533461
  238  H 22  S      0.1259451285    -0.0400806868     0.0506989209    -0.0352572584     0.0275818037
  239  H 22  S      0.0335950145    -0.0181430852     0.0153080229    -0.0091635677     0.0240619849
  240  H 23  S     -0.0431307783    -0.0231452921     0.0305509686    -0.0029298275     0.0840626410
  241  H 23  S     -0.0084799640    -0.0163743884     0.0101924081     0.0052516703     0.0349469747
  242  H 24  S     -0.1063575796     0.0599719125     0.0067899995     0.0370186404     0.0187093026
  243  H 24  S     -0.0428616823     0.0243837909     0.0049711194     0.0173672716     0.0094185494
  244  H 25  S     -0.0581605257     0.1227492443    -0.0767600010    -0.0135504163    -0.1375951087
  245  H 25  S     -0.0219804826     0.0497954739    -0.0309350896    -0.0065582998    -0.0647478384
  246  H 26  S      0.0346436396    -0.0436766594    -0.0426500152     0.0241419280     0.0522400887
  247  H 26  S      0.0136232044    -0.0185067278    -0.0165121011     0.0124313652     0.0238990470

                         41               42               43               44               45
                   -0.4076013108    -0.4042449907    -0.4016786082    -0.3975612521    -0.3908630458
    1  C  1  S      0.0018489417     0.0217079097    -0.0120851799    -0.0107877744    -0.0095923524
    2  C  1  S     -0.0034828510    -0.0507983975     0.0296591625     0.0242227889     0.0224804194
    3  C  1  S     -0.0488149478    -0.0503897420     0.0464328727     0.0164823722     0.0422963978
    4  C  1  X     -0.0009884436    -0.0015122944     0.1035903541     0.1158207519     0.0687588321
    5  C  1  Y     -0.0193473330     0.0891149896     0.0187590753    -0.0451443098    -0.0065249128
    6  C  1  Z      0.0463144201     0.0028322836    -0.0242405647    -0.0534948488    -0.0055795841
    7  C  1  X      0.0028102684    -0.0101239261     0.0351464773     0.0708733760     0.0304698339
    8  C  1  Y      0.0037997736     0.0634168071     0.0663708502    -0.0492496109     0.0012566621
    9  C  1  Z      0.0194530692     0.0009779076    -0.0266034963    -0.0200090545     0.0036158658
   10  C  1 XX      0.0016928218     0.0002168338     0.0010073967     0.0058149824    -0.0019174335
   11  C  1 YY     -0.0024892735    -0.0019117936    -0.0005508270     0.0001978055     0.0068107855
   12  C  1 ZZ      0.0002516019    -0.0078964922     0.0039407174    -0.0024512699    -0.0013205845
   13  C  1 XY      0.0028503055     0.0022000746    -0.0086858336     0.0005628499    -0.0018281469
   14  C  1 XZ      0.0010209522     0.0077311697    -0.0008716807     0.0033314975     0.0010631535
   15  C  1 YZ     -0.0024284059    -0.0037441454     0.0031889832     0.0018542299     0.0041845151
   16  C  2  S     -0.0025491064    -0.0054789148     0.0173568829     0.0015461745    -0.0004246420
   17  C  2  S      0.0061187675     0.0100923727    -0.0399893226    -0.0008784829    -0.0002248858
   18  C  2  S      0.0796763737    -0.0338635353    -0.0503072049     0.0405583618     0.0080242967
   19  C  2  X      0.1042763360    -0.0108006175    -0.0022947391     0.0270242462     0.0218478839
   20  C  2  Y      0.0154351930    -0.0407064708    -0.0449847911     0.0275975663     0.0247080667
   21  C  2  Z     -0.0736249769     0.0635871104    -0.0640975347     0.0310442457     0.0945723242
   22  C  2  X      0.0743058998    -0.0053421065     0.0413374645     0.0259257697     0.0289073988
   23  C  2  Y      0.0096854423    -0.0102804426     0.0334275716    -0.0017879302     0.0249829257
   24  C  2  Z     -0.0482547096     0.0347614102    -0.0715608011     0.0171428596     0.0321208815
   25  C  2 XX      0.0020588461     0.0036348374    -0.0087049116    -0.0006202447     0.0087882961
   26  C  2 YY     -0.0053158578     0.0019109873     0.0009596460     0.0030977364     0.0034970142
   27  C  2 ZZ      0.0009774279    -0.0029379789     0.0011382534    -0.0021136756    -0.0117830853
   28  C  2 XY      0.0024073537    -0.0006448920    -0.0066938177     0.0007549357     0.0018623306
   29  C  2 XZ      0.0007208638     0.0037081853     0.0039594486     0.0019568902     0.0087884986
   30  C  2 YZ     -0.0010745336    -0.0000914396    -0.0036338954     0.0005725845     0.0008459664
   31  C  3  S      0.0006640696     0.0023014081    -0.0102783904     0.0074074532     0.0049991297
   32  C  3  S     -0.0011034045    -0.0057544865     0.0274564841    -0.0179760682    -0.0088858467
   33  C  3  S      0.0044733657     0.0179387232     0.0043863040     0.0021392369    -0.0279891414
   34  C  3  X      0.0251183094    -0.0984872726    -0.0927759126    -0.1151259920    -0.0663420578
   35  C  3  Y      0.0189319765    -0.0116647002     0.2907533030    -0.1124023101     0.0696218934
   36  C  3  Z     -0.0374419825    -0.1166361083     0.0714081986    -0.0896806431     0.0187430337
   37  C  3  X      0.0329601317    -0.0457066655    -0.0325093889    -0.0506325868    -0.0357129967
   38  C  3  Y      0.0103826361    -0.0038955169     0.1300980252    -0.0539585422     0.0394420702
   39  C  3  Z     -0.0143009058    -0.0592537641     0.0474510004    -0.0592506312     0.0202846247
   40  C  3 XX      0.0017210988     0.0006370502     0.0014852989    -0.0023977599     0.0007633736
   41  C  3 YY     -0.0020000270    -0.0064821873     0.0049879215    -0.0034427941    -0.0021490983
   42  C  3 ZZ     -0.0001757831     0.0039732865    -0.0034857082     0.0021973715    -0.0004876933
   43  C  3 XY      0.0018198653     0.0028175097    -0.0021101366     0.0021774235     0.0001861057
   44  C  3 XZ      0.0018101872     0.0067162532     0.0030064786     0.0091880705     0.0032134312
   45  C  3 YZ      0.0037222290     0.0037703466     0.0148339664    -0.0015069666     0.0073315713
   46  C  4  S     -0.0042502182    -0.0149138477    -0.0152787803    -0.0064683466    -0.0104591122
   47  C  4  S      0.0075413983     0.0357760367     0.0345988760     0.0178265157     0.0223949030
   48  C  4  S      0.0474885413     0.0126890347     0.0741517262    -0.0206325944     0.0482159589
   49  C  4  X      0.0082797804     0.0827144496    -0.0587876200     0.0628989769    -0.0247493127
   50  C  4  Y     -0.0534006467    -0.0084596929    -0.0123364713    -0.0196654821    -0.0293122038
   51  C  4  Z      0.0267966308     0.1305539192     0.0172159826     0.1467315126     0.0588014168
   52  C  4  X      0.0110846745     0.0291112668    -0.0243993381     0.0207078408    -0.0103535189
   53  C  4  Y     -0.0111488510    -0.0071426887     0.0149968131    -0.0246405215    -0.0063984258
   54  C  4  Z      0.0168735520     0.0542031159     0.0046458959     0.0670629839     0.0329646443
   55  C  4 XX      0.0013858405     0.0038370128    -0.0021558077     0.0018717875    -0.0004014513
   56  C  4 YY      0.0029229808    -0.0033022315     0.0045123732    -0.0029338653     0.0039048425
   57  C  4 ZZ     -0.0021586834     0.0050332689     0.0041218705     0.0042466611     0.0005855619
   58  C  4 XY      0.0026377419    -0.0003835253     0.0051264761    -0.0031110055     0.0024152701
   59  C  4 XZ      0.0012070468     0.0036780216    -0.0003108014     0.0040039438     0.0003917511
   60  C  4 YZ      0.0043633333    -0.0013526511     0.0096833206    -0.0023358475     0.0053918600
   61  C  5  S     -0.0068988327    -0.0005086649     0.0140179125    -0.0090387288    -0.0096436158
   62  C  5  S      0.0197316088    -0.0026508983    -0.0283476255     0.0187567852     0.0247547941
   63  C  5  S     -0.0216296196     0.0337630629    -0.0781173871     0.0668690388     0.0008538666
   64  C  5  X      0.0453267453     0.0179079365     0.0129954738    -0.0138332985     0.0507160458
   65  C  5  Y      0.0911760723     0.0544209448     0.0282374400     0.0770720050     0.0930241527
   66  C  5  Z      0.0667289259    -0.0278141139     0.0279938345    -0.0132254221     0.0820609446
   67  C  5  X      0.0105224106     0.0190149446    -0.0012716582    -0.0004225287     0.0112809083
   68  C  5  Y      0.0470955738     0.0290436699     0.0321968800     0.0283782411     0.0511367963
   69  C  5  Z      0.0178661645     0.0000711557    -0.0061529625     0.0125004625     0.0354224170
   70  C  5 XX      0.0004525783     0.0011830387    -0.0016176140     0.0007455303     0.0027512237
   71  C  5 YY      0.0019813930    -0.0020750871     0.0033136221    -0.0050476690     0.0033459275
   72  C  5 ZZ      0.0009290506     0.0008808935    -0.0062176614     0.0085815127    -0.0022309460
   73  C  5 XY      0.0022369429    -0.0018982334     0.0046745706    -0.0023704083     0.0056840386
   74  C  5 XZ      0.0008053122     0.0022914756    -0.0032523903     0.0040198425     0.0002244177
   75  C  5 YZ      0.0041944461    -0.0034937419     0.0000414219    -0.0026584246     0.0018878847
   76  C  6  S     -0.0001123711     0.0107946645     0.0097201646     0.0011577604     0.0037795715
   77  C  6  S      0.0002723889    -0.0251898236    -0.0281275968     0.0018852124    -0.0088648279
   78  C  6  S      0.0230467883    -0.0274146235     0.0029184703    -0.0303612104     0.0100984998
   79  C  6  X     -0.1074731880     0.0204225670    -0.0215506449    -0.0102644984    -0.0186847825
   80  C  6  Y     -0.0338787852     0.0371516859     0.1426827489    -0.0870477229    -0.0017058079
   81  C  6  Z     -0.0539729748    -0.0708387324    -0.1768548751     0.0651012392    -0.1884333148
   82  C  6  X     -0.0496898604     0.0188737040     0.0001180537     0.0115099082     0.0002964096
   83  C  6  Y     -0.0245580391     0.0211051193     0.0429330529    -0.0263052201    -0.0081564750
   84  C  6  Z     -0.0272731094    -0.0264428266    -0.1039210153     0.0337430335    -0.0901089235
   85  C  6 XX     -0.0026169727    -0.0010784364    -0.0063224869     0.0020211876     0.0031693865
   86  C  6 YY     -0.0009029292    -0.0005393021     0.0134600911    -0.0092049573     0.0015572214
   87  C  6 ZZ      0.0028301707    -0.0024145747    -0.0105352895     0.0065663567    -0.0061664475
   88  C  6 XY      0.0047651059    -0.0023401831    -0.0011437181     0.0023652392     0.0021270695
   89  C  6 XZ      0.0052640516     0.0035052500     0.0044021561     0.0034688888     0.0071579201
   90  C  6 YZ      0.0028529305     0.0034600265    -0.0019399622     0.0009058186     0.0055187090
   91  C  7  S     -0.0018235750     0.0072551555    -0.0058157371    -0.0009330331     0.0082330559
   92  C  7  S      0.0043210203    -0.0157108663     0.0094706631     0.0003180319    -0.0203280925
   93  C  7  S     -0.0050002346    -0.0323329249     0.0418904402     0.0163520135    -0.0226331939
   94  C  7  X      0.0835027599     0.0251999603     0.1087287512     0.0885044508     0.0435056649
   95  C  7  Y      0.0093964429     0.0241081522    -0.2966803398     0.1314519630    -0.1133673301
   96  C  7  Z      0.0346783426     0.1091894559     0.0674285061    -0.0110486136     0.1363630362
   97  C  7  X      0.0350778133     0.0082925737     0.0546433204     0.0430271273     0.0212762315
   98  C  7  Y      0.0046894442     0.0188113379    -0.1449654837     0.0611501856    -0.0594398355
   99  C  7  Z      0.0183104847     0.0581266657     0.0168117758    -0.0122897439     0.0668827923
  100  C  7 XX     -0.0019042204     0.0022261817    -0.0058784152    -0.0030978255     0.0004662042
  101  C  7 YY     -0.0008529825    -0.0029036981     0.0131821266    -0.0042133612    -0.0000743755
  102  C  7 ZZ      0.0037880298    -0.0006943217    -0.0063535754     0.0073964989    -0.0032108509
  103  C  7 XY      0.0003361842     0.0047138301    -0.0023054019     0.0078029521     0.0011518658
  104  C  7 XZ      0.0082543727     0.0043288713     0.0061054052     0.0071318824     0.0064850738
  105  C  7 YZ      0.0030338370     0.0054859374     0.0112685642    -0.0003196963     0.0082948051
  106  C  8  S      0.0584443100    -0.0151335066    -0.0026476274    -0.0041263816     0.0011797576
  107  C  8  S     -0.1227627742     0.0314125037     0.0073502534     0.0152693968    -0.0023451581
  108  C  8  S     -0.0634598558     0.0112900020    -0.0437314996    -0.0097426376    -0.0290565461
  109  C  8  X     -0.1086695023     0.1232625823    -0.0793091834    -0.0241755464     0.1666852588
  110  C  8  Y     -0.1646700638     0.0376964579     0.0061993433     0.1212580439     0.1219224916
  111  C  8  Z      0.1242600124     0.0164519716    -0.1419343119     0.0692037091     0.2220607372
  112  C  8  X      0.0449036474     0.0303182552    -0.0133697927     0.0002202965     0.0981602351
  113  C  8  Y      0.0022946954    -0.0105705149     0.0279485275     0.0860179432     0.0695834755
  114  C  8  Z     -0.0279702627     0.0434994645    -0.1049893920     0.0203958802     0.1231110373
  115  C  8 XX      0.0011810958     0.0029292982    -0.0057918549    -0.0030011221     0.0067468541
  116  C  8 YY     -0.0029822131    -0.0005996460     0.0013354347     0.0064028888     0.0030606164
  117  C  8 ZZ     -0.0003608399    -0.0029879134     0.0043625189    -0.0011469960    -0.0120293374
  118  C  8 XY      0.0018931181    -0.0000069469    -0.0018426719     0.0045992542     0.0051332110
  119  C  8 XZ     -0.0024520490     0.0013657452    -0.0000844749     0.0027000798     0.0042398135
  120  C  8 YZ     -0.0008026202     0.0019669724    -0.0034972680    -0.0025214739     0.0039578659
  121  N  9  S      0.1182976825    -0.0404907433    -0.0104800477    -0.0008035928    -0.0128809045
  122  N  9  S      0.2494073926    -0.0853747613    -0.0203957194     0.0005037257    -0.0268750607
  123  N  9  S      0.2850281252    -0.0993681214    -0.0688251031    -0.0336449201    -0.0481497219
  124  N  9  X     -0.2933558542     0.0321474554     0.1246468794     0.0446271119    -0.1003512522
  125  N  9  Y     -0.1671539621     0.0817154141     0.0279303644    -0.1088426140    -0.0666536885
  126  N  9  Z      0.2327465407    -0.1423720755     0.0890659764    -0.0781406970    -0.2662350204
  127  N  9  X      0.1599229882    -0.0172620781    -0.0630250518    -0.0185439198     0.0592917104
  128  N  9  Y      0.0904037797    -0.0442211345    -0.0085180009     0.0666248076     0.0401198235
  129  N  9  Z     -0.1264382331     0.0785850108    -0.0570259667     0.0391759114     0.1485470560
  130  N  9 XX     -0.0013552633    -0.0057695675     0.0083621226     0.0029995572    -0.0114513581
  131  N  9 YY      0.0095562286    -0.0016640817     0.0000464184    -0.0079555652    -0.0072263656
  132  N  9 ZZ      0.0044222142     0.0031485562    -0.0090218706     0.0057617232     0.0174637847
  133  N  9 XY     -0.0122815149     0.0025228220     0.0055595281    -0.0038181336    -0.0083521736
  134  N  9 XZ      0.0161507911    -0.0054701302     0.0000553788    -0.0052772681    -0.0077623686
  135  N  9 YZ      0.0096947166    -0.0070202469     0.0032276711     0.0021116712    -0.0068784809
  136  C 10  S      0.0034985189    -0.0093580269    -0.0030058899     0.0027139639    -0.0010609148
  137  C 10  S     -0.0077732934     0.0213029581     0.0077520129    -0.0059456856     0.0031669677
  138  C 10  S      0.0046379670     0.0228744221     0.0361690757     0.0001660768    -0.0031320403
  139  C 10  X      0.0121824914     0.0956365734    -0.0300517595     0.0238593307    -0.1230070265
  140  C 10  Y     -0.0122255193    -0.0192672181     0.0886356965     0.1731022378    -0.0379833827
  141  C 10  Z      0.1034569019     0.1393392470     0.0145078395    -0.0192090485     0.0064329747
  142  C 10  X     -0.0105549387     0.0229740843    -0.0373816181     0.0552013549    -0.0540138339
  143  C 10  Y      0.0015932231     0.0149925305     0.0322987861     0.0513112872    -0.0332673854
  144  C 10  Z      0.0620649185     0.0842414683     0.0199826186    -0.0161088467    -0.0010082219
  145  C 10 XX      0.0002118663     0.0020544030     0.0006243220     0.0053628400    -0.0045676257
  146  C 10 YY     -0.0003389364     0.0010005148     0.0011746763    -0.0035204322     0.0061783948
  147  C 10 ZZ     -0.0008728873     0.0009260846     0.0001475168    -0.0016886849    -0.0006281884
  148  C 10 XY     -0.0019068378     0.0079151965    -0.0031987173    -0.0095239845    -0.0037973528
  149  C 10 XZ      0.0021418507     0.0025619377     0.0008873074     0.0014141569     0.0009228011
  150  C 10 YZ     -0.0014809479    -0.0070874004     0.0006299331     0.0031238526     0.0026790910
  151  C 11  S     -0.0001082828     0.0115174082     0.0017870718    -0.0053242316     0.0033705306
  152  C 11  S      0.0018952354    -0.0260006069    -0.0014035396     0.0179145370    -0.0084592807
  153  C 11  S      0.0158398320    -0.0298238646     0.0095058187    -0.0456155714     0.0153813778
  154  C 11  X      0.0594144481    -0.0335075272     0.0402499128     0.0231084009     0.0974544138
  155  C 11  Y     -0.0015966090     0.1011428624    -0.0537902479    -0.1592420296    -0.0053168284
  156  C 11  Z      0.0699685042     0.1476099919     0.0180163576     0.0559758285    -0.0800098448
  157  C 11  X      0.0218304987    -0.0174141609     0.0149649898     0.0384244549     0.0270447622
  158  C 11  Y     -0.0312417853     0.0536938047    -0.0126794982    -0.0368799784    -0.0140116516
  159  C 11  Z      0.0467503961     0.0831770910     0.0074107606     0.0152738037    -0.0254521986
  160  C 11 XX     -0.0025512793    -0.0029662236     0.0030942043     0.0101465761    -0.0057503528
  161  C 11 YY      0.0009620091    -0.0026892957    -0.0046864833    -0.0125390442     0.0066889043
  162  C 11 ZZ      0.0020750806     0.0024752361     0.0000586976     0.0011186267    -0.0019590159
  163  C 11 XY     -0.0020780465     0.0021508158    -0.0053445831    -0.0093281260    -0.0012890119
  164  C 11 XZ      0.0000009009    -0.0018798070    -0.0002747676    -0.0018198074     0.0020350201
  165  C 11 YZ     -0.0034487369    -0.0072470826     0.0018859601     0.0052003474     0.0019756644
  166  C 12  S     -0.0018986158     0.0035184427    -0.0108164195    -0.0032648502    -0.0065619641
  167  C 12  S      0.0056529330    -0.0096711987     0.0200798078     0.0050207028     0.0172443621
  168  C 12  S      0.0018327358    -0.0074343690     0.0351610921     0.0507454568    -0.0102832020
  169  C 12  X      0.0620246903    -0.0646483429    -0.0548038137     0.0237763574     0.0457751933
  170  C 12  Y      0.0283344037     0.1253450864    -0.0506324822    -0.1733128795     0.0188289885
  171  C 12  Z      0.0667302699     0.1547721017     0.0500180357     0.0540505922    -0.0807106264
  172  C 12  X      0.0323490207    -0.0157444999    -0.0052630686     0.0300700534     0.0059446163
  173  C 12  Y     -0.0000208460     0.0571893488    -0.0335334666    -0.0722537817    -0.0076064306
  174  C 12  Z      0.0401136024     0.0808670840     0.0186547161     0.0187967647    -0.0355238130
  175  C 12 XX     -0.0008570513     0.0059214910     0.0074116147     0.0093257898    -0.0074659631
  176  C 12 YY      0.0036098334    -0.0013276112    -0.0028072372    -0.0076098254     0.0071813958
  177  C 12 ZZ     -0.0025106528    -0.0036776717     0.0007745548    -0.0003591854     0.0012855127
  178  C 12 XY     -0.0000127133     0.0081989804     0.0008906784    -0.0037074045    -0.0043471874
  179  C 12 XZ      0.0042331652     0.0025138876    -0.0017634598    -0.0014460914     0.0014712297
  180  C 12 YZ      0.0007040283    -0.0007137064     0.0007510751     0.0032314429     0.0003362143
  181  C 13  S      0.0031354416    -0.0012552500     0.0040668552    -0.0021109624     0.0041660589
  182  C 13  S     -0.0081512956     0.0007717333    -0.0063181275     0.0119277198    -0.0111647688
  183  C 13  S     -0.0211530685     0.0411270079    -0.0520723080    -0.0768411831    -0.0078414679
  184  C 13  X     -0.0242419510     0.1649327834     0.0508987070     0.0118897104    -0.1115424220
  185  C 13  Y     -0.0052750594    -0.0611525068     0.0579141872     0.1791536220    -0.0403562343
  186  C 13  Z      0.0947295780     0.1072887213    -0.0088258303    -0.0106001996    -0.0264468188
  187  C 13  X     -0.0008401231     0.0724533541     0.0170945588     0.0053482743    -0.0461854909
  188  C 13  Y     -0.0032739648    -0.0003416051     0.0043286858     0.0292449118    -0.0156507538
  189  C 13  Z      0.0483454035     0.0591268216     0.0059897550     0.0088043065    -0.0228158924
  190  C 13 XX     -0.0026064153    -0.0001874010     0.0050169717     0.0104587213    -0.0054653801
  191  C 13 YY      0.0040067118     0.0034611060    -0.0076499609    -0.0127416768     0.0042829117
  192  C 13 ZZ     -0.0020969260    -0.0018631181    -0.0003088449    -0.0001388547     0.0004749541
  193  C 13 XY      0.0005797132     0.0107970954    -0.0018904270    -0.0096461969    -0.0020216012
  194  C 13 XZ      0.0011162534    -0.0011006252    -0.0015276428    -0.0013269794     0.0012610654
  195  C 13 YZ      0.0029196526     0.0026189933     0.0034271942     0.0079158972    -0.0033981291
  196  C 14  S      0.0019765187    -0.0024818781    -0.0047682896     0.0026721808    -0.0000360748
  197  C 14  S     -0.0059244412     0.0114812796     0.0088211613    -0.0115004107    -0.0019368905
  198  C 14  S      0.0167984729    -0.0516902110     0.0378676011     0.0406516638     0.0263510599
  199  C 14  X      0.0775820916    -0.0702269789    -0.0370632206    -0.0033926817     0.0686920796
  200  C 14  Y      0.0189720018     0.1154380371    -0.0661703587    -0.1942729209     0.0155828710
  201  C 14  Z      0.0489959512     0.1470498672     0.0443787098     0.0718800220    -0.1011738917
  202  C 14  X      0.0249708581     0.0026337964    -0.0255597016    -0.0210372770     0.0148708282
  203  C 14  Y      0.0166527650     0.0254632575    -0.0163223576    -0.0560207127     0.0140585306
  204  C 14  Z      0.0302264973     0.0737489531     0.0206130446     0.0363122116    -0.0505399564
  205  C 14 XX     -0.0032516225    -0.0043844990     0.0028985661     0.0071782895    -0.0017953055
  206  C 14 YY      0.0032803119    -0.0005585093    -0.0012076804    -0.0044585726     0.0042938630
  207  C 14 ZZ     -0.0001388093     0.0031622264     0.0003576761    -0.0013532582    -0.0015857001
  208  C 14 XY     -0.0024535988     0.0135479217    -0.0028652028    -0.0117842608    -0.0051350692
  209  C 14 XZ     -0.0013203889    -0.0058353378    -0.0011572526    -0.0017998667     0.0041737500
  210  C 14 YZ      0.0028556999     0.0010533127     0.0019933708     0.0059757430    -0.0014641921
  211  C 15  S     -0.0009180526    -0.0056687521    -0.0024738017     0.0033561808    -0.0041896148
  212  C 15  S      0.0037598639     0.0095366852     0.0048897858    -0.0098238246     0.0134080704
  213  C 15  S     -0.0354983732     0.0648312122    -0.0044070342    -0.0082249694    -0.0278667204
  214  C 15  X     -0.0205454397     0.1243342621    -0.0108882670     0.0086314579    -0.1196471329
  215  C 15  Y      0.0086343013    -0.0593168157     0.0903085402     0.2133662466    -0.0262295128
  216  C 15  Z      0.0874213962     0.1202197710     0.0048491129    -0.0144062336    -0.0184097739
  217  C 15  X      0.0157346214     0.0289189485    -0.0033594066     0.0022677471    -0.0335768239
  218  C 15  Y      0.0051771780    -0.0170959617     0.0389406928     0.0761111443    -0.0034582942
  219  C 15  Z      0.0388315447     0.0751508822     0.0051565667     0.0003451355    -0.0269496841
  220  C 15 XX     -0.0047502905    -0.0002056988     0.0022350640     0.0072176416    -0.0057149725
  221  C 15 YY      0.0021107730    -0.0018774341    -0.0020000821    -0.0078148687     0.0075385925
  222  C 15 ZZ      0.0019353329     0.0052912851     0.0008050568     0.0003571867    -0.0021518585
  223  C 15 XY     -0.0035991730     0.0065312430    -0.0014378031    -0.0052282332    -0.0043811369
  224  C 15 XZ     -0.0011973012    -0.0080621856    -0.0014269998    -0.0033070003     0.0060699525
  225  C 15 YZ      0.0002393879    -0.0030992914     0.0009334509     0.0031420134     0.0014026549
  226  H 16  S     -0.0425467763    -0.0561607086    -0.1476144083     0.0203749177    -0.0547614552
  227  H 16  S     -0.0172474237    -0.0159953399    -0.0613724750     0.0130339117    -0.0273623376
  228  H 17  S      0.0399068120    -0.0520139818     0.0541004130    -0.0565137174     0.0300043362
  229  H 17  S      0.0157131529    -0.0251333755     0.0260915935    -0.0257793025     0.0142463660
  230  H 18  S     -0.0376130360     0.0353109618    -0.0445456913     0.0595038901    -0.0515889961
  231  H 18  S     -0.0171101665     0.0151171082    -0.0191024266     0.0275366022    -0.0283069335
  232  H 19  S     -0.0179008334     0.0239987280     0.1499380776    -0.0924427983     0.0140505462
  233  H 19  S     -0.0096198328     0.0098473725     0.0717065837    -0.0377720305     0.0079171591
  234  H 20  S     -0.0614646877     0.0053899821    -0.0971326901    -0.0717410916    -0.0160486324
  235  H 20  S     -0.0281629083     0.0013135948    -0.0429766175    -0.0331729567    -0.0060412448
  236  H 21  S      0.0825855715     0.0887672696     0.0298590937     0.0945098946     0.0796205302
  237  H 21  S      0.0379360281     0.0435539457     0.0116428375     0.0439630684     0.0422657457
  238  H 22  S      0.0046112839     0.0386057366    -0.0590434165    -0.1628959651     0.0426367801
  239  H 22  S      0.0382931054     0.0175411679    -0.0411338901    -0.0846168503     0.0282334002
  240  H 23  S     -0.0384343897     0.0746374218     0.0727214075     0.0522500071    -0.0799461874
  241  H 23  S     -0.0200771853     0.0334297341     0.0226689593     0.0251332407    -0.0466775865
  242  H 24  S      0.0299646121     0.0534575182    -0.0752448227    -0.1754179326     0.0501815911
  243  H 24  S      0.0148393842     0.0271637472    -0.0361691990    -0.0891247315     0.0259317926
  244  H 25  S      0.0329645087    -0.1411423960     0.0250137947     0.1276141605     0.0482125196
  245  H 25  S      0.0163491937    -0.0696838014     0.0129911088     0.0645556593     0.0246633178
  246  H 26  S     -0.0455440752     0.0646614271     0.0134138629     0.0586028918    -0.1043648030
  247  H 26  S     -0.0240198596     0.0318128096     0.0073886242     0.0284932882    -0.0529013105

                         46               47               48               49               50
                   -0.3833055019    -0.3542735797    -0.3212041409    -0.2805348935    -0.2780430216
    1  C  1  S      0.0028323814    -0.0115389511     0.0128406734    -0.0190250234    -0.0007530105
    2  C  1  S     -0.0083225562     0.0296535353    -0.0335292591     0.0479302883     0.0010607404
    3  C  1  S      0.0562759685    -0.0211649244    -0.0556108098     0.0961577485     0.0290054534
    4  C  1  X      0.1498159125    -0.0217520950    -0.0172550778    -0.1040992989    -0.0045358326
    5  C  1  Y     -0.0472022503     0.1308345024    -0.0295229556    -0.0400041833    -0.0023821386
    6  C  1  Z     -0.1007320843    -0.0192538366    -0.1949325690     0.0103238608     0.0037275215
    7  C  1  X      0.0763933661    -0.0223607949    -0.0433168799    -0.0427777437    -0.0185200507
    8  C  1  Y     -0.0486252987     0.0281076397    -0.0149663583    -0.0300748068     0.0073012076
    9  C  1  Z     -0.0467607867     0.0169221273    -0.1213666426    -0.0141610398     0.0068429167
   10  C  1 XX     -0.0056735112    -0.0035898568    -0.0067484646    -0.0011079321     0.0004826607
   11  C  1 YY      0.0072135755     0.0057674975    -0.0037940679     0.0065892688     0.0008549565
   12  C  1 ZZ     -0.0033668447     0.0019039319     0.0040268782     0.0036487248    -0.0008443040
   13  C  1 XY     -0.0056498957     0.0043847347    -0.0001204561    -0.0005780101     0.0009301743
   14  C  1 XZ      0.0071782136     0.0005842508    -0.0023754399    -0.0117525586    -0.0002029478
   15  C  1 YZ     -0.0010217809    -0.0034254163     0.0020110441     0.0078933898     0.0015620451
   16  C  2  S     -0.0138211751    -0.0038146339     0.0221448357    -0.0170380979    -0.0013811710
   17  C  2  S      0.0353982400     0.0107044610    -0.0555251523     0.0456603535     0.0030952637
   18  C  2  S     -0.0095930389     0.0401457733    -0.0602202179     0.0231973101    -0.0133206265
   19  C  2  X     -0.0777679433     0.0778006232     0.0430390658    -0.0584346390    -0.0005035838
   20  C  2  Y     -0.0179929718    -0.1094991762    -0.0772688202     0.0707690291     0.0061921023
   21  C  2  Z      0.0121322707     0.0074360255    -0.0947405206     0.0540023591     0.0048178570
   22  C  2  X     -0.0357678336     0.0948766280     0.0291206372    -0.0480202161     0.0070813529
   23  C  2  Y     -0.0129592010    -0.0904742813    -0.0727363245     0.0802331032     0.0107607355
   24  C  2  Z      0.0147636087    -0.0042874552    -0.0557022891     0.0407090282     0.0030106836
   25  C  2 XX      0.0003327478    -0.0145318550    -0.0049811053     0.0027711979     0.0005305634
   26  C  2 YY      0.0017049267     0.0120626180     0.0031474429     0.0035377247    -0.0004232956
   27  C  2 ZZ      0.0053919660     0.0036441090    -0.0089089013     0.0028630739     0.0005318128
   28  C  2 XY     -0.0101427428     0.0058398289     0.0059959003    -0.0005705803    -0.0001833990
   29  C  2 XZ     -0.0029456312     0.0040858180     0.0019810823    -0.0050352279    -0.0000990928
   30  C  2 YZ      0.0052578744    -0.0104112319     0.0063745067    -0.0010181908    -0.0003501722
   31  C  3  S      0.0019432234     0.0057846181    -0.0084519543     0.0009012838    -0.0012326769
   32  C  3  S     -0.0024644019    -0.0108396839     0.0157709502    -0.0004434691     0.0044490835
   33  C  3  S     -0.0033529600    -0.0610630365     0.0370188929    -0.0232969638    -0.0240908430
   34  C  3  X     -0.2018870563    -0.0032928638    -0.0134503580     0.0828354191     0.0079472363
   35  C  3  Y     -0.0526842585    -0.0537678718     0.0553971189    -0.0191638153    -0.0060235981
   36  C  3  Z     -0.0009748252    -0.0020307913     0.1127542379    -0.0293670949     0.0068317467
   37  C  3  X     -0.1239815428     0.0018529544    -0.0132818072     0.0482565864    -0.0093913074
   38  C  3  Y     -0.0160696705    -0.0335798099     0.0439093863    -0.0335786792    -0.0213485826
   39  C  3  Z     -0.0007892083     0.0087720333     0.0750049284    -0.0311429594     0.0141642021
   40  C  3 XX     -0.0033348277     0.0002840905    -0.0149969875     0.0109432095     0.0003039698
   41  C  3 YY      0.0019836468    -0.0009965125     0.0114450643    -0.0055200394     0.0005411767
   42  C  3 ZZ      0.0017460439    -0.0010609273     0.0071052338    -0.0060042141     0.0001838165
   43  C  3 XY     -0.0012242233     0.0049736479    -0.0035799899     0.0015262501     0.0001623710
   44  C  3 XZ      0.0093532452     0.0023290627    -0.0059785932    -0.0030597910    -0.0006022222
   45  C  3 YZ     -0.0015290749    -0.0038956050    -0.0003344113    -0.0001473506    -0.0001474360
   46  C  4  S     -0.0109702013    -0.0029014553     0.0225945681    -0.0014486715     0.0020101116
   47  C  4  S      0.0319308976     0.0065679267    -0.0552568304     0.0065759585    -0.0047056176
   48  C  4  S     -0.0483613492     0.0270326364    -0.0322620645    -0.0190924161    -0.0054145540
   49  C  4  X      0.0299825744    -0.0485887222     0.1209260044    -0.2188763250    -0.0114333190
   50  C  4  Y      0.0361802358    -0.0031038822    -0.0308144886     0.0455987709     0.0066878910
   51  C  4  Z      0.1239840380     0.0543700235    -0.1866673212     0.1140966102    -0.0011019849
   52  C  4  X     -0.0037071659    -0.0249257601     0.1088875201    -0.1731210885    -0.0001318612
   53  C  4  Y     -0.0164453277    -0.0048116999    -0.0145419198     0.0195715311     0.0038695223
   54  C  4  Z      0.0537771079     0.0399229225    -0.1177803428     0.0839690464     0.0039780289
   55  C  4 XX     -0.0008402816     0.0003637909    -0.0036836490     0.0030588451    -0.0000884276
   56  C  4 YY     -0.0042500292     0.0033438472    -0.0056295189     0.0055894287     0.0001543063
   57  C  4 ZZ      0.0105166504    -0.0021903577    -0.0002472380    -0.0070659632    -0.0009361811
   58  C  4 XY     -0.0044330599    -0.0028706668     0.0084470339    -0.0111426678    -0.0009310192
   59  C  4 XZ      0.0025623188     0.0017611826    -0.0067997529     0.0045316989     0.0000046225
   60  C  4 YZ     -0.0048442085     0.0016660003    -0.0019490230     0.0044504924    -0.0000067251
   61  C  5  S      0.0095753555    -0.0102689952     0.0062778704    -0.0048044365    -0.0015130085
   62  C  5  S     -0.0273725630     0.0234873932    -0.0162367894     0.0151959595     0.0031534813
   63  C  5  S      0.0664848624     0.0156794389    -0.0313916865     0.0351786620     0.0022532049
   64  C  5  X     -0.0589908233    -0.0512310702     0.1437103314    -0.2108035340    -0.0097851685
   65  C  5  Y     -0.0370729717     0.0668637620    -0.0807691784     0.0725860767    -0.0000379536
   66  C  5  Z     -0.0946060107     0.0920515405    -0.1052665674     0.1461408460     0.0099153421
   67  C  5  X     -0.0080143175    -0.0394652283     0.1086003285    -0.1655279774    -0.0104071422
   68  C  5  Y     -0.0321945299     0.0344537094    -0.0509668151     0.0509448565    -0.0016029931
   69  C  5  Z     -0.0181426912     0.0476362008    -0.0777212674     0.1104434438     0.0054250609
   70  C  5 XX     -0.0002269663    -0.0021690946    -0.0020100092     0.0022273419     0.0001847682
   71  C  5 YY     -0.0078209423     0.0015876609     0.0037452575    -0.0023601915     0.0002205657
   72  C  5 ZZ      0.0043689860     0.0041916365    -0.0043278623     0.0031162441     0.0000510571
   73  C  5 XY     -0.0036029265     0.0022273510    -0.0084913619     0.0118902836     0.0007079205
   74  C  5 XZ      0.0015075262    -0.0014829141     0.0021207482    -0.0043943072    -0.0003103323
   75  C  5 YZ     -0.0079132227     0.0020680512     0.0059689235    -0.0042862022    -0.0000978451
   76  C  6  S     -0.0045196554     0.0140708640    -0.0063189615     0.0033153965    -0.0004094196
   77  C  6  S      0.0115643170    -0.0353061485     0.0103901213    -0.0016991236     0.0009149847
   78  C  6  S     -0.0222827370     0.0090721933     0.0779180827    -0.0908259321     0.0067927380
   79  C  6  X      0.1264265650    -0.1545302248    -0.0594027650     0.0437809673     0.0018123695
   80  C  6  Y      0.0030329765    -0.0075799526     0.0247375762    -0.0190525389    -0.0017752782
   81  C  6  Z      0.0921404932     0.0284840073     0.0744220686    -0.0608512928    -0.0026466570
   82  C  6  X      0.0812935287    -0.0614998333    -0.0289213020     0.0197887646    -0.0002407889
   83  C  6  Y      0.0181881541    -0.0179633105    -0.0003164330     0.0101862420    -0.0051720556
   84  C  6  Z      0.0425017181     0.0032584835     0.0537455981    -0.0515007805    -0.0055827015
   85  C  6 XX      0.0018289263    -0.0024408941    -0.0126421002     0.0143015084     0.0008923292
   86  C  6 YY     -0.0024791466    -0.0033923394     0.0087839868    -0.0067407785    -0.0002847335
   87  C  6 ZZ      0.0027044384    -0.0008177197     0.0061462852    -0.0080309671    -0.0003961567
   88  C  6 XY     -0.0047063396     0.0039993408    -0.0007920481     0.0012930346     0.0001595715
   89  C  6 XZ     -0.0025991011     0.0050491408    -0.0027136865     0.0025666617     0.0001142732
   90  C  6 YZ     -0.0030544316    -0.0002354977    -0.0026620509    -0.0001157469     0.0001249034
   91  C  7  S     -0.0031198771     0.0070417361    -0.0283841342     0.0216845362     0.0013937130
   92  C  7  S      0.0061090283    -0.0215904511     0.0758672592    -0.0639130674    -0.0042074170
   93  C  7  S      0.0197655029     0.0108681280    -0.0030809233     0.0418316993     0.0134432798
   94  C  7  X      0.0519714634     0.0573477604     0.0300862621    -0.0018453968    -0.0012584014
   95  C  7  Y      0.0296106109     0.0718080046    -0.0714007420     0.0150642087     0.0001759940
   96  C  7  Z     -0.0487777947     0.0051721683    -0.1064454986     0.0760990673     0.0031969721
   97  C  7  X      0.0295584868     0.0338349201     0.0073394901     0.0156572746     0.0050157941
   98  C  7  Y      0.0180271234     0.0312016147    -0.0284557162    -0.0110520780    -0.0043215173
   99  C  7  Z     -0.0333475509    -0.0121266740    -0.0186520817    -0.0041349913    -0.0013983820
  100  C  7 XX     -0.0043684085    -0.0036382888    -0.0032399879     0.0007862749     0.0000268256
  101  C  7 YY      0.0029230150    -0.0030599494     0.0131697548    -0.0095274919    -0.0003887596
  102  C  7 ZZ      0.0019486439     0.0024281125     0.0041263674    -0.0039376692    -0.0003812002
  103  C  7 XY      0.0083217380     0.0006528957    -0.0029900494     0.0002700760    -0.0002594728
  104  C  7 XZ      0.0003623226     0.0083753903    -0.0010181571     0.0012802886    -0.0000557055
  105  C  7 YZ     -0.0014135164    -0.0007345043    -0.0047806620     0.0034365232    -0.0000264800
  106  C  8  S      0.0055893722    -0.0006320808    -0.0032933918     0.0019721931    -0.0006743681
  107  C  8  S     -0.0154844036     0.0014536343     0.0053956696    -0.0048103446     0.0015067666
  108  C  8  S     -0.0069634531     0.0032030892     0.0357495794    -0.0142090570    -0.0133264116
  109  C  8  X      0.0093811544    -0.2254897993     0.0026103564     0.0086432902     0.0009533641
  110  C  8  Y     -0.0364768751     0.2313816009     0.0751386138    -0.0155022491    -0.0113164413
  111  C  8  Z     -0.1485420900    -0.0350421275     0.0966605063    -0.0153622732    -0.0085848918
  112  C  8  X     -0.0250006735    -0.1187890082    -0.0008987698     0.0051093640    -0.0060674726
  113  C  8  Y     -0.0492943313     0.1717571501     0.0561410027    -0.0320191477    -0.0081674280
  114  C  8  Z     -0.0589041520    -0.0437724430     0.0584751023    -0.0087809764     0.0015307660
  115  C  8 XX     -0.0029671039    -0.0213212716     0.0006668513     0.0011156225     0.0003482181
  116  C  8 YY     -0.0063078690     0.0194081086     0.0114183382    -0.0058971405    -0.0016754964
  117  C  8 ZZ      0.0027709556     0.0021996155    -0.0093164930     0.0019837463     0.0012749335
  118  C  8 XY     -0.0051566046     0.0031651293     0.0082501869    -0.0041457318    -0.0006346836
  119  C  8 XZ     -0.0022041247     0.0094026064     0.0057829629    -0.0030387369    -0.0005088842
  120  C  8 YZ      0.0007967564    -0.0135130758    -0.0014438394     0.0031268456    -0.0000656310
  121  N  9  S     -0.0158769308    -0.0008592398    -0.0000903205    -0.0000183712     0.0005933485
  122  N  9  S     -0.0336670090    -0.0006079775     0.0002644514    -0.0009942640     0.0008876971
  123  N  9  S     -0.0351097997    -0.0329140243    -0.0084910941     0.0145323862     0.0128025510
  124  N  9  X      0.0797104239     0.2560741976    -0.0124900956    -0.0157559026    -0.0013055334
  125  N  9  Y      0.1155762264    -0.2798375675    -0.1282831154     0.0529460874     0.0170209833
  126  N  9  Z      0.0642863445     0.0420331236    -0.1136406151     0.0242262526     0.0132371214
  127  N  9  X     -0.0451644026    -0.1453735814     0.0101581322     0.0070602989    -0.0019650159
  128  N  9  Y     -0.0668152849     0.1704748552     0.0825862881    -0.0365710632    -0.0129610729
  129  N  9  Z     -0.0354549077    -0.0299131591     0.0694909090    -0.0124599521    -0.0067904700
  130  N  9 XX      0.0029394646     0.0203388038    -0.0009514254    -0.0008629552    -0.0000402424
  131  N  9 YY      0.0041888916    -0.0172469365    -0.0069027758     0.0022945895     0.0008272539
  132  N  9 ZZ     -0.0085788891    -0.0028835061     0.0076419691    -0.0014358309    -0.0007643434
  133  N  9 XY      0.0074815716    -0.0033982776    -0.0059534059     0.0016197240     0.0007726697
  134  N  9 XZ      0.0008511171    -0.0082202664    -0.0039901150     0.0008387891     0.0005492288
  135  N  9 YZ     -0.0013877835     0.0127555906     0.0009267056    -0.0011105032    -0.0002738028
  136  C 10  S     -0.0049072892     0.0096688894    -0.0007800011     0.0017624754     0.0003471571
  137  C 10  S      0.0105918166    -0.0206262928    -0.0003133236    -0.0009289912    -0.0000922082
  138  C 10  S     -0.0208388261    -0.0105417508     0.0290621877    -0.0448058926    -0.0181426284
  139  C 10  X     -0.1956167363    -0.0021786114    -0.0717238579    -0.0579437022    -0.0026569316
  140  C 10  Y     -0.0212990392    -0.1117324267    -0.0395220506    -0.0456628757    -0.0033836199
  141  C 10  Z      0.0964190827     0.0257705144    -0.1616598568    -0.2432119357    -0.0164669843
  142  C 10  X     -0.0500055014     0.0178782578    -0.0439792641    -0.0388322652    -0.0109301685
  143  C 10  Y     -0.0345150178    -0.0354639501     0.0051247884    -0.0550443223     0.0072814217
  144  C 10  Z      0.0407679528    -0.0012510590    -0.1110042296    -0.1596152918    -0.0072083740
  145  C 10 XX     -0.0052485968    -0.0074762793     0.0014067666     0.0013100145     0.0074007656
  146  C 10 YY      0.0093916499     0.0043683229     0.0002785028    -0.0041757907     0.0044687616
  147  C 10 ZZ     -0.0015024007    -0.0008877304    -0.0010480165     0.0015680430    -0.0120142563
  148  C 10 XY     -0.0087124869     0.0061291667    -0.0015043976     0.0010249011     0.0069561646
  149  C 10 XZ      0.0068484111     0.0011690458     0.0044518883    -0.0041831786     0.0098581431
  150  C 10 YZ     -0.0020222459    -0.0028100206    -0.0046037268     0.0016539680     0.0119755180
  151  C 11  S      0.0061376408    -0.0078272044     0.0011188120    -0.0057454030     0.0002181022
  152  C 11  S     -0.0183982383     0.0110271977    -0.0026946069     0.0130680877    -0.0007152840
  153  C 11  S      0.0326840874     0.0296204565    -0.0063112776     0.0229649304     0.0076316115
  154  C 11  X      0.2077005769     0.0183511105     0.0037498346    -0.0684955346     0.0886777499
  155  C 11  Y      0.0287458242     0.1291150177     0.0032051625    -0.0267581051     0.0517363737
  156  C 11  Z     -0.0339369507    -0.0322349775    -0.0396030278    -0.1152849672     0.2677233835
  157  C 11  X      0.0868625190     0.0223765222     0.0140945324    -0.0541009019     0.0567993589
  158  C 11  Y      0.0016246723     0.0774312128    -0.0051347933    -0.0174216957     0.0292860946
  159  C 11  Z     -0.0090768253    -0.0163060600    -0.0315629159    -0.0881632184     0.1973009746
  160  C 11 XX     -0.0089960815    -0.0049252495     0.0046756567     0.0078855090     0.0049912476
  161  C 11 YY      0.0085466187     0.0103224328    -0.0001406070    -0.0003519361    -0.0031198969
  162  C 11 ZZ     -0.0015324840     0.0006822482    -0.0046131302    -0.0055305676    -0.0020070700
  163  C 11 XY     -0.0048180487     0.0069136878     0.0007594532     0.0029474178    -0.0009131376
  164  C 11 XZ      0.0048337825     0.0001103130     0.0087289377     0.0096190779     0.0080070428
  165  C 11 YZ     -0.0032786755    -0.0037233461    -0.0038433131    -0.0019894702    -0.0084950943
  166  C 12  S     -0.0074813595    -0.0084438987    -0.0009921461     0.0040891285     0.0010153916
  167  C 12  S      0.0221978845     0.0210991954     0.0023223009    -0.0094720455    -0.0021753025
  168  C 12  S     -0.0171456364     0.0091793981     0.0087838660    -0.0181081632     0.0043659107
  169  C 12  X      0.1463072252     0.0081115642    -0.0013344831    -0.0341036795    -0.0973518284
  170  C 12  Y      0.0446039246     0.1024827569     0.0047132616    -0.0350098829    -0.0603834984
  171  C 12  Z     -0.0121436462    -0.0338070467    -0.0318926562    -0.0800295989    -0.2846993463
  172  C 12  X      0.0409276189    -0.0034673303    -0.0041792527    -0.0277837713    -0.0654862107
  173  C 12  Y      0.0119163436     0.0531272743     0.0167193201    -0.0234555363    -0.0371016805
  174  C 12  Z      0.0105495580    -0.0139690605    -0.0291231001    -0.0604252841    -0.2153243592
  175  C 12 XX     -0.0098497809    -0.0031133687     0.0012406530     0.0017332696    -0.0043733390
  176  C 12 YY      0.0112508896     0.0050840320    -0.0026749352    -0.0057577972     0.0022393497
  177  C 12 ZZ     -0.0017240925     0.0012167391     0.0015131836     0.0026238025     0.0017545830
  178  C 12 XY     -0.0086891190     0.0016878936    -0.0028446600    -0.0037857803     0.0011505082
  179  C 12 XZ      0.0087596211     0.0006248805     0.0042080463     0.0025160848    -0.0068579114
  180  C 12 YZ     -0.0001599477    -0.0008615572    -0.0097838836    -0.0122770355     0.0072575615
  181  C 13  S      0.0025723590     0.0034351604     0.0002438867    -0.0011283334    -0.0002117104
  182  C 13  S     -0.0079641179    -0.0096291284    -0.0008784458     0.0027594113     0.0005448552
  183  C 13  S     -0.0020829895     0.0265797137     0.0060620556     0.0048171895    -0.0041445250
  184  C 13  X     -0.1381831543    -0.0033918497     0.0409747672     0.0484046899    -0.0900048214
  185  C 13  Y     -0.0098887029    -0.0661719714     0.0233986342     0.0326811526    -0.0516469178
  186  C 13  Z      0.1136576668    -0.0051914499     0.1337306936     0.1347061890    -0.2596288889
  187  C 13  X     -0.0534493953     0.0002567181     0.0229379027     0.0329994701    -0.0677948273
  188  C 13  Y      0.0025134980    -0.0173859600     0.0193440875     0.0227907534    -0.0405379948
  189  C 13  Z      0.0552124443    -0.0096696152     0.0919617738     0.0986029767    -0.1869599115
  190  C 13 XX     -0.0068587753    -0.0055699333     0.0041940002     0.0072760460     0.0057023829
  191  C 13 YY      0.0095535708     0.0053951519     0.0013059781    -0.0006688326    -0.0028065168
  192  C 13 ZZ     -0.0024980152    -0.0000060420    -0.0054694789    -0.0062199844    -0.0027719444
  193  C 13 XY     -0.0014499091     0.0034988047     0.0022138375     0.0019897097    -0.0009371545
  194  C 13 XZ      0.0040758576     0.0008175220     0.0071589472     0.0094168592     0.0087669275
  195  C 13 YZ      0.0006595854    -0.0032167438     0.0008261787    -0.0008470138    -0.0082870802
  196  C 14  S      0.0002626075    -0.0046971710    -0.0001838288     0.0000749243     0.0001877765
  197  C 14  S     -0.0041336488     0.0121528647     0.0002299987     0.0000260357    -0.0002362166
  198  C 14  S      0.0435727231    -0.0080852147    -0.0000716283     0.0022522256     0.0062366120
  199  C 14  X      0.1696926744     0.0064478655     0.0736071594     0.0741161347     0.0093842942
  200  C 14  Y      0.0564620294     0.0760065485     0.0462327892     0.0441864208     0.0045444797
  201  C 14  Z     -0.0007841676    -0.0383365938     0.1980738306     0.2308301241     0.0268313268
  202  C 14  X      0.0557647395     0.0123170185     0.0461178939     0.0556498500     0.0056131149
  203  C 14  Y      0.0411534728     0.0295832823     0.0271651284     0.0333035043     0.0045161854
  204  C 14  Z      0.0127558659    -0.0224472436     0.1360325137     0.1670203110     0.0210007967
  205  C 14 XX     -0.0055497955    -0.0017322008    -0.0027421402    -0.0022302494     0.0070532497
  206  C 14 YY      0.0080719685     0.0019507376     0.0016563421     0.0005123818     0.0047013680
  207  C 14 ZZ     -0.0010806358     0.0007128575     0.0010758310     0.0017417109    -0.0117415912
  208  C 14 XY     -0.0086145452     0.0047069439     0.0004172960     0.0002436702     0.0068546848
  209  C 14 XZ      0.0015943100     0.0006678508    -0.0038137473    -0.0041442080     0.0095370732
  210  C 14 YZ      0.0029601994    -0.0022565130     0.0040169828     0.0026766501     0.0120237097
  211  C 15  S     -0.0061381829     0.0059481585    -0.0005200427     0.0025630166     0.0001829296
  212  C 15  S      0.0203442875    -0.0125358835     0.0007650934    -0.0056240002    -0.0006157517
  213  C 15  S     -0.0568510240    -0.0059394652    -0.0052910467    -0.0028716004    -0.0037449137
  214  C 15  X     -0.1424976460     0.0080033781     0.0363587733     0.0439577907     0.0968300384
  215  C 15  Y     -0.0081411876    -0.0943534663     0.0224521476     0.0151122117     0.0583485024
  216  C 15  Z      0.1093921376     0.0041256111     0.1273911334     0.0937233247     0.2849272295
  217  C 15  X     -0.0230294490    -0.0036427270     0.0265101705     0.0294459401     0.0728685009
  218  C 15  Y      0.0063010164    -0.0339796172     0.0093866492     0.0149390685     0.0440759216
  219  C 15  Z      0.0416694743    -0.0016000393     0.0845876456     0.0683235037     0.2037638552
  220  C 15 XX     -0.0131796487    -0.0058397195    -0.0017032110     0.0015443472    -0.0045903475
  221  C 15 YY      0.0115556799     0.0044424864    -0.0021771721    -0.0056127880     0.0022598446
  222  C 15 ZZ      0.0010083115    -0.0012318307     0.0037266304     0.0033663015     0.0022488730
  223  C 15 XY     -0.0093327345     0.0020578575    -0.0033627535    -0.0035635818     0.0006499193
  224  C 15 XZ      0.0053456819     0.0019995404    -0.0001518583     0.0017851372    -0.0075250329
  225  C 15 YZ     -0.0006125291    -0.0011464929    -0.0082862996    -0.0119771938     0.0071105826
  226  H 16  S      0.0351074545     0.0342026641     0.0578304698    -0.0254561941     0.0053321239
  227  H 16  S      0.0127925624     0.0195118730     0.0220576540    -0.0249753936    -0.0186813560
  228  H 17  S     -0.0832931929     0.0040679812     0.0298536341    -0.0041258490    -0.0033151133
  229  H 17  S     -0.0446249205    -0.0000378579     0.0224087064     0.0027314334     0.0096830071
  230  H 18  S      0.0879975259    -0.0239606820    -0.0051463568    -0.0151828269    -0.0035037788
  231  H 18  S      0.0442778480    -0.0102783012    -0.0018567426    -0.0129126754    -0.0033019596
  232  H 19  S     -0.0160292063    -0.0091633841     0.0480719660    -0.0376557964    -0.0021502590
  233  H 19  S     -0.0109247162     0.0107326091     0.0288816251    -0.0236912206    -0.0017920892
  234  H 20  S     -0.0579872957    -0.0573360700    -0.0503026695     0.0191597528     0.0016611766
  235  H 20  S     -0.0256765900    -0.0251784786    -0.0452214313     0.0406283820     0.0032239485
  236  H 21  S      0.0135026224     0.0623601744    -0.0549550419     0.0363879230    -0.0008441795
  237  H 21  S      0.0047416341     0.0350354426    -0.0419610120     0.0217187218    -0.0020961896
  238  H 22  S      0.0746363132     0.1129149561     0.0099298694    -0.0018633236    -0.0013112539
  239  H 22  S      0.0246305715    -0.0006737240    -0.0036557543    -0.0016283026     0.0105817563
  240  H 23  S     -0.1518390266    -0.0328360757    -0.0094999818     0.0069886747     0.0009086108
  241  H 23  S     -0.0839286571    -0.0158544867     0.0032417714     0.0030343810     0.0093999193
  242  H 24  S      0.0688423789     0.0655857500     0.0055368385    -0.0056851062    -0.0007603643
  243  H 24  S      0.0355048197     0.0367961087     0.0029576143    -0.0045373734    -0.0016322709
  244  H 25  S      0.0831203297    -0.0450390165     0.0003809813    -0.0018667622     0.0009202289
  245  H 25  S      0.0435388044    -0.0259050611     0.0002883874    -0.0016008076     0.0005305674
  246  H 26  S     -0.1682325548    -0.0294378971    -0.0079894708     0.0092479225     0.0004465196
  247  H 26  S     -0.0854878869    -0.0129673812    -0.0038916076     0.0064939359    -0.0008955252

                         51               52               53               54               55
                   -0.2028140152    -0.0955114603     0.0096862170     0.0147964196     0.0488955249
    1  C  1  S     -0.0139568354     0.0023891045    -0.0102448823     0.0136736966    -0.0043294557
    2  C  1  S      0.0372642808    -0.0087680736     0.0226016527    -0.0267051882     0.0069238263
    3  C  1  S      0.0041393840     0.0590815493    -0.0042410694    -0.2287658063     0.0022080839
    4  C  1  X     -0.1645704724    -0.1742300328    -0.0455389740     0.0414937323    -0.1457647566
    5  C  1  Y     -0.0914680508    -0.1315540395    -0.0267952846     0.0173215922    -0.1239114461
    6  C  1  Z     -0.2203697748    -0.3503253267     0.0324817614    -0.0348581610    -0.1489943244
    7  C  1  X     -0.0863018603    -0.1889489010    -0.0116795008     0.1472678973    -0.2198517956
    8  C  1  Y     -0.0874406887    -0.1243131970    -0.1468898190     0.0445929170    -0.2769637632
    9  C  1  Z     -0.1414930187    -0.3774204493     0.0499785883    -0.1084992129    -0.2092913147
   10  C  1 XX      0.0016132778    -0.0015920099    -0.0038979843     0.0001751414     0.0066352901
   11  C  1 YY     -0.0067912299     0.0060446211     0.0020489104    -0.0039628996    -0.0024908405
   12  C  1 ZZ      0.0115318747    -0.0063948206     0.0057428600    -0.0026000247    -0.0030665556
   13  C  1 XY     -0.0102718354     0.0044673783    -0.0005040567    -0.0020645968    -0.0023836188
   14  C  1 XZ      0.0010930675    -0.0020008914    -0.0126310292     0.0085038712     0.0061282546
   15  C  1 YZ     -0.0140076439     0.0102758233     0.0041589696    -0.0057645672    -0.0148954788
   16  C  2  S     -0.0071388174    -0.0108846439     0.0264587873    -0.0200816564     0.0108311145
   17  C  2  S      0.0183034358     0.0305649240    -0.0642004141     0.0504915554    -0.0176499053
   18  C  2  S      0.0334796664    -0.0355319291    -0.0279927171     0.0813858872    -0.1656701039
   19  C  2  X     -0.2120686994     0.1122375963     0.0757550337    -0.0515292488     0.0514332623
   20  C  2  Y     -0.1332260820     0.1214744984    -0.0076170493     0.0154558785    -0.0398613270
   21  C  2  Z     -0.3408855373     0.2576836391     0.0437408498    -0.0041327353     0.0128204107
   22  C  2  X     -0.1899086726     0.1404959015     0.1465379757    -0.1856092230     0.2369153242
   23  C  2  Y     -0.1098649289     0.1582460904    -0.1078208140     0.0373969979    -0.1739728862
   24  C  2  Z     -0.2521413487     0.2912289719     0.0698052128     0.0158018065     0.0673757522
   25  C  2 XX     -0.0042263325     0.0056110263     0.0024423348    -0.0012959404     0.0168000935
   26  C  2 YY      0.0082273494     0.0154120416    -0.0087550893     0.0074534767    -0.0007616800
   27  C  2 ZZ     -0.0013793719    -0.0150099254    -0.0054203415     0.0029231769    -0.0208525631
   28  C  2 XY      0.0036035588     0.0107484062     0.0032325352    -0.0035929743     0.0120160180
   29  C  2 XZ     -0.0083151072    -0.0021655950     0.0031745948    -0.0049810971    -0.0006460760
   30  C  2 YZ      0.0072827172     0.0136966954     0.0027623450     0.0004809670     0.0174128605
   31  C  3  S     -0.0014307922     0.0035257588    -0.0007482831     0.0069430515     0.0023824147
   32  C  3  S      0.0021984833    -0.0132742861    -0.0017445179    -0.0262077877    -0.0153746883
   33  C  3  S      0.0343946643    -0.0169404585     0.1164043889     0.0636195519     0.1617235294
   34  C  3  X      0.0345611257     0.0092232439     0.0437315884    -0.0365157497     0.0141988401
   35  C  3  Y      0.0153008106     0.0084746194     0.0179408876     0.0017493721     0.0067147243
   36  C  3  Z      0.0156766570     0.0237851291    -0.0046184791    -0.0229204111    -0.0065730925
   37  C  3  X      0.0252203138     0.0020942352     0.0172794996     0.1045532097    -0.0789630019
   38  C  3  Y      0.0199685674     0.0168374006     0.1304195275     0.0559295837     0.0881639583
   39  C  3  Z     -0.0017237953    -0.0005415194    -0.0498562230    -0.0610139434    -0.0583567782
   40  C  3 XX      0.0005337916    -0.0173428213     0.0147737455    -0.0136453534    -0.0003589971
   41  C  3 YY      0.0008567532     0.0027822488    -0.0044430662     0.0001497388    -0.0005139705
   42  C  3 ZZ     -0.0011812799     0.0114392325    -0.0107072082     0.0080544874    -0.0018300320
   43  C  3 XY     -0.0021991855    -0.0064880235     0.0019928283    -0.0023194427    -0.0062470608
   44  C  3 XZ     -0.0074421277    -0.0138614645     0.0021820408    -0.0002885314    -0.0107976814
   45  C  3 YZ     -0.0014346563     0.0041027661    -0.0050381497     0.0039587677    -0.0018195901
   46  C  4  S      0.0132505557     0.0248411387    -0.0110365631    -0.0007590656     0.0208414409
   47  C  4  S     -0.0349090851    -0.0649129704     0.0318589657     0.0014196006    -0.0554329365
   48  C  4  S     -0.0242473491    -0.0782473213    -0.0422393013     0.1003852523    -0.2969227350
   49  C  4  X     -0.1914603245     0.0398621443    -0.2084594270     0.2031929705    -0.1802344022
   50  C  4  Y      0.0279888604    -0.0146268372     0.0318486911    -0.0468168724     0.0318154651
   51  C  4  Z      0.0509266011    -0.1041840090     0.1261724358    -0.1061838990     0.0507885862
   52  C  4  X     -0.1563883454     0.0550483353    -0.4040741793     0.3138718221    -0.3258823388
   53  C  4  Y      0.0364829184    -0.0013785520    -0.0167827203    -0.0198503657     0.0613710568
   54  C  4  Z      0.0433318928    -0.1161330752     0.1516818758    -0.1632467820     0.0778846857
   55  C  4 XX      0.0028763266     0.0020816270     0.0021481943    -0.0003189324     0.0027508989
   56  C  4 YY     -0.0018198583    -0.0027624636    -0.0020127150     0.0040038832    -0.0089713336
   57  C  4 ZZ     -0.0066195683    -0.0113512301     0.0062551115    -0.0032374144    -0.0051958887
   58  C  4 XY     -0.0078149873    -0.0048377825     0.0123943905    -0.0087838669     0.0068366945
   59  C  4 XZ      0.0022974539    -0.0008540956    -0.0049641593     0.0048513284    -0.0031461468
   60  C  4 YZ      0.0021518923     0.0043490624    -0.0045350332     0.0050036971    -0.0023787271
   61  C  5  S      0.0258051606    -0.0137786936    -0.0033676790     0.0046930413    -0.0008006872
   62  C  5  S     -0.0622158009     0.0307329647     0.0074459296    -0.0048172458    -0.0101218662
   63  C  5  S     -0.0714651752     0.0509132048     0.1682143512    -0.1458325907     0.0573242831
   64  C  5  X     -0.1865920282    -0.0923379586     0.2296187919    -0.1956289458     0.1120769013
   65  C  5  Y     -0.0044097787     0.0658699026    -0.0320424350     0.0421841627    -0.0120476587
   66  C  5  Z      0.0345155656     0.0869555990    -0.1196337999     0.1056249339    -0.0726649982
   67  C  5  X     -0.1531026692    -0.1015779483     0.3950421419    -0.3259045178     0.1871901445
   68  C  5  Y     -0.0017198731     0.0745207815    -0.0611106497     0.0922662590    -0.0838019899
   69  C  5  Z      0.0434627093     0.0939830946    -0.1318893801     0.1330406406    -0.0933273954
   70  C  5 XX      0.0028877177    -0.0016414695     0.0000859971    -0.0004885043     0.0024956626
   71  C  5 YY     -0.0096949595     0.0069315858    -0.0033689535     0.0031736098    -0.0050360251
   72  C  5 ZZ     -0.0032706805     0.0001250561     0.0048497840    -0.0036733410    -0.0002746680
   73  C  5 XY      0.0071165052    -0.0023339335     0.0111652809    -0.0111078176     0.0083186220
   74  C  5 XZ     -0.0052995800     0.0030079520    -0.0039362720     0.0049022537    -0.0003017510
   75  C  5 YZ     -0.0039605695     0.0048675278    -0.0052484178     0.0045618675    -0.0025441432
   76  C  6  S      0.0000811044    -0.0022730571    -0.0013922543    -0.0008383806    -0.0174416644
   77  C  6  S     -0.0028856909     0.0083289960     0.0039744970     0.0043340950     0.0200556386
   78  C  6  S     -0.0057138730     0.0644391364    -0.0586432618     0.0123087962     0.5280261352
   79  C  6  X      0.0386657210    -0.0131440863     0.0035561981     0.0087523366     0.0339914424
   80  C  6  Y      0.0158709409    -0.0137119746    -0.0044044039    -0.0005667240    -0.0145643148
   81  C  6  Z      0.0399897715    -0.0203378950    -0.0174048994     0.0107878723    -0.0063448579
   82  C  6  X      0.0175803070    -0.0069197281     0.1004445193    -0.0665369087     0.1620735713
   83  C  6  Y      0.0129491691    -0.0182277635     0.0336305491     0.0010281581    -0.1321708499
   84  C  6  Z      0.0319050380     0.0222846177    -0.0231094477     0.0560553224     0.0737321132
   85  C  6 XX     -0.0022890252     0.0144425945    -0.0131345236     0.0128275449    -0.0083719838
   86  C  6 YY      0.0004691590    -0.0015759534     0.0027687030    -0.0018360640     0.0082534174
   87  C  6 ZZ      0.0009919833    -0.0105657148     0.0106938485    -0.0099696980     0.0048594764
   88  C  6 XY     -0.0051515193     0.0050287144    -0.0007541005     0.0011167962    -0.0021811677
   89  C  6 XZ     -0.0100085021     0.0114130425     0.0007612550     0.0013454370     0.0013436315
   90  C  6 YZ     -0.0016844495    -0.0042075125     0.0048151452    -0.0050150064     0.0035363414
   91  C  7  S     -0.0106576387    -0.0013061901     0.0055263290    -0.0012350714    -0.0064894839
   92  C  7  S      0.0266833661     0.0095848836    -0.0130079087     0.0085717261     0.0446921721
   93  C  7  S      0.0017319635    -0.0624600089    -0.0978741791    -0.0842523489    -0.3162110729
   94  C  7  X      0.0462861867     0.0085699669    -0.0029608466     0.0005276609     0.0076825760
   95  C  7  Y      0.0106128650    -0.1028851218     0.0678414617    -0.0634657478    -0.0122965576
   96  C  7  Z     -0.0221843411     0.0397640758    -0.0244938122     0.0274115580     0.0090462848
   97  C  7  X      0.0219060186    -0.0043903566    -0.0099631934    -0.0324695463    -0.0663062062
   98  C  7  Y      0.0111429794    -0.1173690542     0.1274757303    -0.0957869847     0.0063274253
   99  C  7  Z     -0.0096431413     0.0732407733    -0.0526713348     0.0734837752     0.1837331109
  100  C  7 XX     -0.0022686827     0.0004753761     0.0003722194    -0.0000898519     0.0002231943
  101  C  7 YY      0.0041577329     0.0007629448    -0.0010502528    -0.0011728142     0.0047617108
  102  C  7 ZZ      0.0032333820     0.0010280663    -0.0028078517     0.0028266373     0.0041275201
  103  C  7 XY      0.0012116609     0.0008683593     0.0007499214     0.0001181723     0.0049800227
  104  C  7 XZ      0.0035623158     0.0003432936    -0.0024708078     0.0012477673    -0.0004395306
  105  C  7 YZ     -0.0005720020    -0.0003548519     0.0011906174    -0.0009767336     0.0005537185
  106  C  8  S     -0.0018821445     0.0023302321    -0.0025415380     0.0034212340    -0.0045010417
  107  C  8  S      0.0059095462    -0.0063334718    -0.0007371423    -0.0064297366     0.0078117634
  108  C  8  S     -0.0082891831    -0.0160459714     0.1589881070    -0.0007137505     0.1059251384
  109  C  8  X      0.0030980544     0.0398655612     0.0492838824    -0.0251960085     0.1540313327
  110  C  8  Y      0.0006639528     0.0356272348    -0.0246031174     0.0138087667    -0.0486273129
  111  C  8  Z      0.0105166082     0.0651767931     0.0492525544    -0.0283056310     0.1506336592
  112  C  8  X      0.0058430107     0.0133514915     0.0765588648    -0.0416950260     0.1864102693
  113  C  8  Y      0.0006427398     0.0057112982     0.0147661975    -0.0555024726    -0.0114784970
  114  C  8  Z      0.0546412650     0.0498894483    -0.0205130026     0.0075644784     0.1662388878
  115  C  8 XX      0.0174765860    -0.0162608072    -0.0080236662     0.0023221537    -0.0184787018
  116  C  8 YY      0.0088948479    -0.0109882105     0.0037148627     0.0005597016     0.0057253466
  117  C  8 ZZ     -0.0260971057     0.0248464572     0.0065144100    -0.0050516993     0.0157025255
  118  C  8 XY      0.0140252538    -0.0143335320    -0.0023318555     0.0010175011    -0.0048644338
  119  C  8 XZ      0.0080562188    -0.0102155539     0.0011996279    -0.0017853269    -0.0003748886
  120  C  8 YZ      0.0083285175    -0.0049107844    -0.0039012765     0.0029154817    -0.0097197235
  121  N  9  S      0.0000887413     0.0015183436    -0.0044183243     0.0015191689    -0.0018906671
  122  N  9  S     -0.0015893559     0.0031770946    -0.0039787678    -0.0002133848    -0.0015936214
  123  N  9  S      0.0284216955     0.0212182070    -0.1270362665     0.0608387926    -0.0589175274
  124  N  9  X     -0.1029801786     0.0837853038     0.0496348226    -0.0237348304     0.1537845689
  125  N  9  Y     -0.0608285340     0.0803793855    -0.0378198659     0.0009100529    -0.0494212614
  126  N  9  Z     -0.1731594196     0.1621992259     0.0406810516    -0.0356322032     0.1422068490
  127  N  9  X      0.0689685782    -0.0803342327    -0.0296129942     0.0142475113    -0.1809717185
  128  N  9  Y      0.0393909431    -0.0735256583     0.0577866047    -0.0075000386     0.0586551163
  129  N  9  Z      0.1310151515    -0.1444141320    -0.0650569687     0.0482262777    -0.1952019755
  130  N  9 XX     -0.0044494257     0.0016051635    -0.0008801620     0.0001778208    -0.0034851849
  131  N  9 YY     -0.0022781206     0.0012116819     0.0006769029    -0.0006847975     0.0009607477
  132  N  9 ZZ      0.0061604456    -0.0024199043     0.0015381185    -0.0007771523     0.0028757805
  133  N  9 XY     -0.0032665018     0.0019078274    -0.0014800561     0.0003029715    -0.0014688171
  134  N  9 XZ     -0.0021038222     0.0005736980     0.0008146570    -0.0008733263     0.0004795043
  135  N  9 YZ     -0.0022373874     0.0004409500     0.0004346152     0.0001826532    -0.0011694876
  136  C 10  S      0.0003941002    -0.0008769773     0.0025455541    -0.0030566057     0.0028100317
  137  C 10  S      0.0005221008     0.0045075605    -0.0017774239    -0.0016326710     0.0036774855
  138  C 10  S     -0.0204378349    -0.0358134815    -0.0063062255     0.0718015346    -0.1133939093
  139  C 10  X      0.0368560401    -0.0193620709    -0.0534565378     0.0357706598     0.0809359307
  140  C 10  Y      0.0189981421    -0.0053179618    -0.0404226324     0.0388605326     0.0450458979
  141  C 10  Z      0.0707190027    -0.0582185820    -0.1575874716     0.1268358197     0.2535859102
  142  C 10  X      0.0382049935    -0.0052135955     0.0061739763     0.0326667730     0.1855392992
  143  C 10  Y      0.0071917947    -0.0017090896    -0.1254865900     0.0404908291     0.0287374731
  144  C 10  Z      0.0631540480    -0.0361988169    -0.2264039037     0.1842449209     0.3865415792
  145  C 10 XX      0.0081513750     0.0147904625    -0.0047440488    -0.0109899488     0.0084316531
  146  C 10 YY     -0.0073867646    -0.0093351171    -0.0067344433    -0.0036955087    -0.0064280257
  147  C 10 ZZ     -0.0015598430    -0.0044136314     0.0113846423     0.0148463711    -0.0010749722
  148  C 10 XY     -0.0009258331    -0.0020256317    -0.0065775043    -0.0082111023    -0.0004293385
  149  C 10 XZ      0.0077106838     0.0153029072    -0.0094018633    -0.0128443756     0.0011212555
  150  C 10 YZ     -0.0095403263    -0.0157897513    -0.0143779407    -0.0124279683    -0.0036758723
  151  C 11  S     -0.0051832836    -0.0041102062    -0.0005412541     0.0001722521    -0.0034429383
  152  C 11  S      0.0127202409     0.0091107493    -0.0023550465     0.0015364723     0.0029494667
  153  C 11  S     -0.0013248895     0.0301346775    -0.0240811359     0.0286315761     0.0472699078
  154  C 11  X      0.0196062611     0.0371199889    -0.0457939645    -0.0824991124    -0.0428034632
  155  C 11  Y      0.0244191864     0.0282912774    -0.0319838675    -0.0445474563    -0.0337021396
  156  C 11  Z      0.1119573897     0.1507819145    -0.1061243211    -0.2734097220    -0.0551713552
  157  C 11  X      0.0152738531     0.0451367881    -0.0621325997    -0.0973845268    -0.0896785455
  158  C 11  Y      0.0120167719     0.0305974874     0.0227846922    -0.0756836242     0.0478890034
  159  C 11  Z      0.0878863804     0.1541872256    -0.1792554384    -0.4290842246    -0.1037213451
  160  C 11 XX     -0.0009986186     0.0017362088     0.0100898187     0.0010373899    -0.0138182568
  161  C 11 YY     -0.0004020328    -0.0000803974    -0.0028397735    -0.0032588094     0.0019351065
  162  C 11 ZZ      0.0035457652    -0.0003425609    -0.0086747582     0.0030426860     0.0107683182
  163  C 11 XY     -0.0001309698     0.0004034522    -0.0001564926    -0.0036148059    -0.0045314789
  164  C 11 XZ     -0.0027825900     0.0022703254     0.0181096703     0.0009944168    -0.0172309356
  165  C 11 YZ     -0.0017774034    -0.0016013012    -0.0097607185    -0.0081644280     0.0030851831
  166  C 12  S      0.0035358087     0.0059593599    -0.0031061359     0.0013708915     0.0050334304
  167  C 12  S     -0.0079653136    -0.0159664151     0.0119366120    -0.0090201529    -0.0084664288
  168  C 12  S     -0.0095056495    -0.0095343730    -0.0191350087     0.0059905162    -0.0606199389
  169  C 12  X      0.0299621643     0.0546823994     0.0712281926     0.0661736715    -0.0283016751
  170  C 12  Y      0.0054184862     0.0154264629     0.0463476990     0.0382934337    -0.0278371794
  171  C 12  Z      0.0960018521     0.1434734864     0.2441034225     0.1623219180    -0.0682047815
  172  C 12  X      0.0221043991     0.0448472141     0.0802256737     0.0971244735    -0.0647150276
  173  C 12  Y      0.0076254712     0.0388846759     0.0222668010     0.0474491382    -0.0270172891
  174  C 12  Z      0.0844464225     0.1359696934     0.4200656246     0.2452140256    -0.1120776414
  175  C 12 XX      0.0001499072     0.0003246223    -0.0036819143    -0.0070981129    -0.0015387124
  176  C 12 YY      0.0009851084    -0.0019739699    -0.0002586899     0.0058768101     0.0078042736
  177  C 12 ZZ     -0.0023236965    -0.0014831529     0.0066014595    -0.0010871911    -0.0078119234
  178  C 12 XY      0.0014793413    -0.0019201125    -0.0028659570     0.0034688816     0.0053926683
  179  C 12 XZ     -0.0002462294     0.0025231938    -0.0071353840    -0.0100169057    -0.0030442052
  180  C 12 YZ      0.0041876463    -0.0035468657    -0.0019645966     0.0193590698     0.0203948274
  181  C 13  S     -0.0011494055    -0.0023126764     0.0006146716    -0.0009466953    -0.0030190919
  182  C 13  S      0.0029488314     0.0059586263    -0.0019517338     0.0028898579     0.0070541399
  183  C 13  S      0.0052358000     0.0156498589     0.0188200086    -0.0115152026     0.0527888176
  184  C 13  X     -0.0124766374     0.0010053415    -0.0404155103    -0.0973257684    -0.0554263575
  185  C 13  Y     -0.0032580592     0.0090171850    -0.0279599686    -0.0532891968    -0.0260660749
  186  C 13  Z     -0.0340815523     0.0183714049    -0.1220870252    -0.2758705790    -0.1455732656
  187  C 13  X     -0.0114872345    -0.0020024975    -0.0501575144    -0.1377919227    -0.1000003930
  188  C 13  Y     -0.0030932487     0.0105231435    -0.0247319188    -0.0907796068    -0.0344724019
  189  C 13  Z     -0.0299716583     0.0294052387    -0.2013505348    -0.4231716789    -0.2374444241
  190  C 13 XX     -0.0036012809    -0.0062592806    -0.0103212306    -0.0006704364     0.0115915517
  191  C 13 YY      0.0005117272     0.0015859926     0.0024749124     0.0036867381    -0.0000714419
  192  C 13 ZZ      0.0035818910     0.0057872919     0.0071801266    -0.0023106393    -0.0104160235
  193  C 13 XY     -0.0006993112    -0.0010363233    -0.0004760678     0.0029557224     0.0038825071
  194  C 13 XZ     -0.0064761603    -0.0105894098    -0.0160650209    -0.0009415689     0.0153760245
  195  C 13 YZ      0.0027195758     0.0049516510     0.0094911777     0.0084925747    -0.0007077394
  196  C 14  S     -0.0002917506     0.0003951712     0.0003698589    -0.0001594356     0.0027112904
  197  C 14  S      0.0010485870    -0.0008654798    -0.0014490469    -0.0005655941    -0.0062591385
  198  C 14  S      0.0016036614     0.0008097220    -0.0481948116     0.0022595633    -0.0588438262
  199  C 14  X     -0.0380964690    -0.0497266269    -0.0466471018     0.0418433706     0.0804343472
  200  C 14  Y     -0.0219543175    -0.0306746698    -0.0296415513     0.0257384852     0.0454409528
  201  C 14  Z     -0.1066236030    -0.1470103730    -0.1279144987     0.1129838096     0.2501099884
  202  C 14  X     -0.0305545632    -0.0558863520    -0.0615718236     0.0603615482     0.1371087497
  203  C 14  Y     -0.0188378358    -0.0339346347    -0.0532418745     0.0434585994     0.0680123117
  204  C 14  Z     -0.0920018098    -0.1564001364    -0.1936608045     0.1744160462     0.4216065254
  205  C 14 XX      0.0008249633    -0.0005344475     0.0054942969     0.0101797746     0.0030555534
  206  C 14 YY     -0.0001014213    -0.0000124319     0.0056511400     0.0043908382    -0.0029039685
  207  C 14 ZZ     -0.0004854601     0.0004158140    -0.0115362255    -0.0147179352    -0.0015425669
  208  C 14 XY      0.0003898006    -0.0001467480     0.0074360175     0.0078100055    -0.0015743001
  209  C 14 XZ      0.0006905416    -0.0011881706     0.0075574793     0.0142103521     0.0054157569
  210  C 14 YZ      0.0000541267     0.0008300505     0.0146481644     0.0113523754    -0.0065352237
  211  C 15  S      0.0023059650     0.0014169649    -0.0003901587    -0.0008355242     0.0002876944
  212  C 15  S     -0.0055884073    -0.0031501100     0.0018860756     0.0016617869     0.0011353934
  213  C 15  S     -0.0020940422    -0.0094913645     0.0575425628    -0.0257365286     0.0707949917
  214  C 15  X      0.0026759034     0.0053050944     0.0839030787     0.0537070365    -0.0560280684
  215  C 15  Y     -0.0075113478    -0.0007275687     0.0519685101     0.0339178959    -0.0305590095
  216  C 15  Z     -0.0130587649     0.0057061614     0.2519143405     0.1572050116    -0.1559091613
  217  C 15  X      0.0014213105     0.0070966540     0.1039483309     0.0900198584    -0.1236572164
  218  C 15  Y     -0.0010580121    -0.0038356463     0.0685334529     0.0393090212    -0.0627989676
  219  C 15  Z     -0.0098730901     0.0095823200     0.3858848432     0.2416127455    -0.2404095617
  220  C 15 XX     -0.0015120953    -0.0022185133     0.0047400772     0.0050856489     0.0021217016
  221  C 15 YY      0.0020342458     0.0035690733     0.0001943040    -0.0057947319    -0.0081034625
  222  C 15 ZZ     -0.0013623346    -0.0018708060    -0.0043480329     0.0007792789     0.0066400670
  223  C 15 XY      0.0022048730     0.0032180752     0.0021113504    -0.0040723193    -0.0066178954
  224  C 15 XZ     -0.0031785681    -0.0047375982     0.0049586273     0.0104865840    -0.0000598323
  225  C 15 YZ      0.0076474859     0.0118275836     0.0023338000    -0.0184691925    -0.0167067025
  226  H 16  S      0.0051913204     0.0287895484    -0.0181158850     0.0108042616     0.0007087251
  227  H 16  S      0.0142617166     0.0484517926     0.0969263073     0.1156930740     0.0512315165
  228  H 17  S      0.0005474558     0.0211302051    -0.0085660121     0.0237336106     0.0024948001
  229  H 17  S      0.0028236878     0.0342259429    -0.0996695452    -0.0227649427     0.1184726468
  230  H 18  S      0.0106709068    -0.0113837942     0.0031252471     0.0051184480     0.0129963383
  231  H 18  S      0.0186003082    -0.0294904310    -0.0101286656     0.0291839314    -0.0244952953
  232  H 19  S      0.0107246474    -0.0172938154     0.0121503426    -0.0118349448     0.0302174261
  233  H 19  S      0.0065541599    -0.0197041252     0.0199388363    -0.0178778253     0.0019747300
  234  H 20  S     -0.0434691342    -0.0048880115     0.0150203754    -0.0047772051    -0.0161099315
  235  H 20  S     -0.0162331850    -0.0038916213     0.0592180048    -0.0261156449    -0.0457350249
  236  H 21  S      0.0259419760     0.0045952313    -0.0060368232     0.0072503923     0.0133169409
  237  H 21  S      0.0050715247     0.0065117143     0.0165095447     0.0245277546    -0.0017892225
  238  H 22  S      0.0035831607     0.0000589439    -0.0026368653    -0.0005771691    -0.0014094418
  239  H 22  S      0.0153430468    -0.0105089546    -0.0591655908    -0.0454824931    -0.0960315680
  240  H 23  S      0.0027141720    -0.0054868961     0.0040318683    -0.0069046077     0.0010274922
  241  H 23  S     -0.0037216625     0.0040505930    -0.0890783948     0.0044604257    -0.0113673340
  242  H 24  S     -0.0033667740    -0.0027871212    -0.0007510459     0.0012634753    -0.0040417310
  243  H 24  S     -0.0029121075    -0.0057240866     0.0025404472     0.0022842727    -0.0177214575
  244  H 25  S     -0.0012206434     0.0008838058    -0.0001196482     0.0010426118     0.0030419061
  245  H 25  S     -0.0016020030     0.0013778368     0.0027370191     0.0009270306     0.0237953112
  246  H 26  S      0.0041836518     0.0029016020     0.0046088445    -0.0041280772     0.0103734802
  247  H 26  S      0.0027188979     0.0051211949     0.0108827299    -0.0096780315     0.0335239900

                         56               57               58               59               60
                    0.0576497725     0.0729522998     0.0862251143     0.1043246276     0.1079553950
    1  C  1  S      0.0431412255     0.0129803317    -0.0308746331    -0.0110957806     0.0090001506
    2  C  1  S     -0.1081803954    -0.0487297168     0.0871688103     0.0358040308     0.0137498954
    3  C  1  S     -0.4899227510    -0.1613281137     0.1051489920    -0.0202394230    -0.5130324366
    4  C  1  X      0.0402309416     0.0343402789     0.0317130465     0.0118470587     0.0439531375
    5  C  1  Y     -0.0594855715    -0.0471129802     0.0002547839     0.0392458853     0.0101125104
    6  C  1  Z      0.0739550759     0.0443945232    -0.0153148697     0.0258311537     0.0097375237
    7  C  1  X      0.3807727267    -0.2752354404    -0.0824712623    -0.0744685253     0.3446467634
    8  C  1  Y     -0.2950444729     0.0588875766     0.1378033951     0.2012670313    -0.0524196085
    9  C  1  Z      0.0394183521     0.2131642308    -0.0050450003     0.0325688589    -0.1278053168
   10  C  1 XX     -0.0057263839    -0.0001819719     0.0043777995     0.0058134384     0.0004110462
   11  C  1 YY     -0.0067451803    -0.0063526591     0.0048110696     0.0028378059     0.0036352470
   12  C  1 ZZ     -0.0074124115    -0.0040887719     0.0071530659    -0.0027059772    -0.0026599903
   13  C  1 XY      0.0089447367    -0.0015024303     0.0083508639     0.0032559374     0.0003219850
   14  C  1 XZ     -0.0078417533    -0.0009185209    -0.0011074622    -0.0042254873    -0.0005645028
   15  C  1 YZ     -0.0014765795     0.0039044194    -0.0015983705    -0.0029997755    -0.0051882738
   16  C  2  S     -0.0086808658     0.0238363212    -0.0023156381    -0.0074270491    -0.0025733318
   17  C  2  S      0.0299122161    -0.0738968201     0.0204722947     0.0551705478     0.0165019600
   18  C  2  S     -0.2713488638     0.2790429049    -0.3532328842    -0.7784918795     0.0580482074
   19  C  2  X      0.0302087449    -0.0147582152     0.0223957533     0.0462464561    -0.0293311815
   20  C  2  Y     -0.0272667531    -0.0106824685     0.0156490148     0.0061990283    -0.0416867161
   21  C  2  Z     -0.0123506612    -0.0013645171    -0.0048059293    -0.0029401427     0.0163574143
   22  C  2  X     -0.1288097754     0.4464360514     0.0070691272     0.0200168867    -0.0712136545
   23  C  2  Y     -0.4904754593     0.0229680404    -0.0236123515    -0.0982944760    -0.1275485467
   24  C  2  Z      0.2151610349    -0.2833277568     0.0347582453     0.0809686801     0.1238304201
   25  C  2 XX      0.0256012448     0.0066414184    -0.0052573109     0.0027798400     0.0091579910
   26  C  2 YY     -0.0231061302    -0.0188398876     0.0100490821     0.0071050965    -0.0001405039
   27  C  2 ZZ      0.0036253424    -0.0018389268    -0.0008035323    -0.0010990407    -0.0068014110
   28  C  2 XY     -0.0229402335    -0.0059098969    -0.0050584649    -0.0034579974    -0.0015717375
   29  C  2 XZ     -0.0136005806    -0.0107293876     0.0074426802     0.0031192513     0.0004232216
   30  C  2 YZ      0.0154848929     0.0056826082    -0.0034232429    -0.0052609963    -0.0018102810
   31  C  3  S     -0.0278188412     0.0396454195    -0.0018003455     0.0043348591    -0.0405445950
   32  C  3  S      0.0555612723    -0.0601813506     0.0254158439     0.0167432641     0.0361351189
   33  C  3  S      0.5170302881    -0.9629893239    -0.3080366210    -0.4495959277     1.5266189118
   34  C  3  X      0.0462006586     0.0238117821    -0.0069296855     0.0063151667    -0.0048094699
   35  C  3  Y     -0.0659536966     0.0809214209    -0.0232419786     0.0130680128    -0.1070617085
   36  C  3  Z     -0.0108927554    -0.0902056263    -0.0060439542    -0.0887432286     0.0464969961
   37  C  3  X      0.1692906061    -0.0385467281     0.0233041157     0.0213928893     0.0990327878
   38  C  3  Y     -0.1733984444     0.2486214843    -0.2447063811    -0.1457606569    -0.3571247680
   39  C  3  Z     -0.0655290664    -0.1131024260    -0.0114172305    -0.2514497327    -0.0409588671
   40  C  3 XX      0.0035093462    -0.0080387362     0.0041133363     0.0000230099     0.0003084243
   41  C  3 YY      0.0034647145     0.0009135433     0.0015740099     0.0042498980     0.0059100901
   42  C  3 ZZ      0.0063353494    -0.0068713887    -0.0023736913    -0.0030592632     0.0043674614
   43  C  3 XY     -0.0008958284    -0.0036229605    -0.0016702878    -0.0039415056    -0.0051126093
   44  C  3 XZ      0.0022057634     0.0026739471    -0.0012009750    -0.0006599192     0.0017792689
   45  C  3 YZ      0.0085265422    -0.0021791058     0.0087496534    -0.0018188412    -0.0083623143
   46  C  4  S     -0.0185692899     0.0322689412    -0.0115099323     0.0384479013     0.0084957038
   47  C  4  S      0.0475248223    -0.0797826823     0.0345761602    -0.0589552865     0.0074715644
   48  C  4  S      0.2151273278    -0.3544378666     0.1438318247    -0.9165463092    -0.6215992785
   49  C  4  X      0.0527918653     0.0735053864    -0.0481186658    -0.0005597223    -0.0004926544
   50  C  4  Y     -0.0419062909     0.0797590260    -0.0147636284     0.1329234594     0.0543878088
   51  C  4  Z     -0.0398366658     0.0319818459    -0.0048978736     0.0501565720    -0.0077629648
   52  C  4  X      0.0859318286     0.2256081340    -0.0281407663     0.1002264144    -0.1268861755
   53  C  4  Y     -0.0669581071     0.2143220452    -0.0694873135     0.4028565079     0.1648895858
   54  C  4  Z     -0.1096541194     0.2333000458     0.0612922780     0.2670703235    -0.2960318874
   55  C  4 XX      0.0029536178    -0.0052817481     0.0021463846    -0.0054020717    -0.0032564321
   56  C  4 YY      0.0039422093    -0.0001308497     0.0000492260    -0.0027790803     0.0043164808
   57  C  4 ZZ      0.0023616563    -0.0120771361     0.0051814636    -0.0069470755    -0.0016397887
   58  C  4 XY     -0.0083370794     0.0019984691    -0.0051676165     0.0008608019     0.0019991104
   59  C  4 XZ      0.0053797266     0.0007064217     0.0016697332     0.0061281441     0.0054602934
   60  C  4 YZ     -0.0023035338     0.0042010488    -0.0045822537    -0.0009393858     0.0040170078
   61  C  5  S     -0.0118333581     0.0182000202    -0.0260532701     0.0024842269     0.0507617084
   62  C  5  S      0.0485919689    -0.0401648414     0.0669661581     0.0143138324    -0.1029777874
   63  C  5  S     -0.0483744913    -0.4512137298     0.4184440031    -0.3665081710    -1.0133612944
   64  C  5  X     -0.0988005475    -0.0012643633    -0.0301565444    -0.0009984958     0.0206610340
   65  C  5  Y      0.0135389832    -0.0275412226     0.0108679018    -0.0454222689    -0.0589047570
   66  C  5  Z      0.0077473184     0.0775717170    -0.0680282939     0.0343841999     0.1490861985
   67  C  5  X     -0.2553094063    -0.0785861305    -0.0746082220    -0.0460378206     0.1838125105
   68  C  5  Y      0.0135418591    -0.1054814057    -0.0212031814    -0.2819933178    -0.1501837352
   69  C  5  Z     -0.0786466431     0.1006381801    -0.2168814152    -0.0155116324     0.5873980862
   70  C  5 XX      0.0063333417    -0.0003395634     0.0021903472    -0.0026659393    -0.0071799759
   71  C  5 YY      0.0058208524    -0.0092705187     0.0096700182     0.0000732976    -0.0104331316
   72  C  5 ZZ     -0.0031025477    -0.0001705346     0.0030432770     0.0032591541    -0.0076419647
   73  C  5 XY      0.0023504191    -0.0052741737     0.0061480525     0.0040022447     0.0024406055
   74  C  5 XZ      0.0028917252     0.0051566193    -0.0036130816     0.0033048540     0.0063724787
   75  C  5 YZ      0.0011409210    -0.0061051082     0.0016636127    -0.0045420003    -0.0018654641
   76  C  6  S     -0.0653688548     0.0008947451    -0.0200322384    -0.0174551711     0.0152190042
   77  C  6  S      0.1401336940    -0.0154111233     0.0449552677     0.0159536759    -0.0172057048
   78  C  6  S      0.8659880114     0.4020842549     0.3216773554     0.6911485096    -0.7211581240
   79  C  6  X      0.1483171482     0.1042013468    -0.0266052294    -0.0027015374     0.0219520964
   80  C  6  Y      0.0366250192    -0.0657081344     0.0988330914     0.0740966740    -0.1242929838
   81  C  6  Z     -0.0485723567    -0.0021613584    -0.0291866622    -0.0558105004    -0.0507419625
   82  C  6  X      0.1615056332     0.1771000992     0.0225938209     0.0527567123     0.1003712861
   83  C  6  Y      0.1303577839    -0.3769721803     0.3882972768     0.2017494160    -0.3285566924
   84  C  6  Z     -0.0916649335     0.0652067528    -0.2372865956    -0.3634418156    -0.2745510998
   85  C  6 XX      0.0134539065    -0.0027746507     0.0042497023    -0.0024501068    -0.0039622833
   86  C  6 YY      0.0090379140     0.0108408839    -0.0039923649     0.0057788663     0.0027504972
   87  C  6 ZZ      0.0075517269    -0.0096145110     0.0095660744     0.0007646841    -0.0052057413
   88  C  6 XY     -0.0029044926    -0.0012734369     0.0027286391     0.0036883713     0.0004473799
   89  C  6 XZ      0.0048527426     0.0030419778    -0.0019126284    -0.0038044184    -0.0059827687
   90  C  6 YZ      0.0009469325    -0.0021537149    -0.0008579776    -0.0017144318    -0.0004283414
   91  C  7  S     -0.0103902725     0.0323931297    -0.0569225035    -0.0639913615    -0.0381861666
   92  C  7  S      0.0080687407    -0.0376647972     0.0725294684     0.0860640727     0.0485157929
   93  C  7  S      0.2733084181    -0.8369566401     1.4369021159     1.6354977429     0.9928201593
   94  C  7  X      0.0150067583     0.0191607254    -0.0186451566    -0.0539811865    -0.0672020095
   95  C  7  Y     -0.0392151069    -0.0595616158     0.0158350336     0.0399062296     0.0487159342
   96  C  7  Z      0.0729263390    -0.0297176994     0.0485958509     0.1016938770     0.0701032776
   97  C  7  X      0.0555405906     0.1043142508    -0.0671228201    -0.1267976938    -0.2180904464
   98  C  7  Y     -0.1098326290    -0.1439803401    -0.0403780791     0.0390460773     0.2922178979
   99  C  7  Z      0.1678733503     0.0241686840     0.0093968590     0.2540863944     0.1233103897
  100  C  7 XX      0.0036580905    -0.0009321282     0.0057441439     0.0056096952     0.0015073819
  101  C  7 YY     -0.0017082326    -0.0094889470     0.0074733766     0.0038233531     0.0010380520
  102  C  7 ZZ     -0.0009051545     0.0008075250     0.0042226668     0.0106892231     0.0088749256
  103  C  7 XY      0.0005258290     0.0015713904     0.0005902618     0.0010115220    -0.0000010537
  104  C  7 XZ     -0.0074999817    -0.0048777097     0.0019358161     0.0017851177     0.0017833483
  105  C  7 YZ     -0.0023251861     0.0053072184    -0.0015800149     0.0061588968     0.0053271655
  106  C  8  S      0.0025633014    -0.0057452733     0.0073658404    -0.0025452826     0.0046228349
  107  C  8  S     -0.0152758092     0.0210913233    -0.0230619565    -0.0011108951    -0.0148412934
  108  C  8  S      0.1895402916    -0.0901036073    -0.1207468639    -0.0186614845     0.3310191115
  109  C  8  X      0.1887907441     0.0732267021    -0.0434117575    -0.0044030967     0.0404858228
  110  C  8  Y     -0.2848378515    -0.1565725281     0.0834602358     0.0243943469    -0.0038617298
  111  C  8  Z     -0.0610282246    -0.0311354090    -0.0004142775     0.0178350971     0.0409954605
  112  C  8  X     -0.0694711962     0.4607697672    -0.2406466847    -0.3140443711     0.0784700705
  113  C  8  Y     -0.5995934175     0.1414181231    -0.0186492991    -0.2141266354     0.0937867066
  114  C  8  Z      0.2266407462    -0.3691166321     0.1370971211     0.2618993167    -0.0328389258
  115  C  8 XX     -0.0216429313    -0.0063132441     0.0027885823     0.0010034813    -0.0020962639
  116  C  8 YY      0.0247026926     0.0152969799    -0.0063046536    -0.0047386080     0.0022621923
  117  C  8 ZZ     -0.0072476682    -0.0016312991    -0.0014283764    -0.0006624466     0.0017046287
  118  C  8 XY      0.0114000606     0.0007306026    -0.0023117607     0.0010519815    -0.0057391526
  119  C  8 XZ      0.0109074348     0.0091146165    -0.0025704802    -0.0043608487     0.0025851870
  120  C  8 YZ     -0.0167331697    -0.0038356579     0.0003555833    -0.0021346039    -0.0014723735
  121  N  9  S      0.0096901119    -0.0111356667     0.0019026201     0.0120862478    -0.0123278366
  122  N  9  S      0.0107435260    -0.0094574852    -0.0094953467     0.0145975264    -0.0225124697
  123  N  9  S      0.3608898153    -0.4777310264     0.2604585766     0.4190318214    -0.2336647241
  124  N  9  X      0.1882432516     0.0719464205    -0.0129469754    -0.0107536432     0.0205133088
  125  N  9  Y     -0.2820550403    -0.1449012066     0.0433864342     0.0304970054    -0.0033925106
  126  N  9  Z     -0.0577595697    -0.0209214898     0.0032007477    -0.0015302744     0.0391915570
  127  N  9  X     -0.3032151115    -0.0123451605    -0.0077205242    -0.0616601812     0.0210677176
  128  N  9  Y      0.3088205301     0.2503354752    -0.1145626108    -0.0976640218     0.0361252366
  129  N  9  Z      0.1210064949    -0.0407399123     0.0404424980     0.0664000260    -0.0865899563
  130  N  9 XX     -0.0045652974    -0.0008222314     0.0008991003    -0.0008377424    -0.0016072918
  131  N  9 YY      0.0035199049     0.0044843481    -0.0037602420    -0.0017581926     0.0005873316
  132  N  9 ZZ     -0.0016955649    -0.0000169478    -0.0019440312     0.0002880346     0.0004499257
  133  N  9 XY      0.0038768219    -0.0011369908    -0.0002994646     0.0022426878    -0.0031602640
  134  N  9 XZ      0.0011531574     0.0037406890    -0.0021303967    -0.0025414079     0.0018681735
  135  N  9 YZ     -0.0033822513     0.0004151386    -0.0002786463    -0.0017465752     0.0005350612
  136  C 10  S      0.0088969876     0.0022031389     0.0156008097    -0.0092900173     0.0054977357
  137  C 10  S     -0.0294643419    -0.0227521429    -0.0243541773     0.0333717237     0.0008029994
  138  C 10  S     -0.2400705652     0.1582615003     0.0433109012    -0.1805967631    -0.1537155806
  139  C 10  X     -0.0223390840    -0.0193163247     0.0267860642     0.0139811510    -0.0142361812
  140  C 10  Y     -0.0076927646    -0.0090226525    -0.0185055109    -0.0135497669     0.0178856430
  141  C 10  Z     -0.0311616261    -0.0237464712     0.0029111737    -0.0086077021    -0.0001441883
  142  C 10  X      0.0910181569    -0.2507809733    -0.0893378039    -0.1921786018     0.0571416381
  143  C 10  Y     -0.2240578192     0.2364178092     0.0749266212     0.1728813912    -0.0938071900
  144  C 10  Z     -0.0774157940    -0.0330789477     0.0204560610     0.0109511880     0.0093317961
  145  C 10 XX     -0.0018255113    -0.0027928028    -0.0001870557    -0.0031770252     0.0014376395
  146  C 10 YY     -0.0010560839     0.0028937317     0.0026928657     0.0053187131    -0.0006146453
  147  C 10 ZZ     -0.0026139047    -0.0029869968    -0.0048858806     0.0028897400    -0.0004055165
  148  C 10 XY      0.0045195123    -0.0098583335    -0.0123135020    -0.0002895142     0.0012861672
  149  C 10 XZ     -0.0020982693     0.0021552829     0.0004980173    -0.0000750843    -0.0045686571
  150  C 10 YZ     -0.0005356872     0.0044973554     0.0015258120     0.0002977180    -0.0003792074
  151  C 11  S      0.0021321626     0.0248597399     0.0170171651    -0.0107093776     0.0079293881
  152  C 11  S     -0.0187523173    -0.0688112304    -0.0293237086     0.0297712711    -0.0146435639
  153  C 11  S      0.0908997841     0.0102407338    -0.1985986242     0.3386170861    -0.1726047425
  154  C 11  X      0.0027897875     0.0180961281    -0.0131365902     0.0249872882    -0.0302406666
  155  C 11  Y     -0.0149307633    -0.0323621453    -0.0250236204     0.0480128360    -0.0448763197
  156  C 11  Z      0.0329868171     0.0201565865    -0.0057751803    -0.0339593657    -0.0000857680
  157  C 11  X     -0.0802530001    -0.0047389694     0.0137571704    -0.0479614363    -0.0680213373
  158  C 11  Y      0.2162314753    -0.0724957988    -0.1570978198    -0.0064464218    -0.0365627336
  159  C 11  Z      0.0299378378     0.0517346084     0.0089458243    -0.0081582877    -0.0079649024
  160  C 11 XX      0.0002551447    -0.0067425599    -0.0080615936     0.0086184795    -0.0032677572
  161  C 11 YY     -0.0011220457     0.0004247602     0.0066227958    -0.0031047983     0.0018068358
  162  C 11 ZZ     -0.0041549361    -0.0068759237    -0.0026934459     0.0016523340    -0.0027915894
  163  C 11 XY     -0.0069830122     0.0012797235     0.0067874074     0.0012014789    -0.0028555276
  164  C 11 XZ      0.0049129359     0.0028815088    -0.0002141849    -0.0011320961     0.0031098305
  165  C 11 YZ      0.0003134100    -0.0027162002    -0.0043434932     0.0002736838    -0.0011544506
  166  C 12  S     -0.0141486583     0.0423739400     0.0232328264     0.0190136905    -0.0209920811
  167  C 12  S      0.0315140193    -0.0972471174    -0.0425482696    -0.0433643563     0.0510146370
  168  C 12  S      0.0296713232    -0.3257655163    -0.3570351040    -0.1884491715     0.2168529342
  169  C 12  X     -0.0304995359     0.1092433495     0.0641773607     0.0928177882    -0.0694823937
  170  C 12  Y     -0.0028766796     0.0264874291     0.0276712665     0.0314144877    -0.0118397609
  171  C 12  Z      0.0102909646    -0.0541057332    -0.0111924537    -0.0251779639     0.0391822655
  172  C 12  X     -0.1858051259     0.4909036923     0.2202410716     0.4457058286    -0.3205550272
  173  C 12  Y     -0.0101187531     0.0333380005     0.0142835523     0.1676718007     0.0053366426
  174  C 12  Z      0.0649742176    -0.1974020903    -0.0566680964    -0.1950456338     0.1060979323
  175  C 12 XX      0.0029026236    -0.0031069651     0.0058339484    -0.0061602321     0.0069150979
  176  C 12 YY      0.0015636569    -0.0120082227    -0.0105965211    -0.0019388943     0.0032125438
  177  C 12 ZZ      0.0019861232    -0.0049409476    -0.0032136126    -0.0029475707     0.0018055683
  178  C 12 XY     -0.0034504045    -0.0003423160     0.0063650261    -0.0013776538    -0.0005965951
  179  C 12 XZ      0.0025272670    -0.0011504681    -0.0054753897     0.0022575901     0.0003045356
  180  C 12 YZ     -0.0035506318    -0.0021082409     0.0002039116    -0.0011560097    -0.0011644466
  181  C 13  S     -0.0043490537     0.0192064265     0.0399225958    -0.0122784737     0.0021648979
  182  C 13  S      0.0108442523    -0.0445752844    -0.0888374606     0.0256439894    -0.0029767606
  183  C 13  S      0.2020253344    -0.5823775769    -0.6458619773    -0.0677219219     0.2001402830
  184  C 13  X      0.0111303433     0.0183068544     0.0237893983     0.0012910686     0.0013429015
  185  C 13  Y     -0.0036677295     0.0895779057     0.1098343656    -0.0099042743    -0.0037157155
  186  C 13  Z      0.0506410903     0.0136623117    -0.0462690278     0.0163630864     0.0190723044
  187  C 13  X      0.0273803325     0.0780534637     0.0801390600    -0.0847911089     0.0258786015
  188  C 13  Y      0.0339191976     0.1223508194     0.3295006326    -0.1287562768     0.0395586444
  189  C 13  Z      0.0736574311     0.0202292768    -0.1224507310     0.0892566404     0.0151975528
  190  C 13 XX      0.0003813645    -0.0109318205    -0.0134224507    -0.0004278603    -0.0002547537
  191  C 13 YY     -0.0006419016     0.0025243165     0.0021843696     0.0008882815     0.0001044614
  192  C 13 ZZ      0.0027764013    -0.0015554074    -0.0070979233     0.0033415258     0.0005223215
  193  C 13 XY     -0.0022327026     0.0037718072     0.0065698983    -0.0032168582     0.0009521717
  194  C 13 XZ     -0.0032914874     0.0005248422     0.0008270108    -0.0003908414    -0.0031478502
  195  C 13 YZ      0.0000692360    -0.0038672830    -0.0035874380     0.0018308335    -0.0001666749
  196  C 14  S      0.0013967986     0.0222285917     0.0323246329    -0.0224696065     0.0155032133
  197  C 14  S     -0.0025421255    -0.0511074543    -0.0701487724     0.0477463174    -0.0314600809
  198  C 14  S     -0.1292834329    -0.2156444047    -0.5574933001     0.6735016260    -0.4163660319
  199  C 14  X     -0.0202171335    -0.0448962321    -0.0818059249     0.0699494335    -0.0576383496
  200  C 14  Y     -0.0259309250     0.0334064619     0.0925195914    -0.0656546649     0.0299533228
  201  C 14  Z     -0.0543132012    -0.0316424896     0.0173099154    -0.0389191330    -0.0189957326
  202  C 14  X     -0.0122739175    -0.1496877435    -0.2220047898     0.1405577556    -0.1149787048
  203  C 14  Y     -0.0724544174     0.1142877725     0.2234852798    -0.1693156930     0.0957103878
  204  C 14  Z     -0.0927944463    -0.0454781071     0.0456944623    -0.0709556133    -0.0416457080
  205  C 14 XX     -0.0025547075    -0.0022221945    -0.0026940466     0.0056592100    -0.0046374762
  206  C 14 YY      0.0004659427    -0.0036734952    -0.0044884998     0.0019091278     0.0000054525
  207  C 14 ZZ      0.0010165811    -0.0038705982    -0.0074275841     0.0038193635    -0.0030299905
  208  C 14 XY      0.0001746722    -0.0082395727    -0.0105934617     0.0056638242    -0.0024480755
  209  C 14 XZ     -0.0015881325    -0.0009307055     0.0019562843    -0.0022763581     0.0010125743
  210  C 14 YZ      0.0006256017     0.0029094694     0.0038467210    -0.0000560590     0.0021191091
  211  C 15  S     -0.0114929630     0.0114864368     0.0356013822    -0.0244083635     0.0123512327
  212  C 15  S      0.0316707375    -0.0250212377    -0.0812385354     0.0515541248    -0.0248347211
  213  C 15  S      0.2911496422    -0.2390035931    -0.5265934763     0.3419146152    -0.2003196184
  214  C 15  X      0.0024239869    -0.0353766923    -0.0781689046     0.1064564853    -0.0619055436
  215  C 15  Y      0.0222841405     0.0112536389    -0.0245770680     0.0326909657    -0.0090231591
  216  C 15  Z      0.0241963524     0.0268883338     0.0343179646    -0.0132603013     0.0556370989
  217  C 15  X     -0.0389056884    -0.0716868478    -0.2180073254     0.3341989716    -0.2050848303
  218  C 15  Y      0.0161470821    -0.0161942836    -0.0884941650     0.1531942023    -0.0541074767
  219  C 15  Z      0.0586971153     0.0545999112     0.0970941111    -0.0882332281     0.1434581267
  220  C 15 XX      0.0034622376     0.0025926430     0.0005182453    -0.0009269549     0.0019307373
  221  C 15 YY      0.0024138094    -0.0043454595    -0.0113599988     0.0097113527    -0.0055254392
  222  C 15 ZZ      0.0009595643    -0.0023257939    -0.0054571833     0.0019443319    -0.0023257429
  223  C 15 XY      0.0006398372     0.0042014665     0.0064440238    -0.0035151128     0.0028751785
  224  C 15 XZ     -0.0012311715    -0.0031277272    -0.0035802635     0.0036930490    -0.0008995144
  225  C 15 YZ      0.0052100319     0.0025287763    -0.0024679495     0.0008221649     0.0010263453
  226  H 16  S     -0.0465970349     0.0288615684    -0.0289527862     0.0213829119     0.0187797624
  227  H 16  S     -0.4172301355     0.7605488418    -0.1987829857     0.2376407541    -0.9142868722
  228  H 17  S     -0.0179131253     0.0253524457    -0.0316714256     0.0278441862     0.0458166996
  229  H 17  S     -0.2827340302     0.7475022876    -0.2256707047     1.0890777541     0.3131834437
  230  H 18  S     -0.0047535272     0.0370873161    -0.0276370498     0.0255143259     0.0425360746
  231  H 18  S     -0.2575642212     0.4655488334    -0.5756244214     0.2551428238     1.3395753090
  232  H 19  S     -0.0045889879     0.0518926971    -0.0349576464     0.0190474723     0.0258922446
  233  H 19  S     -0.5642656968     0.4303955035    -0.7290365157    -0.5795590349     0.7738261750
  234  H 20  S      0.0401958566     0.0418165847    -0.0234450769    -0.0184102917    -0.0189831037
  235  H 20  S     -0.0440076118     0.5178546188    -0.6933996433    -0.9826762912    -0.7852874451
  236  H 21  S     -0.0322760820     0.0048449334    -0.0097417646     0.0086570645     0.0186462821
  237  H 21  S     -0.3376491269     0.3439857931    -0.5629653012    -0.7637856579    -0.3934480639
  238  H 22  S     -0.0249297697     0.0207511626     0.0512452184    -0.0152354624     0.0078920837
  239  H 22  S     -0.2965551997     0.1091170903     0.3802465411    -0.2339594641     0.1913228649
  240  H 23  S     -0.0141812732     0.0285015067     0.0574812579    -0.0006476945    -0.0070173332
  241  H 23  S     -0.2561576152     0.8434232279     0.5592282385     0.7083771051    -0.4988624462
  242  H 24  S     -0.0055310287     0.0334112300     0.0547249105    -0.0145207443     0.0057365157
  243  H 24  S     -0.0925684359     0.5287183514     0.9044937408    -0.1865527009    -0.0289152231
  244  H 25  S     -0.0019301792     0.0412038737     0.0491092433    -0.0220032977     0.0133335032
  245  H 25  S     -0.0164884437     0.4204425705     0.8247585159    -0.6775368382     0.4334376816
  246  H 26  S      0.0036463321     0.0247322534     0.0466262816    -0.0389450552     0.0231385438
  247  H 26  S     -0.0669704471     0.2699146090     0.6927389004    -0.7376395870     0.4887436619

                         61               62               63               64               65
                    0.1264114466     0.1311813233     0.1378396759     0.1416635107     0.1514439179
    1  C  1  S     -0.0130213042     0.0063980420    -0.0125567031     0.0049104000    -0.0114745690
    2  C  1  S      0.0082068031    -0.0221001686     0.0042634220    -0.0075270097     0.0285832265
    3  C  1  S      0.3611331445     0.1297576066     0.0775707184     0.2323257596     0.1715547701
    4  C  1  X     -0.0356750452    -0.0176292137    -0.0236534376    -0.0008854048     0.0158948711
    5  C  1  Y     -0.0117360917    -0.0054711477     0.0014722788     0.0288245925    -0.0424860855
    6  C  1  Z      0.0146353826    -0.0092171915    -0.0029473111    -0.0304069679    -0.0532144236
    7  C  1  X     -0.3433823149     0.2954936633     0.2747876845     0.1043503909    -0.3710722740
    8  C  1  Y     -0.0128098819    -0.0318256465    -0.3133499944    -0.1279972573     0.0338011536
    9  C  1  Z      0.1754022200    -0.1662808525     0.0225744619    -0.1287615343     0.0128601931
   10  C  1 XX     -0.0030444832     0.0000596671     0.0004210337     0.0020865772     0.0007417477
   11  C  1 YY      0.0028737129    -0.0057881513    -0.0028305957     0.0008669344    -0.0005866188
   12  C  1 ZZ      0.0028861445     0.0024268243     0.0017837002    -0.0029893452     0.0082692352
   13  C  1 XY      0.0038827998     0.0021781985     0.0004001619    -0.0028233862     0.0092612940
   14  C  1 XZ      0.0037782062    -0.0011929053     0.0025668406    -0.0063016704    -0.0016243125
   15  C  1 YZ     -0.0009707410    -0.0040859380     0.0022259596     0.0041875864     0.0048932126
   16  C  2  S     -0.0119638137    -0.0253400500    -0.0018338110    -0.0033406478     0.0208603329
   17  C  2  S      0.0138840963     0.0529050693     0.0323980088     0.0416707135    -0.0874286799
   18  C  2  S      0.2149060654     0.0241322649    -0.2854539064    -0.5961849965     0.6942441502
   19  C  2  X      0.0073454388     0.0010979630     0.0105635348     0.0904625528     0.0261287895
   20  C  2  Y      0.0211067993     0.0336771274     0.0255649644     0.0369901045     0.0179207515
   21  C  2  Z     -0.0027629394    -0.0524428011    -0.0105035379     0.0406123163     0.0674888412
   22  C  2  X      0.0999275633    -0.2881002623    -0.3343725237    -0.3854004153     0.3316831988
   23  C  2  Y      0.0389561301     0.0974661603    -0.2720467078    -0.0930934608     0.1545348187
   24  C  2  Z     -0.0785378426     0.0566791401     0.3040509957     0.3469903561    -0.0950615861
   25  C  2 XX     -0.0049885341     0.0040918426     0.0029557334    -0.0035958988    -0.0102558809
   26  C  2 YY      0.0041289328     0.0061091578     0.0056944891     0.0049230003    -0.0040309158
   27  C  2 ZZ      0.0049006113     0.0004597595    -0.0009332377     0.0074696137     0.0010989366
   28  C  2 XY     -0.0019112305     0.0009570422    -0.0003122953     0.0008984954    -0.0079936056
   29  C  2 XZ      0.0041413139     0.0051447641     0.0007354336    -0.0038843781     0.0001155796
   30  C  2 YZ      0.0016138810     0.0045627828    -0.0031098457    -0.0033206990     0.0043761583
   31  C  3  S     -0.0104441658    -0.0467427525     0.0543272379    -0.0030694575    -0.0249586623
   32  C  3  S      0.0435033555     0.0671920269    -0.1156138291     0.0089560143     0.0762544782
   33  C  3  S     -0.5254029159     1.2342842369    -0.5495424256     0.0310341297    -0.0046009403
   34  C  3  X     -0.0758275500    -0.0215691784     0.0454899690     0.0312882695     0.0049319125
   35  C  3  Y      0.0119177503    -0.0171810319     0.0445944172     0.0203879009    -0.0751625598
   36  C  3  Z     -0.0004650211     0.0509165423    -0.0417363412     0.0218122573     0.0872739021
   37  C  3  X     -0.1819891209     0.0385989322     0.1280126533    -0.1211585053    -0.1512423526
   38  C  3  Y     -0.1336823040     0.0113741851     0.5086919780     0.0161864303    -0.4890093113
   39  C  3  Z      0.2343846490     0.1757411204    -0.3550148220     0.0066189994     0.4740579093
   40  C  3 XX      0.0086125770     0.0097780572    -0.0053607926    -0.0031329548     0.0057472679
   41  C  3 YY     -0.0042422596     0.0004639808    -0.0180826813    -0.0021412005     0.0047127910
   42  C  3 ZZ      0.0036618004     0.0071525966    -0.0014651691     0.0072082846     0.0058913066
   43  C  3 XY     -0.0058900456    -0.0047801283     0.0005329333     0.0111990001    -0.0009395592
   44  C  3 XZ     -0.0031272916    -0.0006189833     0.0031618713     0.0026087618     0.0005528804
   45  C  3 YZ     -0.0023332082    -0.0041912598     0.0001079004    -0.0026497604     0.0040152861
   46  C  4  S      0.0519384425     0.0212070359    -0.0738772392     0.0037399885     0.0031386125
   47  C  4  S     -0.1211252206    -0.0506801474     0.1372411115    -0.0230116977    -0.0247668442
   48  C  4  S     -0.5696533366    -0.4153121351     0.7701393870    -0.3307167053     0.0863782848
   49  C  4  X      0.0391760063     0.0033736951    -0.0312543193     0.0504983523    -0.0041737750
   50  C  4  Y      0.0940019988     0.0274315918    -0.0748275647     0.0678017829     0.0218131431
   51  C  4  Z      0.0423929718     0.0077032732    -0.0248968645     0.0469827165     0.0048689967
   52  C  4  X      0.2476246899    -0.0082514145    -0.3029138389     0.0092561952     0.0258619147
   53  C  4  Y      0.5238492779     0.2029698017    -0.5970797772     0.2454765034     0.0999663547
   54  C  4  Z      0.2694211274    -0.0730541674    -0.2942332789     0.1217876288    -0.0014090691
   55  C  4 XX     -0.0099566335    -0.0048067469     0.0125737617     0.0020624608     0.0003364177
   56  C  4 YY     -0.0122684678    -0.0076695413     0.0082530361    -0.0032607708    -0.0032893778
   57  C  4 ZZ     -0.0019765892     0.0017287279     0.0074031752    -0.0053100962     0.0000565959
   58  C  4 XY      0.0010313860     0.0020054055     0.0036108252     0.0053894800    -0.0029573191
   59  C  4 XZ      0.0005682318     0.0008552050    -0.0019498408    -0.0050807923    -0.0038382615
   60  C  4 YZ      0.0022547899     0.0035286236     0.0053369199    -0.0035052813    -0.0008283966
   61  C  5  S     -0.0011278749     0.0211033970     0.0869134881     0.0100594644     0.0134337425
   62  C  5  S      0.0020832733    -0.0540449606    -0.1642649330    -0.0331159236    -0.0502381381
   63  C  5  S     -0.1940656186    -0.2786828012    -1.0170435412    -0.2933703569    -0.1037117255
   64  C  5  X      0.0050651929     0.0237778867     0.0413844623     0.0972481444     0.0601156928
   65  C  5  Y     -0.0085150565    -0.0144487526    -0.0495261875    -0.0053325361     0.0012251555
   66  C  5  Z     -0.0100678351     0.0080632157     0.0751328603     0.0596269829     0.0609499503
   67  C  5  X     -0.0521002822     0.0893584735     0.3583866223     0.2428195556     0.2572688729
   68  C  5  Y     -0.1493919754    -0.1097220583    -0.3123772074    -0.0887935207    -0.0106718310
   69  C  5  Z     -0.2136549107     0.0732658718     0.6552216717     0.2633631987     0.3331960187
   70  C  5 XX     -0.0025121360    -0.0043811454    -0.0169156215    -0.0044018596    -0.0045793713
   71  C  5 YY     -0.0024312889    -0.0057297414    -0.0066536861     0.0016188332    -0.0001143713
   72  C  5 ZZ      0.0068528898    -0.0004233538    -0.0114268439    -0.0057081035    -0.0044691936
   73  C  5 XY     -0.0016279583     0.0005091566     0.0031850899    -0.0038196210     0.0017366818
   74  C  5 XZ     -0.0011574085    -0.0002185586     0.0014715761    -0.0020987675    -0.0055613989
   75  C  5 YZ      0.0035269529     0.0045054370     0.0027634705    -0.0020553543     0.0024369843
   76  C  6  S     -0.0371763241    -0.0206105008    -0.0596763374    -0.0140270011    -0.0154887093
   77  C  6  S      0.0536074728     0.0404840236     0.1341571751     0.0267361238     0.0605300133
   78  C  6  S      1.1594992546     0.3191223164     0.6520215250     0.1465723074    -0.2414974429
   79  C  6  X     -0.0560944395    -0.0532910403    -0.0810913834    -0.0263397086     0.0028885772
   80  C  6  Y      0.1292988249     0.0466811750     0.0519676166     0.0756385489     0.0423138168
   81  C  6  Z      0.0259960614     0.0050125128    -0.0076889814     0.0319955730     0.0080787769
   82  C  6  X     -0.1474709910    -0.2022417784    -0.2205078991    -0.3000814720     0.0079054078
   83  C  6  Y      0.4293587241     0.2438815792     0.5871204550     0.4181735498     0.4005610775
   84  C  6  Z      0.1330585192     0.1708931528    -0.1448433311     0.0149715478    -0.0666415382
   85  C  6 XX      0.0086596259     0.0059484856     0.0092364247    -0.0003486563     0.0085315724
   86  C  6 YY      0.0058449246     0.0025703963     0.0122125896     0.0017117975    -0.0005737941
   87  C  6 ZZ      0.0003339983     0.0011766097     0.0080598237     0.0048115184     0.0052616208
   88  C  6 XY      0.0052104688     0.0029456671    -0.0008770836    -0.0021585627     0.0029464733
   89  C  6 XZ     -0.0030183189    -0.0068401215    -0.0073999069     0.0112147632     0.0065785474
   90  C  6 YZ      0.0036197511     0.0045011395    -0.0074936048     0.0010728914     0.0008159847
   91  C  7  S      0.0417104126     0.0502867939     0.0019043964     0.0161903941     0.0180715674
   92  C  7  S     -0.0582725178    -0.0515532886    -0.0002372906    -0.0230730924    -0.0379383818
   93  C  7  S     -0.7320654330    -1.2891763791    -0.0202374224    -0.1322254449     0.1037243613
   94  C  7  X     -0.1101412814    -0.1000284887    -0.0625122609     0.2629537712     0.0666956150
   95  C  7  Y     -0.0260857972    -0.0056121006    -0.0115060368     0.0594726183    -0.0118860512
   96  C  7  Z     -0.0318621281    -0.0570315652    -0.0026925382     0.0822939909    -0.0090590266
   97  C  7  X     -0.3422367554    -0.3831156286    -0.2308364366     1.1137084036     0.3777247536
   98  C  7  Y     -0.2649497666     0.0359256422    -0.2199702664     0.1415950392    -0.0683287751
   99  C  7  Z     -0.1228647432    -0.1371367214     0.0738615977     0.2972908303    -0.3092543560
  100  C  7 XX     -0.0083167503    -0.0085259115    -0.0016617049    -0.0005291131     0.0002304571
  101  C  7 YY      0.0022101178     0.0023526980    -0.0077538532     0.0001728484     0.0003171553
  102  C  7 ZZ     -0.0052206335    -0.0057730190     0.0092001940    -0.0030858584    -0.0057053207
  103  C  7 XY      0.0043735385    -0.0001531491    -0.0021160558    -0.0021911509     0.0020439716
  104  C  7 XZ      0.0065609620     0.0069172305     0.0037742608    -0.0034049817    -0.0002188076
  105  C  7 YZ     -0.0017984662    -0.0013935928    -0.0085983678    -0.0035480365    -0.0044543114
  106  C  8  S      0.0083285172     0.0095701924    -0.0036634289    -0.0114064326     0.0118238387
  107  C  8  S     -0.0133984129    -0.0196183386     0.0033930288     0.0156467720    -0.0251867409
  108  C  8  S     -0.3366274028    -0.1795739330     0.2101006019     0.0715362038    -0.1293593412
  109  C  8  X     -0.0280203286     0.0325273270     0.0010791533    -0.0779967800    -0.0371846490
  110  C  8  Y      0.0168019502     0.0364795812     0.0155775828     0.0413598306    -0.0032421974
  111  C  8  Z     -0.0538994386     0.0138387766     0.0269142557    -0.0183484894    -0.0803572858
  112  C  8  X     -0.0270767291    -0.0950139638    -0.3931771589    -0.6386251655     0.2806770649
  113  C  8  Y      0.0055573256    -0.2271075059    -0.2833578151    -0.4565156063     0.3512519326
  114  C  8  Z     -0.0572740328     0.2422484548     0.3488380513     0.4057821247    -0.5200243354
  115  C  8 XX     -0.0001933627    -0.0027616897     0.0004679971     0.0019505146    -0.0003958590
  116  C  8 YY     -0.0017867730    -0.0074078252    -0.0033611596    -0.0052240583     0.0027640247
  117  C  8 ZZ     -0.0025608908    -0.0014869962     0.0016118185    -0.0004924727    -0.0012696781
  118  C  8 XY      0.0037659868     0.0075310044     0.0013266108     0.0043825618    -0.0031559377
  119  C  8 XZ     -0.0004228420    -0.0078374449    -0.0013882404    -0.0051685251     0.0065160918
  120  C  8 YZ     -0.0003563091    -0.0017947917    -0.0026159766    -0.0004036946     0.0018722861
  121  N  9  S      0.0052396398     0.0257731883     0.0060413280     0.0165021836    -0.0182890349
  122  N  9  S      0.0086138772     0.0615554622     0.0000796575     0.0129624353    -0.0293180295
  123  N  9  S      0.1062178501     0.3479595533     0.4355395359     0.7490074133    -0.5404719373
  124  N  9  X      0.0115050830     0.0050015409     0.0130464176    -0.0601676572    -0.0088413258
  125  N  9  Y     -0.0196508495     0.0469788990     0.0018081943     0.0388305614    -0.0472631654
  126  N  9  Z     -0.0380474381     0.0006532754     0.0076340286    -0.0466055320    -0.0485394760
  127  N  9  X     -0.0107260869    -0.0925788850    -0.0808299617    -0.0548872593     0.1516759090
  128  N  9  Y     -0.0051607695    -0.0794769063    -0.0756652028    -0.1518396057     0.1200966257
  129  N  9  Z      0.0664611025     0.0296521626     0.0542215306     0.1883153345     0.0039343370
  130  N  9 XX      0.0024154774     0.0011839063    -0.0011108877     0.0002504655     0.0029347917
  131  N  9 YY     -0.0008093951     0.0010399166    -0.0023418001    -0.0043247687     0.0008225326
  132  N  9 ZZ     -0.0015912574     0.0043881905    -0.0001394016    -0.0016027058    -0.0026645495
  133  N  9 XY      0.0009774613     0.0041490088     0.0009723980     0.0041110688    -0.0034795596
  134  N  9 XZ     -0.0008132546    -0.0033730351    -0.0015128493    -0.0042123384     0.0033998988
  135  N  9 YZ      0.0000233061    -0.0017716627    -0.0013195595    -0.0012639794     0.0025776997
  136  C 10  S      0.0108525495     0.0131034702     0.0017351770    -0.0022868788    -0.0012174700
  137  C 10  S     -0.0431121181    -0.0353971012    -0.0127354033     0.0290868619    -0.0152348336
  138  C 10  S      0.1715165716    -0.0183280629    -0.0643934708    -0.3107855405     0.7658796867
  139  C 10  X      0.0045252361     0.0083184611    -0.0072702308    -0.0258642931     0.0679062708
  140  C 10  Y     -0.0335216653     0.0328403853    -0.0237815085     0.0404311008    -0.0439588772
  141  C 10  Z      0.0117841394    -0.0063548735    -0.0465069591     0.0188440085     0.0127922558
  142  C 10  X      0.0978106608     0.1508383643     0.1825586257     0.1710062125     0.1015008579
  143  C 10  Y      0.1592057793    -0.3057063857    -0.2840829961    -0.0098353116     0.0295220743
  144  C 10  Z     -0.0599205201     0.0498246011    -0.0962970858    -0.0344749147    -0.0117928253
  145  C 10 XX      0.0045320955    -0.0079133829    -0.0005095859     0.0011727953     0.0025311495
  146  C 10 YY     -0.0116841615     0.0027205309    -0.0000490986     0.0009918150     0.0004904294
  147  C 10 ZZ     -0.0007275967    -0.0015161650    -0.0022819809     0.0021490780    -0.0035039749
  148  C 10 XY     -0.0015437117     0.0066971259     0.0017015269     0.0075644820    -0.0141076796
  149  C 10 XZ     -0.0034920037    -0.0005139935     0.0008178659     0.0017165819     0.0056522776
  150  C 10 YZ      0.0016890702    -0.0050027387     0.0023317213    -0.0058350604    -0.0021914448
  151  C 11  S     -0.0030378148    -0.0216858771    -0.0021066304    -0.0206181181     0.0340519704
  152  C 11  S      0.0017052049     0.0554038606     0.0104212580     0.0569193917    -0.0842734338
  153  C 11  S     -0.2556837287     0.4333326455    -0.1565284693     0.2150726722    -1.0798513307
  154  C 11  X     -0.0302106258     0.0024655498     0.0139990335     0.0108458359     0.0026173118
  155  C 11  Y     -0.0631817488     0.1155141840     0.0052003024     0.0696343650    -0.0960477539
  156  C 11  Z     -0.0003051028    -0.0384872434     0.0349957663     0.0031489569     0.0294033017
  157  C 11  X      0.1453269143    -0.0170426459     0.0589687206     0.0728869407     0.0525262529
  158  C 11  Y     -0.1638468567     0.3991389239     0.0840087185     0.1890786673    -0.2409172109
  159  C 11  Z     -0.0493012948    -0.1050689337     0.0664915676    -0.0440188172     0.0435285395
  160  C 11 XX     -0.0064758134     0.0092703154     0.0007906826     0.0035537144    -0.0094666645
  161  C 11 YY      0.0043561502     0.0017380215     0.0018017451     0.0042240527    -0.0083625703
  162  C 11 ZZ      0.0013077357     0.0033410118    -0.0001287824     0.0050448201    -0.0032115963
  163  C 11 XY      0.0046402724    -0.0064738504     0.0021606059    -0.0034257519     0.0090790167
  164  C 11 XZ      0.0029829637    -0.0001446114     0.0002429719    -0.0016687097    -0.0036443059
  165  C 11 YZ     -0.0028880737     0.0019580853     0.0024292602     0.0019278348    -0.0027387951
  166  C 12  S     -0.0000723823    -0.0295501212     0.0047901107    -0.0194669658     0.0034986731
  167  C 12  S     -0.0094897042     0.0604402771    -0.0083830396     0.0435968019    -0.0003950313
  168  C 12  S      0.4179976050    -0.0139711727    -0.0732878789     0.4983761377    -0.6942708828
  169  C 12  X     -0.0640758660    -0.0097187277     0.0020678266    -0.0451721753     0.0557465047
  170  C 12  Y     -0.0218927605     0.0088905118    -0.0037406619     0.0127299658    -0.0193820117
  171  C 12  Z      0.0439861073     0.0107713893    -0.0369254238     0.0416987889     0.0414939366
  172  C 12  X     -0.1286909210    -0.3024173548    -0.0449149831    -0.1955020196     0.0216870490
  173  C 12  Y      0.0395003078    -0.1824591311    -0.1463656453     0.0531658969    -0.1417398854
  174  C 12  Z      0.0217755688     0.1316718557     0.0964179472     0.0810783829     0.0748967558
  175  C 12 XX     -0.0018761303     0.0094550000    -0.0025558286     0.0033989931    -0.0001013865
  176  C 12 YY      0.0047959490    -0.0028212172    -0.0021490056     0.0047556100    -0.0006930844
  177  C 12 ZZ     -0.0014827920     0.0049562874     0.0023088905     0.0019849069    -0.0000836100
  178  C 12 XY     -0.0013270393     0.0014501623    -0.0031984038    -0.0036539138     0.0150745535
  179  C 12 XZ      0.0018031872    -0.0002550208    -0.0034742571     0.0003009952    -0.0012939642
  180  C 12 YZ     -0.0008269647     0.0016016587    -0.0003097018     0.0035033906    -0.0011047916
  181  C 13  S     -0.0301170987     0.0426885837    -0.0044290163    -0.0083040594     0.0545712822
  182  C 13  S      0.0652989044    -0.0916122252     0.0157000490     0.0239742062    -0.1246689265
  183  C 13  S      0.6479917239    -0.7303205585     0.0623481674     0.1022472448    -0.5142848744
  184  C 13  X     -0.0291638175     0.0540377529    -0.0073071336    -0.0059651432    -0.0059169163
  185  C 13  Y     -0.1043083865     0.1327930887    -0.0111508141    -0.0087561973     0.0408617537
  186  C 13  Z      0.0368360372    -0.0397415212    -0.0065028852    -0.0335424455    -0.0561801539
  187  C 13  X     -0.0420149742     0.2118331374     0.0586746137     0.0445841700    -0.1107602952
  188  C 13  Y     -0.4465876894     0.6090511979    -0.0440878824    -0.1194560419     0.6159754642
  189  C 13  Z      0.1241865539    -0.1859831745    -0.0543077647    -0.0579176219    -0.1848436010
  190  C 13 XX      0.0059949358    -0.0080721252     0.0015346957     0.0012520790    -0.0025806056
  191  C 13 YY      0.0035716572    -0.0059650277     0.0018131892     0.0023814685    -0.0107860840
  192  C 13 ZZ      0.0060512233    -0.0065362204    -0.0000968513     0.0010211311    -0.0118238867
  193  C 13 XY      0.0025254304    -0.0023636113     0.0006825315     0.0021217835    -0.0011785905
  194  C 13 XZ     -0.0027496711    -0.0000103520     0.0031071015     0.0012519082    -0.0027802087
  195  C 13 YZ      0.0001408776     0.0013350171    -0.0024552864     0.0012897295     0.0041444082
  196  C 14  S      0.0042282364     0.0141385763    -0.0014541436     0.0216254794    -0.0661060045
  197  C 14  S     -0.0109665372    -0.0279769944     0.0037944448    -0.0421298830     0.1382635463
  198  C 14  S     -0.1035684589    -0.5841981141    -0.0306004107    -0.4984410795     1.0450548219
  199  C 14  X     -0.0119715280    -0.0581690810     0.0181839849    -0.0391139427     0.0990213289
  200  C 14  Y      0.0101227736     0.0385005979     0.0037933436     0.0676172984    -0.1045254178
  201  C 14  Z     -0.0139106248     0.0007681731     0.0253005173     0.0375866495     0.0309902380
  202  C 14  X      0.0317741034    -0.2416835843     0.0831273132    -0.1833221253     0.5722340938
  203  C 14  Y      0.1346205928    -0.0078907982     0.0273362195     0.2709778140    -0.7008515409
  204  C 14  Z     -0.0726719708     0.0614559061     0.0370289364     0.0860452245     0.0445250412
  205  C 14 XX     -0.0023418042    -0.0017921457     0.0003329579    -0.0027295455     0.0105295250
  206  C 14 YY      0.0013833848    -0.0041735963    -0.0003931568    -0.0042107092     0.0116448786
  207  C 14 ZZ     -0.0014470494    -0.0018381695     0.0009783764    -0.0032045466     0.0088219425
  208  C 14 XY      0.0003741349     0.0007891400    -0.0010504427     0.0012793954    -0.0054261259
  209  C 14 XZ      0.0008140863    -0.0001445952    -0.0003047303     0.0013193204     0.0036383921
  210  C 14 YZ      0.0006776099     0.0013004297    -0.0021592290    -0.0015283381     0.0006982550
  211  C 15  S      0.0371406612    -0.0347032901     0.0043627090    -0.0011963958     0.0234721058
  212  C 15  S     -0.0871641974     0.0814466503    -0.0068781396     0.0042556058    -0.0571470724
  213  C 15  S     -0.8277243795     0.9025406090    -0.0204636684    -0.0604509201     0.1062070683
  214  C 15  X     -0.0932533869     0.1015588659    -0.0146103383    -0.0250509314    -0.0136307552
  215  C 15  Y     -0.0461918456     0.0342414847    -0.0134058594    -0.0184937077     0.0077104221
  216  C 15  Z      0.0629095953    -0.0274240616    -0.0328421203    -0.0225811452    -0.0311796436
  217  C 15  X     -0.3712594913     0.3957209816    -0.0760814743    -0.0103562753    -0.3313277681
  218  C 15  Y     -0.1576861486     0.0012446174    -0.0063368762    -0.0751719554     0.1133225016
  219  C 15  Z      0.2015104248    -0.1047739309    -0.0701845410    -0.0414754728     0.0264214171
  220  C 15 XX     -0.0034056192     0.0049391191    -0.0013250060    -0.0020735784    -0.0038863059
  221  C 15 YY     -0.0097034258     0.0080030657    -0.0002220790     0.0003048149    -0.0018713002
  222  C 15 ZZ     -0.0067362479     0.0058964047     0.0001743116     0.0016489777    -0.0036210765
  223  C 15 XY     -0.0012675568     0.0037286463    -0.0009435331    -0.0000467070    -0.0001041245
  224  C 15 XZ      0.0005836429     0.0002076018    -0.0016446793    -0.0004578344    -0.0017846982
  225  C 15 YZ      0.0011766874    -0.0017516924     0.0004554061    -0.0016717930    -0.0035164693
  226  H 16  S     -0.0356795304    -0.0311887734     0.0267604243     0.0043791186    -0.0380569298
  227  H 16  S     -0.0689203924    -0.6692409204     1.0473421950     0.0567918281    -0.9664288139
  228  H 17  S      0.0293056440     0.0267521702    -0.0531006905    -0.0127894854    -0.0296050522
  229  H 17  S      1.1559049688     0.4063412385    -1.3403385606     0.5369035720     0.1090512739
  230  H 18  S      0.0035297238     0.0147851827     0.0783066874    -0.0093156344    -0.0334984354
  231  H 18  S     -0.0724270406     0.3319246587     1.5559131142     0.6187609517     0.5747972621
  232  H 19  S     -0.0300549574    -0.0294546280    -0.0241478325    -0.0196045282    -0.0550703219
  233  H 19  S     -1.1037741430    -0.5006697679    -1.0408391546    -0.6217902662    -0.4479571888
  234  H 20  S     -0.0341039209    -0.0285290186    -0.0202837134     0.0454231859     0.0277287457
  235  H 20  S     -0.1591499541     0.0122653799    -0.3193850472     1.4194937013     0.5812016650
  236  H 21  S      0.0426344420     0.0426388335     0.0158542129    -0.0511640189    -0.0072184695
  237  H 21  S      0.9206752882     1.0461682448     0.2894277266    -1.3669171737    -0.0946161281
  238  H 22  S      0.0216708083    -0.0328598169     0.0034772848    -0.0141896819     0.0199979085
  239  H 22  S      0.3306979293    -0.7842288408     0.0209209357    -0.3789512693     0.8388927393
  240  H 23  S     -0.0199922385    -0.0084029563     0.0112887178    -0.0159475459     0.0160645354
  241  H 23  S     -0.3809248697    -0.3398395985    -0.1444910397    -0.4823812567     0.3738248508
  242  H 24  S     -0.0163691764     0.0212514851     0.0053545387    -0.0022665918     0.0200602501
  243  H 24  S     -0.9316579013     1.2429217619    -0.0750573102    -0.1247752275     0.9716785279
  244  H 25  S      0.0017882475    -0.0022754160     0.0000341304     0.0033866956    -0.0237519787
  245  H 25  S      0.1229807033     0.5016587151    -0.0493393434     0.6684985425    -1.6072257586
  246  H 26  S      0.0235780660    -0.0117537533     0.0018103031    -0.0065270757     0.0240639832
  247  H 26  S      0.9900262409    -0.9458846277     0.0656563778     0.0623559558     0.2967564331

                         66               67               68               69               70
                    0.1563738856     0.1743017517     0.1820020374     0.1884019959     0.1931881963
    1  C  1  S      0.0005277816    -0.0140295921    -0.0083082524     0.0249636899     0.0250392333
    2  C  1  S      0.0257271489     0.0120951850     0.0706120216    -0.0208165374    -0.1083952125
    3  C  1  S     -0.4102139899     0.0230203738    -0.7610663031    -0.9622057971     0.1206273719
    4  C  1  X      0.0864590697     0.0392029658    -0.0319517117     0.1538423868     0.0550551291
    5  C  1  Y      0.0622278884     0.0772203251     0.0519255895     0.0575328947     0.0046264181
    6  C  1  Z      0.0635590610    -0.0387962205     0.0059329385    -0.0697513848     0.0078928062
    7  C  1  X      0.4141091932    -0.1700097080     0.4081118005     1.0712282084    -0.1443530637
    8  C  1  Y      0.1904223452     0.3346022956    -0.0116958257     0.0347524147     0.1679011894
    9  C  1  Z     -0.0296886843     0.0133793406    -0.1261758570    -0.3767273393     0.0866548519
   10  C  1 XX      0.0074242984     0.0114304400     0.0139710969    -0.0006734822    -0.0161536296
   11  C  1 YY     -0.0130776268    -0.0148062637     0.0016962032    -0.0070690859    -0.0215191769
   12  C  1 ZZ      0.0058665916     0.0046602789    -0.0085023212    -0.0018012726     0.0197247434
   13  C  1 XY     -0.0129303880    -0.0017554446    -0.0127535513     0.0115822200     0.0035059609
   14  C  1 XZ      0.0033379222    -0.0025017291    -0.0089097021    -0.0196064215    -0.0021182228
   15  C  1 YZ     -0.0127661873     0.0048969599     0.0106392102     0.0035239729     0.0023599383
   16  C  2  S     -0.0129293442     0.0848676614     0.0149426548    -0.0010819482    -0.0126062466
   17  C  2  S      0.0714591764    -0.2375942039     0.0025967342     0.0323509110    -0.0376932014
   18  C  2  S     -0.9404122633     0.0566151727    -1.3291213844    -0.7562377884     1.5550892954
   19  C  2  X     -0.1240774342    -0.0796312904     0.0277234740     0.0977784105    -0.0400734508
   20  C  2  Y     -0.0525130220    -0.0543765466     0.0484023461    -0.0109487231     0.0429256676
   21  C  2  Z     -0.2441687817    -0.0107116797     0.0794371683    -0.0997359573    -0.1094459592
   22  C  2  X     -0.4845996689     0.6179982812    -0.1432956913    -0.1869440222     0.0770816132
   23  C  2  Y     -0.2161167337     0.1093519616    -0.3266511183    -0.2528886467     0.4564403261
   24  C  2  Z     -0.1671465143    -0.4509208231     0.3779933904     0.2045235386    -0.5132945500
   25  C  2 XX      0.0213789831    -0.0187906818    -0.0053330613     0.0062049038     0.0015105905
   26  C  2 YY      0.0113846590    -0.0055249156    -0.0030798760     0.0044447171     0.0039845325
   27  C  2 ZZ     -0.0227224550    -0.0227642442     0.0008052150    -0.0048953224    -0.0030683103
   28  C  2 XY      0.0103874842    -0.0065755263     0.0005097387    -0.0207917565    -0.0069116370
   29  C  2 XZ      0.0059028401     0.0031086266    -0.0099674048     0.0088580119     0.0076758285
   30  C  2 YZ     -0.0031696158    -0.0043960257    -0.0119292843    -0.0050403066     0.0170563973
   31  C  3  S     -0.0296120998    -0.0164827838    -0.0281159561    -0.0700138154     0.0140505272
   32  C  3  S      0.0076817958     0.0422216261    -0.0137883645     0.0922972061     0.0316393135
   33  C  3  S      1.4653330854    -0.0608258404     1.7311406329     2.3493755293    -1.3680939055
   34  C  3  X     -0.0230742092     0.0115314595    -0.0395414190     0.0619463163     0.1387224389
   35  C  3  Y      0.0800807818     0.0308774103     0.1323193515     0.0020528064     0.1351466095
   36  C  3  Z      0.0094418905    -0.0243133892    -0.0867425228    -0.0872861755     0.1888270148
   37  C  3  X      0.0224687990     0.0118764244    -0.0950787840     0.4461153177     0.6875559024
   38  C  3  Y      0.6482350575     0.0943186732     1.1519974623     0.0076180000     0.2614520625
   39  C  3  Z     -0.0840741184    -0.0377389331    -0.6484881354    -0.6772871299     1.0322989299
   40  C  3 XX     -0.0003391170    -0.0008742381    -0.0032502096    -0.0003337694     0.0095880043
   41  C  3 YY      0.0007846883     0.0008570347    -0.0099408828     0.0285256297    -0.0146650265
   42  C  3 ZZ      0.0042451248     0.0080572556     0.0123595784    -0.0043937241     0.0097385483
   43  C  3 XY      0.0075799832     0.0052624103     0.0077167920    -0.0041392825    -0.0032477218
   44  C  3 XZ      0.0066599891     0.0024540127    -0.0037997462     0.0094169765     0.0206550174
   45  C  3 YZ     -0.0050550355    -0.0074595007    -0.0209604847    -0.0043561564     0.0024660659
   46  C  4  S     -0.0039532955     0.0023831634     0.0016465576     0.0024943924    -0.0488809032
   47  C  4  S      0.0114196731    -0.0009446024     0.0620117964     0.0273320785     0.0791952254
   48  C  4  S     -0.3624693697    -0.0465379190    -0.5708392428    -0.6829741575     1.4989196615
   49  C  4  X      0.0798591099     0.0452268161     0.0269221870    -0.0206962817     0.1189425400
   50  C  4  Y     -0.0299841290     0.0182432449     0.0311115852     0.0210998172     0.0167589488
   51  C  4  Z     -0.0053117440    -0.0113349813    -0.0223907951    -0.0811215604     0.1831729349
   52  C  4  X      0.0899330338     0.0745518706    -0.2319885373    -0.2680012254     0.6945049381
   53  C  4  Y     -0.0637734048     0.1372490027     0.2117409690     0.0255697214     0.0975622435
   54  C  4  Z     -0.0523711979    -0.0484749143    -0.3892737042    -0.4370551302     0.7415523824
   55  C  4 XX     -0.0019479860     0.0021385307     0.0021433631    -0.0021848423     0.0056211486
   56  C  4 YY     -0.0025225173    -0.0018535768     0.0021729910    -0.0027398948     0.0222649955
   57  C  4 ZZ      0.0027165648    -0.0007577681     0.0025349030     0.0058021341    -0.0074706814
   58  C  4 XY      0.0017745675    -0.0012405775     0.0152119673    -0.0048126572     0.0038866690
   59  C  4 XZ      0.0048368507     0.0038930047     0.0096433110     0.0126053704    -0.0125333358
   60  C  4 YZ     -0.0003510879     0.0031706879     0.0069071239     0.0019335922     0.0106785470
   61  C  5  S      0.0157096260     0.0021471489    -0.0160967709     0.0224694511    -0.0263478853
   62  C  5  S     -0.0398590305    -0.0096642941     0.0963357027    -0.0426037799     0.0245077146
   63  C  5  S     -0.3352247233    -0.1368926557    -0.5494396984    -0.3736840832     1.0352195069
   64  C  5  X     -0.0846793002    -0.0643391907    -0.0268320489    -0.0387119530     0.0252033457
   65  C  5  Y     -0.0244690723     0.0323962107     0.0534864038    -0.0424461348     0.1072103812
   66  C  5  Z     -0.0354484487     0.0168493654    -0.0247705178    -0.0534156593     0.1153222023
   67  C  5  X     -0.3567726326    -0.1285556054    -0.2300516281    -0.1519000997     0.3202219319
   68  C  5  Y     -0.2498595903     0.0481397189     0.2099014129    -0.1383162627     0.6298858498
   69  C  5  Z     -0.1327886938    -0.0008909614    -0.3912690019    -0.0327528094     0.4518636134
   70  C  5 XX      0.0049145122     0.0002579805     0.0008770320    -0.0055065876     0.0096228945
   71  C  5 YY     -0.0061325843     0.0013206239     0.0066919947     0.0030982933    -0.0049109291
   72  C  5 ZZ     -0.0098026222    -0.0034367005     0.0074053496    -0.0085496379     0.0053228152
   73  C  5 XY     -0.0044197532     0.0011731645    -0.0022777012     0.0139095062    -0.0147431369
   74  C  5 XZ      0.0068304827     0.0004526245     0.0117554332     0.0008757915    -0.0087610661
   75  C  5 YZ      0.0008832096    -0.0023410998    -0.0047819581    -0.0001434248    -0.0201533122
   76  C  6  S     -0.0219603058    -0.0239121123    -0.0034259133     0.0002567027     0.0572934574
   77  C  6  S      0.0020586943     0.0221600272    -0.0684741741     0.0045186211    -0.0371050894
   78  C  6  S      1.2477934235     0.8545285508     1.3971170516    -0.3121090834    -2.2130268082
   79  C  6  X      0.0006771388     0.0659942994     0.0151056171     0.0591590536     0.1418786198
   80  C  6  Y      0.0081468447     0.0630619259    -0.0221523286    -0.0036886598     0.1100448240
   81  C  6  Z     -0.0205923060    -0.0429701286    -0.0170914814    -0.2117873761     0.0695547725
   82  C  6  X     -0.2336654015     0.3849141653     0.1314528342     0.1578161863     0.3261457099
   83  C  6  Y     -0.2690321496     0.1875095348    -0.5472653908     0.1190587030     0.6732397866
   84  C  6  Z      0.1081966337    -0.2937555989     0.1626373564    -0.9135174975     0.4296223822
   85  C  6 XX     -0.0072737937    -0.0013336013    -0.0055832171    -0.0086872477     0.0028783004
   86  C  6 YY      0.0060451249     0.0012506730    -0.0015554947    -0.0028392551    -0.0150129689
   87  C  6 ZZ      0.0050879989     0.0080301777    -0.0042736710     0.0113912948     0.0016581131
   88  C  6 XY     -0.0091910421     0.0040323327     0.0010358793     0.0052750359     0.0083954640
   89  C  6 XZ     -0.0154715737    -0.0009070414     0.0030223929    -0.0078161313    -0.0024082921
   90  C  6 YZ      0.0048555753    -0.0046305865     0.0013139314    -0.0151012650     0.0173772227
   91  C  7  S      0.0252954477     0.0021610292     0.0221224417    -0.0140145429     0.0023445475
   92  C  7  S      0.0456048853     0.0008018729    -0.0141623928     0.0563032963    -0.0517069567
   93  C  7  S     -1.7465078743    -0.0064174685    -1.4922650245    -0.0032179077     0.8365254540
   94  C  7  X      0.0762113582     0.0192378519    -0.0717312892     0.0396605701    -0.0594690885
   95  C  7  Y      0.0839281540     0.0753256895     0.1395229395     0.0156323957     0.1138636654
   96  C  7  Z      0.0069942054    -0.0340727757     0.0730732402    -0.1962623219     0.0520064488
   97  C  7  X      0.0976900176     0.0168218018    -0.4553513859     0.0790734144    -0.2627042772
   98  C  7  Y      0.4787466514     0.1188947950     0.6408851662     0.3809481052     0.3628832769
   99  C  7  Z      0.5515866305    -0.1299941801     0.8738504324    -0.7624799705    -0.2788352433
  100  C  7 XX     -0.0052201702     0.0010870769    -0.0105176264     0.0087285999     0.0026003659
  101  C  7 YY      0.0089124858     0.0016103871     0.0004144439    -0.0000888073     0.0116454034
  102  C  7 ZZ      0.0022911866    -0.0015030402    -0.0012379119     0.0015655347    -0.0197335958
  103  C  7 XY     -0.0069792177    -0.0007866121    -0.0017460799    -0.0067296439    -0.0083190183
  104  C  7 XZ      0.0038896567    -0.0038658620    -0.0067766402     0.0002673583    -0.0006210013
  105  C  7 YZ      0.0020989644     0.0020062317     0.0076813232     0.0169775476    -0.0037517864
  106  C  8  S     -0.0128407762    -0.0008233196    -0.0291947966     0.0196884733     0.0343479781
  107  C  8  S      0.0331739005    -0.0203839791     0.0623163245    -0.0468191106    -0.0591858063
  108  C  8  S     -0.1428943488     0.6591765390     0.3837835604    -0.1880403926    -0.7233063033
  109  C  8  X      0.1227173916    -0.0254932632    -0.0908552173     0.0325001724     0.1335127276
  110  C  8  Y      0.1264905662     0.0525261518    -0.1043435884     0.0445677763     0.0304332091
  111  C  8  Z      0.3086315007     0.0441101085    -0.0850562976     0.0020932688     0.0398086056
  112  C  8  X     -0.3040834527     0.7916457799    -0.6993798958    -0.5132514036     0.7765258404
  113  C  8  Y     -0.2329217991     0.8955985346    -0.4785284655    -0.3021309649     0.3653508293
  114  C  8  Z      1.0008739103    -0.7094474068     0.3525759556     0.4973240245    -0.3516497231
  115  C  8 XX     -0.0027822359     0.0048717726     0.0074637063    -0.0007250344    -0.0078171172
  116  C  8 YY     -0.0024686317     0.0090338360     0.0061431536    -0.0053289024    -0.0056448994
  117  C  8 ZZ      0.0088767879     0.0027201794     0.0014310067    -0.0081537258    -0.0030341684
  118  C  8 XY     -0.0049537154    -0.0188593516    -0.0020315527     0.0026648449     0.0060100953
  119  C  8 XZ     -0.0055091879     0.0146952172     0.0010106524    -0.0052401401    -0.0042501392
  120  C  8 YZ     -0.0060932449     0.0064056043     0.0007957916    -0.0095122274    -0.0016884182
  121  N  9  S      0.0085998645    -0.0585023768    -0.0039629802     0.0248738206     0.0164935280
  122  N  9  S     -0.0221895856    -0.1028067888    -0.0449061412     0.0403207158     0.0758241160
  123  N  9  S      0.8489779025    -1.4717725725     0.6513952907     0.7446223806    -0.5165525160
  124  N  9  X      0.1405058781     0.0064878338    -0.0491018922     0.0125666640     0.0734995778
  125  N  9  Y      0.0907079295    -0.0319601771    -0.0567511382     0.0555520841     0.0253308330
  126  N  9  Z      0.2303008970     0.0807229019    -0.0632889006     0.0028304815     0.0369869805
  127  N  9  X     -0.3678103696     0.2957775668    -0.0419756540    -0.1445042028    -0.0342655683
  128  N  9  Y     -0.2870708817     0.1938659825    -0.0384654842    -0.1816664288     0.0847168194
  129  N  9  Z     -0.2209235231    -0.3304890460     0.2169163730     0.0974560101    -0.1632835221
  130  N  9 XX     -0.0083532998     0.0011568620    -0.0025853833     0.0001069431     0.0022515668
  131  N  9 YY     -0.0095229417    -0.0006961755    -0.0025305157    -0.0015413766     0.0060727891
  132  N  9 ZZ      0.0033058390    -0.0010592935    -0.0096943207     0.0004890482     0.0097538715
  133  N  9 XY     -0.0028949350    -0.0125343259     0.0035806469     0.0031072918    -0.0003846509
  134  N  9 XZ     -0.0068993346     0.0080945317     0.0006339731    -0.0041709208    -0.0003058515
  135  N  9 YZ     -0.0051157476     0.0067396316    -0.0006723397    -0.0036612428    -0.0013233520
  136  C 10  S     -0.0221470429     0.0053470437    -0.0225209798    -0.0013751281     0.0201654224
  137  C 10  S      0.0659102580    -0.0316191447     0.0863427056     0.0311248161    -0.1291644189
  138  C 10  S      0.3158559362    -0.3052542051     0.4367186384    -0.6805832195     0.5369983730
  139  C 10  X     -0.0103306487     0.0495162947    -0.0905479676    -0.0441001334    -0.0081738405
  140  C 10  Y      0.0279941262     0.0007765275     0.0645161280    -0.0283540142    -0.0489803376
  141  C 10  Z     -0.0026207440    -0.0438445630    -0.1212077571    -0.1673218476    -0.1187801404
  142  C 10  X     -0.0442941083    -0.2626888866    -0.0566305550    -0.0767264071    -0.0416977385
  143  C 10  Y     -0.1041324693     0.3290979096    -0.2550265919    -0.2580594109     0.0802735023
  144  C 10  Z      0.0911723897    -0.0315686401    -0.1724523057    -0.2652199557    -0.2818329215
  145  C 10 XX     -0.0071278757    -0.0135029212     0.0023603834    -0.0067578763    -0.0122109238
  146  C 10 YY      0.0145629243     0.0080614690     0.0135197104     0.0151466755    -0.0077169942
  147  C 10 ZZ      0.0071267562    -0.0022281365     0.0039194149    -0.0034870617    -0.0045349647
  148  C 10 XY     -0.0025809826    -0.0057023804     0.0081339506    -0.0012743422    -0.0029674173
  149  C 10 XZ     -0.0069841272     0.0075394222     0.0032350938     0.0064257437     0.0055539627
  150  C 10 YZ      0.0078877804    -0.0003764516    -0.0046405230    -0.0097282034    -0.0010522094
  151  C 11  S      0.0169063123     0.0761151880     0.0078498596     0.0011310748     0.0017008686
  152  C 11  S     -0.0223184364    -0.1945896823    -0.0030568404     0.0170148204    -0.0251477263
  153  C 11  S     -0.5182987837    -0.4638918057    -0.6270684662     0.0797181106     0.0265191502
  154  C 11  X     -0.0052524555    -0.0253675084     0.0377237140     0.0878584970     0.0588633471
  155  C 11  Y     -0.0382777031    -0.1176942232     0.0278925043     0.0565534793     0.0297868120
  156  C 11  Z     -0.0818614122     0.0533930214     0.1058105682     0.0948486792     0.0879377952
  157  C 11  X     -0.0655405701    -0.3321468377    -0.0426380887     0.0377072257     0.3080159688
  158  C 11  Y     -0.0385810575    -0.6877288141     0.2203055562     0.1920438796     0.1696872004
  159  C 11  Z     -0.1200028761     0.3103090538     0.2310261180     0.3002748291     0.1258015062
  160  C 11 XX      0.0039077063    -0.0111575987     0.0049826613     0.0073617131    -0.0015710457
  161  C 11 YY     -0.0042410028    -0.0129269765    -0.0031619145     0.0049700911     0.0020272228
  162  C 11 ZZ     -0.0048280680    -0.0174243145    -0.0040043866    -0.0061848245    -0.0036770754
  163  C 11 XY      0.0022454543    -0.0057054134    -0.0033534033     0.0001297894     0.0031026371
  164  C 11 XZ      0.0029563430    -0.0008833495     0.0008190304    -0.0003707817     0.0031333708
  165  C 11 YZ     -0.0018693721     0.0018973654     0.0091574493     0.0088887825     0.0052677611
  166  C 12  S     -0.0078903398    -0.0260379511    -0.0516269963     0.0065975768     0.0000827936
  167  C 12  S      0.0177173711     0.0499025755     0.1153597039     0.0096353297    -0.0403113340
  168  C 12  S     -0.1973245407     1.1961440155     0.4791992677    -0.4208565820     0.2730505100
  169  C 12  X     -0.0275113151    -0.0227378223    -0.0760412545     0.1078010308     0.0294761245
  170  C 12  Y     -0.0158752479    -0.0026073540    -0.0231146647     0.1053291855     0.0187863654
  171  C 12  Z     -0.0638522143     0.0214400306     0.0759038769     0.0887896068     0.0713135005
  172  C 12  X     -0.0609995887     0.1889219827    -0.4835270615     0.3510229702     0.1776222767
  173  C 12  Y     -0.1802498533    -0.1203836307    -0.3987867771     0.3441674654    -0.0355266860
  174  C 12  Z     -0.0831196388     0.0034115601     0.4767316846     0.1702289188     0.1875304250
  175  C 12 XX     -0.0000337514     0.0067722582     0.0011650483    -0.0021734609    -0.0073669867
  176  C 12 YY     -0.0014116689     0.0003157164     0.0050127032    -0.0038928903    -0.0045415040
  177  C 12 ZZ      0.0025627159     0.0068244968     0.0156876534     0.0048358522     0.0061285063
  178  C 12 XY      0.0046783596     0.0046874817    -0.0030410620    -0.0024025886     0.0019026568
  179  C 12 XZ      0.0024525242    -0.0035344867    -0.0049254869    -0.0079132822    -0.0042540639
  180  C 12 YZ     -0.0061448966    -0.0008828124    -0.0006953491    -0.0019088749    -0.0013224446
  181  C 13  S      0.0198310524    -0.0005405456     0.0419264474    -0.0193252062     0.0042447636
  182  C 13  S     -0.0459514197    -0.0077183607    -0.0851149909     0.0440676345    -0.0178041339
  183  C 13  S     -0.1476406670    -0.6654064568    -0.4572366478     0.5254592391    -0.1024860696
  184  C 13  X      0.0333681187     0.0158285559    -0.0276888387    -0.0448167709    -0.0120607618
  185  C 13  Y      0.0184929835    -0.0532974948     0.0330119890    -0.0636926875    -0.0383662466
  186  C 13  Z      0.0963665939    -0.0128857678    -0.0845245941    -0.1164378581    -0.0756870648
  187  C 13  X      0.0740452252     0.1774888505     0.1793387957    -0.2054544669     0.0452356016
  188  C 13  Y      0.1847953161    -0.4737925647     0.4661542852    -0.2947196260    -0.1812418937
  189  C 13  Z      0.1625629834    -0.0112122755    -0.3818069101    -0.2275651715    -0.2084189005
  190  C 13 XX     -0.0025975881    -0.0034263222     0.0021713494    -0.0019274126    -0.0005014823
  191  C 13 YY     -0.0061900491     0.0010790648    -0.0107746932     0.0131759361     0.0008106676
  192  C 13 ZZ      0.0000564034    -0.0012240884    -0.0097372717    -0.0009972832    -0.0024068654
  193  C 13 XY     -0.0023143519    -0.0045219045    -0.0003128660     0.0047474028     0.0016155797
  194  C 13 XZ     -0.0044469689     0.0030241067     0.0002097756     0.0025146709     0.0016895557
  195  C 13 YZ     -0.0041161349     0.0020885804     0.0037828810     0.0048742022     0.0041323272
  196  C 14  S     -0.0272381442     0.0423288051    -0.0323625933     0.0037830778     0.0005682237
  197  C 14  S      0.0603015119    -0.0971844612     0.0726844678    -0.0022484773    -0.0069336210
  198  C 14  S      0.3979272188    -0.1704724272     0.0764723788     0.0923430749    -0.1277358867
  199  C 14  X     -0.0129050958    -0.0301110510     0.0297595300     0.0659853657     0.0311655034
  200  C 14  Y     -0.0452077883     0.0043752081     0.0023766981     0.0431616501     0.0165810195
  201  C 14  Z     -0.1050882341     0.0297272321     0.0932152929     0.1134005783     0.0818045456
  202  C 14  X      0.1610716446    -0.4841044300     0.3580341273     0.2080689282     0.0855314127
  203  C 14  Y     -0.2338278041     0.3218891760    -0.2565662808     0.2070418057     0.0473658884
  204  C 14  Z     -0.2702833851     0.1498278219     0.1737869079     0.2359426628     0.1932339531
  205  C 14 XX      0.0006312029    -0.0112844191     0.0014371671     0.0051194798     0.0011683037
  206  C 14 YY      0.0074791407     0.0003555241     0.0062799706    -0.0032734255    -0.0022485927
  207  C 14 ZZ      0.0050741634    -0.0082912089     0.0062473104    -0.0020023948    -0.0003243158
  208  C 14 XY     -0.0019440265     0.0045663562    -0.0049417118    -0.0016279529    -0.0004001294
  209  C 14 XZ     -0.0023778465     0.0006422305     0.0061749477     0.0041432569     0.0030223464
  210  C 14 YZ      0.0051887430    -0.0047473548    -0.0040713517    -0.0052334449    -0.0044428345
  211  C 15  S      0.0151118939    -0.0684981278     0.0076233475     0.0058052644     0.0051953485
  212  C 15  S     -0.0307096522     0.1453240622    -0.0089376300    -0.0016525224    -0.0145932967
  213  C 15  S     -0.1160482211     0.6784637135     0.2657450151    -0.2508730894    -0.1337650727
  214  C 15  X     -0.0112506718     0.0570708886    -0.0904112458    -0.0784998799    -0.0406933843
  215  C 15  Y      0.0256436311     0.0153114679    -0.0069806388    -0.0146798594    -0.0216999898
  216  C 15  Z      0.1144657061    -0.0431360233    -0.0820811021    -0.1154800118    -0.0839559465
  217  C 15  X     -0.2391393827     0.6846207592    -0.4945547313    -0.2602590175    -0.1555861746
  218  C 15  Y      0.1631076370     0.2181033121     0.1022544742     0.0473011561    -0.1807315799
  219  C 15  Z      0.2833499960    -0.3323034520    -0.1173377472    -0.2718743085    -0.1598343690
  220  C 15 XX     -0.0016211770     0.0158224356    -0.0079209919    -0.0083693422    -0.0043176467
  221  C 15 YY      0.0018515842     0.0013486160     0.0033158589     0.0025941037    -0.0003446784
  222  C 15 ZZ     -0.0070204982     0.0140429970     0.0027286376     0.0032500092     0.0024183519
  223  C 15 XY      0.0031896211     0.0037296699     0.0019045618    -0.0032957763    -0.0018987671
  224  C 15 XZ      0.0046878924    -0.0030250519    -0.0045713175    -0.0042458681    -0.0044351564
  225  C 15 YZ      0.0015188808     0.0013145162    -0.0017755259    -0.0019866467     0.0004907659
  226  H 16  S      0.0152218676     0.0342036163     0.1068613804     0.0427531091    -0.0351323961
  227  H 16  S      0.0680342537     0.2312288048     1.0799912310    -0.4666090546     0.0212778956
  228  H 17  S      0.0220220808     0.0166853010     0.1193617681     0.0128596282     0.0411418011
  229  H 17  S      0.0662059092     0.1947053509     0.2174185621    -0.0712189328     0.2008766226
  230  H 18  S      0.0444304177    -0.0116902657     0.0505539779    -0.0190541359     0.0223093050
  231  H 18  S     -0.1023956423    -0.0626816945    -0.4349235818     0.0054099435     0.0728544561
  232  H 19  S      0.0143630020    -0.0551655664     0.0129700400    -0.0119952916    -0.0692485735
  233  H 19  S     -0.2437416895    -0.6688099736     0.1045898476    -0.0967981947     0.1049409282
  234  H 20  S     -0.0262409543     0.0262396263    -0.0220357797     0.0646283743     0.0155668085
  235  H 20  S      0.5588458127     0.1400100072    -0.4120221274     0.4963218657    -0.5364828867
  236  H 21  S      0.0020249664    -0.0086031851    -0.0288393120     0.0490856834    -0.0883958246
  237  H 21  S     -0.1251091724     0.0076852762    -0.0331793117     0.5094466995    -0.2030517956
  238  H 22  S      0.0074981684     0.0442235239    -0.0332209121    -0.0103087246    -0.0075874614
  239  H 22  S      0.3021455830     1.2717324602     0.1247504969    -0.1497224820    -0.2817619054
  240  H 23  S      0.0001029963     0.0234151285    -0.0488316852     0.0355380171    -0.0234905018
  241  H 23  S     -0.0089414640    -0.4128061805    -1.2639546864     0.6606819295     0.0550629505
  242  H 24  S      0.0082963809    -0.0162449376     0.0166510473     0.0190449186    -0.0003753951
  243  H 24  S      0.2400444705    -0.2653358496     0.8962011385    -0.5169642239    -0.0970228826
  244  H 25  S     -0.0100056971     0.0267959191    -0.0220924017     0.0095828802    -0.0038595488
  245  H 25  S     -0.5413183334     0.7597756531    -0.5254347500     0.0137247946     0.0051893731
  246  H 26  S      0.0036986342    -0.0261993669     0.0075810251    -0.0166102426     0.0025841726
  247  H 26  S      0.4229976661    -1.2895228927     0.4113957013     0.2765816729     0.1736813899

                         71               72               73               74               75
                    0.2111432412     0.2170257405     0.2277894978     0.2497505736     0.2819596888
    1  C  1  S     -0.0074252990     0.0114576349     0.0054825886     0.0251015269    -0.1188667937
    2  C  1  S      0.0220823592    -0.0471930792    -0.1004342994    -0.0560315119     0.2901197335
    3  C  1  S     -0.3848225904     0.6151492352     1.2447061532    -0.2647857748     3.1108706741
    4  C  1  X     -0.0718740421     0.0859637137    -0.0842311363     0.0377644029     0.0037330055
    5  C  1  Y     -0.0563518410     0.0164619818    -0.0194049029    -0.0973716696    -0.0952111029
    6  C  1  Z      0.1311471560     0.0806033110     0.1349490203    -0.1048718649     0.1576466605
    7  C  1  X     -0.0203686011    -0.1903560885    -1.0307658710     0.4837763120    -0.2900166479
    8  C  1  Y     -0.1817978284     0.2779553191    -0.0634134018    -0.6682139166    -0.8296627203
    9  C  1  Z      0.2572071591     0.3879033795     0.7932967059    -0.2018027284     0.7582191631
   10  C  1 XX     -0.0090914708    -0.0125132841    -0.0073649691    -0.0020347175     0.0211929085
   11  C  1 YY      0.0113102931     0.0055958855     0.0019251206    -0.0076113459     0.0202573025
   12  C  1 ZZ     -0.0029494792     0.0007810921    -0.0039765221    -0.0038855348     0.0313384457
   13  C  1 XY     -0.0147838115     0.0103417845    -0.0055677633     0.0159720257     0.0163800383
   14  C  1 XZ      0.0039668648    -0.0054412517     0.0112025568    -0.0023290578     0.0043231356
   15  C  1 YZ      0.0115977535    -0.0035512746     0.0119231661    -0.0064177849    -0.0025231919
   16  C  2  S     -0.0672191638    -0.0114244960    -0.0139257483    -0.0928185708     0.0322299731
   17  C  2  S      0.1457071888     0.0598345868    -0.0707420080     0.2551014277    -0.0103528877
   18  C  2  S      0.8382587027    -0.8839471318     2.6874923275     0.3188735232    -1.6404251338
   19  C  2  X     -0.1374613969    -0.0260710513    -0.1612647547     0.1699907245     0.1707938640
   20  C  2  Y      0.1013258892    -0.0802903682     0.0361498998     0.1322427150    -0.0438124145
   21  C  2  Z      0.0542210304    -0.0978418191    -0.0147280087    -0.0541857633    -0.1941480811
   22  C  2  X     -1.0937401876     0.3158615211    -0.0335637605    -0.5214987029     0.8888480877
   23  C  2  Y     -0.0001715570    -0.0757558054     0.5172270538    -0.1712628411    -0.4525055151
   24  C  2  Z      0.5045390537    -0.4419164160    -0.3941027280     0.5121717969    -0.4703803760
   25  C  2 XX      0.0178909247     0.0057392775     0.0081474301     0.0199018905    -0.0092558940
   26  C  2 YY     -0.0027330180    -0.0018100607    -0.0144992148     0.0201102685     0.0006055298
   27  C  2 ZZ      0.0182976407     0.0031831720     0.0051391229     0.0194107097    -0.0029481921
   28  C  2 XY      0.0142471357     0.0025974601     0.0064296172    -0.0142439639    -0.0082572125
   29  C  2 XZ     -0.0044832291    -0.0016048639     0.0077906081     0.0091857658     0.0026437917
   30  C  2 YZ     -0.0079150323    -0.0031004943    -0.0047278132     0.0085683069    -0.0023123881
   31  C  3  S     -0.0293716695     0.0620699167     0.0448081992     0.0105372870     0.0230631345
   32  C  3  S      0.0282385239    -0.0689547723     0.0523754029     0.0140346545    -0.0010589960
   33  C  3  S      1.4056616923    -2.4059316297    -3.6144333198    -0.7378563914    -1.0594701409
   34  C  3  X     -0.1603003254     0.0904536911    -0.1580517429     0.0980131540    -0.1822262367
   35  C  3  Y      0.0414912185    -0.2101600224    -0.0196663625     0.0293631431    -0.0469401659
   36  C  3  Z      0.0941492581    -0.0702488086    -0.0845138745    -0.0771924679     0.0204106477
   37  C  3  X     -0.6305880779     0.4191336920    -0.7659690110     0.5098129889    -1.5393518157
   38  C  3  Y      0.3998677717    -1.0055992768    -0.8486541301    -0.0454329840    -0.1054188149
   39  C  3  Z      0.2054910675     0.1496735192     0.2881128488    -0.2146833734     0.1305820061
   40  C  3 XX      0.0136707326    -0.0039432734     0.0090855693    -0.0051909558     0.0159258107
   41  C  3 YY     -0.0039769583    -0.0026068622     0.0032159194     0.0041456061    -0.0144131958
   42  C  3 ZZ      0.0004388897    -0.0119571521    -0.0095727902     0.0016379025    -0.0056532544
   43  C  3 XY      0.0082723114    -0.0014804128     0.0055008464    -0.0122760206    -0.0014407676
   44  C  3 XZ     -0.0062668538     0.0088355283    -0.0052358909     0.0048778649    -0.0193953617
   45  C  3 YZ      0.0019629291     0.0179048514     0.0010879136     0.0009616791     0.0020369281
   46  C  4  S      0.0069197366     0.0150827302     0.0282132717    -0.0116694938     0.0287025748
   47  C  4  S     -0.0141335036    -0.0489887578    -0.1560230858     0.0052008818    -0.0835845928
   48  C  4  S     -0.4691809282     0.2360508411     0.8444614166     0.8168643645    -0.1711692372
   49  C  4  X     -0.0200821903     0.0407683410     0.0324961967    -0.0110206112     0.0200812222
   50  C  4  Y     -0.0223934297    -0.0426725355     0.0283740509     0.0465393814    -0.0032454432
   51  C  4  Z     -0.0252915610     0.1208546870    -0.0664539947     0.0257250265    -0.1541965346
   52  C  4  X     -0.0928663580     0.3996990379     0.3229371254     0.0546813519    -0.1444281831
   53  C  4  Y     -0.1281070296     0.0441085455     0.4960873446     0.4410941399     0.0591883315
   54  C  4  Z     -0.2422909255     0.8517057778    -0.0063368588     0.1137962642    -0.7332669102
   55  C  4 XX     -0.0072270748    -0.0067881166    -0.0069947179     0.0058845435    -0.0103861569
   56  C  4 YY     -0.0097721225     0.0073270726    -0.0257579735     0.0005787265    -0.0078435036
   57  C  4 ZZ      0.0126264235    -0.0073184070     0.0095833100    -0.0030977835    -0.0011291306
   58  C  4 XY      0.0024480423    -0.0070180055    -0.0136606013     0.0036761588    -0.0030026325
   59  C  4 XZ     -0.0014945211     0.0003101658    -0.0006113479     0.0010241895    -0.0058733448
   60  C  4 YZ     -0.0050192456    -0.0162616256    -0.0044096777     0.0031612297     0.0084394116
   61  C  5  S      0.0177976940    -0.0180331575     0.0502113812     0.0123572208    -0.0280570718
   62  C  5  S     -0.0393108883     0.0692397376    -0.1961749295    -0.0324371933     0.0830063690
   63  C  5  S     -0.1952745118    -0.4098471214    -0.5608131940    -0.4730645673     0.0423616363
   64  C  5  X      0.0093510377    -0.0059241275    -0.1017581596     0.0501291306     0.0085229941
   65  C  5  Y     -0.0499172270    -0.1159010317    -0.0432451374     0.0029765232     0.1150591979
   66  C  5  Z     -0.0438803040    -0.0311465013    -0.0699612127    -0.0471390849     0.1141908825
   67  C  5  X     -0.0574385298    -0.3765944676    -0.2254601711     0.0780056215     0.1271368237
   68  C  5  Y     -0.2542112296    -0.6342444238     0.0596403036     0.3520055281     0.5228294989
   69  C  5  Z     -0.1043382255    -0.5536474569    -0.2366102153    -0.2050757648     0.4675111734
   70  C  5 XX     -0.0012599264     0.0065049420    -0.0053341091    -0.0045277381     0.0072760016
   71  C  5 YY      0.0007033654    -0.0146213836    -0.0038278587    -0.0020225961     0.0114761852
   72  C  5 ZZ     -0.0069174869     0.0176852598    -0.0253302312    -0.0017203440    -0.0012151824
   73  C  5 XY     -0.0023098423    -0.0051591254     0.0029063857     0.0002754797     0.0016891289
   74  C  5 XZ      0.0002672993     0.0069936258    -0.0160787526    -0.0068822321     0.0029380143
   75  C  5 YZ      0.0127930833     0.0053542283     0.0122623991    -0.0074550701    -0.0008971102
   76  C  6  S      0.0110322983    -0.0509818360     0.0462039760     0.0448333913    -0.0157162735
   77  C  6  S      0.0216594335     0.0366371011     0.0034354404    -0.0522135320    -0.0076933911
   78  C  6  S     -0.6748984152     2.3738894041    -2.4135683492    -1.5041162259     0.8336308545
   79  C  6  X     -0.1630933444    -0.0438129408    -0.0837886482     0.0145576854     0.1600844192
   80  C  6  Y     -0.0288729923    -0.1117862562     0.0405354226     0.0107884953    -0.0392393546
   81  C  6  Z      0.0099941199     0.1613443156    -0.1633056395    -0.0635189931     0.0261816891
   82  C  6  X     -1.1353691779    -0.1254092179    -0.7800394429    -0.3078998040     1.3604101682
   83  C  6  Y     -0.0533722867    -0.9287958774     0.5890310951     0.1456442250    -0.3297445415
   84  C  6  Z      0.3494006307     0.4323514608    -0.9854125330    -0.2777388027     0.1460176849
   85  C  6 XX      0.0130636114    -0.0010870065     0.0047845707    -0.0018482603    -0.0101148246
   86  C  6 YY     -0.0030585443     0.0227950694    -0.0145594026    -0.0146873049    -0.0052624725
   87  C  6 ZZ     -0.0063042125    -0.0101702427     0.0063941683     0.0019442190     0.0158012187
   88  C  6 XY     -0.0194100435    -0.0014171858    -0.0168174174     0.0050258650     0.0227862386
   89  C  6 XZ     -0.0044488848    -0.0057133250    -0.0073983736    -0.0040416442     0.0064507126
   90  C  6 YZ      0.0135893273    -0.0002427574    -0.0126377045    -0.0066783659     0.0041810908
   91  C  7  S      0.0351899191    -0.0094483738    -0.0533802905    -0.0336518776    -0.0057476059
   92  C  7  S     -0.0458898477     0.0181358330     0.0003076845     0.0440888448     0.0044706206
   93  C  7  S     -1.0427288919     0.1177905218     3.1210842812     1.0641121091    -0.1072343780
   94  C  7  X     -0.0233732947     0.0207985668     0.0365447820     0.0137399452     0.0101913565
   95  C  7  Y      0.0374733260    -0.1979094041     0.0544403145    -0.0157716329     0.0498239951
   96  C  7  Z      0.1192750435     0.0570560720    -0.1075199751    -0.0900884939    -0.0373555065
   97  C  7  X      0.0705896518     0.0639221622     0.6772756796     0.1307990740     0.1225233422
   98  C  7  Y      0.5406479514    -1.3257536921    -0.2217048577    -0.0618999646    -0.0283020564
   99  C  7  Z      0.5413104226     0.4855932856    -1.2702481679    -0.4861332193     0.0894989939
  100  C  7 XX     -0.0118252572     0.0030058992     0.0174596113     0.0100093529    -0.0061197359
  101  C  7 YY      0.0071553837    -0.0184506482    -0.0016398744     0.0010766801     0.0085300543
  102  C  7 ZZ     -0.0075201088     0.0193273408    -0.0037233440     0.0010539798    -0.0027308968
  103  C  7 XY     -0.0038326229    -0.0004446058     0.0041919040    -0.0028046359     0.0279302854
  104  C  7 XZ      0.0067514619     0.0018274888     0.0105989298     0.0067681084    -0.0040188246
  105  C  7 YZ     -0.0006145451    -0.0168934546     0.0096014599     0.0073927200    -0.0019552453
  106  C  8  S     -0.0113638982    -0.0088145802     0.0142239211     0.0543537363    -0.0046283714
  107  C  8  S      0.0463850416     0.0267858076    -0.0125890065    -0.0910298876     0.0389084346
  108  C  8  S     -0.2565839081    -0.4270685698    -0.2693381998    -1.8907005975    -0.9183001383
  109  C  8  X     -0.0098725625    -0.0466913929     0.1530480076    -0.0015219979     0.0036858013
  110  C  8  Y     -0.0691520436     0.0774174801    -0.0263158237     0.0388515370    -0.0184354894
  111  C  8  Z     -0.0149568588     0.0543176658     0.0816940002    -0.1129868336     0.0162471662
  112  C  8  X     -0.5092514462    -0.1694011843     1.2342789098    -1.2669809144    -0.4828113126
  113  C  8  Y     -0.6884980978     0.1085589140     0.5618615101    -0.9294174741    -0.0879590735
  114  C  8  Z      0.5546945230     0.2841436803    -0.7135450103     0.9146246816     0.4509744815
  115  C  8 XX      0.0005956343     0.0030871958     0.0003269296    -0.0119299733     0.0048919304
  116  C  8 YY     -0.0015923811     0.0014121843    -0.0064593650    -0.0114326947     0.0016734562
  117  C  8 ZZ      0.0049766405    -0.0012368204     0.0022938934    -0.0134094598    -0.0068435577
  118  C  8 XY      0.0040146864     0.0000706205    -0.0003372714     0.0122937697     0.0072349090
  119  C  8 XZ      0.0021863339     0.0004962411     0.0076502012    -0.0158572951    -0.0096926044
  120  C  8 YZ     -0.0022228348    -0.0018998363     0.0031660295    -0.0232987288    -0.0092279244
  121  N  9  S      0.0056438993     0.0021970475    -0.0062930591     0.0592054209     0.0302745199
  122  N  9  S     -0.0371488721    -0.0171775641     0.0419661922     0.0577402528     0.0489354988
  123  N  9  S      0.9802274626     0.3581102044    -1.2110411656     2.3038173317     0.8761593828
  124  N  9  X      0.0693750781     0.0101579639     0.0562040865     0.1296752053     0.0295959014
  125  N  9  Y     -0.0726340528     0.0553441053    -0.0142882437    -0.0131678104     0.0322680745
  126  N  9  Z     -0.0128342112     0.0517600356     0.0556530153    -0.0927975320     0.0071458255
  127  N  9  X     -0.2807492786    -0.0711641476     0.0793724701    -0.5009215335    -0.1760528059
  128  N  9  Y     -0.0346804318    -0.1713152406     0.2599979728    -0.3551537514    -0.2318191365
  129  N  9  Z      0.1851091018    -0.0248257172    -0.2893036854     0.5107655113     0.1233832836
  130  N  9 XX     -0.0039169385     0.0004817090    -0.0004353497     0.0022614019    -0.0002789267
  131  N  9 YY     -0.0052573253    -0.0061291806     0.0084203785    -0.0068500749    -0.0003142102
  132  N  9 ZZ     -0.0083888734    -0.0022479101     0.0126813663    -0.0121917017    -0.0012286595
  133  N  9 XY      0.0027768041    -0.0011353705    -0.0030065666     0.0064777555     0.0035151273
  134  N  9 XZ     -0.0022030741    -0.0033781368     0.0038449803    -0.0106244001    -0.0044615789
  135  N  9 YZ     -0.0036932212    -0.0007417152    -0.0001543373    -0.0096147419    -0.0048836226
  136  C 10  S     -0.0582484183     0.0236707412     0.0307198610    -0.0057338452     0.0450998272
  137  C 10  S      0.1491176567    -0.0575582141    -0.1479974910     0.0322501539    -0.0293012663
  138  C 10  S      0.3027086285    -0.1895020941     0.5016789813    -0.5329657157    -0.9429778612
  139  C 10  X     -0.0673408830    -0.0233965723    -0.0565349563     0.1229789183     0.0738487027
  140  C 10  Y     -0.0554664033    -0.0198039094    -0.0053910813     0.0458316736    -0.1833782418
  141  C 10  Z     -0.1096997688    -0.2005799544    -0.0455280943     0.0484049094    -0.0623787628
  142  C 10  X     -0.4432862276    -0.0402976858     0.0727449774     0.7543072470     0.8248023929
  143  C 10  Y     -0.1070035167     0.1309296137     0.2290366906     0.1576407412    -0.8898479932
  144  C 10  Z     -0.1580224078    -0.4620552183    -0.3333561000    -0.0586045237    -0.3486698487
  145  C 10 XX      0.0179451647    -0.0008263994    -0.0019466038     0.0092450602     0.0055882321
  146  C 10 YY     -0.0025536007    -0.0065628045    -0.0244883732    -0.0035144844    -0.0063968439
  147  C 10 ZZ      0.0134137501    -0.0028990023    -0.0038851401     0.0002956220    -0.0092605816
  148  C 10 XY     -0.0085192471    -0.0001229899     0.0081392974    -0.0045255799    -0.0204050838
  149  C 10 XZ      0.0001177449    -0.0044933136    -0.0030856730    -0.0035374795    -0.0081284353
  150  C 10 YZ      0.0058922119     0.0008306222     0.0053822188     0.0016315297     0.0124887935
  151  C 11  S      0.0304164508     0.0032647831    -0.0231065462     0.0448079250    -0.0359281130
  152  C 11  S     -0.0608122443     0.0044788325     0.0082551679    -0.0524475484     0.1122322985
  153  C 11  S      0.0867561786    -0.4229262578     0.0862628146    -1.7306176154     0.0677036035
  154  C 11  X      0.0082265259    -0.0088559959    -0.0183880829    -0.1024708383    -0.0029342257
  155  C 11  Y     -0.0361356072    -0.0103752192    -0.0013523708    -0.1014548500    -0.0494263087
  156  C 11  Z      0.0907096450     0.1120239847     0.0399109195    -0.0488835942     0.0030401461
  157  C 11  X      0.0458595422     0.0425213925     0.1397158337     0.0784419644     0.2211365718
  158  C 11  Y     -0.5648832245    -0.1710895348     0.3222698664    -0.7212708845     0.0331425066
  159  C 11  Z      0.3619272344     0.3600351798     0.0467766776    -0.0571217201     0.0452964116
  160  C 11 XX     -0.0010220836     0.0036909145    -0.0058887013    -0.0038383306    -0.0048011111
  161  C 11 YY     -0.0032110738     0.0031898414     0.0021067945    -0.0076550343     0.0221376087
  162  C 11 ZZ     -0.0081962668    -0.0065770463     0.0027503045    -0.0029453943     0.0045986767
  163  C 11 XY      0.0136278493     0.0059562537    -0.0008629284     0.0085211500     0.0254316943
  164  C 11 XZ     -0.0004258605     0.0051816915     0.0071417649    -0.0071236838     0.0032094048
  165  C 11 YZ      0.0027225439     0.0091203462     0.0047215113    -0.0046496242    -0.0051077271
  166  C 12  S      0.0530614646    -0.0159223666    -0.0148162721    -0.0165298825    -0.0096619375
  167  C 12  S     -0.1005671574     0.0104552519    -0.0011465967     0.0220350019     0.0619896695
  168  C 12  S     -0.7621007601     0.6045712646     0.5915173534     1.1088152539     0.0042063419
  169  C 12  X      0.0625731920     0.0197906483    -0.0438981111    -0.0564529017     0.0402090446
  170  C 12  Y     -0.0175001820    -0.0008264225    -0.0472313048    -0.0806049399    -0.0451922744
  171  C 12  Z      0.1133252289     0.1426117094     0.0773535801    -0.0625935033     0.0552047265
  172  C 12  X      0.6414216022    -0.2423809731    -0.3769131943    -0.4186939997    -0.0532025407
  173  C 12  Y     -0.2140524311     0.2391300730    -0.0124890861     0.0960958036    -0.3778856709
  174  C 12  Z      0.1080332678     0.3639152688     0.2672784992    -0.0554230318     0.2212687655
  175  C 12 XX     -0.0152766923     0.0003146153    -0.0033086621     0.0086026605     0.0097201428
  176  C 12 YY     -0.0002695763    -0.0049524170     0.0025595196     0.0015077474    -0.0020203693
  177  C 12 ZZ     -0.0057367319     0.0085014538     0.0058628094    -0.0020376467     0.0048390419
  178  C 12 XY      0.0058946961    -0.0093374261    -0.0120962738     0.0005484783     0.0135953270
  179  C 12 XZ     -0.0051033951    -0.0069782253     0.0011336521    -0.0010204135    -0.0103797993
  180  C 12 YZ     -0.0093146781    -0.0028134752     0.0012796462     0.0042551466    -0.0102858641
  181  C 13  S     -0.0161985674     0.0069748595     0.0114260255     0.0105828539     0.0049988737
  182  C 13  S      0.0283295706    -0.0104047206    -0.0217211350     0.0008510176     0.0036843681
  183  C 13  S     -0.5422660118     0.1109389871     0.0326078612    -0.3308019437    -0.0859617658
  184  C 13  X     -0.0249510665    -0.0432481584    -0.0280233467    -0.0026731984     0.0588255988
  185  C 13  Y     -0.0516998947     0.0120390561     0.0456236002     0.0174612565    -0.0486610228
  186  C 13  Z     -0.0777782133    -0.0955548500    -0.0366595806     0.0550917756    -0.0351740640
  187  C 13  X     -0.3664816438     0.0223652633     0.1657671444     0.1396226554     0.3287264497
  188  C 13  Y     -0.5179190273     0.1885076537     0.3769134405    -0.0172192476    -0.1040948769
  189  C 13  Z     -0.0192231457    -0.3231859603    -0.2293756296     0.1044779013    -0.1670357184
  190  C 13 XX      0.0026518167    -0.0013529695     0.0029314012    -0.0001988760    -0.0015214344
  191  C 13 YY     -0.0001756931     0.0022399588    -0.0064495377    -0.0001189738     0.0057173907
  192  C 13 ZZ      0.0012987480    -0.0023823875    -0.0004822259    -0.0004661826    -0.0044952024
  193  C 13 XY      0.0063602776    -0.0011152084    -0.0018280373    -0.0052355248    -0.0074893763
  194  C 13 XZ     -0.0027196900    -0.0010796305    -0.0018325528     0.0027347807    -0.0026363493
  195  C 13 YZ      0.0059591536     0.0077467832     0.0042464504    -0.0040793357     0.0028689142
  196  C 14  S      0.0117524312     0.0018706149    -0.0042763785     0.0021326721     0.0150224304
  197  C 14  S     -0.0210329435    -0.0069126611     0.0022193367     0.0036743329    -0.0258482038
  198  C 14  S      0.6796676971    -0.1656010173    -0.5863405111     0.3029819212    -0.7541031329
  199  C 14  X     -0.0207993879     0.0462643774     0.0143243938    -0.0074993966     0.0188681981
  200  C 14  Y      0.0350947632     0.0091504061    -0.0227516735     0.0107582836    -0.0335102886
  201  C 14  Z      0.0898334040     0.0848375012     0.0337308592    -0.0521801078     0.0215705126
  202  C 14  X     -0.4525090618     0.1766873418     0.2134147782    -0.1734335108     0.0185974278
  203  C 14  Y      0.4413110932    -0.0635847655    -0.3515125522     0.1200488141    -0.1178816332
  204  C 14  Z      0.2873851574     0.2017049197     0.0848077940    -0.0994041263     0.0641043331
  205  C 14 XX      0.0034479571     0.0004094901    -0.0009512288    -0.0055627666     0.0002854739
  206  C 14 YY     -0.0004916649    -0.0005698595    -0.0015793657     0.0090310886    -0.0006177663
  207  C 14 ZZ     -0.0039594502    -0.0018506723     0.0008999615    -0.0011042274    -0.0064380319
  208  C 14 XY      0.0036624749    -0.0012801116    -0.0018961371     0.0002739209     0.0091337731
  209  C 14 XZ      0.0012467934     0.0055461081     0.0039679356    -0.0013804056    -0.0025908823
  210  C 14 YZ     -0.0055574359    -0.0039160822     0.0003010548     0.0004440458    -0.0046945597
  211  C 15  S     -0.0143147271    -0.0052232791     0.0065036620    -0.0185756524     0.0117248648
  212  C 15  S      0.0256171607     0.0013339850    -0.0242443724     0.0307311532    -0.0289616585
  213  C 15  S     -0.4067985523     0.2409881478     0.4366981628     0.1270835325     0.2029809031
  214  C 15  X      0.0388557808    -0.0127728063    -0.0183179615     0.0614924569     0.0739852871
  215  C 15  Y     -0.0291086564    -0.0245808964    -0.0088543272    -0.0231040815    -0.0968266193
  216  C 15  Z     -0.0925705779    -0.0891787948    -0.0182476813     0.0423546676    -0.0135585799
  217  C 15  X      0.5718082921    -0.0388869852    -0.2727598590     0.3483615971     0.1934039292
  218  C 15  Y      0.1441291249    -0.0110645887    -0.3209159074     0.3868813275    -0.4496399730
  219  C 15  Z     -0.4496794268    -0.2551886647     0.0521797380    -0.0461257913    -0.0330238921
  220  C 15 XX      0.0018689337    -0.0008179161     0.0021885353     0.0071073672     0.0101700151
  221  C 15 YY     -0.0035497061    -0.0012647054    -0.0027317972    -0.0010278985    -0.0078537720
  222  C 15 ZZ      0.0058885344     0.0029753440    -0.0003832276    -0.0001764867    -0.0072579585
  223  C 15 XY      0.0021990417    -0.0002380273    -0.0031984037     0.0075283797    -0.0106371765
  224  C 15 XZ     -0.0045798910    -0.0050028810    -0.0018486560     0.0018902861    -0.0034481092
  225  C 15 YZ     -0.0002456739     0.0000400378     0.0014264963    -0.0042331068     0.0026438850
  226  H 16  S     -0.0373348845    -0.1086916032     0.0096608339     0.0278912752    -0.0427963988
  227  H 16  S     -0.6147476423    -0.0332237691     0.6994931794     0.6589892522     0.1112698214
  228  H 17  S     -0.0225074439    -0.0423584579    -0.1148644470     0.0115380444     0.0358631483
  229  H 17  S     -0.1056722685     0.4333789069     0.3194283113     0.1663312107    -0.1901175650
  230  H 18  S     -0.0213545143     0.0718308976    -0.1525129717     0.0004893757    -0.0130862062
  231  H 18  S      0.0665015487    -0.2703274207    -0.1064052281    -0.0840495319     0.2511096733
  232  H 19  S      0.0015945548     0.1305310891    -0.0237739378     0.0172311612    -0.0284524307
  233  H 19  S      0.2415253536     0.2841313254     0.0681750151     0.4356913234     0.2807451568
  234  H 20  S     -0.0769484162     0.0103997389     0.0019832743     0.0093329458    -0.0420224275
  235  H 20  S     -0.0029373633     0.0123168018    -0.0292153939    -0.0413471710     0.1327071609
  236  H 21  S      0.0070629371     0.0046571702     0.0959499239     0.0224912734    -0.0032516790
  237  H 21  S     -0.2233675494    -0.0032397773    -0.4472132511    -0.0546951762    -0.1199651540
  238  H 22  S      0.0671784323     0.0081395257    -0.0374872354     0.0671872870     0.1003339248
  239  H 22  S      0.8307535467     0.5125355029    -0.5140430930     1.7443654459     0.0817018255
  240  H 23  S      0.0553194242    -0.0301001258    -0.0744876734    -0.0012638816     0.0931089792
  241  H 23  S      1.0250531426    -0.6526046916    -0.8943315363    -0.8939121063    -0.1444442463
  242  H 24  S     -0.0500325037     0.0119645612    -0.0024944068     0.0105258993     0.0034927475
  243  H 24  S     -0.5033400486     0.3074142550     0.5314154789     0.1570244517    -0.0195616043
  244  H 25  S      0.0221090903    -0.0012432974    -0.0172534128     0.0143689712    -0.0310128383
  245  H 25  S      0.5263688433    -0.1123180632    -0.2554586747     0.1136807977     0.0931000837
  246  H 26  S     -0.0198036879     0.0044538957     0.0304033438    -0.0133059503     0.0332384322
  247  H 26  S     -0.6888042471    -0.1739157568     0.2172578355    -0.5987995702    -0.2060730928

                         76               77               78               79               80
                    0.2950678787     0.3002956240     0.3199445631     0.3264345642     0.3343488752
    1  C  1  S     -0.0184143560     0.0285133935     0.0174669632     0.0152862195     0.0597924425
    2  C  1  S      0.0990664987     0.0435588026    -0.1082053086    -0.0853825857    -0.1298822945
    3  C  1  S     -0.6489611802    -2.2088666414     1.1192848062     0.0449013208    -2.5570618467
    4  C  1  X      0.1075310040    -0.0887274622    -0.0171709169     0.0232911707    -0.0505879095
    5  C  1  Y     -0.1052067784     0.0501472560     0.0226006434     0.0583522530    -0.0003046729
    6  C  1  Z      0.0370293625     0.1022299157     0.0427469405     0.0483374254     0.0677036765
    7  C  1  X      3.6455090799     0.7602246026    -0.2715036328    -1.4817385142    -2.4642420077
    8  C  1  Y     -3.0825237430    -1.5412257331     0.0401370243     0.4458552602     2.4145244919
    9  C  1  Z     -0.5867637529     0.3634517032     0.2017306988     0.6461663263     0.6168697146
   10  C  1 XX      0.0103437757    -0.0135173157     0.0236071373     0.0155875558    -0.0220931096
   11  C  1 YY      0.0060977836     0.0258633886    -0.0339953421    -0.0287240311     0.0022520796
   12  C  1 ZZ     -0.0018322289    -0.0113662698    -0.0053105190    -0.0020348188    -0.0140416013
   13  C  1 XY     -0.0050023103    -0.0209047734     0.0061853231     0.0054913064     0.0161739600
   14  C  1 XZ     -0.0037735705     0.0038970516    -0.0114781508    -0.0042827189    -0.0009155625
   15  C  1 YZ     -0.0042057432    -0.0082923279     0.0033375766     0.0056248113    -0.0165227253
   16  C  2  S     -0.0304494803    -0.0161409025     0.0135303816     0.0209654957    -0.0475464672
   17  C  2  S      0.0194456145     0.0848326151    -0.1626682933    -0.1710594811     0.0602420431
   18  C  2  S      3.1658073283    -0.0244414425     1.7503331013     2.4769925460     1.8990654992
   19  C  2  X     -0.0829904419     0.0101247404     0.0111741851    -0.0124186939     0.0685666570
   20  C  2  Y      0.0210607261    -0.2312749275     0.0799434601     0.0673891868    -0.0809207906
   21  C  2  Z     -0.0332784520    -0.0412571302    -0.0957903009    -0.0557669443    -0.0793725587
   22  C  2  X     -2.5301164766    -1.4232778622     0.6569701951     1.3393863708     2.5445721957
   23  C  2  Y     -1.0258608348    -2.1124860687     0.6766320544     0.8255869441     1.1106136511
   24  C  2  Z      1.5650590240     1.4328640547    -0.7312701079    -1.1989773358    -1.9485812808
   25  C  2 XX      0.0026804950    -0.0007277595    -0.0096500851    -0.0070117710     0.0062298990
   26  C  2 YY      0.0078073887     0.0036000912    -0.0095918395    -0.0120493206    -0.0001891141
   27  C  2 ZZ      0.0095959046     0.0142696931    -0.0046894789    -0.0078291806     0.0096168627
   28  C  2 XY     -0.0061045769     0.0146770576    -0.0043573322    -0.0017556017    -0.0013116833
   29  C  2 XZ      0.0151694082    -0.0032957194     0.0075950747     0.0021949716     0.0057180144
   30  C  2 YZ      0.0082792759    -0.0043345388     0.0093558610     0.0075251262     0.0061273174
   31  C  3  S     -0.0292754106     0.0288200357    -0.0282589700    -0.0423726700    -0.0316776900
   32  C  3  S     -0.1259579749    -0.1449301416     0.1538333199     0.1556457213     0.0566638271
   33  C  3  S      4.7411966918     0.8389181869    -0.3882501005    -0.4569854719     0.3653903339
   34  C  3  X     -0.0077089288    -0.0251622724     0.0837444354    -0.0158213617    -0.0452175681
   35  C  3  Y      0.0475522710    -0.0251797111    -0.0917782518     0.0076577557     0.0920936711
   36  C  3  Z     -0.0756881349     0.0082866838    -0.1733913108    -0.1384215881    -0.0426029228
   37  C  3  X      0.2429132001    -0.0348145639    -0.5857668961    -0.7929240328    -0.5746763032
   38  C  3  Y      1.4812711450     0.1120744907    -0.1431071918    -0.2271135884    -0.1946646097
   39  C  3  Z     -1.9151723571    -0.6573625693    -0.5499147407    -0.2250719427    -0.2406241930
   40  C  3 XX     -0.0021268777    -0.0115201893     0.0049949719     0.0080370695     0.0036711996
   41  C  3 YY     -0.0069979533    -0.0011162113     0.0118894495     0.0158117696     0.0246221844
   42  C  3 ZZ     -0.0035399650    -0.0178246733     0.0162201834     0.0101820986    -0.0111681991
   43  C  3 XY     -0.0005823459     0.0011299206     0.0114806665     0.0016643515    -0.0207800788
   44  C  3 XZ     -0.0030932853    -0.0041646774    -0.0045053593    -0.0049089832    -0.0058910830
   45  C  3 YZ      0.0085336253    -0.0105076494     0.0033452344     0.0055225655     0.0109907491
   46  C  4  S      0.0227081834     0.0030429370     0.0447812078     0.0428965288     0.0290282775
   47  C  4  S      0.0080324673     0.0485871705    -0.1022051709    -0.1418936481    -0.0432427256
   48  C  4  S     -3.3229252379    -1.2138248446    -1.6760501375    -0.8016947669    -1.2757285318
   49  C  4  X     -0.0038855483     0.0503963006    -0.0106409221    -0.0654561007    -0.0787955817
   50  C  4  Y     -0.0221921040     0.0319663142    -0.0678250830    -0.0514687160    -0.0216568300
   51  C  4  Z     -0.0126926190    -0.0688361403    -0.0391731729    -0.0519073047    -0.0837937486
   52  C  4  X     -0.8708230377    -0.2085520491    -0.5427941086    -0.4889058826    -0.3720865346
   53  C  4  Y     -0.9542637748    -0.4230584202    -0.6261515224    -0.2830002270    -0.7001724496
   54  C  4  Z     -0.7221415475    -0.3121879632    -0.3437419681    -0.5499704110    -0.3932250955
   55  C  4 XX     -0.0021392882    -0.0070381145     0.0040949015    -0.0016097022    -0.0157074768
   56  C  4 YY     -0.0044529218     0.0165346919    -0.0161629884    -0.0240277299     0.0021513322
   57  C  4 ZZ     -0.0049088810    -0.0071647473    -0.0099504152    -0.0040221585    -0.0058196812
   58  C  4 XY      0.0004917966     0.0033036573    -0.0038974384    -0.0013592915     0.0042070278
   59  C  4 XZ     -0.0020449687    -0.0072063238     0.0050419200     0.0089641096     0.0075877638
   60  C  4 YZ      0.0004028441     0.0073464282    -0.0051065886     0.0010350673     0.0059756576
   61  C  5  S     -0.0160417554    -0.0343595517    -0.0132974561    -0.0056904875    -0.0346456133
   62  C  5  S     -0.0506656995     0.0663911800    -0.0759391444    -0.0645301897     0.1011572259
   63  C  5  S      2.9857617664     1.9936750205     1.8629826961     0.9412735142     1.1393083883
   64  C  5  X      0.0186542845     0.0237609151     0.0069182865     0.0259094429     0.0477655638
   65  C  5  Y      0.0167644012     0.0271454132     0.0460232470     0.0898045349     0.0207337190
   66  C  5  Z      0.0243844961     0.0745467281     0.0455852037     0.0399480309     0.0774905296
   67  C  5  X      0.7296232233     0.6219577659     0.4034801458     0.2760259995     0.2935535702
   68  C  5  Y     -0.2507649014     0.3858083287    -0.3152030697     0.0022903313    -0.1630059484
   69  C  5  Z      1.0389975293     1.0124507560     0.6595775209     0.4221304282     0.6805333105
   70  C  5 XX     -0.0005793288     0.0023131843     0.0060961339     0.0088664068     0.0153154230
   71  C  5 YY     -0.0005524696     0.0091330940    -0.0063164269    -0.0022826540     0.0099203772
   72  C  5 ZZ      0.0002592292     0.0075433821    -0.0066422118    -0.0102751620     0.0039595068
   73  C  5 XY     -0.0006910778    -0.0087336595     0.0024106767     0.0062186607     0.0044604942
   74  C  5 XZ     -0.0051642243    -0.0028476383    -0.0049878878    -0.0045559205     0.0014330877
   75  C  5 YZ      0.0061017746    -0.0140050830     0.0127929846     0.0144486004     0.0011901469
   76  C  6  S      0.0292267452     0.0447378447     0.0062884321    -0.0050106595     0.0178592871
   77  C  6  S      0.0675724947    -0.0742910396     0.0411244814     0.0583799957    -0.0530113090
   78  C  6  S     -3.8062996085    -2.4635619482    -0.9848868803    -0.1599360826     0.8365279886
   79  C  6  X     -0.0605480000     0.0648144546    -0.0166154725    -0.0120335448    -0.0050645102
   80  C  6  Y      0.0535022895     0.1371993294    -0.0100216065    -0.0120676959     0.0547089235
   81  C  6  Z      0.0842407716     0.0627956593     0.0527957434     0.0337502114    -0.0043584785
   82  C  6  X     -0.8377110302     0.6195378454     0.1155382420     0.1900738069     0.7202210725
   83  C  6  Y      1.5907338727     1.5989283620     0.3138439310    -0.0202694900    -0.1516276293
   84  C  6  Z      0.7681864641    -0.0454870137     0.5235116986     0.6919332711     0.5150875316
   85  C  6 XX      0.0112505387    -0.0182524542     0.0073692685     0.0094206855    -0.0064218581
   86  C  6 YY     -0.0094332035     0.0010837004    -0.0025504758     0.0012355762     0.0059595521
   87  C  6 ZZ      0.0001286483    -0.0103507642     0.0018709492     0.0042410063    -0.0079541665
   88  C  6 XY      0.0047736669     0.0040614010     0.0083105265     0.0021772345    -0.0016758665
   89  C  6 XZ     -0.0059554967     0.0063871855     0.0013721370     0.0067812748     0.0068462075
   90  C  6 YZ      0.0131131814    -0.0018412489     0.0065787377     0.0145042847     0.0149621850
   91  C  7  S      0.0072918181    -0.0110142517    -0.0090944921     0.0086903396     0.0008690619
   92  C  7  S     -0.0133159692    -0.0080316718    -0.0001763421    -0.0166913706     0.0568808780
   93  C  7  S     -0.6904070461     0.9667045736     0.4295054296    -0.1238144750    -0.6657813666
   94  C  7  X      0.0030286250     0.0083235467    -0.0165164470    -0.0125195981     0.0334415286
   95  C  7  Y     -0.0977797710    -0.0523736931    -0.0610104711    -0.0502639581    -0.0932220578
   96  C  7  Z      0.0799846196    -0.0438433027     0.0487536241     0.0927548911     0.0377625804
   97  C  7  X      0.0633837284    -0.0360936625     0.1827558378     0.0530502837    -0.1045361770
   98  C  7  Y      0.4436404119    -0.0996929502    -0.3914666851    -0.1732431047     0.1487169591
   99  C  7  Z      0.3262929415    -0.7298521376     0.0594758339     0.3375580488     0.2894303682
  100  C  7 XX     -0.0086615146     0.0103678650     0.0064724657    -0.0054732656    -0.0045521517
  101  C  7 YY      0.0037570943    -0.0058425679    -0.0082022454     0.0051983193     0.0189488939
  102  C  7 ZZ     -0.0011208450    -0.0048562698     0.0037381971    -0.0010126999    -0.0017219101
  103  C  7 XY      0.0008109912     0.0122807070     0.0033078197     0.0044387583     0.0045360168
  104  C  7 XZ      0.0060002853    -0.0037835295    -0.0015431706    -0.0051906989    -0.0042788446
  105  C  7 YZ     -0.0087346557     0.0006299402    -0.0055600447     0.0017206413     0.0129023783
  106  C  8  S      0.0489591616    -0.0230408949     0.0384926387     0.0176904791     0.0508663330
[truncated: 880,802 more chars]
