# Supplementary material for: Simulating the Energy Capture Process in Push–Pull Norbornadiene-Quadricyclane Photoswitches
Source: J Phys Chem Lett. 2025 Apr 23;16(17):4315–25. doi: 10.1021/acs.jpclett.5c00634 (PMC12051204; doi:10.1021/acs.jpclett.5c00634)
Supplement: Supplementary file 4 — jz5c00634_si_004.zip [file jz5c00634_si_004.zip › PES_scans/MRSF-TDDFT/Compound_I/input_03.log]

   PyOQP started at 2025-02-01 20:25:47


          ***********************************************************
          *                                                         *
          *             OpenQP: Open Quantum Platform               *
          *                                                         *
          *                Version: 1.0 Aug, 2024                   *
          *                                                         *
          ***********************************************************
          *     The most efficient implementation of MRSF-TDDFT.    *
          ***********************************************************
          *                                                         *
          *   OpenQP was initiated by Prof. Cheol Ho Choi in 2012.  *
          *                                                         *
          *   It has since been developed by:                       *
          *   Dr. Vladimir Mironov                                  *
          *   Dr. Konstantin Komarov                                *
          *   Mr. Igor Gerasimov                                    *
          *   Dr. Hiroya Nakata                                     *
          *   Dr. Mohsen Mazaherifar                                *
          *                                                         *
          *   In 2024, Prof. Jingbai Li at Hoffmann Institute of    *
          *   Advanced Materials began developing PyOQP.            *
          *                                                         *
          ***********************************************************

                     Job Details:
                      Start Time: Sat Feb  1 20:25:47 2025    
                      Host: r21c01b02.bem2.kdm.wcss.pl  
                      Resources Allocated:
                        OpenMP Threads:   12

                    ++++++++++++++++++++++++++++++++++++++++
                      MODULE: apply_basis 
                      Setting up basis set information
                    ++++++++++++++++++++++++++++++++++++++++

     Basis Sets options
     ------------------
     Basis Set File: /home/mkochman/programs/openqp/openqp/share/basis_sets/def2-sv(p).basis
     Number of Shells  =     112     Number of Primitives  =     224
     Number of Basis Set functions  =     247
     Maximum Angluar Momentum =       2


                    ++++++++++++++++++++++++++++++++++++++++
                       MODULE: int1e
                       Computing H, S and T Matrices
                    ++++++++++++++++++++++++++++++++++++++++

                     ================================
                     Cartesian Coordinate in Angstrom
                     ================================
        ATOM     ZNUC           X              Y              Z
      --------------------------------------------------------------
          1      6.0     0.095181650     0.972145280     1.037001990
          2      6.0     0.062247620     2.273991690     0.531165650
          3      6.0    -1.226179560     0.767984490     1.775327960
          4      6.0    -2.193605830     0.712652640     0.591023430
          5      6.0    -2.202593720     1.961202790     0.052454400
          6      6.0    -1.315753060     2.850279720     0.901320680
          7      6.0    -1.507456220     2.215298500     2.291629530
          8      6.0     0.986760650     2.955195100    -0.280144330
          9      7.0     1.724979710     3.549615520    -0.940203830
         10      6.0     1.121808070    -0.053513050     0.902175100
         11      6.0     2.417437780     0.253570720     0.448232050
         12      6.0     0.839611800    -1.391197570     1.235630660
         13      6.0     1.805662390    -2.380175930     1.109664740
         14      6.0     3.082755500    -2.057290080     0.657440520
         15      6.0     3.383140610    -0.737317540     0.330279260
         16      1.0    -1.265906910    -0.048479940     2.491110560
         17      1.0    -2.624584680    -0.189829510     0.179227560
         18      1.0    -2.696686550     2.284103210    -0.855129780
         19      1.0    -1.423188440     3.926190390     0.787400810
         20      1.0    -2.520008630     2.332609140     2.684101480
         21      1.0    -0.774274650     2.560148360     3.024509860
         22      1.0     2.675386420     1.272318820     0.193775390
         23      1.0    -0.147811820    -1.665414540     1.584916780
         24      1.0     1.561692150    -3.405227400     1.367131450
         25      1.0     3.839244880    -2.828962120     0.563163300
         26      1.0     4.376156660    -0.475250860    -0.018220120

 ...... End Of One Electron Integrals ......


                    ++++++++++++++++++++++++++++++++++++++++
                       MODULE: Guess_Huckel
                       Initial guess using Huckel theory
                    ++++++++++++++++++++++++++++++++++++++++

 ...... End of initial orbital guess ......

   Step  CPU time (seconds):      0.000   Wall time (seconds):      0.000
   Total CPU time (seconds):      0.000   Wall time (seconds):      0.000

   ==============================================
      PyQOP: Orbital Guess
   ==============================================

   PyOQP guess type:                   huckel
   PyOQP guess file:                   compute orbitals
   PyOQP guess alpha:                  computed
   PyOQP guess beta:                   computed


   ==============================================
   PyOQP: Entering Electronic Energy Calculation
   ==============================================

   PyOQP natom:                        26
   PyOQP charge:                       0
   PyOQP basis:                        def2-sv(p)
    

   ==============================================
   PyOQP: Normal SCF steps
   ==============================================

   PyOQP method:                       tdhf
   PyOQP hf/functional:                dtcam-vaee
   PyOQP scf type:                     rohf
   PyOQP scf maxit:                    1000
   PyOQP scf multiplicity:             3
   PyOQP scf convergence:              1e-07
   PyOQP scf incremental:              True
   PyOQP diis type:                    cdiis
   PyOQP vdiis/cdiis switch:           0.3
   PyOQP vdiis/vshift switch:          0.003
   PyOQP cdiis/vshift_switch           0.3
   PyOQP vshift:                       0.0
   

                    ++++++++++++++++++++++++++++++++++++++++
                       MODULE: HF_DFT_Energy
                       Computing HF/DFT SCF Energy
                    ++++++++++++++++++++++++++++++++++++++++

     Lebedev grid-based DFT options
     ------------------------------
     XC functional: DTCAM-VAEE
     NRAD  =      96     NLEB  =     302
     THRESH=    0.00E+00
 
 The LibXC 6.2.2 version is used.
 S. Lehtola, C. Steigemann, M. J.T. Oliveira, and M. A.L. Marques.,  SoftwareX 7, 1–5 (2018)
 The libXC interfaces are described in the following article:
 Igor S. Gerasimov, Federico Zahariev, Sarom S. Leang, Anton Tesliuk, Mark S. Gordon, Michael G. Medvedev,
 Introducing LibXC into GAMESS (US),
 Mendeleev Commun., 2021, 31, 302–305
 
 The information about selected functionals:
The CAM version of B3LYP, tuned for excitations and properties exchange-correlation functional will be used with a coefficient   1.00000000E+00.
The functional has been described in the following articles:
[1] K. Okuno, Y. Shigeta, R. Kishi, H. Miyasaka, and M. Nakano.,  J. Photochem. Photobiol., A 235, 29 (2012); DOI: 10.1016/j.jphotochem.2012.03.003
[2] W. Park, A. Lashkaripour, K. Komarov, S. Lee, M. Huix-Rotllant, and C. H. Choi, J. Chem. Theory Comput., ??, ?? (2024); DOI: 10.1021/acs.jctc.4c00640
 
CAM-corrected functional is called
Yanai's notation of CAM parameters is used
The global hybrid part:                  5.00000000E-01
Additional long-range hybrid part:      -2.00000000E-01
Range-saparated factor:                  3.30000000E-01
 
     DFT Threshold         = 0.133E-08
   Step  CPU time (seconds):      0.782   Wall time (seconds):      0.118
   Total CPU time (seconds):      0.782   Wall time (seconds):      0.118

     SCF options
     ------------------
     SCF type = ROHF                 MaxIT =  1000
     MaxDIIS =     5                 Conv =   0.0000001000
     DIIS Type = c-DIIS
     vDIIS_cDIIS_Switch =  0.30000   vDIIS_vshift_Switch =  0.00300
     DIIS Reset Mod =    10          DIIS Reset Conv =   0.00500000
     VShift =  0.00000               VShift_cDIIS_Switch =  0.30000
     MOM =     F                     MOM_Switch =  0.00300


   Direct SCF iterations begin.
   =============================================================================================
    Iter         Energy            Delta E         Int Skip     DIIS Error     Shift     Method
   =============================================================================================
       1    -593.1935044300   -593.1935044300      53181186     0.63343683     0.000     SD
       2    -592.6488791532      0.5446252768      53150300     0.23588639     0.000     C-DIIS
       3    -591.1786642381      1.4702149150      53248577     0.35099544     0.000     C-DIIS
       4    -594.4951799862     -3.3165157481      53418534     0.15125107     0.000     C-DIIS
       5    -594.6343954052     -0.1392154190      53742524     0.05258293     0.000     C-DIIS
       6    -594.7517786903     -0.1173832850      53887295     0.02530334     0.000     C-DIIS
       7    -594.7767558721     -0.0249771818      54537402     0.01114663     0.000     C-DIIS
       8    -594.7806990528     -0.0039431807      55288546     0.00598195     0.000     C-DIIS
       9    -594.7820998958     -0.0014008429      57025308     0.00164858     0.000     C-DIIS
      10    -594.7822746589     -0.0001747631      60938500     0.00153217     0.000     C-DIIS
      11    -594.7823399467     -0.0000652878      63420217     0.00038529     0.000     C-DIIS
      12    -594.7823608165     -0.0000208699      62170127     0.00048252     0.000     C-DIIS
      13    -594.7823694393     -0.0000086228      69657846     0.00011997     0.000     C-DIIS
      14    -594.7823710549     -0.0000016156      68753284     0.00010324     0.000     C-DIIS
      15    -594.7823711000     -0.0000000451      75857803     0.00006903     0.000     C-DIIS
      16    -594.7823713225     -0.0000002225      77452969     0.00004607     0.000     C-DIIS
      17    -594.7823713617     -0.0000000392      82126862     0.00001601     0.000     C-DIIS
      18    -594.7823713854     -0.0000000237      78680388     0.00000406     0.000     C-DIIS
      19    -594.7823713855     -0.0000000001      93014083     0.00000360     0.000     C-DIIS
      20    -594.7823713872     -0.0000000017      87638565     0.00000249     0.000     C-DIIS
      21    -594.7823713866      0.0000000005      92934641     0.00000172     0.000     C-DIIS
      22    -594.7823713866      0.0000000001     103087058     0.00000210     0.000     C-DIIS
      23    -594.7823713899     -0.0000000033     101340888     0.00000187     0.000     C-DIIS
      24    -594.7823713864      0.0000000035     108805292     0.00000028     0.000     C-DIIS
      25    -594.7823713902     -0.0000000038     107451466     0.00000025     0.000     C-DIIS
      26    -594.7823713854      0.0000000048     122844855     0.00000008     0.000     C-DIIS
   ----------------------------------------------------------------
          SCF convergence achieved ....

 Final ROHF energy is     -594.7823713854 after  26 iterations


 DFT: XC energy              =       -49.3184794266
 DFT: total electron density =       102.0000544307
 DFT: number of electrons    =       102


          ===============================
          Molecular Orbitals and Energies
          ===============================

   -------------- Alpha Orbitals -------------

                          1                2                3                4                5
                  -14.7883763318   -10.6329930572   -10.6148116446   -10.6136514063   -10.6079440799
    1  C  1  S     -0.0000131210    -0.0118366672    -0.0009376663    -0.0023128236    -0.0698859933
    2  C  1  S      0.0005034303     0.0001752499    -0.0006303555     0.0002193683    -0.0039388017
    3  C  1  S      0.0001682381    -0.0172170655     0.0191232460     0.0183519668    -0.0318467266
    4  C  1  X      0.0000680898     0.0001001461     0.0002271132     0.0000776859    -0.0003193537
    5  C  1  Y     -0.0000762717     0.0012878017    -0.0000794775    -0.0000065210    -0.0001182052
    6  C  1  Z      0.0000064326    -0.0006759593    -0.0002466026    -0.0000333626     0.0005681571
    7  C  1  X     -0.0057258954    -0.0022226872    -0.0027074510    -0.0051536519     0.0084118135
    8  C  1  Y      0.0071669904     0.0112886023     0.0003512073    -0.0009584921     0.0019417506
    9  C  1  Z      0.0006122098    -0.0014894617     0.0005393782     0.0033587526    -0.0048678644
   10  C  1 XX     -0.0000166742     0.0000118574     0.0000156252    -0.0002204214     0.0009760673
   11  C  1 YY      0.0000462781     0.0020922947    -0.0005016777    -0.0001322938    -0.0001059761
   12  C  1 ZZ      0.0000223328     0.0002266316     0.0000482602    -0.0000276120     0.0005184246
   13  C  1 XY      0.0000018026     0.0000645465     0.0003393644     0.0001987106     0.0003726551
   14  C  1 XZ     -0.0000006743    -0.0000501241    -0.0000340873    -0.0000201800    -0.0008276547
   15  C  1 YZ      0.0000253525    -0.0008776260     0.0000035214     0.0001621006    -0.0001755479
   16  C  2  S      0.0000076605    -0.9895497065     0.0170697731     0.0084840156     0.0018294395
   17  C  2  S      0.0012178859    -0.0430814373     0.0008390473    -0.0009254901     0.0003696630
   18  C  2  S      0.0199490214     0.0098804423    -0.0800049750    -0.0148747043     0.0265246411
   19  C  2  X      0.0002124003     0.0000706850     0.0013713450    -0.0004048924    -0.0001062662
   20  C  2  Y      0.0002334099     0.0005884813     0.0009176132     0.0004542902    -0.0001700477
   21  C  2  Z     -0.0000984642     0.0004742529    -0.0015797124     0.0003082932     0.0000972102
   22  C  2  X      0.0152180205    -0.0045279594    -0.0239634875     0.0203591653     0.0066233594
   23  C  2  Y      0.0107112272    -0.0032934107    -0.0123571442     0.0026914327     0.0064472259
   24  C  2  Z     -0.0134711681     0.0013610101     0.0204533776    -0.0117825329    -0.0061585435
   25  C  2 XX      0.0003730463    -0.0016256484     0.0015730469     0.0012489620    -0.0002197292
   26  C  2 YY      0.0002434717    -0.0019049693     0.0010007119     0.0004344608    -0.0000506638
   27  C  2 ZZ      0.0003708760    -0.0008943279     0.0013219285     0.0000891831     0.0000442054
   28  C  2 XY      0.0001681638    -0.0007168052     0.0012216878    -0.0007484546    -0.0001844441
   29  C  2 XZ     -0.0002192993     0.0015804545    -0.0012770265    -0.0005155206     0.0001120122
   30  C  2 YZ     -0.0001039144     0.0016319578    -0.0010489856     0.0001505431    -0.0000066399
   31  C  3  S     -0.0000087783    -0.0009454338     0.0029198597     0.0000894604    -0.9858978272
   32  C  3  S     -0.0005024363     0.0003122676     0.0021140906     0.0019847184    -0.0485236150
   33  C  3  S     -0.0003360702     0.0002044460    -0.0185726595    -0.0189068335     0.0948761184
   34  C  3  X     -0.0000437688    -0.0001472616    -0.0000887043    -0.0000251359    -0.0001602876
   35  C  3  Y     -0.0000383427    -0.0002058752     0.0002735034    -0.0001488998    -0.0015740329
   36  C  3  Z      0.0001186315     0.0002383869    -0.0001174117     0.0001354717     0.0016497367
   37  C  3  X     -0.0001383544     0.0044569953    -0.0034051097    -0.0024356466     0.0021279285
   38  C  3  Y     -0.0004208937    -0.0036635666    -0.0063941735    -0.0040608470     0.0173519616
   39  C  3  Z      0.0000837877     0.0039208662     0.0048568715     0.0079028514    -0.0176491577
   40  C  3 XX     -0.0000601594     0.0000295370     0.0001873771     0.0002033585    -0.0011391709
   41  C  3 YY     -0.0000739503    -0.0003470415     0.0002637153    -0.0002518651    -0.0016739796
   42  C  3 ZZ     -0.0001020623    -0.0002321477     0.0003141972     0.0000322871    -0.0015646132
   43  C  3 XY     -0.0000252244    -0.0003325386    -0.0001376196     0.0000343675     0.0000388236
   44  C  3 XZ     -0.0000426017     0.0000525539     0.0001170424    -0.0000283756    -0.0000617775
   45  C  3 YZ      0.0000029930     0.0004822864     0.0000117263     0.0005610358     0.0003598289
   46  C  4  S     -0.0000028009    -0.0003690869     0.0004745346    -0.0031523331    -0.0509309487
   47  C  4  S     -0.0001000534    -0.0001092378     0.0001892780     0.0001719725    -0.0036719758
   48  C  4  S      0.0028028983     0.0177903720     0.0019188693     0.0134030661    -0.0281677033
   49  C  4  X     -0.0000676442    -0.0001128349     0.0000984469    -0.0000431866     0.0000127519
   50  C  4  Y      0.0000034873     0.0001755357    -0.0001237000    -0.0001179325    -0.0002393798
   51  C  4  Z     -0.0000682974    -0.0000496950     0.0002584344    -0.0000908159     0.0004706448
   52  C  4  X      0.0002968967     0.0032790618     0.0008903189     0.0028429393    -0.0082048572
   53  C  4  Y      0.0015046663     0.0059134755     0.0011361346     0.0028823977    -0.0033887515
   54  C  4  Z     -0.0000975602     0.0009612661     0.0010646998     0.0025710723    -0.0085410241
   55  C  4 XX     -0.0000569842    -0.0001398189    -0.0000014226    -0.0000631812     0.0004677636
   56  C  4 YY     -0.0000249845    -0.0000357894     0.0001123439    -0.0003232859    -0.0001405273
   57  C  4 ZZ     -0.0000019777     0.0001035426    -0.0000169122    -0.0000301742     0.0011509624
   58  C  4 XY     -0.0000086417    -0.0001051583    -0.0000179509    -0.0003241276    -0.0000639898
   59  C  4 XZ     -0.0000338940    -0.0000396547     0.0001312403    -0.0000968260     0.0008385730
   60  C  4 YZ     -0.0000405782     0.0000790875     0.0000140456    -0.0001069657    -0.0001386917
   61  C  5  S     -0.0000009301    -0.0001619834     0.0000885256    -0.0153937836    -0.0079321331
   62  C  5  S      0.0001865007     0.0015910436    -0.0009327206    -0.0020422543    -0.0000270618
   63  C  5  S     -0.0067967810    -0.0256989768     0.0078932190    -0.0329392588     0.0102245557
   64  C  5  X      0.0000684693    -0.0001429395    -0.0000063213     0.0001555182    -0.0001332066
   65  C  5  Y     -0.0000878437    -0.0001205610     0.0001286462     0.0005166744    -0.0000374080
   66  C  5  Z     -0.0000978600    -0.0000469928    -0.0000886650     0.0002134829    -0.0001736353
   67  C  5  X     -0.0019241736    -0.0081502035     0.0036443239    -0.0085837466     0.0020748132
   68  C  5  Y      0.0004794969     0.0035164115     0.0008023366    -0.0039088018     0.0003918551
   69  C  5  Z     -0.0022627770    -0.0087005746     0.0016969273    -0.0097261202     0.0028071365
   70  C  5 XX      0.0000639999    -0.0004204037     0.0000536728     0.0004547406    -0.0001386510
   71  C  5 YY     -0.0000046857     0.0002271592    -0.0002343746     0.0007947422    -0.0000261860
   72  C  5 ZZ     -0.0000453770     0.0003464696    -0.0002828964     0.0003631284    -0.0002831049
   73  C  5 XY     -0.0000533748    -0.0000471271     0.0001068829     0.0006629273     0.0001580100
   74  C  5 XZ     -0.0000696599    -0.0003909603     0.0000842840     0.0005330803    -0.0003745857
   75  C  5 YZ      0.0000035163     0.0001268682    -0.0001045603     0.0007498759     0.0001683085
   76  C  6  S     -0.0000145552    -0.0080394906     0.0076389861    -0.9895728218     0.0004024773
   77  C  6  S     -0.0005677916    -0.0037627395     0.0012897246    -0.0482957565     0.0019429862
   78  C  6  S      0.0115162070     0.0210525337    -0.0082665680     0.1003172448    -0.0121803071
   79  C  6  X      0.0001865763     0.0007193525     0.0002282918    -0.0003231488     0.0000659883
   80  C  6  Y      0.0000165691     0.0001885193     0.0001945399     0.0023192094     0.0001878677
   81  C  6  Z     -0.0000733634    -0.0004689200    -0.0003850020    -0.0000911797     0.0000507986
   82  C  6  X      0.0001247751    -0.0015984065     0.0002205690     0.0035955276    -0.0012441964
   83  C  6  Y     -0.0053846291    -0.0120093687     0.0027995405    -0.0273903833     0.0062396350
   84  C  6  Z      0.0009609878     0.0016372944     0.0012141705     0.0020412696     0.0017021847
   85  C  6 XX     -0.0000987060     0.0013977268     0.0000229423    -0.0012551397     0.0002522586
   86  C  6 YY     -0.0000962288    -0.0001640652     0.0000191843    -0.0018984363    -0.0006344347
   87  C  6 ZZ     -0.0000840723    -0.0001099388     0.0003468810    -0.0013465167     0.0003398114
   88  C  6 XY     -0.0000433439    -0.0007719661     0.0002150635    -0.0000292743     0.0000000482
   89  C  6 XZ      0.0000832177    -0.0004074853     0.0000116233     0.0000144875     0.0000234273
   90  C  6 YZ      0.0000010558     0.0003074806     0.0000160931     0.0000314103     0.0002317896
   91  C  7  S     -0.0000032437    -0.0004506861    -0.0000272252    -0.0068338918    -0.0083284139
   92  C  7  S     -0.0001437957     0.0006517485    -0.0000044166    -0.0011328373    -0.0012175802
   93  C  7  S     -0.0034363735    -0.0104897805     0.0073804001    -0.0255994126    -0.0229905363
   94  C  7  X     -0.0000007225    -0.0000352991    -0.0002255184     0.0000309698     0.0000741178
   95  C  7  Y     -0.0000522409    -0.0002073786    -0.0003493656     0.0000711330    -0.0001206485
   96  C  7  Z      0.0001047158     0.0004307038    -0.0000015812    -0.0002382275    -0.0000527536
   97  C  7  X      0.0005678432    -0.0050148241     0.0021736399    -0.0001387332    -0.0014484280
   98  C  7  Y     -0.0002173216    -0.0005770987    -0.0015700759    -0.0043657643     0.0086430798
   99  C  7  Z      0.0016106908     0.0042012858    -0.0019020347     0.0094073780     0.0031093132
  100  C  7 XX      0.0000317595    -0.0002244028    -0.0000913514    -0.0000942180    -0.0000843467
  101  C  7 YY     -0.0000271618     0.0001876786     0.0000397723     0.0005675969     0.0015456885
  102  C  7 ZZ     -0.0001059175    -0.0003693486     0.0000287555     0.0012582180     0.0001883836
  103  C  7 XY      0.0000352356     0.0000556758     0.0000380547     0.0000039746    -0.0002893785
  104  C  7 XZ     -0.0000963142     0.0003504725     0.0001331819    -0.0002960798    -0.0002405839
  105  C  7 YZ      0.0000012646    -0.0000825161     0.0001357712    -0.0007714981     0.0003153491
  106  C  8  S      0.0001883693    -0.0166996654    -0.9893519365    -0.0074663831    -0.0028015001
  107  C  8  S      0.0021152224    -0.0020973124    -0.0486071909     0.0006948755     0.0011206883
  108  C  8  S      0.0017671156    -0.0095998085     0.0359686996    -0.0079364761    -0.0115903075
  109  C  8  X     -0.0015130562    -0.0012999903    -0.0000774506    -0.0001860668     0.0000572615
  110  C  8  Y     -0.0010908193    -0.0009317146    -0.0000801980     0.0002592897     0.0000097488
  111  C  8  Z      0.0012878994     0.0012369911    -0.0000279049    -0.0000546123     0.0000177487
  112  C  8  X      0.0269212403    -0.0113251092    -0.0522883078     0.0109906710     0.0118919607
  113  C  8  Y      0.0204146476    -0.0087553717    -0.0418626898     0.0085861740     0.0089028587
  114  C  8  Z     -0.0234835870     0.0107674511     0.0465318251    -0.0094336175    -0.0108863797
  115  C  8 XX     -0.0001667697     0.0015064268    -0.0019822390     0.0000821678     0.0002002909
  116  C  8 YY      0.0002424195     0.0006416916    -0.0008816006     0.0000034218     0.0002224789
  117  C  8 ZZ      0.0000460449     0.0011232474    -0.0014927214     0.0002420476     0.0001984764
  118  C  8 XY     -0.0009990106     0.0013901049    -0.0025020264     0.0000232407    -0.0000337152
  119  C  8 XZ      0.0010796732    -0.0018751820     0.0028782176     0.0000809345     0.0000230625
  120  C  8 YZ      0.0008553733    -0.0012970177     0.0022004265     0.0002184156    -0.0000228719
  121  N  9  S     -0.9881460176     0.0000437137    -0.0005243464    -0.0000163941    -0.0000105714
  122  N  9  S      0.0464152623    -0.0021715681    -0.0004962845     0.0005840528     0.0004881618
  123  N  9  S     -0.0533214550     0.0217862985     0.0669624573    -0.0119009593    -0.0118576957
  124  N  9  X      0.0026114421    -0.0007780801     0.0011869348     0.0000395329     0.0000072250
  125  N  9  Y      0.0021466479    -0.0006134073     0.0009863322     0.0000447314     0.0000117407
  126  N  9  Z     -0.0023701755     0.0006163177    -0.0010610166    -0.0000513294     0.0000271403
  127  N  9  X      0.0088605742    -0.0042796252    -0.0145264310     0.0019302618     0.0020155434
  128  N  9  Y      0.0075481680    -0.0033209310    -0.0116873684     0.0017524031     0.0017667789
  129  N  9  Z     -0.0081377029     0.0033938298     0.0130308044    -0.0019084070    -0.0016168892
  130  N  9 XX     -0.0029884267    -0.0006902825    -0.0005628325     0.0001486366     0.0000651176
  131  N  9 YY     -0.0032463646    -0.0006777701    -0.0007271239     0.0000926862     0.0000803126
  132  N  9 ZZ     -0.0031313845    -0.0006650733    -0.0006655671     0.0000946281     0.0001030780
  133  N  9 XY      0.0005741764    -0.0002348027     0.0005525856    -0.0000576816    -0.0000669125
  134  N  9 XZ     -0.0006501211     0.0002582589    -0.0005846463     0.0000214859     0.0000482803
  135  N  9 YZ     -0.0004968470     0.0002574430    -0.0004905729     0.0000448445     0.0000445796
  136  C 10  S     -0.0000111262     0.0002223038     0.0009414413     0.0004464735    -0.0030073191
  137  C 10  S      0.0003602481     0.0004738598     0.0001578769     0.0004360709    -0.0003435675
  138  C 10  S      0.0038672484     0.0082490057    -0.0009758080    -0.0032172952     0.0070230265
  139  C 10  X      0.0000005593     0.0003145227    -0.0000630876    -0.0001595907    -0.0001051199
  140  C 10  Y      0.0000056018     0.0002464605     0.0001121615     0.0001650272    -0.0000462973
  141  C 10  Z     -0.0000105109    -0.0002145083    -0.0000830163     0.0000822303     0.0001387515
  142  C 10  X     -0.0039050186    -0.0132098105     0.0042248282     0.0046274964    -0.0043638706
  143  C 10  Y      0.0039142525     0.0000784270     0.0023233212    -0.0004461742     0.0013804036
  144  C 10  Z      0.0004772236     0.0046669016    -0.0017598301    -0.0020794107     0.0010350432
  145  C 10 XX      0.0000790261    -0.0000861341     0.0001235673     0.0001103562     0.0002121916
  146  C 10 YY      0.0000496795     0.0001391653     0.0002402310     0.0001108513     0.0000084130
  147  C 10 ZZ      0.0000390611     0.0000433385     0.0000876237     0.0001236456     0.0000369238
  148  C 10 XY     -0.0000467463     0.0000330080     0.0000298906     0.0000292218    -0.0001073451
  149  C 10 XZ     -0.0000232116     0.0001089300    -0.0000429568     0.0000204900    -0.0000435431
  150  C 10 YZ      0.0000157523     0.0000413781    -0.0000711641    -0.0000152242     0.0001473651
  151  C 11  S     -0.0000070655     0.0004055780     0.0000907624    -0.0001365503    -0.0000693695
  152  C 11  S      0.0002731410     0.0005028243    -0.0000226831    -0.0002063834     0.0002375709
  153  C 11  S      0.0011425062     0.0100743718     0.0004795136    -0.0007279471     0.0011792849
  154  C 11  X     -0.0000467169    -0.0002773036    -0.0001709353    -0.0000259214    -0.0000583475
  155  C 11  Y      0.0001490544     0.0001546163     0.0002624023     0.0000564252    -0.0000631036
  156  C 11  Z     -0.0000543439     0.0001113151    -0.0000527879    -0.0000319747    -0.0000238002
  157  C 11  X      0.0000432205    -0.0025973467     0.0053509760     0.0021890344     0.0007862634
  158  C 11  Y     -0.0021567841    -0.0053714395    -0.0033785506     0.0005430297    -0.0008431622
  159  C 11  Z      0.0005689019     0.0013756778    -0.0007070914    -0.0004507810     0.0001495660
  160  C 11 XX      0.0000336974     0.0002555546    -0.0000080531    -0.0000628932    -0.0000473258
  161  C 11 YY      0.0001272791     0.0001582961     0.0001273712    -0.0000119978     0.0000397474
  162  C 11 ZZ      0.0000397940     0.0000850784     0.0000583993    -0.0000062483     0.0000692744
  163  C 11 XY      0.0000245586    -0.0000628337    -0.0001951653    -0.0001039394     0.0000128411
  164  C 11 XZ      0.0000013156    -0.0000293855     0.0000399645     0.0000118326     0.0000334222
  165  C 11 YZ     -0.0000088548     0.0000226765     0.0000841298     0.0000134779    -0.0000000676
  166  C 12  S     -0.0000088910    -0.0001286995     0.0001169920     0.0001130618     0.0001982618
  167  C 12  S      0.0000475948    -0.0001407024     0.0002404015     0.0001505490     0.0000179386
  168  C 12  S      0.0011697860    -0.0050503897     0.0016952285    -0.0000919735     0.0036947533
  169  C 12  X      0.0000372609     0.0000976576     0.0000113825    -0.0000387340    -0.0002515427
  170  C 12  Y     -0.0000222927    -0.0001919136     0.0000219285    -0.0000333124     0.0002382065
  171  C 12  Z     -0.0000112976     0.0000569196    -0.0000174586    -0.0000113932    -0.0000128853
  172  C 12  X      0.0008494988     0.0012197469    -0.0008109668    -0.0009443440     0.0050026325
  173  C 12  Y      0.0009432028    -0.0027759471     0.0017519728     0.0019747414    -0.0047646901
  174  C 12  Z     -0.0004167698    -0.0002411997     0.0000095875     0.0002708597    -0.0004056675
  175  C 12 XX      0.0000193837     0.0000133900     0.0000132862    -0.0000109271     0.0001679379
  176  C 12 YY     -0.0000049229    -0.0002078102     0.0000018397     0.0000505314     0.0000827798
  177  C 12 ZZ     -0.0000288940    -0.0000570897     0.0000698065     0.0000309466     0.0000748105
  178  C 12 XY      0.0000449261     0.0000872449    -0.0000332098    -0.0000225226    -0.0001466797
  179  C 12 XZ     -0.0000326640    -0.0000576776     0.0000195158     0.0000480673    -0.0000169700
  180  C 12 YZ     -0.0000237525    -0.0000285922     0.0000275018     0.0000341629     0.0000642448
  181  C 13  S     -0.0000054024    -0.0000185108     0.0000049644     0.0000265171    -0.0002476905
  182  C 13  S     -0.0000077378    -0.0002138923     0.0000503301     0.0000637625    -0.0000207899
  183  C 13  S     -0.0004681456    -0.0005988250    -0.0008205518     0.0010694199    -0.0075469866
  184  C 13  X      0.0000108741    -0.0000551935    -0.0000108422    -0.0000109265     0.0000551660
  185  C 13  Y     -0.0000075131    -0.0000143965     0.0000165198     0.0000237225    -0.0000606338
  186  C 13  Z      0.0000022003    -0.0000008568     0.0000117304     0.0000010310     0.0000110300
  187  C 13  X     -0.0004398992     0.0005587559    -0.0013443835    -0.0010695387     0.0026159703
  188  C 13  Y     -0.0000932375     0.0003344172    -0.0000037273     0.0002307150    -0.0032820670
  189  C 13  Z      0.0001271624    -0.0000362470     0.0003392217     0.0001678549    -0.0004125699
  190  C 13 XX     -0.0000025574    -0.0000154851    -0.0000123090     0.0000161861    -0.0000611860
  191  C 13 YY      0.0000176204     0.0000174638     0.0000082623    -0.0000015848    -0.0001029801
  192  C 13 ZZ     -0.0000267931    -0.0000671559     0.0000225749     0.0000167711     0.0000505834
  193  C 13 XY     -0.0000115526    -0.0000392413    -0.0000067724    -0.0000049151     0.0001138133
  194  C 13 XZ     -0.0000091070    -0.0000195416     0.0000116866     0.0000107483     0.0000261869
  195  C 13 YZ     -0.0000091241     0.0000075235     0.0000002519    -0.0000028686    -0.0000209505
  196  C 14  S     -0.0000037912    -0.0000048045    -0.0000677165     0.0000011163    -0.0001256829
  197  C 14  S      0.0000013969    -0.0000693641    -0.0000969572     0.0000168047    -0.0001756239
  198  C 14  S      0.0013248932     0.0019754454     0.0012648292     0.0000382090     0.0019949861
  199  C 14  X      0.0000110944     0.0000615237     0.0000239913    -0.0000068195    -0.0000126126
  200  C 14  Y      0.0000040239     0.0000146116     0.0000267623     0.0000241527    -0.0000527864
  201  C 14  Z     -0.0000029553    -0.0000134287    -0.0000156398    -0.0000126020     0.0000099489
  202  C 14  X     -0.0001819966    -0.0003547205    -0.0015526392    -0.0004691422    -0.0002924813
  203  C 14  Y      0.0003183314     0.0011074650    -0.0003794977    -0.0004759470     0.0018125496
  204  C 14  Z      0.0000292106    -0.0002207714     0.0006440894     0.0003231536    -0.0001268597
  205  C 14 XX      0.0000015372    -0.0000193774    -0.0000006175     0.0000052510    -0.0000272073
  206  C 14 YY      0.0000175638     0.0000022785    -0.0000141823     0.0000024761    -0.0000142100
  207  C 14 ZZ     -0.0000208716    -0.0000352004    -0.0000021809     0.0000163645    -0.0000223288
  208  C 14 XY      0.0000080468     0.0000048273     0.0000097415    -0.0000018645     0.0000077459
  209  C 14 XZ     -0.0000093886    -0.0000006475    -0.0000011276     0.0000006092    -0.0000044425
  210  C 14 YZ     -0.0000087486    -0.0000138068     0.0000090406     0.0000080353    -0.0000014875
  211  C 15  S     -0.0000060195     0.0000092465    -0.0002123774    -0.0000460908    -0.0000579401
  212  C 15  S     -0.0001065068     0.0001047386    -0.0000533699     0.0000387209    -0.0000691164
  213  C 15  S     -0.0016146604    -0.0058846962    -0.0052778945    -0.0006662985    -0.0029308881
  214  C 15  X      0.0000579872     0.0000715828     0.0000680945    -0.0000094370     0.0000112447
  215  C 15  Y     -0.0000707008    -0.0000871244    -0.0000510576    -0.0000138915     0.0000278201
  216  C 15  Z      0.0000006131    -0.0000133066     0.0000239992     0.0000098438     0.0000108939
  217  C 15  X      0.0004637680     0.0025532146     0.0023205358     0.0004201615     0.0003993818
  218  C 15  Y      0.0003963913     0.0002380614    -0.0027807885    -0.0010182346     0.0003138128
  219  C 15  Z     -0.0003046787    -0.0006475103    -0.0004345489    -0.0000727288    -0.0003403716
  220  C 15 XX     -0.0000164549    -0.0000652822    -0.0000818789    -0.0000058672     0.0000145771
  221  C 15 YY     -0.0000420426    -0.0000309349    -0.0000698378    -0.0000181915    -0.0000390483
  222  C 15 ZZ     -0.0000538683     0.0000117538     0.0000367419     0.0000342665    -0.0000104393
  223  C 15 XY      0.0000010008     0.0000933162     0.0001003086     0.0000240266    -0.0000023069
  224  C 15 XZ     -0.0000032867    -0.0000072491     0.0000441764     0.0000200001     0.0000089299
  225  C 15 YZ     -0.0000100513    -0.0000109348    -0.0000080875    -0.0000031192     0.0000035318
  226  H 16  S     -0.0000187748    -0.0006433317    -0.0003121371    -0.0000389360     0.0024667704
  227  H 16  S     -0.0002129341    -0.0022781610    -0.0007701152    -0.0015570611    -0.0069395039
  228  H 17  S      0.0001370060     0.0001685363     0.0002150433     0.0002539907     0.0001133077
  229  H 17  S      0.0000742700    -0.0000457890     0.0005132061    -0.0004163560    -0.0000070032
  230  H 18  S     -0.0000769045    -0.0005493129    -0.0000105617    -0.0000997926     0.0001996857
  231  H 18  S     -0.0003096223    -0.0010495198    -0.0000478167     0.0001579924    -0.0005323226
  232  H 19  S      0.0003648016     0.0008050798     0.0004730324     0.0026958849    -0.0001657604
  233  H 19  S     -0.0000587260     0.0017574263     0.0001299224    -0.0066695000    -0.0011948753
  234  H 20  S      0.0001111288    -0.0004339432     0.0002957172     0.0006989005     0.0005031230
  235  H 20  S      0.0005238387    -0.0011386667    -0.0000391067     0.0016093775     0.0012729576
  236  H 21  S      0.0000361803     0.0010145074    -0.0006729668     0.0004543665     0.0006269788
  237  H 21  S     -0.0005297191     0.0009508805     0.0002466184     0.0006281698     0.0005900955
  238  H 22  S      0.0000661665     0.0005086522     0.0001545234    -0.0000220807     0.0001408014
  239  H 22  S      0.0002669129     0.0023536996     0.0004132581    -0.0011569020    -0.0001444762
  240  H 23  S      0.0000726309     0.0001099484    -0.0001065398    -0.0001193975     0.0003565402
  241  H 23  S      0.0003793713     0.0009805003    -0.0001944754     0.0005003584     0.0009496580
  242  H 24  S     -0.0000210903     0.0000866672    -0.0000151483    -0.0000320959    -0.0000456270
  243  H 24  S      0.0000298660     0.0002342369    -0.0000658640    -0.0002263560    -0.0000688936
  244  H 25  S     -0.0000067879     0.0000723426     0.0000858797     0.0000009242     0.0001549057
  245  H 25  S      0.0000039336     0.0001573800     0.0000943830    -0.0000244692     0.0002292576
  246  H 26  S     -0.0000538875    -0.0001114655    -0.0000344474    -0.0000224150     0.0000382724
  247  H 26  S      0.0000142056    -0.0002837678    -0.0000384681     0.0000354085     0.0001477124

                          6                7                8                9               10
                  -10.6054795607   -10.6044745522   -10.6013578162   -10.6006244509   -10.5929454728
    1  C  1  S     -0.9862906240     0.0045312813    -0.0019566290     0.0423708639     0.0009615285
    2  C  1  S     -0.0431861196    -0.0018038747     0.0000038453     0.0022796588     0.0005326065
    3  C  1  S      0.0165635685     0.0252888686    -0.0140668887    -0.0219022166     0.0001395945
    4  C  1  X      0.0004404431     0.0002048789     0.0000031082     0.0003380149     0.0000524475
    5  C  1  Y     -0.0006728241     0.0000736781    -0.0001661881    -0.0006556118     0.0000308603
    6  C  1  Z      0.0005651669     0.0000876704     0.0000477562     0.0000169032    -0.0000189443
    7  C  1  X      0.0082485096    -0.0148344019     0.0042825438     0.0315256339     0.0021035203
    8  C  1  Y     -0.0077228602    -0.0012027039    -0.0016326866    -0.0298838494    -0.0001165468
    9  C  1  Z     -0.0034764574     0.0026534412    -0.0000514971    -0.0043179183    -0.0016323122
   10  C  1 XX     -0.0014902953     0.0007071712     0.0000722583     0.0014827725    -0.0001478357
   11  C  1 YY     -0.0024383757    -0.0001886411    -0.0000028488     0.0013935915    -0.0001172153
   12  C  1 ZZ     -0.0000381552    -0.0004673628    -0.0001020188     0.0001574625    -0.0000625133
   13  C  1 XY      0.0012179606    -0.0000271701     0.0000238505    -0.0014924432     0.0001960676
   14  C  1 XZ      0.0006623347     0.0000099136     0.0000803233    -0.0002219078     0.0002709273
   15  C  1 YZ      0.0006130758    -0.0000575677    -0.0000817650     0.0002158336    -0.0001997218
   16  C  2  S      0.0119118743    -0.0003839864     0.0000783989    -0.0007498512     0.0003299768
   17  C  2  S      0.0011465391    -0.0003155994    -0.0017973356     0.0007282393     0.0005036096
   18  C  2  S     -0.0297055389    -0.0090543038     0.0258010656     0.0039937681     0.0006524572
   19  C  2  X      0.0005692937     0.0000404084     0.0000278107     0.0006596709     0.0000146795
   20  C  2  Y     -0.0016476633     0.0001379927     0.0000828908    -0.0000062938    -0.0000551625
   21  C  2  Z      0.0001372683    -0.0000457955     0.0001742432    -0.0004441569     0.0000650432
   22  C  2  X     -0.0209615289     0.0013699894    -0.0116234755    -0.0329725839     0.0054846624
   23  C  2  Y     -0.0154079586    -0.0006595083    -0.0022174661    -0.0208362491     0.0033103844
   24  C  2  Z      0.0194419129     0.0001197593     0.0013323903     0.0262600376    -0.0055271398
   25  C  2 XX      0.0000596052     0.0002047276     0.0006031471     0.0000758556    -0.0001720056
   26  C  2 YY      0.0022212490    -0.0000083895    -0.0002521163    -0.0001152958     0.0000468113
   27  C  2 ZZ      0.0003568405    -0.0002267133    -0.0003396293     0.0000185896    -0.0002951409
   28  C  2 XY     -0.0001366659    -0.0000385380     0.0001457468    -0.0000450232     0.0000315546
   29  C  2 XZ      0.0000816725     0.0001163673     0.0000061334     0.0002089804     0.0003423296
   30  C  2 YZ     -0.0010869159    -0.0000857014    -0.0001360892     0.0002000401     0.0000496531
   31  C  3  S      0.0699202648    -0.0522801702     0.0003792124     0.0000066877     0.0085093813
   32  C  3  S      0.0000752821     0.0017792370    -0.0007132861    -0.0004889129    -0.0012393882
   33  C  3  S      0.0191559747    -0.0245757281     0.0007984502     0.0285350547    -0.0055161240
   34  C  3  X      0.0010356382     0.0003271665    -0.0002723947     0.0006880240    -0.0001341760
   35  C  3  Y     -0.0000895590     0.0004975971     0.0000834353    -0.0003460274     0.0004203135
   36  C  3  Z     -0.0004317517     0.0003645048    -0.0003620981    -0.0001766148     0.0005550257
   37  C  3  X     -0.0011062227    -0.0064279353     0.0039793541     0.0023323495     0.0010398669
   38  C  3  Y      0.0079788559    -0.0090610394     0.0014292805     0.0118534944     0.0001053199
   39  C  3  Z     -0.0083114899     0.0083397192    -0.0034091749    -0.0083425007    -0.0056647109
   40  C  3 XX      0.0014357151    -0.0006846948     0.0002214277    -0.0001731404     0.0001645074
   41  C  3 YY     -0.0003145927     0.0005506361     0.0001585947    -0.0000668152     0.0014798179
   42  C  3 ZZ      0.0003985098    -0.0008223826     0.0005398653     0.0000335011     0.0000859150
   43  C  3 XY      0.0004760992    -0.0000286404    -0.0000212520     0.0003384768    -0.0003714539
   44  C  3 XZ     -0.0009553276    -0.0009203745     0.0003049047     0.0001434306    -0.0001133307
   45  C  3 YZ     -0.0001308295    -0.0002110276    -0.0003934353     0.0000312142     0.0007666609
   46  C  4  S      0.0084053199     0.9760482498    -0.1558499439     0.0003853914     0.0008282379
   47  C  4  S      0.0019248151     0.0420409166    -0.0079044848    -0.0005955819     0.0005862324
   48  C  4  S     -0.0226706708    -0.0330813514     0.0221432368    -0.0109625835    -0.0021192564
   49  C  4  X     -0.0001229636     0.0014826030    -0.0000842283     0.0001113414    -0.0000556010
   50  C  4  Y      0.0000337875     0.0010407436    -0.0019469289    -0.0001906772    -0.0000140714
   51  C  4  Z     -0.0001907733     0.0004690304     0.0008904962    -0.0002637373    -0.0002246021
   52  C  4  X     -0.0073766628    -0.0022671191     0.0008355678    -0.0018678859    -0.0014760650
   53  C  4  Y     -0.0071953098    -0.0046546190     0.0041882393    -0.0044354680    -0.0023515408
   54  C  4  Z     -0.0028651242     0.0015533045    -0.0020467529    -0.0018372220    -0.0015687254
   55  C  4 XX     -0.0004512544    -0.0000620268     0.0000934083     0.0001876872     0.0001111899
   56  C  4 YY      0.0001787579     0.0014923857    -0.0016661058    -0.0002235473    -0.0001935702
   57  C  4 ZZ      0.0002645761     0.0004295712    -0.0003310703    -0.0003466103    -0.0001647843
   58  C  4 XY     -0.0002227659     0.0004639972     0.0000724650     0.0000187640    -0.0000680334
   59  C  4 XZ     -0.0003543521     0.0008238961    -0.0003216909    -0.0001085509    -0.0001649111
   60  C  4 YZ      0.0000757313     0.0000303344     0.0007503656    -0.0000892273    -0.0003252197
   61  C  5  S     -0.0004972670     0.1554102717     0.9773110772     0.0023630680     0.0012605182
   62  C  5  S      0.0001377429     0.0055108367     0.0423978384    -0.0000586583     0.0005720534
   63  C  5  S      0.0174763872     0.0102591744    -0.0381536692     0.0130065480    -0.0025209577
   64  C  5  X     -0.0001387212     0.0003561067     0.0013210318    -0.0001171878    -0.0000447783
   65  C  5  Y     -0.0000394994     0.0017305203    -0.0008376253     0.0001883233    -0.0001721246
   66  C  5  Z      0.0001831372    -0.0004639508     0.0013712908     0.0000433171    -0.0001994964
   67  C  5  X      0.0035183960    -0.0004188236    -0.0023758053     0.0032745402    -0.0015461630
   68  C  5  Y     -0.0020338061    -0.0031442440     0.0050100999    -0.0019979262     0.0005609090
   69  C  5  Z      0.0047861221     0.0004050936    -0.0028358610     0.0052979090    -0.0028645554
   70  C  5 XX     -0.0002343732     0.0000623530    -0.0001115625    -0.0001596895     0.0001236958
   71  C  5 YY      0.0000038926    -0.0012778758     0.0013707681     0.0000970844     0.0000905466
   72  C  5 ZZ      0.0002126314    -0.0001110449     0.0009751976    -0.0000455499    -0.0004901184
   73  C  5 XY      0.0001108341    -0.0001914995     0.0002649572     0.0000869511    -0.0000857571
   74  C  5 XZ     -0.0000975172     0.0001138701     0.0009478086     0.0000363516    -0.0001595049
   75  C  5 YZ      0.0001108383     0.0005828571    -0.0007876230    -0.0000179798    -0.0000102184
   76  C  6  S      0.0023450115    -0.0055640292    -0.0149856068    -0.0005493495     0.0070838884
   77  C  6  S      0.0007286885    -0.0001951389     0.0031248173     0.0011437638    -0.0012707194
   78  C  6  S     -0.0123437812    -0.0016137012    -0.0205224695    -0.0304725791    -0.0041346078
   79  C  6  X     -0.0004880951    -0.0000345750     0.0005817393    -0.0004058746    -0.0000894888
   80  C  6  Y      0.0002834453    -0.0002338388     0.0000739608     0.0000588440     0.0000206930
   81  C  6  Z      0.0000571341    -0.0000591835     0.0007183750     0.0002435039     0.0007736752
   82  C  6  X      0.0013076989     0.0025371314    -0.0062471381    -0.0053096241     0.0014353712
   83  C  6  Y      0.0101735661    -0.0008844500     0.0112356362     0.0127804023    -0.0049737481
   84  C  6  Z     -0.0001405642    -0.0016122039    -0.0015313818    -0.0015204831    -0.0031474987
   85  C  6 XX     -0.0000873994    -0.0000410373    -0.0005093345     0.0000378207     0.0001186412
   86  C  6 YY     -0.0005683367     0.0005685825    -0.0002718742     0.0000632366     0.0001220828
   87  C  6 ZZ      0.0001764515    -0.0001392614    -0.0003462544     0.0001850319     0.0015475095
   88  C  6 XY      0.0004681618    -0.0000171901    -0.0007735975     0.0002282170     0.0001102176
   89  C  6 XZ     -0.0002131277    -0.0000438250    -0.0006739043    -0.0001856826    -0.0002003100
   90  C  6 YZ     -0.0000144625    -0.0000630323    -0.0008634043    -0.0000457994    -0.0008269046
   91  C  7  S     -0.0004108820     0.0005901870     0.0010482004    -0.0007012559    -0.9896144917
   92  C  7  S      0.0007076582    -0.0008352312    -0.0005831107    -0.0001797268    -0.0442267858
   93  C  7  S     -0.0049695646     0.0127982582     0.0110123740    -0.0001883954     0.0466445975
   94  C  7  X     -0.0000476091     0.0001633363     0.0001218705    -0.0001906638    -0.0003860095
   95  C  7  Y      0.0004997483    -0.0004411563     0.0002250990     0.0005194630     0.0004831962
   96  C  7  Z      0.0000754060    -0.0001619919    -0.0003785325    -0.0001740468     0.0013814470
   97  C  7  X     -0.0049024461    -0.0021436263    -0.0017994714     0.0018587014     0.0015519987
   98  C  7  Y      0.0021178679    -0.0035781406    -0.0012439250     0.0035425097    -0.0016630193
   99  C  7  Z      0.0010341061    -0.0059593986    -0.0053183124    -0.0009267350    -0.0036380287
  100  C  7 XX     -0.0002090206    -0.0000307556    -0.0000130330    -0.0000149633    -0.0006102504
  101  C  7 YY     -0.0001165834     0.0001513395    -0.0001442293    -0.0001721444    -0.0003677377
  102  C  7 ZZ     -0.0001171997     0.0004296063     0.0005332884     0.0000387774    -0.0008104991
  103  C  7 XY      0.0001504160     0.0000298299     0.0000197546    -0.0001720882     0.0000037224
  104  C  7 XZ      0.0003633453     0.0000904484     0.0000657552     0.0000698016     0.0000399325
  105  C  7 YZ     -0.0003112146     0.0004911235     0.0001008650    -0.0001199980    -0.0001689897
  106  C  8  S      0.0012963761     0.0002814348    -0.0000501832    -0.0009789296     0.0001239349
  107  C  8  S     -0.0008327089    -0.0003756083     0.0005432688    -0.0004920805    -0.0000170822
  108  C  8  S      0.0237873931     0.0011549658    -0.0006037970     0.0238595565    -0.0046202759
  109  C  8  X     -0.0001082550    -0.0000601186     0.0001592546    -0.0001731808     0.0000470206
  110  C  8  Y     -0.0002378799    -0.0000355550    -0.0000768244    -0.0004789928    -0.0000201298
  111  C  8  Z      0.0001298139    -0.0000627091     0.0000880801     0.0003047561    -0.0001367744
  112  C  8  X     -0.0217947015    -0.0023360543     0.0023447032    -0.0220147827     0.0037766039
  113  C  8  Y     -0.0148083286    -0.0016360253     0.0007184581    -0.0160627247     0.0034371809
  114  C  8  Z      0.0182097388     0.0023747574     0.0000557762     0.0194552861    -0.0026180708
  115  C  8 XX     -0.0002097539    -0.0000060190    -0.0000934898     0.0000816907     0.0000314247
  116  C  8 YY     -0.0002998106    -0.0000427899     0.0000903071     0.0001314395     0.0000284090
  117  C  8 ZZ     -0.0001949136    -0.0000803355     0.0001294173     0.0001202372     0.0000300579
  118  C  8 XY     -0.0000388240     0.0000269598    -0.0001163865     0.0001224208     0.0000737028
  119  C  8 XZ      0.0001937605    -0.0000016205     0.0000625600    -0.0000979876    -0.0000722723
  120  C  8 YZ      0.0001601519    -0.0000156839    -0.0000689241    -0.0001174203    -0.0000355085
  121  N  9  S      0.0000119526     0.0000039771    -0.0000011973     0.0000173546    -0.0000012061
  122  N  9  S     -0.0006634179    -0.0001685628     0.0000811070    -0.0008737693     0.0001103927
  123  N  9  S      0.0191031335     0.0029683117    -0.0013799028     0.0205796232    -0.0033233868
  124  N  9  X      0.0000468245    -0.0000256314    -0.0000366168    -0.0001267226    -0.0000206045
  125  N  9  Y     -0.0000463672    -0.0000181344     0.0000136426    -0.0001429140    -0.0000534919
  126  N  9  Z     -0.0000183057    -0.0000176403    -0.0000648375     0.0000882765    -0.0000366661
  127  N  9  X     -0.0028782605    -0.0006026267    -0.0001521492    -0.0033464260     0.0005259315
  128  N  9  Y     -0.0031460542    -0.0005228944     0.0002272979    -0.0031879709     0.0001984905
  129  N  9  Z      0.0029010499     0.0003233574    -0.0005802510     0.0029659680    -0.0008151942
  130  N  9 XX     -0.0001396662    -0.0000231957     0.0000423108    -0.0002254533     0.0000193665
  131  N  9 YY     -0.0000643367    -0.0000307500     0.0000231226    -0.0001560586     0.0000505065
  132  N  9 ZZ     -0.0001144849    -0.0000618141    -0.0000041362    -0.0002084970    -0.0000151392
  133  N  9 XY      0.0001258329     0.0000311969     0.0000115337     0.0000487138    -0.0000038823
  134  N  9 XZ     -0.0000928773    -0.0000087514     0.0000040456    -0.0000054553     0.0000505890
  135  N  9 YZ     -0.0001203908    -0.0000061172     0.0000144743    -0.0000382098     0.0000232100
  136  C 10  S     -0.0420055649     0.0009770676     0.0021987252    -0.9886079231     0.0007598955
  137  C 10  S     -0.0009002288     0.0006552910    -0.0000753667    -0.0411468639    -0.0001966331
  138  C 10  S     -0.0370393360    -0.0037019512     0.0016083646     0.0067717444     0.0001866689
  139  C 10  X     -0.0008578168    -0.0002132515    -0.0000424094    -0.0000475490     0.0000398331
  140  C 10  Y      0.0007559976    -0.0000202187    -0.0000467710     0.0000477828     0.0000127727
  141  C 10  Z      0.0001322059     0.0000515235    -0.0000878419    -0.0000074899    -0.0001522599
  142  C 10  X     -0.0076683223     0.0065472454    -0.0015295366     0.0156365199    -0.0005552098
  143  C 10  Y      0.0094425624     0.0048681445    -0.0009296430    -0.0160700701    -0.0017067662
  144  C 10  Z      0.0014698005    -0.0019204180     0.0007924991    -0.0019872498     0.0013950307
  145  C 10 XX      0.0013694678    -0.0000547403     0.0000398481    -0.0019922531    -0.0000324442
  146  C 10 YY      0.0012731826     0.0000520992    -0.0000239690    -0.0021253970     0.0000524029
  147  C 10 ZZ      0.0003514081     0.0001351168    -0.0000499823     0.0005616189    -0.0000393689
  148  C 10 XY     -0.0013587935     0.0000723853    -0.0000359063     0.0005363910    -0.0000576924
  149  C 10 XZ     -0.0002461204    -0.0000234101     0.0000183100     0.0009482409    -0.0000203080
  150  C 10 YZ      0.0002600265     0.0000575099    -0.0000187484     0.0004539813     0.0000157182
  151  C 11  S     -0.0009576717    -0.0002758023     0.0000386746    -0.0154162622     0.0001239011
  152  C 11  S      0.0000322926    -0.0003152491     0.0000516406     0.0002388881     0.0000499676
  153  C 11  S      0.0231853214    -0.0061216228    -0.0006096156    -0.0158941549     0.0012998623
  154  C 11  X     -0.0001795287     0.0001866190     0.0000457287    -0.0016343658    -0.0000565296
  155  C 11  Y      0.0003183505    -0.0000766030    -0.0000755630    -0.0003388354     0.0000197303
  156  C 11  Z      0.0000645833    -0.0000776507    -0.0000178645     0.0006053936     0.0000281743
  157  C 11  X     -0.0014706694     0.0005722017    -0.0014598257    -0.0006503524    -0.0001657825
  158  C 11  Y     -0.0135999958     0.0019577907     0.0012194204     0.0033838211    -0.0002978958
  159  C 11  Z      0.0024792907    -0.0006719508     0.0002093071    -0.0005005201    -0.0002375859
  160  C 11 XX     -0.0000755644    -0.0000801376    -0.0000036110     0.0020259493     0.0000607719
  161  C 11 YY     -0.0001113208    -0.0000621759    -0.0000140843     0.0001781500     0.0000243686
  162  C 11 ZZ      0.0000042877    -0.0000932969    -0.0000115918     0.0002869372    -0.0000015475
  163  C 11 XY     -0.0000068571     0.0000628073     0.0000666840     0.0003772588    -0.0000049104
  164  C 11 XZ      0.0000504910     0.0000150434     0.0000035802    -0.0007739514     0.0000238796
  165  C 11 YZ      0.0000571534     0.0000059955    -0.0000153655    -0.0001393045     0.0000274708
  166  C 12  S     -0.0011759778     0.0002303636     0.0000013694    -0.0195672155    -0.0004577899
  167  C 12  S     -0.0000570204     0.0001594325    -0.0000637728     0.0000092735    -0.0000702719
  168  C 12  S      0.0261055250     0.0050767119    -0.0002606780    -0.0149880826    -0.0018438425
  169  C 12  X     -0.0002914664    -0.0000276579    -0.0000125165     0.0003226165     0.0000275619
  170  C 12  Y      0.0002951152     0.0000302409     0.0000434654     0.0017340915    -0.0000320073
  171  C 12  Z      0.0000475967     0.0000522413     0.0000082205    -0.0004164986    -0.0000249307
  172  C 12  X      0.0131548809     0.0000809531     0.0003351472    -0.0034378719    -0.0006345147
  173  C 12  Y      0.0015815169     0.0039479209    -0.0016045857     0.0000332736    -0.0009987824
  174  C 12  Z     -0.0046591289    -0.0011265996     0.0000316041     0.0010584015     0.0001658789
  175  C 12 XX     -0.0001096548    -0.0000201740     0.0000022956     0.0001588518    -0.0000318389
  176  C 12 YY     -0.0000516375     0.0001262011    -0.0000438399     0.0021283707    -0.0000558865
  177  C 12 ZZ      0.0000179872     0.0000717723    -0.0000239719     0.0001615055     0.0000184889
  178  C 12 XY     -0.0000086490     0.0000159941    -0.0000390903     0.0003300772     0.0000010235
  179  C 12 XZ      0.0000028567    -0.0000228100    -0.0000019596    -0.0000978055    -0.0000155359
  180  C 12 YZ     -0.0000071385    -0.0000514049    -0.0000029209    -0.0005441195    -0.0000217840
  181  C 13  S     -0.0004657980     0.0001672784    -0.0000613824    -0.0012445759    -0.0000995978
  182  C 13  S      0.0000140104     0.0001711764    -0.0000407306     0.0005658684    -0.0000536742
  183  C 13  S     -0.0216282006     0.0001121638    -0.0003251056     0.0040980848     0.0006087978
  184  C 13  X      0.0001563161     0.0000286738     0.0000200453     0.0001883069    -0.0000135258
  185  C 13  Y     -0.0001423866     0.0000203279    -0.0000224963     0.0000034070     0.0000069978
  186  C 13  Z     -0.0000139625    -0.0000189597    -0.0000025003    -0.0000625552     0.0000208083
  187  C 13  X     -0.0004866233    -0.0012391338     0.0009077352    -0.0031741717     0.0002536489
  188  C 13  Y     -0.0088944767    -0.0004065105    -0.0000871108    -0.0006033301     0.0004172063
  189  C 13  Z      0.0017820620     0.0006011887    -0.0002168926     0.0011315388    -0.0001369612
  190  C 13 XX     -0.0000522107     0.0000218987    -0.0000141429    -0.0001654025    -0.0000049023
  191  C 13 YY     -0.0000867382     0.0000124205    -0.0000071931    -0.0002560832     0.0000080086
  192  C 13 ZZ      0.0000473629     0.0000284207    -0.0000068469     0.0001393372    -0.0000047546
  193  C 13 XY      0.0000651632     0.0000059078     0.0000138144     0.0000908006    -0.0000150410
  194  C 13 XZ      0.0000169541    -0.0000134332    -0.0000046103     0.0001086621    -0.0000050088
  195  C 13 YZ      0.0000084446     0.0000094379     0.0000005385     0.0000687069    -0.0000001135
  196  C 14  S     -0.0002113689     0.0000846361     0.0000112949     0.0006361094    -0.0000609393
  197  C 14  S     -0.0002638011     0.0000927860     0.0000020934     0.0006032312    -0.0000203426
  198  C 14  S      0.0162373765    -0.0001241746    -0.0005775542     0.0026798860    -0.0003769427
  199  C 14  X     -0.0000030608    -0.0000329311    -0.0000081347    -0.0002061714     0.0000148013
  200  C 14  Y     -0.0000133558    -0.0000072058    -0.0000160713     0.0002058531     0.0000060856
  201  C 14  Z      0.0000162348     0.0000241873     0.0000059590     0.0000250090     0.0000045887
  202  C 14  X     -0.0048457161    -0.0002427433     0.0006337382     0.0005067190     0.0000940344
  203  C 14  Y      0.0047545116    -0.0007406672     0.0002292666    -0.0004840167     0.0000007471
  204  C 14  Z      0.0005542794     0.0001302053    -0.0002510769    -0.0000946657    -0.0000803370
  205  C 14 XX     -0.0000035873     0.0000293996    -0.0000025800     0.0001449892    -0.0000060272
  206  C 14 YY     -0.0000160819    -0.0000021597     0.0000048740     0.0001370614    -0.0000026983
  207  C 14 ZZ     -0.0000288764     0.0000105059    -0.0000071809     0.0002347791     0.0000002638
  208  C 14 XY      0.0000719689    -0.0000042455     0.0000014962     0.0000635523    -0.0000004555
  209  C 14 XZ     -0.0000257848     0.0000050250     0.0000000377     0.0000224954     0.0000017984
  210  C 14 YZ     -0.0000359488     0.0000054387    -0.0000015876     0.0000006218    -0.0000040309
  211  C 15  S     -0.0004297934     0.0000402547     0.0000755509    -0.0009829277    -0.0000178293
  212  C 15  S     -0.0000570111    -0.0000557198    -0.0000162225     0.0005762578     0.0000258525
  213  C 15  S     -0.0203456493     0.0034231225     0.0017579967     0.0045853129    -0.0005320722
  214  C 15  X      0.0001452186    -0.0000302337    -0.0000081313    -0.0000034460     0.0000071615
  215  C 15  Y     -0.0001268347     0.0000537556     0.0000143056    -0.0001854471    -0.0000071891
  216  C 15  Z     -0.0000267503     0.0000187833     0.0000030536     0.0000222989     0.0000053380
  217  C 15  X      0.0081719980    -0.0012387347    -0.0009478761     0.0005575197     0.0002716586
  218  C 15  Y      0.0005976881     0.0001164421     0.0009205122     0.0035511437    -0.0001668449
  219  C 15  Z     -0.0024452185     0.0003496159     0.0001221527    -0.0007342746     0.0000366945
  220  C 15 XX     -0.0000958278     0.0000284387     0.0000302000    -0.0002510870    -0.0000104804
  221  C 15 YY     -0.0000410783     0.0000316492     0.0000113661    -0.0001755252    -0.0000018640
  222  C 15 ZZ      0.0000200286    -0.0000249798    -0.0000218968     0.0001364547     0.0000104479
  223  C 15 XY      0.0000611454    -0.0000468625    -0.0000354938     0.0000881429     0.0000190748
  224  C 15 XZ      0.0000198752    -0.0000029100    -0.0000115565     0.0001289970    -0.0000006933
  225  C 15 YZ      0.0000088215     0.0000068540     0.0000027558     0.0000484676     0.0000083743
  226  H 16  S      0.0005220214    -0.0005568630     0.0003726750     0.0010350159     0.0009877560
  227  H 16  S      0.0020124372    -0.0018813987     0.0017597225     0.0015870818     0.0024018472
  228  H 17  S     -0.0003523605    -0.0028999434     0.0001475423    -0.0003387112    -0.0003641985
  229  H 17  S     -0.0007219531     0.0070947422    -0.0026350781    -0.0006774377    -0.0010882493
  230  H 18  S      0.0001373654    -0.0008291379    -0.0028690079     0.0005564568    -0.0003724707
  231  H 18  S     -0.0000600182    -0.0004504267     0.0075824866     0.0007971574    -0.0010511714
  232  H 19  S     -0.0007333874     0.0002120193    -0.0008136399    -0.0004202411     0.0010746233
  233  H 19  S     -0.0024811268     0.0008307091    -0.0017151897    -0.0011626301     0.0023486365
  234  H 20  S     -0.0005451968    -0.0010850566    -0.0008793330     0.0003626110     0.0011279743
  235  H 20  S     -0.0014173983    -0.0004834012    -0.0006167326     0.0006816184    -0.0082019676
  236  H 21  S      0.0008762680     0.0003614184     0.0002647996    -0.0003911909     0.0009584349
  237  H 21  S      0.0011145370     0.0012108045     0.0007381921    -0.0005717481    -0.0087260616
  238  H 22  S      0.0012446860    -0.0002350242    -0.0001315212    -0.0000898146     0.0000218933
  239  H 22  S      0.0029337022     0.0001292566    -0.0002475955     0.0018670501    -0.0000474720
  240  H 23  S      0.0012797106    -0.0001346984     0.0001339876     0.0000246297    -0.0000417622
  241  H 23  S      0.0017443385     0.0006297610    -0.0006032954     0.0008656242    -0.0004020424
  242  H 24  S     -0.0004686219    -0.0001085435     0.0000209700    -0.0004841176     0.0000426036
  243  H 24  S     -0.0006373641    -0.0003302069     0.0001554208    -0.0012531260     0.0001136328
  244  H 25  S      0.0003780444    -0.0000549682    -0.0000220604    -0.0002756258     0.0000076316
  245  H 25  S      0.0003520973    -0.0000768335    -0.0000295074    -0.0006366344     0.0000103147
  246  H 26  S     -0.0004144993     0.0000404788     0.0000289469    -0.0004896000    -0.0000026911
  247  H 26  S     -0.0006795671     0.0000163814     0.0000797254    -0.0013887733    -0.0000134104

                         11               12               13               14               15
                  -10.5849335146   -10.5842095052   -10.5823313549   -10.5816451151   -10.5802581307
    1  C  1  S      0.0005413881     0.0001813783     0.0004694016    -0.0001321499    -0.0001812960
    2  C  1  S     -0.0001082456    -0.0001822997    -0.0003318206     0.0001772251    -0.0000190453
    3  C  1  S      0.0045286354    -0.0107972622    -0.0008788454    -0.0029404926    -0.0113163153
    4  C  1  X     -0.0005429405     0.0002290379    -0.0002392027     0.0000535113    -0.0000619455
    5  C  1  Y      0.0000715725     0.0001777129     0.0001682132    -0.0000841204    -0.0004121125
    6  C  1  Z      0.0002711836    -0.0001523604     0.0000218303     0.0000196251     0.0001185113
    7  C  1  X      0.0203358167    -0.0099870852     0.0034549234    -0.0003388312    -0.0030553064
    8  C  1  Y     -0.0025826785     0.0002969011    -0.0074071568     0.0046998358     0.0207652516
    9  C  1  Z     -0.0075906223     0.0040945414     0.0006464732    -0.0010944505    -0.0046678219
   10  C  1 XX      0.0000288582     0.0000294910    -0.0001564965     0.0000821738     0.0002217408
   11  C  1 YY     -0.0003876894     0.0001405479     0.0000113199    -0.0000457296     0.0000934108
   12  C  1 ZZ     -0.0000170911    -0.0000874214    -0.0001061192     0.0000536046     0.0000241249
   13  C  1 XY     -0.0000498524    -0.0000213986    -0.0000283767     0.0000382766     0.0000388108
   14  C  1 XZ     -0.0000157854    -0.0000182115     0.0000187695    -0.0000072536    -0.0000457169
   15  C  1 YZ      0.0000313665     0.0000408994     0.0000085142    -0.0000010487    -0.0001160380
   16  C  2  S      0.0001071271    -0.0000843961    -0.0000761904     0.0000731717     0.0003898693
   17  C  2  S     -0.0000949988    -0.0000710401     0.0002551525    -0.0002155651    -0.0005080176
   18  C  2  S     -0.0066322753     0.0046446636    -0.0010182797    -0.0001689842    -0.0070233560
   19  C  2  X      0.0000982439    -0.0000372826     0.0000733409    -0.0000730958    -0.0003154096
   20  C  2  Y      0.0000952204    -0.0000826495    -0.0000491252     0.0000606683     0.0002163794
   21  C  2  Z     -0.0000532935    -0.0000178844    -0.0000623422     0.0000190114     0.0000008596
   22  C  2  X     -0.0117694951     0.0043906199    -0.0051490065     0.0016697006     0.0047138137
   23  C  2  Y     -0.0015431918    -0.0020343262    -0.0046203302     0.0017498405     0.0085031539
   24  C  2  Z      0.0059335942    -0.0008851034     0.0050198144    -0.0018848626    -0.0063854079
   25  C  2 XX      0.0000074372    -0.0000373535    -0.0000176066    -0.0000147942    -0.0001056218
   26  C  2 YY     -0.0000043016     0.0000651535     0.0000838683    -0.0000451904    -0.0002402016
   27  C  2 ZZ      0.0000003596    -0.0000378268     0.0000425636    -0.0000439275    -0.0001363088
   28  C  2 XY      0.0001602024    -0.0001000441    -0.0000121374     0.0000224789     0.0001029338
   29  C  2 XZ     -0.0000377600     0.0000534352     0.0000620095    -0.0000315582    -0.0000213638
   30  C  2 YZ     -0.0000451148    -0.0000097999    -0.0000169189    -0.0000043066     0.0000786872
   31  C  3  S     -0.0000527024     0.0003475559     0.0000600176     0.0000426621    -0.0000274094
   32  C  3  S     -0.0005969436     0.0001637084    -0.0001042301    -0.0001367459    -0.0004300938
   33  C  3  S      0.0176069691    -0.0080534814     0.0020910993     0.0016332828     0.0060522637
   34  C  3  X      0.0004600141    -0.0003340886     0.0000289403     0.0000280061     0.0001598089
   35  C  3  Y     -0.0000829086     0.0001926275     0.0000277131     0.0000118045    -0.0000276425
   36  C  3  Z      0.0000525865     0.0000229013    -0.0000025143     0.0000361895     0.0000756618
   37  C  3  X      0.0034036585    -0.0003320498    -0.0002431807     0.0008950180     0.0032897721
   38  C  3  Y      0.0036622213    -0.0028648269     0.0012332723    -0.0008235829    -0.0032374332
   39  C  3  Z     -0.0063812908     0.0028475261    -0.0009101265    -0.0005772570    -0.0013273251
   40  C  3 XX      0.0001038550    -0.0000631283    -0.0000082368     0.0000126627     0.0001167069
   41  C  3 YY     -0.0001324898    -0.0000241806    -0.0000258536    -0.0000492876    -0.0001557091
   42  C  3 ZZ      0.0000768934    -0.0000524789     0.0000031813    -0.0000088533    -0.0000196881
   43  C  3 XY      0.0000937112     0.0000197655     0.0000744760    -0.0000401290    -0.0001986037
   44  C  3 XZ     -0.0000613203    -0.0000143425    -0.0000048854    -0.0000095055    -0.0000466673
   45  C  3 YZ     -0.0000213624    -0.0000499533    -0.0000250027     0.0000061475     0.0000690364
   46  C  4  S      0.0002647932     0.0000339850     0.0000194292     0.0000792950     0.0002733050
   47  C  4  S     -0.0003158095     0.0000190315     0.0000332791    -0.0000942513    -0.0003736385
   48  C  4  S     -0.0046782882     0.0040509796    -0.0024094536     0.0006598329     0.0027560426
   49  C  4  X     -0.0000630586    -0.0000112376     0.0000084026    -0.0000323099    -0.0001023303
   50  C  4  Y     -0.0000548328     0.0000264651    -0.0000079945    -0.0000025597    -0.0000450770
   51  C  4  Z     -0.0001897253     0.0001287761    -0.0000148801    -0.0000109322    -0.0000114781
   52  C  4  X     -0.0011864458     0.0009362994    -0.0004431265     0.0000581455     0.0002440035
   53  C  4  Y     -0.0007963703     0.0014049299    -0.0008950605     0.0005195346     0.0019552327
   54  C  4  Z     -0.0012488987     0.0005686102    -0.0001907368    -0.0001562482    -0.0005086724
   55  C  4 XX      0.0000409352    -0.0000340553     0.0000105959    -0.0000103768    -0.0000493997
   56  C  4 YY     -0.0001181017     0.0000528228    -0.0000081910    -0.0000216472    -0.0000740025
   57  C  4 ZZ     -0.0001409987     0.0000809279    -0.0000008509    -0.0000199317    -0.0000894849
   58  C  4 XY      0.0000113466     0.0000407878     0.0000046271     0.0000050778    -0.0000088096
   59  C  4 XZ     -0.0000990083     0.0000480041    -0.0000156687    -0.0000141147    -0.0000420778
   60  C  4 YZ     -0.0000147494     0.0000056914     0.0000013716     0.0000053018     0.0000070288
   61  C  5  S     -0.0000261331    -0.0000157471     0.0000776246    -0.0000168041     0.0000543425
   62  C  5  S      0.0000179737     0.0000423694    -0.0000694259     0.0000222463    -0.0000592319
   63  C  5  S      0.0040156459    -0.0033369297     0.0022074368    -0.0006008262    -0.0014812545
   64  C  5  X     -0.0000026733    -0.0000039670    -0.0000403740     0.0000159695     0.0000318124
   65  C  5  Y      0.0000236733     0.0000158540     0.0000164992     0.0000006951     0.0000265195
   66  C  5  Z      0.0000290991     0.0000043327     0.0000026379     0.0000056319     0.0000136392
   67  C  5  X      0.0011448988    -0.0006722115     0.0004499424     0.0000020627     0.0003731509
   68  C  5  Y      0.0003238352     0.0003578530    -0.0006404342     0.0004288477     0.0016030715
   69  C  5  Z      0.0011948819    -0.0009520650     0.0008619972    -0.0002329543    -0.0006645913
   70  C  5 XX      0.0000009481     0.0000079182    -0.0000408490     0.0000225794     0.0000663671
   71  C  5 YY      0.0000606870    -0.0000359740     0.0000066662     0.0000022561    -0.0000222446
   72  C  5 ZZ     -0.0000194529     0.0000199870    -0.0000111432     0.0000003183    -0.0000269348
   73  C  5 XY      0.0000457871    -0.0000212749     0.0000009781     0.0000065788     0.0000324478
   74  C  5 XZ     -0.0000009569    -0.0000067250     0.0000004969    -0.0000010842     0.0000049660
   75  C  5 YZ      0.0000137595     0.0000067286    -0.0000002868     0.0000030506     0.0000154099
   76  C  6  S     -0.0000941623     0.0000521012     0.0000579899    -0.0000490840    -0.0001259098
   77  C  6  S      0.0005124637    -0.0002513955    -0.0000546669     0.0001205836     0.0003915233
   78  C  6  S     -0.0108008031     0.0044106410    -0.0030480750     0.0002212639     0.0005082833
   79  C  6  X     -0.0001329170     0.0000218001    -0.0000668131     0.0000270830     0.0000701747
   80  C  6  Y     -0.0000030888     0.0000126565     0.0000420119    -0.0000292397    -0.0000990932
   81  C  6  Z     -0.0000007978    -0.0000102758     0.0000475591    -0.0000264570    -0.0000774802
   82  C  6  X     -0.0017049621     0.0008720932    -0.0003145229     0.0001694406     0.0006999791
   83  C  6  Y      0.0039441044    -0.0013374118     0.0016133681    -0.0001057965    -0.0003513961
   84  C  6  Z      0.0006234266    -0.0007139318    -0.0005993618     0.0002443512     0.0010876140
   85  C  6 XX      0.0000434241    -0.0000116350    -0.0000061641     0.0000269628     0.0000980977
   86  C  6 YY     -0.0000060738     0.0000059339    -0.0000207493     0.0000085672     0.0000090332
   87  C  6 ZZ      0.0000926720    -0.0000470833    -0.0000120436     0.0000212894     0.0000843984
   88  C  6 XY      0.0000159995     0.0000159642     0.0000374604    -0.0000167894    -0.0000814167
   89  C  6 XZ     -0.0000240049    -0.0000154126    -0.0000450769     0.0000109116     0.0000284730
   90  C  6 YZ     -0.0000099289     0.0000126177     0.0000007429     0.0000044836     0.0000209282
   91  C  7  S      0.0004279200    -0.0002230080     0.0000384619     0.0000464305     0.0001088293
   92  C  7  S     -0.0001636324    -0.0000101107    -0.0000275290    -0.0000417425    -0.0000002321
   93  C  7  S     -0.0002854949     0.0018312439     0.0004399162     0.0004241796     0.0006846771
   94  C  7  X     -0.0000359219     0.0000313843    -0.0000134432    -0.0000003663    -0.0000034070
   95  C  7  Y      0.0001738390    -0.0001137316     0.0000372231    -0.0000000237     0.0000070877
   96  C  7  Z      0.0000103436    -0.0000072496    -0.0000173313     0.0000070921     0.0000083861
   97  C  7  X      0.0003519761    -0.0004413165     0.0000846218    -0.0000411368    -0.0004177220
   98  C  7  Y      0.0008394996    -0.0008243632     0.0003331873    -0.0002608304    -0.0007638026
   99  C  7  Z     -0.0001351789    -0.0004360679    -0.0002031325    -0.0000782898    -0.0000900340
  100  C  7 XX     -0.0000148679    -0.0000091634    -0.0000086400    -0.0000039694     0.0000069182
  101  C  7 YY     -0.0000438937     0.0000604726     0.0000011570     0.0000048442     0.0000243467
  102  C  7 ZZ     -0.0000368272     0.0000135573     0.0000040356    -0.0000097009    -0.0000242400
  103  C  7 XY     -0.0000375179     0.0000051525    -0.0000363490     0.0000142339     0.0000691810
  104  C  7 XZ     -0.0000174177     0.0000041046     0.0000209350    -0.0000123239    -0.0000284827
  105  C  7 YZ     -0.0000632460     0.0000516261    -0.0000147497     0.0000032521     0.0000003963
  106  C  8  S     -0.0000621618     0.0000729519     0.0002077950    -0.0000712896     0.0001055061
  107  C  8  S      0.0000128965    -0.0001437196    -0.0003329934     0.0000867809     0.0003162842
  108  C  8  S      0.0071850130    -0.0019604795     0.0063060981    -0.0023942188    -0.0042493742
  109  C  8  X     -0.0000030492    -0.0000290070    -0.0001197644     0.0000495097     0.0001607968
  110  C  8  Y     -0.0001794890     0.0000944473     0.0000760222    -0.0000413073     0.0002193102
  111  C  8  Z      0.0000919243    -0.0000441467    -0.0000114884    -0.0000015454    -0.0000450226
  112  C  8  X     -0.0056463777     0.0009375867    -0.0038722631     0.0011596013     0.0045981199
  113  C  8  Y     -0.0045635160     0.0010654953    -0.0036024132     0.0011815132     0.0023841131
  114  C  8  Z      0.0054554817    -0.0011285052     0.0038492865    -0.0011323061    -0.0041613249
  115  C  8 XX     -0.0000484637     0.0000313710    -0.0000002129    -0.0000083901    -0.0000206375
  116  C  8 YY      0.0000280780    -0.0000338218    -0.0000375148    -0.0000023849    -0.0000510332
  117  C  8 ZZ      0.0001031959    -0.0000829837    -0.0000689930     0.0000155995     0.0000071299
  118  C  8 XY      0.0000655848    -0.0000384079     0.0000114904    -0.0000101539     0.0000489420
  119  C  8 XZ      0.0000434729    -0.0000415839    -0.0000558751     0.0000263095    -0.0000320295
  120  C  8 YZ     -0.0000132939    -0.0000008258    -0.0000552248     0.0000240011     0.0000652827
  121  N  9  S      0.0000053116    -0.0000005491     0.0000018122     0.0000003645    -0.0000151417
  122  N  9  S     -0.0002406591     0.0000306763    -0.0001011871     0.0000014349     0.0004748474
  123  N  9  S      0.0054921127    -0.0008922521     0.0032411634    -0.0007179031    -0.0054848409
  124  N  9  X     -0.0000160176     0.0000024029    -0.0000070229     0.0000012016    -0.0001188618
  125  N  9  Y     -0.0000259436     0.0000007721    -0.0000132032     0.0000034092     0.0001768299
  126  N  9  Z      0.0000176794    -0.0000021149     0.0000068810    -0.0000017931    -0.0000523343
  127  N  9  X     -0.0008721310     0.0001451154    -0.0005406017     0.0001066138     0.0003269697
  128  N  9  Y     -0.0008454835     0.0001033306    -0.0003418661     0.0000221560     0.0016432318
  129  N  9  Z      0.0007606187    -0.0001004242     0.0003939955    -0.0000679267    -0.0008983660
  130  N  9 XX     -0.0000653013     0.0000127741    -0.0000040919    -0.0000053302     0.0001995838
  131  N  9 YY     -0.0000389922     0.0000015448    -0.0000239743    -0.0000003890     0.0000917993
  132  N  9 ZZ     -0.0000636915     0.0000097450    -0.0000298287     0.0000006741     0.0001980399
  133  N  9 XY      0.0000091277     0.0000042444    -0.0000080682     0.0000095869    -0.0000236466
  134  N  9 XZ      0.0000016423    -0.0000059525    -0.0000028145    -0.0000036783     0.0000105091
  135  N  9 YZ     -0.0000231606     0.0000045860     0.0000045070    -0.0000073426     0.0001144190
  136  C 10  S      0.0156118740    -0.0121449969     0.0028757894    -0.0034992886    -0.0150696821
  137  C 10  S      0.0015524824    -0.0009273139     0.0006831993    -0.0002571480    -0.0016312223
  138  C 10  S     -0.0172580077     0.0210222830    -0.0008875382     0.0044113560     0.0269137666
  139  C 10  X      0.0001170061     0.0003303018     0.0000371648     0.0000705283    -0.0011029096
  140  C 10  Y     -0.0007186440     0.0008991666    -0.0003801470     0.0000082537    -0.0002550160
  141  C 10  Z      0.0001020375    -0.0002735234     0.0000597090    -0.0000250793     0.0003690040
  142  C 10  X     -0.0055740090    -0.0008526751     0.0087629110    -0.0067412267    -0.0214804216
  143  C 10  Y     -0.0219926432     0.0102102959     0.0036625457    -0.0031307615    -0.0021955695
  144  C 10  Z      0.0061923098    -0.0018363485    -0.0035396885     0.0027946242     0.0076128463
  145  C 10 XX     -0.0000301098    -0.0002827467     0.0001527663    -0.0000258608    -0.0020670601
  146  C 10 YY      0.0013977446    -0.0016378679    -0.0000468430     0.0002668001    -0.0002156119
  147  C 10 ZZ      0.0001242230    -0.0001415818     0.0000871009     0.0000528502    -0.0003115424
  148  C 10 XY      0.0005620213    -0.0004112309     0.0002184367    -0.0000672517    -0.0007021954
  149  C 10 XZ     -0.0001228669     0.0002019247    -0.0000711952     0.0000387749     0.0008074194
  150  C 10 YZ     -0.0004583539     0.0004672180    -0.0000552913    -0.0000171450     0.0002810448
  151  C 11  S      0.0032156827    -0.0000705564    -0.1405047094     0.1549494075     0.9672239302
  152  C 11  S      0.0009452125     0.0001372824    -0.0045397790     0.0059195676     0.0407565993
  153  C 11  S      0.0141524718    -0.0053431312    -0.0091037253     0.0115380292    -0.0209725605
  154  C 11  X     -0.0000227194    -0.0001482198     0.0009452505    -0.0011202115    -0.0003674029
  155  C 11  Y     -0.0000015429    -0.0001936761    -0.0008564380     0.0008088448    -0.0011788908
  156  C 11  Z      0.0000299599     0.0000567874    -0.0001712591     0.0002117347     0.0003454489
  157  C 11  X     -0.0076718101     0.0060147131     0.0068339856    -0.0002113196    -0.0056764840
  158  C 11  Y      0.0037398368    -0.0023762428     0.0011216890    -0.0014258093    -0.0027053378
  159  C 11  Z      0.0014758957    -0.0012632866    -0.0021132755     0.0002413143     0.0020327728
  160  C 11 XX      0.0001727430     0.0001910112     0.0004702069    -0.0006265727     0.0020518147
  161  C 11 YY     -0.0001474170     0.0002163838     0.0005785928    -0.0007354393     0.0010915248
  162  C 11 ZZ      0.0001102208     0.0000768266     0.0001287403    -0.0001582887    -0.0008528361
  163  C 11 XY     -0.0002089359     0.0000537596    -0.0007569412     0.0006694341    -0.0006709554
  164  C 11 XZ      0.0000462045    -0.0000705484     0.0000167208     0.0000516004    -0.0009937914
  165  C 11 YZ      0.0001407880    -0.0000612720     0.0001418176    -0.0000819204    -0.0002359118
  166  C 12  S     -0.7453702865     0.6504885049    -0.0204091791    -0.0051188185     0.0001249931
  167  C 12  S     -0.0301237792     0.0282408833    -0.0002540717    -0.0004098561    -0.0004558560
  168  C 12  S      0.0015652402    -0.0252845043     0.0110976720     0.0001828934    -0.0115313797
  169  C 12  X      0.0002328697     0.0016106802    -0.0001649278    -0.0003023915     0.0001429963
  170  C 12  Y     -0.0013391704    -0.0005479799     0.0003916738     0.0003173042     0.0001332154
  171  C 12  Z      0.0002101827    -0.0004147065    -0.0000078283     0.0000453067    -0.0000605870
  172  C 12  X     -0.0020535006     0.0000670871    -0.0008150448     0.0015838783     0.0044315119
  173  C 12  Y     -0.0088713190     0.0005595057    -0.0000788581    -0.0055919368    -0.0096304463
  174  C 12  Z      0.0019941967    -0.0000506396     0.0002448234     0.0004556095     0.0002210654
  175  C 12 XX      0.0001468124     0.0012150240    -0.0002435707    -0.0002910220     0.0002544914
  176  C 12 YY     -0.0007276000     0.0021899671    -0.0001152898    -0.0004959053     0.0000439810
  177  C 12 ZZ      0.0007209388    -0.0006172865     0.0001116713    -0.0000701995    -0.0000059343
  178  C 12 XY     -0.0003805321    -0.0011284367     0.0000771588     0.0002475495     0.0001689990
  179  C 12 XZ      0.0003168548    -0.0005152093     0.0001327901     0.0000375237    -0.0001616029
  180  C 12 YZ      0.0004462823    -0.0002620786     0.0000351164     0.0000097892    -0.0000920265
  181  C 13  S     -0.6462754559    -0.7368923114     0.1009968782     0.0934401949     0.0017620847
  182  C 13  S     -0.0254000982    -0.0309288477     0.0055974128     0.0044897307    -0.0008118227
  183  C 13  S      0.0128647855     0.0303334297    -0.0110530474    -0.0189711447    -0.0019670413
  184  C 13  X     -0.0011435368     0.0009647259     0.0008962233     0.0015313454    -0.0002213355
  185  C 13  Y      0.0005068653    -0.0017445627     0.0005036673     0.0004515096    -0.0002599346
  186  C 13  Z      0.0002651170     0.0000028604    -0.0003657637    -0.0005563703     0.0001142104
  187  C 13  X      0.0028298955     0.0011167719     0.0017899920    -0.0004101252     0.0034432448
  188  C 13  Y      0.0027775983     0.0020645421    -0.0033755806    -0.0005802809     0.0008672079
  189  C 13  Z     -0.0012715380    -0.0007144940     0.0000379074     0.0002489956    -0.0011870636
  190  C 13 XX      0.0001485695    -0.0017367462     0.0011021614     0.0017630834    -0.0003413714
  191  C 13 YY      0.0004164851    -0.0012064668     0.0001375242     0.0004150172    -0.0001219007
  192  C 13 ZZ      0.0006326703     0.0006769871     0.0000695840     0.0000198528    -0.0002664132
  193  C 13 XY     -0.0005271283     0.0011267389     0.0001342249     0.0002392322    -0.0000226147
  194  C 13 XZ      0.0003024584     0.0007449968    -0.0004415292    -0.0007487095     0.0000302950
  195  C 13 YZ      0.0002426296     0.0000748939    -0.0000807095    -0.0002005768    -0.0000226332
  196  C 14  S     -0.0768185057    -0.1128698975    -0.6018368196    -0.7729215824     0.0367232710
  197  C 14  S     -0.0018542859    -0.0038896973    -0.0236603900    -0.0327603103     0.0012669638
  198  C 14  S     -0.0057315367    -0.0106393550     0.0105779350     0.0373375391    -0.0066984211
  199  C 14  X     -0.0009370286    -0.0013933080     0.0009180080     0.0006279546     0.0002947692
  200  C 14  Y     -0.0001123402    -0.0004984562     0.0009729653    -0.0016675539     0.0006529129
  201  C 14  Z      0.0003166944     0.0005147332    -0.0004604626     0.0001022284    -0.0001985705
  202  C 14  X      0.0007882403     0.0004076443    -0.0009137066    -0.0032341078    -0.0012266789
  203  C 14  Y     -0.0014792906     0.0004587490     0.0009632765     0.0032099456     0.0003433409
  204  C 14  Z     -0.0000530965    -0.0001840681     0.0001491553     0.0004130658     0.0002735129
  205  C 14 XX      0.0008184178     0.0014335595    -0.0004757624    -0.0011282743     0.0002163535
  206  C 14 YY      0.0001128087     0.0003224163     0.0007021364    -0.0019626904     0.0007942441
  207  C 14 ZZ      0.0002155940     0.0002233813     0.0005934749     0.0005781142    -0.0000642548
  208  C 14 XY      0.0002981360     0.0004000735     0.0000762044    -0.0007314016     0.0001692887
  209  C 14 XZ     -0.0002983592    -0.0005664112     0.0004065427     0.0008645014    -0.0001554850
  210  C 14 YZ     -0.0000934319    -0.0001760765    -0.0000180759     0.0008198038    -0.0002476305
  211  C 15  S     -0.0055549902    -0.0257604848    -0.7660992354     0.5912021980    -0.2061419762
  212  C 15  S      0.0009560062    -0.0011408592    -0.0303849298     0.0251242371    -0.0098442555
  213  C 15  S      0.0027072005     0.0001702784     0.0141063888    -0.0321030158     0.0164369555
  214  C 15  X     -0.0002199518     0.0001124505     0.0002974601    -0.0007538551     0.0017295705
  215  C 15  Y     -0.0000631679     0.0000696764    -0.0007039777    -0.0018536232    -0.0013723703
  216  C 15  Z      0.0000712266    -0.0000423806     0.0000367838     0.0005624039    -0.0002796883
  217  C 15  X      0.0025221145     0.0004903267    -0.0017887264     0.0036226028     0.0004335113
  218  C 15  Y      0.0005028757    -0.0039463707    -0.0023212306     0.0012162467     0.0010234778
  219  C 15  Z     -0.0007672896     0.0004897124     0.0008781703    -0.0012950074    -0.0002707776
  220  C 15 XX     -0.0000443537    -0.0001714674    -0.0000979211     0.0004109455    -0.0011936585
  221  C 15 YY      0.0000696694    -0.0001957813     0.0001687735     0.0023601073    -0.0017621763
  222  C 15 ZZ      0.0002185449    -0.0001295541     0.0008148937    -0.0005115566     0.0001755635
  223  C 15 XY      0.0000315591     0.0000313537     0.0004044424     0.0001640838     0.0012162912
  224  C 15 XZ      0.0000934664     0.0000152989     0.0002822408    -0.0004345870     0.0002935837
  225  C 15 YZ      0.0000323494     0.0000007662     0.0000214745    -0.0006839865     0.0000499662
  226  H 16  S      0.0001159142    -0.0003527404     0.0001057848    -0.0001119076    -0.0004433669
  227  H 16  S      0.0016748366    -0.0008926480     0.0003289905    -0.0001001897    -0.0010824401
  228  H 17  S     -0.0001444888     0.0001173367    -0.0000464016     0.0000186081     0.0001135592
  229  H 17  S      0.0002066221     0.0000272385    -0.0000353239     0.0000709116     0.0001175725
  230  H 18  S      0.0000675695    -0.0000451242     0.0000971585    -0.0000311915    -0.0001016122
  231  H 18  S     -0.0000075949    -0.0000202681     0.0001153682    -0.0000446009    -0.0001636909
  232  H 19  S     -0.0000425173    -0.0000211737    -0.0001049364     0.0000115358     0.0000266061
  233  H 19  S     -0.0001707514    -0.0000174355    -0.0002212941     0.0000153021     0.0001250547
  234  H 20  S      0.0000622829    -0.0001412871     0.0000012857    -0.0000256071    -0.0000889817
  235  H 20  S      0.0002176562    -0.0002889040    -0.0000132137    -0.0000152207    -0.0000792106
  236  H 21  S     -0.0000645161     0.0000570573    -0.0000261989     0.0000007271     0.0000483852
  237  H 21  S     -0.0002259981     0.0001694999    -0.0000578419     0.0000090606     0.0002071233
  238  H 22  S     -0.0007337064     0.0002486435     0.0002534496    -0.0007488189    -0.0021777832
  239  H 22  S     -0.0022242708     0.0009375834    -0.0010018161    -0.0002082488     0.0094574956
  240  H 23  S      0.0018890470    -0.0014553487    -0.0004815024    -0.0000361291     0.0006527596
  241  H 23  S     -0.0060450128     0.0065190397    -0.0018833466    -0.0003313198     0.0017528132
  242  H 24  S      0.0021771002     0.0019457016    -0.0005512347     0.0002371571     0.0003789707
  243  H 24  S     -0.0027556354    -0.0061168851     0.0010159391     0.0027300547     0.0008922945
  244  H 25  S      0.0000733778     0.0007730493     0.0018306537     0.0021435776     0.0003707056
  245  H 25  S     -0.0000381184     0.0011297601    -0.0031485907    -0.0064074787     0.0015064954
  246  H 26  S     -0.0006059379     0.0001206006     0.0024474536    -0.0015620388     0.0002169925
  247  H 26  S     -0.0012363221     0.0001212683    -0.0037988522     0.0051976492    -0.0034795784

                         16               17               18               19               20
                   -1.0110516502    -0.9849402599    -0.9415910382    -0.8646144740    -0.8362559636
    1  C  1  S     -0.0962659737    -0.0308935542     0.0359630479    -0.1271768695    -0.0283759545
    2  C  1  S      0.1771400578     0.0530374702    -0.0668092432     0.2490073107     0.0550310083
    3  C  1  S      0.0376119978     0.0210408997    -0.0370545916     0.0445753959     0.0313952242
    4  C  1  X     -0.0369376662    -0.0228378648    -0.0366374217     0.0444638930    -0.0100132263
    5  C  1  Y      0.0416957939     0.0065686216     0.0302232551     0.0263086894    -0.1042216023
    6  C  1  Z     -0.0033153846     0.0061788581     0.0059635233    -0.0272797579     0.0357698851
    7  C  1  X     -0.0200511350     0.0326871971    -0.0190954075    -0.0076251581    -0.0869756915
    8  C  1  Y      0.0109788319    -0.0409400954     0.0232538641     0.0152020696    -0.0036230420
    9  C  1  Z      0.0040025455    -0.0043337882     0.0011402741     0.0007969927     0.0417196993
   10  C  1 XX      0.0127326148     0.0050703315    -0.0040653389     0.0121800918     0.0096481441
   11  C  1 YY      0.0132473450     0.0030778986    -0.0049761611     0.0205103887    -0.0010202386
   12  C  1 ZZ      0.0044200525     0.0011510469    -0.0014251500     0.0087655545     0.0017877704
   13  C  1 XY     -0.0045271130    -0.0016354652     0.0025712901    -0.0040506279    -0.0005957022
   14  C  1 XZ     -0.0033069045    -0.0013538493     0.0011234635    -0.0037239402    -0.0022986652
   15  C  1 YZ     -0.0030555392    -0.0005393317     0.0001857103    -0.0043191593     0.0023313178
   16  C  2  S     -0.1089396445    -0.0025371691    -0.0021359957    -0.1076178701     0.1286566199
   17  C  2  S      0.2044502375    -0.0000843593     0.0034105160     0.2124619515    -0.2562951061
   18  C  2  S      0.0748385420    -0.1647394394     0.0177301569     0.0440696838    -0.0536284370
   19  C  2  X     -0.0317480059    -0.0398427027    -0.0181410095     0.0432671648     0.0100007414
   20  C  2  Y     -0.0257766352    -0.0274478466     0.0139336864    -0.0568727149    -0.0396293687
   21  C  2  Z      0.0180506720     0.0292829241     0.0014652163     0.0056628359     0.0152707508
   22  C  2  X      0.0128888381    -0.1189475813    -0.0080110846     0.0285048078     0.0788123110
   23  C  2  Y      0.0102385453    -0.0767848928     0.0136946971    -0.0114473592    -0.0087277151
   24  C  2  Z     -0.0137595107     0.1008353160    -0.0040856604    -0.0062904409    -0.0393595677
   25  C  2 XX      0.0146315293     0.0008437366     0.0020603078     0.0085794269    -0.0185514412
   26  C  2 YY      0.0128836542     0.0009260203    -0.0011962856     0.0171605990    -0.0139072004
   27  C  2 ZZ      0.0073826142    -0.0009683423     0.0003436406     0.0086936842    -0.0112661151
   28  C  2 XY      0.0012859525    -0.0013134661     0.0004361572    -0.0004597024     0.0012590611
   29  C  2 XZ     -0.0062289527     0.0009342570    -0.0007872859    -0.0039156342     0.0064005274
   30  C  2 YZ     -0.0055836799     0.0003490903     0.0003228960    -0.0059963049     0.0039886100
   31  C  3  S     -0.0966019947    -0.0473592452    -0.0108869028     0.0116120080    -0.0958656653
   32  C  3  S      0.1775655413     0.0921887707     0.0200790415    -0.0210759151     0.1959822443
   33  C  3  S      0.0510834617     0.0242921028     0.0123009838    -0.0282303171    -0.0753000965
   34  C  3  X      0.0066658182    -0.0003425194    -0.0157858332     0.0686312361    -0.0147928305
   35  C  3  Y      0.0468319532     0.0217650113     0.0151412731    -0.0157112090    -0.0240794594
   36  C  3  Z     -0.0412456285    -0.0194673065    -0.0044102472     0.0056214075    -0.0299481513
   37  C  3  X     -0.0026924867    -0.0001089431    -0.0062681400     0.0194823979    -0.0155169579
   38  C  3  Y      0.0222002721     0.0092880680     0.0109650364    -0.0133927916    -0.0373475224
   39  C  3  Z     -0.0119163561    -0.0032291403    -0.0004577893     0.0055420891     0.0202560841
   40  C  3 XX      0.0084987848     0.0045495771    -0.0000918168     0.0016404833     0.0118863634
   41  C  3 YY      0.0143309510     0.0073940680     0.0028577905    -0.0033560270     0.0097523220
   42  C  3 ZZ      0.0116092571     0.0063636504     0.0017531317    -0.0031387082     0.0145876656
   43  C  3 XY      0.0003293652    -0.0001565728    -0.0003188946     0.0030749005    -0.0020362804
   44  C  3 XZ     -0.0004474792     0.0003838589     0.0013864221    -0.0061723079     0.0024604049
   45  C  3 YZ     -0.0053433587    -0.0022639568    -0.0007913554     0.0004082231    -0.0011660250
   46  C  4  S     -0.0768264809    -0.0402627100    -0.0227747989     0.0855392924    -0.0935143692
   47  C  4  S      0.1387861847     0.0738183011     0.0418973389    -0.1638023985     0.1820844295
   48  C  4  S      0.0256945057     0.0056054646     0.0082955242    -0.0353782153     0.0977149307
   49  C  4  X      0.0347274329     0.0167715981     0.0042873711     0.0002557313     0.0248483053
   50  C  4  Y      0.0462646090     0.0230680957     0.0176242408    -0.0559221294     0.0071386016
   51  C  4  Z      0.0151973831     0.0082980952     0.0008487468     0.0089953607     0.0217027817
   52  C  4  X      0.0045474485     0.0023711353     0.0000747805     0.0054312288     0.0218958269
   53  C  4  Y      0.0039628698    -0.0028102957     0.0003945511    -0.0078313618     0.0127155206
   54  C  4  Z      0.0029509218     0.0037301563    -0.0007706444     0.0039272086     0.0265292673
   55  C  4 XX      0.0067581589     0.0035425233     0.0010615602    -0.0037345469     0.0090397211
   56  C  4 YY      0.0115222339     0.0061641667     0.0040780772    -0.0160127615     0.0128154916
   57  C  4 ZZ      0.0062828604     0.0034699230     0.0019055246    -0.0085083941     0.0112313505
   58  C  4 XY      0.0040804650     0.0019110184     0.0010762898    -0.0025795548     0.0018301709
   59  C  4 XZ      0.0044677032     0.0025576846     0.0009950434    -0.0029116871     0.0064148309
   60  C  4 YZ      0.0002305759     0.0003250023     0.0000742617     0.0002490151     0.0002761465
   61  C  5  S     -0.0800843332    -0.0387541403    -0.0287231341     0.0931479438    -0.0152368317
   62  C  5  S      0.1443047667     0.0689343303     0.0539116112    -0.1787070469     0.0289678922
   63  C  5  S      0.0283392038     0.0527135883     0.0174743704    -0.0480230223    -0.0455814052
   64  C  5  X      0.0372047844     0.0142232089     0.0094086019    -0.0045165509    -0.0266542672
   65  C  5  Y     -0.0160298974    -0.0104982723    -0.0048164035     0.0356202205    -0.0725818402
   66  C  5  Z      0.0458202896     0.0230014053     0.0150459029    -0.0374928464     0.0074866623
   67  C  5  X      0.0053259923     0.0139696731     0.0027978031     0.0008660710    -0.0261246433
   68  C  5  Y     -0.0021831276    -0.0020316897     0.0007618580     0.0037918988    -0.0239786962
   69  C  5  Z      0.0068832720     0.0148493484     0.0049602699    -0.0070648764    -0.0228036647
   70  C  5 XX      0.0074517844     0.0027175232     0.0022279658    -0.0048725922    -0.0026760678
   71  C  5 YY      0.0089165799     0.0044319785     0.0035120613    -0.0131862958     0.0043071351
   72  C  5 ZZ      0.0093983442     0.0049358697     0.0038915128    -0.0130924330     0.0022577658
   73  C  5 XY      0.0005557659     0.0003806475     0.0005242387    -0.0006855072    -0.0034375571
   74  C  5 XZ      0.0065674562     0.0032951460     0.0020599228    -0.0047227959    -0.0011647960
   75  C  5 YZ     -0.0025413710    -0.0014446941    -0.0008085770     0.0036357390    -0.0047694742
   76  C  6  S     -0.1039234761    -0.0393509488    -0.0302581069     0.0332669179     0.0947184333
   77  C  6  S      0.1920818212     0.0765237104     0.0597771697    -0.0654824994    -0.1946074288
   78  C  6  S      0.0653289433    -0.0416502100    -0.0047389360    -0.0025412063     0.0624787278
   79  C  6  X      0.0142926637    -0.0065283588    -0.0046176897     0.0619951762    -0.0540067551
   80  C  6  Y     -0.0639453935    -0.0291402152    -0.0158905556     0.0210538376    -0.0023327716
   81  C  6  Z      0.0040873183     0.0069346168     0.0015264423    -0.0027202692     0.0161909741
   82  C  6  X      0.0037628123    -0.0048696496    -0.0061779826     0.0227632022    -0.0045987025
   83  C  6  Y     -0.0282272384     0.0219088030     0.0006964823     0.0031207213    -0.0365678605
   84  C  6  Z      0.0058988178     0.0013964507     0.0029315489    -0.0045728258     0.0021251682
   85  C  6 XX      0.0095537216     0.0029411192     0.0026084080    -0.0003500712    -0.0138682500
   86  C  6 YY      0.0181230201     0.0077053736     0.0053103837    -0.0070567118    -0.0114004766
   87  C  6 ZZ      0.0091350566     0.0044069836     0.0035065859    -0.0053473939    -0.0106486422
   88  C  6 XY     -0.0014659031     0.0006193036     0.0007329896    -0.0061276028     0.0040720575
   89  C  6 XZ      0.0000122320     0.0002454406     0.0002810501    -0.0019263569     0.0019257295
   90  C  6 YZ     -0.0015091468    -0.0009166515    -0.0003426432    -0.0001044893    -0.0003920604
   91  C  7  S     -0.0790060383    -0.0381965981    -0.0227760385     0.0379660520     0.0044129293
   92  C  7  S      0.1464426638     0.0730127127     0.0437848573    -0.0742401977    -0.0090651545
   93  C  7  S      0.0045027602     0.0205123126     0.0019985896    -0.0061146584     0.0061062859
   94  C  7  X      0.0147345188     0.0048010974    -0.0001142393     0.0210729816    -0.0136476358
   95  C  7  Y     -0.0196241796    -0.0110208435    -0.0015667342     0.0032496721    -0.0516925289
   96  C  7  Z     -0.0537781588    -0.0246504488    -0.0150150577     0.0206839201     0.0190970970
   97  C  7  X      0.0031230191    -0.0036061800    -0.0016328660     0.0144184844    -0.0060611477
   98  C  7  Y      0.0001892710    -0.0003293478     0.0038697133    -0.0029980384    -0.0359515214
   99  C  7  Z     -0.0013697104    -0.0086980238    -0.0020590278     0.0026731599     0.0104710266
  100  C  7 XX      0.0087922425     0.0041099383     0.0024332004    -0.0034175197    -0.0014501326
  101  C  7 YY      0.0077001013     0.0041779130     0.0020388032    -0.0041194939     0.0035964192
  102  C  7 ZZ      0.0132888924     0.0067309038     0.0042823134    -0.0072972929    -0.0036934757
  103  C  7 XY     -0.0005272585    -0.0003664846     0.0004092554    -0.0014049442    -0.0010617591
  104  C  7 XZ     -0.0019693186    -0.0000772663     0.0000932422    -0.0028378441     0.0023189243
  105  C  7 YZ      0.0028241152     0.0015959779     0.0004094058    -0.0010445372     0.0048240193
  106  C  8  S     -0.0838121564     0.1733503176    -0.0033916101    -0.0191106480     0.0335081835
  107  C  8  S      0.1587314833    -0.3379796453     0.0082492068     0.0364175496    -0.0655000589
  108  C  8  S      0.0299536504     0.0126610934    -0.0006628675    -0.0014855091    -0.0623163759
  109  C  8  X      0.0190301967    -0.1249196706     0.0022347591    -0.0612961796     0.0913214395
  110  C  8  Y      0.0165150150    -0.1006695183     0.0063606227    -0.0586718899     0.0632411758
  111  C  8  Z     -0.0181480154     0.1106916137    -0.0045147140     0.0602499765    -0.0776267124
  112  C  8  X      0.0349307514    -0.1712737410     0.0115706010    -0.0107721092     0.0490835701
  113  C  8  Y      0.0262715384    -0.1312767911     0.0080085358    -0.0098046154     0.0442249631
  114  C  8  Z     -0.0299128956     0.1500549728    -0.0090417338     0.0090707211    -0.0458765393
  115  C  8 XX      0.0087300562    -0.0183226256     0.0005625072     0.0019316705    -0.0050881039
  116  C  8 YY      0.0062077350    -0.0131957131     0.0000962834     0.0029606114    -0.0032610698
  117  C  8 ZZ      0.0066759030    -0.0149660704     0.0004404779     0.0024567157    -0.0041084318
  118  C  8 XY      0.0060849122    -0.0127087789     0.0003454358     0.0015395061    -0.0022399346
  119  C  8 XZ     -0.0070743471     0.0146841311    -0.0003405975    -0.0012967504     0.0029054059
  120  C  8 YZ     -0.0057854013     0.0119370715    -0.0000364713    -0.0019105234     0.0020592141
  121  N  9  S      0.0721438395    -0.2122502196     0.0059872466    -0.0378459762     0.0435758004
  122  N  9  S      0.1416657601    -0.4199562425     0.0126710121    -0.0758314168     0.0884390397
  123  N  9  S     -0.0043473633     0.0585939374    -0.0103952439    -0.0203979831    -0.0021559864
  124  N  9  X      0.0420292052    -0.1200585578     0.0040621223    -0.0198762100     0.0190091977
  125  N  9  Y      0.0338056961    -0.0970359774     0.0019736158    -0.0134859578     0.0177950245
  126  N  9  Z     -0.0374662866     0.1079839711    -0.0029087568     0.0162577855    -0.0180003441
  127  N  9  X      0.0056508285    -0.0249936842     0.0019270419     0.0001609148     0.0056295772
  128  N  9  Y      0.0049846824    -0.0215446034     0.0024304113    -0.0005007246     0.0023826579
  129  N  9  Z     -0.0054606891     0.0225084588    -0.0024990305     0.0008947293    -0.0043785433
  130  N  9 XX      0.0054208061    -0.0154949508     0.0006825018    -0.0028692696     0.0027771235
  131  N  9 YY      0.0040155351    -0.0115520713     0.0003388738    -0.0016440981     0.0024932658
  132  N  9 ZZ      0.0045098711    -0.0131657705     0.0004848294    -0.0021214826     0.0025511908
  133  N  9 XY      0.0035719961    -0.0100356640     0.0002434933    -0.0017586265     0.0020928793
  134  N  9 XZ     -0.0040194183     0.0114472196    -0.0003214391     0.0021115757    -0.0021219283
  135  N  9 YZ     -0.0032589059     0.0092763046    -0.0001207591     0.0014292648    -0.0019835694
  136  C 10  S     -0.0347802849    -0.0104366212     0.1266228268    -0.0902619009    -0.0805071760
  137  C 10  S      0.0644232827     0.0178112026    -0.2388152932     0.1748865218     0.1596587758
  138  C 10  S      0.0138669383    -0.0243073648    -0.0146490720     0.0458415854     0.0551175598
  139  C 10  X     -0.0116845659    -0.0053297292    -0.0326467913    -0.0331680532    -0.0359068205
  140  C 10  Y      0.0114057099     0.0010093873     0.0342590368     0.0494688927    -0.0242642321
  141  C 10  Z      0.0008479308     0.0015472170     0.0035374027     0.0009673202     0.0169328554
  142  C 10  X     -0.0003003582     0.0287981937    -0.0138659874    -0.0232135616    -0.0274655241
  143  C 10  Y      0.0147752854    -0.0152808655     0.0098459458     0.0363860149     0.0493080374
  144  C 10  Z     -0.0024178764    -0.0058994583     0.0027611181    -0.0011339200    -0.0014814613
  145  C 10 XX      0.0041623834     0.0010417535    -0.0163797575     0.0111834399     0.0099011817
  146  C 10 YY      0.0042145038     0.0009173389    -0.0173544680     0.0120655450     0.0120544184
  147  C 10 ZZ      0.0009958700     0.0002688460    -0.0052212492     0.0046680975     0.0048607638
  148  C 10 XY     -0.0013619201    -0.0000542522     0.0005386048    -0.0019689235     0.0000109159
  149  C 10 XZ     -0.0009633853    -0.0003187555     0.0044691510    -0.0021623376    -0.0020980761
  150  C 10 YZ     -0.0004808701    -0.0001608315     0.0027786708    -0.0012866004    -0.0016139055
  151  C 11  S     -0.0155978299    -0.0021660776     0.1114075786    -0.0171739858     0.0095859745
  152  C 11  S      0.0276468661     0.0032453299    -0.2043179169     0.0328607274    -0.0185410683
  153  C 11  S     -0.0092145674    -0.0081183644    -0.0618502792     0.0018601860     0.0057081167
  154  C 11  X     -0.0090436033    -0.0022638130     0.0210871067    -0.0559069163    -0.0522152671
  155  C 11  Y     -0.0020314698    -0.0029704050     0.0523754569     0.0292039733     0.0181968537
  156  C 11  Z      0.0028498841     0.0015201916    -0.0161536759     0.0117266653     0.0129524891
  157  C 11  X     -0.0081639799     0.0078529336     0.0043435126    -0.0213268261    -0.0081553436
  158  C 11  Y      0.0059410243     0.0046316740     0.0158267109     0.0098209061    -0.0125819136
  159  C 11  Z      0.0009919764    -0.0031998704    -0.0044423955     0.0052480488     0.0048595765
  160  C 11 XX      0.0023406400     0.0005275868    -0.0151212076     0.0047754847     0.0002599222
  161  C 11 YY      0.0017034311     0.0000061921    -0.0159527511    -0.0004197634    -0.0035543361
  162  C 11 ZZ      0.0003712185     0.0000544197    -0.0040129456     0.0013150766    -0.0002881472
  163  C 11 XY      0.0003242159    -0.0000907942     0.0005959797     0.0024706819     0.0036215747
  164  C 11 XZ     -0.0008233627    -0.0001796745     0.0043650754    -0.0019049114    -0.0010465521
  165  C 11 YZ     -0.0004578808     0.0001364959     0.0026245312    -0.0005261449    -0.0005284595
  166  C 12  S     -0.0152918993    -0.0062318410     0.1141266888    -0.0014144261    -0.0673513069
  167  C 12  S      0.0274592500     0.0113381082    -0.2095860366     0.0032852667     0.1300219119
  168  C 12  S      0.0058380652    -0.0020741920    -0.0718984219     0.0154008314     0.0559576467
  169  C 12  X      0.0021096347     0.0005862510    -0.0505584194    -0.0291746809    -0.0118942688
  170  C 12  Y      0.0094764884     0.0034562203    -0.0213314119     0.0572294787     0.0445959175
  171  C 12  Z     -0.0026514105    -0.0008471557     0.0199194631    -0.0013293474    -0.0045402485
  172  C 12  X     -0.0053114176    -0.0093953376    -0.0169623644    -0.0032442992     0.0036121121
  173  C 12  Y      0.0164593798     0.0055623102    -0.0045035236     0.0231276647     0.0329604057
  174  C 12  Z     -0.0012781799     0.0018525952     0.0059279247    -0.0023721367    -0.0060942418
  175  C 12 XX      0.0015453146     0.0005853614    -0.0154872697    -0.0024691855     0.0075045181
  176  C 12 YY      0.0027405213     0.0011564604    -0.0163388019     0.0029459068     0.0116277614
  177  C 12 ZZ      0.0003349738     0.0002809569    -0.0042206615     0.0001487028     0.0037893859
  178  C 12 XY      0.0001906989    -0.0001461321     0.0007873040     0.0026179916     0.0013755134
  179  C 12 XZ     -0.0005876976    -0.0001150831     0.0045101346     0.0004663835    -0.0018913138
  180  C 12 YZ     -0.0006430169    -0.0001508819     0.0025928950    -0.0013977874    -0.0021800033
  181  C 13  S     -0.0068787715    -0.0030070511     0.1057703340     0.0740584030     0.0157258344
  182  C 13  S      0.0123181444     0.0057921606    -0.1948216030    -0.1400919961    -0.0303568462
  183  C 13  S      0.0193324597     0.0092409020    -0.0279790331    -0.0335640084    -0.0133299157
  184  C 13  X     -0.0007625865    -0.0004598265    -0.0100319069    -0.0363768776    -0.0528592200
  185  C 13  Y      0.0048679942     0.0021156143    -0.0557465082    -0.0151190603     0.0099155308
  186  C 13  Z     -0.0005840417    -0.0002043785     0.0129615276     0.0138613272     0.0146794413
  187  C 13  X     -0.0058051868    -0.0036527254    -0.0020281158    -0.0119843066    -0.0275466844
  188  C 13  Y      0.0070965479     0.0031809233    -0.0029218458     0.0004185687     0.0032934495
  189  C 13  Z      0.0004460723     0.0005802977     0.0012340620     0.0032859027     0.0074710057
  190  C 13 XX      0.0009195294     0.0004040423    -0.0138010014    -0.0112639538    -0.0036801282
  191  C 13 YY      0.0012115683     0.0005121031    -0.0153238222    -0.0090318142    -0.0004056912
  192  C 13 ZZ      0.0000479065     0.0001698198    -0.0039794464    -0.0040307165    -0.0013471166
  193  C 13 XY     -0.0003266531    -0.0001164302     0.0005742924    -0.0018657449    -0.0036346009
  194  C 13 XZ     -0.0002756116    -0.0000707779     0.0039254550     0.0033591412     0.0017176073
  195  C 13 YZ     -0.0001686420    -0.0000379991     0.0024497437     0.0018159776     0.0010311064
  196  C 14  S     -0.0053500353    -0.0021341112     0.1020998026     0.0966813920     0.0782663422
  197  C 14  S      0.0100749513     0.0040207687    -0.1874298263    -0.1825983632    -0.1495382482
  198  C 14  S     -0.0043562845    -0.0043314148    -0.0556539507    -0.0453323163    -0.0260344314
  199  C 14  X     -0.0026628748    -0.0011957127     0.0406958318     0.0255408429    -0.0014475461
  200  C 14  Y      0.0027340021     0.0009212407    -0.0402363142    -0.0207430535    -0.0287069799
  201  C 14  Z      0.0004992788     0.0002629718    -0.0054656431    -0.0042959661     0.0056110943
  202  C 14  X      0.0023087875    -0.0016373415     0.0117476778     0.0049363290    -0.0114898515
  203  C 14  Y     -0.0036720511    -0.0035764026    -0.0114922453    -0.0020988692    -0.0070849241
  204  C 14  Z      0.0000846807     0.0011958447    -0.0016276327    -0.0009858510     0.0051223415
  205  C 14 XX      0.0007815671     0.0003529054    -0.0139722239    -0.0133368878    -0.0091028406
  206  C 14 YY      0.0008036583     0.0002559915    -0.0145355366    -0.0133833418    -0.0127035397
  207  C 14 ZZ      0.0001428976     0.0001259904    -0.0036681763    -0.0049874801    -0.0043537683
  208  C 14 XY     -0.0001158471    -0.0000871338     0.0012376925     0.0001725943    -0.0000136883
  209  C 14 XZ     -0.0002413178    -0.0000732811     0.0039429142     0.0033584166     0.0019620274
  210  C 14 YZ     -0.0001230060    -0.0000024369     0.0021385251     0.0019197644     0.0018908255
  211  C 15  S     -0.0068960089    -0.0018989432     0.1034249497     0.0633455051     0.0752470552
  212  C 15  S      0.0118904911     0.0038718328    -0.1902122633    -0.1202768841    -0.1439749698
  213  C 15  S      0.0217880347     0.0037288649    -0.0310208376    -0.0182608751    -0.0521248706
  214  C 15  X     -0.0047403288    -0.0014750824     0.0533147411     0.0106694574     0.0090467284
  215  C 15  Y      0.0008768039    -0.0002549210     0.0114243450     0.0420455498     0.0291918752
  216  C 15  Z      0.0012763842     0.0005488754    -0.0184569046    -0.0108632746    -0.0079394371
  217  C 15  X     -0.0084015181     0.0003459713     0.0047604246    -0.0061703639     0.0044234267
  218  C 15  Y      0.0038149361    -0.0059856159     0.0019227127     0.0172009543     0.0022502158
  219  C 15  Z      0.0020073577     0.0009473458    -0.0018392961    -0.0014305245    -0.0019224718
  220  C 15 XX      0.0011581304     0.0002925101    -0.0143012399    -0.0070124132    -0.0089838670
  221  C 15 YY      0.0009695193     0.0002530011    -0.0142041813    -0.0103518781    -0.0120241504
  222  C 15 ZZ      0.0000003720     0.0001976310    -0.0038387101    -0.0034047378    -0.0042500908
  223  C 15 XY     -0.0004003412     0.0000789664     0.0005418906    -0.0024612073    -0.0010046851
  224  C 15 XZ     -0.0003786736    -0.0000624257     0.0041136127     0.0020339284     0.0021414619
  225  C 15 YZ     -0.0001132235    -0.0000325346     0.0022647753     0.0023644901     0.0020897330
  226  H 16  S      0.0291118398     0.0152414457     0.0004486701    -0.0019023384     0.0641717590
  227  H 16  S      0.0068886292     0.0028997090     0.0018019363    -0.0021288857     0.0039880753
  228  H 17  S      0.0196463910     0.0109681538     0.0063411849    -0.0364056081     0.0535531272
  229  H 17  S      0.0016178240     0.0012828088    -0.0001108295    -0.0037850226     0.0091868903
  230  H 18  S      0.0206624362     0.0107209747     0.0095275803    -0.0405852815     0.0019745831
  231  H 18  S      0.0025445030     0.0023775914     0.0014656121    -0.0042180612    -0.0023561954
  232  H 19  S      0.0317115234     0.0092931801     0.0115195902    -0.0151317566    -0.0616221495
  233  H 19  S      0.0073579873     0.0002087101     0.0018424605    -0.0029947184    -0.0043877402
  234  H 20  S      0.0280286841     0.0144216424     0.0106411901    -0.0277381754     0.0027733801
  235  H 20  S      0.0049985691    -0.0016972798     0.0000964916     0.0038410946    -0.0041465051
  236  H 21  S      0.0286112426     0.0138995122     0.0085983024    -0.0118892866    -0.0082472219
  237  H 21  S      0.0017578848     0.0057451225     0.0022280508    -0.0077920579     0.0027391114
  238  H 22  S      0.0075809299    -0.0044455464    -0.0401556684     0.0167430560    -0.0053866529
  239  H 22  S      0.0008919381    -0.0006986575    -0.0043410081    -0.0000712157     0.0046035889
  240  H 23  S      0.0065956805     0.0024507495    -0.0425270327     0.0062774810     0.0465699132
  241  H 23  S      0.0012898819    -0.0022313166    -0.0034217045    -0.0014401919     0.0093526055
  242  H 24  S      0.0018840272     0.0008849127    -0.0363986088    -0.0348089740    -0.0078638582
  243  H 24  S      0.0002626680    -0.0004503249    -0.0041131831    -0.0023352683    -0.0012783196
  244  H 25  S      0.0009441504     0.0006003510    -0.0351802297    -0.0455358724    -0.0414724689
  245  H 25  S     -0.0004202421     0.0000069689    -0.0050711855    -0.0034703318    -0.0023934871
  246  H 26  S      0.0020204989     0.0006049737    -0.0351539080    -0.0288630081    -0.0399937735
  247  H 26  S      0.0007507240    -0.0003021663    -0.0041031989    -0.0016782369    -0.0020244583

                         21               22               23               24               25
                   -0.8197433494    -0.8011865189    -0.7858026803    -0.6976408154    -0.6745694942
    1  C  1  S      0.0034391475    -0.0419487695    -0.0738700208     0.0983669117     0.0079523239
    2  C  1  S     -0.0073149252     0.0850921864     0.1472657056    -0.2017563356    -0.0158182054
    3  C  1  S      0.0124562425     0.0429043025     0.0774878889    -0.0629095828    -0.0358499513
    4  C  1  X      0.0143021821    -0.0699339965    -0.0350088342    -0.0343195947    -0.0998296311
    5  C  1  Y     -0.0199197150     0.0174338057     0.0495768397     0.0491455817    -0.0116208109
    6  C  1  Z     -0.0014277376     0.0468097833    -0.0224347831    -0.0025961056     0.0423317435
    7  C  1  X     -0.0049433326    -0.0021974396    -0.0108145912     0.0210560024    -0.0466594170
    8  C  1  Y      0.0263508442    -0.0339042656    -0.0313261703    -0.0143531247    -0.0341834966
    9  C  1  Z     -0.0069196737     0.0236199666     0.0074711680    -0.0036452877     0.0308462907
   10  C  1 XX      0.0028027354     0.0073974774     0.0100072028    -0.0130119853    -0.0018809509
   11  C  1 YY     -0.0034449787     0.0038781862     0.0096896253    -0.0149561373     0.0003181914
   12  C  1 ZZ     -0.0004551079     0.0049093742     0.0056794844    -0.0070720602    -0.0009380847
   13  C  1 XY      0.0001550929     0.0001035889     0.0028628351     0.0082965937     0.0011735149
   14  C  1 XZ     -0.0001526884    -0.0059895195    -0.0006873634     0.0010274317     0.0004744634
   15  C  1 YZ      0.0008340399     0.0007192668    -0.0051270558    -0.0001706013    -0.0008637115
   16  C  2  S      0.0358184183     0.0270530748    -0.0644834249    -0.0690970542    -0.0051236651
   17  C  2  S     -0.0726317558    -0.0526035775     0.1299371045     0.1413182826     0.0117183130
   18  C  2  S     -0.0412975558    -0.0753550818     0.0389017959     0.0526483164     0.0246813707
   19  C  2  X      0.0055071347     0.0022472952     0.0624546621     0.1170707002    -0.0834966774
   20  C  2  Y     -0.0099946512    -0.0462406125    -0.0649612174     0.1177456207     0.0371880063
   21  C  2  Z     -0.0006708840     0.0461858378    -0.0214663404    -0.1031755025     0.0161894574
   22  C  2  X      0.0240746546    -0.0149177583     0.0130162214     0.0120116428    -0.0447486280
   23  C  2  Y      0.0136169547    -0.0475370407    -0.0429842507     0.0099364997    -0.0135766052
   24  C  2  Z     -0.0199485076     0.0405513894     0.0037038470    -0.0080300839     0.0241730697
   25  C  2 XX     -0.0046867070    -0.0079142734     0.0040475052     0.0085085015     0.0034008270
   26  C  2 YY     -0.0043857989    -0.0012563063     0.0119386087     0.0046636016     0.0004562016
   27  C  2 ZZ     -0.0035877994     0.0004381556     0.0041530313     0.0095419079    -0.0004450472
   28  C  2 XY      0.0002776124     0.0014534949     0.0039264385     0.0056518333    -0.0001230776
   29  C  2 XZ      0.0022026568    -0.0018862967     0.0001699965    -0.0070155512     0.0000198967
   30  C  2 YZ      0.0013736858    -0.0011549317    -0.0050996486    -0.0033781853    -0.0001176576
   31  C  3  S     -0.0092764957    -0.1188901645    -0.0374373086    -0.0456770652    -0.0417932671
   32  C  3  S      0.0193152689     0.2398821495     0.0806277484     0.0945647661     0.0855872239
   33  C  3  S      0.0003128177     0.0480499331    -0.0466972076     0.0303335711    -0.0051283052
   34  C  3  X     -0.0178316241     0.0330739864     0.0151771613    -0.0929031625     0.0429787730
   35  C  3  Y     -0.0058515981     0.0365497415    -0.0576424242    -0.0109970172    -0.0494148207
   36  C  3  Z     -0.0129419533     0.0335601743    -0.0729408803     0.0252035875    -0.0229192034
   37  C  3  X     -0.0029755699     0.0037226070    -0.0021292845    -0.0228666368     0.0081085768
   38  C  3  Y     -0.0060767574     0.0297837673    -0.0258953109     0.0010331110    -0.0220189225
   39  C  3  Z      0.0006621350     0.0231359076    -0.0190588929     0.0095508786    -0.0190814280
   40  C  3 XX      0.0014131108     0.0124908094     0.0075169155     0.0024873472     0.0051602445
   41  C  3 YY     -0.0001552981     0.0208894376    -0.0033038766     0.0083929829     0.0042497366
   42  C  3 ZZ      0.0025029875     0.0124187235     0.0100296942     0.0079603169     0.0065506623
   43  C  3 XY     -0.0008575242     0.0016676705     0.0036872871     0.0000146269     0.0022990561
   44  C  3 XZ      0.0018644284    -0.0044708110     0.0007742881     0.0052397910    -0.0017792884
   45  C  3 YZ     -0.0000401445     0.0001632500    -0.0036187314     0.0012173575    -0.0055551763
   46  C  4  S     -0.0422693923     0.0627414852    -0.0928463879    -0.0661273399     0.0281822924
   47  C  4  S      0.0810848119    -0.1212495894     0.1818043419     0.1326760057    -0.0527802474
   48  C  4  S      0.0358311870    -0.0166796068     0.0569401230     0.0473445134    -0.0361037157
   49  C  4  X      0.0012733019     0.0336339186     0.0205854933    -0.0045363357     0.0390318062
   50  C  4  Y      0.0162608018    -0.0722152113    -0.0017796759    -0.0426848585    -0.0260687952
   51  C  4  Z     -0.0058073926     0.0832638074    -0.0141075257     0.0318618014     0.0353481533
   52  C  4  X      0.0026754915     0.0209705242     0.0135238403     0.0080441138     0.0069420130
   53  C  4  Y      0.0067248569    -0.0173488655    -0.0056712410    -0.0157008308    -0.0135065552
   54  C  4  Z      0.0013123216     0.0363162971     0.0103198676     0.0275598400     0.0064599866
   55  C  4 XX      0.0029986302    -0.0017688901     0.0113395234     0.0048113825     0.0007146457
   56  C  4 YY      0.0069408487    -0.0155437040     0.0124030851     0.0095013518    -0.0066137325
   57  C  4 ZZ      0.0041170980    -0.0028025335     0.0087665136     0.0106051921    -0.0027793627
   58  C  4 XY      0.0009722095    -0.0018899653     0.0026851669     0.0020431849    -0.0002219251
   59  C  4 XZ      0.0016484154     0.0026002704     0.0043681093     0.0048058685     0.0005581591
   60  C  4 YZ     -0.0005338607     0.0043689706    -0.0024949309     0.0027280349    -0.0006236542
   61  C  5  S     -0.0289035597     0.1436233356    -0.0200574851     0.0483267271     0.0182127063
   62  C  5  S      0.0549976710    -0.2796789797     0.0367751090    -0.0973070862    -0.0334832989
   63  C  5  S      0.0036185540    -0.1021250451     0.0088890166    -0.0293604013    -0.0044909481
   64  C  5  X     -0.0072322917    -0.0120644762    -0.0152270913    -0.0217934442     0.0400778040
   65  C  5  Y     -0.0294118701     0.0221038398    -0.0872991383    -0.0692593208     0.0543165245
   66  C  5  Z      0.0059550655    -0.0073415379    -0.0194673257     0.0054800223     0.0033495633
   67  C  5  X     -0.0050824505    -0.0143939303    -0.0095553592    -0.0152260169     0.0129780358
   68  C  5  Y     -0.0059598887    -0.0054951617    -0.0390247509    -0.0341330533     0.0137513353
   69  C  5  Z     -0.0044656736    -0.0144382698    -0.0093402201    -0.0051894521     0.0032474817
   70  C  5 XX      0.0011554350    -0.0134909529     0.0020328999    -0.0063731839     0.0015941652
   71  C  5 YY      0.0046739968    -0.0205573959     0.0053712421    -0.0047087239    -0.0030753061
   72  C  5 ZZ      0.0033901903    -0.0157753280    -0.0019753722    -0.0072031709    -0.0038069492
   73  C  5 XY     -0.0006886270    -0.0023355562    -0.0034986310    -0.0014171287     0.0010136555
   74  C  5 XZ      0.0007444602    -0.0069767156    -0.0012095839    -0.0052306976     0.0011076348
   75  C  5 YZ     -0.0021995840     0.0036683569    -0.0056700440    -0.0018854620     0.0022882196
   76  C  6  S      0.0216134515     0.0519371925     0.1061029255     0.0575625747    -0.0468107108
   77  C  6  S     -0.0446097568    -0.1099322318    -0.2154047346    -0.1195693812     0.0977979815
   78  C  6  S      0.0188949680     0.0381208849    -0.0465537736    -0.0237556290    -0.0045267090
   79  C  6  X     -0.0236916564     0.0281992628     0.0297542809     0.0471416128     0.0369266645
   80  C  6  Y     -0.0041324898     0.0033102659    -0.0093018609     0.0114224909     0.0121588656
   81  C  6  Z     -0.0055535495     0.0961639998    -0.0665387931     0.0262538404    -0.0560687612
   82  C  6  X     -0.0021889191     0.0074770389     0.0098128865     0.0140005396     0.0094842307
   83  C  6  Y     -0.0121772677    -0.0147726283    -0.0028822803     0.0137597411     0.0095671869
   84  C  6  Z     -0.0005767857     0.0371351002    -0.0360424624     0.0035690860    -0.0261790782
   85  C  6 XX     -0.0031880568    -0.0084588601    -0.0088609740    -0.0044664055     0.0068603863
   86  C  6 YY     -0.0024215654    -0.0083734902    -0.0146192847    -0.0115642914     0.0101028027
   87  C  6 ZZ     -0.0026481207    -0.0032624623    -0.0180257086    -0.0066701164     0.0016565327
   88  C  6 XY      0.0018871376    -0.0034865926    -0.0010946148     0.0014218138    -0.0028671390
   89  C  6 XZ      0.0009391766    -0.0021907908     0.0001351682    -0.0049374316     0.0003919115
   90  C  6 YZ      0.0008943371    -0.0079945726     0.0054748843    -0.0020843907     0.0017281108
   91  C  7  S      0.0109444402    -0.1061795188     0.1336118835    -0.0349889009     0.0732716461
   92  C  7  S     -0.0212393791     0.2103002735    -0.2651885978     0.0708184590    -0.1496316463
   93  C  7  S     -0.0142860346     0.0172044459    -0.0502234959     0.0267259142    -0.0149196038
   94  C  7  X     -0.0094136959     0.0249774064     0.0032169730    -0.0146183983     0.0290293757
   95  C  7  Y     -0.0095125071    -0.0496590937    -0.0448607684    -0.0375276770    -0.0154185996
   96  C  7  Z      0.0035395161     0.0137800594     0.0229672570     0.0387129216    -0.0460620234
   97  C  7  X     -0.0042657342     0.0101928822     0.0075387202    -0.0081709819     0.0098917556
   98  C  7  Y     -0.0049508997    -0.0168836213    -0.0243380305    -0.0171195971    -0.0093222141
   99  C  7  Z      0.0035250094     0.0228385765     0.0005151746     0.0122819352    -0.0208042314
  100  C  7 XX     -0.0018862620     0.0167260407    -0.0200341822     0.0066014067    -0.0153521200
  101  C  7 YY     -0.0006309546     0.0150744845    -0.0122957320     0.0068987470    -0.0062463503
  102  C  7 ZZ     -0.0017087635     0.0099701528    -0.0207315926     0.0016138145    -0.0097458768
  103  C  7 XY      0.0001631986    -0.0019701204    -0.0016466165     0.0016914589    -0.0014558241
  104  C  7 XZ      0.0010878542    -0.0018159264    -0.0004192176     0.0008461053    -0.0018817860
  105  C  7 YZ      0.0009202126     0.0047358959     0.0022225815     0.0034404863    -0.0025158257
  106  C  8  S      0.0105194307     0.0159520381    -0.0246910811    -0.0804927920     0.0109335971
  107  C  8  S     -0.0216920427    -0.0353983782     0.0506946504     0.1668803763    -0.0239772903
  108  C  8  S     -0.0207443647     0.0315607739     0.0232569436     0.0749479836     0.0081963323
  109  C  8  X      0.0232804692     0.0401393736    -0.0425459581    -0.1296023868     0.0016851933
  110  C  8  Y      0.0113648409     0.0251745073    -0.0456007269    -0.0963398784     0.0319252394
  111  C  8  Z     -0.0176729443    -0.0279788408     0.0398403531     0.1173480072    -0.0195397081
  112  C  8  X      0.0174167271    -0.0370679272    -0.0139373456    -0.0329615847    -0.0215817447
  113  C  8  Y      0.0100778577    -0.0229606223    -0.0112951889    -0.0263566474    -0.0052227486
  114  C  8  Z     -0.0131166130     0.0264807490     0.0171166777     0.0304823148     0.0151009530
  115  C  8 XX     -0.0014472218    -0.0036946887     0.0027714337     0.0119064091    -0.0008023545
  116  C  8 YY     -0.0008000458    -0.0021123511     0.0040032235     0.0084618385    -0.0027486341
  117  C  8 ZZ     -0.0014753664    -0.0020708246     0.0032468806     0.0105762239    -0.0019340064
  118  C  8 XY     -0.0010670399    -0.0012799776     0.0027922281     0.0048384894    -0.0008042458
  119  C  8 XZ      0.0011087729     0.0014981462    -0.0016082368    -0.0060397202     0.0002609321
  120  C  8 YZ      0.0005209786     0.0008582301    -0.0024055589    -0.0043425721     0.0015983890
  121  N  9  S      0.0076938175     0.0165801134    -0.0191612459    -0.0492628476     0.0081869348
  122  N  9  S      0.0152652832     0.0321312016    -0.0393365758    -0.1019121343     0.0164492207
  123  N  9  S     -0.0026839967     0.0499526980    -0.0080234842    -0.0447300602     0.0284614043
  124  N  9  X      0.0018611140     0.0059190572    -0.0088757025    -0.0138181924     0.0091089734
  125  N  9  Y      0.0042166250     0.0061970211    -0.0044700680    -0.0124125107    -0.0050067061
  126  N  9  Z     -0.0029254855    -0.0074687184     0.0077921655     0.0105841093    -0.0004553767
  127  N  9  X      0.0016643257    -0.0038513821    -0.0016225320    -0.0009042773    -0.0060982246
  128  N  9  Y     -0.0000401751    -0.0060385613    -0.0021991260    -0.0005740111    -0.0007400234
  129  N  9  Z     -0.0009519921     0.0077003097    -0.0010527985     0.0021936309     0.0011673763
  130  N  9 XX      0.0002594631     0.0006474327    -0.0016214426    -0.0033104712     0.0015461539
  131  N  9 YY      0.0005042119     0.0007993399    -0.0006566957    -0.0027943947    -0.0004017573
  132  N  9 ZZ      0.0002881495     0.0010789577    -0.0013976131    -0.0027616756     0.0003037183
  133  N  9 XY      0.0003787336     0.0008763509    -0.0007622038    -0.0022328973     0.0004142705
  134  N  9 XZ     -0.0003374737    -0.0010181078     0.0013121919     0.0021171944    -0.0008499490
  135  N  9 YZ     -0.0005189892    -0.0010615714     0.0007271580     0.0018707390     0.0002566474
  136  C 10  S     -0.0258847600     0.0579619637     0.0616078115     0.0570338040     0.0402881886
  137  C 10  S      0.0516890234    -0.1153341217    -0.1219812964    -0.1176107646    -0.0841394684
  138  C 10  S      0.0160206438    -0.0393998625    -0.0305298645    -0.0711900474    -0.0050233481
  139  C 10  X      0.0750013732    -0.0217191251    -0.0520410311     0.0903681452    -0.0913475036
  140  C 10  Y      0.0697383027     0.0304824801     0.0519839013    -0.0674132416    -0.1415917696
  141  C 10  Z     -0.0363297834     0.0056569905     0.0022509994    -0.0169683532     0.0556292284
  142  C 10  X     -0.0031276665     0.0299483884     0.0432097520     0.0331775354    -0.0046070080
  143  C 10  Y      0.0191841184    -0.0157233176    -0.0050260947    -0.0334471526    -0.0136339112
  144  C 10  Z     -0.0008602076    -0.0108617609    -0.0115345712    -0.0056837135     0.0031122372
  145  C 10 XX      0.0099373467    -0.0069599037    -0.0079291597    -0.0076034221    -0.0081106626
  146  C 10 YY     -0.0030519129    -0.0095554232    -0.0081352509    -0.0079825416    -0.0031306502
  147  C 10 ZZ      0.0020550654    -0.0037311333    -0.0042937484    -0.0034884500    -0.0032364992
  148  C 10 XY      0.0002706134    -0.0015038132    -0.0033622432     0.0043613996     0.0011918611
  149  C 10 XZ     -0.0031220523     0.0012596401     0.0026602892     0.0006887918     0.0016022628
  150  C 10 YZ      0.0008995831     0.0021365828     0.0016675577    -0.0005353182    -0.0003513679
  151  C 11  S     -0.1442685106     0.0233824173     0.0565876516    -0.0614856370     0.0542228341
  152  C 11  S      0.2768069080    -0.0459188737    -0.1106191574     0.1209627087    -0.1090050264
  153  C 11  S      0.0991681274    -0.0316831759    -0.0841377681     0.0365604644    -0.0502475555
  154  C 11  X      0.0298978875     0.0456312138     0.0347880008     0.0557231897     0.1272924315
  155  C 11  Y     -0.0331157205    -0.0082404967     0.0070829831    -0.0100881355    -0.0778766450
  156  C 11  Z     -0.0028555771    -0.0115952256    -0.0133171944    -0.0155963131    -0.0250226509
  157  C 11  X      0.0017592824     0.0194232652     0.0184726491     0.0071222079     0.0601911289
  158  C 11  Y     -0.0087220335     0.0074323638     0.0272140686     0.0018431838    -0.0200933848
  159  C 11  Z      0.0007968684    -0.0052344875    -0.0122469577    -0.0024503657    -0.0150099595
  160  C 11 XX      0.0198940331    -0.0043714144    -0.0088779134     0.0065978325    -0.0092607241
  161  C 11 YY      0.0211996380    -0.0020080541    -0.0071059009     0.0111113500    -0.0071374991
  162  C 11 ZZ      0.0079250424    -0.0015258685    -0.0037146746     0.0040698188    -0.0039738508
  163  C 11 XY     -0.0040603743    -0.0032737872    -0.0028921117     0.0000803404    -0.0038408957
  164  C 11 XZ     -0.0038375937     0.0015316332     0.0028762853    -0.0010104825     0.0028536843
  165  C 11 YZ     -0.0016963784     0.0011523242     0.0018446662    -0.0016181523     0.0019892998
  166  C 12  S      0.1198162861     0.0546898579     0.0543692384    -0.0498008093    -0.0996675874
  167  C 12  S     -0.2299144476    -0.1054588824    -0.1051376039     0.0976944965     0.1995235297
  168  C 12  S     -0.0693487004    -0.0678462885    -0.0368774515     0.0288434769     0.0568779834
  169  C 12  X     -0.0342942272    -0.0063091705    -0.0044055186     0.0236033764    -0.0669928284
  170  C 12  Y      0.0629230912    -0.0249709954    -0.0395612753    -0.0770981165     0.0263989236
  171  C 12  Z     -0.0002593199     0.0076822966     0.0075037347     0.0059922864     0.0157265416
  172  C 12  X      0.0000460021    -0.0253481699    -0.0171339801     0.0082307702    -0.0206365977
  173  C 12  Y      0.0138117138     0.0095056716    -0.0061146259    -0.0188950736     0.0315600084
  174  C 12  Z     -0.0030958921     0.0096503457     0.0052232666     0.0017399546     0.0016371067
  175  C 12 XX     -0.0179774513    -0.0067250900    -0.0062039405     0.0089586300     0.0161698392
  176  C 12 YY     -0.0161383719    -0.0087176137    -0.0085549055     0.0049244188     0.0136625751
  177  C 12 ZZ     -0.0067462498    -0.0033348978    -0.0032981843     0.0035891646     0.0072156900
  178  C 12 XY      0.0056694149    -0.0012431456    -0.0034701948    -0.0002568467     0.0020185423
  179  C 12 XZ      0.0033308528     0.0017451224     0.0019794417    -0.0021255408    -0.0040576624
  180  C 12 YZ      0.0003091651     0.0019340358     0.0021415226    -0.0002846622    -0.0021984941
  181  C 13  S      0.1426153577    -0.0060966669    -0.0306923683    -0.0276087736     0.0724586011
  182  C 13  S     -0.2740567207     0.0118037196     0.0604356291     0.0550038280    -0.1444371518
  183  C 13  S     -0.0688263167     0.0502402094     0.0414503301     0.0047495431    -0.0251581771
  184  C 13  X      0.0334689832     0.0496871205     0.0611080294    -0.0973863707    -0.1074325610
  185  C 13  Y     -0.0321031863    -0.0152317716    -0.0195602477     0.0250275283     0.0648408302
  186  C 13  Z     -0.0047851981    -0.0125771703    -0.0153695102     0.0256574248     0.0220801580
  187  C 13  X      0.0173838933     0.0058287279     0.0173737565    -0.0318851673    -0.0475205489
  188  C 13  Y     -0.0018944580     0.0120243699    -0.0006736586     0.0057216900     0.0209424227
  189  C 13  Z     -0.0048900275    -0.0051088614    -0.0050353230     0.0083428749     0.0106436079
  190  C 13 XX     -0.0191413536     0.0026680148     0.0063133392     0.0016800491    -0.0104556808
  191  C 13 YY     -0.0206488204    -0.0007800361     0.0021004256     0.0067142898    -0.0102736766
  192  C 13 ZZ     -0.0080695579     0.0006818947     0.0025242600     0.0013870612    -0.0054099617
  193  C 13 XY      0.0038293862     0.0027865666     0.0033687414    -0.0034074427    -0.0039140855
  194  C 13 XZ      0.0037408828    -0.0013747102    -0.0021768292     0.0005476810     0.0029602283
  195  C 13 YZ      0.0016444281    -0.0006730784    -0.0011170292    -0.0000246655     0.0024260620
  196  C 14  S      0.0215239844    -0.0651277236    -0.0828675629     0.0822813404     0.0388305988
  197  C 14  S     -0.0415488330     0.1265521595     0.1613335430    -0.1628628672    -0.0773311644
  198  C 14  S     -0.0049673825     0.0111534556     0.0179171018    -0.0316143771    -0.0223428547
  199  C 14  X      0.0725381346     0.0072869625    -0.0036137488    -0.0305935920     0.0892359820
  200  C 14  Y      0.0706412562     0.0169240683    -0.0005670973     0.0153264138     0.1203397741
  201  C 14  Z     -0.0349518833    -0.0055512152     0.0018367815     0.0064887170    -0.0484210113
  202  C 14  X      0.0249250642     0.0093840555     0.0075728548    -0.0087120647     0.0261587574
  203  C 14  Y      0.0301785376    -0.0078179183    -0.0122673144     0.0059867020     0.0296470253
  204  C 14  Z     -0.0132165397    -0.0011289460     0.0002204928     0.0016654118    -0.0127319220
  205  C 14 XX     -0.0096540692     0.0078521094     0.0115879052    -0.0112829967    -0.0101994297
  206  C 14 YY      0.0040515563     0.0104120299     0.0116303524    -0.0125324689    -0.0009740029
  207  C 14 ZZ     -0.0017401693     0.0040657784     0.0053623298    -0.0055546475    -0.0028943496
  208  C 14 XY     -0.0001687985     0.0001102681     0.0001823881     0.0012360651     0.0009802692
  209  C 14 XZ      0.0031041929    -0.0016176454    -0.0025703362     0.0020595405     0.0026283558
  210  C 14 YZ     -0.0009993509    -0.0014706357    -0.0015497381     0.0011994272    -0.0005522105
  211  C 15  S     -0.1205940609    -0.0476954371    -0.0245803373    -0.0113416342    -0.1062626736
  212  C 15  S      0.2315195840     0.0925341403     0.0476187514     0.0227648477     0.2114524620
  213  C 15  S      0.0435196894     0.0440552851     0.0548607752     0.0021755850     0.0524893718
  214  C 15  X     -0.0371482647     0.0068054767     0.0197496740    -0.0319063706     0.0451547906
  215  C 15  Y      0.0602141239    -0.0384132907    -0.0630261999     0.1048727660    -0.0002064014
  216  C 15  Z      0.0007214963     0.0048272614     0.0051064680    -0.0091145393    -0.0135078918
  217  C 15  X     -0.0008174183     0.0006345328    -0.0068771905    -0.0108454402     0.0071330726
  218  C 15  Y      0.0263192091    -0.0171672553    -0.0208326269     0.0384622227    -0.0136949387
  219  C 15  Z     -0.0041905197     0.0023307686     0.0061790837    -0.0035667336     0.0004669405
  220  C 15 XX      0.0179030484     0.0050065211     0.0012518687     0.0041239871     0.0170415528
  221  C 15 YY      0.0156632163     0.0083694610     0.0058407239    -0.0006229663     0.0137765686
  222  C 15 ZZ      0.0066292462     0.0030552678     0.0017515902     0.0005088971     0.0074541572
  223  C 15 XY     -0.0053128145     0.0018773471     0.0031915372    -0.0036393162     0.0009153249
  224  C 15 XZ     -0.0033510629    -0.0012196525    -0.0005191965    -0.0006026106    -0.0039842352
  225  C 15 YZ     -0.0004043751    -0.0017735900    -0.0019560241     0.0013624003    -0.0018726411
  226  H 16  S      0.0023169383     0.0809892572     0.0248439384     0.0545963522     0.0544226007
  227  H 16  S     -0.0034645673     0.0092147038     0.0092329109     0.0079961878     0.0195953218
  228  H 17  S      0.0238147529    -0.0366141255     0.0664739122     0.0703915792    -0.0286283266
  229  H 17  S      0.0018747496    -0.0028751393     0.0082999360     0.0148324462    -0.0050985510
  230  H 18  S      0.0145448670    -0.0926814198     0.0128804767    -0.0493166942    -0.0180887197
  231  H 18  S      0.0007881418    -0.0123714444     0.0007441034    -0.0107544644    -0.0029964094
  232  H 19  S     -0.0148847110    -0.0408032517    -0.0786894692    -0.0472495693     0.0490999855
  233  H 19  S     -0.0006359329    -0.0057066527    -0.0097464764    -0.0152082861     0.0117567685
  234  H 20  S     -0.0031331474     0.0623745838    -0.0923204421     0.0406711848    -0.0882631048
  235  H 20  S     -0.0011225027     0.0130696421    -0.0095211564     0.0036635204    -0.0176361680
  236  H 21  S     -0.0100024953     0.0765592319    -0.0918347269     0.0313731632    -0.0722159078
  237  H 21  S      0.0015190775     0.0048862498    -0.0123456094     0.0071035678    -0.0162590489
  238  H 22  S      0.0838232858    -0.0146779666    -0.0309021607     0.0569890298    -0.0688707275
  239  H 22  S      0.0019780920    -0.0020896684    -0.0090167089     0.0071106360    -0.0098669097
  240  H 23  S     -0.0720874239    -0.0297684222    -0.0300154347     0.0430199421     0.1235674711
  241  H 23  S     -0.0013286063    -0.0009592160    -0.0099010019     0.0122965865     0.0235565533
  242  H 24  S     -0.0833461633     0.0045322021     0.0216106654     0.0247533530    -0.0793620646
  243  H 24  S     -0.0053050631    -0.0007027247     0.0005715317     0.0044807843    -0.0168036038
  244  H 25  S     -0.0123795820     0.0400826733     0.0552985957    -0.0834925160    -0.0434200177
  245  H 25  S     -0.0004202928     0.0017586474     0.0034534899    -0.0142886184    -0.0088607194
  246  H 26  S      0.0690963778     0.0298336739     0.0177702950     0.0086476145     0.1148777191
  247  H 26  S      0.0045960256     0.0011301434     0.0011467605     0.0021188397     0.0241269650

                         26               27               28               29               30
                   -0.6629320794    -0.6351745788    -0.6081354150    -0.5924897345    -0.5668008813
    1  C  1  S     -0.0311553541     0.0518762892     0.0289598133    -0.0414766925     0.0187423716
    2  C  1  S      0.0644396615    -0.1056883166    -0.0653875026     0.0896874261    -0.0378948342
    3  C  1  S     -0.0385950443     0.0405334006     0.0389885528     0.0728949336    -0.1108085355
    4  C  1  X     -0.0975573852    -0.0302967715    -0.0356754668     0.0801538721     0.0563496835
    5  C  1  Y      0.1167522600    -0.1198476936     0.0892474343    -0.0677672015    -0.0582976873
    6  C  1  Z      0.0045276896     0.0554824735    -0.0392912914    -0.0211586690    -0.0443007714
    7  C  1  X     -0.0245276716     0.0150007188    -0.0078586977    -0.0650545434     0.0054323487
    8  C  1  Y      0.0597540646    -0.0219337098     0.0620210888     0.0801745225     0.0347860993
    9  C  1  Z     -0.0091455407     0.0026236618    -0.0335102374    -0.0004630662    -0.0259448378
   10  C  1 XX      0.0054984782     0.0008028012    -0.0047219966     0.0057281943     0.0004730279
   11  C  1 YY      0.0033825112    -0.0130462380    -0.0008432598     0.0080171228    -0.0041529409
   12  C  1 ZZ      0.0019630165    -0.0043265887    -0.0068766365     0.0025482843    -0.0036488384
   13  C  1 XY     -0.0006733047     0.0024849803    -0.0028187911    -0.0015100261    -0.0015017522
   14  C  1 XZ     -0.0004136652    -0.0014631201     0.0050364333     0.0009053320     0.0030282750
   15  C  1 YZ     -0.0017741413     0.0021114159     0.0010565742     0.0008561848     0.0008564824
   16  C  2  S      0.0098844795     0.0205083677    -0.0237928871     0.0182335842     0.0150942577
   17  C  2  S     -0.0210186778    -0.0398200769     0.0507186001    -0.0397806651    -0.0324736176
   18  C  2  S     -0.1093157926    -0.0317907211    -0.1372111493    -0.0064810789    -0.0021612167
   19  C  2  X     -0.1242568111    -0.0431197636    -0.0989759512    -0.0177791695     0.0530376245
   20  C  2  Y     -0.1226721351     0.1661439156    -0.0286376355    -0.0005803284     0.0185399258
   21  C  2  Z      0.1096806029    -0.0564190128     0.0767961700     0.0393427044    -0.0688716896
   22  C  2  X     -0.0618717958    -0.0137291966    -0.0565316056     0.0764291849     0.0959615290
   23  C  2  Y     -0.0513309635     0.0899299325     0.0050172635     0.0814409223     0.0315848360
   24  C  2  Z      0.0548510878    -0.0383230886     0.0378918750    -0.0635040475    -0.0773195373
   25  C  2 XX     -0.0015024622     0.0032865480     0.0031347337    -0.0042598587     0.0011413064
   26  C  2 YY      0.0020497905    -0.0060045507     0.0041260665     0.0007318337    -0.0051498909
   27  C  2 ZZ     -0.0031812639    -0.0024057865     0.0017073284    -0.0032090986    -0.0027895249
   28  C  2 XY     -0.0010180945    -0.0016122471    -0.0014063390    -0.0071202299     0.0034872223
   29  C  2 XZ      0.0029523892    -0.0005748685    -0.0019302500     0.0009769548    -0.0004585040
   30  C  2 YZ     -0.0005018542     0.0024119703     0.0012564517     0.0036958170     0.0010823124
   31  C  3  S     -0.0129913792    -0.0961594355     0.0554267799     0.0494419179     0.0094393092
   32  C  3  S      0.0228989544     0.2012714085    -0.1136648066    -0.0953502973    -0.0285221473
   33  C  3  S      0.0489371705     0.0554168728    -0.0778234334    -0.1801425445     0.0488673790
   34  C  3  X      0.0523404537    -0.0320168700    -0.0597295794    -0.0009845272    -0.1047063231
   35  C  3  Y      0.0294052307    -0.1226287412     0.0686833005    -0.0721143333     0.0678359983
   36  C  3  Z     -0.0534778468     0.0100812221    -0.1229654701    -0.0417434918    -0.0814106569
   37  C  3  X      0.0249021571    -0.0078484291    -0.0142018367     0.0038370716    -0.0173649781
   38  C  3  Y      0.0216371687    -0.0456234788     0.0068066983    -0.1033681146     0.0402128096
   39  C  3  Z     -0.0353850257    -0.0055709237    -0.0292123622     0.0296419158    -0.0546901618
   40  C  3 XX      0.0017969701     0.0111984724    -0.0066804764    -0.0023543975    -0.0020265431
   41  C  3 YY     -0.0001050537     0.0130002741    -0.0103139965    -0.0102633190    -0.0037455669
   42  C  3 ZZ      0.0016592923     0.0158751917    -0.0066678652    -0.0057332957    -0.0021533663
   43  C  3 XY      0.0041232616     0.0000433277     0.0033583437     0.0021483508    -0.0089907161
   44  C  3 XZ     -0.0030330944     0.0028769220     0.0046463553     0.0014831373     0.0050299729
   45  C  3 YZ     -0.0045137546    -0.0069703512     0.0035407128     0.0056737601    -0.0018882806
   46  C  4  S      0.0314390775     0.0044670317    -0.0871529569    -0.0796126928     0.0092267540
   47  C  4  S     -0.0644383473    -0.0039225959     0.1775516878     0.1600743349    -0.0192603287
   48  C  4  S     -0.0407432652     0.0122591768     0.1175778179     0.2013184698    -0.0333063202
   49  C  4  X      0.0413842171     0.0509514204     0.0029645832    -0.0663845567     0.0908105257
   50  C  4  Y      0.0190960399    -0.0866233361    -0.0583472922    -0.1700239759     0.1567907420
   51  C  4  Z      0.0182626851     0.1038914373    -0.0002470530    -0.0520688409     0.1140494569
   52  C  4  X      0.0079539782     0.0170476576     0.0191581459     0.0109334785     0.0304319683
   53  C  4  Y      0.0000214561    -0.0260768096     0.0168348787     0.0054734527     0.0592582340
   54  C  4  Z     -0.0033612781     0.0353986983     0.0179617097     0.0067618092     0.0365780240
   55  C  4 XX     -0.0001011888     0.0023068981     0.0096529091     0.0089106681    -0.0027706497
   56  C  4 YY     -0.0072825487    -0.0039794523     0.0172383534     0.0175746625    -0.0026651920
   57  C  4 ZZ     -0.0055758185     0.0030660153     0.0066894011     0.0076531730    -0.0031714706
   58  C  4 XY      0.0007675013    -0.0000693599     0.0086176844     0.0050788025     0.0004675310
   59  C  4 XZ     -0.0008212980     0.0045153987     0.0033728250     0.0036361075    -0.0007553461
   60  C  4 YZ     -0.0009000561     0.0017705474     0.0068968545     0.0059571637     0.0013306819
   61  C  5  S      0.0088157430     0.0476725711     0.0988303313     0.0614344160     0.0219486631
   62  C  5  S     -0.0186246256    -0.0912392386    -0.2013415614    -0.1235455208    -0.0438431720
   63  C  5  S     -0.0055919662    -0.0430654380    -0.1658710137    -0.1448462524    -0.0742752222
   64  C  5  X      0.0420309764     0.0516345881     0.0594050204    -0.0191008758     0.1032111294
   65  C  5  Y      0.0233889757     0.0949527452    -0.1202593293    -0.0281469733    -0.0331748468
   66  C  5  Z      0.0173766663     0.0285566493     0.1157469979     0.0022788146     0.2091512157
   67  C  5  X      0.0168317835     0.0082901635    -0.0059113576    -0.0343600650     0.0282725289
   68  C  5  Y      0.0080587943     0.0332915254    -0.0296133031     0.0161784904    -0.0087040664
   69  C  5  Z      0.0056431436    -0.0030724326    -0.0105485041    -0.0503716945     0.0604755423
   70  C  5 XX      0.0020781671    -0.0024655480    -0.0097851687    -0.0078130650    -0.0046062753
   71  C  5 YY     -0.0031795406    -0.0054042982    -0.0103617506    -0.0016620853    -0.0054008478
   72  C  5 ZZ     -0.0028487275    -0.0075636709    -0.0212950567    -0.0133052925    -0.0036090642
   73  C  5 XY     -0.0004356552     0.0031555714     0.0001909766     0.0026343459     0.0001410649
   74  C  5 XZ      0.0019421620    -0.0010529638    -0.0082303267    -0.0070007705    -0.0017746214
   75  C  5 YZ      0.0008626492     0.0047955710     0.0033805410     0.0056764582     0.0012895561
   76  C  6  S     -0.0167987066    -0.0876835526    -0.0222207250    -0.0601226250    -0.0040298351
   77  C  6  S      0.0334536585     0.1826461176     0.0387473211     0.1236705244     0.0031993648
   78  C  6  S      0.0092741079     0.0527576693     0.1027730290     0.1331915006     0.0896848514
   79  C  6  X      0.0250828258     0.0156609245     0.1010423331     0.0225957727    -0.0907626337
   80  C  6  Y     -0.0550362079     0.0991495962    -0.0413758701     0.1506202406    -0.1140192278
   81  C  6  Z     -0.0250872509    -0.0760378686     0.0784351271     0.0604044292     0.0121733190
   82  C  6  X      0.0117546212     0.0045898907     0.0348545143     0.0060467844    -0.0131030593
   83  C  6  Y     -0.0260884571     0.0204218564    -0.0676432870     0.0076555394    -0.0872741434
   84  C  6  Z     -0.0070403091    -0.0289942776     0.0417698097     0.0284377301     0.0142801338
   85  C  6 XX      0.0016716759     0.0112254484     0.0020956294     0.0054376654    -0.0018287173
   86  C  6 YY      0.0056380587     0.0194537460     0.0053486356     0.0132440614     0.0028211500
   87  C  6 ZZ     -0.0018325804     0.0057069441    -0.0012274443     0.0077407869    -0.0025786787
   88  C  6 XY     -0.0046395694    -0.0000548146    -0.0044922983    -0.0034687859     0.0087735994
   89  C  6 XZ      0.0024734042    -0.0010720879    -0.0046351869    -0.0015307891    -0.0035102110
   90  C  6 YZ      0.0014190142     0.0002591219    -0.0030606752    -0.0031539689     0.0003547082
   91  C  7  S      0.0611551921     0.0794533127     0.0076991918    -0.0085040972     0.0091400306
   92  C  7  S     -0.1235797860    -0.1641159446    -0.0139159747     0.0153323656    -0.0191776101
   93  C  7  S     -0.0724614733    -0.0179456606    -0.0580517026     0.0595920329    -0.0664606483
   94  C  7  X      0.0421662561     0.0000653260     0.0280990236     0.0012168299    -0.1118243719
   95  C  7  Y     -0.0237006937    -0.0324141315     0.0415505860     0.1191929211    -0.0384194239
   96  C  7  Z     -0.0625508611    -0.0617531031    -0.0717440913     0.0181174314    -0.1130219706
   97  C  7  X      0.0133005382     0.0003110589     0.0040281349     0.0100236518    -0.0600647198
   98  C  7  Y     -0.0025628533    -0.0146314096     0.0139130879     0.0268107988    -0.0148719693
   99  C  7  Z     -0.0129773756    -0.0254530784    -0.0110293460    -0.0007492895    -0.0290530626
  100  C  7 XX     -0.0132864264    -0.0190840315    -0.0036038143     0.0040458823    -0.0066249262
  101  C  7 YY     -0.0072018438    -0.0027447830    -0.0042544672    -0.0008819878    -0.0024685088
  102  C  7 ZZ     -0.0066221588    -0.0127440224     0.0031456467     0.0018045682     0.0020581109
  103  C  7 XY     -0.0020819972    -0.0002592804     0.0028531518     0.0031318021    -0.0003967066
  104  C  7 XZ     -0.0029442699    -0.0005222170    -0.0031368106     0.0003209768    -0.0014850139
  105  C  7 YZ     -0.0002618730    -0.0050330695     0.0001097203    -0.0056348597     0.0014086558
  106  C  8  S      0.0641735188    -0.0170241584     0.0299133627     0.0230495952    -0.0244530825
  107  C  8  S     -0.1396417693     0.0341386787    -0.0672775231    -0.0504077129     0.0540153572
  108  C  8  S      0.0008525411    -0.0060812589     0.0217316837    -0.0974942879    -0.0346810971
  109  C  8  X      0.0988542437    -0.0472475800     0.0354067004     0.0348694766    -0.0223466218
  110  C  8  Y      0.0649498907     0.0069484095     0.0438388410     0.0247301759    -0.0426644905
  111  C  8  Z     -0.0845187539     0.0207534075    -0.0353582824    -0.0187664247     0.0220466232
  112  C  8  X     -0.0276121669     0.0021947623    -0.0371359866     0.0702670671     0.0455122069
  113  C  8  Y     -0.0267223610     0.0076833241    -0.0254545422     0.0498560762     0.0289363279
  114  C  8  Z      0.0276369737    -0.0019801985     0.0299946693    -0.0590652815    -0.0386567754
  115  C  8 XX     -0.0097992387     0.0043664333    -0.0049734568    -0.0033402674     0.0042523555
  116  C  8 YY     -0.0074466779    -0.0001733615    -0.0044763045    -0.0025551958     0.0032673914
  117  C  8 ZZ     -0.0093918685     0.0015193905    -0.0040920209    -0.0032269516     0.0028366648
  118  C  8 XY     -0.0044696609    -0.0003898209    -0.0012726847    -0.0023739613     0.0011605954
  119  C  8 XZ      0.0050782627    -0.0017473131     0.0015310945     0.0012730798    -0.0011748572
  120  C  8 YZ      0.0035102466     0.0007845008     0.0018500211     0.0010998978    -0.0010595308
  121  N  9  S      0.0339388768    -0.0112475822     0.0176212010     0.0094970226    -0.0141230648
  122  N  9  S      0.0683750863    -0.0234958630     0.0363140596     0.0213830576    -0.0286423381
  123  N  9  S      0.0878570563    -0.0181486161     0.0613993179    -0.0375072191    -0.0646768591
  124  N  9  X      0.0031704556     0.0069306558     0.0045786582    -0.0044852062    -0.0038125467
  125  N  9  Y      0.0094182544    -0.0106371905    -0.0043720810    -0.0010183451     0.0112972882
  126  N  9  Z     -0.0047994808     0.0016956712    -0.0022018854    -0.0038149970     0.0023804604
  127  N  9  X     -0.0061848864    -0.0047038997    -0.0065454874     0.0117426907     0.0083087178
  128  N  9  Y     -0.0083829649     0.0040738825    -0.0003345415     0.0080133694    -0.0022206089
  129  N  9  Z      0.0058156747    -0.0011982624     0.0052811040    -0.0047731752    -0.0069636856
  130  N  9 XX      0.0017398865     0.0006754912     0.0016077963     0.0003750204    -0.0013765564
  131  N  9 YY      0.0020214820    -0.0018051798     0.0003883561     0.0006310104     0.0003518920
  132  N  9 ZZ      0.0015874409    -0.0007722621     0.0012476557     0.0011420452    -0.0011738265
  133  N  9 XY      0.0016295750    -0.0005474235     0.0005080426    -0.0001222618    -0.0000240517
  134  N  9 XZ     -0.0014091421    -0.0003605570    -0.0009983678    -0.0003498137     0.0009641444
  135  N  9 YZ     -0.0016752208     0.0010616028    -0.0002157921    -0.0004397436    -0.0001419896
  136  C 10  S      0.0741270783    -0.0338388515    -0.0283560192     0.0100902924    -0.0145678801
  137  C 10  S     -0.1550407650     0.0713394272     0.0611057450    -0.0174108022     0.0320798722
  138  C 10  S      0.0472290220    -0.0652659595     0.0104318767     0.0824089777     0.0467624651
  139  C 10  X      0.0902331801     0.0645050571     0.0838840761    -0.1121405995    -0.0502398803
  140  C 10  Y      0.0475407541     0.0164220550    -0.0998508086     0.1200942839     0.0468700210
  141  C 10  Z     -0.0375051302    -0.0188310784    -0.0168733770     0.0106285600    -0.0061880307
  142  C 10  X      0.0068357033     0.0028171383     0.0215525143    -0.0910515806    -0.0894631665
  143  C 10  Y      0.0096126354    -0.0151130623    -0.0357957886     0.0843678289     0.0455304993
  144  C 10  Z     -0.0017466250     0.0052211934     0.0015538152     0.0131112201     0.0172452469
  145  C 10 XX     -0.0075181135     0.0081362530     0.0027754959     0.0000892694     0.0018599093
  146  C 10 YY     -0.0128434850    -0.0000242325     0.0051020172    -0.0007169216     0.0031943115
  147  C 10 ZZ     -0.0059456383     0.0034005563     0.0022191675    -0.0005939880     0.0017081997
  148  C 10 XY      0.0003929251     0.0019860773     0.0016549720    -0.0016067060     0.0032057430
  149  C 10 XZ      0.0006416606    -0.0027764279     0.0000037102     0.0004835984    -0.0000565540
  150  C 10 YZ      0.0015013098     0.0002610960    -0.0014321085     0.0007064334    -0.0017949528
  151  C 11  S     -0.0890809402    -0.0372967269     0.0137788454    -0.0037177117    -0.0039531329
  152  C 11  S      0.1793545539     0.0747549121    -0.0259424481     0.0076523615     0.0083887814
  153  C 11  S      0.0256954485     0.0820405770    -0.0049178810     0.0206011974     0.0848054981
  154  C 11  X      0.0635344218    -0.0766584826    -0.0800083543     0.0676755882    -0.0058083037
  155  C 11  Y      0.0261594487     0.0204306531    -0.0723626040     0.0919799656     0.1052448047
  156  C 11  Z     -0.0237316755     0.0209424335     0.0345879736    -0.0372985932    -0.0223777358
  157  C 11  X      0.0155643963    -0.0492253891    -0.0209283026     0.0175697736    -0.0074874768
  158  C 11  Y      0.0101362497    -0.0080914646    -0.0337076608     0.0246300784     0.0065974361
  159  C 11  Z     -0.0063767382     0.0147666954     0.0098869980    -0.0098569775    -0.0026694430
  160  C 11 XX      0.0109944082     0.0053921926    -0.0018875768     0.0018745131     0.0023512053
  161  C 11 YY      0.0162452267     0.0051309775    -0.0036810661     0.0015835634     0.0014845465
  162  C 11 ZZ      0.0062088695     0.0028404166    -0.0011383359     0.0004167714     0.0005829996
  163  C 11 XY     -0.0010488827     0.0035692131     0.0031791480    -0.0027814423     0.0014501826
  164  C 11 XZ     -0.0016292644    -0.0018660968    -0.0000432787     0.0001321324    -0.0004030442
  165  C 11 YZ     -0.0017525417    -0.0016885403    -0.0003849877     0.0007904648    -0.0004798907
  166  C 12  S      0.0145288752     0.0551276147    -0.0090457172     0.0017051003    -0.0177022523
  167  C 12  S     -0.0290366909    -0.1128506395     0.0198075132    -0.0039655845     0.0355954381
  168  C 12  S     -0.0519461935    -0.0266920557     0.0191994677     0.0179413033     0.0577049323
  169  C 12  X      0.0529340686     0.0244178435     0.0658447558    -0.0959467594    -0.0962775620
  170  C 12  Y     -0.1507239859     0.0499050360     0.0787677815    -0.0732447149    -0.0112037065
  171  C 12  Z      0.0104299202    -0.0149964324    -0.0392843726     0.0411164859     0.0262251534
  172  C 12  X      0.0020153576     0.0102474664     0.0315790291    -0.0125878814    -0.0083774052
  173  C 12  Y     -0.0664533546     0.0156522691     0.0122222542    -0.0320144729    -0.0264448113
  174  C 12  Z      0.0098324672    -0.0040351153    -0.0177644142     0.0076371718     0.0023400322
  175  C 12 XX     -0.0001200765    -0.0097320525     0.0001918781     0.0013154572     0.0034504999
  176  C 12 YY     -0.0042514543    -0.0074256791     0.0007775992     0.0010133623     0.0033038818
  177  C 12 ZZ     -0.0010105787    -0.0044182429     0.0008029261    -0.0000372057     0.0020359886
  178  C 12 XY     -0.0041579732     0.0013320789     0.0030003096    -0.0029334778     0.0013624005
  179  C 12 XZ      0.0005728128     0.0017240218    -0.0003984083     0.0002818552    -0.0009029980
  180  C 12 YZ      0.0020013331     0.0003952285    -0.0014654005     0.0006597947    -0.0012605445
  181  C 13  S     -0.0888177780    -0.0117773579     0.0340393528    -0.0264836662     0.0077665585
  182  C 13  S      0.1764756545     0.0236264000    -0.0682127336     0.0522664133    -0.0177218528
  183  C 13  S      0.0658362546    -0.0075374490    -0.0634394136     0.0219788913    -0.0361587179
  184  C 13  X     -0.0679961339     0.0979758495     0.0346792097    -0.0466717580    -0.0301725637
  185  C 13  Y     -0.0293131268    -0.0324089475     0.0837904064    -0.1096921225    -0.0878589775
  186  C 13  Z      0.0264904016    -0.0239735326    -0.0270125296     0.0331991470     0.0238800325
  187  C 13  X     -0.0139649463     0.0304071872     0.0179057486    -0.0103952858     0.0008903374
  188  C 13  Y      0.0104826368    -0.0138404489     0.0112711376    -0.0360518961    -0.0456950173
  189  C 13  Z      0.0030329159    -0.0077407737    -0.0067735449     0.0096548124     0.0084162062
  190  C 13 XX      0.0098410250     0.0024870268    -0.0054367206     0.0045158728     0.0007034098
  191  C 13 YY      0.0164967692     0.0008556332    -0.0063395455     0.0051616293    -0.0011006776
  192  C 13 ZZ      0.0058043771     0.0009926895    -0.0029231654     0.0024594867    -0.0003673732
  193  C 13 XY     -0.0008530159     0.0026416057    -0.0004940220     0.0004109449    -0.0014481061
  194  C 13 XZ     -0.0015842551    -0.0011444517     0.0012616773    -0.0009021004     0.0000807757
  195  C 13 YZ     -0.0020401825    -0.0008816588     0.0008616249    -0.0007766524     0.0004938665
  196  C 14  S      0.0768023387    -0.0322089378    -0.0174050436     0.0116166606    -0.0143367384
  197  C 14  S     -0.1535411765     0.0648280112     0.0344204978    -0.0243398321     0.0267681950
  198  C 14  S     -0.0563421416     0.0370074409     0.0174984431     0.0030707558     0.0487821550
  199  C 14  X     -0.0906574473    -0.0466361244    -0.0123102345     0.0506813362     0.1024000631
  200  C 14  Y     -0.0373070172    -0.0709031758     0.0405381704    -0.0544645173    -0.0779630748
  201  C 14  Z      0.0347727656     0.0275367555    -0.0030666338    -0.0059753911    -0.0167856845
  202  C 14  X     -0.0174294191    -0.0216493096    -0.0140758539     0.0232326234     0.0274888959
  203  C 14  Y     -0.0195869292    -0.0117478533     0.0266801779    -0.0223575721    -0.0124336609
  204  C 14  Z      0.0088686935     0.0092094054    -0.0002855310    -0.0032580777    -0.0055614397
  205  C 14 XX     -0.0086209577     0.0066494134     0.0019334283    -0.0011701605     0.0029383678
  206  C 14 YY     -0.0142961794     0.0029196578     0.0025698515    -0.0010232904     0.0036811984
  207  C 14 ZZ     -0.0050679254     0.0022144405     0.0004222898    -0.0001306094     0.0012997605
  208  C 14 XY      0.0028048015    -0.0019630027    -0.0028286637     0.0029998161    -0.0006825211
  209  C 14 XZ      0.0008965954    -0.0013904380     0.0000663708    -0.0001690637    -0.0004502363
  210  C 14 YZ      0.0011270971     0.0003693928     0.0004361556    -0.0007798874    -0.0003706269
  211  C 15  S      0.0124230801     0.0605652671     0.0215664239    -0.0258810176     0.0009010169
  212  C 15  S     -0.0251790825    -0.1205460302    -0.0434658075     0.0511706890    -0.0029593378
  213  C 15  S      0.0127344263    -0.0605922356    -0.0502808971     0.0370325442    -0.0353148031
  214  C 15  X     -0.0495222749    -0.0508405223    -0.0555123898     0.0972868522     0.1060681266
  215  C 15  Y      0.1492702510    -0.0048274941    -0.0651822884     0.0528607765     0.0003777017
  216  C 15  Z     -0.0112940509     0.0166506765     0.0280000390    -0.0392858245    -0.0336037158
  217  C 15  X     -0.0230861262     0.0031471047    -0.0078779160     0.0247459548     0.0527423977
  218  C 15  Y      0.0504050093     0.0074095528    -0.0214686007     0.0190914866     0.0009540467
  219  C 15  Z     -0.0020186050    -0.0015931392     0.0063207604    -0.0109706040    -0.0162306677
  220  C 15 XX      0.0003795353    -0.0103983889    -0.0040159648     0.0050473010    -0.0000509905
  221  C 15 YY     -0.0038958993    -0.0076191506    -0.0038399019     0.0045602889     0.0018866825
  222  C 15 ZZ     -0.0011753313    -0.0044524126    -0.0019820655     0.0023232108     0.0002389063
  223  C 15 XY     -0.0043177209    -0.0013839744     0.0006984616    -0.0001711381    -0.0002574898
  224  C 15 XZ      0.0003497350     0.0025557602     0.0007052158    -0.0009849469     0.0003417301
  225  C 15 YZ      0.0019652489     0.0012711262     0.0001165695    -0.0004681431    -0.0004005479
  226  H 16  S     -0.0232585980     0.1483817069    -0.1403178084    -0.0351163744    -0.0742414050
  227  H 16  S      0.0047585713     0.0291704689    -0.0295299398    -0.0251823724    -0.0057697775
  228  H 17  S     -0.0515821139     0.0041161653     0.1233758159     0.2098845807    -0.1497710624
  229  H 17  S     -0.0106693180    -0.0010434060     0.0408765356     0.0577713931    -0.0242578345
  230  H 18  S     -0.0224988184    -0.0571845911    -0.2030840896    -0.0711482230    -0.1787263995
  231  H 18  S     -0.0028232596    -0.0162365824    -0.0530516265    -0.0325364905    -0.0350524254
  232  H 19  S     -0.0147502209     0.1462033895    -0.0119882723     0.1534031072    -0.0643367728
  233  H 19  S      0.0056764636     0.0328249628     0.0107927164     0.0371297914    -0.0042459344
  234  H 20  S     -0.0890816861    -0.0893064391    -0.0368766905     0.0204882983     0.0280877846
  235  H 20  S     -0.0109079769    -0.0243210609    -0.0043108904     0.0047541405    -0.0026623631
  236  H 21  S     -0.0652873004    -0.1045321079    -0.0171593857     0.0403322757    -0.1191745033
  237  H 21  S     -0.0115542181    -0.0239947432     0.0006885821     0.0016472564    -0.0112713549
  238  H 22  S      0.0990283706     0.0296126525    -0.0728911913     0.0728630015     0.0765029768
  239  H 22  S      0.0185725964     0.0078000875    -0.0051666343     0.0085314502     0.0130830637
  240  H 23  S     -0.0178430851    -0.0655103378    -0.0551226324     0.0773696482     0.0820376614
  241  H 23  S     -0.0092648427    -0.0093511420    -0.0112588192     0.0183846619     0.0105768122
  242  H 24  S      0.1058403680     0.0124842466    -0.0903555073     0.1033346152     0.0547337476
  243  H 24  S      0.0260267716     0.0032389844    -0.0171371820     0.0203917533     0.0099046509
  244  H 25  S     -0.0890465213     0.0391359062    -0.0041386164     0.0338764540     0.1002914556
  245  H 25  S     -0.0195417008     0.0108540749     0.0073479496    -0.0005469036     0.0218096692
  246  H 26  S     -0.0136584785    -0.0869115745    -0.0663006658     0.0969274973     0.0690490872
  247  H 26  S     -0.0021939012    -0.0214796750    -0.0109427800     0.0187531860     0.0112386352

                         31               32               33               34               35
                   -0.5374039402    -0.5185568583    -0.4995240329    -0.4850149375    -0.4737561314
    1  C  1  S      0.0581810881    -0.0041879750     0.0274836784    -0.0184562442    -0.0036518624
    2  C  1  S     -0.1341840208     0.0062792706    -0.0575321378     0.0351969998     0.0063093976
    3  C  1  S     -0.2321546646     0.0024836320    -0.0237420167     0.0281104827    -0.0158093141
    4  C  1  X     -0.0824663105    -0.0527417929     0.0502523372    -0.0060450846     0.0289194577
    5  C  1  Y      0.0695618111    -0.1764853539    -0.0417237814    -0.1255947044    -0.0403971932
    6  C  1  Z      0.0473356439     0.0922108249     0.0357521669     0.1109070790    -0.0182915694
    7  C  1  X     -0.0693176401    -0.0472949933     0.0456639417     0.0047056169     0.0310860322
    8  C  1  Y      0.0569830048    -0.0623120550     0.0060039886     0.0119790034    -0.0061466403
    9  C  1  Z      0.0276091793     0.0411524799    -0.0053495415     0.0162833250    -0.0158280011
   10  C  1 XX     -0.0107876150     0.0031993254     0.0004994237     0.0108959542     0.0016878517
   11  C  1 YY     -0.0085889486    -0.0018808707    -0.0088574362    -0.0055351048    -0.0018696443
   12  C  1 ZZ     -0.0068049031    -0.0003119748    -0.0024348604     0.0018609975     0.0005960057
   13  C  1 XY     -0.0000146519    -0.0035770823    -0.0038157886     0.0005812662    -0.0012101312
   14  C  1 XZ      0.0002459296    -0.0005273180    -0.0014073477    -0.0052099912     0.0008445753
   15  C  1 YZ      0.0018243180     0.0045734264     0.0044199207     0.0046260035     0.0000726216
   16  C  2  S     -0.0240445491     0.0162122728     0.0005822444     0.0478279723    -0.0066732495
   17  C  2  S      0.0451491740    -0.0416127854    -0.0031467946    -0.1106128650     0.0123397840
   18  C  2  S     -0.0283601333    -0.0193677817    -0.0403143068    -0.1281616749     0.0549190850
   19  C  2  X     -0.1096961349    -0.0236591618    -0.0610439047     0.0923030564    -0.0521650217
   20  C  2  Y      0.0526371952     0.1713282054     0.1023463656     0.1218944461     0.0262805402
   21  C  2  Z      0.0563199600    -0.0509193079     0.0115347525    -0.0157340834    -0.0193371943
   22  C  2  X     -0.0989328599    -0.0276547151    -0.0530511581     0.0280299604    -0.0273276317
   23  C  2  Y     -0.0468835549     0.0318333611     0.0341576210     0.0591744720     0.0158942757
   24  C  2  Z      0.0808269035     0.0057049000     0.0200898988    -0.0053469935    -0.0145257219
   25  C  2 XX      0.0054465261    -0.0007628829     0.0021762362    -0.0074151891     0.0015357640
   26  C  2 YY     -0.0001703696    -0.0078739762    -0.0027342688    -0.0104141125     0.0012740024
   27  C  2 ZZ      0.0033962569     0.0000501127     0.0009124256    -0.0033559207    -0.0001203338
   28  C  2 XY      0.0003795053     0.0040394624    -0.0016239378     0.0023461469    -0.0008876832
   29  C  2 XZ     -0.0024693660    -0.0034117560    -0.0009920041    -0.0034875869     0.0017005971
   30  C  2 YZ     -0.0006149940     0.0006245266     0.0004084179     0.0012601803     0.0002817538
   31  C  3  S     -0.0034096694     0.0161607141    -0.0178420974    -0.0082142566     0.0170984428
   32  C  3  S      0.0027137646    -0.0317347543     0.0362155365     0.0203510772    -0.0416154397
   33  C  3  S      0.0182544404    -0.0351975896     0.0609282081     0.0212522755     0.0084072955
   34  C  3  X      0.0433457084     0.1091599536    -0.0128205887     0.1191491849     0.0071713209
   35  C  3  Y      0.0320775410     0.0622067864     0.0341877625     0.0533454065    -0.0547526377
   36  C  3  Z      0.0550844239    -0.0676905237     0.0658671485    -0.0433683811     0.0169779485
   37  C  3  X      0.0278601129     0.0446283512     0.0048755689     0.0810185589     0.0164927896
   38  C  3  Y     -0.0009843857     0.0242596022     0.0310657642     0.0134917890    -0.0205384310
   39  C  3  Z      0.0088127214    -0.0175456183     0.0160421271    -0.0186039760    -0.0069181505
   40  C  3 XX     -0.0032714774     0.0010005499    -0.0002085610     0.0045387600    -0.0038788134
   41  C  3 YY      0.0050720009    -0.0056504135     0.0067511267    -0.0010529481    -0.0033086605
   42  C  3 ZZ     -0.0011545130    -0.0028940314     0.0009561228    -0.0009587617    -0.0006381985
   43  C  3 XY      0.0046794253    -0.0019206809     0.0008163989    -0.0009367670    -0.0019003156
   44  C  3 XZ     -0.0010012152    -0.0023133053     0.0023196884    -0.0002810489    -0.0002464919
   45  C  3 YZ     -0.0010079758     0.0037183149    -0.0008290042     0.0000240086    -0.0015708349
   46  C  4  S      0.0040066104    -0.0046494219    -0.0026186069    -0.0101863825    -0.0009874952
   47  C  4  S     -0.0068565734     0.0142352235     0.0088830510     0.0279432331     0.0003685096
   48  C  4  S     -0.0386819710    -0.0026353851    -0.0239068942     0.0364885104    -0.0078821735
   49  C  4  X     -0.0293531263     0.0237485362    -0.0180539042     0.0102661085     0.0144961274
   50  C  4  Y     -0.0043064077     0.0977181135     0.0337580862     0.1667887798     0.0486846554
   51  C  4  Z     -0.0681064945    -0.0652606762    -0.0173931955    -0.0559670186    -0.0305853782
   52  C  4  X     -0.0188453727     0.0068251719    -0.0155506703     0.0012771279     0.0091813634
   53  C  4  Y     -0.0214573303     0.0321145057    -0.0078715720     0.0651699798     0.0174966159
   54  C  4  Z     -0.0288679953    -0.0260962061    -0.0084277211    -0.0255497662    -0.0095363061
   55  C  4 XX     -0.0013229704     0.0025024052    -0.0019480944     0.0019508991    -0.0007610305
   56  C  4 YY      0.0003463774     0.0015375427     0.0010085798     0.0024386326     0.0010476884
   57  C  4 ZZ      0.0004777058    -0.0029980416     0.0020710048    -0.0022848786    -0.0015387233
   58  C  4 XY      0.0009199572     0.0004659447     0.0003615826    -0.0025452246     0.0001209323
   59  C  4 XZ     -0.0012969590    -0.0020878248    -0.0004415976    -0.0011083509    -0.0025590345
   60  C  4 YZ     -0.0020795402    -0.0029265213    -0.0011955178    -0.0048123267    -0.0030715407
   61  C  5  S     -0.0131040363    -0.0056699787    -0.0043544466    -0.0096958594    -0.0048918148
   62  C  5  S      0.0276188909     0.0154170815     0.0121633806     0.0274280898     0.0123424519
   63  C  5  S      0.0594888193    -0.0165941121     0.0254827700    -0.0323672571     0.0081042220
   64  C  5  X     -0.0179160782     0.0139568502    -0.0035741264    -0.0422982896     0.0513717430
   65  C  5  Y     -0.0441057815    -0.1113487376    -0.0457141800    -0.1523156026    -0.0486212008
   66  C  5  Z     -0.0796314517     0.0226249328    -0.0130334989     0.0604928889     0.0438022082
   67  C  5  X      0.0033628807     0.0003909611    -0.0017808467    -0.0286257535     0.0233249079
   68  C  5  Y     -0.0239820686    -0.0342744435    -0.0193952663    -0.0268201393    -0.0177594208
   69  C  5  Z     -0.0156759900     0.0003591231    -0.0032574943     0.0004145880     0.0163838498
   70  C  5 XX      0.0051983532     0.0004364492     0.0021748153    -0.0046656792     0.0024427491
   71  C  5 YY      0.0002072946     0.0023879042     0.0002292276     0.0069018054     0.0016264884
   72  C  5 ZZ      0.0011198296    -0.0016309265     0.0001124789     0.0007309573    -0.0036304689
   73  C  5 XY     -0.0011601970    -0.0022172207     0.0001657725    -0.0025043283     0.0006211093
   74  C  5 XZ      0.0021970585    -0.0009775922     0.0003457931    -0.0028608205    -0.0012946659
   75  C  5 YZ     -0.0032227476    -0.0026341981    -0.0026094074    -0.0032853132     0.0003187642
   76  C  6  S      0.0187470885     0.0130455116     0.0014330819    -0.0080564711     0.0029270988
   77  C  6  S     -0.0340465135    -0.0296955126    -0.0001460602     0.0139993337    -0.0034707221
   78  C  6  S     -0.0755916249    -0.0048901783    -0.0287815209     0.0086316019    -0.0164728096
   79  C  6  X      0.1438435513     0.0742222951     0.0972752081    -0.0065912831     0.0344836763
   80  C  6  Y     -0.0836422972    -0.0400698472    -0.0419051516     0.0929386867    -0.0426977081
   81  C  6  Z     -0.0000189971     0.0316270393    -0.0072782981     0.1088400731    -0.0385173047
   82  C  6  X      0.0613291844     0.0368829466     0.0460403958     0.0130545668     0.0108564394
   83  C  6  Y      0.0111029906    -0.0168141081    -0.0031530720     0.0271848568    -0.0111180824
   84  C  6  Z     -0.0108192257     0.0131532350    -0.0063287522     0.0490417805    -0.0052896127
   85  C  6 XX      0.0022516692    -0.0008687367     0.0026826730    -0.0033619767     0.0015252611
   86  C  6 YY     -0.0086040217    -0.0048688809    -0.0023913442     0.0074102525    -0.0029505723
   87  C  6 ZZ     -0.0012738695    -0.0007744478    -0.0009898368    -0.0003767002     0.0004055832
   88  C  6 XY     -0.0060723683     0.0010364658    -0.0017870928     0.0030516516     0.0004051729
   89  C  6 XZ      0.0009356781    -0.0019531429     0.0003846998     0.0024976797    -0.0023485760
   90  C  6 YZ      0.0006844591    -0.0005604888    -0.0006606242    -0.0064469686     0.0045472346
   91  C  7  S     -0.0021737776    -0.0113548869     0.0042457192     0.0074299321    -0.0037660125
   92  C  7  S      0.0059248195     0.0265656307    -0.0083698058    -0.0181952453     0.0078906657
   93  C  7  S      0.0307931918    -0.0048514208    -0.0056837831     0.0083125176    -0.0073509201
   94  C  7  X      0.1474238339     0.1012967409     0.1169966560     0.1739017016    -0.0152330184
   95  C  7  Y     -0.0278233795     0.0266395620    -0.0575956754     0.0364092257     0.0361046870
   96  C  7  Z      0.0175121305     0.0072867269    -0.0133541780    -0.0576632317     0.0635039395
   97  C  7  X      0.0497777873     0.0223767366     0.0405574864     0.0557215819    -0.0133648500
   98  C  7  Y     -0.0189385701     0.0111820090    -0.0229753003     0.0111304521     0.0130987156
   99  C  7  Z     -0.0036896162     0.0043541715    -0.0101105996    -0.0406793807     0.0353393024
  100  C  7 XX     -0.0016082562     0.0010719325    -0.0054023006    -0.0088654648     0.0044396399
  101  C  7 YY      0.0011025052    -0.0008855926     0.0026398516     0.0012364745    -0.0025102008
  102  C  7 ZZ      0.0015540385     0.0048634228    -0.0001693419     0.0022008399     0.0011252038
  103  C  7 XY      0.0015006219     0.0009293425     0.0018770746     0.0010516286     0.0015239066
  104  C  7 XZ      0.0007369524     0.0026844711     0.0020821273     0.0069070484     0.0009671826
  105  C  7 YZ      0.0028102313     0.0027284635     0.0018867127    -0.0009514349     0.0004216790
  106  C  8  S      0.0163918975    -0.0317648857     0.0010422429    -0.0347240283     0.0050975319
  107  C  8  S     -0.0403661408     0.0693990062    -0.0004471116     0.0723544426    -0.0054888673
  108  C  8  S      0.0646224905     0.0518478745     0.0215919320     0.0504127284    -0.0258484198
  109  C  8  X      0.0095638652    -0.0722125096    -0.0298807679    -0.0058393128    -0.0378540219
  110  C  8  Y      0.0314643773     0.0240084893     0.0495482265    -0.0103734386     0.0346839480
  111  C  8  Z     -0.0067703054     0.0326705040     0.0031437496     0.0685456300    -0.0257320068
  112  C  8  X     -0.0613617776    -0.0419809745    -0.0254746993    -0.0096397903    -0.0016133750
  113  C  8  Y     -0.0459860746     0.0010871584     0.0081310507    -0.0153400989     0.0325492537
  114  C  8  Z      0.0601706686     0.0223267418     0.0152955653     0.0396467202    -0.0269738297
  115  C  8 XX     -0.0007444039     0.0059232255     0.0000738311     0.0056429979    -0.0012315192
  116  C  8 YY     -0.0043249484     0.0019005932    -0.0009883747     0.0031875362     0.0002332196
  117  C  8 ZZ     -0.0028166482     0.0046139720     0.0005945238     0.0043307192     0.0004583897
  118  C  8 XY     -0.0024782880     0.0015945592     0.0002114666     0.0003082879     0.0010282987
  119  C  8 XZ      0.0004896145    -0.0029157467    -0.0005104205    -0.0021249943     0.0000296350
  120  C  8 YZ      0.0021878835    -0.0002774149     0.0006418448    -0.0007330805    -0.0002213738
  121  N  9  S      0.0059670202    -0.0159594154     0.0025733617    -0.0251093973     0.0068994861
  122  N  9  S      0.0104245560    -0.0343238084     0.0056080553    -0.0545513117     0.0161492411
  123  N  9  S      0.0711736700    -0.0144855909     0.0129155877    -0.0325604094    -0.0076761788
  124  N  9  X     -0.0039742087     0.0291158129     0.0215243927    -0.0046942623     0.0302417414
  125  N  9  Y     -0.0080940746    -0.0224365671    -0.0293665917     0.0059022408    -0.0254192214
  126  N  9  Z     -0.0028437604    -0.0083571777    -0.0045069420    -0.0446938954     0.0185224569
  127  N  9  X     -0.0084392041    -0.0155461195    -0.0117241013    -0.0005247440    -0.0122999945
  128  N  9  Y     -0.0040262254     0.0078271454     0.0141694389    -0.0057403184     0.0164249971
  129  N  9  Z      0.0101883700     0.0069606151     0.0027062932     0.0268200284    -0.0140294136
  130  N  9 XX      0.0005340604     0.0015162137     0.0024596494    -0.0033966643     0.0037205967
  131  N  9 YY     -0.0007166861    -0.0037279385    -0.0025215902    -0.0023043159    -0.0013133818
  132  N  9 ZZ      0.0005630921    -0.0007677069     0.0006233105     0.0010342313    -0.0007285326
  133  N  9 XY     -0.0003191803    -0.0007540106    -0.0006349515    -0.0012599894     0.0002223986
  134  N  9 XZ     -0.0007530680    -0.0013876939    -0.0015400543    -0.0011111594    -0.0006092161
  135  N  9 YZ     -0.0000228724     0.0017415676     0.0015170775    -0.0012848190     0.0021801084
  136  C 10  S      0.0067158629    -0.0296754748    -0.0650321219     0.0327642270     0.0067439613
  137  C 10  S     -0.0142163398     0.0635585629     0.1396119621    -0.0709224060    -0.0156192364
  138  C 10  S     -0.0773893087     0.1525560542     0.2402750939    -0.1064286840    -0.0315123875
  139  C 10  X      0.0853777793    -0.1550781980     0.1349128932    -0.0182870222     0.0265340703
  140  C 10  Y     -0.0904161385    -0.0960491202     0.0905189116     0.1535951812     0.1175718733
  141  C 10  Z      0.0037580703     0.0778339815    -0.0384244225     0.0164460285    -0.0392970503
  142  C 10  X     -0.0949317450    -0.0107197739     0.0747495736    -0.0657967441    -0.0505500613
  143  C 10  Y      0.1048820036    -0.0495555002    -0.0491684438     0.0582790824    -0.0129045694
  144  C 10  Z      0.0133830784     0.0173202334    -0.0033016109     0.0318920074     0.0127425720
  145  C 10 XX     -0.0013245258     0.0051486494     0.0117950353    -0.0017764042     0.0094910168
  146  C 10 YY     -0.0023265677     0.0040386821     0.0063322130    -0.0068366608    -0.0114656027
  147  C 10 ZZ      0.0011554843     0.0023271017     0.0060098996    -0.0028824961    -0.0002487121
  148  C 10 XY      0.0130613686    -0.0042599088    -0.0030909694    -0.0012482418    -0.0010070150
  149  C 10 XZ     -0.0024968906    -0.0007251814    -0.0024101966    -0.0014482378    -0.0032826226
  150  C 10 YZ     -0.0031313729     0.0015893194     0.0014811666     0.0025833111     0.0024331847
  151  C 11  S     -0.0554773788     0.0102957619     0.0323298396    -0.0103011829    -0.0240583898
  152  C 11  S      0.1134584282    -0.0197862685    -0.0606951680     0.0173009306     0.0583495868
  153  C 11  S      0.2506984036    -0.1087113840    -0.1412676467     0.1005819988     0.0864030854
  154  C 11  X     -0.0318621640     0.1594477112    -0.2165097654    -0.0167812677    -0.0223878693
  155  C 11  Y      0.1256061256    -0.0817828688    -0.0452066014     0.1313559584    -0.2087333894
  156  C 11  Z     -0.0063544856    -0.0296260269     0.0840022728     0.0008159807     0.0384397020
  157  C 11  X     -0.0140843744     0.0769500835    -0.0413046521    -0.0563125959    -0.0543413368
  158  C 11  Y     -0.0577393331     0.0109207649     0.0453661286     0.0155063054    -0.0744852939
  159  C 11  Z      0.0204726949    -0.0227362391     0.0093465411     0.0243010913     0.0264293318
  160  C 11 XX      0.0052009973    -0.0012811592     0.0055549747    -0.0038443382     0.0029651608
  161  C 11 YY      0.0135373717    -0.0034752055    -0.0177966825     0.0093034796     0.0008925586
  162  C 11 ZZ      0.0053992250    -0.0004965504    -0.0009597771     0.0005760201     0.0017956835
  163  C 11 XY      0.0081684361    -0.0042141689     0.0019675075    -0.0002200451    -0.0089731992
  164  C 11 XZ     -0.0022975869     0.0008440084    -0.0035231271     0.0003608274     0.0017841420
  165  C 11 YZ     -0.0044849650     0.0018781509     0.0024862833    -0.0021878896     0.0032203912
  166  C 12  S     -0.0446249739     0.0352650533     0.0336375307    -0.0056154409     0.0274522303
  167  C 12  S      0.0907753693    -0.0693271136    -0.0661838783     0.0078770391    -0.0685692375
  168  C 12  S      0.2477125670    -0.1213358254    -0.2010807753     0.0324462301    -0.0802956249
  169  C 12  X     -0.1406245487     0.0024207568     0.1189762494     0.0079374432    -0.2528066443
  170  C 12  Y      0.0584793214     0.1859216727    -0.0711307356    -0.1636096186    -0.0709707329
  171  C 12  Z      0.0388912280    -0.0304480216    -0.0137597925     0.0459739479     0.0863877542
  172  C 12  X      0.0503568967    -0.0433516574    -0.0228365504     0.0255768670    -0.0797243027
  173  C 12  Y      0.0302039291     0.0408062074    -0.0828016138    -0.0462977697    -0.0506396231
  174  C 12  Z     -0.0176489490     0.0064183873     0.0277005112     0.0092908942     0.0317092260
  175  C 12 XX      0.0113747910    -0.0125034549    -0.0138340547     0.0077303327     0.0032660390
  176  C 12 YY      0.0044323698     0.0026436468     0.0019463212    -0.0051003537    -0.0071357500
  177  C 12 ZZ      0.0045969267    -0.0034662030    -0.0030796483    -0.0005904233    -0.0023525868
  178  C 12 XY      0.0092735939    -0.0005026376    -0.0018772807    -0.0051485963     0.0066355973
  179  C 12 XZ     -0.0045428706     0.0038422870     0.0047945841    -0.0014962819    -0.0036917418
  180  C 12 YZ     -0.0026558727    -0.0005991292     0.0004859569     0.0037896978    -0.0015346379
  181  C 13  S      0.0529820236    -0.0320717254    -0.0304268607     0.0023609221     0.0194868589
  182  C 13  S     -0.1093858184     0.0638800060     0.0562650311    -0.0013251290    -0.0488146947
  183  C 13  S     -0.2253435568     0.1235925373     0.1812058328    -0.0543810577    -0.0552594170
  184  C 13  X      0.0311030444     0.1427746759    -0.1899717121    -0.0541241554    -0.0108512871
  185  C 13  Y     -0.0595807310    -0.1283920916    -0.1184701208     0.1546774922    -0.2013153654
  186  C 13  Z      0.0023170241    -0.0205474976     0.0834877913    -0.0032983977     0.0370537331
  187  C 13  X      0.0030718479     0.0611777401    -0.0205838246    -0.0352665351    -0.0358533611
  188  C 13  Y     -0.1054988773     0.0044275477     0.0281491939     0.0328403408    -0.0581661711
  189  C 13  Z      0.0178084745    -0.0187782192     0.0027532047     0.0081969936     0.0205776911
  190  C 13 XX     -0.0016906923     0.0012795621    -0.0046614504     0.0028818902    -0.0013742741
  191  C 13 YY     -0.0127448434     0.0092907093     0.0177616663    -0.0066481372    -0.0006065600
  192  C 13 ZZ     -0.0038658965     0.0026555382     0.0013059273     0.0002481372    -0.0016347408
  193  C 13 XY     -0.0042431580     0.0059340010    -0.0004457647    -0.0011079670     0.0092841938
  194  C 13 XZ      0.0000312316    -0.0008343063     0.0019840678    -0.0011507122    -0.0020207900
  195  C 13 YZ      0.0033827826    -0.0032181775    -0.0028662150     0.0024394048    -0.0034878394
  196  C 14  S     -0.0533994702     0.0282274196     0.0444780860    -0.0241002829    -0.0074754205
  197  C 14  S      0.1034186084    -0.0576641775    -0.0938121137     0.0537444741     0.0178195713
  198  C 14  S      0.2158920236    -0.1288015008    -0.2177736921     0.1140206872     0.0283896278
  199  C 14  X      0.1457408549    -0.1309829243     0.1471128830    -0.0149500719     0.0148635144
  200  C 14  Y     -0.1765969969    -0.1066011833     0.0669735229     0.1509768807     0.1087154006
  201  C 14  Z     -0.0136276647     0.0604177186    -0.0565458608    -0.0196783221    -0.0249836472
  202  C 14  X     -0.0127105378    -0.0121967787     0.1042390282    -0.0182939462    -0.0310511116
  203  C 14  Y     -0.0006875803    -0.0714680529    -0.0302413367     0.0857349153     0.0076132628
  204  C 14  Z      0.0037682366     0.0169344072    -0.0275115665    -0.0098540438     0.0082349377
  205  C 14 XX      0.0103196345    -0.0017512403    -0.0093595100     0.0012380441    -0.0096221453
  206  C 14 YY      0.0104497178    -0.0075731368    -0.0028683350     0.0034503463     0.0109435624
  207  C 14 ZZ      0.0031184679    -0.0015256558    -0.0031318518     0.0021158707     0.0002848610
  208  C 14 XY     -0.0097513523     0.0053339209     0.0068239232    -0.0005674745     0.0011190038
  209  C 14 XZ     -0.0008473097    -0.0010106673     0.0008567088     0.0001528437     0.0035939397
  210  C 14 YZ      0.0015571110    -0.0004035097    -0.0020090887     0.0002198463    -0.0025486124
  211  C 15  S      0.0561865074    -0.0203923505    -0.0331618113     0.0112076586    -0.0208683606
  212  C 15  S     -0.1157227791     0.0398051728     0.0644304880    -0.0195262816     0.0541502113
  213  C 15  S     -0.2245870142     0.1104558294     0.1722423404    -0.0827089542     0.0372510610
  214  C 15  X      0.0302337615    -0.0073421190     0.1851622789    -0.0513334753    -0.2600622811
  215  C 15  Y      0.0064966712     0.1919370480    -0.1029315382    -0.1446020784    -0.0614191872
  216  C 15  Z     -0.0086923928    -0.0300823965    -0.0343403895     0.0489157606     0.0875927872
  217  C 15  X      0.0941762409    -0.0409554816     0.0049710569     0.0069582048    -0.0751902397
  218  C 15  Y      0.0060298742     0.0407480763    -0.0724542873    -0.0032578577    -0.0309702882
  219  C 15  Z     -0.0304208540     0.0057903949     0.0132490215     0.0013599458     0.0273986150
  220  C 15 XX     -0.0125750249     0.0084160079     0.0134898378    -0.0102958305    -0.0036923136
  221  C 15 YY     -0.0025035930    -0.0016724660    -0.0017078918     0.0049480023     0.0045228777
  222  C 15 ZZ     -0.0048316779     0.0016189520     0.0033688580    -0.0006049459     0.0018661930
  223  C 15 XY     -0.0057058983    -0.0017774648     0.0046033431     0.0035068528    -0.0066079436
  224  C 15 XZ      0.0040724178    -0.0023576484    -0.0051811060     0.0022129737     0.0037015911
  225  C 15 YZ      0.0016947307     0.0011824639    -0.0004185154    -0.0017959739     0.0016048609
  226  H 16  S      0.0206179067    -0.0941497127     0.0284248511    -0.0496169329     0.0338681925
  227  H 16  S      0.0082283317    -0.0264658675     0.0095482041    -0.0161279174     0.0190227319
  228  H 17  S      0.0236551018    -0.0450445230    -0.0104934360    -0.0875971594    -0.0268886004
  229  H 17  S      0.0011878878    -0.0131670517    -0.0091328091    -0.0330442485    -0.0046762094
  230  H 18  S      0.0599868777    -0.0372946968     0.0047855247    -0.0511774346    -0.0562221943
  231  H 18  S      0.0148262461    -0.0105652728    -0.0007625423    -0.0229061478    -0.0185745808
  232  H 19  S     -0.0940847725    -0.0521004453    -0.0407540926     0.0797813867    -0.0389393215
  233  H 19  S     -0.0320296242    -0.0146628676    -0.0129428894     0.0304099295    -0.0138554881
  234  H 20  S     -0.0949179938    -0.0553759198    -0.0990821689    -0.1549141144     0.0377508556
  235  H 20  S     -0.0232270639    -0.0175543366    -0.0291339485    -0.0523494614     0.0103258193
  236  H 21  S      0.0757515832     0.0750796433     0.0360335922     0.0657832356     0.0410693013
  237  H 21  S      0.0190806319     0.0250805809     0.0114526006     0.0267347430     0.0145316224
  238  H 22  S      0.1423781301    -0.0433104561    -0.1356149720     0.1125679944    -0.1481320581
  239  H 22  S      0.0477638726    -0.0179633325    -0.0549874133     0.0410887249    -0.0469941751
  240  H 23  S      0.1490501652    -0.0933896576    -0.1219425415     0.0468328269     0.2027650548
  241  H 23  S      0.0553242996    -0.0429118512    -0.0517175795     0.0169487165     0.0779329206
  242  H 24  S     -0.0284270136     0.1029728700     0.1772697425    -0.1130369476     0.1432076154
  243  H 24  S     -0.0211341072     0.0388504618     0.0677890708    -0.0404157848     0.0548005096
  244  H 25  S      0.2252906107    -0.0505586267    -0.0112612412    -0.0615427622    -0.0435614677
  245  H 25  S      0.0707531457    -0.0211686262    -0.0131253421    -0.0177805964    -0.0154267354
  246  H 26  S     -0.0443474782     0.0621048217     0.1632313356    -0.0936217621    -0.2048345171
  247  H 26  S     -0.0254922592     0.0234538727     0.0595845032    -0.0354071558    -0.0749844625

                         36               37               38               39               40
                   -0.4599746428    -0.4566254762    -0.4480260360    -0.4239514790    -0.4178298990
    1  C  1  S     -0.0041987423     0.0181514594    -0.0046404131    -0.0243701371     0.0287776502
    2  C  1  S      0.0161412995    -0.0373964249     0.0090777107     0.0568156031    -0.0660215677
    3  C  1  S      0.0015110690    -0.0741307606     0.1044594585     0.1063966865    -0.0473935678
    4  C  1  X     -0.0181405804     0.2156016637    -0.0042259405    -0.0167249395     0.0519399230
    5  C  1  Y      0.1212699134     0.0291038306     0.1406298842    -0.0422837207     0.0043521065
    6  C  1  Z      0.0519930376    -0.0128002144    -0.0502383836     0.0870125122    -0.1124285503
    7  C  1  X      0.0217680622     0.1041999680    -0.0133616544    -0.0145372707     0.0046022155
    8  C  1  Y      0.0425897715    -0.0523907805     0.0311179081    -0.0088634228     0.0243738091
    9  C  1  Z      0.0095041511     0.0186815467    -0.0116268588     0.0371320241    -0.0571601462
   10  C  1 XX     -0.0013392227    -0.0133858946    -0.0056112001     0.0086771131    -0.0047124940
   11  C  1 YY      0.0046640035     0.0069605895     0.0052250017     0.0019596557    -0.0014629190
   12  C  1 ZZ      0.0005889996    -0.0008720895     0.0014944961    -0.0007714845    -0.0069796809
   13  C  1 XY      0.0034536456    -0.0056649416     0.0063479464    -0.0054064380    -0.0017732558
   14  C  1 XZ     -0.0039162963     0.0014936973     0.0023617680     0.0012218114     0.0015678904
   15  C  1 YZ     -0.0000481175    -0.0010303861    -0.0064165277     0.0023342281     0.0056474800
   16  C  2  S      0.0074321070    -0.0296779335    -0.0230273715    -0.0249827248    -0.0175433049
   17  C  2  S     -0.0098997504     0.0713375869     0.0521156753     0.0615434998     0.0429965331
   18  C  2  S     -0.0680438555     0.1129416957     0.0851446263     0.0180916428    -0.0031105505
   19  C  2  X      0.1874903491    -0.0429453494     0.0316505259    -0.1035223162    -0.0103612277
   20  C  2  Y     -0.0688862872    -0.0019855881    -0.1172663357     0.1335554505     0.0229016511
   21  C  2  Z      0.0736521497     0.0901818642     0.0557969692     0.0729529911     0.0323899355
   22  C  2  X      0.0710433545    -0.0194231043     0.0504688641    -0.0374166418     0.0129805988
   23  C  2  Y     -0.0262206972    -0.0389064478    -0.0022314627     0.0904899153     0.0205735563
   24  C  2  Z      0.0372408392     0.0470115174    -0.0184873919     0.0156133724     0.0087387471
   25  C  2 XX     -0.0061530667     0.0097173210    -0.0027491524     0.0019867359     0.0005144423
   26  C  2 YY      0.0013746634     0.0021578121     0.0121717913     0.0099544246     0.0070263019
   27  C  2 ZZ      0.0026005432     0.0024006064    -0.0006450389     0.0008742315     0.0006558111
   28  C  2 XY      0.0039862381    -0.0070492484    -0.0048981478    -0.0009863395    -0.0045937247
   29  C  2 XZ     -0.0061962720     0.0005057832     0.0048549269     0.0013428025    -0.0019412437
   30  C  2 YZ     -0.0029979645     0.0015326938     0.0001258713    -0.0036416975     0.0044883159
   31  C  3  S     -0.0186494979     0.0155368394    -0.0062868493    -0.0028299263    -0.0160103643
   32  C  3  S      0.0451062149    -0.0395532068     0.0118202213     0.0106356877     0.0360512758
   33  C  3  S      0.0077110405    -0.0599756715    -0.0111447326    -0.0034539055     0.0525668479
   34  C  3  X      0.0079633012    -0.0783704110    -0.0172672866     0.0246518308    -0.1923305226
   35  C  3  Y      0.1100987618    -0.0678744765    -0.1263310256     0.0818145680     0.0532788696
   36  C  3  Z      0.0058099571     0.2952825051     0.0757373221    -0.0306699952    -0.0875299789
   37  C  3  X      0.0114178098    -0.0344344416    -0.0228331101    -0.0162337583    -0.1022091786
   38  C  3  Y      0.0228570347    -0.0224687140    -0.0308674027     0.0336976841     0.0176874106
   39  C  3  Z     -0.0183021119     0.1109671030     0.0540825451    -0.0108059349    -0.0524168684
   40  C  3 XX      0.0058988307    -0.0086226619    -0.0016234647     0.0082077249    -0.0008874530
   41  C  3 YY      0.0073980215     0.0134962894    -0.0025837807    -0.0037926898     0.0015712251
   42  C  3 ZZ     -0.0061642717    -0.0094751643     0.0084785367    -0.0035601015     0.0047471176
   43  C  3 XY      0.0016196598    -0.0021598019    -0.0002338752    -0.0064689692    -0.0007903502
   44  C  3 XZ      0.0004088213     0.0036829706     0.0012535931    -0.0057886057     0.0084895342
   45  C  3 YZ     -0.0017978181    -0.0120093926    -0.0095488156     0.0031571035     0.0044562723
   46  C  4  S      0.0033780553     0.0003569541    -0.0201220359     0.0012186154    -0.0081520938
   47  C  4  S     -0.0037441338    -0.0003399478     0.0511923678    -0.0031856800     0.0266995909
   48  C  4  S     -0.0063378865    -0.0486105333     0.0204823010    -0.0257992637    -0.0445550784
   49  C  4  X     -0.0856573440    -0.1707706092     0.0292571257    -0.0283581384     0.0912826633
   50  C  4  Y     -0.0040165420     0.0475435012     0.2770090632     0.0526288535     0.0459156405
   51  C  4  Z      0.0286742219    -0.0738203910    -0.0380655756    -0.0181323805     0.1533150477
   52  C  4  X     -0.0515941776    -0.0800895515     0.0063280386    -0.0253807532     0.0216842543
   53  C  4  Y      0.0067315012    -0.0134298799     0.0892339561     0.0294545107     0.0003002178
   54  C  4  Z      0.0030934472    -0.0127266996    -0.0117774898    -0.0141349535     0.0495046388
   55  C  4 XX     -0.0016579189    -0.0115032028    -0.0001644647    -0.0000407552     0.0022607901
   56  C  4 YY      0.0007942871     0.0110297867     0.0010276352    -0.0039770139    -0.0090463682
   57  C  4 ZZ      0.0013552545     0.0011176370     0.0023917610     0.0022200136     0.0104247880
   58  C  4 XY     -0.0037314854    -0.0005311430    -0.0072550393    -0.0033932604    -0.0053050982
   59  C  4 XZ      0.0034840676    -0.0044310267    -0.0039953162     0.0002991714     0.0051350683
   60  C  4 YZ      0.0046871579     0.0008606672    -0.0140824920    -0.0012196339    -0.0037517534
   61  C  5  S      0.0049576737    -0.0092848792    -0.0129002727     0.0158251655     0.0099219363
   62  C  5  S     -0.0104564669     0.0274352363     0.0298837212    -0.0428600431    -0.0292333787
   63  C  5  S     -0.0198537069     0.0441717734     0.0186380963    -0.0283125048     0.0483185168
   64  C  5  X     -0.1747815748    -0.0056441151    -0.0109516642    -0.0988198769    -0.0980400115
   65  C  5  Y      0.0146136440    -0.0640642182    -0.2418186421    -0.0971352963    -0.0224241344
   66  C  5  Z     -0.0344170443     0.1179391381     0.1034088996    -0.1002888609    -0.1434650476
   67  C  5  X     -0.0825103231    -0.0141016825    -0.0034797889    -0.0425917031    -0.0229651329
   68  C  5  Y      0.0177178938    -0.0461543732    -0.0734228007    -0.0465561639    -0.0092489525
   69  C  5  Z     -0.0152175574     0.0525037313     0.0352874795    -0.0297804793    -0.0377929308
   70  C  5 XX     -0.0089636695     0.0018582593    -0.0029048634    -0.0020192339    -0.0021344164
   71  C  5 YY     -0.0012213443     0.0011196365     0.0118406442    -0.0037166971    -0.0068376670
   72  C  5 ZZ      0.0108702928    -0.0004760352    -0.0085785192    -0.0012467248     0.0065514041
   73  C  5 XY     -0.0014294952     0.0073391864    -0.0016140078    -0.0022768372    -0.0074386208
   74  C  5 XZ      0.0003823484    -0.0028858914    -0.0086502524    -0.0022808216     0.0030953244
   75  C  5 YZ     -0.0018176505     0.0022538124    -0.0056859770    -0.0068738395    -0.0104513562
   76  C  6  S     -0.0069133787    -0.0260166826     0.0062985560     0.0195454742     0.0135226254
   77  C  6  S      0.0149253907     0.0663022939    -0.0215681803    -0.0459059284    -0.0308827122
   78  C  6  S     -0.0394892249     0.0030553747     0.0116885067    -0.0350285384    -0.0561275254
   79  C  6  X     -0.1073351764     0.0508147301     0.0219040692     0.1741372090     0.1223162069
   80  C  6  Y      0.1004498115    -0.1458129478     0.2430577354     0.0753769355     0.0892847297
   81  C  6  Z      0.2061606354     0.0386879229    -0.0363442920    -0.0046323289     0.0702933534
   82  C  6  X     -0.0473941838     0.0247300625     0.0162951463     0.0718384069     0.0817622195
   83  C  6  Y      0.0472747166    -0.0403375451     0.0852062728     0.0275708725     0.0548005366
   84  C  6  Z      0.0686286303     0.0051163163     0.0146626045    -0.0110275548     0.0285649220
   85  C  6 XX     -0.0032113558     0.0100021458    -0.0041135527     0.0059973274    -0.0017606479
   86  C  6 YY      0.0077942053    -0.0016871814     0.0135044066    -0.0027891755    -0.0001672803
   87  C  6 ZZ     -0.0011923939     0.0017767186    -0.0101553215    -0.0108084845    -0.0029720695
   88  C  6 XY      0.0017943071     0.0014252427    -0.0023296342    -0.0046703934    -0.0052602524
   89  C  6 XZ      0.0041918104    -0.0004435905    -0.0011271071    -0.0117908028    -0.0004466027
   90  C  6 YZ     -0.0152836194    -0.0003927321     0.0028330802    -0.0041995464    -0.0060728661
   91  C  7  S      0.0089301414     0.0104877464     0.0269579874     0.0010899521    -0.0043611263
   92  C  7  S     -0.0266957457    -0.0294702529    -0.0638782782    -0.0035202615     0.0086141703
   93  C  7  S      0.0856797932     0.0500536635    -0.0751928871     0.0017955528     0.0319082043
   94  C  7  X      0.0178064753     0.0243666903    -0.0069439693    -0.2671233341     0.0684948416
   95  C  7  Y     -0.0439834699    -0.0582575182     0.0510535884    -0.0920910476    -0.0317304154
   96  C  7  Z     -0.2394925838    -0.1097708414     0.1703496540    -0.0161185400    -0.0301567291
   97  C  7  X      0.0251093924     0.0163138197    -0.0117067322    -0.1176700555     0.0337005804
   98  C  7  Y     -0.0333598843    -0.0508076001     0.0297227036    -0.0391785279    -0.0113750084
   99  C  7  Z     -0.1502911345    -0.0749698918     0.0870527651    -0.0137716481    -0.0268053214
  100  C  7 XX     -0.0137973658    -0.0092311817     0.0020069686     0.0092709697    -0.0043812140
  101  C  7 YY      0.0050181445     0.0014973469    -0.0013337211     0.0000450686     0.0054463718
  102  C  7 ZZ     -0.0013692725    -0.0005299728    -0.0097765623    -0.0098383533    -0.0002535537
  103  C  7 XY     -0.0042226945     0.0008402675     0.0032747316    -0.0056741639     0.0069355578
  104  C  7 XZ     -0.0040290862    -0.0016994663     0.0052219205    -0.0195160783     0.0005289474
  105  C  7 YZ     -0.0056895859    -0.0059606334    -0.0014435533     0.0000733187     0.0028883209
  106  C  8  S     -0.0281020287     0.0313717783     0.0331332365     0.0345077398     0.0484188021
  107  C  8  S      0.0589598357    -0.0670761800    -0.0708739923    -0.0778253272    -0.1074100788
  108  C  8  S      0.0392301192    -0.0410004928    -0.0843073950    -0.0455961429    -0.0397718439
  109  C  8  X      0.0607076179     0.0466753666     0.0389867226    -0.0834227820    -0.0221618210
  110  C  8  Y     -0.0324598816     0.0201973498    -0.0023442098     0.1535057316    -0.0138701528
  111  C  8  Z      0.0867432162     0.0237526272     0.0005535944     0.0732583696     0.0627684823
  112  C  8  X     -0.0009916869     0.0214408695     0.0612858800    -0.0247388020     0.0152166187
  113  C  8  Y     -0.0258276999     0.0133634910     0.0381018613     0.0887725619     0.0148551130
  114  C  8  Z      0.0594117403     0.0158675552    -0.0386200378     0.0241032730     0.0017998760
  115  C  8 XX      0.0005142136    -0.0029836794    -0.0052796831    -0.0057320711    -0.0030781122
  116  C  8 YY      0.0039217897    -0.0041333295    -0.0014635926    -0.0004957146    -0.0033895332
  117  C  8 ZZ      0.0033296823    -0.0038802928    -0.0037297552    -0.0055135889    -0.0048103704
  118  C  8 XY      0.0022523436    -0.0016257091    -0.0000534090    -0.0003155060    -0.0005306627
  119  C  8 XZ     -0.0004456536     0.0010428625     0.0012756845     0.0031552403     0.0003567516
  120  C  8 YZ     -0.0016563594     0.0016645999    -0.0002636639     0.0000846339     0.0012936811
  121  N  9  S     -0.0163643941     0.0234932570     0.0267056249     0.0370682005     0.0602395106
  122  N  9  S     -0.0354784999     0.0495146608     0.0584625721     0.0784300729     0.1270471563
  123  N  9  S     -0.0090677061     0.0553328436     0.0171355085     0.0913017360     0.1482929755
  124  N  9  X     -0.0325530130    -0.0501612959    -0.0463360192    -0.0074200303    -0.1302747216
  125  N  9  Y      0.0202902073    -0.0248279222    -0.0205313342    -0.1820205269    -0.1045151119
  126  N  9  Z     -0.0716467385    -0.0072240672     0.0173695894     0.0021633019     0.0756459531
  127  N  9  X      0.0135738259     0.0257231972     0.0310777913     0.0027591966     0.0708132941
  128  N  9  Y     -0.0134769920     0.0101033693     0.0169565043     0.0976524658     0.0558779109
  129  N  9  Z      0.0427737842     0.0042315684    -0.0155164280     0.0006721613    -0.0373521072
  130  N  9 XX     -0.0062509171    -0.0012717916    -0.0004562191     0.0067215776     0.0000696860
  131  N  9 YY     -0.0001736463     0.0009300871     0.0024453243    -0.0078475945     0.0024658694
  132  N  9 ZZ      0.0040552362     0.0037439424     0.0024472566     0.0061802737     0.0045867946
  133  N  9 XY     -0.0009958874    -0.0021285691    -0.0016127026    -0.0072273640    -0.0067640646
  134  N  9 XZ     -0.0011324162     0.0004585553     0.0018227659    -0.0027973783     0.0052743467
  135  N  9 YZ     -0.0036921765    -0.0004138413     0.0003585711     0.0064493147     0.0042811340
  136  C 10  S     -0.0023104693    -0.0096724301     0.0047927670     0.0030857636    -0.0154918802
  137  C 10  S      0.0055223275     0.0174199550    -0.0079958678    -0.0051630880     0.0345456200
  138  C 10  S      0.0296448996    -0.0405672810    -0.0290509551    -0.0368630650     0.0123086985
  139  C 10  X      0.0714531918    -0.0885635215     0.0643523049    -0.0028573771    -0.0586545352
  140  C 10  Y     -0.0844115301     0.0639928946    -0.0862405784     0.0640188163    -0.0024032882
  141  C 10  Z      0.0383219053     0.0748262447    -0.0041205322     0.0836538505    -0.1234122647
  142  C 10  X      0.0208135622     0.0013742073     0.0776580373     0.0001599751    -0.0486677461
  143  C 10  Y     -0.0748385140     0.0461958505    -0.0358270162     0.0271761743     0.0276934214
  144  C 10  Z      0.0332289967     0.0168422537    -0.0146864589     0.0464370132    -0.0630149618
  145  C 10 XX      0.0002137888    -0.0039042897    -0.0032716682     0.0011230821     0.0005015272
  146  C 10 YY     -0.0009493199     0.0062163850     0.0017564418    -0.0023296862     0.0041993510
  147  C 10 ZZ      0.0005539897     0.0004127500    -0.0001451445    -0.0005194869     0.0019005979
  148  C 10 XY      0.0017796296    -0.0013034661     0.0001561007    -0.0012558529     0.0052069088
  149  C 10 XZ     -0.0012208655     0.0013385707     0.0012854523     0.0005269377    -0.0016733561
  150  C 10 YZ      0.0003463229    -0.0007682849    -0.0011391364     0.0007462052    -0.0002748744
  151  C 11  S     -0.0033308772     0.0230450122    -0.0009077766    -0.0116509586     0.0134343527
  152  C 11  S      0.0131920289    -0.0517231628     0.0028459755     0.0238930541    -0.0289572357
  153  C 11  S     -0.0002152142    -0.0693510706    -0.0376333667     0.0400146686    -0.0290131827
  154  C 11  X      0.0142816550     0.0612651713     0.0035665854     0.0378625922    -0.0674580335
  155  C 11  Y     -0.1531442695     0.0494821376    -0.0675603742     0.0430492717     0.0499607841
  156  C 11  Z      0.0480338695     0.0084453710     0.0118993363     0.0532660000    -0.0959835805
  157  C 11  X      0.0034341266     0.0268382556     0.0245375061     0.0097549224    -0.0375710516
  158  C 11  Y     -0.0470640068     0.0259767499    -0.0144295354     0.0095964544     0.0085411603
  159  C 11  Z      0.0202347270     0.0086960217    -0.0059534091     0.0370372216    -0.0495442802
  160  C 11 XX      0.0015594247    -0.0037646300     0.0024739066    -0.0000914239    -0.0001729822
  161  C 11 YY     -0.0042304749    -0.0026934278    -0.0039520375     0.0027627414     0.0002472699
  162  C 11 ZZ      0.0016045927    -0.0015444877     0.0003912143     0.0025325074    -0.0037268125
  163  C 11 XY     -0.0027867962    -0.0032973019     0.0008623817    -0.0010081927     0.0028391324
  164  C 11 XZ     -0.0009672301    -0.0005121446    -0.0009488914    -0.0015120696     0.0017318961
  165  C 11 YZ      0.0011457806     0.0000783260     0.0005066627    -0.0023175586     0.0033904116
  166  C 12  S     -0.0021959458     0.0068872141    -0.0104638428    -0.0024151837     0.0045731655
  167  C 12  S      0.0033875030    -0.0161649070     0.0238534461     0.0048318177    -0.0120935797
  168  C 12  S     -0.0326937877     0.0067599924     0.0233316412     0.0225816833     0.0137536705
  169  C 12  X     -0.0554245224    -0.0429003788     0.0457515710     0.0377199944    -0.1457227565
  170  C 12  Y      0.0756296421     0.0414461646     0.0410987400    -0.0446712767     0.0376719956
  171  C 12  Z      0.0284834007     0.0459684914    -0.0170586917     0.0634691402    -0.0780875182
  172  C 12  X     -0.0234336926    -0.0185985097     0.0041011602     0.0200962082    -0.0547738704
  173  C 12  Y     -0.0118998481     0.0608183835     0.0326695061    -0.0119497301     0.0255556993
  174  C 12  Z      0.0227894280     0.0224549938    -0.0012622143     0.0324055554    -0.0545742420
  175  C 12 XX     -0.0010587527     0.0020177661    -0.0008870751     0.0019951473     0.0014307859
  176  C 12 YY      0.0029192568    -0.0029639204     0.0023247191     0.0005706828    -0.0035458037
  177  C 12 ZZ     -0.0000747484    -0.0014795227     0.0013207351    -0.0018563342     0.0027155868
  178  C 12 XY      0.0067884421    -0.0003886909     0.0022915652    -0.0016935567     0.0023907926
  179  C 12 XZ     -0.0002107812    -0.0002137472     0.0000332324     0.0021530312    -0.0052505704
  180  C 12 YZ     -0.0013679681     0.0024223167    -0.0009211160     0.0024097220    -0.0028798177
  181  C 13  S      0.0152254817    -0.0123547743     0.0061576402    -0.0001836849    -0.0043535190
  182  C 13  S     -0.0370581188     0.0291027959    -0.0124303604     0.0019037506     0.0091841750
  183  C 13  S     -0.0234780873     0.0487066761     0.0044712672    -0.0227320402     0.0233282069
  184  C 13  X      0.0013797843     0.1274742569    -0.0039648332    -0.0218262415     0.0913353641
  185  C 13  Y     -0.1333436994     0.0348755826    -0.0016511054     0.0538810050    -0.0627276665
  186  C 13  Z      0.0327950808    -0.0261483336     0.0038215741     0.0489056595    -0.1124699106
  187  C 13  X      0.0098757818     0.0268482034    -0.0009956202    -0.0114185029     0.0220892258
  188  C 13  Y     -0.0420923858     0.0249384440    -0.0023693350     0.0104147759    -0.0157380203
  189  C 13  Z      0.0083294679    -0.0056567754     0.0002559554     0.0283686408    -0.0544761437
  190  C 13 XX     -0.0041689333     0.0039785359    -0.0010994612     0.0012031683     0.0017627190
  191  C 13 YY      0.0026528455    -0.0021223047     0.0000971400    -0.0010652452    -0.0023173590
  192  C 13 ZZ     -0.0018337871     0.0019016580    -0.0009519688    -0.0006394391     0.0024907030
  193  C 13 XY      0.0016127060     0.0047054609    -0.0039273428    -0.0015774779     0.0060227478
  194  C 13 XZ      0.0000162794    -0.0024440248     0.0008328708    -0.0001366689    -0.0015403557
  195  C 13 YZ     -0.0005823833     0.0005949927     0.0011718472     0.0035952874    -0.0061999610
  196  C 14  S      0.0087966252    -0.0027008990     0.0078200139    -0.0055630969    -0.0050882657
  197  C 14  S     -0.0216228819     0.0114105496    -0.0198141154     0.0109345939     0.0167959546
  198  C 14  S     -0.0348105715    -0.0163929136    -0.0236783674     0.0477638013    -0.0173927347
  199  C 14  X      0.0577177858    -0.1506690653     0.0423641131     0.0380438540    -0.1484008062
  200  C 14  Y     -0.0654062961     0.0426987285    -0.1062323876     0.0054019290     0.0661034831
  201  C 14  Z     -0.0025450296     0.0484076516     0.0066929790     0.0329932898    -0.0487958276
  202  C 14  X      0.0104489830    -0.0407831471     0.0120258178     0.0075360305    -0.0461702384
  203  C 14  Y     -0.0392750929     0.0012344718    -0.0425541632     0.0182565122     0.0071221477
  204  C 14  Z      0.0034414217     0.0152115441     0.0043639608     0.0177370400    -0.0298881829
  205  C 14 XX     -0.0037498287     0.0012441905     0.0016754790     0.0003982591     0.0011315506
  206  C 14 YY      0.0034128127    -0.0043731012    -0.0013507452     0.0016770006    -0.0031680070
  207  C 14 ZZ     -0.0014074774     0.0017479351    -0.0012316142     0.0005113580     0.0012819219
  208  C 14 XY     -0.0026633152     0.0073116632    -0.0046452990    -0.0028378545     0.0107451034
  209  C 14 XZ      0.0010706661    -0.0021298671    -0.0002607953    -0.0012993491     0.0014555500
  210  C 14 YZ      0.0002814188    -0.0004635997     0.0014751405     0.0025496778    -0.0055489082
  211  C 15  S     -0.0078968103    -0.0118671260     0.0050101988     0.0063168768    -0.0085202738
  212  C 15  S      0.0186959764     0.0235580609    -0.0125111787    -0.0123587072     0.0165381117
  213  C 15  S      0.0307533982     0.0470149670     0.0066194873    -0.0384917027     0.0401624129
  214  C 15  X     -0.0687025923     0.0292937358     0.0253782410    -0.0043795508     0.0305551546
  215  C 15  Y      0.0642498774     0.0191461281     0.0842059946     0.0041420965    -0.0713502158
  216  C 15  Z      0.0201482153     0.0058085396    -0.0221668286     0.0544546522    -0.0860394617
  217  C 15  X     -0.0214779336    -0.0088118404     0.0079642530     0.0134607722    -0.0073435743
  218  C 15  Y      0.0003206595     0.0132004060     0.0121077201     0.0162877663    -0.0246955600
  219  C 15  Z      0.0115761059     0.0083213198    -0.0039370514     0.0201287331    -0.0406895073
  220  C 15 XX      0.0024093334     0.0024281687     0.0034090414    -0.0048077632     0.0048640098
  221  C 15 YY     -0.0011126087     0.0006418083    -0.0035543649     0.0014608673    -0.0002420136
  222  C 15 ZZ      0.0007017305     0.0019925453    -0.0007073258     0.0006025480    -0.0007634398
  223  C 15 XY     -0.0060567882     0.0057663007    -0.0033191046    -0.0018015089     0.0083161301
  224  C 15 XZ     -0.0003354450    -0.0028485702    -0.0009267783    -0.0009561460     0.0015790157
  225  C 15 YZ      0.0028189146    -0.0011246232     0.0016359969     0.0003401087    -0.0021215745
  226  H 16  S     -0.0395579609     0.2060234593     0.1366354653    -0.0751739638    -0.0591509283
  227  H 16  S     -0.0039085968     0.0854123765     0.0499681727    -0.0306193840    -0.0255464227
  228  H 17  S      0.0186999709     0.0497521677    -0.1810126645    -0.0299133947    -0.1174525884
  229  H 17  S      0.0059624666     0.0154810654    -0.0761827798    -0.0121088244    -0.0484905598
  230  H 18  S      0.0914178818    -0.0890624872    -0.1218611322     0.0699357795     0.1413630146
  231  H 18  S      0.0300402863    -0.0353795617    -0.0505792014     0.0321688022     0.0610176439
  232  H 19  S      0.0892431014    -0.1006842998     0.2055886453     0.0291669972     0.0465879576
  233  H 19  S      0.0372439412    -0.0383488686     0.0774426542     0.0170615119     0.0196415908
  234  H 20  S     -0.1019078028    -0.0710694626     0.0313721026     0.2150506073    -0.0671737833
  235  H 20  S     -0.0333933851    -0.0253285573     0.0120746665     0.0890866866    -0.0278256278
  236  H 21  S     -0.1490450026    -0.0757220326     0.0792754540    -0.2020179257     0.0194302476
  237  H 21  S     -0.0534778655    -0.0239932476     0.0315126208    -0.0792457231     0.0059734279
  238  H 22  S     -0.1116626859     0.0213402559    -0.0532480697     0.0299533968     0.0308484966
  239  H 22  S     -0.0288347375     0.0124554466    -0.0162420622     0.0074044717     0.0241629182
  240  H 23  S      0.0334240845     0.0364674259    -0.0310617226    -0.0071418913     0.0812892527
  241  H 23  S      0.0040750286     0.0211388373    -0.0111896613    -0.0096723455     0.0330119167
  242  H 24  S      0.0950147740    -0.0420502485    -0.0059928638    -0.0330331283     0.0186159014
  243  H 24  S      0.0387086806    -0.0175775186    -0.0045638543    -0.0155682780     0.0093546681
  244  H 25  S      0.0626402040    -0.1178605219     0.0815092227     0.0274213433    -0.1335010807
  245  H 25  S      0.0242625026    -0.0487321896     0.0331730079     0.0128786061    -0.0628887911
  246  H 26  S     -0.0351791724     0.0424304753     0.0377838845    -0.0291917639     0.0496478344
  247  H 26  S     -0.0141825002     0.0181596051     0.0145998190    -0.0147399024     0.0226433067

                         41               42               43               44               45
                   -0.4075672568    -0.4048441204    -0.4005724335    -0.3973775293    -0.3904815295
    1  C  1  S     -0.0038750740    -0.0220436404     0.0119529384     0.0079904097     0.0095525330
    2  C  1  S      0.0086266045     0.0520933947    -0.0289339886    -0.0168480961    -0.0220316867
    3  C  1  S      0.0492646668     0.0468087739    -0.0489555430    -0.0061734578    -0.0476157509
    4  C  1  X     -0.0036002387     0.0119780198    -0.1222586452    -0.0913962009    -0.0872728358
    5  C  1  Y      0.0148189630    -0.0921911117    -0.0137426692     0.0508642428     0.0051691615
    6  C  1  Z     -0.0411937203    -0.0004003382     0.0322212890     0.0434939493     0.0127673492
    7  C  1  X     -0.0035033640     0.0166112183    -0.0459624869    -0.0606937605    -0.0370232458
    8  C  1  Y     -0.0096129365    -0.0606076614    -0.0584350562     0.0644033096    -0.0031304040
    9  C  1  Z     -0.0162030695    -0.0010400625     0.0295455068     0.0113677448    -0.0000935223
   10  C  1 XX     -0.0014183848     0.0003870241    -0.0023500018    -0.0053686468     0.0023949926
   11  C  1 YY      0.0024877801     0.0016892823     0.0012126107    -0.0001823752    -0.0071268478
   12  C  1 ZZ      0.0004570031     0.0079787075    -0.0029499072     0.0032833183     0.0014208073
   13  C  1 XY     -0.0030227377    -0.0026593039     0.0080853517    -0.0022747110     0.0027989351
   14  C  1 XZ     -0.0017403205    -0.0076646484    -0.0002672108    -0.0033311897    -0.0017352135
   15  C  1 YZ      0.0025243852     0.0038127262    -0.0031759289    -0.0013356351    -0.0041450356
   16  C  2  S      0.0031028912     0.0062958174    -0.0161705437     0.0018659949     0.0006447128
   17  C  2  S     -0.0072004480    -0.0115602960     0.0367458648    -0.0065349005     0.0000130529
   18  C  2  S     -0.0751004776     0.0354065773     0.0479114989    -0.0472233929    -0.0048936503
   19  C  2  X     -0.1040967041     0.0147805707     0.0001991399    -0.0237949899    -0.0136924561
   20  C  2  Y     -0.0135122416     0.0407237862     0.0388988548    -0.0424251210    -0.0210696622
   21  C  2  Z      0.0679728366    -0.0702174527     0.0542492381    -0.0472563524    -0.0916982850
   22  C  2  X     -0.0742902302     0.0111942441    -0.0410081779    -0.0120956688    -0.0262515268
   23  C  2  Y     -0.0105318414     0.0126620495    -0.0317511156     0.0094902520    -0.0247455578
   24  C  2  Z      0.0450637588    -0.0403936148     0.0644409131    -0.0367734805    -0.0298836936
   25  C  2 XX     -0.0021754785    -0.0033862620     0.0086536929    -0.0014889230    -0.0080890464
   26  C  2 YY      0.0050759130    -0.0023272233    -0.0016346879    -0.0027501687    -0.0038424296
   27  C  2 ZZ     -0.0007808495     0.0028743501    -0.0011692035     0.0026141232     0.0114140358
   28  C  2 XY     -0.0023331812     0.0002257078     0.0066453994    -0.0021588732    -0.0007796881
   29  C  2 XZ     -0.0008481778    -0.0034179148    -0.0040874068    -0.0011747483    -0.0091424490
   30  C  2 YZ      0.0007768646     0.0000876036     0.0034372301    -0.0014826066    -0.0006563014
   31  C  3  S     -0.0008168742    -0.0019298498     0.0083263402    -0.0088525345    -0.0051358341
   32  C  3  S      0.0016110275     0.0052710492    -0.0227971405     0.0220126326     0.0086898316
   33  C  3  S     -0.0066482483    -0.0183066246    -0.0033925675    -0.0015754310     0.0301437074
   34  C  3  X     -0.0090494593     0.0941862466     0.1153192190     0.0929298360     0.0868071674
   35  C  3  Y     -0.0158712261     0.0278900615    -0.2539777916     0.1701599673    -0.0839328454
   36  C  3  Z      0.0502689270     0.1181856802    -0.0444377576     0.1015379096    -0.0265559543
   37  C  3  X     -0.0254434243     0.0468379233     0.0432224228     0.0442622621     0.0472094119
   38  C  3  Y     -0.0082882351     0.0109645697    -0.1113181339     0.0798520442    -0.0468246174
   39  C  3  Z      0.0213282191     0.0603952330    -0.0307600810     0.0670788304    -0.0259219271
   40  C  3 XX     -0.0016760083    -0.0007878460    -0.0010253133     0.0022135450    -0.0004375952
   41  C  3 YY      0.0024606166     0.0065715526    -0.0038216410     0.0043864330     0.0017210666
   42  C  3 ZZ     -0.0001075528    -0.0041112800     0.0028239098    -0.0026474786     0.0006550540
   43  C  3 XY     -0.0020852312    -0.0026878047     0.0012577433    -0.0022061620    -0.0000646534
   44  C  3 XZ     -0.0028131214    -0.0062023483    -0.0050382475    -0.0080806735    -0.0040293021
   45  C  3 YZ     -0.0039451988    -0.0024763080    -0.0140666033     0.0050035278    -0.0080926105
   46  C  4  S      0.0051440060     0.0128794266     0.0158881552     0.0022701137     0.0114731676
   47  C  4  S     -0.0101743521    -0.0314360656    -0.0371907142    -0.0084847019    -0.0250398670
   48  C  4  S     -0.0452875751    -0.0039292619    -0.0655236372     0.0406383710    -0.0483185489
   49  C  4  X     -0.0220100960    -0.0973928338     0.0335106500    -0.0844224853     0.0188098535
   50  C  4  Y      0.0565139056     0.0027544774     0.0124272559     0.0173089051     0.0300757089
   51  C  4  Z     -0.0410919751    -0.1177240333    -0.0558224130    -0.1295774134    -0.0677327274
   52  C  4  X     -0.0167308819    -0.0356363784     0.0156226365    -0.0302128347     0.0078266034
   53  C  4  Y      0.0133386563     0.0058504949    -0.0112690149     0.0280676048     0.0071701268
   54  C  4  Z     -0.0222961120    -0.0476915448    -0.0211932727    -0.0597981591    -0.0361634113
   55  C  4 XX     -0.0019526766    -0.0041089172     0.0010641315    -0.0024574985     0.0004250226
   56  C  4 YY     -0.0022586445     0.0040910577    -0.0029352814     0.0038676735    -0.0036315037
   57  C  4 ZZ      0.0015502993    -0.0046731827    -0.0051089814    -0.0029547857    -0.0014918821
   58  C  4 XY     -0.0029653255     0.0011949527    -0.0044919560     0.0042789121    -0.0032395572
   59  C  4 XZ     -0.0014300277    -0.0034645814    -0.0011727190    -0.0038359255    -0.0005038927
   60  C  4 YZ     -0.0038853729     0.0024086924    -0.0080754499     0.0042656096    -0.0054162699
   61  C  5  S      0.0064021610     0.0005757690    -0.0119243646     0.0114522317     0.0077038281
   62  C  5  S     -0.0181394868     0.0030229372     0.0244080771    -0.0234293477    -0.0199402401
   63  C  5  S      0.0168913126    -0.0370195597     0.0601138866    -0.0832169306    -0.0006566543
   64  C  5  X     -0.0526395588    -0.0134172417    -0.0075600244     0.0136158653    -0.0603538154
   65  C  5  Y     -0.0960744441    -0.0417366511    -0.0391873356    -0.0664959308    -0.0913313053
   66  C  5  Z     -0.0541003602     0.0384046798    -0.0134077842     0.0216316050    -0.0700361531
   67  C  5  X     -0.0153098692    -0.0191982370     0.0014648054    -0.0029452916    -0.0185026791
   68  C  5  Y     -0.0483397777    -0.0214483859    -0.0356868375    -0.0180577148    -0.0500347405
   69  C  5  Z     -0.0140527749     0.0039036122     0.0074441381    -0.0125501957    -0.0311817950
   70  C  5 XX     -0.0009012460    -0.0011872255     0.0013714551    -0.0015690574    -0.0030538376
   71  C  5 YY     -0.0013479671     0.0022152611    -0.0016199561     0.0055614748    -0.0026943344
   72  C  5 ZZ     -0.0011606769    -0.0009249324     0.0036539940    -0.0090538782     0.0025389518
   73  C  5 XY     -0.0019597566     0.0030037443    -0.0035410542     0.0038446746    -0.0056825864
   74  C  5 XZ     -0.0014183870    -0.0023565626     0.0021435010    -0.0051736351     0.0000671536
   75  C  5 YZ     -0.0035690670     0.0037069338     0.0013333263     0.0024705706    -0.0010627581
   76  C  6  S     -0.0006731278    -0.0109091942    -0.0101386153     0.0007229339    -0.0037464741
   77  C  6  S      0.0015220550     0.0254025436     0.0276920642    -0.0071507118     0.0091697983
   78  C  6  S     -0.0207420682     0.0282627889     0.0078405135     0.0292640666    -0.0093570578
   79  C  6  X      0.1051814085    -0.0259646357     0.0177073640    -0.0005642361     0.0145829590
   80  C  6  Y      0.0326822818    -0.0358929998    -0.1216381567     0.1151647623    -0.0032215748
   81  C  6  Z      0.0501544068     0.0542759810     0.1508720511    -0.1023306308     0.1950570747
   82  C  6  X      0.0476269764    -0.0202684301    -0.0046071642    -0.0144628670    -0.0038206178
   83  C  6  Y      0.0234257382    -0.0210922428    -0.0380378371     0.0346950554     0.0064572588
   84  C  6  Z      0.0249247639     0.0172526175     0.0905146279    -0.0559150432     0.0949803259
   85  C  6 XX      0.0023504985     0.0009036767     0.0055421829    -0.0036048632    -0.0033471944
   86  C  6 YY      0.0012996795     0.0008391491    -0.0110267154     0.0120466071    -0.0021996002
   87  C  6 ZZ     -0.0026506631     0.0023285928     0.0090337739    -0.0084335085     0.0069796452
   88  C  6 XY     -0.0046109736     0.0025238446     0.0008031723    -0.0023331362    -0.0018805158
   89  C  6 XZ     -0.0055808896    -0.0027686715    -0.0044474581    -0.0023187787    -0.0069197388
   90  C  6 YZ     -0.0027472818    -0.0032134992     0.0020025027    -0.0012870740    -0.0051295720
   91  C  7  S      0.0018287144    -0.0075004942     0.0059130512    -0.0003670469    -0.0075718611
   92  C  7  S     -0.0046219460     0.0157309150    -0.0094378502     0.0013541989     0.0185354873
   93  C  7  S      0.0068402999     0.0365818753    -0.0456794373    -0.0044940745     0.0213953676
   94  C  7  X     -0.0901126603    -0.0124282382    -0.1196690257    -0.0584053605    -0.0521978658
   95  C  7  Y     -0.0142647956    -0.0411452568     0.2536585411    -0.1900359574     0.1309032614
   96  C  7  Z     -0.0362820082    -0.1005341555    -0.0596511039     0.0278432600    -0.1369035953
   97  C  7  X     -0.0380221553    -0.0025527382    -0.0596968417    -0.0275228261    -0.0256438908
   98  C  7  Y     -0.0077175416    -0.0276773987     0.1249753115    -0.0902337275     0.0675365832
   99  C  7  Z     -0.0196882518    -0.0559404066    -0.0116267022     0.0158547688    -0.0671198928
  100  C  7 XX      0.0015876951    -0.0030186606     0.0058727017     0.0011510184    -0.0003120185
  101  C  7 YY      0.0009613541     0.0034816173    -0.0117310146     0.0070814280    -0.0009976070
  102  C  7 ZZ     -0.0036995773     0.0008444956     0.0048932061    -0.0082406587     0.0038383781
  103  C  7 XY     -0.0011417179    -0.0046831823    -0.0001233799    -0.0078476329    -0.0017851297
  104  C  7 XZ     -0.0088510779    -0.0031256112    -0.0071995134    -0.0053788663    -0.0066938651
  105  C  7 YZ     -0.0032626498    -0.0043434968    -0.0106296945     0.0029431366    -0.0087491247
  106  C  8  S     -0.0575150019     0.0188782253     0.0032198684     0.0039431306    -0.0015517798
  107  C  8  S      0.1206970825    -0.0391723007    -0.0095252381    -0.0139972673     0.0034634504
  108  C  8  S      0.0605153360    -0.0171535933     0.0421605028    -0.0025377079     0.0310976854
  109  C  8  X      0.1002546640    -0.1281351706     0.0862831788     0.0012121830    -0.1597674471
  110  C  8  Y      0.1587385106    -0.0493443662    -0.0288710858    -0.1231022347    -0.1304560652
  111  C  8  Z     -0.1281918410    -0.0129000117     0.1329589932    -0.1023013335    -0.2010485448
  112  C  8  X     -0.0470273530    -0.0252146209     0.0196063331    -0.0008235473    -0.0919957151
  113  C  8  Y     -0.0029078226     0.0102268001    -0.0402298919    -0.0771666318    -0.0726487326
  114  C  8  Z      0.0254215211    -0.0486233131     0.0998743230    -0.0491637123    -0.1132641884
  115  C  8 XX     -0.0012813586    -0.0028667460     0.0067136809     0.0014491373    -0.0058784947
  116  C  8 YY      0.0029007508     0.0002661274    -0.0023789266    -0.0060466523    -0.0030769684
  117  C  8 ZZ      0.0004910436     0.0029738097    -0.0043897010     0.0024402640     0.0118502769
  118  C  8 XY     -0.0019832665    -0.0001010736     0.0012090903    -0.0049114395    -0.0049042091
  119  C  8 XZ      0.0023674732    -0.0015152985    -0.0004056639    -0.0026647423    -0.0042813247
  120  C  8 YZ      0.0007302994    -0.0019378721     0.0040045170     0.0015211684    -0.0035100394
  121  N  9  S     -0.1157571744     0.0468951188     0.0107938840     0.0001872277     0.0153825260
  122  N  9  S     -0.2441424396     0.0989447442     0.0207285036    -0.0011555462     0.0320645489
  123  N  9  S     -0.2773588750     0.1124931912     0.0719364669     0.0178664021     0.0562775714
  124  N  9  X      0.2892680076    -0.0469797350    -0.1374638871    -0.0166182255     0.0810405082
  125  N  9  Y      0.1639214905    -0.0866768769    -0.0093172425     0.1130708225     0.0645600054
  126  N  9  Z     -0.2242189131     0.1579777083    -0.0767720140     0.1045904041     0.2591212911
  127  N  9  X     -0.1580254753     0.0256894703     0.0697120918     0.0050834625    -0.0487086670
  128  N  9  Y     -0.0890329654     0.0471055771    -0.0024271284    -0.0666683470    -0.0392990505
  129  N  9  Z      0.1217983379    -0.0873592886     0.0505832283    -0.0563435580    -0.1441355859
  130  N  9 XX      0.0015065817     0.0057697548    -0.0091657188    -0.0007810745     0.0103394158
  131  N  9 YY     -0.0093162403     0.0024671565     0.0013862179     0.0081141683     0.0076127664
  132  N  9 ZZ     -0.0045677033    -0.0032433088     0.0082498002    -0.0079916183    -0.0165262566
  133  N  9 XY      0.0121367452    -0.0029523069    -0.0050740672     0.0050513048     0.0076338923
  134  N  9 XZ     -0.0158087548     0.0064247558     0.0011066186     0.0055155546     0.0079169171
  135  N  9 YZ     -0.0093869864     0.0075018644    -0.0036379766    -0.0012082113     0.0064277490
  136  C 10  S     -0.0026971414     0.0092297039     0.0031745246    -0.0027598650     0.0020561582
  137  C 10  S      0.0058966689    -0.0210423209    -0.0081832044     0.0063902014    -0.0054096268
  138  C 10  S     -0.0059229476    -0.0191871821    -0.0370160621     0.0071825367     0.0013030665
  139  C 10  X     -0.0126323416    -0.0969104763     0.0089242637    -0.0293058471     0.1359638067
  140  C 10  Y      0.0125429909     0.0275114722    -0.1273720068    -0.1523627548     0.0341980559
  141  C 10  Z     -0.1112579722    -0.1305224705    -0.0155519393     0.0237225149    -0.0164501798
  142  C 10  X      0.0120771690    -0.0252472494     0.0181520717    -0.0611451222     0.0574759476
  143  C 10  Y     -0.0023731468    -0.0124024336    -0.0472359393    -0.0447017496     0.0310768151
  144  C 10  Z     -0.0669314424    -0.0780922699    -0.0186871250     0.0203635601    -0.0043184020
  145  C 10 XX     -0.0002434072    -0.0020225737    -0.0023345556    -0.0052235017     0.0049571602
  146  C 10 YY      0.0000440127    -0.0009810023     0.0000270298     0.0038221366    -0.0070109868
  147  C 10 ZZ      0.0007878970    -0.0008570966    -0.0000009192     0.0014331201     0.0005510674
  148  C 10 XY      0.0015765289    -0.0085956247     0.0045072034     0.0087729210     0.0045245667
  149  C 10 XZ     -0.0024436443    -0.0025160809    -0.0011965388    -0.0009933899    -0.0014350280
  150  C 10 YZ      0.0020246337     0.0068793240    -0.0006864783    -0.0028509409    -0.0023026645
  151  C 11  S     -0.0008959726    -0.0111527846    -0.0009527853     0.0052210860    -0.0043331109
  152  C 11  S      0.0004667918     0.0253817661    -0.0017641434    -0.0171974453     0.0107279942
  153  C 11  S     -0.0153043347     0.0326316466     0.0050080530     0.0490894514    -0.0140536746
  154  C 11  X     -0.0561973208     0.0484562744    -0.0306438260    -0.0082235091    -0.1170532815
  155  C 11  Y     -0.0018403663    -0.1013724967     0.0830875556     0.1475051216     0.0014286351
  156  C 11  Z     -0.0809483953    -0.1431211409    -0.0424588046    -0.0435756076     0.0712702317
  157  C 11  X     -0.0200355396     0.0240101487    -0.0190550467    -0.0309735676    -0.0350319321
  158  C 11  Y      0.0284989063    -0.0546645382     0.0170337721     0.0352147775     0.0125844851
  159  C 11  Z     -0.0513676710    -0.0798957740    -0.0170126020    -0.0116003950     0.0212904838
  160  C 11 XX      0.0026167573     0.0025916931    -0.0056790552    -0.0093516766     0.0064742150
  161  C 11 YY     -0.0007504978     0.0023949967     0.0081766551     0.0114933111    -0.0068702060
  162  C 11 ZZ     -0.0020031377    -0.0019944898    -0.0005597808    -0.0010216974     0.0017486859
  163  C 11 XY      0.0019935241    -0.0030128923     0.0070793932     0.0081462209     0.0019626351
  164  C 11 XZ      0.0002944849     0.0020437968     0.0009087537     0.0015951853    -0.0020676304
  165  C 11 YZ      0.0039578002     0.0071659267    -0.0021659204    -0.0044436776    -0.0016788464
  166  C 12  S      0.0017948064    -0.0042690009     0.0104747575     0.0002604565     0.0075632673
  167  C 12  S     -0.0051741612     0.0113791254    -0.0187111712     0.0008746641    -0.0197328168
  168  C 12  S     -0.0023627147     0.0071592863    -0.0462344995    -0.0413138495     0.0093569899
  169  C 12  X     -0.0548587089     0.0730735880     0.0585915554    -0.0293019571    -0.0559725411
  170  C 12  Y     -0.0326077383    -0.1233578194     0.0857462746     0.1620033621    -0.0246560884
  171  C 12  Z     -0.0794930284    -0.1476852867    -0.0692657173    -0.0351160049     0.0697883831
  172  C 12  X     -0.0300527360     0.0207631409     0.0015978220    -0.0278498068    -0.0099788525
  173  C 12  Y     -0.0022665141    -0.0582394708     0.0455084783     0.0643920523     0.0047592681
  174  C 12  Z     -0.0458108648    -0.0769401115    -0.0267218752    -0.0111273226     0.0298990046
  175  C 12 XX      0.0005062906    -0.0056913248    -0.0102954400    -0.0074561040     0.0077372040
  176  C 12 YY     -0.0033251234     0.0016419807     0.0051809901     0.0070969482    -0.0078582803
  177  C 12 ZZ      0.0024957602     0.0034143077    -0.0003921972     0.0003709612    -0.0011365799
  178  C 12 XY     -0.0003257061    -0.0083073484    -0.0007100809     0.0040037902     0.0046655834
  179  C 12 XZ     -0.0044702182    -0.0026750988     0.0017305047     0.0010987599    -0.0017834425
  180  C 12 YZ     -0.0007953505     0.0005953762    -0.0012509000    -0.0027302817    -0.0004126757
  181  C 13  S     -0.0028722562     0.0016415450    -0.0029574719     0.0031516374    -0.0044078996
  182  C 13  S      0.0075708169    -0.0016046568     0.0022524870    -0.0134910233     0.0117570550
  183  C 13  S      0.0193244984    -0.0450935943     0.0642989562     0.0626317436     0.0085205373
  184  C 13  X      0.0144401297    -0.1636747326    -0.0696455205    -0.0009933507     0.1134001748
  185  C 13  Y      0.0080524797     0.0672325161    -0.0964314128    -0.1614914607     0.0378154354
  186  C 13  Z     -0.1005060471    -0.1033364425     0.0016849791     0.0112448637     0.0178064974
  187  C 13  X     -0.0028353067    -0.0710939064    -0.0241350929    -0.0005120154     0.0465986060
  188  C 13  Y      0.0037325323     0.0023989099    -0.0119249668    -0.0275528887     0.0139995935
  189  C 13  Z     -0.0525707011    -0.0571610796    -0.0124827034    -0.0044263556     0.0173670711
  190  C 13 XX      0.0024178966     0.0000137771    -0.0077697984    -0.0091927545     0.0057820557
  191  C 13 YY     -0.0038589277    -0.0032766095     0.0106988997     0.0111248545    -0.0048534646
  192  C 13 ZZ      0.0020450880     0.0016754956     0.0003175125    -0.0002842760    -0.0001694873
  193  C 13 XY     -0.0011066392    -0.0108934306     0.0035161973     0.0092786840     0.0018321713
  194  C 13 XZ     -0.0010687464     0.0008104604     0.0017268083     0.0009204175    -0.0011586585
  195  C 13 YZ     -0.0033842264    -0.0026694987    -0.0050759033    -0.0061882802     0.0029130511
  196  C 14  S     -0.0017359394     0.0023561563     0.0040996587    -0.0036914962     0.0002780818
  197  C 14  S      0.0050560876    -0.0114889447    -0.0066625809     0.0131528575     0.0015507444
  198  C 14  S     -0.0144635536     0.0556627994    -0.0408495314    -0.0307042162    -0.0295696983
  199  C 14  X     -0.0693058851     0.0800710637     0.0497497577     0.0017222589    -0.0805236558
  200  C 14  Y     -0.0225601773    -0.1142438426     0.1047546449     0.1767265116    -0.0208709832
  201  C 14  Z     -0.0635515751    -0.1426560457    -0.0694942800    -0.0515720966     0.0903879792
  202  C 14  X     -0.0231098109     0.0005427291     0.0322806174     0.0175410225    -0.0194920276
  203  C 14  Y     -0.0168494489    -0.0231449278     0.0294156505     0.0526255673    -0.0174472837
  204  C 14  Z     -0.0373076545    -0.0716382114    -0.0334263154    -0.0263424435     0.0448779361
  205  C 14 XX      0.0033158686     0.0038578033    -0.0045023269    -0.0064813930     0.0024191953
  206  C 14 YY     -0.0030213964     0.0009804035     0.0027328976     0.0043458147    -0.0048707134
  207  C 14 ZZ     -0.0000973071    -0.0029269886    -0.0003319235     0.0013120185     0.0013784574
  208  C 14 XY      0.0016732108    -0.0141987558     0.0043192381     0.0109451738     0.0055751543
  209  C 14 XZ      0.0019107038     0.0056908345     0.0020566181     0.0012787852    -0.0038417023
  210  C 14 YZ     -0.0030410001    -0.0010524471    -0.0031945664    -0.0047833886     0.0010550719
  211  C 15  S      0.0013510892     0.0052506901     0.0016054999    -0.0034406245     0.0048909671
  212  C 15  S     -0.0044667975    -0.0083528414    -0.0018825883     0.0099061323    -0.0152812077
  213  C 15  S      0.0316090913    -0.0687532621    -0.0001586441     0.0047642040     0.0292447268
  214  C 15  X      0.0145921064    -0.1264053602    -0.0091333217    -0.0106491725     0.1258596036
  215  C 15  Y     -0.0063509677     0.0679059368    -0.1335459747    -0.1876760172     0.0221813590
  216  C 15  Z     -0.0948560652    -0.1149079938    -0.0101819278     0.0165311026     0.0093851128
  217  C 15  X     -0.0165172717    -0.0268100674    -0.0015110104    -0.0018062150     0.0339119948
  218  C 15  Y     -0.0043108654     0.0213264976    -0.0535447486    -0.0656027794     0.0003062309
  219  C 15  Z     -0.0446364192    -0.0723294757    -0.0112837890     0.0024236722     0.0214211456
  220  C 15 XX      0.0045656582    -0.0006860553    -0.0045290921    -0.0069934375     0.0069496827
  221  C 15 YY     -0.0018930824     0.0020888809     0.0044992976     0.0073256634    -0.0081935649
  222  C 15 ZZ     -0.0022246841    -0.0045845379    -0.0011583495    -0.0000158942     0.0014841332
  223  C 15 XY      0.0031071956    -0.0072836998     0.0017705768     0.0046965790     0.0050715489
  224  C 15 XZ      0.0020939660     0.0080281735     0.0029507515     0.0026407559    -0.0057595667
  225  C 15 YZ      0.0000788300     0.0031426470    -0.0011769539    -0.0026049619    -0.0014197779
  226  H 16  S      0.0469615257     0.0454413602     0.1390706865    -0.0510285419     0.0598109365
  227  H 16  S      0.0186628522     0.0114601743     0.0570776745    -0.0258415707     0.0295755967
  228  H 17  S     -0.0335885074     0.0606869801    -0.0330206014     0.0665098007    -0.0293575494
  229  H 17  S     -0.0135024023     0.0282680949    -0.0164577075     0.0303194320    -0.0135717984
  230  H 18  S      0.0289719590    -0.0416360713     0.0217592186    -0.0682407032     0.0482720218
  231  H 18  S      0.0132232070    -0.0185089316     0.0089904170    -0.0317059826     0.0256232605
  232  H 19  S      0.0193830429    -0.0208126844    -0.1257089737     0.1230927266    -0.0196788784
  233  H 19  S      0.0100802056    -0.0086166338    -0.0618595634     0.0528667925    -0.0111067792
  234  H 20  S      0.0648767714    -0.0176450019     0.1059252187     0.0441257392     0.0230474113
  235  H 20  S      0.0297974035    -0.0064800759     0.0472075440     0.0210822925     0.0096581739
  236  H 21  S     -0.0904610353    -0.0781155838    -0.0477106491    -0.0813872558    -0.0804818288
  237  H 21  S     -0.0417090453    -0.0387651030    -0.0199322684    -0.0386949654    -0.0426961288
  238  H 22  S     -0.0053713557    -0.0404378141     0.0955807987     0.1478764088    -0.0459224695
  239  H 22  S     -0.0364033483    -0.0177227622     0.0602514507     0.0728087937    -0.0294740605
  240  H 23  S      0.0320783393    -0.0763142079    -0.0930618598    -0.0370795110     0.0856338473
  241  H 23  S      0.0170272437    -0.0349592315    -0.0332487820    -0.0204613994     0.0503549879
  242  H 24  S     -0.0300097227    -0.0546836936     0.1142135270     0.1552533625    -0.0522496585
  243  H 24  S     -0.0148914391    -0.0275773665     0.0559876942     0.0792419901    -0.0270358704
  244  H 25  S     -0.0241829610     0.1464387637    -0.0410329168    -0.1170855840    -0.0519314366
  245  H 25  S     -0.0121232854     0.0723176582    -0.0210295877    -0.0591916512    -0.0266126929
  246  H 26  S      0.0398774175    -0.0706176723    -0.0396559796    -0.0554780084     0.1135622633
  247  H 26  S      0.0212139868    -0.0346116184    -0.0201724382    -0.0267230880     0.0576509736

                         46               47               48               49               50
                   -0.3834696563    -0.3551900166    -0.3190388424    -0.2819861142    -0.2790337374
    1  C  1  S     -0.0039238438     0.0112925184     0.0122685956     0.0191748496     0.0010322827
    2  C  1  S      0.0110670258    -0.0287356337    -0.0316980426    -0.0488805452    -0.0013509478
    3  C  1  S     -0.0512856488     0.0226823069    -0.0518963642    -0.0920925987    -0.0363498645
    4  C  1  X     -0.1490832744     0.0242393386    -0.0176912850     0.1120448470     0.0066788443
    5  C  1  Y      0.0445191199    -0.1265970500    -0.0325876707     0.0464724181     0.0036023233
    6  C  1  Z      0.1027094350     0.0231396408    -0.1898040214    -0.0094171952    -0.0037357532
    7  C  1  X     -0.0754103730     0.0253258202    -0.0372263171     0.0474824334     0.0197586802
    8  C  1  Y      0.0470309036    -0.0246735529    -0.0181278463     0.0296778756    -0.0067917984
    9  C  1  Z      0.0474819735    -0.0163327129    -0.1221469114     0.0146365032    -0.0057350357
   10  C  1 XX      0.0058767879     0.0036133637    -0.0066616539    -0.0002478794    -0.0004967803
   11  C  1 YY     -0.0065907786    -0.0053644226    -0.0036954731    -0.0057334497    -0.0008396615
   12  C  1 ZZ      0.0031887010    -0.0020364011     0.0040971354    -0.0036854843     0.0007451895
   13  C  1 XY      0.0055977203    -0.0044783461    -0.0001368902     0.0010626234    -0.0008524606
   14  C  1 XZ     -0.0070451405    -0.0005022245    -0.0037930667     0.0109339307     0.0002814751
   15  C  1 YZ      0.0012346397     0.0032479831     0.0027084350    -0.0071620523    -0.0016426625
   16  C  2  S      0.0137962058     0.0029037870     0.0213599003     0.0168253771     0.0017130515
   17  C  2  S     -0.0355531840    -0.0083146060    -0.0531574680    -0.0452471654    -0.0038627910
   18  C  2  S      0.0104656368    -0.0439781498    -0.0631006648    -0.0225155393     0.0144764375
   19  C  2  X      0.0790642045    -0.0803089961     0.0411219270     0.0696308414     0.0019279737
   20  C  2  Y      0.0207542638     0.1079100478    -0.0719065173    -0.0723520672    -0.0075833048
   21  C  2  Z     -0.0078562148    -0.0048824741    -0.0873278769    -0.0423226055    -0.0045664809
   22  C  2  X      0.0364913160    -0.0970274378     0.0272077723     0.0551064299    -0.0052618965
   23  C  2  Y      0.0155993506     0.0889177782    -0.0669522406    -0.0822019476    -0.0138073121
   24  C  2  Z     -0.0130833416     0.0066494745    -0.0492270317    -0.0311016315    -0.0024439624
   25  C  2 XX      0.0002234929     0.0147717044    -0.0048061963    -0.0030788272    -0.0006390371
   26  C  2 YY     -0.0016717640    -0.0117327745     0.0032673848    -0.0035932745     0.0004028068
   27  C  2 ZZ     -0.0060786967    -0.0037075313    -0.0087378218    -0.0027095462    -0.0005752660
   28  C  2 XY      0.0104887705    -0.0059790410     0.0053398194     0.0000096186     0.0001175986
   29  C  2 XZ      0.0032930117    -0.0041581319     0.0012516509     0.0048789374     0.0001836847
   30  C  2 YZ     -0.0053482154     0.0103791485     0.0061248418     0.0007116432     0.0002820479
   31  C  3  S     -0.0015390996    -0.0055217766    -0.0086946115    -0.0009949800     0.0012944523
   32  C  3  S      0.0015925536     0.0100618382     0.0161387879     0.0005527854    -0.0047017730
   33  C  3  S      0.0024763561     0.0653752044     0.0472918646     0.0263901661     0.0245971774
   34  C  3  X      0.2027725833     0.0013625198    -0.0034216398    -0.0823237760    -0.0093011012
   35  C  3  Y      0.0588547352     0.0537576292     0.0542585868     0.0222064774     0.0071984502
   36  C  3  Z      0.0007202782     0.0000930939     0.1107323729     0.0368861102    -0.0062446080
   37  C  3  X      0.1241433642    -0.0028545791    -0.0076074507    -0.0497583023     0.0092931629
   38  C  3  Y      0.0196814240     0.0346378823     0.0438334228     0.0358688881     0.0219100584
   39  C  3  Z      0.0013082623    -0.0093716206     0.0712152539     0.0350653123    -0.0146874993
   40  C  3 XX      0.0032643424    -0.0002030306    -0.0147258390    -0.0118401744    -0.0005159378
   41  C  3 YY     -0.0020823459     0.0008284443     0.0112907038     0.0061540371    -0.0004348635
   42  C  3 ZZ     -0.0016914967     0.0010073866     0.0071283302     0.0063203790    -0.0001498934
   43  C  3 XY      0.0012616904    -0.0047256940    -0.0032704110    -0.0013873566    -0.0001944123
   44  C  3 XZ     -0.0093271760    -0.0020221012    -0.0057125916     0.0035226988     0.0006589837
   45  C  3 YZ      0.0023286596     0.0040710792    -0.0001335007     0.0002455271     0.0001924841
   46  C  4  S      0.0101589939     0.0021705787     0.0211164067     0.0016628675    -0.0018766407
   47  C  4  S     -0.0304465585    -0.0050032075    -0.0512016878    -0.0064112183     0.0043911635
   48  C  4  S      0.0538786266    -0.0268143379    -0.0369208225     0.0123052819     0.0046170975
   49  C  4  X     -0.0411909214     0.0451104499     0.1020293127     0.2262625106     0.0157864579
   50  C  4  Y     -0.0407032666     0.0015424768    -0.0310188927    -0.0528184005    -0.0073458600
   51  C  4  Z     -0.1227163626    -0.0525402288    -0.1910816308    -0.1405415645    -0.0022634122
   52  C  4  X     -0.0003189588     0.0214306814     0.0936248811     0.1769079329     0.0036452070
   53  C  4  Y      0.0156255759     0.0034885526    -0.0183226636    -0.0268934124    -0.0038541546
   54  C  4  Z     -0.0531165689    -0.0389720630    -0.1234021711    -0.1036449907    -0.0055074757
   55  C  4 XX      0.0004859553    -0.0003935946    -0.0040065953    -0.0033374696     0.0000347550
   56  C  4 YY      0.0046519423    -0.0034328397    -0.0053055239    -0.0061078834    -0.0002887533
   57  C  4 ZZ     -0.0103743533     0.0025590874     0.0004247875     0.0080684717     0.0010626107
   58  C  4 XY      0.0053697121     0.0026462959     0.0080824464     0.0115690185     0.0010958641
   59  C  4 XZ     -0.0032981312    -0.0014694551    -0.0062010299    -0.0043792873    -0.0000503653
   60  C  4 YZ      0.0050757079    -0.0017705746    -0.0023023158    -0.0053659799    -0.0001431196
   61  C  5  S     -0.0093097539     0.0106388495     0.0062811531     0.0053561371     0.0015620240
   62  C  5  S      0.0269411165    -0.0247554696    -0.0156201005    -0.0158823639    -0.0032543282
   63  C  5  S     -0.0695251242    -0.0138846072    -0.0300425532    -0.0381839541    -0.0030402808
   64  C  5  X      0.0737736516     0.0421430681     0.1305593985     0.2151873459     0.0129539451
   65  C  5  Y      0.0407355525    -0.0658595095    -0.0833130954    -0.0815208346    -0.0017938134
   66  C  5  Z      0.0949301116    -0.0949076485    -0.1097230789    -0.1688843066    -0.0134312372
   67  C  5  X      0.0131753887     0.0354271912     0.0981674706     0.1660295225     0.0126497656
   68  C  5  Y      0.0344185155    -0.0342673001    -0.0533476186    -0.0589474844     0.0002402882
   69  C  5  Z      0.0179367827    -0.0481033460    -0.0808418149    -0.1278092538    -0.0084283098
   70  C  5 XX      0.0005426901     0.0020733715    -0.0020422433    -0.0023730855    -0.0002189387
   71  C  5 YY      0.0079486468    -0.0017271459     0.0040520673     0.0031938212    -0.0001133340
   72  C  5 ZZ     -0.0048568646    -0.0043142110    -0.0045371248    -0.0038453892    -0.0001332264
   73  C  5 XY      0.0048047947    -0.0025474270    -0.0075366643    -0.0124380910    -0.0009313555
   74  C  5 XZ     -0.0019066375     0.0010767482     0.0019967870     0.0048313124     0.0004166311
   75  C  5 YZ      0.0080638424    -0.0020840933     0.0062617137     0.0054627150     0.0002277031
   76  C  6  S      0.0043258477    -0.0139688971    -0.0065958322    -0.0036619663     0.0004417698
   77  C  6  S     -0.0111957307     0.0347238472     0.0112307844     0.0022549922    -0.0011179930
   78  C  6  S      0.0236581212    -0.0084474256     0.0761835745     0.0966361204    -0.0049746709
   79  C  6  X     -0.1305371963     0.1562736530    -0.0509630923    -0.0434986096    -0.0023764017
   80  C  6  Y     -0.0022730764     0.0063574592     0.0236045744     0.0205148364     0.0023872134
   81  C  6  Z     -0.1034464510    -0.0363292580     0.0727379451     0.0653752143     0.0035871785
   82  C  6  X     -0.0841524975     0.0631218823    -0.0242236821    -0.0201723903     0.0006660189
   83  C  6  Y     -0.0183386865     0.0174627189    -0.0003340145    -0.0104855164     0.0054367325
   84  C  6  Z     -0.0478884194    -0.0073119296     0.0518984443     0.0539565093     0.0056375314
   85  C  6 XX     -0.0013635064     0.0023219974    -0.0121060605    -0.0149903196    -0.0011601333
   86  C  6 YY      0.0026886210     0.0034729109     0.0084261540     0.0071286734     0.0004289389
   87  C  6 ZZ     -0.0032888438     0.0007428637     0.0062141419     0.0085692918     0.0004930231
   88  C  6 XY      0.0049861172    -0.0041257923    -0.0006118057    -0.0009254515    -0.0001604456
   89  C  6 XZ      0.0027587239    -0.0047554014    -0.0021516615    -0.0015916488    -0.0000931532
   90  C  6 YZ      0.0032407814     0.0004922394    -0.0025475003     0.0000654811    -0.0001283525
   91  C  7  S      0.0034372996    -0.0064825202    -0.0282593495    -0.0234191504    -0.0018681940
   92  C  7  S     -0.0067353352     0.0204420592     0.0744525402     0.0678099884     0.0053223683
   93  C  7  S     -0.0218842096    -0.0151019592     0.0010035351    -0.0385111769    -0.0119566218
   94  C  7  X     -0.0532353283    -0.0606024758     0.0241284678    -0.0050682503     0.0009563202
   95  C  7  Y     -0.0402530734    -0.0719155845    -0.0709757360    -0.0194927179    -0.0010794802
   96  C  7  Z      0.0575662662     0.0010481376    -0.1036115868    -0.0822184689    -0.0044972085
   97  C  7  X     -0.0298845777    -0.0350510542     0.0064422144    -0.0168758519    -0.0050215634
   98  C  7  Y     -0.0230331417    -0.0302172790    -0.0282682164     0.0089399000     0.0039588143
   99  C  7  Z      0.0381192982     0.0159622098    -0.0193221942     0.0018450631     0.0013240075
  100  C  7 XX      0.0044741926     0.0034620794    -0.0031368398    -0.0007501075    -0.0000357325
  101  C  7 YY     -0.0026766181     0.0028779052     0.0127143445     0.0100195310     0.0005551312
  102  C  7 ZZ     -0.0023824371    -0.0022900761     0.0040492700     0.0040131591     0.0004285216
  103  C  7 XY     -0.0086418156    -0.0006222736    -0.0030501772    -0.0006677723     0.0002300149
  104  C  7 XZ     -0.0004527457    -0.0086501420    -0.0013365343    -0.0020389304    -0.0000006709
  105  C  7 YZ      0.0020474978     0.0009903019    -0.0046270685    -0.0038011294    -0.0000188151
  106  C  8  S     -0.0053225702     0.0012249951    -0.0029821772    -0.0019791319     0.0007940052
  107  C  8  S      0.0147415756    -0.0031858929     0.0044654906     0.0046864274    -0.0018696478
  108  C  8  S      0.0059749981    -0.0009526653     0.0361154972     0.0140793481     0.0148208523
  109  C  8  X      0.0014140460     0.2300073306     0.0029695345    -0.0112989338    -0.0025201371
  110  C  8  Y      0.0409508685    -0.2315100446     0.0708303546     0.0155422020     0.0127323770
  111  C  8  Z      0.1637787997     0.0351783668     0.0900425232     0.0119137658     0.0078126480
  112  C  8  X      0.0313040779     0.1190047158    -0.0021172472    -0.0099328288     0.0056945609
  113  C  8  Y      0.0517406178    -0.1733527417     0.0508973081     0.0314029674     0.0097260053
  114  C  8  Z      0.0671042481     0.0456244329     0.0549440337     0.0059959784    -0.0021567577
  115  C  8 XX      0.0036466188     0.0213248455     0.0003893445    -0.0021461631    -0.0005665003
  116  C  8 YY      0.0063762024    -0.0195197940     0.0107340653     0.0058475141     0.0018463439
  117  C  8 ZZ     -0.0035193881    -0.0025180882    -0.0086965265    -0.0009442153    -0.0012427776
  118  C  8 XY      0.0054126334    -0.0032809639     0.0075805608     0.0037080550     0.0005819464
  119  C  8 XZ      0.0023085153    -0.0095084205     0.0052900917     0.0027933844     0.0005962632
  120  C  8 YZ     -0.0004815573     0.0137895151    -0.0015111332    -0.0037147030    -0.0001459879
  121  N  9  S      0.0158781264     0.0005309016    -0.0001701941     0.0000737577    -0.0006904230
  122  N  9  S      0.0335377642    -0.0001940958     0.0000304925     0.0010693713    -0.0010548417
  123  N  9  S      0.0359582781     0.0334231849    -0.0071370473    -0.0129390163    -0.0142344854
  124  N  9  X     -0.0908784895    -0.2583831088    -0.0110801202     0.0229662485     0.0038443248
  125  N  9  Y     -0.1196232176     0.2815724482    -0.1206459726    -0.0525244038    -0.0192809504
  126  N  9  Z     -0.0773859113    -0.0442766373    -0.1048189503    -0.0159271391    -0.0121519494
  127  N  9  X      0.0512642321     0.1465782158     0.0088920661    -0.0119476685     0.0006086691
  128  N  9  Y      0.0687789802    -0.1715848255     0.0777584490     0.0359463438     0.0145207307
  129  N  9  Z      0.0429936354     0.0315044212     0.0642668549     0.0072335100     0.0057667223
  130  N  9 XX     -0.0038287918    -0.0205259028    -0.0008777629     0.0012520864     0.0002154566
  131  N  9 YY     -0.0044422977     0.0172627796    -0.0064702941    -0.0022738298    -0.0009396141
  132  N  9 ZZ      0.0096622768     0.0029921641     0.0071471739     0.0010215760     0.0006949826
  133  N  9 XY     -0.0080994873     0.0033400902    -0.0055624874    -0.0014035110    -0.0007999648
  134  N  9 XZ     -0.0009865590     0.0083409826    -0.0036819251    -0.0007854704    -0.0005769752
  135  N  9 YZ      0.0010883097    -0.0130543519     0.0009796127     0.0013491252     0.0003907038
  136  C 10  S      0.0052236618    -0.0094650375    -0.0009726684    -0.0018908917    -0.0003962117
  137  C 10  S     -0.0112257698     0.0201786246     0.0002823722     0.0012042002     0.0000425403
  138  C 10  S      0.0182410947     0.0094468526     0.0232403106     0.0391636734     0.0215476019
  139  C 10  X      0.1892478605     0.0002766180    -0.0693529941     0.0437219234     0.0023351028
  140  C 10  Y      0.0173169983     0.1089790151    -0.0359880341     0.0367328271     0.0034265696
  141  C 10  Z     -0.0856191030    -0.0200608168    -0.1829372491     0.2296980368     0.0194067860
  142  C 10  X      0.0466178295    -0.0199364471    -0.0416375141     0.0323102767     0.0105856338
  143  C 10  Y      0.0299300964     0.0337095626     0.0029307190     0.0479978286    -0.0057681732
  144  C 10  Z     -0.0360489346     0.0042183722    -0.1244908922     0.1498856696     0.0089118581
  145  C 10 XX      0.0051900435     0.0070290557     0.0014384426    -0.0019403228    -0.0069601316
  146  C 10 YY     -0.0091363242    -0.0041354931     0.0000211685     0.0048081469    -0.0038845825
  147  C 10 ZZ      0.0011362202     0.0009796904    -0.0008336754    -0.0015394832     0.0110022511
  148  C 10 XY      0.0083803726    -0.0060514792    -0.0013689539    -0.0010026029    -0.0063594930
  149  C 10 XZ     -0.0065480157    -0.0011612062     0.0039479507     0.0041943616    -0.0106412252
  150  C 10 YZ      0.0023371905     0.0025182839    -0.0041861713    -0.0012534260    -0.0125510659
  151  C 11  S     -0.0059238496     0.0077780364     0.0007092277     0.0062627211    -0.0001650993
  152  C 11  S      0.0179348401    -0.0112985911    -0.0014458403    -0.0142090947     0.0006819434
  153  C 11  S     -0.0302235836    -0.0247457970    -0.0059647387    -0.0259229922    -0.0086585696
  154  C 11  X     -0.1986935608    -0.0168181778    -0.0017734953     0.0658702859    -0.0797257375
  155  C 11  Y     -0.0300046624    -0.1248227557     0.0001594150     0.0229666596    -0.0449352748
  156  C 11  Z      0.0218723447     0.0255111559    -0.0475677676     0.1120798636    -0.2705922570
  157  C 11  X     -0.0853813896    -0.0224641155     0.0109068757     0.0507359288    -0.0493080015
  158  C 11  Y     -0.0039115471    -0.0756089779    -0.0066803329     0.0158349272    -0.0241352256
  159  C 11  Z      0.0053103607     0.0111116584    -0.0371152167     0.0860101458    -0.1987787848
  160  C 11 XX      0.0086257895     0.0045611904     0.0048898932    -0.0069733501    -0.0046548463
  161  C 11 YY     -0.0080570538    -0.0099588300    -0.0002076447     0.0002217195     0.0028435856
  162  C 11 ZZ      0.0013444838    -0.0005134599    -0.0046239221     0.0045796447     0.0019533084
  163  C 11 XY      0.0046158497    -0.0069840526     0.0007630538    -0.0027379893     0.0008346096
  164  C 11 XZ     -0.0043722055    -0.0000532999     0.0096964445    -0.0092508130    -0.0082948041
  165  C 11 YZ      0.0032786665     0.0031128034    -0.0037164051     0.0016101187     0.0086099007
  166  C 12  S      0.0067571739     0.0079892447    -0.0002927582    -0.0044508749    -0.0011485458
  167  C 12  S     -0.0203101925    -0.0200189228     0.0006241566     0.0102066477     0.0024042418
  168  C 12  S      0.0152204184    -0.0098217171     0.0058895602     0.0200169340    -0.0033670674
  169  C 12  X     -0.1402288561    -0.0078531995    -0.0039705344     0.0288195289     0.0891998073
  170  C 12  Y     -0.0413515994    -0.0991044973    -0.0001353912     0.0328301882     0.0546467510
  171  C 12  Z      0.0016756518     0.0304897146    -0.0399654239     0.0696462377     0.2892283076
  172  C 12  X     -0.0392192749     0.0030730102    -0.0061164091     0.0233797422     0.0592165870
  173  C 12  Y     -0.0123951089    -0.0516343123     0.0148148413     0.0226258042     0.0325666990
  174  C 12  Z     -0.0137566246     0.0125395032    -0.0345709144     0.0518529901     0.2178565762
  175  C 12 XX      0.0095856001     0.0029252817     0.0010889179    -0.0016456238     0.0039997887
  176  C 12 YY     -0.0104865035    -0.0047886938    -0.0028080689     0.0051499123    -0.0018757580
  177  C 12 ZZ      0.0013461587    -0.0011907859     0.0015338862    -0.0020365143    -0.0017116418
  178  C 12 XY      0.0084250495    -0.0017973525    -0.0029050229     0.0032606999    -0.0010743776
  179  C 12 XZ     -0.0080942843    -0.0004225800     0.0040908851    -0.0022618772     0.0070475641
  180  C 12 YZ      0.0002530796     0.0007517004    -0.0107286568     0.0118404288    -0.0071771484
  181  C 13  S     -0.0019517980    -0.0033321302     0.0000036382     0.0012481755     0.0002337772
  182  C 13  S      0.0063582761     0.0092912243    -0.0002660318    -0.0029334174    -0.0006605519
  183  C 13  S      0.0008181312    -0.0255350306     0.0070939127    -0.0046055440     0.0043180222
  184  C 13  X      0.1295900663     0.0019338678     0.0391551116    -0.0431417469     0.0820768100
  185  C 13  Y      0.0071906510     0.0638407911     0.0231179087    -0.0292461241     0.0453242778
  186  C 13  Z     -0.1100799246     0.0068484032     0.1406480462    -0.1317510840     0.2621884340
  187  C 13  X      0.0503813031    -0.0012621697     0.0213414092    -0.0291155460     0.0623078697
  188  C 13  Y     -0.0032774552     0.0168845968     0.0188106925    -0.0203484384     0.0360877076
  189  C 13  Z     -0.0550128105     0.0099617505     0.0973180639    -0.0959042055     0.1890420864
  190  C 13 XX      0.0063976482     0.0053064786     0.0044377355    -0.0063389093    -0.0052839918
  191  C 13 YY     -0.0090001325    -0.0052200635     0.0010577596     0.0006629460     0.0025056195
  192  C 13 ZZ      0.0022664262     0.0000937295    -0.0053799406     0.0052902356     0.0026312222
  193  C 13 XY      0.0012893372    -0.0035242171     0.0020312010    -0.0016551133     0.0009222978
  194  C 13 XZ     -0.0038237422    -0.0006794898     0.0081745036    -0.0090047632    -0.0090362443
  195  C 13 YZ     -0.0011397858     0.0028772473     0.0008963985     0.0004432795     0.0083637783
  196  C 14  S     -0.0001277369     0.0044954555    -0.0000846878    -0.0000520415    -0.0002215510
  197  C 14  S      0.0036065538    -0.0116772138     0.0000153589     0.0000013079     0.0002979548
  198  C 14  S     -0.0409032820     0.0086361193    -0.0002958762    -0.0026224729    -0.0064026601
  199  C 14  X     -0.1607194206    -0.0066415030     0.0708270504    -0.0617752910    -0.0089904599
  200  C 14  Y     -0.0541037269    -0.0736607568     0.0426069286    -0.0358448481    -0.0039997374
  201  C 14  Z     -0.0150965851     0.0339812079     0.2146730127    -0.2172404429    -0.0287867397
  202  C 14  X     -0.0532544870    -0.0125909698     0.0447573750    -0.0465018759    -0.0051912505
  203  C 14  Y     -0.0389874855    -0.0286648477     0.0250197535    -0.0274067176    -0.0040877181
  204  C 14  Z     -0.0203123533     0.0199793528     0.1480433808    -0.1569174827    -0.0224536411
  205  C 14 XX      0.0053915732     0.0016364496    -0.0025615059     0.0019479581    -0.0065820315
  206  C 14 YY     -0.0075166890    -0.0018866500     0.0014488143    -0.0002484476    -0.0042022731
  207  C 14 ZZ      0.0007436915    -0.0006274582     0.0010783394    -0.0017073908     0.0107734471
  208  C 14 XY      0.0080940372    -0.0047122301     0.0003835291    -0.0001931585    -0.0062587812
  209  C 14 XZ     -0.0008875393    -0.0006284437    -0.0041051117     0.0041937454    -0.0103229977
  210  C 14 YZ     -0.0030266285     0.0019692058     0.0042190926    -0.0022827328    -0.0125988578
  211  C 15  S      0.0057229332    -0.0059021873    -0.0003448647    -0.0028120833    -0.0002681849
  212  C 15  S     -0.0189451096     0.0125519601     0.0003246165     0.0062198451     0.0008455024
  213  C 15  S      0.0536276635     0.0043505529    -0.0049555400     0.0051817747     0.0035784328
  214  C 15  X      0.1335764205    -0.0094409209     0.0356125352    -0.0387955525    -0.0889226120
  215  C 15  Y      0.0072811782     0.0908726455     0.0213592358    -0.0104295553    -0.0520335848
  216  C 15  Z     -0.1057834199    -0.0031580567     0.1332145561    -0.0836472765    -0.2896515129
  217  C 15  X      0.0214955538     0.0035362800     0.0257369689    -0.0261445366    -0.0674086319
  218  C 15  Y     -0.0055892583     0.0325591677     0.0084312970    -0.0111637861    -0.0397130448
  219  C 15  Z     -0.0432799193     0.0018732638     0.0891651679    -0.0611313562    -0.2073629025
  220  C 15 XX      0.0128490079     0.0055981776    -0.0014310853    -0.0014726956     0.0041704884
  221  C 15 YY     -0.0108676391    -0.0041659349    -0.0023179861     0.0050039446    -0.0019031995
  222  C 15 ZZ     -0.0013978343     0.0011329369     0.0035546483    -0.0027389544    -0.0021540801
  223  C 15 XY      0.0087811791    -0.0020728175    -0.0032629798     0.0029710313    -0.0006031120
  224  C 15 XZ     -0.0041139834    -0.0017097115    -0.0003149182    -0.0015290501     0.0077234151
  225  C 15 YZ      0.0008584137     0.0009117132    -0.0092608571     0.0115043963    -0.0070766685
  226  H 16  S     -0.0407278679    -0.0359320958     0.0566778207     0.0286329816    -0.0053401761
  227  H 16  S     -0.0160436432    -0.0207859357     0.0200966568     0.0259576923     0.0195169029
  228  H 17  S      0.0900618261    -0.0051639746     0.0294455078     0.0031543332     0.0029753975
  229  H 17  S      0.0481535882    -0.0006927581     0.0219404682    -0.0012199800    -0.0083155646
  230  H 18  S     -0.0947063356     0.0256904006    -0.0057311414     0.0157850618     0.0038257423
  231  H 18  S     -0.0476758747     0.0118247518    -0.0024634844     0.0132411295     0.0034503901
  232  H 19  S      0.0175278515     0.0096570145     0.0452271650     0.0392178204     0.0030068348
  233  H 19  S      0.0116627992    -0.0105590902     0.0271396775     0.0245939091     0.0023315546
  234  H 20  S      0.0608776310     0.0605376607    -0.0457480511    -0.0153530428    -0.0017279738
  235  H 20  S      0.0270066822     0.0272392554    -0.0413776814    -0.0391139261    -0.0038547313
  236  H 21  S     -0.0135018337    -0.0615816799    -0.0557375697    -0.0447992926    -0.0001024680
  237  H 21  S     -0.0043924566    -0.0342900711    -0.0435345677    -0.0273149711     0.0009918480
  238  H 22  S     -0.0706588337    -0.1086445442     0.0078893451     0.0018906598     0.0016751470
  239  H 22  S     -0.0205859821     0.0003538836    -0.0038001287     0.0018980879    -0.0111844979
  240  H 23  S      0.1430737441     0.0301553695    -0.0081665963    -0.0078239821    -0.0012615997
  241  H 23  S      0.0787878412     0.0143666547     0.0047127974    -0.0025962186    -0.0097274080
  242  H 24  S     -0.0628129479    -0.0628671918     0.0037199214     0.0062664992     0.0009079620
  243  H 24  S     -0.0323533819    -0.0351674104     0.0016902726     0.0047076923     0.0017756707
  244  H 25  S     -0.0771936127     0.0440654934     0.0005915365     0.0020919562    -0.0010030889
  245  H 25  S     -0.0404576650     0.0252985508     0.0003669850     0.0017044885    -0.0005845461
  246  H 26  S      0.1571418207     0.0266776977    -0.0060848853    -0.0100893608    -0.0007125088
  247  H 26  S      0.0796836362     0.0114472461    -0.0028121331    -0.0071517860     0.0008381692

                         51               52               53               54               55
                   -0.2094849674    -0.0918385826     0.0092971208     0.0146848992     0.0467079330
    1  C  1  S     -0.0103962683     0.0034722412     0.0086732629    -0.0166392565    -0.0067283227
    2  C  1  S      0.0286890998    -0.0106984097    -0.0232858914     0.0336234034     0.0155397371
    3  C  1  S     -0.0105617508     0.0429383665     0.0959067499     0.2284228013     0.0015054142
    4  C  1  X     -0.1577355192    -0.1697184830     0.0375575264    -0.0471592911    -0.1441411706
    5  C  1  Y     -0.0971345553    -0.1368665562     0.0211176023    -0.0174091555    -0.1176973609
    6  C  1  Z     -0.2326019551    -0.3483906475    -0.0309655729     0.0444184976    -0.1523260774
    7  C  1  X     -0.0817902298    -0.1782610994    -0.0152762889    -0.1501645078    -0.2292584851
    8  C  1  Y     -0.0810558900    -0.1382444070     0.1379807074    -0.0646848310    -0.2601353075
    9  C  1  Z     -0.1482904741    -0.3803015957    -0.0477799668     0.1278085140    -0.2007125630
   10  C  1 XX      0.0017065900    -0.0017001315     0.0027773329     0.0001688273     0.0067669447
   11  C  1 YY     -0.0080194050     0.0061979640    -0.0014312150     0.0040877055    -0.0013836781
   12  C  1 ZZ      0.0113867463    -0.0068106743    -0.0052985391     0.0036782994    -0.0023284319
   13  C  1 XY     -0.0101792226     0.0045070699     0.0005666607     0.0020724077    -0.0025049235
   14  C  1 XZ      0.0025269107    -0.0029867148     0.0111869314    -0.0100118822     0.0075154690
   15  C  1 YZ     -0.0143144855     0.0104442269    -0.0029501005     0.0062949027    -0.0147659144
   16  C  2  S     -0.0052236927    -0.0096378491    -0.0237419445     0.0245865034     0.0104183183
   17  C  2  S      0.0143805780     0.0262058061     0.0581278319    -0.0629876308    -0.0187514308
   18  C  2  S      0.0164816179    -0.0218586810     0.0026039267    -0.0772119001    -0.1137697968
   19  C  2  X     -0.2046238069     0.1198071639    -0.0635219360     0.0614804381     0.0512864244
   20  C  2  Y     -0.1424769092     0.1274448191     0.0068490694    -0.0170564809    -0.0393537654
   21  C  2  Z     -0.3413571821     0.2637115810    -0.0373004310     0.0060349638     0.0150489406
   22  C  2  X     -0.1732979817     0.1442709780    -0.1135288716     0.2047348525     0.2399692914
   23  C  2  Y     -0.1122939539     0.1608785555     0.1250735257    -0.0601830429    -0.1486513163
   24  C  2  Z     -0.2488490699     0.3031596849    -0.0673310722    -0.0161602560     0.0586845361
   25  C  2 XX     -0.0038660508     0.0057407566    -0.0015744342     0.0005355134     0.0142099735
   26  C  2 YY      0.0085387168     0.0154547910     0.0076965077    -0.0088189019     0.0014868974
   27  C  2 ZZ     -0.0025024868    -0.0158213373     0.0048900281    -0.0034783272    -0.0209953045
   28  C  2 XY      0.0041054453     0.0111182723    -0.0018546173     0.0035496095     0.0133101674
   29  C  2 XZ     -0.0079061255    -0.0015941390    -0.0016623607     0.0048334492    -0.0000772416
   30  C  2 YZ      0.0079923515     0.0137695348    -0.0022960521    -0.0007215097     0.0155843002
   31  C  3  S     -0.0011326314     0.0026101970     0.0002014526    -0.0076426806     0.0038338259
   32  C  3  S      0.0005136541    -0.0117403789     0.0046039211     0.0280170458    -0.0182354904
   33  C  3  S      0.0385962747     0.0066148746    -0.1273054348    -0.0503189644     0.1261702473
   34  C  3  X      0.0256287041     0.0122696774    -0.0352992566     0.0385586115     0.0038171023
   35  C  3  Y      0.0167674072     0.0092042395    -0.0173981894    -0.0008768634     0.0090836864
   36  C  3  Z      0.0186195051     0.0211959448     0.0116031315     0.0206061413    -0.0053043210
   37  C  3  X      0.0216670793     0.0028663772    -0.0352578376    -0.1100033480    -0.0929083134
   38  C  3  Y      0.0225121691     0.0216146142    -0.1334685575    -0.0362256866     0.0887218107
   39  C  3  Z      0.0004202565    -0.0068836737     0.0672956871     0.0570921833    -0.0449986182
   40  C  3 XX     -0.0009981723    -0.0168489882    -0.0131010721     0.0166252272    -0.0004522639
   41  C  3 YY      0.0012722836     0.0029741185     0.0044290284    -0.0010577992    -0.0007186468
   42  C  3 ZZ     -0.0003029278     0.0112803609     0.0097426494    -0.0097980575    -0.0021899696
   43  C  3 XY     -0.0025984349    -0.0063822631    -0.0014137421     0.0025270485    -0.0063418874
   44  C  3 XZ     -0.0075834815    -0.0133064154    -0.0014714554    -0.0000120629    -0.0112415221
   45  C  3 YZ     -0.0012706716     0.0043079559     0.0047177520    -0.0052255032    -0.0023671318
   46  C  4  S      0.0134443317     0.0237850711     0.0102372719    -0.0012406437     0.0217590075
   47  C  4  S     -0.0352727018    -0.0618093135    -0.0293969318     0.0038555876    -0.0596878014
   48  C  4  S     -0.0209299402    -0.0872963569     0.0258973744    -0.0879034526    -0.2677522203
   49  C  4  X     -0.1684072138     0.0247275964     0.1679059628    -0.2272958999    -0.1782084404
   50  C  4  Y      0.0294698791    -0.0135132370    -0.0302391969     0.0565131940     0.0397584338
   51  C  4  Z      0.0472615761    -0.1003106449    -0.1196855665     0.1403166207     0.0624566664
   52  C  4  X     -0.1327715576     0.0361687860     0.3406089151    -0.3657380305    -0.3063712528
   53  C  4  Y      0.0388743737    -0.0044803616     0.0010506526     0.0333569400     0.0895482636
   54  C  4  Z      0.0407463712    -0.1152979347    -0.1494240064     0.2071017879     0.0984368182
   55  C  4 XX      0.0018942314     0.0010696481    -0.0017348811     0.0003210274     0.0012074669
   56  C  4 YY     -0.0017671799    -0.0023700556     0.0018816508    -0.0047736497    -0.0093202366
   57  C  4 ZZ     -0.0061903995    -0.0105829685    -0.0059632483     0.0050574158    -0.0044987178
   58  C  4 XY     -0.0070183310    -0.0037702823    -0.0107399752     0.0106745716     0.0071186770
   59  C  4 XZ      0.0015435295    -0.0014539330     0.0039064624    -0.0054519220    -0.0036693962
   60  C  4 YZ      0.0022886367     0.0043065103     0.0043995797    -0.0063769921    -0.0026320803
   61  C  5  S      0.0236968731    -0.0150732237     0.0016032374    -0.0039695895     0.0000872157
   62  C  5  S     -0.0569334726     0.0336020844    -0.0056480351     0.0045365406    -0.0109936641
   63  C  5  S     -0.0692897153     0.0661272059    -0.1163899436     0.1392151023     0.0184678341
   64  C  5  X     -0.1696348858    -0.0664026473    -0.1881012856     0.2226039286     0.1145133995
   65  C  5  Y     -0.0078397863     0.0627317754     0.0317035220    -0.0535385725    -0.0185671118
   66  C  5  Z      0.0369929368     0.0827439404     0.1131995103    -0.1385569157    -0.0804965350
   67  C  5  X     -0.1352743855    -0.0719989617    -0.3253632194     0.3734633655     0.1920776242
   68  C  5  Y     -0.0017162907     0.0715938913     0.0528771084    -0.1057481171    -0.0792796656
   69  C  5  Z      0.0416249341     0.0937755953     0.1339843544    -0.1829892050    -0.1122526858
   70  C  5 XX      0.0015387052    -0.0009870727    -0.0001300611     0.0002175500     0.0016548517
   71  C  5 YY     -0.0087604182     0.0070455531     0.0034350379    -0.0043125951    -0.0052573126
   72  C  5 ZZ     -0.0023994897     0.0000202827    -0.0045967442     0.0050725716     0.0005415290
   73  C  5 XY      0.0057921179    -0.0012410777    -0.0092839131     0.0126925608     0.0083259038
   74  C  5 XZ     -0.0050133118     0.0027361078     0.0030319799    -0.0054970018    -0.0009859563
   75  C  5 YZ     -0.0036963205     0.0046393501     0.0052572539    -0.0062190247    -0.0030919461
   76  C  6  S     -0.0005452487    -0.0019060062     0.0020129932     0.0004386527    -0.0131260688
   77  C  6  S     -0.0018459595     0.0078651661    -0.0048785087    -0.0039923142     0.0102285626
   78  C  6  S      0.0109058858     0.0480498591     0.0392351349    -0.0104351940     0.4703469668
   79  C  6  X      0.0331615936    -0.0142370390    -0.0095873197    -0.0062266023     0.0215179216
   80  C  6  Y      0.0156395933    -0.0125600876     0.0050230112    -0.0002135609    -0.0164428833
   81  C  6  Z      0.0406059816    -0.0194732492     0.0169570135    -0.0137940881    -0.0038640476
   82  C  6  X      0.0168303206    -0.0054116068    -0.0999298332     0.0845955950     0.1462425042
   83  C  6  Y      0.0094053350    -0.0129944336    -0.0317665870     0.0009120043    -0.1375482075
   84  C  6  Z      0.0349896593     0.0236193682     0.0266646025    -0.0662679242     0.0725028818
   85  C  6 XX     -0.0035576774     0.0140525365     0.0111829347    -0.0151840860    -0.0093227925
   86  C  6 YY      0.0013263052    -0.0015657532    -0.0024638732     0.0020237071     0.0074208381
   87  C  6 ZZ      0.0017116741    -0.0104774189    -0.0093636416     0.0122806530     0.0045499442
   88  C  6 XY     -0.0052785855     0.0050012200     0.0001925009    -0.0006648896    -0.0013951205
   89  C  6 XZ     -0.0099135423     0.0108867318    -0.0015686794    -0.0002987594     0.0017246224
   90  C  6 YZ     -0.0014108390    -0.0041287778    -0.0039608237     0.0057739280     0.0033679962
   91  C  7  S     -0.0125883262    -0.0015254512    -0.0048341352     0.0020045913    -0.0064773843
   92  C  7  S      0.0319867252     0.0103816797     0.0114856193    -0.0104249383     0.0443485836
   93  C  7  S     -0.0041943659    -0.0639869843     0.0923350951     0.0717177518    -0.3102145149
   94  C  7  X      0.0498431803     0.0084374781     0.0028020806    -0.0018364185     0.0050329257
   95  C  7  Y      0.0065280165    -0.1026786657    -0.0615979145     0.0805607165    -0.0073291611
   96  C  7  Z     -0.0258560797     0.0397232690     0.0209557236    -0.0340125621     0.0037269977
   97  C  7  X      0.0218657454    -0.0051376284     0.0137563192     0.0282799653    -0.0700812468
   98  C  7  Y      0.0086866160    -0.1140367142    -0.1164391195     0.1242837807     0.0160727064
   99  C  7  Z     -0.0076388234     0.0735852791     0.0414638521    -0.0862577651     0.1677902309
  100  C  7 XX     -0.0024777586     0.0005139862    -0.0002685347     0.0000957454    -0.0001671095
  101  C  7 YY      0.0049371591     0.0008509063     0.0012025901     0.0011438691     0.0050281729
  102  C  7 ZZ      0.0036378712     0.0010222597     0.0022375025    -0.0032798103     0.0042198386
  103  C  7 XY      0.0014898861     0.0010394899    -0.0010325820     0.0003523456     0.0054127691
  104  C  7 XZ      0.0041922223     0.0002542944     0.0025190211    -0.0018387214     0.0002957326
  105  C  7 YZ     -0.0007219932    -0.0003098907    -0.0012724716     0.0012775211     0.0007071243
  106  C  8  S     -0.0019645143     0.0026461953     0.0022839997    -0.0044441107    -0.0045490224
  107  C  8  S      0.0059227115    -0.0067255640     0.0015788328     0.0083856904     0.0096143993
  108  C  8  S     -0.0076745567    -0.0138036002    -0.1656795920     0.0177941443     0.0858271989
  109  C  8  X      0.0065169499     0.0431470670    -0.0416402600     0.0273174103     0.1361226375
  110  C  8  Y      0.0027097181     0.0379774949     0.0252237445    -0.0186476047    -0.0259592350
  111  C  8  Z      0.0164746297     0.0687127663    -0.0390654102     0.0304281746     0.1493142095
  112  C  8  X      0.0088814728     0.0174448502    -0.0636425944     0.0436743496     0.1833631730
  113  C  8  Y      0.0048424829     0.0089346253    -0.0031246784     0.0585006073     0.0343921785
  114  C  8  Z      0.0553884405     0.0516411681     0.0205709741    -0.0180318990     0.1451411761
  115  C  8 XX      0.0169269376    -0.0167813069     0.0070328346    -0.0025672538    -0.0164016253
  116  C  8 YY      0.0093747961    -0.0113994203    -0.0042377864     0.0001527280     0.0037124846
  117  C  8 ZZ     -0.0259269067     0.0258496464    -0.0047365362     0.0052989338     0.0160761443
  118  C  8 XY      0.0142530592    -0.0147596852     0.0020422524    -0.0009452209    -0.0056454479
  119  C  8 XZ      0.0079291312    -0.0102354132    -0.0012996485     0.0020541534    -0.0010561930
  120  C  8 YZ      0.0076646885    -0.0048083415     0.0032958970    -0.0029622590    -0.0082959226
  121  N  9  S      0.0000720310     0.0016402931     0.0045047506    -0.0021677313    -0.0023942264
  122  N  9  S     -0.0014155234     0.0038173726     0.0050163807    -0.0005707482    -0.0020307686
  123  N  9  S      0.0249899353     0.0173872392     0.1157354592    -0.0760297465    -0.0804484276
  124  N  9  X     -0.1014485438     0.0865453332    -0.0436881374     0.0243588530     0.1369899276
  125  N  9  Y     -0.0656309336     0.0839658470     0.0420145478    -0.0064950445    -0.0267097320
  126  N  9  Z     -0.1730211853     0.1660949463    -0.0292182169     0.0340162942     0.1417567166
  127  N  9  X      0.0677279347    -0.0826407577     0.0248735466    -0.0114536691    -0.1552006599
  128  N  9  Y      0.0429126186    -0.0762130459    -0.0600577983     0.0150681150     0.0323432706
  129  N  9  Z      0.1288946026    -0.1495238082     0.0505700123    -0.0481350416    -0.1971811321
  130  N  9 XX     -0.0045152474     0.0015883728     0.0007944401    -0.0003328087    -0.0030107506
  131  N  9 YY     -0.0024902886     0.0012824837    -0.0005423974     0.0007952059     0.0007092818
  132  N  9 ZZ      0.0065085805    -0.0023319043    -0.0012242137     0.0009459783     0.0028414638
  133  N  9 XY     -0.0034867656     0.0018888618     0.0014427273    -0.0004812029    -0.0016955896
  134  N  9 XZ     -0.0021248913     0.0005580376    -0.0007195749     0.0010151816     0.0004317053
  135  N  9 YZ     -0.0021525475     0.0004255436    -0.0005189156    -0.0001009670    -0.0008546495
  136  C 10  S     -0.0000178965    -0.0011633807    -0.0025513645     0.0041053386     0.0024096636
  137  C 10  S      0.0008926590     0.0054025193     0.0040363425    -0.0000632826     0.0042624379
  138  C 10  S     -0.0100615482    -0.0451752249    -0.0260179946    -0.0700947526    -0.0908622533
  139  C 10  X      0.0370345598    -0.0200873087     0.0403998182    -0.0357568717     0.0767007982
  140  C 10  Y      0.0218901806    -0.0037900262     0.0306335937    -0.0423475522     0.0410374310
  141  C 10  Z      0.0824732165    -0.0647688828     0.1320845605    -0.1466217730     0.2636788019
  142  C 10  X      0.0322756498    -0.0045613032    -0.0120805264    -0.0216619523     0.1685509578
  143  C 10  Y      0.0110151662    -0.0032952952     0.1068696919    -0.0564591474     0.0355228914
  144  C 10  Z      0.0729337793    -0.0443467115     0.1923027464    -0.2147139693     0.3980521442
  145  C 10 XX      0.0082139315     0.0147211973     0.0061627023     0.0091387260     0.0086204750
  146  C 10 YY     -0.0072865538    -0.0094465019     0.0065247642     0.0022933778    -0.0066878408
  147  C 10 ZZ     -0.0015005319    -0.0041109981    -0.0123281278    -0.0118183273    -0.0009249314
  148  C 10 XY     -0.0009698171    -0.0018858273     0.0070557790     0.0064684134    -0.0004212738
  149  C 10 XZ      0.0083608053     0.0155312285     0.0124387388     0.0119089443     0.0013296361
  150  C 10 YZ     -0.0098577150    -0.0158411907     0.0166651066     0.0108454406    -0.0034316890
  151  C 11  S     -0.0052477557    -0.0047254853     0.0004904963    -0.0001309398    -0.0042758335
  152  C 11  S      0.0129632457     0.0104505474     0.0019218472    -0.0020011406     0.0064651453
  153  C 11  S      0.0029311561     0.0365796199     0.0247866652    -0.0428318798     0.0360924848
  154  C 11  X      0.0177798491     0.0305699248     0.0549409013     0.0652614780    -0.0432069544
  155  C 11  Y      0.0231073179     0.0241268823     0.0357614607     0.0319082520    -0.0312624004
  156  C 11  Z      0.1192893229     0.1535508746     0.1540827241     0.2519303832    -0.0617934709
  157  C 11  X      0.0157475251     0.0396666943     0.0699194095     0.0685619792    -0.0820914530
  158  C 11  Y      0.0073089415     0.0283020016    -0.0147111701     0.0655694423     0.0344197577
  159  C 11  Z      0.0930143753     0.1584689222     0.2509520461     0.3941048699    -0.1106506542
  160  C 11 XX     -0.0010935592     0.0018257524    -0.0089701429     0.0002453948    -0.0128800212
  161  C 11 YY     -0.0003531843     0.0000293505     0.0029036597     0.0024812128     0.0019196125
  162  C 11 ZZ      0.0036662654    -0.0003743964     0.0073284458    -0.0037837941     0.0106174107
  163  C 11 XY     -0.0001937748     0.0004102691     0.0008753482     0.0034493413    -0.0037100111
  164  C 11 XZ     -0.0034451142     0.0026539693    -0.0183731577     0.0018204700    -0.0186821023
  165  C 11 YZ     -0.0017595665    -0.0016051712     0.0110000078     0.0067011264     0.0027159021
  166  C 12  S      0.0040141842     0.0068715528     0.0033086928    -0.0023899712     0.0058508752
  167  C 12  S     -0.0092950864    -0.0181734802    -0.0111541967     0.0119727413    -0.0109979155
  168  C 12  S     -0.0104191205    -0.0137580040     0.0096143817    -0.0012564505    -0.0550553563
  169  C 12  X      0.0291908613     0.0505412765    -0.0711264491    -0.0528184700    -0.0273202340
  170  C 12  Y      0.0025396009     0.0096177977    -0.0458001372    -0.0279383834    -0.0284722579
  171  C 12  Z      0.1035361055     0.1457657929    -0.2674839543    -0.1270039192    -0.0728014329
  172  C 12  X      0.0214863058     0.0406603055    -0.0797996533    -0.0817788915    -0.0575132198
  173  C 12  Y      0.0044236026     0.0373200405    -0.0128393924    -0.0446947670    -0.0259164021
  174  C 12  Z      0.0890267827     0.1395054751    -0.4535905173    -0.1799997841    -0.1203264307
  175  C 12 XX      0.0001431153     0.0000568341     0.0041710659     0.0060929961    -0.0015701255
  176  C 12 YY      0.0008693981    -0.0019783529    -0.0007176873    -0.0049827173     0.0070475241
  177  C 12 ZZ     -0.0024287780    -0.0015891544    -0.0059004468     0.0018706706    -0.0074787124
  178  C 12 XY      0.0014180409    -0.0021869650     0.0019373338    -0.0032428683     0.0050564717
  179  C 12 XZ     -0.0000416403     0.0026177477     0.0090292448     0.0086120763    -0.0027313467
  180  C 12 YZ      0.0047756417    -0.0039263221    -0.0013309399    -0.0194148337     0.0213844784
  181  C 13  S     -0.0013582026    -0.0027130873    -0.0006555714     0.0013433734    -0.0031821505
  182  C 13  S      0.0033731877     0.0069471446     0.0021841212    -0.0039429573     0.0075661972
  183  C 13  S      0.0040519943     0.0192298512    -0.0129128955     0.0113705151     0.0464769503
  184  C 13  X     -0.0127403648     0.0002808405     0.0505124837     0.0822640022    -0.0523098594
  185  C 13  Y     -0.0021855097     0.0098682918     0.0331544516     0.0412248520    -0.0230960780
  186  C 13  Z     -0.0371120180     0.0206598221     0.1679503640     0.2543103340    -0.1508480742
  187  C 13  X     -0.0110935714    -0.0042280767     0.0597778477     0.1190386788    -0.0949802567
  188  C 13  Y     -0.0025267269     0.0114928796     0.0337974847     0.0753365124    -0.0331015731
  189  C 13  Z     -0.0319646578     0.0326187509     0.2711776671     0.3864506174    -0.2449446860
  190  C 13 XX     -0.0034660842    -0.0056276064     0.0093467049    -0.0007258534     0.0111229626
  191  C 13 YY      0.0004194612     0.0013741396    -0.0025323606    -0.0030381658    -0.0001417062
  192  C 13 ZZ      0.0036011924     0.0055401906    -0.0060995767     0.0028122179    -0.0097678548
  193  C 13 XY     -0.0006980003    -0.0009619128    -0.0001312395    -0.0026942782     0.0036168870
  194  C 13 XZ     -0.0071907640    -0.0111246581     0.0162471259    -0.0014583374     0.0165910964
  195  C 13 YZ      0.0028124459     0.0048847577    -0.0105806371    -0.0072246471    -0.0005230940
  196  C 14  S     -0.0003324471     0.0004562121    -0.0002857863     0.0001891544     0.0023403261
  197  C 14  S      0.0010700177    -0.0009551324     0.0015198708     0.0004146937    -0.0054624181
  198  C 14  S      0.0027046200     0.0003123519     0.0504545095    -0.0104426653    -0.0476942910
  199  C 14  X     -0.0376996088    -0.0460096147     0.0351491142    -0.0434368536     0.0752360552
  200  C 14  Y     -0.0211226474    -0.0279224450     0.0221181177    -0.0262826344     0.0414660492
  201  C 14  Z     -0.1167194105    -0.1505395512     0.1061685285    -0.1286265902     0.2593318057
  202  C 14  X     -0.0305580843    -0.0525398465     0.0434927538    -0.0600515016     0.1275564451
  203  C 14  Y     -0.0174794970    -0.0316643411     0.0411628549    -0.0448695588     0.0627713075
  204  C 14  Z     -0.0995401137    -0.1610360867     0.1609864396    -0.1994558535     0.4348547809
  205  C 14 XX      0.0008409004    -0.0004834130    -0.0065771128    -0.0085105635     0.0029623377
  206  C 14 YY     -0.0001570893    -0.0000655103    -0.0056025386    -0.0030396350    -0.0026696940
  207  C 14 ZZ     -0.0004461207     0.0004061359     0.0126106267     0.0116553456    -0.0015025253
  208  C 14 XY      0.0003214606    -0.0001765472    -0.0079061879    -0.0059194083    -0.0014423963
  209  C 14 XZ      0.0008063980    -0.0012953962    -0.0107206976    -0.0136333107     0.0056339916
  210  C 14 YZ     -0.0000437005     0.0008771299    -0.0168835841    -0.0094925913    -0.0067212765
  211  C 15  S      0.0022918958     0.0015533321     0.0004754684     0.0009169250     0.0010775904
  212  C 15  S     -0.0055435719    -0.0033800178    -0.0016070484    -0.0018705726    -0.0012167596
  213  C 15  S     -0.0067869797    -0.0100189330    -0.0552052216     0.0369411416     0.0533011197
  214  C 15  X      0.0019249989     0.0058659784    -0.0830384894    -0.0366794870    -0.0509844149
  215  C 15  Y     -0.0078012783    -0.0006901339    -0.0501248983    -0.0233650899    -0.0288725387
  216  C 15  Z     -0.0170329709     0.0072116439    -0.2764910288    -0.1181371384    -0.1601186105
  217  C 15  X      0.0026212790     0.0075484425    -0.1020878358    -0.0687080443    -0.1134605118
  218  C 15  Y     -0.0025348791    -0.0048505721    -0.0641126519    -0.0215890703    -0.0576255911
  219  C 15  Z     -0.0133951576     0.0114756020    -0.4231088121    -0.1813305981    -0.2489237213
  220  C 15 XX     -0.0014101470    -0.0018746695    -0.0051516516    -0.0036749301     0.0018688362
  221  C 15 YY      0.0018653363     0.0030279930     0.0008537095     0.0048588047    -0.0076198954
  222  C 15 ZZ     -0.0013140978    -0.0017107067     0.0038205186    -0.0012338134     0.0058987482
  223  C 15 XY      0.0022282031     0.0030307924    -0.0011788205     0.0038959064    -0.0062734866
  224  C 15 XZ     -0.0032250579    -0.0046856333    -0.0070002804    -0.0093891261    -0.0001963091
  225  C 15 YZ      0.0082834781     0.0122147982     0.0008776672     0.0185022637    -0.0178000412
  226  H 16  S      0.0078287905     0.0264004101     0.0164315410    -0.0129329140     0.0029146789
  227  H 16  S      0.0167015274     0.0454769335    -0.1160239186    -0.1021595493     0.0633838274
  228  H 17  S      0.0025343403     0.0217936489     0.0022135243    -0.0214799385     0.0064627802
  229  H 17  S      0.0042703273     0.0367412246     0.0899971113    -0.0004434501     0.1373395301
  230  H 18  S      0.0116284914    -0.0137003388    -0.0046456549    -0.0040914276     0.0120345506
  231  H 18  S      0.0172939293    -0.0329265756    -0.0002028693    -0.0245359248    -0.0075413281
  232  H 19  S      0.0140954318    -0.0161448564    -0.0090658252     0.0114849052     0.0289938182
  233  H 19  S      0.0087557673    -0.0186256935    -0.0133397401     0.0164872493     0.0308682253
  234  H 20  S     -0.0484842375    -0.0047027974    -0.0146167989     0.0071692733    -0.0204038485
  235  H 20  S     -0.0223972489    -0.0048337753    -0.0513832877     0.0320579876    -0.0581481471
  236  H 21  S      0.0280766151     0.0044919035     0.0046799238    -0.0080708036     0.0165905493
  237  H 21  S      0.0086417020     0.0066593565    -0.0118961758    -0.0217925081     0.0232282544
  238  H 22  S      0.0034920608    -0.0002963877     0.0023799659     0.0005745729     0.0002497616
  239  H 22  S      0.0155882298    -0.0144278363     0.0636499462     0.0473639915    -0.0722868722
  240  H 23  S      0.0023787082    -0.0062746430    -0.0030335709     0.0084373723     0.0011439380
  241  H 23  S     -0.0037259567     0.0057583266     0.0951302172    -0.0275781512    -0.0080231978
  242  H 24  S     -0.0038809021    -0.0034190095     0.0003521474    -0.0012373093    -0.0044142807
  243  H 24  S     -0.0032087857    -0.0071548846    -0.0038533598    -0.0008270792    -0.0193080848
  244  H 25  S     -0.0010803608     0.0010548038     0.0001107892    -0.0012850031     0.0026573439
  245  H 25  S     -0.0013541657     0.0016180656    -0.0024592889    -0.0009099556     0.0205706718
  246  H 26  S      0.0042251414     0.0034457288    -0.0039697905     0.0049899388     0.0100095405
  247  H 26  S      0.0026024584     0.0061032950    -0.0099668252     0.0120576001     0.0360551209

                         56               57               58               59               60
                    0.0590406900     0.0730236616     0.0859409996     0.1042919060     0.1087130417
    1  C  1  S      0.0422206277     0.0120019152    -0.0308962042    -0.0121837279    -0.0081538393
    2  C  1  S     -0.1081632906    -0.0458317640     0.0877404824     0.0383663425    -0.0164506741
    3  C  1  S     -0.4852590610    -0.1538350846     0.1192688309     0.0386990659     0.5160923435
    4  C  1  X      0.0302863391     0.0351069890     0.0307341693     0.0107821155    -0.0477088777
    5  C  1  Y     -0.0647340501    -0.0472243037    -0.0003716557     0.0381717972    -0.0166129066
    6  C  1  Z      0.0622261285     0.0421980884    -0.0172506433     0.0227242054    -0.0120261728
    7  C  1  X      0.3647378093    -0.2858654091    -0.0723536703    -0.0893878647    -0.3745198048
    8  C  1  Y     -0.3039167955     0.0702206895     0.1250569243     0.1984141495     0.0450099151
    9  C  1  Z      0.0243123787     0.2073308327    -0.0134175465     0.0404109700     0.1253971566
   10  C  1 XX     -0.0050190861     0.0002994899     0.0041094995     0.0061631911    -0.0012217970
   11  C  1 YY     -0.0071484971    -0.0064107620     0.0052107991     0.0028811202    -0.0033459383
   12  C  1 ZZ     -0.0076947094    -0.0036260649     0.0072018154    -0.0021363858     0.0028574351
   13  C  1 XY      0.0085577291    -0.0010445410     0.0085082386     0.0038749453    -0.0005554765
   14  C  1 XZ     -0.0076525061    -0.0009515987    -0.0010541776    -0.0044027607     0.0008749208
   15  C  1 YZ     -0.0026128496     0.0036175153    -0.0016759340    -0.0024530571     0.0056399138
   16  C  2  S     -0.0066095988     0.0242021136    -0.0035362754    -0.0074121755     0.0035141191
   17  C  2  S      0.0267823219    -0.0736666058     0.0220409967     0.0546760233    -0.0241167754
   18  C  2  S     -0.3129649423     0.2397135727    -0.3250742271    -0.7864561652     0.0293067566
   19  C  2  X      0.0331839742    -0.0145839818     0.0227189886     0.0521688256     0.0260667624
   20  C  2  Y     -0.0257235874    -0.0105123893     0.0154374978     0.0103887495     0.0403782231
   21  C  2  Z     -0.0105191231    -0.0028135558    -0.0041063120    -0.0034364343    -0.0103542552
   22  C  2  X     -0.1105412591     0.4538571239    -0.0085926552     0.0135538584     0.1051693951
   23  C  2  Y     -0.5013854238     0.0180498956    -0.0189653635    -0.0888438331     0.1452983288
   24  C  2  Z      0.2331386816    -0.2826013153     0.0419286197     0.0820644411    -0.1514937314
   25  C  2 XX      0.0268527780     0.0071063878    -0.0056521001     0.0016949514    -0.0100594456
   26  C  2 YY     -0.0229079893    -0.0183169874     0.0103268245     0.0072423712    -0.0006857515
   27  C  2 ZZ      0.0014507470    -0.0024890965    -0.0005021759    -0.0001229589     0.0070154585
   28  C  2 XY     -0.0218554162    -0.0058577311    -0.0050783297    -0.0037966080     0.0019019783
   29  C  2 XZ     -0.0133055394    -0.0100485297     0.0077223685     0.0031783436    -0.0011852768
   30  C  2 YZ      0.0168364054     0.0059876492    -0.0036043932    -0.0053257377     0.0025616012
   31  C  3  S     -0.0278643333     0.0383114324    -0.0046060371     0.0066898461     0.0401713931
   32  C  3  S      0.0546690000    -0.0548109507     0.0303334541     0.0187711849    -0.0348704108
   33  C  3  S      0.5352606100    -0.9718032513    -0.2531455897    -0.5946577522    -1.5280051829
   34  C  3  X      0.0486869038     0.0244638918    -0.0095401775     0.0077712187     0.0020174269
   35  C  3  Y     -0.0655356280     0.0787993630    -0.0307710723     0.0176168867     0.1031421948
   36  C  3  Z     -0.0125358307    -0.0893338581     0.0013211214    -0.0913262564    -0.0381519873
   37  C  3  X      0.1643212380    -0.0362506758     0.0198744567     0.0133899712    -0.1027218322
   38  C  3  Y     -0.1676476086     0.2258162440    -0.2686805486    -0.1411747070     0.3420858135
   39  C  3  Z     -0.0682811569    -0.1087235761     0.0069467653    -0.2363658926     0.0665368201
   40  C  3 XX      0.0035556721    -0.0078015881     0.0047015249     0.0002663876    -0.0000460858
   41  C  3 YY      0.0034213916     0.0015841640     0.0017655257     0.0045286375    -0.0060254174
   42  C  3 ZZ      0.0061658050    -0.0066455765    -0.0019310993    -0.0033798588    -0.0040997783
   43  C  3 XY     -0.0009193500    -0.0037328850    -0.0014742415    -0.0034547698     0.0052755134
   44  C  3 XZ      0.0018023806     0.0024759713    -0.0013846297    -0.0009000902    -0.0021726522
   45  C  3 YZ      0.0080511455    -0.0017549957     0.0089508909    -0.0003829922     0.0087866805
   46  C  4  S     -0.0172814630     0.0325558208    -0.0124920181     0.0373129884    -0.0104224515
   47  C  4  S      0.0438585261    -0.0808654398     0.0367137992    -0.0600990268    -0.0059269030
   48  C  4  S      0.1970561596    -0.3504719911     0.1675882378    -0.8281538808     0.7034737497
   49  C  4  X      0.0344615000     0.0707677008    -0.0518459179     0.0023929294    -0.0037645411
   50  C  4  Y     -0.0417732836     0.0800382442    -0.0185346768     0.1275813654    -0.0629006701
   51  C  4  Z     -0.0376886235     0.0283657519    -0.0035526865     0.0493786357     0.0061974686
   52  C  4  X      0.0453896429     0.2438125194    -0.0342245229     0.1469716040     0.1325743611
   53  C  4  Y     -0.0681201633     0.2190869847    -0.0770106304     0.3934931997    -0.1845148856
   54  C  4  Z     -0.1053048918     0.2245462392     0.0524670711     0.2868347264     0.2800985298
   55  C  4 XX      0.0037712770    -0.0048294428     0.0020269813    -0.0047717160     0.0028625548
   56  C  4 YY      0.0033336700    -0.0005630690     0.0002087018    -0.0031479459    -0.0043160315
   57  C  4 ZZ      0.0014825365    -0.0121570822     0.0056646470    -0.0072406656     0.0027052722
   58  C  4 XY     -0.0077750771     0.0020137066    -0.0056690330     0.0000835957    -0.0023928193
   59  C  4 XZ      0.0050521520     0.0003758780     0.0017660987     0.0054935748    -0.0062347241
   60  C  4 YZ     -0.0020455739     0.0038128479    -0.0043861883    -0.0015752798    -0.0039511440
   61  C  5  S     -0.0107516471     0.0179347070    -0.0268170337    -0.0028103549    -0.0528359458
   62  C  5  S      0.0443896369    -0.0406866038     0.0687216547     0.0258358102     0.1051603348
   63  C  5  S     -0.0475083140    -0.4407355379     0.4310275042    -0.2751887746     1.0503279184
   64  C  5  X     -0.0909138822     0.0020824469    -0.0329680266    -0.0016739419    -0.0234295526
   65  C  5  Y      0.0139990282    -0.0284163338     0.0121892610    -0.0410165034     0.0641942022
   66  C  5  Z      0.0066083672     0.0727349112    -0.0671544337     0.0209349048    -0.1513199921
   67  C  5  X     -0.2440546318    -0.0784746068    -0.0824040573    -0.0744506636    -0.2059830380
   68  C  5  Y      0.0099445163    -0.1074821682    -0.0114778425    -0.2599822289     0.1823847744
   69  C  5  Z     -0.0677843271     0.0923935737    -0.2107598059    -0.0648641412    -0.5907165485
   70  C  5 XX      0.0065982510     0.0001086472     0.0020980346    -0.0016369604     0.0071504378
   71  C  5 YY      0.0050667357    -0.0091379741     0.0097122748     0.0011389969     0.0105864689
   72  C  5 ZZ     -0.0036553450    -0.0008797626     0.0035361554     0.0038732180     0.0082325346
   73  C  5 XY      0.0028313549    -0.0053700483     0.0065611796     0.0039508536    -0.0025188272
   74  C  5 XZ      0.0022698824     0.0047738374    -0.0036721754     0.0029060677    -0.0067398908
   75  C  5 YZ      0.0007515951    -0.0058491816     0.0017169661    -0.0045205619     0.0023292885
   76  C  6  S     -0.0672791086    -0.0006073775    -0.0194621385    -0.0186620225    -0.0123916121
   77  C  6  S      0.1415196972    -0.0126399590     0.0446352118     0.0181880920     0.0112728527
   78  C  6  S      0.9221046005     0.4298976191     0.2820293091     0.7217872027     0.6719973489
   79  C  6  X      0.1474231230     0.1017963417    -0.0288171831    -0.0046240701    -0.0173027514
   80  C  6  Y      0.0333985937    -0.0638896444     0.0989050917     0.0848010703     0.1187436921
   81  C  6  Z     -0.0537879086    -0.0059600596    -0.0279371558    -0.0527708195     0.0583381742
   82  C  6  X      0.1686438924     0.1758528300     0.0140912087     0.0352683060    -0.0791383432
   83  C  6  Y      0.1160709814    -0.3668762350     0.3920959008     0.2384601585     0.3002089902
   84  C  6  Z     -0.0894272371     0.0535878138    -0.2325572341    -0.3423238258     0.3114845155
   85  C  6 XX      0.0131973545    -0.0027349205     0.0045389581    -0.0019260407     0.0041049298
   86  C  6 YY      0.0096660539     0.0108778192    -0.0045667495     0.0052622532    -0.0034146709
   87  C  6 ZZ      0.0075311136    -0.0090519545     0.0096716464     0.0013854297     0.0044418762
   88  C  6 XY     -0.0031677150    -0.0012559294     0.0027469524     0.0039832140    -0.0007765014
   89  C  6 XZ      0.0046846159     0.0024741145    -0.0016810127    -0.0029773330     0.0069020817
   90  C  6 YZ      0.0009996340    -0.0022680441    -0.0006039112    -0.0018953189     0.0008583040
   91  C  7  S     -0.0104844227     0.0301411707    -0.0567851182    -0.0619486879     0.0429671705
   92  C  7  S      0.0117036782    -0.0339729351     0.0717527169     0.0830149087    -0.0566021197
   93  C  7  S      0.2349247648    -0.7783384453     1.4419007202     1.5934097326    -1.0944717082
   94  C  7  X      0.0176911166     0.0171891858    -0.0175974467    -0.0429087269     0.0697524543
   95  C  7  Y     -0.0386553530    -0.0586258608     0.0170418170     0.0351603650    -0.0545865764
   96  C  7  Z      0.0740158704    -0.0281164166     0.0481163520     0.0962666023    -0.0783962082
   97  C  7  X      0.0548152451     0.1017373710    -0.0701875255    -0.0885034616     0.2249306177
   98  C  7  Y     -0.1069938381    -0.1472300317    -0.0373944242     0.0078216707    -0.3078256877
   99  C  7  Z      0.1854989804     0.0229517681     0.0008227998     0.2320419351    -0.1463567149
  100  C  7 XX      0.0034203443    -0.0009700067     0.0058206148     0.0059203609    -0.0020607729
  101  C  7 YY     -0.0014925954    -0.0089272090     0.0076797404     0.0037414798    -0.0013206302
  102  C  7 ZZ     -0.0001137920     0.0012077838     0.0038441849     0.0098352820    -0.0099040012
  103  C  7 XY      0.0005067409     0.0014229479     0.0006495431     0.0010025134     0.0001157653
  104  C  7 XZ     -0.0074279577    -0.0046491418     0.0020807624     0.0017210081    -0.0023985082
  105  C  7 YZ     -0.0021324535     0.0052382522    -0.0018701908     0.0056151661    -0.0058689514
  106  C  8  S      0.0019666447    -0.0052392499     0.0079686019    -0.0026312968    -0.0043500460
  107  C  8  S     -0.0151475961     0.0189323503    -0.0244159268    -0.0010738688     0.0152938986
  108  C  8  S      0.2005393373    -0.0954423287    -0.1164599755    -0.0476641623    -0.3302939133
  109  C  8  X      0.2026100154     0.0765940852    -0.0473430038    -0.0117651909    -0.0405953293
  110  C  8  Y     -0.2867017288    -0.1523670774     0.0871433620     0.0266989474    -0.0020298373
  111  C  8  Z     -0.0442757033    -0.0253107974    -0.0037929843     0.0103667982    -0.0457798107
  112  C  8  X     -0.0659636071     0.4469781082    -0.2423186194    -0.3368016723    -0.0207543101
  113  C  8  Y     -0.6055625956     0.1361483675    -0.0150657717    -0.2287840084    -0.0509643160
  114  C  8  Z      0.2580299018    -0.3519009733     0.1311670130     0.2727106897    -0.0283616390
  115  C  8 XX     -0.0228890474    -0.0066969779     0.0031762168     0.0013854499     0.0020001105
  116  C  8 YY      0.0245964118     0.0147985083    -0.0068585453    -0.0050207939    -0.0014222411
  117  C  8 ZZ     -0.0056876691    -0.0012833888    -0.0015416405    -0.0012485738    -0.0017431813
  118  C  8 XY      0.0105489314     0.0002862439    -0.0020782704     0.0016701693     0.0056538392
  119  C  8 XZ      0.0108365785     0.0091111173    -0.0026846290    -0.0047300877    -0.0020585454
  120  C  8 YZ     -0.0176120358    -0.0041273540     0.0004697208    -0.0019025794     0.0018775322
  121  N  9  S      0.0092516649    -0.0110368018     0.0021944480     0.0134469754     0.0104153600
  122  N  9  S      0.0092292403    -0.0103096790    -0.0084418183     0.0165710033     0.0212760574
  123  N  9  S      0.3717263985    -0.4569298136     0.2559537725     0.4554967039     0.1489438437
  124  N  9  X      0.2011466183     0.0768590202    -0.0174203579    -0.0163862182    -0.0219409830
  125  N  9  Y     -0.2839947675    -0.1421595005     0.0477549845     0.0314643372    -0.0032032536
  126  N  9  Z     -0.0431304099    -0.0139930849     0.0010433709    -0.0095225451    -0.0432535232
  127  N  9  X     -0.3217001182    -0.0218195126     0.0000115255    -0.0605877660    -0.0037933532
  128  N  9  Y      0.3091638816     0.2425908602    -0.1183513591    -0.1042358078    -0.0152985534
  129  N  9  Z      0.1041079668    -0.0465001859     0.0432456244     0.0825315646     0.0790216112
  130  N  9 XX     -0.0050391350    -0.0008587397     0.0010622434    -0.0006925064     0.0017791634
  131  N  9 YY      0.0035293661     0.0042598740    -0.0038316171    -0.0018914075    -0.0000979596
  132  N  9 ZZ     -0.0014733850    -0.0000923041    -0.0018745180     0.0001392117    -0.0003174119
  133  N  9 XY      0.0036531769    -0.0011385790    -0.0002406545     0.0025654949     0.0027935680
  134  N  9 XZ      0.0011179974     0.0036060079    -0.0020577973    -0.0028511672    -0.0014353206
  135  N  9 YZ     -0.0035718449     0.0002686204    -0.0002542546    -0.0017611287    -0.0002135881
  136  C 10  S      0.0090262878     0.0032694008     0.0159019617    -0.0092838794    -0.0039938241
  137  C 10  S     -0.0294960690    -0.0250006205    -0.0241866101     0.0344219514    -0.0067905757
  138  C 10  S     -0.2416970720     0.1573111483     0.0322265487    -0.1911026691     0.2004462369
  139  C 10  X     -0.0153014198    -0.0160987636     0.0276736405     0.0169236844     0.0134121229
  140  C 10  Y     -0.0041083249    -0.0101100821    -0.0175371718    -0.0154627263    -0.0168199049
  141  C 10  Z     -0.0122680975    -0.0232922917     0.0061275010    -0.0082038799     0.0017312054
  142  C 10  X      0.1030922115    -0.2555431776    -0.0699849504    -0.1904424010    -0.0483342641
  143  C 10  Y     -0.2188736078     0.2433129188     0.0623829174     0.1677668850     0.0937248499
  144  C 10  Z     -0.0495619825    -0.0334427106     0.0201025534     0.0077786735    -0.0110798731
  145  C 10 XX     -0.0015076864    -0.0031967290     0.0001752848    -0.0033283470    -0.0011354458
  146  C 10 YY     -0.0011624135     0.0029884473     0.0022317227     0.0058261232    -0.0004983320
  147  C 10 ZZ     -0.0028972915    -0.0031401933    -0.0047554214     0.0026721768     0.0002748313
  148  C 10 XY      0.0045886981    -0.0104426739    -0.0120761688    -0.0005525815    -0.0015929769
  149  C 10 XZ     -0.0015434540     0.0022078160     0.0002076699     0.0003226175     0.0044468995
  150  C 10 YZ     -0.0007454862     0.0044338612     0.0009823782     0.0002975251     0.0002548290
  151  C 11  S      0.0021710913     0.0260793898     0.0162678795    -0.0116348469    -0.0071011446
  152  C 11  S     -0.0185768759    -0.0711460978    -0.0273864065     0.0318677107     0.0117166764
  153  C 11  S      0.0824511761    -0.0072505615    -0.2061496162     0.3615547898     0.1478501348
  154  C 11  X      0.0015313792     0.0176462478    -0.0160548055     0.0297422185     0.0265528409
  155  C 11  Y     -0.0158241538    -0.0342296979    -0.0264316019     0.0548805395     0.0397396961
  156  C 11  Z      0.0323173202     0.0219964705    -0.0079828830    -0.0305543625     0.0042098615
  157  C 11  X     -0.0861830543    -0.0099561901     0.0148020502    -0.0427407353     0.0788151941
  158  C 11  Y      0.2148675454    -0.0870428257    -0.1549039379     0.0085615783     0.0333181948
  159  C 11  Z      0.0309017896     0.0577387153     0.0004690756    -0.0078276893     0.0100893675
  160  C 11 XX     -0.0008184274    -0.0073520333    -0.0081210156     0.0089134660     0.0024025828
  161  C 11 YY     -0.0011614842     0.0006767201     0.0069021149    -0.0029985551    -0.0014568780
  162  C 11 ZZ     -0.0029743022    -0.0068695693    -0.0026722794     0.0018337622     0.0026148643
  163  C 11 XY     -0.0074116784     0.0016032415     0.0068586580     0.0015874465     0.0028807826
  164  C 11 XZ      0.0035669859     0.0027222036    -0.0004104432    -0.0013729166    -0.0029297950
  165  C 11 YZ      0.0002385064    -0.0026320698    -0.0038375066     0.0003271654     0.0010357598
  166  C 12  S     -0.0141676540     0.0426120505     0.0212216996     0.0208684591     0.0201969974
  167  C 12  S      0.0320581124    -0.0962632290    -0.0385633922    -0.0458276241    -0.0500397259
  168  C 12  S      0.0273660561    -0.3446927752    -0.3330065985    -0.2425570455    -0.2089676008
  169  C 12  X     -0.0327592931     0.1107179928     0.0582125787     0.1014656969     0.0634776676
  170  C 12  Y     -0.0040075094     0.0279295869     0.0255828475     0.0338882754     0.0089356127
  171  C 12  Z      0.0014389564    -0.0543664779    -0.0028114763    -0.0281504196    -0.0320398056
  172  C 12  X     -0.1931935703     0.5035553837     0.1872819250     0.4821145718     0.2886671858
  173  C 12  Y     -0.0131261476     0.0384413819     0.0144566004     0.1763287810    -0.0186092770
  174  C 12  Z      0.0465193314    -0.1874867954    -0.0352260473    -0.1876457890    -0.0796901143
  175  C 12 XX      0.0028123104    -0.0025879257     0.0064469234    -0.0064589561    -0.0064336315
  176  C 12 YY      0.0022303203    -0.0121269556    -0.0101175228    -0.0023288993    -0.0033414496
  177  C 12 ZZ      0.0014616452    -0.0049890542    -0.0034323293    -0.0029602259    -0.0016182879
  178  C 12 XY     -0.0029343242     0.0002601104     0.0064255718    -0.0009735916     0.0007994981
  179  C 12 XZ      0.0024478460    -0.0014448113    -0.0049920842     0.0017477740    -0.0006784596
  180  C 12 YZ     -0.0022095879    -0.0022283443     0.0004953085    -0.0010359424     0.0013985419
  181  C 13  S     -0.0045681618     0.0210962322     0.0392230593    -0.0107330030    -0.0001835488
  182  C 13  S      0.0113589573    -0.0490758673    -0.0871625648     0.0223334898    -0.0019598646
  183  C 13  S      0.2081231440    -0.6045058072    -0.6143883811    -0.1033415857    -0.2069566182
  184  C 13  X      0.0070230997     0.0198260739     0.0239065203     0.0021432606    -0.0008961274
  185  C 13  Y     -0.0065248330     0.0930028059     0.1069054643    -0.0047327595     0.0075054967
  186  C 13  Z      0.0433727483     0.0146751250    -0.0456689699     0.0122177549    -0.0234638488
  187  C 13  X      0.0214855364     0.0792123063     0.0810005970    -0.0922155539    -0.0181797827
  188  C 13  Y      0.0297494593     0.1359392015     0.3285353552    -0.1103844093    -0.0167649879
  189  C 13  Z      0.0624763066     0.0220349859    -0.1180369671     0.0770271528    -0.0300859910
  190  C 13 XX      0.0013008236    -0.0113091263    -0.0129716197    -0.0007449117    -0.0000840941
  191  C 13 YY     -0.0005737303     0.0026252297     0.0022338973     0.0008386731    -0.0003463388
  192  C 13 ZZ      0.0019073625    -0.0021880691    -0.0071694383     0.0029082499    -0.0008392295
  193  C 13 XY     -0.0019742601     0.0042079801     0.0067018358    -0.0032403260    -0.0005972944
  194  C 13 XZ     -0.0021636364     0.0005836642     0.0006264884    -0.0000642137     0.0031393274
  195  C 13 YZ     -0.0002242846    -0.0039834377    -0.0029119627     0.0014788667     0.0001106995
  196  C 14  S      0.0014074306     0.0234904855     0.0322430150    -0.0231129362    -0.0130922366
  197  C 14  S     -0.0024202159    -0.0537097796    -0.0700669344     0.0492354133     0.0262341675
  198  C 14  S     -0.1307395424    -0.2356821228    -0.5684274704     0.6918528302     0.3442970374
  199  C 14  X     -0.0131689314    -0.0467029086    -0.0821470495     0.0740819061     0.0494363436
  200  C 14  Y     -0.0220014770     0.0383334202     0.0927860699    -0.0646892897    -0.0234955411
  201  C 14  Z     -0.0388182441    -0.0291618565     0.0195830749    -0.0340853284     0.0250443648
  202  C 14  X      0.0013463720    -0.1556389159    -0.2213643891     0.1458885951     0.0972761267
  203  C 14  Y     -0.0666880395     0.1243522200     0.2233276102    -0.1748568213    -0.0819003990
  204  C 14  Z     -0.0664647264    -0.0413249156     0.0487121294    -0.0605705518     0.0532181771
  205  C 14 XX     -0.0023762419    -0.0024089437    -0.0028989558     0.0062159564     0.0042453037
  206  C 14 YY      0.0002501720    -0.0039134341    -0.0044741240     0.0016535534    -0.0002234020
  207  C 14 ZZ      0.0010800972    -0.0039782401    -0.0073045241     0.0038912749     0.0024227146
  208  C 14 XY      0.0000658283    -0.0088467636    -0.0105885046     0.0056017188     0.0018818711
  209  C 14 XZ     -0.0015050028    -0.0010267736     0.0020990745    -0.0021612107    -0.0005712811
  210  C 14 YZ     -0.0000329287     0.0025973612     0.0035764917    -0.0001686873    -0.0020140548
  211  C 15  S     -0.0115873990     0.0129336075     0.0358539643    -0.0249451062    -0.0095801792
  212  C 15  S      0.0317090571    -0.0285156363    -0.0817580802     0.0528576965     0.0186309971
  213  C 15  S      0.2994674245    -0.2585554866    -0.5285264372     0.3642154292     0.1612962308
  214  C 15  X     -0.0020178517    -0.0407474845    -0.0807287764     0.1113475101     0.0537091996
  215  C 15  Y      0.0192429316     0.0090993178    -0.0261690863     0.0329249899     0.0067546541
  216  C 15  Z      0.0112509457     0.0240302271     0.0314790202    -0.0166409574    -0.0525521873
  217  C 15  X     -0.0481709027    -0.0841263674    -0.2274140877     0.3511955694     0.1785767663
  218  C 15  Y      0.0134887589    -0.0193593906    -0.0949034278     0.1562462572     0.0353379698
  219  C 15  Z      0.0358489168     0.0486576459     0.0910405454    -0.0899809292    -0.1285413621
  220  C 15 XX      0.0033835198     0.0027130074     0.0008120795    -0.0013251129    -0.0018071687
  221  C 15 YY      0.0019198971    -0.0049468855    -0.0115631549     0.0101084887     0.0044226732
  222  C 15 ZZ      0.0015474401    -0.0025480797    -0.0057102636     0.0023489538     0.0020693817
  223  C 15 XY      0.0001003046     0.0044300690     0.0064597600    -0.0036818778    -0.0024262995
  224  C 15 XZ     -0.0012880318    -0.0031166164    -0.0031797566     0.0033977820     0.0003391708
  225  C 15 YZ      0.0042775550     0.0024842189    -0.0026474432     0.0006916438    -0.0012591004
  226  H 16  S     -0.0453817743     0.0268095064    -0.0325678836     0.0161059278    -0.0223138830
  227  H 16  S     -0.4156882761     0.7363850587    -0.2629553170     0.2819939859     0.8767648956
  228  H 17  S     -0.0180547476     0.0223227960    -0.0323267417     0.0216547185    -0.0490686441
  229  H 17  S     -0.2833110982     0.7518925757    -0.2602079395     1.0517868443    -0.3839278794
  230  H 18  S     -0.0026973130     0.0360767316    -0.0290728192     0.0207288105    -0.0466858432
  231  H 18  S     -0.2524236160     0.4439504548    -0.5836397950     0.1304838605    -1.3800539132
  232  H 19  S     -0.0026353584     0.0511169000    -0.0375848195     0.0152026540    -0.0258977298
  233  H 19  S     -0.5690614373     0.4018450634    -0.7235348177    -0.6456008735    -0.7084205727
  234  H 20  S      0.0387045687     0.0398716579    -0.0244989422    -0.0158171468     0.0208215277
  235  H 20  S     -0.0430533767     0.4906557234    -0.6966873751    -0.9072979812     0.8588284655
  236  H 21  S     -0.0299202495     0.0046209095    -0.0094709079     0.0062335623    -0.0200631537
  237  H 21  S     -0.3369924470     0.3223450403    -0.5579042643    -0.7496340755     0.4445030194
  238  H 22  S     -0.0246988019     0.0230091702     0.0512093622    -0.0153705696    -0.0062821708
  239  H 22  S     -0.2889240331     0.1421775632     0.3795807193    -0.2640309681    -0.1731639181
  240  H 23  S     -0.0138571449     0.0316710271     0.0561104421     0.0028146189     0.0065926900
  241  H 23  S     -0.2588005586     0.8692820875     0.5028068724     0.7798246502     0.4500601684
  242  H 24  S     -0.0055288478     0.0357833702     0.0538105601    -0.0129789083    -0.0041392068
  243  H 24  S     -0.0961073584     0.5640549225     0.8832924992    -0.1399847576     0.0681151327
  244  H 25  S     -0.0020793339     0.0431833682     0.0485193682    -0.0223347054    -0.0107866501
  245  H 25  S     -0.0189049879     0.4526467300     0.8278608107    -0.6935880679    -0.3617403374
  246  H 26  S      0.0035160650     0.0266253145     0.0473252857    -0.0401397891    -0.0185362898
  247  H 26  S     -0.0699112432     0.2977749869     0.7044769938    -0.7749825105    -0.4150550883

                         61               62               63               64               65
                    0.1266935652     0.1313495038     0.1388609322     0.1412753549     0.1509364008
    1  C  1  S      0.0141827350    -0.0028632228    -0.0127355005    -0.0053982358    -0.0107167877
    2  C  1  S     -0.0123113285     0.0196589395     0.0033259783     0.0053885865     0.0259947125
    3  C  1  S     -0.3236039793    -0.2161739928     0.0536789313    -0.1992832762     0.1691680973
    4  C  1  X      0.0296677853     0.0265060331    -0.0195248644     0.0065837572     0.0187247289
    5  C  1  Y      0.0104845016     0.0070093208     0.0041276478    -0.0266570180    -0.0415855727
    6  C  1  Z     -0.0159634510     0.0056186405     0.0029099886     0.0295424199    -0.0540902329
    7  C  1  X      0.3772099966    -0.2549892414     0.2535448870    -0.1559361517    -0.3092207068
    8  C  1  Y      0.0109509172     0.0565272431    -0.2728053974     0.1748061750     0.0009262936
    9  C  1  Z     -0.1995986762     0.1267601507     0.0408996855     0.1332153864    -0.0160898902
   10  C  1 XX      0.0030112742     0.0004702906    -0.0000197878    -0.0014413792     0.0004476548
   11  C  1 YY     -0.0039537950     0.0050560354    -0.0034521015    -0.0025155419    -0.0006416295
   12  C  1 ZZ     -0.0024259548    -0.0029063561     0.0018119375     0.0037175881     0.0079788791
   13  C  1 XY     -0.0036662462    -0.0029323286    -0.0003628207     0.0029242566     0.0090585254
   14  C  1 XZ     -0.0039772986    -0.0000164414     0.0024833427     0.0066513160    -0.0021102968
   15  C  1 YZ     -0.0001363124     0.0041779769     0.0016604659    -0.0042190976     0.0046682296
   16  C  2  S      0.0068711384     0.0279025323    -0.0010732390     0.0069248697     0.0173190565
   17  C  2  S     -0.0040571444    -0.0592985031     0.0345684945    -0.0542296165    -0.0755625744
   18  C  2  S     -0.1838957056     0.0009166146    -0.3461876413     0.6100028972     0.6305820865
   19  C  2  X     -0.0080244036    -0.0061419325     0.0050363405    -0.0967440039     0.0314783052
   20  C  2  Y     -0.0147715099    -0.0377089950     0.0190617292    -0.0389044475     0.0221775994
   21  C  2  Z     -0.0066161057     0.0543424893    -0.0228561295    -0.0462850959     0.0607068153
   22  C  2  X     -0.1506805405     0.2970699760    -0.3220433361     0.4277584680     0.2479093680
   23  C  2  Y     -0.0111623895    -0.0746972900    -0.2708450595     0.1210488007     0.1319422973
   24  C  2  Z      0.0818004442    -0.0674489225     0.2751887217    -0.3932698107    -0.0525326442
   25  C  2 XX      0.0057416018    -0.0031258210     0.0044408119     0.0034784092    -0.0094669784
   26  C  2 YY     -0.0028862342    -0.0074760823     0.0058595903    -0.0051788910    -0.0028963963
   27  C  2 ZZ     -0.0047634842    -0.0014075001    -0.0020689964    -0.0094128043     0.0016285190
   28  C  2 XY      0.0024309755    -0.0008434585     0.0006995472    -0.0007660953    -0.0079142638
   29  C  2 XZ     -0.0031605414    -0.0058730003     0.0010139309     0.0047288672     0.0003887101
   30  C  2 YZ     -0.0005484123    -0.0045382664    -0.0035896402     0.0034232010     0.0043136427
   31  C  3  S     -0.0013410883     0.0438153019     0.0581120089    -0.0012042810    -0.0258502369
   32  C  3  S     -0.0255613655    -0.0638024536    -0.1234647740     0.0019041282     0.0730372047
   33  C  3  S      0.7820837048    -1.0884321762    -0.6116471286    -0.0085983880     0.1122881443
   34  C  3  X      0.0667188244     0.0334801997     0.0469594654    -0.0327109370     0.0083343772
   35  C  3  Y     -0.0167021870     0.0094058409     0.0513148328    -0.0227640962    -0.0738504757
   36  C  3  Z      0.0122361608    -0.0473376146    -0.0501118893    -0.0121563051     0.0910854776
   37  C  3  X      0.1702924823    -0.0105969737     0.1294175769     0.1023667748    -0.1446544822
   38  C  3  Y      0.1227815803    -0.0307653626     0.5461472049    -0.0472969784    -0.4584272362
   39  C  3  Z     -0.1771896621    -0.1924207500    -0.3976879163     0.0421002985     0.4597938652
   40  C  3 XX     -0.0057852718    -0.0105547583    -0.0057817062     0.0034254319     0.0054068620
   41  C  3 YY      0.0045027488     0.0017698007    -0.0181277107     0.0030594611     0.0042950111
   42  C  3 ZZ     -0.0022921312    -0.0075669673    -0.0027952436    -0.0060826292     0.0064080071
   43  C  3 XY      0.0051489094     0.0059850941     0.0009145510    -0.0105945617    -0.0003792092
   44  C  3 XZ      0.0028094577     0.0012292955     0.0038424934    -0.0022957833     0.0008324712
   45  C  3 YZ      0.0009940128     0.0045448527     0.0004406216     0.0027393219     0.0038857063
   46  C  4  S     -0.0434907564    -0.0267470486    -0.0762846122    -0.0023703943     0.0020672672
   47  C  4  S      0.1020729872     0.0655574052     0.1444701455     0.0210426699    -0.0260170551
   48  C  4  S      0.4346679095     0.4817428851     0.7725988913     0.3085844112     0.0426602345
   49  C  4  X     -0.0434545590    -0.0132063050    -0.0336847219    -0.0506706291     0.0012062031
   50  C  4  Y     -0.0833714916    -0.0408596914    -0.0832247713    -0.0643841220     0.0229232029
   51  C  4  Z     -0.0357647564    -0.0132444465    -0.0221153198    -0.0424040347     0.0063432850
   52  C  4  X     -0.2733391988    -0.0307143223    -0.3443647944    -0.0080254074     0.0193771481
   53  C  4  Y     -0.4571111806    -0.2719720924    -0.6497734467    -0.2281157958     0.0895772503
   54  C  4  Z     -0.2510690224     0.0420328103    -0.2638357025    -0.1075427302    -0.0168604542
   55  C  4 XX      0.0083315668     0.0060624335     0.0126152976    -0.0017433126    -0.0001133345
   56  C  4 YY      0.0097685510     0.0093195057     0.0092314223     0.0028509504    -0.0033523089
   57  C  4 ZZ      0.0021623447    -0.0015514831     0.0075845015     0.0051625881    -0.0000397375
   58  C  4 XY     -0.0006336610    -0.0027811480     0.0036842037    -0.0053623342    -0.0026317902
   59  C  4 XZ     -0.0008784520    -0.0012934770    -0.0018787507     0.0055352011    -0.0041997158
   60  C  4 YZ     -0.0016359916    -0.0040450351     0.0048464303     0.0035804161    -0.0007195821
   61  C  5  S      0.0033835915    -0.0245413018     0.0838616611    -0.0090926397     0.0173944542
   62  C  5  S     -0.0098825979     0.0595366282    -0.1554520138     0.0295834099    -0.0616545815
   63  C  5  S      0.1802725972     0.3763936613    -0.9428102587     0.2749297645    -0.1457399167
   64  C  5  X      0.0004066163    -0.0274335981     0.0342762839    -0.1017456617     0.0707537403
   65  C  5  Y      0.0066753052     0.0186349530    -0.0509494150     0.0056901246    -0.0039184067
   66  C  5  Z      0.0081905913    -0.0077290148     0.0676623375    -0.0534495690     0.0641844145
   67  C  5  X      0.0814076461    -0.0958114865     0.3623459701    -0.2603081146     0.3038508189
   68  C  5  Y      0.1292423562     0.1558040009    -0.3227968228     0.0765355500    -0.0424489985
   69  C  5  Z      0.2066670620    -0.0522410080     0.6209451251    -0.2512301127     0.3693675017
   70  C  5 XX      0.0020501960     0.0058765182    -0.0153453002     0.0043374282    -0.0054132912
   71  C  5 YY      0.0012596275     0.0062652654    -0.0063124448    -0.0018011727    -0.0008430879
   72  C  5 ZZ     -0.0065197090    -0.0005326973    -0.0114173662     0.0050367103    -0.0052626796
   73  C  5 XY      0.0015646388    -0.0004226909     0.0033253677     0.0037132861     0.0016415721
   74  C  5 XZ      0.0001464405    -0.0004770334     0.0021702067     0.0019717890    -0.0054564030
   75  C  5 YZ     -0.0025292569    -0.0051850774     0.0021049819     0.0021488633     0.0023987751
   76  C  6  S      0.0335395291     0.0311963430    -0.0571096125     0.0111858617    -0.0176867397
   77  C  6  S     -0.0457453246    -0.0557457616     0.1277499320    -0.0221366381     0.0661091476
   78  C  6  S     -1.1000434102    -0.6191721459     0.6506281222    -0.0724805460    -0.2320809481
   79  C  6  X      0.0423322660     0.0671882179    -0.0755670834     0.0248516342    -0.0009695629
   80  C  6  Y     -0.1194456279    -0.0758293044     0.0454303057    -0.0720232848     0.0483528645
   81  C  6  Z     -0.0250188345    -0.0135212777    -0.0073532374    -0.0345113924     0.0113251337
   82  C  6  X      0.0982192049     0.2317547192    -0.2048893202     0.2841943222    -0.0285005269
   83  C  6  Y     -0.3817651345    -0.3547364995     0.5371362130    -0.4136358407     0.4439671016
   84  C  6  Z     -0.0915397536    -0.2012021600    -0.1366586156    -0.0301347918    -0.0594518937
   85  C  6 XX     -0.0073302874    -0.0074355391     0.0074184921     0.0001956518     0.0088180846
   86  C  6 YY     -0.0054747789    -0.0045057234     0.0122139207    -0.0015296982    -0.0001149546
   87  C  6 ZZ     -0.0000884778    -0.0017513881     0.0084337077    -0.0035263416     0.0057208688
   88  C  6 XY     -0.0046954867    -0.0039991799    -0.0018204249     0.0015620203     0.0026544162
   89  C  6 XZ      0.0020160757     0.0077989097    -0.0079271497    -0.0115534486     0.0064101135
   90  C  6 YZ     -0.0022405799    -0.0047430728    -0.0074104236    -0.0007506124     0.0009200882
   91  C  7  S     -0.0289701264    -0.0581815553    -0.0023851401    -0.0137734619     0.0211306203
   92  C  7  S      0.0436438714     0.0611748043     0.0080222389     0.0216373279    -0.0378085817
   93  C  7  S      0.4294482166     1.4573970936     0.0205874997     0.0845911623    -0.0030023756
   94  C  7  X      0.0929844821     0.1252613765    -0.0539421391    -0.2534855565     0.0832352461
   95  C  7  Y      0.0259149112     0.0113733709    -0.0064547373    -0.0513414923    -0.0110986657
   96  C  7  Z      0.0171298140     0.0596876476     0.0021321174    -0.0760161713    -0.0100449478
   97  C  7  X      0.2800858240     0.4649738857    -0.2144061575    -1.0766921412     0.4365739304
   98  C  7  Y      0.2749610789     0.0261535196    -0.2044113075    -0.1160560682    -0.0566010835
   99  C  7  Z      0.0797357119     0.1274552942     0.1188660675    -0.2767382779    -0.2930185754
  100  C  7 XX      0.0058844577     0.0099512909    -0.0009233274     0.0004339346     0.0000121881
  101  C  7 YY     -0.0014254761    -0.0023656866    -0.0074975234     0.0004507158     0.0004881589
  102  C  7 ZZ      0.0036111353     0.0063528985     0.0098365375     0.0024190484    -0.0056296031
  103  C  7 XY     -0.0041827834    -0.0007391549    -0.0026434279     0.0019555630     0.0016856557
  104  C  7 XZ     -0.0049813397    -0.0082508124     0.0036107701     0.0036231482    -0.0001988503
  105  C  7 YZ      0.0018695042     0.0024228344    -0.0080631777     0.0033569131    -0.0051203172
  106  C  8  S     -0.0064692990    -0.0103653995    -0.0054708536     0.0120748335     0.0117094706
  107  C  8  S      0.0098273534     0.0204857118     0.0080706168    -0.0174614182    -0.0254597351
  108  C  8  S      0.2900653673     0.2339887627     0.1822202501    -0.0806563874    -0.1350491896
  109  C  8  X      0.0350092217    -0.0243058415     0.0061298619     0.0824032603    -0.0402821161
  110  C  8  Y     -0.0072911635    -0.0406864424     0.0219147530    -0.0315364080     0.0033520400
  111  C  8  Z      0.0584144237    -0.0038161319     0.0451286563     0.0301588355    -0.0778889648
  112  C  8  X      0.0214917081     0.1522037871    -0.3933376378     0.6889142227     0.1920937598
  113  C  8  Y     -0.0397627375     0.2548887195    -0.2752772146     0.5082882121     0.2736062341
  114  C  8  Z      0.0983025931    -0.2785196784     0.3928984318    -0.4408845763    -0.4373679526
  115  C  8 XX     -0.0005277075     0.0027422093     0.0003880649    -0.0020635012    -0.0004541531
  116  C  8 YY      0.0004528964     0.0075582329    -0.0032368176     0.0049452711     0.0015899757
  117  C  8 ZZ      0.0023187967     0.0019994064     0.0024740580     0.0012283233    -0.0013752977
  118  C  8 XY     -0.0023468128    -0.0083701724     0.0005859376    -0.0053608536    -0.0022140639
  119  C  8 XZ     -0.0012186370     0.0082906867    -0.0014755083     0.0058745887     0.0055442327
  120  C  8 YZ      0.0002823881     0.0019559340    -0.0028029869     0.0003551456     0.0012191548
  121  N  9  S     -0.0003751954    -0.0273059954     0.0057759562    -0.0186766733    -0.0145258647
  122  N  9  S      0.0034468108    -0.0621042220    -0.0029056431    -0.0165770767    -0.0245834591
  123  N  9  S     -0.0494926038    -0.4291348272     0.4664254302    -0.8142202846    -0.4104267087
  124  N  9  X     -0.0102766473    -0.0066233836     0.0201123970     0.0667842075    -0.0091530174
  125  N  9  Y      0.0291039597    -0.0421900050     0.0081104792    -0.0350943353    -0.0391378584
  126  N  9  Z      0.0381311616     0.0090272783     0.0229381656     0.0589534692    -0.0471738949
  127  N  9  X     -0.0067320849     0.1038295066    -0.0971305713     0.0588438318     0.1283942694
  128  N  9  Y     -0.0093290778     0.0908283559    -0.0913529595     0.1527933102     0.0926235685
  129  N  9  Z     -0.0636131446    -0.0535858261     0.0384999623    -0.2151334997     0.0220175276
  130  N  9 XX     -0.0021939946    -0.0014119505    -0.0015947866    -0.0001414323     0.0029649173
  131  N  9 YY      0.0010854726    -0.0006695149    -0.0029014590     0.0040184263     0.0001305730
  132  N  9 ZZ      0.0025407639    -0.0038132519    -0.0000782132     0.0018519094    -0.0027023097
  133  N  9 XY     -0.0002889467    -0.0043943944     0.0007300417    -0.0047782354    -0.0026972057
  134  N  9 XZ      0.0000386347     0.0038782697    -0.0018171188     0.0044820915     0.0027679001
  135  N  9 YZ     -0.0002448070     0.0018068600    -0.0015513843     0.0013836713     0.0020576779
  136  C 10  S     -0.0076212029    -0.0151987595     0.0006707317     0.0020497180    -0.0015721050
  137  C 10  S      0.0333705860     0.0424645031    -0.0114485247    -0.0314021155    -0.0112101693
  138  C 10  S     -0.1478443763     0.0152357795    -0.0258596113     0.3800997505     0.7073435057
  139  C 10  X     -0.0023912525    -0.0064617006    -0.0070522451     0.0331770303     0.0650218667
  140  C 10  Y      0.0425807299    -0.0240384323    -0.0219611012    -0.0411959846    -0.0413867346
  141  C 10  Z     -0.0078757885     0.0067161558    -0.0515012921    -0.0169126651     0.0136604321
  142  C 10  X     -0.0639780444    -0.1796228372     0.1515192750    -0.1869212985     0.1293211493
  143  C 10  Y     -0.2050595801     0.3002439294    -0.2545394681     0.0356115599     0.0003039878
  144  C 10  Z      0.0652939043    -0.0361035372    -0.0983288945     0.0377095812    -0.0113863251
  145  C 10 XX     -0.0061039390     0.0066971103    -0.0007461312    -0.0023385208     0.0025111579
  146  C 10 YY      0.0117801708    -0.0003967038     0.0001904050    -0.0001838286     0.0006511561
  147  C 10 ZZ      0.0004856000     0.0017550602    -0.0017231253    -0.0020336770    -0.0030569089
  148  C 10 XY      0.0030287480    -0.0069839128     0.0009977138    -0.0089980927    -0.0134880095
  149  C 10 XZ      0.0032158522     0.0015337258     0.0006532199    -0.0015514091     0.0053270887
  150  C 10 YZ     -0.0026170754     0.0040742171     0.0031712750     0.0057753929    -0.0030583637
  151  C 11  S     -0.0019108038     0.0236872658    -0.0003647100     0.0259478987     0.0313719916
  152  C 11  S      0.0102530010    -0.0593568275     0.0068996580    -0.0700640217    -0.0753472568
  153  C 11  S      0.3387501920    -0.3922434511    -0.1821123415    -0.3080229509    -1.0549329807
  154  C 11  X      0.0303578007     0.0022267432     0.0133911053    -0.0115232969     0.0009792902
  155  C 11  Y      0.0874683285    -0.1040100653     0.0002037989    -0.0792894795    -0.0894838065
  156  C 11  Z     -0.0044396784     0.0367736162     0.0338695490    -0.0093224880     0.0254772052
  157  C 11  X     -0.1381947402    -0.0148348219     0.0528778404    -0.0907988231     0.0557891904
  158  C 11  Y      0.2505351438    -0.3784374476     0.0601986466    -0.2304980411    -0.2238170841
  159  C 11  Z      0.0200451161     0.1048764547     0.0746875116     0.0391070521     0.0355125213
  160  C 11 XX      0.0081293818    -0.0081465006     0.0008513188    -0.0042190765    -0.0084066899
  161  C 11 YY     -0.0039046519    -0.0030257090     0.0013766814    -0.0056114031    -0.0076679609
  162  C 11 ZZ     -0.0003863601    -0.0037997330    -0.0004760975    -0.0059010569    -0.0029391699
  163  C 11 XY     -0.0061359016     0.0053927342     0.0025834191     0.0037163140     0.0090006935
  164  C 11 XZ     -0.0028142598    -0.0007175748     0.0005527540     0.0017346750    -0.0037467981
  165  C 11 YZ      0.0028093501    -0.0012963250     0.0025969132    -0.0022298322    -0.0023322057
  166  C 12  S     -0.0064350242     0.0293255279     0.0071739202     0.0184439741     0.0020233674
  167  C 12  S      0.0203951156    -0.0594486509    -0.0181950657    -0.0420901782     0.0038299610
  168  C 12  S     -0.3801494882    -0.0755863682    -0.0624319621    -0.5068550831    -0.6742382483
  169  C 12  X      0.0602179415     0.0260054312     0.0072500342     0.0500968787     0.0525173371
  170  C 12  Y      0.0235765405    -0.0040078799    -0.0033900643    -0.0128807667    -0.0195154791
  171  C 12  Z     -0.0351491684    -0.0166644407    -0.0391973757    -0.0395279144     0.0475612168
  172  C 12  X      0.0536818305     0.3405891343    -0.0172478332     0.2085063269    -0.0088214869
  173  C 12  Y     -0.0808306009     0.1797304128    -0.1525600951    -0.0724945469    -0.1378301810
  174  C 12  Z      0.0083949218    -0.1248887811     0.0822254386    -0.0822478648     0.0847415617
  175  C 12 XX      0.0040502686    -0.0089131154    -0.0034079286    -0.0029394594     0.0005332250
  176  C 12 YY     -0.0054485861     0.0016797345    -0.0030314644    -0.0049638579    -0.0004410871
  177  C 12 ZZ      0.0022037167    -0.0047884965     0.0019515534    -0.0019315528    -0.0001790401
  178  C 12 XY      0.0015771763    -0.0004292671    -0.0031649176     0.0052561033     0.0146538496
  179  C 12 XZ     -0.0015216193    -0.0001668742    -0.0036928260    -0.0001082309    -0.0010029638
  180  C 12 YZ      0.0012813606    -0.0011081218    -0.0008179535    -0.0037750474    -0.0004708888
  181  C 13  S      0.0391724112    -0.0333726884    -0.0040689371     0.0136522565     0.0535802850
  182  C 13  S     -0.0851422013     0.0705718163     0.0136464781    -0.0368524806    -0.1209381268
  183  C 13  S     -0.8003413327     0.5447920584     0.0448231459    -0.1867829345    -0.4969852927
  184  C 13  X      0.0420503123    -0.0472706734    -0.0068730015     0.0088652831    -0.0047445628
  185  C 13  Y      0.1324105629    -0.1057012711    -0.0115885200     0.0132338658     0.0430454024
  186  C 13  Z     -0.0416533955     0.0253172290    -0.0040811370     0.0352144312    -0.0584161954
  187  C 13  X      0.0997411216    -0.2102196870     0.0647361833    -0.0372590633    -0.1010470934
  188  C 13  Y      0.5713798370    -0.4855800030    -0.0517163812     0.1635905161     0.6177884554
  189  C 13  Z     -0.1500296068     0.1348398406    -0.0478532848     0.0563018426    -0.1811281986
  190  C 13 XX     -0.0079067445     0.0063731606     0.0011326541    -0.0019767945    -0.0023901653
  191  C 13 YY     -0.0048451291     0.0046275362     0.0016360017    -0.0034165291    -0.0104389653
  192  C 13 ZZ     -0.0072551859     0.0047358824     0.0001020037    -0.0019658306    -0.0116148736
  193  C 13 XY     -0.0027853486     0.0017052725     0.0006847564    -0.0024961629    -0.0011677687
  194  C 13 XZ      0.0025451762     0.0005917520     0.0030359583    -0.0017379303    -0.0024891254
  195  C 13 YZ      0.0002150121    -0.0010435598    -0.0024941989    -0.0011366450     0.0043221577
  196  C 14  S     -0.0002132954    -0.0160558575    -0.0029537983    -0.0256049334    -0.0641782835
  197  C 14  S      0.0026306242     0.0323103376     0.0066720392     0.0502837596     0.1349415698
  198  C 14  S     -0.0505142132     0.6231607543     0.0118000092     0.5757655633     0.9997867180
  199  C 14  X     -0.0040529349     0.0610511753     0.0199638260     0.0439225079     0.0943619456
  200  C 14  Y      0.0010227128    -0.0430926161    -0.0004593415    -0.0765226817    -0.0995681439
  201  C 14  Z      0.0146001233     0.0037825001     0.0222101110    -0.0429061252     0.0339776411
  202  C 14  X     -0.0927194597     0.2374185170     0.0984752525     0.2083126349     0.5506294689
  203  C 14  Y     -0.1264609930    -0.0391972102     0.0180416656    -0.3181819039    -0.6793825091
  204  C 14  Z      0.0805772877    -0.0352283978     0.0286406838    -0.0963748121     0.0526164507
  205  C 14 XX      0.0017822606     0.0024673655     0.0005517474     0.0031488205     0.0101742012
  206  C 14 YY     -0.0023970373     0.0040900318     0.0000236424     0.0051820799     0.0112947660
  207  C 14 ZZ      0.0008032665     0.0022209788     0.0011131120     0.0037174902     0.0087012851
  208  C 14 XY     -0.0003481595    -0.0009214086    -0.0010725798    -0.0014369304    -0.0053424830
  209  C 14 XZ     -0.0007091003     0.0000683137    -0.0004107245    -0.0012969726     0.0036861375
  210  C 14 YZ     -0.0004032666    -0.0013680391    -0.0020529020     0.0018590530     0.0005635838
  211  C 15  S     -0.0429650630     0.0257366146     0.0050258254    -0.0001856505     0.0231556144
  212  C 15  S      0.1005916107    -0.0609445351    -0.0089695471    -0.0019785972    -0.0558640326
  213  C 15  S      0.9903894481    -0.7007482062    -0.0393756550     0.1098782656     0.1053437042
  214  C 15  X      0.1122946157    -0.0789005338    -0.0137329294     0.0299998841    -0.0124644805
  215  C 15  Y      0.0526764222    -0.0222714499    -0.0114447918     0.0224397517     0.0070752487
  216  C 15  Z     -0.0622740565     0.0095080995    -0.0300246903     0.0276598693    -0.0324892095
  217  C 15  X      0.4438521855    -0.3055058991    -0.0806174450     0.0193741045    -0.3230258888
  218  C 15  Y      0.1504174634     0.0336464742     0.0078367964     0.0999854568     0.1093155961
  219  C 15  Z     -0.1974094755     0.0498333060    -0.0664963731     0.0485084109     0.0146026583
  220  C 15 XX      0.0043389854    -0.0040260509    -0.0013529725     0.0024198243    -0.0038892341
  221  C 15 YY      0.0109991400    -0.0058438407    -0.0002407272    -0.0000133759    -0.0016462275
  222  C 15 ZZ      0.0076878257    -0.0042382755    -0.0002061518    -0.0015619196    -0.0037470122
  223  C 15 XY      0.0022301380    -0.0032903638    -0.0008994849     0.0002558553     0.0000798069
  224  C 15 XZ     -0.0007163780    -0.0004648098    -0.0015470114     0.0007908702    -0.0017302785
  225  C 15 YZ     -0.0014146865     0.0012412999     0.0005519363     0.0016200086    -0.0036763491
  226  H 16  S      0.0272839050     0.0347900926     0.0301123905    -0.0072387933    -0.0388607726
  227  H 16  S     -0.0967620054     0.5894629228     1.1427244418    -0.1421740232    -0.9710953247
  228  H 17  S     -0.0217328673    -0.0303025145    -0.0530049107     0.0109476657    -0.0310185396
  229  H 17  S     -1.0097991651    -0.5569991686    -1.4097208290    -0.4939509129     0.1119611171
  230  H 18  S     -0.0043706102    -0.0209763547     0.0791767034     0.0083081203    -0.0308777100
  231  H 18  S      0.0960353773    -0.3891088967     1.4849762926    -0.6064341579     0.6789326880
  232  H 19  S      0.0226371327     0.0343384676    -0.0182114866     0.0152692391    -0.0566385710
  233  H 19  S      1.0021168839     0.7734951674    -0.9656180187     0.5674397584    -0.5096065964
  234  H 20  S      0.0271647427     0.0357449279    -0.0196968586    -0.0437290233     0.0288036695
  235  H 20  S      0.1932509985     0.0307078312    -0.3260067455    -1.3409128615     0.6989826031
  236  H 21  S     -0.0324676777    -0.0504976270     0.0126479308     0.0500560672    -0.0088306410
  237  H 21  S     -0.6951146736    -1.2329171096     0.2077101576     1.3364554182    -0.1445301925
  238  H 22  S     -0.0282276000     0.0286047973     0.0046631075     0.0158241819     0.0195782774
  239  H 22  S     -0.5002984987     0.7257501612     0.0611047810     0.4756953176     0.8017487230
  240  H 23  S      0.0164633894     0.0117742502     0.0099601638     0.0177095232     0.0157767199
  241  H 23  S      0.2781570283     0.4420946057    -0.1126344041     0.5037592619     0.3288130031
  242  H 24  S      0.0210201047    -0.0174532789     0.0048939857     0.0036571040     0.0205396295
  243  H 24  S      1.1881013816    -0.9810016639    -0.0787902487     0.2182045836     0.9669536669
  244  H 25  S     -0.0014375335     0.0015771849    -0.0000432127    -0.0048728761    -0.0236777690
  245  H 25  S      0.0158274278    -0.5521265828    -0.0928498356    -0.7705441882    -1.5463521436
  246  H 26  S     -0.0246111856     0.0070392949     0.0016705284     0.0064248374     0.0233375626
  247  H 26  S     -1.1470394936     0.7039518838     0.0788264899    -0.1039143426     0.2888332209

                         66               67               68               69               70
                    0.1556390904     0.1732386721     0.1804503652     0.1865403562     0.1935673712
    1  C  1  S     -0.0003105241    -0.0115856032     0.0052968566    -0.0233380324    -0.0234174850
    2  C  1  S     -0.0270816026     0.0050029870    -0.0665653894     0.0132611606     0.1075750441
    3  C  1  S      0.3481999218     0.0051574457     0.8315670936     0.9206880327    -0.1149309460
    4  C  1  X     -0.0821417369     0.0392071391     0.0234555330    -0.1522870761    -0.0612114280
    5  C  1  Y     -0.0636065599     0.0704305074    -0.0520870137    -0.0546258940    -0.0041264163
    6  C  1  Z     -0.0608032819    -0.0405048208     0.0001277267     0.0682708848    -0.0185372725
    7  C  1  X     -0.3863583235    -0.1571014754    -0.4181137063    -1.0734133929     0.0856780374
    8  C  1  Y     -0.2034438579     0.3062433028    -0.0166084970    -0.0240869070    -0.1414139464
    9  C  1  Z      0.0265056566     0.0122831361     0.1170535704     0.3602597319    -0.0808293835
   10  C  1 XX     -0.0080133729     0.0103844461    -0.0133760866    -0.0006938708     0.0161872033
   11  C  1 YY      0.0133060194    -0.0139913816    -0.0011185617     0.0054430947     0.0217614472
   12  C  1 ZZ     -0.0060672516     0.0032243219     0.0083782095     0.0033360867    -0.0194268340
   13  C  1 XY      0.0133007097    -0.0006844605     0.0115035088    -0.0121378919    -0.0037117717
   14  C  1 XZ     -0.0030423527    -0.0029107686     0.0096321382     0.0193250900     0.0042854560
   15  C  1 YZ      0.0125413707     0.0053862263    -0.0100362127    -0.0026156996    -0.0034049257
   16  C  2  S      0.0109462919     0.0798582952    -0.0152823845     0.0015200323     0.0152720553
   17  C  2  S     -0.0675985290    -0.2270335540    -0.0008043965    -0.0416635149     0.0346694617
   18  C  2  S      0.9676573415     0.1073171648     1.2504647384     0.9129380454    -1.5554742491
   19  C  2  X      0.1190113747    -0.0716383043    -0.0250763334    -0.1035326291     0.0423965708
   20  C  2  Y      0.0572642241    -0.0526620594    -0.0434798642     0.0155028428    -0.0463254327
   21  C  2  Z      0.2394551117    -0.0039001724    -0.0748567806     0.0985002725     0.1184761974
   22  C  2  X      0.4654735518     0.5756318089     0.1147682459     0.1993278467    -0.0229260408
   23  C  2  Y      0.2004813949     0.0977923445     0.3146329859     0.2887095375    -0.4292164077
   24  C  2  Z      0.1647973930    -0.4103811210    -0.3572195358    -0.2428159016     0.4980343006
   25  C  2 XX     -0.0205811707    -0.0179498662     0.0054301323    -0.0073535502    -0.0028672959
   26  C  2 YY     -0.0113682325    -0.0056091720     0.0029079299    -0.0039241901    -0.0039868551
   27  C  2 ZZ      0.0226070248    -0.0207797284    -0.0007443716     0.0043973221     0.0035272513
   28  C  2 XY     -0.0110621733    -0.0066677588     0.0004798332     0.0197566158     0.0078920414
   29  C  2 XZ     -0.0060462422     0.0037019449     0.0096986533    -0.0086399239    -0.0086386142
   30  C  2 YZ      0.0036984752    -0.0051364118     0.0115044555     0.0060912636    -0.0162019916
   31  C  3  S      0.0307637295    -0.0166931228     0.0283106718     0.0689993319    -0.0071398773
   32  C  3  S     -0.0128488191     0.0426977800     0.0113511848    -0.0871796058    -0.0421191698
   33  C  3  S     -1.4059783328    -0.0624777393    -1.6622240547    -2.3568044816     1.1305862814
   34  C  3  X      0.0225085531     0.0117820249     0.0291216304    -0.0558475824    -0.1335627595
   35  C  3  Y     -0.0823583352     0.0190110242    -0.1226458042     0.0161224816    -0.1332569357
   36  C  3  Z     -0.0105015414    -0.0311686493     0.0953964980     0.1042136614    -0.1811123011
   37  C  3  X     -0.0110704475     0.0035828427     0.0442038767    -0.3860465233    -0.6689503193
   38  C  3  Y     -0.6301977973     0.0321579533    -1.0812092958     0.0398849609    -0.2556956911
   39  C  3  Z      0.0553805262    -0.0704791673     0.6553868297     0.7365212623    -0.9467510599
   40  C  3 XX     -0.0000550448    -0.0011690143     0.0033461830     0.0010364726    -0.0111541040
   41  C  3 YY     -0.0010094984     0.0020953965     0.0088453448    -0.0298741676     0.0122506170
   42  C  3 ZZ     -0.0043822497     0.0072541014    -0.0116174178     0.0061605453    -0.0084143401
   43  C  3 XY     -0.0084757454     0.0049366446    -0.0066095704     0.0038792496     0.0030647055
   44  C  3 XZ     -0.0067034381     0.0022788998     0.0025171317    -0.0075576758    -0.0204301273
   45  C  3 YZ      0.0055547596    -0.0063211962     0.0199684766     0.0030636504    -0.0021788377
   46  C  4  S      0.0000083629     0.0053921878    -0.0032158035    -0.0076162271     0.0457326418
   47  C  4  S     -0.0034469455    -0.0093661554    -0.0619752452    -0.0189165483    -0.0758604735
   48  C  4  S      0.4021715433    -0.1177136231     0.5941915448     0.8125918610    -1.3400039208
   49  C  4  X     -0.0802068672     0.0407520223    -0.0341719050     0.0395665439    -0.1227382565
   50  C  4  Y      0.0221711733     0.0179458443    -0.0289842331    -0.0103417379    -0.0175343419
   51  C  4  Z      0.0042091656    -0.0158574436     0.0222278386     0.0911597934    -0.1623323054
   52  C  4  X     -0.1045980866     0.0604894403     0.2277765768     0.3503642432    -0.6740550603
   53  C  4  Y      0.0058020452     0.1366834305    -0.2265458464     0.0284429207    -0.0805084629
   54  C  4  Z      0.0158691448    -0.0523286384     0.3441533975     0.4372005077    -0.6394902928
   55  C  4 XX      0.0014728156     0.0020030917    -0.0029657664     0.0012443070    -0.0043084857
   56  C  4 YY      0.0036217366    -0.0029254881    -0.0022772582     0.0041869869    -0.0204168322
   57  C  4 ZZ     -0.0018973248    -0.0013164915    -0.0014613525    -0.0047156648     0.0051057624
   58  C  4 XY     -0.0016424947    -0.0019757583    -0.0146084302     0.0058469290    -0.0041951320
   59  C  4 XZ     -0.0047330249     0.0038633844    -0.0101080665    -0.0135912172     0.0120987730
   60  C  4 YZ      0.0012594454     0.0021205688    -0.0053477655    -0.0004716912    -0.0101800581
   61  C  5  S     -0.0109172788     0.0046729234     0.0170395596    -0.0240422616     0.0232491513
   62  C  5  S      0.0326147590    -0.0162295867    -0.1002756844     0.0431580347    -0.0116297050
   63  C  5  S      0.2737432290    -0.1590594542     0.5273059632     0.3880239173    -1.0236056212
   64  C  5  X      0.0853982815    -0.0587413959     0.0313635646     0.0461626732    -0.0275009673
   65  C  5  Y      0.0197305691     0.0215488519    -0.0482816336     0.0581166293    -0.1010541743
   66  C  5  Z      0.0391229551     0.0162685458     0.0243804603     0.0642063995    -0.1048295168
   67  C  5  X      0.3782147979    -0.1278599895     0.2707463505     0.1962655063    -0.3448271839
   68  C  5  Y      0.2295698483    -0.0001184843    -0.1935626393     0.2231852238    -0.5843423804
   69  C  5  Z      0.1673822627     0.0052500422     0.3813978035     0.0621740400    -0.4208797575
   70  C  5 XX     -0.0048491896     0.0000432771    -0.0026778062     0.0048035136    -0.0075751615
   71  C  5 YY      0.0051894566     0.0007994032    -0.0064590787    -0.0019929260     0.0045432708
   72  C  5 ZZ      0.0096183081    -0.0038216664    -0.0069826148     0.0083728404    -0.0041747313
   73  C  5 XY      0.0047876381     0.0016542296     0.0025881624    -0.0150712798     0.0149448890
   74  C  5 XZ     -0.0054602782    -0.0000850153    -0.0120144643    -0.0015422833     0.0091923869
   75  C  5 YZ     -0.0009518131    -0.0012491986     0.0043900231    -0.0013980338     0.0182937224
   76  C  6  S      0.0206708906    -0.0251913550     0.0040623697     0.0072980559    -0.0590193525
   77  C  6  S      0.0045999524     0.0277740879     0.0645283635    -0.0142825501     0.0371509390
   78  C  6  S     -1.2721060286     0.8234987933    -1.3712281465     0.0852119546     2.2851359971
   79  C  6  X      0.0025281434     0.0518800483    -0.0166420208    -0.0392247036    -0.1416529043
   80  C  6  Y     -0.0138590040     0.0608706869     0.0225981638     0.0239239197    -0.1093519049
   81  C  6  Z      0.0205345422    -0.0474079571     0.0191634555     0.2109644534    -0.0433455668
   82  C  6  X      0.2456454324     0.3087600927    -0.1280297027    -0.0955274126    -0.3096110152
   83  C  6  Y      0.2595410349     0.2070728320     0.5220559054    -0.0228235978    -0.6831471884
   84  C  6  Z     -0.1210770059    -0.3236758255    -0.1426259730     0.9044078712    -0.3173055985
   85  C  6 XX      0.0085876028    -0.0008516047     0.0048002432     0.0088110813    -0.0025056282
   86  C  6 YY     -0.0056605666     0.0019314879     0.0008000971     0.0004968599     0.0155029562
   87  C  6 ZZ     -0.0054188066     0.0078688294     0.0050978574    -0.0114700065    -0.0025211814
   88  C  6 XY      0.0091602206     0.0032735346    -0.0015980119    -0.0040954324    -0.0075885621
   89  C  6 XZ      0.0142655629    -0.0007604637    -0.0029345897     0.0078925508     0.0036837636
   90  C  6 YZ     -0.0053728517    -0.0053910550    -0.0003534946     0.0161443959    -0.0166294911
   91  C  7  S     -0.0248319022     0.0005258784    -0.0194419813     0.0138271717    -0.0014880912
   92  C  7  S     -0.0456901507     0.0041995231     0.0122946375    -0.0617926026     0.0474603391
   93  C  7  S      1.7234961271     0.0524834779     1.3750839457     0.1144077910    -0.8399643889
   94  C  7  X     -0.0916386735     0.0299865092     0.0690530707    -0.0391101819     0.0529629445
   95  C  7  Y     -0.0904634431     0.0627169942    -0.1288157677     0.0066151531    -0.1182624088
   96  C  7  Z     -0.0097833835    -0.0370087969    -0.0714894427     0.1995663854    -0.0367755491
   97  C  7  X     -0.1786394899     0.0750855767     0.4262776464    -0.0786354937     0.2376329870
   98  C  7  Y     -0.4912977594     0.0728250584    -0.5881719816    -0.2904458039    -0.4230375843
   99  C  7  Z     -0.5589247454    -0.1564774716    -0.8322071675     0.7202457771     0.3385503842
  100  C  7 XX      0.0050616087     0.0016030976     0.0098192821    -0.0080430854    -0.0030866509
  101  C  7 YY     -0.0095328212     0.0010164782     0.0005644057     0.0012437249    -0.0122755039
  102  C  7 ZZ     -0.0016422776    -0.0003857211     0.0001620552    -0.0040853453     0.0200601543
  103  C  7 XY      0.0069872830    -0.0009041196     0.0018286639     0.0060304907     0.0083922779
  104  C  7 XZ     -0.0039278719    -0.0032943109     0.0063423295    -0.0005255519     0.0002842072
  105  C  7 YZ     -0.0024352136     0.0018245236    -0.0078519038    -0.0164302729     0.0019842201
  106  C  8  S      0.0131470591     0.0006718084     0.0272725434    -0.0167285535    -0.0362985872
  107  C  8  S     -0.0316032415    -0.0225137336    -0.0575336429     0.0418193250     0.0627478764
  108  C  8  S      0.1299617416     0.6228496651    -0.3673024087     0.1672624300     0.7598690153
  109  C  8  X     -0.1169593907    -0.0349019155     0.0901827135    -0.0224473788    -0.1435426210
  110  C  8  Y     -0.1363742862     0.0566545520     0.0984313503    -0.0464446485    -0.0324504339
  111  C  8  Z     -0.3077442354     0.0313065648     0.0837529017    -0.0027099691    -0.0445526948
  112  C  8  X      0.2982484068     0.7311178948     0.6540448168     0.6016535642    -0.7320008661
  113  C  8  Y      0.2139559442     0.8534757292     0.4329008948     0.3481465560    -0.3279140872
  114  C  8  Z     -0.9905170547    -0.6971672404    -0.3192972362    -0.5647417009     0.2960538643
  115  C  8 XX      0.0026485108     0.0051162336    -0.0074009899     0.0002821974     0.0082548392
  116  C  8 YY      0.0032948098     0.0075665665    -0.0059621622     0.0055420436     0.0060810397
  117  C  8 ZZ     -0.0093079847     0.0024766031    -0.0010078662     0.0078534303     0.0033962753
  118  C  8 XY      0.0052836480    -0.0178517062     0.0022264403    -0.0028528061    -0.0060703081
  119  C  8 XZ      0.0052245518     0.0147924753    -0.0014295842     0.0054846789     0.0044897668
  120  C  8 YZ      0.0058778439     0.0056789985    -0.0008625359     0.0094367856     0.0025090500
  121  N  9  S     -0.0082521873    -0.0556407857     0.0049109661    -0.0256142679    -0.0183136368
  122  N  9  S      0.0223124051    -0.0981598974     0.0450368496    -0.0376036629    -0.0772364130
  123  N  9  S     -0.8315711795    -1.3964449846    -0.5936575316    -0.8426349379     0.4328483577
  124  N  9  X     -0.1357510690     0.0029448196     0.0490680462    -0.0055085678    -0.0823206693
  125  N  9  Y     -0.0985124258    -0.0259288454     0.0543660450    -0.0593012632    -0.0263070233
  126  N  9  Z     -0.2310889014     0.0739797950     0.0609962437    -0.0003427805    -0.0403519965
  127  N  9  X      0.3565207443     0.2893317190     0.0293656528     0.1517740533     0.0626635667
  128  N  9  Y      0.2948854992     0.1763351305     0.0332552918     0.2034827644    -0.0707178858
  129  N  9  Z      0.2213626105    -0.3074035171    -0.2052440086    -0.1176338406     0.1575983702
  130  N  9 XX      0.0080627944     0.0019088148     0.0022964043     0.0001906582    -0.0019060631
  131  N  9 YY      0.0098049456    -0.0011365321     0.0025138087     0.0022152471    -0.0058468644
  132  N  9 ZZ     -0.0034981623    -0.0014974122     0.0094091214     0.0000235521    -0.0097552596
  133  N  9 XY      0.0029669597    -0.0117108887    -0.0032340377    -0.0034549042     0.0003046982
  134  N  9 XZ      0.0067996047     0.0079975975    -0.0007561088     0.0046413145     0.0007316252
  135  N  9 YZ      0.0048874305     0.0064692888     0.0005507377     0.0037749436     0.0018230835
  136  C 10  S      0.0222959772     0.0051323689     0.0207954933     0.0017196038    -0.0182197349
  137  C 10  S     -0.0693017402    -0.0292292203    -0.0784163762    -0.0386089627     0.1195015821
  138  C 10  S     -0.2800130941    -0.3791085603    -0.4572491666     0.7384690240    -0.4687309754
  139  C 10  X      0.0108699287     0.0487767805     0.0843742419     0.0370647658     0.0104835557
  140  C 10  Y     -0.0310257577     0.0003536132    -0.0659264227     0.0229293413     0.0553261434
  141  C 10  Z      0.0013614477    -0.0478303395     0.1294907705     0.1561668129     0.1466053198
  142  C 10  X      0.0435980345    -0.2656641706     0.0734439694     0.0627799049     0.0368888378
  143  C 10  Y      0.0861179726     0.3367424257     0.2278580864     0.2609516929    -0.0413396125
  144  C 10  Z     -0.0892832657    -0.0477589614     0.1918066510     0.2377467054     0.3274121681
  145  C 10 XX      0.0068530850    -0.0127767544    -0.0017371612     0.0060564566     0.0121841553
  146  C 10 YY     -0.0146791290     0.0072929425    -0.0134177132    -0.0155848406     0.0065834099
  147  C 10 ZZ     -0.0072801348    -0.0020256523    -0.0032751200     0.0031949159     0.0039992805
  148  C 10 XY      0.0021926563    -0.0056396055    -0.0078853845     0.0010227759     0.0038200394
  149  C 10 XZ      0.0070777007     0.0074197714    -0.0037478463    -0.0056105697    -0.0054607578
  150  C 10 YZ     -0.0075477431    -0.0010423188     0.0044556322     0.0092296925     0.0016226906
  151  C 11  S     -0.0175355345     0.0752579939    -0.0102024431     0.0015855939    -0.0040154580
  152  C 11  S      0.0239093790    -0.1900804461     0.0103473126    -0.0241450184     0.0274942134
  153  C 11  S      0.5017041450    -0.4483378494     0.6413632560    -0.1211182902    -0.0045087270
  154  C 11  X      0.0033394845    -0.0276294633    -0.0354473480    -0.0805876094    -0.0618934261
  155  C 11  Y      0.0354968531    -0.1158128217    -0.0219024732    -0.0546081354    -0.0273715772
  156  C 11  Z      0.0820561779     0.0576825959    -0.1144103251    -0.0872656931    -0.1069878588
  157  C 11  X      0.0697072622    -0.3537972637     0.0458017709    -0.0068818912    -0.3005758818
  158  C 11  Y      0.0339828328    -0.7174696309    -0.1888281627    -0.1857505075    -0.1532328397
  159  C 11  Z      0.1221985370     0.3115997618    -0.2529604819    -0.2815623358    -0.1947649410
  160  C 11 XX     -0.0035936910    -0.0107322434    -0.0043958081    -0.0077074030     0.0013326583
  161  C 11 YY      0.0041930148    -0.0126560168     0.0037584504    -0.0050330512    -0.0021652293
  162  C 11 ZZ      0.0050130676    -0.0170445955     0.0042882880     0.0051319981     0.0045315575
  163  C 11 XY     -0.0015360338    -0.0055947330     0.0036120123    -0.0000363378    -0.0037694583
  164  C 11 XZ     -0.0031232373    -0.0010325302    -0.0010731637     0.0001857995    -0.0036372305
  165  C 11 YZ      0.0017268762     0.0021827016    -0.0094872610    -0.0085155718    -0.0064803002
  166  C 12  S      0.0101817035    -0.0246783814     0.0522633393    -0.0075614574    -0.0020781284
  167  C 12  S     -0.0228599733     0.0482824966    -0.1144221976    -0.0094293506     0.0389670898
  168  C 12  S      0.1191099113     1.1967402102    -0.5099998711     0.4520081311    -0.2122923279
  169  C 12  X      0.0297761586    -0.0189124583     0.0769592841    -0.1045168532    -0.0391955962
  170  C 12  Y      0.0134558879    -0.0012943451     0.0237756583    -0.1018319064    -0.0242823507
  171  C 12  Z      0.0616470339     0.0304194239    -0.0764224293    -0.0859041233    -0.0921521132
  172  C 12  X      0.0596115325     0.2006757218     0.4937678295    -0.3301504670    -0.2295404300
  173  C 12  Y      0.1728871500    -0.0919537719     0.4027024380    -0.3494544488     0.0314869087
  174  C 12  Z      0.0899505981     0.0169863219    -0.4639836701    -0.1637398881    -0.2259677478
  175  C 12 XX     -0.0003584009     0.0068574633    -0.0014402172     0.0012625056     0.0074672724
  176  C 12 YY      0.0007306665     0.0005099610    -0.0046381872     0.0037290931     0.0045683352
  177  C 12 ZZ     -0.0027567174     0.0063513417    -0.0157814905    -0.0033956865    -0.0064454787
  178  C 12 XY     -0.0047228225     0.0042449384     0.0028705530     0.0024102801    -0.0022337555
  179  C 12 XZ     -0.0025011518    -0.0037944556     0.0058228158     0.0076709814     0.0059596036
  180  C 12 YZ      0.0059434282    -0.0006690844     0.0009112418     0.0018902274     0.0024150725
  181  C 13  S     -0.0190818914    -0.0025666177    -0.0433127221     0.0204005568    -0.0019450076
  182  C 13  S      0.0444021103    -0.0024626119     0.0890135511    -0.0472483420     0.0127276111
  183  C 13  S      0.1662930651    -0.6487260096     0.4797689864    -0.5570767948     0.0939660856
  184  C 13  X     -0.0314832410     0.0122688697     0.0261444134     0.0404682539     0.0143058999
  185  C 13  Y     -0.0140361599    -0.0541559584    -0.0349486852     0.0576669193     0.0460298375
  186  C 13  Z     -0.0958032015    -0.0236630094     0.0902907610     0.1104987574     0.0945687050
  187  C 13  X     -0.0767767942     0.1573005085    -0.1944399869     0.2026650263    -0.0228724609
  188  C 13  Y     -0.1538327684    -0.4909810874    -0.4795225083     0.2714302429     0.2331820698
  189  C 13  Z     -0.1683371743    -0.0311629014     0.3815995728     0.2170401879     0.2422103344
  190  C 13 XX      0.0024054413    -0.0033830017    -0.0019256364     0.0019454012     0.0007419586
  191  C 13 YY      0.0059409350     0.0016958448     0.0110824242    -0.0131157711    -0.0018266098
  192  C 13 ZZ      0.0002323538    -0.0008664939     0.0099871971     0.0003041060     0.0022858009
  193  C 13 XY      0.0021672460    -0.0043787901     0.0005306082    -0.0045048873    -0.0020087046
  194  C 13 XZ      0.0044565903     0.0030255385    -0.0008387045    -0.0024397677    -0.0017889612
  195  C 13 YZ      0.0040885962     0.0025689103    -0.0039632866    -0.0048760135    -0.0053350991
  196  C 14  S      0.0241207748     0.0444567131     0.0327586002    -0.0034531478    -0.0028454110
  197  C 14  S     -0.0535847567    -0.1011159468    -0.0728273500     0.0015313128     0.0109426824
  198  C 14  S     -0.3551834932    -0.1771384607    -0.0915357006    -0.0998060255     0.1142561979
  199  C 14  X      0.0142958554    -0.0299854797    -0.0305059494    -0.0611077406    -0.0324359197
  200  C 14  Y      0.0389459031     0.0079849563     0.0009113568    -0.0389472809    -0.0194798187
  201  C 14  Z      0.1039341136     0.0385380164    -0.0997550597    -0.1067510793    -0.1002747615
  202  C 14  X     -0.1338342227    -0.5024867586    -0.3601281844    -0.2036599462    -0.0650237999
  203  C 14  Y      0.2006186187     0.3457195793     0.2678905658    -0.1962135981    -0.0827356432
  204  C 14  Z      0.2610966750     0.1670824409    -0.1922546701    -0.2212667178    -0.2410785779
  205  C 14 XX     -0.0001420902    -0.0111498733    -0.0011106218    -0.0049491152    -0.0013611631
  206  C 14 YY     -0.0069312153     0.0000494429    -0.0065696866     0.0030909364     0.0024010572
  207  C 14 ZZ     -0.0046153029    -0.0088996831    -0.0063870410     0.0018981944     0.0010539427
  208  C 14 XY      0.0016508919     0.0049507065     0.0051186577     0.0015381535     0.0000440167
  209  C 14 XZ      0.0025077840     0.0009250900    -0.0061602571    -0.0039422463    -0.0036381690
  210  C 14 YZ     -0.0049908590    -0.0048483026     0.0045476470     0.0047890361     0.0054342309
  211  C 15  S     -0.0119837009    -0.0701780505    -0.0070307723    -0.0071385665    -0.0031245675
  212  C 15  S      0.0235332638     0.1486971234     0.0079651459     0.0043284987     0.0096825107
  213  C 15  S      0.0839612564     0.6874553796    -0.2629936940     0.2656391963     0.1233467661
  214  C 15  X      0.0129431121     0.0605917417     0.0894027626     0.0716771572     0.0396113022
  215  C 15  Y     -0.0238475287     0.0139258295     0.0051807046     0.0111261017     0.0231617513
  216  C 15  Z     -0.1122214062    -0.0513406490     0.0913881537     0.1085618308     0.1032265652
  217  C 15  X      0.2205955892     0.7266250232     0.4856785060     0.2468905310     0.1308172273
  218  C 15  Y     -0.1582181637     0.2271257540    -0.1060780427    -0.0603582581     0.1642903158
  219  C 15  Z     -0.2694586607    -0.3401311028     0.1464217527     0.2531696438     0.2248755853
  220  C 15 XX      0.0012201736     0.0160559342     0.0076579625     0.0080693660     0.0040066884
  221  C 15 YY     -0.0019501917     0.0012640031    -0.0032475974    -0.0025898527     0.0003766051
  222  C 15 ZZ      0.0060431445     0.0145144961    -0.0027685798    -0.0023296919    -0.0030636782
  223  C 15 XY     -0.0030928908     0.0035357416    -0.0021995047     0.0032009631     0.0020313088
  224  C 15 XZ     -0.0048226767    -0.0032610889     0.0052034724     0.0041263186     0.0056483302
  225  C 15 YZ     -0.0017650077     0.0009159182     0.0017360610     0.0020881883    -0.0002861707
  226  H 16  S     -0.0158948089     0.0301075107    -0.1040802338    -0.0365853714     0.0323240324
  227  H 16  S     -0.0621590776     0.1882289721    -1.0527275803     0.4703329926     0.0410240003
  228  H 17  S     -0.0205264390     0.0095441688    -0.1200164444    -0.0029585024    -0.0395538307
  229  H 17  S     -0.1775627768     0.2168376499    -0.2593586625     0.1190731851    -0.2019731623
  230  H 18  S     -0.0375373823    -0.0139387810    -0.0499028269     0.0192656986    -0.0157951882
  231  H 18  S      0.2030263260    -0.0299391653     0.4541872820     0.0185118631    -0.0625819280
  232  H 19  S     -0.0144345580    -0.0512345456    -0.0158310757     0.0024109971     0.0694554277
  233  H 19  S      0.2652107714    -0.6884332789    -0.0903893015     0.0685139808    -0.1015582974
  234  H 20  S      0.0235968247     0.0274857057     0.0170939642    -0.0601251366    -0.0163475057
  235  H 20  S     -0.6261627355     0.2028958077     0.4177058094    -0.5418892451     0.4912834613
  236  H 21  S      0.0012639991    -0.0046488495     0.0259924619    -0.0550861269     0.0784813713
  237  H 21  S      0.2142124599    -0.0209946841     0.0156817238    -0.5537885644     0.1774811313
  238  H 22  S     -0.0079428045     0.0455822208     0.0331772121     0.0104627930     0.0021580749
  239  H 22  S     -0.2889278908     1.3035556354    -0.1683306342     0.1687325242     0.2281896187
  240  H 23  S      0.0002155527     0.0242991707     0.0505039171    -0.0377927553     0.0152334165
  241  H 23  S      0.0448764177    -0.3900256738     1.2722772130    -0.6630862380    -0.1443368955
  242  H 24  S     -0.0069145002    -0.0175975929    -0.0175858228    -0.0196307951     0.0015270923
  243  H 24  S     -0.2195537736    -0.2898884909    -0.9184717114     0.5162243849     0.1667683168
  244  H 25  S      0.0091363207     0.0280169399     0.0216971407    -0.0092335606     0.0018665001
  245  H 25  S      0.4660493204     0.8038164573     0.5457618028    -0.0037056807    -0.0533118418
  246  H 26  S     -0.0025512956    -0.0278892299    -0.0077236546     0.0161833725    -0.0007480018
  247  H 26  S     -0.3736508267    -1.3428289778    -0.3993719283    -0.2893313998    -0.1207216080

                         71               72               73               74               75
                    0.2115190637     0.2185395828     0.2281421138     0.2481543454     0.2853121046
    1  C  1  S      0.0099610153    -0.0086597692    -0.0054307199    -0.0215226831     0.1278381666
    2  C  1  S     -0.0397812622     0.0427079421     0.1034816990     0.0482325097    -0.3133419489
    3  C  1  S      0.4687183591    -0.7879972049    -1.2342762143     0.1601949504    -3.2314065059
    4  C  1  X      0.0749296917    -0.0838893298     0.0889225937    -0.0387272053    -0.0186174925
    5  C  1  Y      0.0559357456    -0.0105642544     0.0223389806     0.1015647070     0.1109210568
    6  C  1  Z     -0.1225872007    -0.0776771353    -0.1461847142     0.0964782106    -0.1479954339
    7  C  1  X     -0.0677065208     0.2222765130     1.0076206085    -0.5143629287    -0.1120498457
    8  C  1  Y      0.2044254915    -0.2829621643     0.0971434386     0.7423394080     1.0740694844
    9  C  1  Z     -0.2090536482    -0.3754680780    -0.7871244075     0.1653245361    -0.6329467198
   10  C  1 XX      0.0070693878     0.0113968204     0.0079941525     0.0018062179    -0.0240481052
   11  C  1 YY     -0.0132143482    -0.0052907838    -0.0036182216     0.0064522138    -0.0207007823
   12  C  1 ZZ      0.0039184947    -0.0018987271     0.0057921262     0.0030903636    -0.0330052497
   13  C  1 XY      0.0151496581    -0.0110847173     0.0069545239    -0.0167920289    -0.0155533432
   14  C  1 XZ     -0.0029668057     0.0049081709    -0.0115881039     0.0019570489    -0.0040124563
   15  C  1 YZ     -0.0103714281     0.0044324378    -0.0129972780     0.0068307657     0.0008880264
   16  C  2  S      0.0677742428     0.0125016537     0.0175801217     0.0925964005    -0.0374015807
   17  C  2  S     -0.1632658767    -0.0655730198     0.0608959503    -0.2551956947     0.0256756559
   18  C  2  S     -0.4725760718     0.9773915448    -2.6100406236    -0.3815766402     1.5368131604
   19  C  2  X      0.1196802398     0.0176936930     0.1644815575    -0.1763762893    -0.1498644288
   20  C  2  Y     -0.0986126077     0.0774254039    -0.0397260720    -0.1292769305     0.0288623695
   21  C  2  Z     -0.0577190601     0.1033934723     0.0054851903     0.0701440142     0.1774063441
   22  C  2  X      1.1239992302    -0.3546850102     0.1418976004     0.5149650718    -0.6573243475
   23  C  2  Y      0.0890359020     0.0432668594    -0.4804944996     0.1839537129     0.4695925330
   24  C  2  Z     -0.6033862528     0.4712777630     0.3125107825    -0.5065897999     0.3161744917
   25  C  2 XX     -0.0174339449    -0.0055751857    -0.0096554489    -0.0198369145     0.0099482120
   26  C  2 YY      0.0016281210     0.0015716838     0.0154465952    -0.0198520154    -0.0001591757
   27  C  2 ZZ     -0.0193861216    -0.0036821213    -0.0068008537    -0.0199648295     0.0047202689
   28  C  2 XY     -0.0147856708    -0.0023495180    -0.0089701402     0.0145850266     0.0096170271
   29  C  2 XZ      0.0061324589     0.0016460546    -0.0074466426    -0.0095746457    -0.0032309816
   30  C  2 YZ      0.0085633416     0.0017501252     0.0056640750    -0.0089507110     0.0022001075
   31  C  3  S      0.0305545576    -0.0638184405    -0.0434708837    -0.0103037382    -0.0191040181
   32  C  3  S     -0.0169835789     0.0654444677    -0.0508492803    -0.0143992798     0.0120919271
   33  C  3  S     -1.6994998640     2.5206847799     3.4552794040     0.7161176076     0.5240170966
   34  C  3  X      0.1553940715    -0.0926149575     0.1726293426    -0.0856405098     0.1879695713
   35  C  3  Y     -0.0347379739     0.2198083884     0.0296652518    -0.0288719362     0.0314988375
   36  C  3  Z     -0.0910842016     0.0650460921     0.0788662274     0.0821885034    -0.0281715197
   37  C  3  X      0.6237270400    -0.4163627150     0.8223506985    -0.4276996365     1.5119772305
   38  C  3  Y     -0.4413486152     1.0772798392     0.8649905198     0.0443292016    -0.1038463105
   39  C  3  Z     -0.1323292800    -0.1899005568    -0.2516210264     0.2625706234    -0.0233405132
   40  C  3 XX     -0.0121645524     0.0035501849    -0.0086510310     0.0045069060    -0.0153738310
   41  C  3 YY      0.0039366938     0.0032017213    -0.0037189686    -0.0043477555     0.0163086668
   42  C  3 ZZ     -0.0000894000     0.0113184135     0.0094741822    -0.0008258342     0.0039198434
   43  C  3 XY     -0.0080884751     0.0016637452    -0.0062522383     0.0125447992     0.0003732269
   44  C  3 XZ      0.0073944950    -0.0084397815     0.0065430093    -0.0036853181     0.0195173153
   45  C  3 YZ     -0.0012594983    -0.0182813296    -0.0018455252    -0.0016304263    -0.0027375363
   46  C  4  S     -0.0065200002    -0.0141664650    -0.0320736397     0.0084255824    -0.0280527456
   47  C  4  S      0.0021771616     0.0485648955     0.1647632703     0.0019623231     0.0806052894
   48  C  4  S      0.6251588076    -0.3312047631    -0.6679435598    -0.7407537071     0.3832644495
   49  C  4  X      0.0318105948    -0.0404741256    -0.0241267742     0.0106890181    -0.0150544206
   50  C  4  Y      0.0224068653     0.0404497628    -0.0230900353    -0.0438182334     0.0101318139
   51  C  4  Z      0.0299517514    -0.1213827082     0.0678167763    -0.0146393545     0.1472935603
   52  C  4  X      0.1777744492    -0.4479287624    -0.3050480835    -0.0287458368     0.2120394057
   53  C  4  Y      0.1580541265    -0.0669914630    -0.4586977629    -0.4127472521    -0.0078897112
   54  C  4  Z      0.2762600618    -0.8576915364     0.0404629915    -0.0534036850     0.7714029268
   55  C  4 XX      0.0070084473     0.0057413392     0.0082554529    -0.0049864253     0.0112470395
   56  C  4 YY      0.0088124007    -0.0076925436     0.0267140634     0.0000073134     0.0088503826
   57  C  4 ZZ     -0.0128660409     0.0077962283    -0.0097463856     0.0034136907     0.0000198395
   58  C  4 XY     -0.0031086199     0.0069650169     0.0148078541    -0.0033990036     0.0028355703
   59  C  4 XZ     -0.0001899886     0.0010056855    -0.0004927099    -0.0003974327     0.0048692043
   60  C  4 YZ      0.0056472484     0.0157941033     0.0052076649    -0.0034004954    -0.0077703018
   61  C  5  S     -0.0147795579     0.0199989783    -0.0503397383    -0.0095249065     0.0251141638
   62  C  5  S      0.0235008222    -0.0734613772     0.2029094414     0.0302578259    -0.0772379340
   63  C  5  S      0.2273956413     0.3997877518     0.5243193045     0.3719864177    -0.0510253468
   64  C  5  X     -0.0146184884    -0.0019638988     0.1081701846    -0.0453536854    -0.0034571676
   65  C  5  Y      0.0530289162     0.1064756758     0.0537899176    -0.0084927473    -0.1062196929
   66  C  5  Z      0.0477259846     0.0296478175     0.0686861580     0.0419528868    -0.1028121376
   67  C  5  X      0.0610947798     0.3867777699     0.2370920169    -0.1049303789    -0.1046893535
   68  C  5  Y      0.2915710761     0.5853870119     0.0247478194    -0.3796829590    -0.4414114277
   69  C  5  Z      0.1204813945     0.5414155011     0.2422084289     0.1579076071    -0.4261868313
   70  C  5 XX      0.0021925202    -0.0066437519     0.0075332292     0.0045450830    -0.0070627803
   71  C  5 YY     -0.0020363044     0.0143920880     0.0046878778     0.0015197851    -0.0109920238
   72  C  5 ZZ      0.0053967308    -0.0176781558     0.0241737680     0.0014128806     0.0015961042
   73  C  5 XY      0.0009982854     0.0056248026    -0.0039269855     0.0001221002    -0.0024296361
   74  C  5 XZ     -0.0020962989    -0.0075232075     0.0160830325     0.0070340395    -0.0033759742
   75  C  5 YZ     -0.0129012252    -0.0049656845    -0.0141199020     0.0071902651    -0.0007998644
   76  C  6  S     -0.0052948645     0.0513046398    -0.0433395361    -0.0468758648     0.0200355705
   77  C  6  S     -0.0201302748    -0.0328225691    -0.0103732466     0.0515269597    -0.0056902947
   78  C  6  S      0.3742086816    -2.4095958909     2.3572924364     1.6387152649    -0.8020115519
   79  C  6  X      0.1667367431     0.0371824289     0.1083432448    -0.0228867900    -0.1471122479
   80  C  6  Y      0.0385015735     0.1158593919    -0.0332742615    -0.0121224915     0.0514616886
   81  C  6  Z     -0.0243701159    -0.1796758138     0.1566331577     0.0628542409    -0.0138027486
   82  C  6  X      1.0991679444     0.0942964880     0.8996781320     0.2610703420    -1.2158642750
   83  C  6  Y      0.1373919829     0.9730141660    -0.5622359359    -0.1823940449     0.3499896511
   84  C  6  Z     -0.4175737891    -0.5324340593     0.9447619623     0.2700068832    -0.1216889182
   85  C  6 XX     -0.0116849762     0.0012889877    -0.0045409166     0.0023947071     0.0064353694
   86  C  6 YY      0.0008258693    -0.0219465384     0.0124534257     0.0151280302     0.0062687831
   87  C  6 ZZ      0.0071137366     0.0099381674    -0.0059800324    -0.0026754721    -0.0159430822
   88  C  6 XY      0.0184690253     0.0002199219     0.0191587778    -0.0056767650    -0.0224354143
   89  C  6 XZ      0.0037437988     0.0052949105     0.0078663549     0.0033805967    -0.0053154286
   90  C  6 YZ     -0.0136760421    -0.0005596958     0.0112866432     0.0060469661    -0.0035221260
   91  C  7  S     -0.0384662649     0.0086774575     0.0506880812     0.0348437322     0.0025204219
   92  C  7  S      0.0433273300    -0.0167261037    -0.0001767765    -0.0445468182    -0.0007732269
   93  C  7  S      1.2965800921    -0.1019209976    -3.0169494962    -1.1102233420     0.3171054928
   94  C  7  X      0.0225668487    -0.0201442355    -0.0346610991    -0.0133018047    -0.0076704357
   95  C  7  Y     -0.0257867094     0.2047454454    -0.0418947897     0.0181257693    -0.0577574768
   96  C  7  Z     -0.1242912968    -0.0639521765     0.1008527521     0.0925819487     0.0296985293
   97  C  7  X     -0.0480081396    -0.0645309137    -0.6573230745    -0.1361558347    -0.1274418081
   98  C  7  Y     -0.5213345097     1.3774187356     0.2530622901     0.0558847944    -0.0811771748
   99  C  7  Z     -0.6517182987    -0.5211582076     1.2246195213     0.5132140919    -0.1908082523
  100  C  7 XX      0.0127859445    -0.0027544787    -0.0176090326    -0.0101058074     0.0078963705
  101  C  7 YY     -0.0060822497     0.0183242082     0.0021371331    -0.0018658832    -0.0083135971
  102  C  7 ZZ      0.0062185245    -0.0192152101     0.0036999179    -0.0003573140     0.0024298992
  103  C  7 XY      0.0032403224     0.0005076117    -0.0039442088     0.0010326224    -0.0258017061
  104  C  7 XZ     -0.0058447311    -0.0019875526    -0.0103620354    -0.0062161082     0.0030683172
  105  C  7 YZ      0.0011308674     0.0179625281    -0.0084813959    -0.0074983017     0.0029959207
  106  C  8  S      0.0158577956     0.0078957268    -0.0108820069    -0.0553163401     0.0044984443
  107  C  8  S     -0.0535572878    -0.0246123714     0.0043167216     0.0930414029    -0.0280262378
  108  C  8  S      0.2214756819     0.4923070605     0.2470097597     1.9186860159     0.5970843060
  109  C  8  X      0.0287446642     0.0448520339    -0.1464701215    -0.0003591965    -0.0016390139
  110  C  8  Y      0.0745181188    -0.0775777526     0.0287250348    -0.0341379897     0.0224787555
  111  C  8  Z      0.0236244124    -0.0519522372    -0.0836951770     0.1201169910    -0.0078274136
  112  C  8  X      0.7221948055     0.1825491460    -1.1032124368     1.2506869473     0.4659540445
  113  C  8  Y      0.8184756606    -0.0929335342    -0.4623069622     0.9297347665     0.1273842553
  114  C  8  Z     -0.7036446063    -0.2920904510     0.6177924735    -0.9271670097    -0.4529514180
  115  C  8 XX     -0.0011831577    -0.0026747561    -0.0004541493     0.0118198384    -0.0049114344
  116  C  8 YY      0.0015466955    -0.0007455533     0.0060565791     0.0129329325    -0.0013036889
  117  C  8 ZZ     -0.0050569557     0.0015167814    -0.0030364537     0.0133125944     0.0064017363
  118  C  8 XY     -0.0046239309    -0.0011716957    -0.0000452404    -0.0133636226    -0.0058322838
  119  C  8 XZ     -0.0013783639     0.0004039738    -0.0078124174     0.0160235946     0.0088461729
  120  C  8 YZ      0.0027813219     0.0022853544    -0.0032167038     0.0239600181     0.0075512987
  121  N  9  S     -0.0084288428    -0.0052525846     0.0058085547    -0.0623354171    -0.0252021250
  122  N  9  S      0.0406746405     0.0102422069    -0.0357865637    -0.0670160189    -0.0407680089
  123  N  9  S     -1.2230321593    -0.4035017490     1.0536594921    -2.3145485016    -0.7652218570
  124  N  9  X     -0.0606106665    -0.0100074210    -0.0571978710    -0.1278058554    -0.0180185937
  125  N  9  Y      0.0701222400    -0.0596518871     0.0179873810     0.0061105433    -0.0280649172
  126  N  9  Z      0.0195352706    -0.0489288228    -0.0535596354     0.0913100994    -0.0067997786
  127  N  9  X      0.3055021253     0.0792044938    -0.0482591115     0.4988838836     0.1478288932
  128  N  9  Y      0.0776617967     0.1810711260    -0.2388303179     0.3590443520     0.1975929101
  129  N  9  Z     -0.2400438184     0.0122198403     0.2619387739    -0.5156095672    -0.1058397627
  130  N  9 XX      0.0042465966    -0.0006500640     0.0009852072    -0.0026453296     0.0004960287
  131  N  9 YY      0.0065420432     0.0060263543    -0.0074988150     0.0066112009    -0.0000647776
  132  N  9 ZZ      0.0099522138     0.0019209095    -0.0116096248     0.0114139149     0.0011509257
  133  N  9 XY     -0.0039132746     0.0005838344     0.0027218370    -0.0073486665    -0.0033170027
  134  N  9 XZ      0.0028529641     0.0036764862    -0.0033349102     0.0104192825     0.0034873687
  135  N  9 YZ      0.0043141188     0.0010336647     0.0004259259     0.0101478647     0.0039258217
  136  C 10  S      0.0619056663    -0.0256131421    -0.0257530177     0.0032065048    -0.0561045808
  137  C 10  S     -0.1725467041     0.0586630830     0.1271643943    -0.0319017520     0.0346501015
  138  C 10  S     -0.2124950338     0.2294969442    -0.4317905248     0.6431454048     1.5328306141
  139  C 10  X      0.0640742028     0.0099102395     0.0641168430    -0.1203897784    -0.0729855246
  140  C 10  Y      0.0476154231     0.0201166523     0.0054767714    -0.0373744386     0.1840489854
  141  C 10  Z      0.1049900678     0.1891754239     0.0595417172    -0.0518496745     0.0559223160
  142  C 10  X      0.4331060083    -0.0111147923    -0.0646619436    -0.8023551971    -0.9644840440
  143  C 10  Y      0.1352369469    -0.1153980409    -0.2079236901    -0.0993641613     1.1502992294
  144  C 10  Z      0.1450616112     0.4316477415     0.3501232252     0.0431380406     0.3198465363
  145  C 10 XX     -0.0192946381     0.0008655642    -0.0002878075    -0.0098686084    -0.0044902549
  146  C 10 YY      0.0002903496     0.0064086350     0.0240152797     0.0042916242     0.0048739799
  147  C 10 ZZ     -0.0144325011     0.0033577249     0.0026737391     0.0000116994     0.0131161063
  148  C 10 XY      0.0084576248     0.0006571444    -0.0081969498     0.0045217790     0.0224467267
  149  C 10 XZ      0.0005730580     0.0049995357     0.0033138516     0.0046826765     0.0079502252
  150  C 10 YZ     -0.0049417396    -0.0011194295    -0.0054356962    -0.0020982927    -0.0111452039
  151  C 11  S     -0.0292606892    -0.0011488338     0.0226469506    -0.0400866482     0.0431161477
  152  C 11  S      0.0511459539    -0.0100033541    -0.0123158033     0.0381832476    -0.1362592890
  153  C 11  S     -0.0803519178     0.3956462501    -0.0690231934     1.6739427198    -0.2490938698
  154  C 11  X     -0.0024891871     0.0145798677     0.0197506355     0.1055219022    -0.0014310924
  155  C 11  Y      0.0360466348     0.0131653718     0.0013505006     0.1016139052     0.0632701635
  156  C 11  Z     -0.0796200627    -0.0982204495    -0.0475211067     0.0627976877    -0.0020419637
  157  C 11  X     -0.0050819382    -0.0300162885    -0.1179615064    -0.0740942163    -0.1319966452
  158  C 11  Y      0.5863401486     0.1616557715    -0.2910401646     0.6815838252    -0.1579501037
  159  C 11  Z     -0.3387540084    -0.3223698877    -0.0948191120     0.0752803714    -0.0477917269
  160  C 11 XX     -0.0003672113    -0.0033409769     0.0052858778     0.0030627207     0.0060997198
  161  C 11 YY      0.0030338903    -0.0035529657    -0.0019523919     0.0053621652    -0.0277219181
  162  C 11 ZZ      0.0076917601     0.0054374951    -0.0031244589     0.0031476223    -0.0048935919
  163  C 11 XY     -0.0134386313    -0.0058790588     0.0004149219    -0.0091394622    -0.0231729909
  164  C 11 XZ      0.0004707062    -0.0055259222    -0.0069595948     0.0066928167    -0.0039117648
  165  C 11 YZ     -0.0030355607    -0.0086852824    -0.0051056835     0.0041271766     0.0048162379
  166  C 12  S     -0.0531501241     0.0156496060     0.0116927109     0.0161700603     0.0199399568
  167  C 12  S      0.0950346060    -0.0143166106     0.0033636296    -0.0227037620    -0.1000681028
  168  C 12  S      0.8228980033    -0.5411082326    -0.5000340297    -1.0685232833    -0.0248000451
  169  C 12  X     -0.0599490851    -0.0147980241     0.0418282209     0.0548849438    -0.0582257323
  170  C 12  Y      0.0168964526     0.0031835264     0.0468939823     0.0793314491     0.0416291191
  171  C 12  Z     -0.1091007714    -0.1314128034    -0.0864854057     0.0680710215    -0.0464584600
  172  C 12  X     -0.6265012808     0.2564429447     0.3612249042     0.4336790917     0.0694810384
  173  C 12  Y      0.2065070135    -0.2445373100    -0.0056470142    -0.1091417081     0.4049030835
  174  C 12  Z     -0.1076344994    -0.3295849888    -0.2695958058     0.0621745343    -0.2090337264
  175  C 12 XX      0.0141176584    -0.0014898487     0.0042616168    -0.0086553553    -0.0156340165
  176  C 12 YY     -0.0002897323     0.0046135409    -0.0030525538    -0.0014480698     0.0016258817
  177  C 12 ZZ      0.0070531144    -0.0076631581    -0.0056877274     0.0020067603    -0.0055026888
  178  C 12 XY     -0.0063225207     0.0083634330     0.0124719429    -0.0000698988    -0.0143222367
  179  C 12 XZ      0.0050619720     0.0071483485    -0.0000768202     0.0009159409     0.0108862040
  180  C 12 YZ      0.0090244164     0.0033251957     0.0000243954    -0.0041027197     0.0095914353
  181  C 13  S      0.0172047862    -0.0059135130    -0.0096952630    -0.0098424952    -0.0032680659
  182  C 13  S     -0.0324221928     0.0085854842     0.0169681690    -0.0036086705    -0.0180485474
  183  C 13  S      0.5161950687    -0.1612287098    -0.0447045830     0.2915946143    -0.0348245463
  184  C 13  X      0.0223514922     0.0353650053     0.0307948878     0.0022845527    -0.0731894989
  185  C 13  Y      0.0476984187    -0.0133008274    -0.0456775094    -0.0179960916     0.0512130997
  186  C 13  Z      0.0736194971     0.0859899499     0.0437045853    -0.0559896706     0.0368729598
  187  C 13  X      0.3848753219    -0.0306937587    -0.1262789524    -0.1338021199    -0.4897104672
  188  C 13  Y      0.5054604318    -0.1959374131    -0.3670316314     0.0011114329     0.0778447104
  189  C 13  Z      0.0221594816     0.2881988147     0.2194072870    -0.1085809130     0.2061081461
  190  C 13 XX     -0.0027789460     0.0014808775    -0.0033446553     0.0001145188     0.0017185176
  191  C 13 YY     -0.0000396793    -0.0023569742     0.0063246598    -0.0002156561    -0.0098474224
  192  C 13 ZZ     -0.0016650886     0.0019353571     0.0001567754     0.0003185617     0.0053995375
  193  C 13 XY     -0.0063670403     0.0015893759     0.0013308637     0.0053389822     0.0111593433
  194  C 13 XZ      0.0027444375     0.0011091753     0.0021588664    -0.0024826819     0.0021886606
  195  C 13 YZ     -0.0057517484    -0.0071263531    -0.0045861016     0.0043682548    -0.0029823451
  196  C 14  S     -0.0107710195    -0.0026108677     0.0041647921    -0.0026044316    -0.0222609032
  197  C 14  S      0.0177204103     0.0085197720    -0.0037679558    -0.0030680888     0.0358802101
  198  C 14  S     -0.7277847034     0.1872523063     0.5269228852    -0.2590287472     1.1949516401
  199  C 14  X      0.0247786560    -0.0413448438    -0.0121376472     0.0060987588    -0.0310328279
  200  C 14  Y     -0.0343665903    -0.0053601572     0.0199503158    -0.0084738877     0.0553889934
  201  C 14  Z     -0.0829325533    -0.0756059102    -0.0405374858     0.0531454417    -0.0193799587
  202  C 14  X      0.4596408469    -0.1641527073    -0.1905644510     0.1620279143    -0.1177865650
  203  C 14  Y     -0.4488530918     0.0735180662     0.3277080783    -0.1031397857     0.2662420646
  204  C 14  Z     -0.2633346315    -0.1788922145    -0.1025322838     0.1057455066    -0.0524301399
  205  C 14 XX     -0.0037329364     0.0000051024     0.0005636858     0.0052298918     0.0007647332
  206  C 14 YY      0.0000491469     0.0006001323     0.0015434670    -0.0086836019     0.0004500949
  207  C 14 ZZ      0.0039696983     0.0018104762    -0.0010098538     0.0014068298     0.0091308672
  208  C 14 XY     -0.0037816550     0.0009974017     0.0019450166    -0.0004834517    -0.0099837711
  209  C 14 XZ     -0.0012709761    -0.0049879407    -0.0041194147     0.0017007964     0.0028682032
  210  C 14 YZ      0.0049375320     0.0034628387     0.0001288544    -0.0009494438     0.0049536373
  211  C 15  S      0.0136779960     0.0043319201    -0.0060316850     0.0180157241    -0.0069779939
  212  C 15  S     -0.0256759251     0.0003260769     0.0232370064    -0.0322590057     0.0044204036
  213  C 15  S      0.4345682221    -0.2396399816    -0.4257744842    -0.1479769415    -0.4521134359
  214  C 15  X     -0.0430950251     0.0056250508     0.0167088287    -0.0621427960    -0.0634091225
  215  C 15  Y      0.0253625085     0.0223300046     0.0093727192     0.0243683412     0.1067449161
  216  C 15  Z      0.0847671824     0.0792999007     0.0256703190    -0.0467326039     0.0069893716
  217  C 15  X     -0.5918514504     0.0259366739     0.2506514041    -0.3454249125    -0.1035213417
  218  C 15  Y     -0.1851991069     0.0149229846     0.2907770431    -0.3568226940     0.6210758950
  219  C 15  Z      0.4161905944     0.2255336591    -0.0047777889     0.0156247591    -0.0264180397
  220  C 15 XX     -0.0018480231     0.0001062492    -0.0020648202    -0.0081614521    -0.0151122828
  221  C 15 YY      0.0032496119     0.0013916792     0.0027857099     0.0013044250     0.0080510056
  222  C 15 ZZ     -0.0051844042    -0.0020547756     0.0001921535     0.0006071662     0.0066348690
  223  C 15 XY     -0.0025166517     0.0003469262     0.0030386160    -0.0069501168     0.0141332737
  224  C 15 XZ      0.0040488083     0.0045561690     0.0022110779    -0.0025730796     0.0039119715
  225  C 15 YZ      0.0006724739    -0.0000442061    -0.0012438731     0.0041341308    -0.0035211037
  226  H 16  S      0.0340238551     0.1153368888    -0.0049958040    -0.0259923444     0.0440047171
  227  H 16  S      0.6353783015     0.1062687596    -0.6127197070    -0.6695773496    -0.1574421738
  228  H 17  S      0.0173369369     0.0417029775     0.1219837668    -0.0161449939    -0.0288474950
  229  H 17  S      0.1338542253    -0.4268377054    -0.3412943542    -0.1383082262     0.1831643841
  230  H 18  S      0.0110827659    -0.0750040405     0.1517918657     0.0077522191     0.0150535761
  231  H 18  S     -0.0634491916     0.2761262070     0.1081051624     0.0776003551    -0.2101432352
  232  H 19  S     -0.0125503171    -0.1313677235     0.0154323300    -0.0147071899     0.0408338965
  233  H 19  S     -0.2570383334    -0.3425092016    -0.0808644963    -0.4555159273    -0.2828829946
  234  H 20  S      0.0762045383    -0.0092342283     0.0000412571    -0.0083449837     0.0534846574
  235  H 20  S     -0.0144487476    -0.0121382131     0.0110703881     0.0332751976    -0.1488938110
  236  H 21  S     -0.0051324942    -0.0008015892    -0.0985023387    -0.0223638106     0.0082633120
  237  H 21  S      0.1751559338     0.0119194095     0.4511078985     0.0669078058     0.1578828951
  238  H 22  S     -0.0681325814    -0.0102756114     0.0348100485    -0.0702875325    -0.1139457996
  239  H 22  S     -0.8565114146    -0.4710874559     0.4461913188    -1.6690998308     0.0858931496
  240  H 23  S     -0.0601905046     0.0245549085     0.0724980018     0.0005001326    -0.1091080179
  241  H 23  S     -1.0443631608     0.6048170106     0.8168647794     0.8851941530     0.1437075468
  242  H 24  S      0.0486153974    -0.0129458883     0.0052387260    -0.0102612492    -0.0122789170
  243  H 24  S      0.5090120401    -0.2777952464    -0.5013422895    -0.1622069301     0.0039246971
  244  H 25  S     -0.0227042783     0.0017039254     0.0156739391    -0.0135193014     0.0343840040
  245  H 25  S     -0.5208558950     0.1051901339     0.2304877829    -0.1053905364    -0.0335688552
  246  H 26  S      0.0215137799    -0.0052896381    -0.0287386785     0.0093262651    -0.0445115557
  247  H 26  S      0.6832738370     0.1651335218    -0.1792803446     0.5882661902     0.1338305834

                         76               77               78               79               80
                    0.2960957693     0.3010038314     0.3194041485     0.3256243138     0.3352381700
    1  C  1  S      0.0081247237     0.0108384642    -0.0117650407    -0.0089052088     0.0547451402
    2  C  1  S     -0.0781960360     0.0914666708     0.0872977209     0.0712528201    -0.1170658738
    3  C  1  S      1.0743022845    -1.8637352424    -1.1420566432    -0.3214070679    -2.3100369918
    4  C  1  X     -0.1038006702    -0.0847545720     0.0155984889    -0.0324301237    -0.0500479712
    5  C  1  Y      0.0917474161     0.0439404946    -0.0146145592    -0.0542088731     0.0096922207
    6  C  1  Z     -0.0206791392     0.1093742292    -0.0427819640    -0.0571376759     0.0841004165
    7  C  1  X     -3.7103355986     0.9940630843     0.0854658200     1.2895343925    -2.4996748475
    8  C  1  Y      3.0383680468    -1.8244680566     0.1469251990    -0.2025484173     2.3575241194
    9  C  1  Z      0.5755878739     0.4118326000    -0.1964067280    -0.6189957319     0.6822290395
   10  C  1 XX     -0.0097890005    -0.0095154623    -0.0246746963    -0.0188680791    -0.0186206800
   11  C  1 YY     -0.0041578673     0.0280584970     0.0314685679     0.0289281639     0.0020204844
   12  C  1 ZZ      0.0048457239    -0.0064425533     0.0044046553     0.0010699003    -0.0130712941
   13  C  1 XY      0.0064766404    -0.0200850173    -0.0058711675    -0.0051111297     0.0158254013
   14  C  1 XZ      0.0039334392     0.0034607631     0.0098151282     0.0033209003    -0.0003426532
   15  C  1 YZ      0.0029972939    -0.0075283437    -0.0033330540    -0.0063802556    -0.0162808355
   16  C  2  S      0.0315137822    -0.0079233546    -0.0147508436    -0.0245768575    -0.0432448102
   17  C  2  S     -0.0126591391     0.0759408815     0.1613958025     0.1815082382     0.0405378024
   18  C  2  S     -3.4200100608    -0.2319355751    -1.5798304163    -2.4019182459     1.8888717337
   19  C  2  X      0.1054521847     0.0180777251    -0.0135577109     0.0102359380     0.0625301871
   20  C  2  Y     -0.0278064384    -0.2312464389    -0.0737583084    -0.0697662944    -0.0815614816
   21  C  2  Z      0.0149682363    -0.0545374062     0.0933834005     0.0593675230    -0.1020543788
   22  C  2  X      2.6770599404    -1.5115241628    -0.4700728940    -1.2053868005     2.5750289016
   23  C  2  Y      1.0645776590    -2.2793504250    -0.4889577590    -0.7184573046     1.0897764340
   24  C  2  Z     -1.6705352833     1.5508637921     0.5809856795     1.1057498666    -2.0321664032
   25  C  2 XX     -0.0036444834    -0.0027559898     0.0097359560     0.0080120868     0.0038938913
   26  C  2 YY     -0.0069647475     0.0036600121     0.0089118861     0.0121461526    -0.0016388444
   27  C  2 ZZ     -0.0088288816     0.0126386895     0.0054939544     0.0088461435     0.0089967942
   28  C  2 XY      0.0044414271     0.0130861780     0.0035849258     0.0016928165    -0.0012468625
   29  C  2 XZ     -0.0144268114    -0.0037577031    -0.0074836839    -0.0025021073     0.0057649161
   30  C  2 YZ     -0.0075829625    -0.0053709303    -0.0085550288    -0.0075461862     0.0060644104
   31  C  3  S      0.0302377383     0.0328579154     0.0257165473     0.0420472622    -0.0322668137
   32  C  3  S      0.1299222884    -0.1532758763    -0.1421981297    -0.1567038033     0.0594991464
   33  C  3  S     -4.7971738859     0.8420923251     0.3050112712     0.4096923945     0.3824351378
   34  C  3  X     -0.0128226397    -0.0353070796    -0.0737236317     0.0217782362    -0.0576812041
   35  C  3  Y     -0.0508856372    -0.0361765907     0.0978654668     0.0066093679     0.0799337781
   36  C  3  Z      0.0702739381     0.0166800601     0.1665577791     0.1458908306    -0.0559658273
   37  C  3  X     -0.3665081469    -0.1396596478     0.5943049838     0.8480692313    -0.7393021015
   38  C  3  Y     -1.4815577529     0.1460258574     0.0977267670     0.1887779486    -0.2229348140
   39  C  3  Z      1.8685876546    -0.6544449653     0.5486554075     0.2574601746    -0.3066698650
   40  C  3 XX      0.0034503331    -0.0101827183    -0.0046471942    -0.0079241162     0.0037360558
   41  C  3 YY      0.0058788941    -0.0041451804    -0.0102237345    -0.0140568989     0.0243339119
   42  C  3 ZZ      0.0040810067    -0.0182234332    -0.0158877909    -0.0121515979    -0.0105847793
   43  C  3 XY     -0.0003766032     0.0024952669    -0.0115692630    -0.0030045910    -0.0199022055
   44  C  3 XZ      0.0013326924    -0.0055986499     0.0053845896     0.0055699263    -0.0072078984
   45  C  3 YZ     -0.0078976043    -0.0101869600    -0.0024221008    -0.0044203534     0.0110113548
   46  C  4  S     -0.0176279545     0.0029077430    -0.0425066227    -0.0446420792     0.0331090100
   47  C  4  S     -0.0142492179     0.0465711632     0.1058680742     0.1503321222    -0.0463879839
   48  C  4  S      3.2207793770    -1.2224571845     1.5676957982     0.8074849471    -1.4385827067
   49  C  4  X      0.0156456005     0.0561404055     0.0187178791     0.0678008077    -0.0801743972
   50  C  4  Y      0.0186620227     0.0294751093     0.0601356592     0.0469426233    -0.0183764886
   51  C  4  Z     -0.0030439184    -0.0795824025     0.0422232552     0.0507531186    -0.0954750679
   52  C  4  X      0.8851348291    -0.2282614048     0.5349623677     0.5415414266    -0.4924788719
   53  C  4  Y      0.9410368200    -0.4043596139     0.5562818539     0.2202834604    -0.6776979356
   54  C  4  Z      0.5801532149    -0.3417488277     0.3333509816     0.5788608496    -0.4943960421
   55  C  4 XX      0.0014918485    -0.0079198402    -0.0041009240    -0.0005267353    -0.0140636532
   56  C  4 YY      0.0040994124     0.0155746728     0.0160358306     0.0255424242     0.0004412047
   57  C  4 ZZ      0.0047338295    -0.0059985832     0.0109974630     0.0055409145    -0.0062693003
   58  C  4 XY     -0.0008340617     0.0030280805     0.0046885119     0.0020323846     0.0053144459
   59  C  4 XZ      0.0024102501    -0.0086270879    -0.0034769349    -0.0085882634     0.0079181289
   60  C  4 YZ      0.0006794981     0.0071577389     0.0046725023    -0.0013262732     0.0065266970
   61  C  5  S      0.0114707012    -0.0353263069     0.0119595634     0.0040843598    -0.0374194185
   62  C  5  S      0.0579463947     0.0767156261     0.0783857737     0.0801922783     0.0960243441
   63  C  5  S     -2.9054387726     1.9240876881    -1.7685699025    -0.9360955502     1.2945129451
   64  C  5  X     -0.0207604361     0.0270870245    -0.0054546386    -0.0223424918     0.0556300303
   65  C  5  Y     -0.0064366351     0.0359272274    -0.0491801248    -0.0987634978     0.0399113143
   66  C  5  Z     -0.0088291299     0.0789382532    -0.0433103713    -0.0392602005     0.0834161893
   67  C  5  X     -0.7601689128     0.6546365017    -0.4380156071    -0.3291869750     0.4179836215
   68  C  5  Y      0.3155655973     0.4007408091     0.2599461378    -0.0484282066    -0.0759154052
   69  C  5  Z     -0.9189548955     0.9687687589    -0.6144576982    -0.4079198342     0.7456355426
   70  C  5 XX      0.0021431838     0.0019135692    -0.0043868847    -0.0073735102     0.0149788023
   71  C  5 YY      0.0012647715     0.0104988235     0.0061191546     0.0033888996     0.0105502315
   72  C  5 ZZ     -0.0009660872     0.0084889692     0.0063910609     0.0110708459     0.0028445675
   73  C  5 XY      0.0004624630    -0.0092742530    -0.0029244286    -0.0065932404     0.0033350815
   74  C  5 XZ      0.0048858493    -0.0024241711     0.0052421270     0.0055460118    -0.0002164494
   75  C  5 YZ     -0.0060622988    -0.0130014683    -0.0114979799    -0.0139226913     0.0011709992
   76  C  6  S     -0.0294750299     0.0400166992    -0.0057050698     0.0059294534     0.0192578244
   77  C  6  S     -0.0748338703    -0.0660233354    -0.0406713676    -0.0603547223    -0.0573585130
   78  C  6  S      3.8728585222    -2.3557941939     1.0094568840     0.2347456466     0.7558592599
   79  C  6  X      0.0752576425     0.0842079166     0.0114422360     0.0075876076     0.0056190113
   80  C  6  Y     -0.0552013090     0.1251661302     0.0103960874     0.0147163235     0.0597715148
   81  C  6  Z     -0.0886056991     0.0616216278    -0.0597250110    -0.0446426308     0.0149882237
   82  C  6  X      0.9581556891     0.7376627555    -0.1444810412    -0.2205038146     0.8325260543
   83  C  6  Y     -1.6278062273     1.5404771088    -0.3393873292    -0.0068492946    -0.1160283640
   84  C  6  Z     -0.7255385275    -0.1044196475    -0.4902026966    -0.6947950365     0.6120216743
   85  C  6 XX     -0.0118071821    -0.0179793883    -0.0066819424    -0.0097633936    -0.0060125041
   86  C  6 YY      0.0077763003     0.0003607870     0.0027737389    -0.0006248493     0.0046336978
   87  C  6 ZZ      0.0005108527    -0.0077829041    -0.0025488651    -0.0047498165    -0.0079805395
   88  C  6 XY     -0.0019567518     0.0072116998    -0.0084688716    -0.0033166717     0.0001626158
   89  C  6 XZ      0.0072982975     0.0060497371    -0.0009315866    -0.0065936731     0.0080153243
   90  C  6 YZ     -0.0132135513    -0.0026167837    -0.0054127134    -0.0136631622     0.0160330094
   91  C  7  S     -0.0092026730    -0.0115198603     0.0088591321    -0.0085756860     0.0008118395
   92  C  7  S      0.0176197588    -0.0090331060    -0.0023854491     0.0193401853     0.0561521850
   93  C  7  S      0.6723527991     0.9292035069    -0.4047458119     0.1053841484    -0.6686237095
   94  C  7  X     -0.0008564206     0.0050595821     0.0150785922     0.0128610503     0.0333830932
   95  C  7  Y      0.1021396242    -0.0442833494     0.0567708262     0.0451608005    -0.0999139777
   96  C  7  Z     -0.0845848569    -0.0520484304    -0.0436111034    -0.0929213446     0.0458883516
   97  C  7  X     -0.0535413186    -0.0499111629    -0.1726282965    -0.0743987829    -0.0819253198
   98  C  7  Y     -0.4441757980    -0.1081062203     0.3784120413     0.1904174269     0.0967022328
   99  C  7  Z     -0.3158900940    -0.7151788298    -0.0608794085    -0.3490206428     0.3217927934
  100  C  7 XX      0.0083627738     0.0098268552    -0.0064998302     0.0055760179    -0.0044894134
  101  C  7 YY     -0.0023909789    -0.0065366498     0.0084240670    -0.0036989758     0.0187229781
  102  C  7 ZZ      0.0007265365    -0.0043256080    -0.0043642721     0.0001671461    -0.0016682333
  103  C  7 XY      0.0023086730     0.0139466978    -0.0039049774    -0.0058973009     0.0078602944
  104  C  7 XZ     -0.0061713333    -0.0041532892     0.0015200407     0.0048904399    -0.0047699085
  105  C  7 YZ      0.0091440933    -0.0010114394     0.0065289242    -0.0001268741     0.0114434879
[truncated: 880,422 more chars]
