# Supplementary material for: Simulating the Energy Capture Process in Push–Pull Norbornadiene-Quadricyclane Photoswitches
Source: J Phys Chem Lett. 2025 Apr 23;16(17):4315–25. doi: 10.1021/acs.jpclett.5c00634 (PMC12051204; doi:10.1021/acs.jpclett.5c00634)
Supplement: Supplementary file 4 — jz5c00634_si_004.zip [file jz5c00634_si_004.zip › PES_scans/MRSF-TDDFT/Compound_I/input_18.log]

   PyOQP started at 2025-02-01 21:13:38


          ***********************************************************
          *                                                         *
          *             OpenQP: Open Quantum Platform               *
          *                                                         *
          *                Version: 1.0 Aug, 2024                   *
          *                                                         *
          ***********************************************************
          *     The most efficient implementation of MRSF-TDDFT.    *
          ***********************************************************
          *                                                         *
          *   OpenQP was initiated by Prof. Cheol Ho Choi in 2012.  *
          *                                                         *
          *   It has since been developed by:                       *
          *   Dr. Vladimir Mironov                                  *
          *   Dr. Konstantin Komarov                                *
          *   Mr. Igor Gerasimov                                    *
          *   Dr. Hiroya Nakata                                     *
          *   Dr. Mohsen Mazaherifar                                *
          *                                                         *
          *   In 2024, Prof. Jingbai Li at Hoffmann Institute of    *
          *   Advanced Materials began developing PyOQP.            *
          *                                                         *
          ***********************************************************

                     Job Details:
                      Start Time: Sat Feb  1 21:13:38 2025    
                      Host: r21c01b02.bem2.kdm.wcss.pl  
                      Resources Allocated:
                        OpenMP Threads:   12

                    ++++++++++++++++++++++++++++++++++++++++
                      MODULE: apply_basis 
                      Setting up basis set information
                    ++++++++++++++++++++++++++++++++++++++++

     Basis Sets options
     ------------------
     Basis Set File: /home/mkochman/programs/openqp/openqp/share/basis_sets/def2-sv(p).basis
     Number of Shells  =     112     Number of Primitives  =     224
     Number of Basis Set functions  =     247
     Maximum Angluar Momentum =       2


                    ++++++++++++++++++++++++++++++++++++++++
                       MODULE: int1e
                       Computing H, S and T Matrices
                    ++++++++++++++++++++++++++++++++++++++++

                     ================================
                     Cartesian Coordinate in Angstrom
                     ================================
        ATOM     ZNUC           X              Y              Z
      --------------------------------------------------------------
          1      6.0    -0.144535320     0.830152430     0.933765930
          2      6.0    -0.226819540     2.212521080     0.248607550
          3      6.0    -1.132844910     0.923125520     2.073830510
          4      6.0    -1.725747200     0.603787420     0.723343920
          5      6.0    -1.807279130     1.950108800     0.030097640
          6      6.0    -1.311946240     2.957819280     1.014959070
          7      6.0    -1.396196720     2.387247540     2.416404660
          8      6.0     0.680514100     2.808970450    -0.664571740
          9      7.0     1.413266540     3.302261310    -1.403637770
         10      6.0     0.949924930    -0.153618640     0.825780950
         11      6.0     2.273426060     0.268649940     0.693419960
         12      6.0     0.687168150    -1.531344800     0.879140350
         13      6.0     1.724145360    -2.458161830     0.815353210
         14      6.0     3.039135820    -2.026011440     0.684928150
         15      6.0     3.313183030    -0.659807730     0.620743100
         16      1.0    -1.107862120     0.156357910     2.840003000
         17      1.0    -2.196001430    -0.323577860     0.424488290
         18      1.0    -2.342771920     2.184678220    -0.880602160
         19      1.0    -1.443040030     4.015185070     0.814192960
         20      1.0    -2.385002420     2.533229990     2.862699570
         21      1.0    -0.637967960     2.808115840     3.083307130
         22      1.0     2.503381750     1.326229730     0.641978740
         23      1.0    -0.334686510    -1.882961190     0.965258400
         24      1.0     1.500088890    -3.519056700     0.859835260
         25      1.0     3.847491940    -2.747317780     0.628280210
         26      1.0     4.334986690    -0.311933720     0.513379170

 ...... End Of One Electron Integrals ......


                    ++++++++++++++++++++++++++++++++++++++++
                       MODULE: Guess_Huckel
                       Initial guess using Huckel theory
                    ++++++++++++++++++++++++++++++++++++++++

 ...... End of initial orbital guess ......

   Step  CPU time (seconds):      0.000   Wall time (seconds):      0.000
   Total CPU time (seconds):      0.000   Wall time (seconds):      0.000

   ==============================================
      PyQOP: Orbital Guess
   ==============================================

   PyOQP guess type:                   huckel
   PyOQP guess file:                   compute orbitals
   PyOQP guess alpha:                  computed
   PyOQP guess beta:                   computed


   ==============================================
   PyOQP: Entering Electronic Energy Calculation
   ==============================================

   PyOQP natom:                        26
   PyOQP charge:                       0
   PyOQP basis:                        def2-sv(p)
    

   ==============================================
   PyOQP: Normal SCF steps
   ==============================================

   PyOQP method:                       tdhf
   PyOQP hf/functional:                dtcam-vaee
   PyOQP scf type:                     rohf
   PyOQP scf maxit:                    1000
   PyOQP scf multiplicity:             3
   PyOQP scf convergence:              1e-07
   PyOQP scf incremental:              True
   PyOQP diis type:                    cdiis
   PyOQP vdiis/cdiis switch:           0.3
   PyOQP vdiis/vshift switch:          0.003
   PyOQP cdiis/vshift_switch           0.3
   PyOQP vshift:                       0.0
   

                    ++++++++++++++++++++++++++++++++++++++++
                       MODULE: HF_DFT_Energy
                       Computing HF/DFT SCF Energy
                    ++++++++++++++++++++++++++++++++++++++++

     Lebedev grid-based DFT options
     ------------------------------
     XC functional: DTCAM-VAEE
     NRAD  =      96     NLEB  =     302
     THRESH=    0.00E+00
 
 The LibXC 6.2.2 version is used.
 S. Lehtola, C. Steigemann, M. J.T. Oliveira, and M. A.L. Marques.,  SoftwareX 7, 1–5 (2018)
 The libXC interfaces are described in the following article:
 Igor S. Gerasimov, Federico Zahariev, Sarom S. Leang, Anton Tesliuk, Mark S. Gordon, Michael G. Medvedev,
 Introducing LibXC into GAMESS (US),
 Mendeleev Commun., 2021, 31, 302–305
 
 The information about selected functionals:
The CAM version of B3LYP, tuned for excitations and properties exchange-correlation functional will be used with a coefficient   1.00000000E+00.
The functional has been described in the following articles:
[1] K. Okuno, Y. Shigeta, R. Kishi, H. Miyasaka, and M. Nakano.,  J. Photochem. Photobiol., A 235, 29 (2012); DOI: 10.1016/j.jphotochem.2012.03.003
[2] W. Park, A. Lashkaripour, K. Komarov, S. Lee, M. Huix-Rotllant, and C. H. Choi, J. Chem. Theory Comput., ??, ?? (2024); DOI: 10.1021/acs.jctc.4c00640
 
CAM-corrected functional is called
Yanai's notation of CAM parameters is used
The global hybrid part:                  5.00000000E-01
Additional long-range hybrid part:      -2.00000000E-01
Range-saparated factor:                  3.30000000E-01
 
     DFT Threshold         = 0.133E-08
   Step  CPU time (seconds):      0.785   Wall time (seconds):      0.099
   Total CPU time (seconds):      0.785   Wall time (seconds):      0.099

     SCF options
     ------------------
     SCF type = ROHF                 MaxIT =  1000
     MaxDIIS =     5                 Conv =   0.0000001000
     DIIS Type = c-DIIS
     vDIIS_cDIIS_Switch =  0.30000   vDIIS_vshift_Switch =  0.00300
     DIIS Reset Mod =    10          DIIS Reset Conv =   0.00500000
     VShift =  0.00000               VShift_cDIIS_Switch =  0.30000
     MOM =     F                     MOM_Switch =  0.00300


   Direct SCF iterations begin.
   =============================================================================================
    Iter         Energy            Delta E         Int Skip     DIIS Error     Shift     Method
   =============================================================================================
       1    -592.8440275443   -592.8440275443      50670115     0.63056315     0.000     SD
       2    -591.2752735878      1.5687539565      50569514     0.32927394     0.000     C-DIIS
       3    -591.6809688249     -0.4056952371      50619802     0.28626673     0.000     C-DIIS
       4    -594.4242528174     -2.7432839925      50806219     0.11256766     0.000     C-DIIS
       5    -594.2775440076      0.1467088098      50929018     0.07784820     0.000     C-DIIS
       6    -594.6000111986     -0.3224671910      51002742     0.03361732     0.000     C-DIIS
       7    -594.6476385287     -0.0476273301      51311207     0.01921205     0.000     C-DIIS
       8    -594.6638172125     -0.0161786839      51736964     0.00284797     0.000     C-DIIS
       9    -594.6648349790     -0.0010177664      52881757     0.00177802     0.000     C-DIIS
      10    -594.6658161942     -0.0009812152      52445979     0.00169134     0.000     C-DIIS
      11    -594.6666357535     -0.0008195593      53142196     0.00168520     0.000     C-DIIS
      12    -594.6669964242     -0.0003606707      54804938     0.00174010     0.000     C-DIIS
      13    -594.6666453803      0.0003510439      57724328     0.00282466     0.000     C-DIIS
      14    -594.6670926991     -0.0004473188      55941491     0.00162447     0.000     C-DIIS
      15    -594.6679791671     -0.0008864680      53123152     0.00134037     0.000     C-DIIS
      16    -594.6681805457     -0.0002013787      58572245     0.00134818     0.000     C-DIIS
      17    -594.6680294920      0.0001510537      59908142     0.00132563     0.000     C-DIIS
      18    -594.6679426681      0.0000868239      61708439     0.00133631     0.000     C-DIIS
      19    -594.6670404443      0.0009022238      53233547     0.00183374     0.000     C-DIIS
      20    -594.6680617265     -0.0010212822      53084024     0.00155925     0.000     C-DIIS
      21    -594.6681328579     -0.0000711314      59905620     0.00127520     0.000     C-DIIS
      22    -594.6680107270      0.0001221309      60001109     0.00135212     0.000     C-DIIS
      23    -594.6678286022      0.0001821248      58989530     0.00135419     0.000     C-DIIS
      24    -594.6677677614      0.0000608408      63751612     0.00130010     0.000     C-DIIS
      25    -594.6687314671     -0.0009637057      52865818     0.00304651     0.000     C-DIIS
      26    -594.6697090510     -0.0009775840      53951196     0.00126004     0.000     C-DIIS
      27    -594.6706758648     -0.0009668137      52972176     0.00157455     0.000     C-DIIS
      28    -594.6714226905     -0.0007468257      51937646     0.00153235     0.000     C-DIIS
      29    -594.6669133794      0.0045093111      51484944     0.00325444     0.000     C-DIIS
      30    -594.6704382051     -0.0035248257      51804655     0.00136051     0.000     C-DIIS
      31    -594.6709630710     -0.0005248659      53844511     0.00132460     0.000     C-DIIS
      32    -594.6718072406     -0.0008441696      52491662     0.00021335     0.000     C-DIIS
      33    -594.6717480730      0.0000591676      56384358     0.00057368     0.000     C-DIIS
      34    -594.6717287155      0.0000193575      60293971     0.00051878     0.000     C-DIIS
      35    -594.6718259856     -0.0000972701      53067951     0.00029680     0.000     C-DIIS
      36    -594.6718469162     -0.0000209307      58074428     0.00007965     0.000     C-DIIS
      37    -594.6718490814     -0.0000021651      60350949     0.00002835     0.000     C-DIIS
      38    -594.6718491277     -0.0000000464      74135428     0.00000569     0.000     C-DIIS
      39    -594.6718491332     -0.0000000054      76238250     0.00000493     0.000     C-DIIS
      40    -594.6718491355     -0.0000000023      80578843     0.00000221     0.000     C-DIIS
      41    -594.6718491374     -0.0000000019      85728185     0.00000137     0.000     C-DIIS
      42    -594.6718491402     -0.0000000027      83701030     0.00000189     0.000     C-DIIS
      43    -594.6718491384      0.0000000018      92365991     0.00000130     0.000     C-DIIS
      44    -594.6718491353      0.0000000032      99359034     0.00000068     0.000     C-DIIS
      45    -594.6718491348      0.0000000005      91173646     0.00000016     0.000     C-DIIS
      46    -594.6718491279      0.0000000069     104768218     0.00000015     0.000     C-DIIS
      47    -594.6718491121      0.0000000158     113382296     0.00000007     0.000     C-DIIS
   ----------------------------------------------------------------
          SCF convergence achieved ....

 Final ROHF energy is     -594.6718491121 after  47 iterations


 DFT: XC energy              =       -49.3398945743
 DFT: total electron density =       101.9999806084
 DFT: number of electrons    =       102


          ===============================
          Molecular Orbitals and Energies
          ===============================

   -------------- Alpha Orbitals -------------

                          1                2                3                4                5
                  -14.7864531866   -10.6386039387   -10.6293897089   -10.6271251673   -10.6201898612
    1  C  1  S     -0.0000165076     0.0106821278    -0.9897509993    -0.0076079036     0.0019558853
    2  C  1  S      0.0000975242     0.0004442613    -0.0442920958    -0.0007426587     0.0006092215
    3  C  1  S      0.0002760863     0.0295947479     0.0519006008     0.0032144871     0.0003937229
    4  C  1  X      0.0001518357     0.0000153579     0.0014445405     0.0002595080    -0.0003832277
    5  C  1  Y     -0.0000239768    -0.0004484872    -0.0001644859     0.0002449384    -0.0000970332
    6  C  1  Z     -0.0001502355     0.0004631660    -0.0001165554    -0.0002810596    -0.0000689301
    7  C  1  X     -0.0050358621    -0.0025011508    -0.0112509330    -0.0089150533     0.0115882760
    8  C  1  Y      0.0047437218     0.0018890575     0.0005873832     0.0085509636    -0.0086766852
    9  C  1  Z      0.0011032079    -0.0028687682     0.0004408146     0.0027824874    -0.0002890666
   10  C  1 XX     -0.0000120932    -0.0001498124    -0.0020320734     0.0002562242     0.0000174197
   11  C  1 YY      0.0000468762    -0.0017405500    -0.0017175696     0.0002424382    -0.0002501458
   12  C  1 ZZ     -0.0000419924    -0.0005425557    -0.0009372329     0.0001189082    -0.0000229056
   13  C  1 XY     -0.0000496937    -0.0000776609     0.0012737110    -0.0005658937     0.0002827807
   14  C  1 XZ     -0.0000023887    -0.0000148256     0.0003727863     0.0002730677     0.0000494143
   15  C  1 YZ     -0.0000062335     0.0009660359     0.0001057632    -0.0000487524    -0.0000337835
   16  C  2  S      0.0000137038     0.9896762300     0.0110592699    -0.0071543930     0.0087950744
   17  C  2  S      0.0011549569     0.0441556855     0.0001066313     0.0013735386    -0.0013543316
   18  C  2  S      0.0254052601    -0.0450468391    -0.0381774002     0.0309616090    -0.0167193457
   19  C  2  X      0.0001505673    -0.0010247471     0.0003410096    -0.0003342079     0.0001102564
   20  C  2  Y      0.0001147093     0.0001185539    -0.0006969827    -0.0000202323     0.0006606005
   21  C  2  Z     -0.0001094248    -0.0003484748    -0.0001058603     0.0008488015     0.0002356554
   22  C  2  X      0.0113851164     0.0173446043    -0.0089764421     0.0119983349    -0.0085933945
   23  C  2  Y      0.0086254768     0.0099103265    -0.0033790757     0.0076462622    -0.0106439940
   24  C  2  Z     -0.0141215418    -0.0087154978     0.0108731108    -0.0218180858     0.0031070233
   25  C  2 XX      0.0004572656     0.0018570939     0.0001611993    -0.0014925450     0.0009613358
   26  C  2 YY      0.0002132779     0.0012663449     0.0019207689    -0.0002239209     0.0004829913
   27  C  2 ZZ      0.0003750356     0.0017276082     0.0004504961     0.0001909075     0.0001274373
   28  C  2 XY      0.0001674319     0.0006793016    -0.0002974152    -0.0000196967    -0.0009005439
   29  C  2 XZ     -0.0002422595    -0.0016368158     0.0002237880    -0.0003968772    -0.0006424614
   30  C  2 YZ     -0.0001632016    -0.0008728934    -0.0009597406    -0.0002789986     0.0005593870
   31  C  3  S     -0.0000139884     0.0005888906    -0.0093411514     0.0004571018    -0.0007266748
   32  C  3  S     -0.0006224637    -0.0003861547    -0.0012234540    -0.0009060308     0.0008283226
   33  C  3  S      0.0004909261    -0.0058339338    -0.0120623572    -0.0126279147     0.0079605204
   34  C  3  X     -0.0000362667    -0.0001130815     0.0007853684    -0.0000796047     0.0001143376
   35  C  3  Y      0.0000294047     0.0001219032     0.0000021724     0.0001478828    -0.0001834352
   36  C  3  Z      0.0001784876    -0.0000627296    -0.0004995819     0.0002591124    -0.0000939943
   37  C  3  X     -0.0005798903    -0.0012165227    -0.0045293539     0.0003680966     0.0000025919
   38  C  3  Y      0.0006295341    -0.0006262746     0.0003843421    -0.0013978576     0.0028237862
   39  C  3  Z     -0.0001353979    -0.0013889780     0.0019812733     0.0018898969     0.0005374469
   40  C  3 XX     -0.0001419403    -0.0001196713     0.0009009785    -0.0001631063     0.0000662247
   41  C  3 YY     -0.0000487171     0.0000742701    -0.0001858171    -0.0000080336    -0.0001373461
   42  C  3 ZZ     -0.0000624736     0.0002478047     0.0011511601     0.0001667046    -0.0000246372
   43  C  3 XY     -0.0000278697     0.0001549196     0.0000272619    -0.0000643589     0.0000421961
   44  C  3 XZ     -0.0000001261    -0.0000784111    -0.0011340595     0.0000680242    -0.0000702432
   45  C  3 YZ     -0.0000397076    -0.0003860393     0.0002259857    -0.0003206893     0.0003882532
   46  C  4  S     -0.0000102386     0.0006840933    -0.0054968453     0.0100103345    -0.0005729700
   47  C  4  S     -0.0003672677     0.0003360823    -0.0013033135    -0.0002184804     0.0008803097
   48  C  4  S      0.0011568483    -0.0108632632    -0.0171075141     0.0265413244     0.0047856273
   49  C  4  X     -0.0000785156     0.0001015429     0.0003394019    -0.0001717687     0.0003481132
   50  C  4  Y      0.0000471834     0.0003193481    -0.0001522582    -0.0007137901    -0.0001443723
   51  C  4  Z     -0.0001464178    -0.0000859403    -0.0000708588     0.0003033707    -0.0000614973
   52  C  4  X      0.0002562509    -0.0025413060    -0.0059374553     0.0018670949    -0.0000513156
   53  C  4  Y      0.0009592354    -0.0007716964     0.0005959337     0.0096124035    -0.0000608948
   54  C  4  Z     -0.0003842846     0.0009959939     0.0022318531    -0.0011670924    -0.0005569300
   55  C  4 XX     -0.0000621992     0.0001232568     0.0016414263    -0.0003780633     0.0002106443
   56  C  4 YY      0.0000030855     0.0003459204    -0.0000613543    -0.0016347081    -0.0003144977
   57  C  4 ZZ     -0.0000723050     0.0001268139     0.0002246145    -0.0006240906     0.0000035813
   58  C  4 XY      0.0000724157     0.0004496864     0.0003099020     0.0002301025    -0.0001459601
   59  C  4 XZ     -0.0000223087    -0.0001933015     0.0003280593    -0.0001767956    -0.0000000159
   60  C  4 YZ     -0.0000392821     0.0000206252    -0.0000141965     0.0009491818    -0.0001358396
   61  C  5  S      0.0000016179     0.0067243883    -0.0075096933     0.9892755751     0.0295913170
   62  C  5  S      0.0009874847     0.0013947188    -0.0010551400     0.0453200208    -0.0000207533
   63  C  5  S     -0.0062295213     0.0216203896     0.0083358505    -0.0682235121    -0.0237746037
   64  C  5  X      0.0002328386    -0.0002220192    -0.0004484794     0.0022595708    -0.0001043285
   65  C  5  Y     -0.0000763330    -0.0000672156     0.0002856451    -0.0000389456     0.0006881387
   66  C  5  Z      0.0000680066     0.0003492962    -0.0002950406     0.0015647880     0.0005406538
   67  C  5  X     -0.0017122762     0.0068830129     0.0015768806    -0.0126358115    -0.0018410437
   68  C  5  Y     -0.0001309494    -0.0005253918    -0.0002557006     0.0033027459    -0.0041780245
   69  C  5  Z     -0.0009944303    -0.0008360250    -0.0008332299    -0.0136655123    -0.0058080903
   70  C  5 XX      0.0000900775    -0.0015446072    -0.0004367918     0.0008467161     0.0000327265
   71  C  5 YY      0.0001006172    -0.0002024429    -0.0001744389     0.0009979290     0.0009902486
   72  C  5 ZZ      0.0001001575     0.0000343455    -0.0003033569     0.0014795532     0.0005733036
   73  C  5 XY     -0.0000331152    -0.0003087306     0.0004665965    -0.0000190565     0.0005352028
   74  C  5 XZ      0.0000568609    -0.0002126801    -0.0003453199     0.0008732323     0.0004947075
   75  C  5 YZ     -0.0000095566    -0.0001712236     0.0000490052    -0.0001101201     0.0010400869
   76  C  6  S     -0.0000088845     0.0088061550    -0.0020809134     0.0292811209    -0.9892535505
   77  C  6  S      0.0002678565     0.0021438286    -0.0001723842     0.0027335084    -0.0453121519
   78  C  6  S      0.0056883020     0.0058178304     0.0021362147     0.0231383704     0.0674460564
   79  C  6  X      0.0001447118    -0.0006339618    -0.0000820969     0.0008577382    -0.0008038234
   80  C  6  Y     -0.0001738978     0.0000589779     0.0003102317     0.0002072099     0.0023815024
   81  C  6  Z     -0.0000253813     0.0002836769    -0.0000104210     0.0002528628     0.0008708178
   82  C  6  X     -0.0004954793     0.0038101773     0.0005889890    -0.0025138552     0.0023561570
   83  C  6  Y     -0.0034167736     0.0008403296     0.0026290772    -0.0090891741    -0.0147490428
   84  C  6  Z      0.0006791393    -0.0010193544     0.0005972419    -0.0015446280    -0.0006168645
   85  C  6 XX     -0.0000701458    -0.0009174114     0.0000207192    -0.0001349737    -0.0006175623
   86  C  6 YY      0.0001041229    -0.0001921175    -0.0005482405    -0.0004568144    -0.0017109669
   87  C  6 ZZ      0.0000028773    -0.0004225490     0.0001153797    -0.0007739078    -0.0012770213
   88  C  6 XY     -0.0000541476     0.0007642627     0.0003604822    -0.0007196751     0.0002417239
   89  C  6 XZ      0.0000655712     0.0007912294    -0.0000824125    -0.0004620780     0.0000505951
   90  C  6 YZ     -0.0000082141    -0.0007034292    -0.0000125947    -0.0010538056    -0.0001755096
   91  C  7  S     -0.0000049385     0.0000591761    -0.0001243194     0.0000962165    -0.0071846819
   92  C  7  S      0.0001152590    -0.0012264443     0.0009490732    -0.0011635311    -0.0001693331
   93  C  7  S     -0.0034068422     0.0067785981    -0.0028660103     0.0018328292    -0.0247576105
   94  C  7  X      0.0000162763    -0.0001163950     0.0000866016     0.0001094854     0.0000388552
   95  C  7  Y     -0.0000577992     0.0000289904    -0.0000300439    -0.0000896857     0.0004044962
   96  C  7  Z     -0.0000141203     0.0000259010    -0.0000516399     0.0002305977    -0.0009523768
   97  C  7  X      0.0003086600     0.0026864273    -0.0017472055    -0.0005137398    -0.0015240618
   98  C  7  Y      0.0005837803    -0.0022026325    -0.0003367594    -0.0029623161     0.0011547311
   99  C  7  Z      0.0015740813    -0.0024038022     0.0019693330    -0.0005090126     0.0088568218
  100  C  7 XX      0.0000176310    -0.0001621843     0.0001580984    -0.0002663965     0.0000003518
  101  C  7 YY      0.0000093558    -0.0002106992     0.0001669355    -0.0000933980     0.0005456862
  102  C  7 ZZ     -0.0000272665     0.0001664153    -0.0001185982     0.0000756053     0.0015990728
  103  C  7 XY      0.0000172645    -0.0001471841     0.0000331933     0.0000490376     0.0000013413
  104  C  7 XZ     -0.0000469088    -0.0002344594     0.0002877362    -0.0000744473    -0.0000257609
  105  C  7 YZ     -0.0000114305     0.0002483207    -0.0001989163     0.0003109311    -0.0009716314
  106  C  8  S      0.0001934614     0.0113794144    -0.0009787582    -0.0009694099     0.0019317545
  107  C  8  S      0.0021257796     0.0014103302    -0.0011950488     0.0004533355     0.0002953235
  108  C  8  S      0.0026660325     0.0076274860     0.0157014427    -0.0199862608     0.0094798944
  109  C  8  X     -0.0015062383     0.0011716833    -0.0000729374     0.0005305733    -0.0001800582
  110  C  8  Y     -0.0009312303     0.0008039923    -0.0002374928     0.0002036282     0.0000414839
  111  C  8  Z      0.0014421555    -0.0013311043     0.0000491427    -0.0000715582     0.0002571686
  112  C  8  X      0.0262518765     0.0097947246    -0.0147949354     0.0155230861    -0.0054436425
  113  C  8  Y      0.0168054105     0.0069590439    -0.0092668104     0.0115191206    -0.0041034851
  114  C  8  Z     -0.0253738526    -0.0121316728     0.0141049851    -0.0155770456     0.0073003853
  115  C  8 XX     -0.0001439588    -0.0013729937    -0.0001809158    -0.0001767624     0.0000793200
  116  C  8 YY      0.0004390219    -0.0005432101    -0.0001312812    -0.0002610200    -0.0001083879
  117  C  8 ZZ     -0.0001336622    -0.0015907022    -0.0001848539     0.0001206083     0.0003211234
  118  C  8 XY     -0.0008411709    -0.0011232054     0.0001281639    -0.0001762764     0.0000416256
  119  C  8 XZ      0.0012292679     0.0019551883     0.0001124287     0.0002169388     0.0000676781
  120  C  8 YZ      0.0007786507     0.0013681123    -0.0000088600     0.0000281530    -0.0000433805
  121  N  9  S     -0.9881502717    -0.0000454990     0.0000086341    -0.0000120591     0.0000050709
  122  N  9  S      0.0463689165     0.0021251555    -0.0005188548     0.0005919735    -0.0001928452
  123  N  9  S     -0.0527819914    -0.0202770902     0.0138058713    -0.0143190281     0.0051741804
  124  N  9  X      0.0026011317     0.0008285425     0.0000077686     0.0001442927    -0.0001223142
  125  N  9  Y      0.0017653996     0.0005313173    -0.0000220565     0.0000115807    -0.0000054593
  126  N  9  Z     -0.0026585552    -0.0006987943     0.0000114969    -0.0001188124    -0.0000032520
  127  N  9  X      0.0086687151     0.0041347056    -0.0021161455     0.0025727891    -0.0012463666
  128  N  9  Y      0.0060988482     0.0026196897    -0.0017442922     0.0011957715    -0.0004430607
  129  N  9  Z     -0.0091042178    -0.0033101234     0.0023690860    -0.0023477341     0.0005119550
  130  N  9 XX     -0.0029942356     0.0006986309    -0.0001220471     0.0000757103    -0.0000162974
  131  N  9 YY     -0.0033685103     0.0005683499    -0.0000731293     0.0001681262    -0.0000634300
  132  N  9 ZZ     -0.0030115410     0.0007472668    -0.0000948052     0.0001867955    -0.0000702960
  133  N  9 XY      0.0004934681     0.0002010186     0.0000669535    -0.0000138215    -0.0000127668
  134  N  9 XZ     -0.0007284340    -0.0003279066    -0.0000558465     0.0000060616    -0.0000220501
  135  N  9 YZ     -0.0004715978    -0.0002342006    -0.0000804505    -0.0000231226     0.0000292935
  136  C 10  S     -0.0000113086    -0.0000903424    -0.0032559144     0.0003512583    -0.0003491288
  137  C 10  S      0.0003646776    -0.0001428751     0.0010733587     0.0006937095    -0.0002554372
  138  C 10  S      0.0029967236    -0.0009469073    -0.0305818843     0.0074665478    -0.0121454369
  139  C 10  X     -0.0000211599    -0.0001701312    -0.0009952034    -0.0001543110    -0.0000040168
  140  C 10  Y      0.0000236951    -0.0001060620     0.0005841949     0.0001935037     0.0000465057
  141  C 10  Z     -0.0000428741     0.0001833076     0.0000588795    -0.0001097621    -0.0000090130
  142  C 10  X     -0.0019293521     0.0067976891    -0.0042369672    -0.0029305082     0.0039379092
  143  C 10  Y      0.0031530069    -0.0028219969     0.0144895588     0.0005861748    -0.0061169188
  144  C 10  Z      0.0000857247    -0.0008474178     0.0005665929     0.0006824724    -0.0007310102
  145  C 10 XX      0.0000953944     0.0000444196     0.0015798674     0.0000859319    -0.0001045180
  146  C 10 YY      0.0000336472    -0.0001160957     0.0012975003     0.0001661966    -0.0001282441
  147  C 10 ZZ      0.0000475925    -0.0000367587     0.0003745827     0.0001132576     0.0000387297
  148  C 10 XY     -0.0000313789     0.0000520186    -0.0013436638     0.0000541539     0.0000589133
  149  C 10 XZ     -0.0000208453    -0.0001516575    -0.0001941657     0.0000375177     0.0000371488
  150  C 10 YZ     -0.0000058454    -0.0000307803     0.0000966557    -0.0000105059    -0.0000340203
  151  C 11  S     -0.0000068291    -0.0000811952    -0.0002993651     0.0001101905    -0.0000590753
  152  C 11  S      0.0001810521     0.0000628272    -0.0000645223     0.0001838888    -0.0000824398
  153  C 11  S     -0.0002646045    -0.0082684854     0.0162822064    -0.0015445656     0.0005527521
  154  C 11  X     -0.0000525722     0.0001766280    -0.0000917684     0.0000309343     0.0000569253
  155  C 11  Y      0.0000330620    -0.0000248769     0.0002488039    -0.0000373055     0.0000505477
  156  C 11  Z     -0.0000944553    -0.0000624819     0.0001312512     0.0000095010    -0.0000538456
  157  C 11  X      0.0006463525    -0.0000013681     0.0020748208    -0.0011874582    -0.0022330935
  158  C 11  Y     -0.0005504871     0.0038480124    -0.0115887732     0.0008034938     0.0011378825
  159  C 11  Z      0.0003511579     0.0001895145    -0.0005166986    -0.0001669236     0.0004834268
  160  C 11 XX     -0.0000157650    -0.0000900536    -0.0002626532    -0.0000149855     0.0000824936
  161  C 11 YY      0.0000726208    -0.0000969414    -0.0001102080     0.0000169959    -0.0000718422
  162  C 11 ZZ      0.0000250216     0.0000485990     0.0000030041    -0.0000025541     0.0000464657
  163  C 11 XY      0.0000069738     0.0000334813    -0.0000455522     0.0000000087     0.0000314607
  164  C 11 XZ      0.0000064257    -0.0000102994     0.0000574061     0.0000308924    -0.0000174253
  165  C 11 YZ      0.0000153812    -0.0000283288     0.0000235533     0.0000044444    -0.0000129905
  166  C 12  S     -0.0000080971     0.0000698043    -0.0000414653     0.0000795262    -0.0002074357
  167  C 12  S      0.0000187009     0.0001229041     0.0002336822     0.0001282452    -0.0003145321
  168  C 12  S      0.0012171250    -0.0015992633     0.0280952441    -0.0026960793     0.0002710344
  169  C 12  X      0.0000236681    -0.0000749412    -0.0003530340    -0.0000249870    -0.0000536734
  170  C 12  Y     -0.0000307460     0.0001206667     0.0003058290    -0.0000451185    -0.0000629597
  171  C 12  Z     -0.0000060720    -0.0000317504    -0.0000207917    -0.0000082506     0.0000033171
  172  C 12  X      0.0004560820    -0.0015948853     0.0130199611     0.0000058920    -0.0004721459
  173  C 12  Y      0.0013939072    -0.0006795978     0.0047158605    -0.0007627152    -0.0002854635
  174  C 12  Z     -0.0000551640     0.0004293405    -0.0012621865    -0.0000971281     0.0001877783
  175  C 12 XX      0.0000074328     0.0000155656    -0.0000493956     0.0000360421    -0.0000775170
  176  C 12 YY      0.0000140477     0.0000836951    -0.0000188284    -0.0000705717     0.0000168326
  177  C 12 ZZ     -0.0000453082     0.0000853018     0.0000592697     0.0000020963    -0.0000106547
  178  C 12 XY      0.0000402626    -0.0000999222    -0.0000920137    -0.0000346460    -0.0000182529
  179  C 12 XZ     -0.0000103285     0.0000150923     0.0000131600    -0.0000168588     0.0000192739
  180  C 12 YZ     -0.0000105814     0.0000305985    -0.0000257613    -0.0000184039     0.0000138863
  181  C 13  S     -0.0000045373    -0.0000106609    -0.0001198444     0.0000137281    -0.0000190754
  182  C 13  S      0.0000118773     0.0000597564     0.0000857665    -0.0000507168     0.0000951256
  183  C 13  S     -0.0000453947     0.0024576540    -0.0204485779     0.0013716363    -0.0001466765
  184  C 13  X      0.0000141768     0.0000223815     0.0001865026     0.0000068216    -0.0000090242
  185  C 13  Y     -0.0000055987     0.0000101329    -0.0001404817    -0.0000099805     0.0000450164
  186  C 13  Z      0.0000080167     0.0000117489    -0.0000119406     0.0000048983    -0.0000004610
  187  C 13  X     -0.0006311371     0.0007280565    -0.0008192569     0.0003446234     0.0003151053
  188  C 13  Y     -0.0000458924     0.0006547833    -0.0085175309     0.0005888642    -0.0006798988
  189  C 13  Z      0.0000088798    -0.0002320208     0.0003486464    -0.0000222070    -0.0000636058
  190  C 13 XX      0.0000048811     0.0000018445    -0.0000703803    -0.0000023352     0.0000265872
  191  C 13 YY      0.0000153858    -0.0000208506    -0.0000667466    -0.0000056136    -0.0000101767
  192  C 13 ZZ     -0.0000237845     0.0000339262     0.0000427611    -0.0000296166     0.0000619759
  193  C 13 XY     -0.0000119798     0.0000349943     0.0000883858     0.0000074785     0.0000040042
  194  C 13 XZ     -0.0000046186     0.0000087363     0.0000178964    -0.0000057394     0.0000058585
  195  C 13 YZ     -0.0000038697    -0.0000142931    -0.0000035727    -0.0000014960     0.0000005853
  196  C 14  S     -0.0000033278     0.0000110165    -0.0000745682     0.0000176733     0.0000139791
  197  C 14  S     -0.0000044763     0.0000969747    -0.0002792357     0.0000322999     0.0000865435
  198  C 14  S      0.0006114097    -0.0030354143     0.0140399930    -0.0012111656     0.0006269610
  199  C 14  X      0.0000061553    -0.0000441321    -0.0000032676     0.0000022986    -0.0000467945
  200  C 14  Y     -0.0000093202    -0.0000028717    -0.0000511567    -0.0000100632     0.0000287432
  201  C 14  Z      0.0000005347    -0.0000015493     0.0000090703     0.0000053400    -0.0000046038
  202  C 14  X     -0.0001696662     0.0014314594    -0.0051625576     0.0006601901     0.0004155863
  203  C 14  Y     -0.0000465871    -0.0006424244     0.0032742604    -0.0001205160     0.0004675696
  204  C 14  Z      0.0000811873    -0.0000224971     0.0002599353    -0.0001011518     0.0000199483
  205  C 14 XX      0.0000072386     0.0000015287     0.0000018592    -0.0000020797     0.0000065416
  206  C 14 YY      0.0000108114     0.0000067879    -0.0000240020     0.0000016748     0.0000193508
  207  C 14 ZZ     -0.0000249607     0.0000419927    -0.0000597346    -0.0000088539     0.0000498678
  208  C 14 XY      0.0000095743    -0.0000102695     0.0000756639    -0.0000073153    -0.0000056578
  209  C 14 XZ     -0.0000017319    -0.0000001118    -0.0000111583    -0.0000007593     0.0000033859
  210  C 14 YZ      0.0000037800     0.0000042708    -0.0000214901    -0.0000032803     0.0000073094
  211  C 15  S     -0.0000057127    -0.0000036879    -0.0001595490     0.0000352669    -0.0000040331
  212  C 15  S     -0.0000918070    -0.0000934479    -0.0001986212    -0.0000134942     0.0000870514
  213  C 15  S     -0.0002846622     0.0057687291    -0.0170107516     0.0021169624     0.0009754089
  214  C 15  X      0.0000466735    -0.0000476785     0.0001493727    -0.0000021555    -0.0000441341
  215  C 15  Y     -0.0000375722     0.0000370127    -0.0000695955     0.0000041882    -0.0000017498
  216  C 15  Z      0.0000091231     0.0000078445    -0.0000444904    -0.0000005136     0.0000132714
  217  C 15  X     -0.0002376527    -0.0024317508     0.0067325982    -0.0010200503    -0.0000359237
  218  C 15  Y      0.0000548801     0.0005859502    -0.0001483010     0.0004909884     0.0013074086
  219  C 15  Z     -0.0001709247     0.0000816077    -0.0003137855     0.0001687495    -0.0001659579
  220  C 15 XX      0.0000073965     0.0000368879    -0.0000786458     0.0000171860     0.0000104369
  221  C 15 YY     -0.0000353276     0.0000168099    -0.0000464700     0.0000075224     0.0000198258
  222  C 15 ZZ     -0.0000528255    -0.0000206673    -0.0000137119    -0.0000304907     0.0000422622
  223  C 15 XY     -0.0000061992    -0.0000643533     0.0000352743    -0.0000097191    -0.0000262386
  224  C 15 XZ      0.0000180531     0.0000110557    -0.0000241121    -0.0000119939     0.0000150724
  225  C 15 YZ     -0.0000126050    -0.0000023421     0.0000139872     0.0000064468    -0.0000048117
  226  H 16  S      0.0000634355     0.0002417204     0.0004139022     0.0002130958    -0.0000754196
  227  H 16  S      0.0001402757     0.0012811147     0.0009185809     0.0009995683    -0.0006159447
  228  H 17  S      0.0000738463     0.0002564341     0.0009470423    -0.0000277322    -0.0002450479
  229  H 17  S      0.0001253833     0.0010447869     0.0018837228    -0.0005210986    -0.0009484630
  230  H 18  S      0.0001181050    -0.0009797575    -0.0002781167    -0.0033114482     0.0003051757
  231  H 18  S     -0.0000223375    -0.0021913765    -0.0010704063     0.0064506926     0.0016493433
  232  H 19  S      0.0002908013    -0.0003293118    -0.0002731359     0.0000918933     0.0025340126
  233  H 19  S      0.0000628149    -0.0009311815    -0.0014677951     0.0003556081    -0.0074562300
  234  H 20  S      0.0001022119     0.0001209637    -0.0001007993    -0.0004545868     0.0004363156
  235  H 20  S      0.0001463895     0.0008499338    -0.0007913436    -0.0002330511     0.0000290970
  236  H 21  S      0.0000072599    -0.0006453500     0.0004413040     0.0001126005     0.0004512220
  237  H 21  S     -0.0003806263    -0.0007003574     0.0006728935     0.0004655636     0.0002969405
  238  H 22  S      0.0001100951    -0.0002609505     0.0011222993    -0.0000245063    -0.0002375587
  239  H 22  S     -0.0006629581    -0.0004418736     0.0020046007     0.0002508090     0.0000973470
  240  H 23  S      0.0000465834    -0.0000848750     0.0012269402     0.0000548146    -0.0001365402
  241  H 23  S      0.0002807902    -0.0005970982     0.0017068924     0.0003649804    -0.0001245301
  242  H 24  S     -0.0000319772     0.0000237589    -0.0004443765     0.0000400224    -0.0000787531
  243  H 24  S     -0.0000097994    -0.0000408280    -0.0005891919     0.0000683058    -0.0002827836
  244  H 25  S     -0.0000126196    -0.0001081822     0.0003549886    -0.0000429209    -0.0000310817
  245  H 25  S     -0.0000043750    -0.0001833705     0.0003619265    -0.0000218668    -0.0001139911
  246  H 26  S      0.0000042841     0.0000769697    -0.0002523635     0.0000414879    -0.0000908190
  247  H 26  S      0.0002103676     0.0000151028    -0.0002577579     0.0000609563    -0.0003513253

                          6                7                8                9               10
                  -10.6159679928   -10.6144312741   -10.6113227427   -10.5991909692   -10.5800819102
    1  C  1  S     -0.0011654915    -0.0062346159    -0.0092368976     0.0000114757    -0.0035375375
    2  C  1  S      0.0011804375     0.0014207696     0.0014377707     0.0006869737    -0.0021281936
    3  C  1  S     -0.0200185098     0.0237094035     0.0057488508    -0.0030176161     0.0151564213
    4  C  1  X     -0.0003288567    -0.0003264934    -0.0004333543    -0.0000570295     0.0002166854
    5  C  1  Y      0.0000040313     0.0004048144    -0.0000949367     0.0000875696     0.0003405925
    6  C  1  Z      0.0002318161     0.0005061797    -0.0006377967    -0.0000717054    -0.0002579799
    7  C  1  X      0.0019996071     0.0095523583     0.0134712301    -0.0001493565    -0.0318802125
    8  C  1  Y     -0.0062797676    -0.0119794756    -0.0019194280    -0.0006171627     0.0315961061
    9  C  1  Z     -0.0013579440    -0.0083233393     0.0056640648    -0.0018051399     0.0030428317
   10  C  1 XX      0.0001539875    -0.0014953302    -0.0007857665     0.0001142752    -0.0018107965
   11  C  1 YY      0.0003161459     0.0001352350     0.0001337557    -0.0000939156    -0.0013317986
   12  C  1 ZZ     -0.0001306268    -0.0002747219    -0.0009622533     0.0000261296    -0.0002469053
   13  C  1 XY     -0.0001516287    -0.0004471498    -0.0000097550     0.0001134427     0.0014502613
   14  C  1 XZ      0.0001559429    -0.0000729436     0.0010779467     0.0002651746     0.0001660197
   15  C  1 YZ      0.0000051460     0.0000546428     0.0000627569    -0.0001765340    -0.0003281879
   16  C  2  S     -0.0118292183    -0.0003733509    -0.0004451517    -0.0000187369     0.0001587413
   17  C  2  S     -0.0016858518    -0.0002361489    -0.0006864882     0.0008368753     0.0009031751
   18  C  2  S      0.0828789811    -0.0061462495    -0.0112208034    -0.0089057504     0.0019274965
   19  C  2  X     -0.0009329028     0.0002450124     0.0003539333    -0.0000457004    -0.0011296746
   20  C  2  Y     -0.0010020469    -0.0002157536     0.0001805638    -0.0000556725     0.0002567195
   21  C  2  Z      0.0014603366    -0.0000141225    -0.0000245610     0.0000080002     0.0005159820
   22  C  2  X      0.0150159605    -0.0062527280    -0.0156620234    -0.0004736771     0.0299588273
   23  C  2  Y      0.0077739716    -0.0009612068    -0.0086168365    -0.0024740126     0.0193713182
   24  C  2  Z     -0.0164189778     0.0073372673     0.0121146232     0.0000146861    -0.0313324375
   25  C  2 XX     -0.0015074465     0.0001844224    -0.0000871565     0.0000771207     0.0002135869
   26  C  2 YY     -0.0008892800     0.0002892354     0.0001019801     0.0002120146    -0.0001126561
   27  C  2 ZZ     -0.0018519292     0.0002245959     0.0002025533    -0.0002366858     0.0001335670
   28  C  2 XY     -0.0010471926     0.0005274563     0.0001515658     0.0001207399     0.0000277363
   29  C  2 XZ      0.0014355399    -0.0002895991    -0.0002193416     0.0002601158    -0.0000854146
   30  C  2 YZ      0.0008090304    -0.0001114828    -0.0000403327     0.0000172493    -0.0001178762
   31  C  3  S     -0.0009587181     0.0584504200     0.9879102014     0.0118116141     0.0008724399
   32  C  3  S     -0.0011880484     0.0040185340     0.0459389693    -0.0004106038    -0.0023102050
   33  C  3  S      0.0203581301     0.0211276162    -0.0710008100    -0.0064004900    -0.0144806964
   34  C  3  X      0.0001346124     0.0007797694     0.0005934935    -0.0001919627    -0.0008023098
   35  C  3  Y     -0.0000869860     0.0001217059     0.0006790206     0.0009065727     0.0001217973
   36  C  3  Z     -0.0000928731     0.0001136632    -0.0025815644     0.0003031192     0.0008551530
   37  C  3  X      0.0017485450    -0.0029987907     0.0011525914     0.0008538077     0.0001734776
   38  C  3  Y      0.0056982566     0.0012019534    -0.0098343225    -0.0020829747    -0.0058262829
   39  C  3  Z     -0.0062755083    -0.0073247009     0.0139297397    -0.0046451502     0.0064597859
   40  C  3 XX     -0.0002071894    -0.0002467146     0.0007706280     0.0000805388    -0.0002371988
   41  C  3 YY     -0.0000530250     0.0002090742     0.0013123920     0.0018616780    -0.0004389071
   42  C  3 ZZ     -0.0000303636    -0.0012355145     0.0018183786     0.0002429155    -0.0003961986
   43  C  3 XY      0.0000778130    -0.0001607174    -0.0000868112    -0.0004274867    -0.0003227443
   44  C  3 XZ     -0.0001675239    -0.0008937432    -0.0001690147    -0.0001050912     0.0000145319
   45  C  3 YZ     -0.0000417543    -0.0005724703    -0.0001419120     0.0005380023     0.0000227160
   46  C  4  S      0.0095175648     0.9879340239    -0.0587287168    -0.0003444857     0.0008598936
   47  C  4  S      0.0013376853     0.0452656998    -0.0017065503     0.0010497975    -0.0027259340
   48  C  4  S     -0.0080632620    -0.0678026935     0.0338798239    -0.0043145088     0.0040597455
   49  C  4  X      0.0003358907     0.0021481488     0.0000801069     0.0000735685    -0.0010817477
   50  C  4  Y      0.0001436339     0.0014351795    -0.0001883804     0.0001697114    -0.0000321310
   51  C  4  Z     -0.0002627436     0.0006479773    -0.0007756942    -0.0001446045    -0.0001002935
   52  C  4  X     -0.0016285320    -0.0117630887     0.0060321636    -0.0015742308    -0.0008033230
   53  C  4  Y     -0.0034379306    -0.0146718391     0.0047790913    -0.0026618469     0.0019847622
   54  C  4  Z     -0.0018397128    -0.0039653869     0.0078467516    -0.0014471577     0.0006280348
   55  C  4 XX      0.0002233892     0.0007737162    -0.0000666393     0.0002107355    -0.0005815249
   56  C  4 YY      0.0001673773     0.0015654182    -0.0000375151    -0.0000206926    -0.0002937485
   57  C  4 ZZ      0.0001081548     0.0008529071    -0.0016680071     0.0000088678    -0.0003905049
   58  C  4 XY     -0.0000539816     0.0005880893    -0.0002115195     0.0000576205    -0.0001143139
   59  C  4 XZ      0.0000408013     0.0003864640    -0.0007996355    -0.0001280402     0.0000005337
   60  C  4 YZ     -0.0000077215     0.0002001500    -0.0002349637    -0.0002129632     0.0000885004
   61  C  5  S      0.0006933447    -0.0103434166     0.0001144665    -0.0001170451    -0.0003619311
   62  C  5  S     -0.0003925273    -0.0011905008    -0.0009950564     0.0008100282     0.0022352360
   63  C  5  S     -0.0027564844     0.0314581578    -0.0067521238    -0.0012172204    -0.0057521263
   64  C  5  X     -0.0005312138    -0.0002199594    -0.0003009039     0.0001090649     0.0006460785
   65  C  5  Y     -0.0004031093     0.0007149736     0.0000676258    -0.0002149720     0.0001410613
   66  C  5  Z      0.0002302582    -0.0004284848     0.0001872111    -0.0000062754     0.0001440809
   67  C  5  X     -0.0012109169     0.0043127218    -0.0007093524    -0.0007335070    -0.0007613442
   68  C  5  Y     -0.0013201590    -0.0062402021     0.0009814730    -0.0004308706     0.0016629913
   69  C  5  Z      0.0028051621     0.0078825445    -0.0004693867    -0.0021468977    -0.0029533375
   70  C  5 XX     -0.0001856179    -0.0003229046    -0.0001825231     0.0002309612     0.0004485234
   71  C  5 YY     -0.0002189257    -0.0018154837     0.0000215914     0.0001381909     0.0001889361
   72  C  5 ZZ     -0.0000488699    -0.0005745143     0.0003572707    -0.0002362049     0.0003104343
   73  C  5 XY     -0.0000304484    -0.0000869067    -0.0001200258    -0.0001238656     0.0002569742
   74  C  5 XZ      0.0003029530    -0.0000028690     0.0001183895    -0.0000399130    -0.0000247763
   75  C  5 YZ      0.0000122769     0.0009153644    -0.0001372495    -0.0000823985     0.0000489083
   76  C  6  S      0.0017998761    -0.0009398337    -0.0007647264     0.0074487725    -0.0003858041
   77  C  6  S     -0.0007593676    -0.0007383781    -0.0008123309    -0.0007103953     0.0013284011
   78  C  6  S     -0.0018127441    -0.0134540562    -0.0089075331    -0.0057090535     0.0170150003
   79  C  6  X     -0.0003933679    -0.0000387130    -0.0001928746    -0.0000434700     0.0004926222
   80  C  6  Y     -0.0000844277     0.0000970172    -0.0000666175    -0.0002714531    -0.0005660115
   81  C  6  Z      0.0006293181     0.0002017565     0.0001037776     0.0009623864    -0.0003911540
   82  C  6  X     -0.0007069948     0.0005196595    -0.0003321798     0.0014037900     0.0037170304
   83  C  6  Y     -0.0001729969     0.0032127788     0.0026461886    -0.0024227455    -0.0078225249
   84  C  6  Z      0.0001395216     0.0000232372    -0.0027117180    -0.0043898813    -0.0001308622
   85  C  6 XX     -0.0002731689    -0.0001228744    -0.0000262725     0.0000136284     0.0002431693
   86  C  6 YY      0.0001100935     0.0003383153     0.0003402147     0.0003285395     0.0002767543
   87  C  6 ZZ     -0.0003196324    -0.0001440037    -0.0001753388     0.0018281728     0.0001817591
   88  C  6 XY     -0.0001518608     0.0000180541     0.0000525822     0.0000381377    -0.0003110003
   89  C  6 XZ     -0.0001118725     0.0000269322     0.0000207330    -0.0001912701     0.0000744795
   90  C  6 YZ      0.0001094370    -0.0000059087    -0.0002095925    -0.0007574952     0.0000855872
   91  C  7  S      0.0006698710     0.0003225084     0.0115345074    -0.9895697095    -0.0002663566
   92  C  7  S      0.0007407113    -0.0010293635     0.0004604010    -0.0434927162     0.0001931017
   93  C  7  S     -0.0095473829     0.0035045425     0.0268300217     0.0473102853    -0.0004296805
   94  C  7  X      0.0002389354     0.0000750939    -0.0001632148    -0.0002465225     0.0002151249
   95  C  7  Y      0.0002489922     0.0002967936     0.0009067961     0.0004981296    -0.0002992999
   96  C  7  Z     -0.0002365719     0.0000946891     0.0001792022     0.0011135584     0.0001129611
   97  C  7  X     -0.0028136258    -0.0011240949     0.0018362617     0.0004841430    -0.0020507797
   98  C  7  Y      0.0030000532     0.0004850607    -0.0073373234    -0.0013244156    -0.0014897158
   99  C  7  Z      0.0028193508    -0.0031582609    -0.0067075749    -0.0025495724     0.0005913314
  100  C  7 XX      0.0001674447    -0.0002345127    -0.0000221833    -0.0004060066     0.0000714161
  101  C  7 YY      0.0000746772    -0.0003150990    -0.0019764364    -0.0004926111     0.0001834170
  102  C  7 ZZ      0.0001058476     0.0001904435    -0.0000899203    -0.0007157257    -0.0000232968
  103  C  7 XY     -0.0000025057    -0.0000298510     0.0003319930     0.0000334364     0.0000788144
  104  C  7 XZ     -0.0000454034     0.0000207999     0.0000574530     0.0000903266    -0.0000719047
  105  C  7 YZ     -0.0002111905     0.0001763417    -0.0001998556    -0.0001113395     0.0000195699
  106  C  8  S      0.9894078321    -0.0094505619     0.0014791771     0.0006651588     0.0004063271
  107  C  8  S      0.0484115964     0.0001726438    -0.0005101114    -0.0006103018     0.0005930033
  108  C  8  S     -0.0296155921     0.0061798883     0.0149731101     0.0022418715    -0.0251330134
  109  C  8  X      0.0000458332    -0.0001461882    -0.0001214410    -0.0000003151     0.0002532367
  110  C  8  Y     -0.0000388748    -0.0001907198    -0.0000041657    -0.0000414623     0.0004507573
  111  C  8  Z      0.0000705432     0.0000414089     0.0001138522    -0.0000855379    -0.0003370711
  112  C  8  X      0.0476025112    -0.0027647946    -0.0109606873    -0.0037227585     0.0223440517
  113  C  8  Y      0.0323518374    -0.0020476418    -0.0079368247    -0.0016382385     0.0138141719
  114  C  8  Z     -0.0477921222     0.0031572754     0.0121991511     0.0043506991    -0.0219944042
  115  C  8 XX      0.0018135553     0.0000036160    -0.0001589728    -0.0000608173    -0.0000882348
  116  C  8 YY      0.0003744470     0.0001471461    -0.0000964929    -0.0001220148    -0.0001386034
  117  C  8 ZZ      0.0019223870     0.0000004443    -0.0000003177    -0.0000752456    -0.0001331379
  118  C  8 XY      0.0019996848    -0.0000440196     0.0000089604     0.0000501684    -0.0001521364
  119  C  8 XZ     -0.0030789687     0.0001840672    -0.0000405885    -0.0000460251     0.0001621639
  120  C  8 YZ     -0.0020953503     0.0000757562    -0.0000152344    -0.0000017291     0.0001405996
  121  N  9  S      0.0005410121    -0.0000080747     0.0000053849     0.0000056464    -0.0000185293
  122  N  9  S      0.0003649832     0.0000445626    -0.0003255756    -0.0002233937     0.0009062072
  123  N  9  S     -0.0635523110     0.0017653526     0.0100938487     0.0044057817    -0.0208681858
  124  N  9  X     -0.0011511890     0.0000207988    -0.0000380815    -0.0000227425     0.0001101739
  125  N  9  Y     -0.0007852588     0.0000110361     0.0000000010    -0.0000567674     0.0001553715
  126  N  9  Z      0.0011353016    -0.0000416114    -0.0000087765    -0.0000373040    -0.0001370806
  127  N  9  X      0.0138173390    -0.0003420360    -0.0017951102    -0.0008115644     0.0032241020
  128  N  9  Y      0.0091860834    -0.0002497052    -0.0010043329    -0.0008696523     0.0027460041
  129  N  9  Z     -0.0140263066     0.0001916618     0.0014368958     0.0004720776    -0.0034750116
  130  N  9 XX      0.0005867146     0.0000176173    -0.0000319721    -0.0000312186     0.0002475479
  131  N  9 YY      0.0008763139     0.0000217926    -0.0000667382    -0.0000217613     0.0001775611
  132  N  9 ZZ      0.0005865026    -0.0000087226    -0.0000527246    -0.0000796214     0.0002168818
  133  N  9 XY     -0.0003867019     0.0000263669     0.0000124291     0.0000423946    -0.0000347968
  134  N  9 XZ      0.0005873610    -0.0000069755    -0.0000271389    -0.0000053174    -0.0000011890
  135  N  9 YZ      0.0003910888    -0.0000209779    -0.0000128736    -0.0000221040     0.0000517489
  136  C 10  S     -0.0004239510    -0.0009130794    -0.0008691589    -0.0002947137     0.9817095919
  137  C 10  S     -0.0002492441    -0.0004378160    -0.0011121666    -0.0002428226     0.0411672132
  138  C 10  S     -0.0022741550    -0.0160142931     0.0018766887     0.0009290682    -0.0025536215
  139  C 10  X     -0.0000116672     0.0002776458     0.0004305770     0.0000445051     0.0000173905
  140  C 10  Y     -0.0002555944     0.0001586749     0.0000311155    -0.0001173350    -0.0000260754
  141  C 10  Z      0.0001442026     0.0000552145    -0.0002250656    -0.0001218584     0.0000511183
  142  C 10  X     -0.0003903778     0.0085660387    -0.0006812424    -0.0010565790    -0.0172845162
  143  C 10  Y      0.0015861216    -0.0114204696    -0.0097822147     0.0010884623     0.0152666403
  144  C 10  Z      0.0002520207     0.0008198408    -0.0001776546     0.0011092609     0.0015383774
  145  C 10 XX     -0.0001065430    -0.0005057981    -0.0002389616    -0.0000264075     0.0018987421
  146  C 10 YY     -0.0002577902    -0.0000408597    -0.0001446533    -0.0000461512     0.0017799242
  147  C 10 ZZ     -0.0001025825    -0.0000753570    -0.0002216536    -0.0000735219    -0.0009948440
  148  C 10 XY     -0.0000272319     0.0001869355    -0.0000045853    -0.0000354039    -0.0003850415
  149  C 10 XZ      0.0000074674    -0.0000912349    -0.0000135217    -0.0000320566    -0.0003591880
  150  C 10 YZ      0.0000813449     0.0001804504    -0.0002015383     0.0000404199     0.0000087127
  151  C 11  S     -0.0002786919    -0.0000867309     0.0002501548    -0.0000243109     0.0842840939
  152  C 11  S     -0.0002206194    -0.0002672655     0.0003395265     0.0000010151     0.0025040334
  153  C 11  S     -0.0021515200     0.0016701558     0.0038109821    -0.0003496729     0.0111274162
  154  C 11  X      0.0002706439    -0.0001091278    -0.0003614061     0.0000447457     0.0017342959
  155  C 11  Y     -0.0002052433     0.0000849601     0.0001481025    -0.0000204201     0.0004551272
  156  C 11  Z      0.0000535215    -0.0000511913     0.0000927522    -0.0000283298    -0.0002343742
  157  C 11  X     -0.0034606551    -0.0011529486     0.0019145589    -0.0005416278     0.0004024839
  158  C 11  Y      0.0019237816     0.0020718222    -0.0010498893    -0.0002492612    -0.0032518853
  159  C 11  Z     -0.0001039451    -0.0000635699    -0.0004096328    -0.0001623745     0.0001667936
  160  C 11 XX     -0.0000743452     0.0001715349     0.0001995018     0.0000107536    -0.0019543668
  161  C 11 YY     -0.0001334248    -0.0000916757     0.0000851328     0.0000212342    -0.0002111819
  162  C 11 ZZ     -0.0001000698     0.0000189179     0.0001521717    -0.0000158167    -0.0001325187
  163  C 11 XY      0.0002459973    -0.0000416066    -0.0001631756     0.0000648685    -0.0005421478
  164  C 11 XZ      0.0000113118     0.0000121026     0.0000271465     0.0000295335     0.0002093796
  165  C 11 YZ     -0.0000374258     0.0000480442    -0.0000080675     0.0000301781     0.0000459721
  166  C 12  S      0.0000661226    -0.0005720939    -0.0003252536     0.0000966509     0.0892467852
  167  C 12  S     -0.0000380435    -0.0003922596    -0.0000289371     0.0000766393     0.0027356581
  168  C 12  S      0.0018811603    -0.0063332491    -0.0111804547     0.0007189151     0.0102815506
  169  C 12  X      0.0000148489     0.0001748371     0.0001080097    -0.0000123352    -0.0002121594
  170  C 12  Y      0.0000414376    -0.0002594574    -0.0001085528     0.0000597408    -0.0017858229
  171  C 12  Z      0.0000083789     0.0000784935    -0.0000564466     0.0000337115     0.0000771220
  172  C 12  X      0.0004600039    -0.0056695836    -0.0032106652     0.0008383707     0.0023507347
  173  C 12  Y      0.0011618307     0.0004168915    -0.0044488763    -0.0004561604     0.0007870173
  174  C 12  Z     -0.0001955884    -0.0001992360     0.0005552262    -0.0005083728    -0.0002819679
  175  C 12 XX     -0.0000110594    -0.0002294594    -0.0000697073     0.0000173064    -0.0001409354
  176  C 12 YY      0.0000921643    -0.0001079645    -0.0001517389     0.0000150806    -0.0021102624
  177  C 12 ZZ     -0.0000409805    -0.0000142730     0.0000659067     0.0000180827    -0.0001590997
  178  C 12 XY      0.0000614356     0.0000908934     0.0000757549    -0.0000036662    -0.0002639956
  179  C 12 XZ      0.0000016378    -0.0000088769     0.0000066968    -0.0000292857    -0.0000099304
  180  C 12 YZ     -0.0000106918    -0.0000415147    -0.0000172150    -0.0000461591     0.0000810578
  181  C 13  S      0.0000351883     0.0000281386    -0.0001336581    -0.0000332538     0.0235140305
  182  C 13  S      0.0000214842     0.0000415041    -0.0002422391    -0.0000298334     0.0001717386
  183  C 13  S      0.0007278007     0.0060539727     0.0042281194    -0.0007783091    -0.0010033230
  184  C 13  X      0.0000252460    -0.0001004236    -0.0000925772     0.0000157675    -0.0001012030
  185  C 13  Y     -0.0000108971     0.0000998435     0.0000173036    -0.0000194761    -0.0000845757
  186  C 13  Z     -0.0000114893    -0.0000011929     0.0000196725     0.0000020135     0.0000072361
  187  C 13  X      0.0001183271    -0.0010013296     0.0007445247     0.0003857082     0.0029341853
  188  C 13  Y      0.0000656270     0.0021956663     0.0024407397    -0.0002240126     0.0021055644
  189  C 13  Z      0.0000824103     0.0002677835    -0.0002163641     0.0001088369    -0.0002932906
  190  C 13 XX      0.0000199563     0.0000774922     0.0000051388    -0.0000133666     0.0001420579
  191  C 13 YY      0.0000085554     0.0000492931     0.0000081591    -0.0000084219     0.0002261221
  192  C 13 ZZ     -0.0000190861     0.0000402459    -0.0000250573    -0.0000072656    -0.0002312790
  193  C 13 XY     -0.0000003760    -0.0000928631    -0.0000647345     0.0000114715    -0.0000256895
  194  C 13 XZ     -0.0000026697    -0.0000241230     0.0000055920    -0.0000147117    -0.0000427567
  195  C 13 YZ      0.0000046001     0.0000217504     0.0000009396     0.0000074598    -0.0000104145
  196  C 14  S      0.0000413296     0.0000117291    -0.0000668733    -0.0000043174     0.0001203197
  197  C 14  S      0.0000980118     0.0001354933    -0.0000609464    -0.0000075864    -0.0005976715
  198  C 14  S     -0.0005857218    -0.0017807137    -0.0026176077     0.0000204405    -0.0045647479
  199  C 14  X     -0.0000222123    -0.0000126836     0.0000480439     0.0000017954     0.0002516201
  200  C 14  Y     -0.0000201111     0.0000834938     0.0000508043    -0.0000116040    -0.0001696393
  201  C 14  Z      0.0000107258     0.0000204022    -0.0000110870     0.0000132472    -0.0000164281
  202  C 14  X      0.0008664043     0.0007162522     0.0006076229     0.0000914117     0.0000152498
  203  C 14  Y     -0.0000027965    -0.0008377949    -0.0004838968     0.0001399612    -0.0001305398
  204  C 14  Z     -0.0002031066    -0.0001449790    -0.0000537721    -0.0000839571     0.0000276853
  205  C 14 XX      0.0000099118     0.0000084538    -0.0000288518    -0.0000008851    -0.0001325404
  206  C 14 YY      0.0000111922     0.0000189062    -0.0000061823    -0.0000023964    -0.0001161537
  207  C 14 ZZ      0.0000021499     0.0000709953     0.0000236961    -0.0000065569    -0.0002292446
  208  C 14 XY     -0.0000054699    -0.0000144422    -0.0000024134     0.0000018373    -0.0000795098
  209  C 14 XZ     -0.0000004195     0.0000213773    -0.0000028169     0.0000064268    -0.0000039382
  210  C 14 YZ     -0.0000110273     0.0000069402    -0.0000072246     0.0000005563     0.0000088683
  211  C 15  S      0.0001093429    -0.0000165583    -0.0000996234     0.0000147556     0.0041031393
  212  C 15  S     -0.0000113827     0.0002095900     0.0000708294    -0.0000248927    -0.0006524373
  213  C 15  S      0.0041834292     0.0013378394    -0.0024904566     0.0003311011    -0.0015474868
  214  C 15  X     -0.0000669971    -0.0000413610     0.0000452980    -0.0000024587     0.0000986498
  215  C 15  Y      0.0000580209    -0.0000286054    -0.0000712110     0.0000151847     0.0001015361
  216  C 15  Z     -0.0000347933     0.0000315601    -0.0000331486     0.0000164322     0.0000019132
  217  C 15  X     -0.0018386897     0.0003428203     0.0013107924    -0.0001875813    -0.0014329048
  218  C 15  Y      0.0016919624     0.0000121247    -0.0015397094     0.0002534384    -0.0035993445
  219  C 15  Z      0.0003775906    -0.0000612715     0.0000835506     0.0000309412     0.0001242217
  220  C 15 XX      0.0000913994    -0.0000233093    -0.0000899178     0.0000078079     0.0002248069
  221  C 15 YY      0.0000646961     0.0000337350    -0.0000375827     0.0000091281     0.0000986610
  222  C 15 ZZ     -0.0000451565     0.0000990300     0.0000690740    -0.0000152712    -0.0002095520
  223  C 15 XY     -0.0001011371     0.0000169617     0.0000944569    -0.0000126329    -0.0000004356
  224  C 15 XZ     -0.0000309218     0.0000258390    -0.0000043721     0.0000005342    -0.0000314271
  225  C 15 YZ      0.0000094936     0.0000022026    -0.0000011011     0.0000070948    -0.0000129684
  226  H 16  S      0.0002494835    -0.0003091942    -0.0026374934     0.0005310672    -0.0008918799
  227  H 16  S      0.0005518712     0.0000760588     0.0071231290     0.0018085394    -0.0011132974
  228  H 17  S     -0.0002967571    -0.0032914408    -0.0002046222    -0.0003592832    -0.0000502227
  229  H 17  S     -0.0003474027     0.0062968879    -0.0014685254    -0.0006693454    -0.0000541049
  230  H 18  S      0.0001674252     0.0000026877     0.0001847589    -0.0003046701    -0.0002649365
  231  H 18  S      0.0012978120    -0.0006921269     0.0007067287    -0.0005968727    -0.0003181025
  232  H 19  S     -0.0004190691     0.0001739227    -0.0000883144     0.0005344511     0.0002804153
  233  H 19  S      0.0004201341     0.0007388080     0.0001343597     0.0016177284     0.0008585315
  234  H 20  S     -0.0002332131    -0.0005166977    -0.0005121794     0.0009759904    -0.0003637712
  235  H 20  S     -0.0005286946    -0.0002621096    -0.0001120677    -0.0089004029    -0.0006173284
  236  H 21  S      0.0006651583     0.0001496978    -0.0005065119     0.0009366320     0.0004185980
  237  H 21  S      0.0002854799     0.0006964289    -0.0000820034    -0.0088612545     0.0006762185
  238  H 22  S     -0.0001398731    -0.0002346011     0.0002156887    -0.0000778763    -0.0000297233
  239  H 22  S      0.0001556584    -0.0011054987    -0.0007870866     0.0005795105    -0.0003778393
  240  H 23  S      0.0000269593    -0.0005896085    -0.0002261278     0.0001306200    -0.0002542903
  241  H 23  S      0.0001793055    -0.0013228027    -0.0007588864     0.0000827645    -0.0001521532
  242  H 24  S     -0.0000179774     0.0000452503     0.0002097099     0.0000086931     0.0004687104
  243  H 24  S     -0.0000090520    -0.0000798760     0.0003584872     0.0000538090     0.0013418024
  244  H 25  S     -0.0000840985    -0.0000973414    -0.0000028701     0.0000017830     0.0002392021
  245  H 25  S     -0.0001013994    -0.0002307725    -0.0000362842     0.0000142617     0.0006026957
  246  H 26  S      0.0000189998    -0.0001038697    -0.0000055925     0.0000131900     0.0005280584
  247  H 26  S     -0.0000121141    -0.0003408833    -0.0000065387    -0.0000275942     0.0012830112

                         11               12               13               14               15
                  -10.5782417186   -10.5765408624   -10.5762280327   -10.5700433113   -10.5657685833
    1  C  1  S     -0.0000040776     0.0002914361     0.0000397306     0.0001722747     0.0000643269
    2  C  1  S      0.0002152569    -0.0008137934     0.0001260082    -0.0003563725     0.0000344183
    3  C  1  S     -0.0033460633    -0.0045068149    -0.0120949764     0.0003097156    -0.0023107167
    4  C  1  X     -0.0003349710     0.0005319765     0.0001715837    -0.0002826766    -0.0001261317
    5  C  1  Y      0.0002503125     0.0000140022    -0.0004308546     0.0000705953     0.0000881246
    6  C  1  Z      0.0000665861    -0.0001450680    -0.0001167779     0.0000002980     0.0000100306
    7  C  1  X      0.0081616446    -0.0148407279    -0.0049003327     0.0020953252     0.0020120545
    8  C  1  Y     -0.0024759617     0.0018257268     0.0165940228    -0.0026012036    -0.0016958868
    9  C  1  Z     -0.0006506126     0.0026208392     0.0012810967     0.0004438504     0.0003730792
   10  C  1 XX      0.0000774456    -0.0000594651     0.0004395034    -0.0001118642    -0.0000137102
   11  C  1 YY     -0.0002157676     0.0003433182     0.0000845160     0.0000662358    -0.0000272991
   12  C  1 ZZ     -0.0000332937    -0.0001469340     0.0000698450    -0.0001153704    -0.0000187264
   13  C  1 XY      0.0000208061    -0.0000739593    -0.0000576953    -0.0000582182     0.0000088369
   14  C  1 XZ     -0.0000155837    -0.0000164199    -0.0001052025    -0.0000422165    -0.0000163926
   15  C  1 YZ      0.0000120238     0.0000647755    -0.0000973941     0.0000075988     0.0000205557
   16  C  2  S     -0.0000005803    -0.0000715901     0.0000545038    -0.0000044836     0.0000048696
   17  C  2  S     -0.0002268635     0.0001473504     0.0003820845     0.0000886523    -0.0001179541
   18  C  2  S     -0.0025495718     0.0077409864    -0.0061204959    -0.0029971396    -0.0003793782
   19  C  2  X      0.0000911577    -0.0001193129    -0.0002914103     0.0000484746     0.0000235337
   20  C  2  Y      0.0000424349    -0.0001701305     0.0001447049    -0.0000339483     0.0000069255
   21  C  2  Z     -0.0000484889     0.0000082462     0.0001227363    -0.0000691607    -0.0000407506
   22  C  2  X     -0.0049673059     0.0064140633     0.0053158232    -0.0030972024    -0.0018746118
   23  C  2  Y     -0.0035314488     0.0032715257     0.0038420093    -0.0015276358    -0.0017707054
   24  C  2  Z      0.0040197830    -0.0026478546    -0.0077190783     0.0033607024     0.0023204244
   25  C  2 XX     -0.0000543264     0.0000584379    -0.0000081818    -0.0000459031    -0.0000394051
   26  C  2 YY      0.0000468529     0.0000196747    -0.0000197350     0.0000333599     0.0000184719
   27  C  2 ZZ     -0.0000578686     0.0000920304    -0.0000559317     0.0000166449    -0.0000192586
   28  C  2 XY      0.0000494201    -0.0001779764     0.0001022282    -0.0000020784    -0.0000096734
   29  C  2 XZ      0.0000017478    -0.0000072793     0.0000091060     0.0000285071    -0.0000014633
   30  C  2 YZ     -0.0000220984    -0.0000032172     0.0001032714     0.0000180276    -0.0000141947
   31  C  3  S     -0.0001714158     0.0002651438    -0.0002646044    -0.0001188447    -0.0000591457
   32  C  3  S      0.0004849722    -0.0006127421     0.0005903673     0.0003613573     0.0002260308
   33  C  3  S      0.0007704220    -0.0036358643    -0.0082274511    -0.0020834322    -0.0006955426
   34  C  3  X      0.0001283230    -0.0002500696     0.0000964378     0.0000772381     0.0000595889
   35  C  3  Y      0.0000360414     0.0000158636    -0.0000440051     0.0000430229     0.0000210136
   36  C  3  Z     -0.0001138786     0.0002471123     0.0000680411    -0.0000649272    -0.0000391056
   37  C  3  X      0.0007563298    -0.0010382504     0.0003787571    -0.0002221294     0.0000640281
   38  C  3  Y      0.0001680156    -0.0006666126    -0.0027894904    -0.0001411156     0.0001175347
   39  C  3  Z     -0.0007556810     0.0003504950     0.0029455315     0.0004753167     0.0000140152
   40  C  3 XX      0.0000649738    -0.0000226707     0.0001381014     0.0000637810     0.0000330958
   41  C  3 YY      0.0000739886    -0.0002025810     0.0001528342     0.0000551962     0.0000251206
   42  C  3 ZZ      0.0001264461    -0.0000971590     0.0000101168     0.0000661623     0.0000383014
   43  C  3 XY      0.0000307255     0.0000567247    -0.0001391196     0.0000289492     0.0000206679
   44  C  3 XZ     -0.0000622144     0.0000981176     0.0000387710    -0.0000125222    -0.0000119877
   45  C  3 YZ     -0.0000134187    -0.0000448375     0.0001082770    -0.0000098671    -0.0000124367
   46  C  4  S     -0.0000484001     0.0004770815     0.0000656567    -0.0000149936     0.0000091828
   47  C  4  S      0.0001211349    -0.0005012249    -0.0007261720    -0.0000061257    -0.0000116288
   48  C  4  S      0.0040956834    -0.0053474546     0.0097393457     0.0011350152     0.0012258759
   49  C  4  X      0.0001427021    -0.0003633985     0.0000493588     0.0000331947     0.0000216560
   50  C  4  Y      0.0000301909     0.0000859125    -0.0000827769    -0.0000013335     0.0000214258
   51  C  4  Z     -0.0000124588     0.0001167168    -0.0000279559     0.0000206674    -0.0000039070
   52  C  4  X      0.0020963758    -0.0033678346     0.0031970854     0.0005624786     0.0007313424
   53  C  4  Y      0.0005903608    -0.0017038396     0.0006688136     0.0002999916    -0.0000242731
   54  C  4  Z      0.0005366391    -0.0015890590     0.0015292422     0.0004883146     0.0003662825
   55  C  4 XX      0.0001439713    -0.0002851494     0.0000018758     0.0000441003     0.0000385657
   56  C  4 YY      0.0000012757    -0.0000778505    -0.0001000178    -0.0000202084    -0.0000230588
   57  C  4 ZZ     -0.0000015560    -0.0000877160    -0.0001345994    -0.0000033311    -0.0000093385
   58  C  4 XY      0.0000437676     0.0000255489    -0.0001262031     0.0000250878     0.0000207376
   59  C  4 XZ      0.0000443774    -0.0000944633     0.0000295131     0.0000221494     0.0000216860
   60  C  4 YZ      0.0000048258     0.0000204422     0.0000124343     0.0000068999     0.0000135391
   61  C  5  S      0.0000165884    -0.0000419388    -0.0000920220     0.0000325124     0.0000164824
   62  C  5  S     -0.0002206054     0.0001936074     0.0003968321    -0.0002677633    -0.0001769389
   63  C  5  S     -0.0013805158     0.0042023818    -0.0027428754     0.0006905368     0.0005312976
   64  C  5  X     -0.0000568530     0.0000323328     0.0001979947    -0.0000508124    -0.0000396811
   65  C  5  Y     -0.0000074238     0.0000216721     0.0001133382     0.0000142988     0.0000073861
   66  C  5  Z     -0.0000448149     0.0000800828    -0.0000236834    -0.0000335858    -0.0000173080
   67  C  5  X     -0.0006565706     0.0015734741    -0.0006834315     0.0001948628     0.0000309277
   68  C  5  Y      0.0000706703     0.0006002102    -0.0000418777    -0.0000762047    -0.0000337240
   69  C  5  Z     -0.0002001975     0.0014140067    -0.0010430321     0.0001067317     0.0002234513
   70  C  5 XX     -0.0000548311     0.0000573087     0.0001088290    -0.0000357586    -0.0000317806
   71  C  5 YY     -0.0000048663    -0.0000119128     0.0000317064    -0.0000359855    -0.0000099853
   72  C  5 ZZ     -0.0000272559     0.0000666205     0.0000394851    -0.0000397743    -0.0000213159
   73  C  5 XY     -0.0000139823     0.0000500496     0.0000071169    -0.0000058842     0.0000074864
   74  C  5 XZ     -0.0000095232    -0.0000056994    -0.0000110605    -0.0000150719    -0.0000043588
   75  C  5 YZ     -0.0000060222     0.0000129479    -0.0000044929    -0.0000045007    -0.0000076737
   76  C  6  S      0.0000579042    -0.0001739155    -0.0000489366     0.0000086520    -0.0000088902
   77  C  6  S     -0.0002866737     0.0008399878     0.0000403985    -0.0001046142    -0.0000127426
   78  C  6  S     -0.0003729780    -0.0062081867     0.0064721306    -0.0018815383    -0.0015734684
   79  C  6  X     -0.0000742526     0.0000979459     0.0000949925    -0.0000322744    -0.0000182000
   80  C  6  Y      0.0000676509    -0.0000956416    -0.0001459103     0.0000439065     0.0000266892
   81  C  6  Z      0.0000230527    -0.0000108496    -0.0001130361     0.0000369415     0.0000227891
   82  C  6  X      0.0000027426    -0.0006029974     0.0015310921    -0.0002657799    -0.0001644887
   83  C  6  Y      0.0006334074     0.0016426779    -0.0020681835     0.0008079047     0.0007867474
   84  C  6  Z     -0.0000758984    -0.0002941140    -0.0006279648    -0.0002694515    -0.0002216874
   85  C  6 XX     -0.0000259370     0.0000906091     0.0000577419    -0.0000079990     0.0000033871
   86  C  6 YY     -0.0000516273     0.0001163464     0.0000566568    -0.0000117665    -0.0000092803
   87  C  6 ZZ     -0.0000254541     0.0000771751     0.0000150067    -0.0000157880     0.0000009844
   88  C  6 XY      0.0000194425     0.0000260993    -0.0001052240     0.0000232308     0.0000208745
   89  C  6 XZ     -0.0000185791     0.0000195924     0.0000014999    -0.0000106482    -0.0000118893
   90  C  6 YZ     -0.0000105710     0.0000024227     0.0000288212    -0.0000008334    -0.0000051590
   91  C  7  S     -0.0000037101     0.0001299774     0.0000016013    -0.0000197484     0.0000032570
   92  C  7  S      0.0000198731    -0.0003885730     0.0000096471    -0.0000448789    -0.0000373546
   93  C  7  S      0.0002415587     0.0046103560     0.0020081083     0.0015044543     0.0009839894
   94  C  7  X      0.0000091675    -0.0000141692     0.0000332862    -0.0000029309    -0.0000029027
   95  C  7  Y      0.0000012836     0.0000230619    -0.0000888076    -0.0000122239     0.0000059687
   96  C  7  Z     -0.0000101265    -0.0000126383     0.0000045730    -0.0000240418    -0.0000192789
   97  C  7  X     -0.0001356154     0.0004762870    -0.0002048768     0.0002766435     0.0001140010
   98  C  7  Y     -0.0001692887    -0.0004482691    -0.0011912915    -0.0001778278    -0.0000679278
   99  C  7  Z      0.0000803710    -0.0015325559    -0.0000284702    -0.0004346206    -0.0002964929
  100  C  7 XX      0.0000074408    -0.0000791335     0.0000188543    -0.0000003557    -0.0000033859
  101  C  7 YY      0.0000042110    -0.0000005444    -0.0000056910    -0.0000042081    -0.0000049170
  102  C  7 ZZ     -0.0000078554     0.0000074246    -0.0000329245     0.0000089485     0.0000038139
  103  C  7 XY     -0.0000158738     0.0000070276    -0.0000044395    -0.0000186695    -0.0000092781
  104  C  7 XZ     -0.0000011403    -0.0000041066    -0.0000098515     0.0000036464     0.0000005565
  105  C  7 YZ     -0.0000062052     0.0000332024     0.0000235578     0.0000116644     0.0000041418
  106  C  8  S      0.0000772817    -0.0001230945     0.0002157038     0.0001370326     0.0000344126
  107  C  8  S     -0.0002206695     0.0002108050    -0.0000238140    -0.0002229248    -0.0001450292
  108  C  8  S      0.0043358325    -0.0057349933    -0.0038735577     0.0043632166     0.0019518030
  109  C  8  X     -0.0000225053     0.0000163223     0.0000938502    -0.0000750729    -0.0000233956
  110  C  8  Y     -0.0000149383    -0.0000341253     0.0002734186     0.0000966022    -0.0000160278
  111  C  8  Z      0.0000420579    -0.0000688541    -0.0000116608    -0.0000230239    -0.0000049696
  112  C  8  X     -0.0039354120     0.0040453211     0.0032609065    -0.0023036772    -0.0018738083
  113  C  8  Y     -0.0024273211     0.0027782699     0.0014215779    -0.0022782546    -0.0011286079
  114  C  8  Z      0.0041281102    -0.0048383367    -0.0030801372     0.0026473141     0.0019060220
  115  C  8 XX     -0.0000229709     0.0000462485    -0.0000776385    -0.0000052813    -0.0000002708
  116  C  8 YY     -0.0000369265     0.0000646177    -0.0000760430    -0.0000324106    -0.0000225454
  117  C  8 ZZ      0.0000141805    -0.0000775744    -0.0000465894    -0.0000439767    -0.0000175881
  118  C  8 XY      0.0000180247    -0.0000335952    -0.0000264825     0.0000231547     0.0000050164
  119  C  8 XZ     -0.0000302368     0.0000433058    -0.0000445334    -0.0000584804    -0.0000139513
  120  C  8 YZ     -0.0000066348     0.0000005590     0.0000619704    -0.0000408155    -0.0000116053
  121  N  9  S      0.0000034530    -0.0000021235    -0.0000073173    -0.0000012007     0.0000020644
  122  N  9  S     -0.0001602371     0.0001226259     0.0002284985    -0.0000034778    -0.0000852494
  123  N  9  S      0.0038348102    -0.0037602321    -0.0031803134     0.0016710086     0.0018564068
  124  N  9  X     -0.0000161285     0.0000289443    -0.0000515036    -0.0000250602    -0.0000034512
  125  N  9  Y     -0.0000122159     0.0000054717     0.0000761925     0.0000168415    -0.0000083296
  126  N  9  Z      0.0000101189     0.0000059003    -0.0000774473    -0.0000031016     0.0000087535
  127  N  9  X     -0.0006243032     0.0006752490     0.0001932702    -0.0003621185    -0.0002877939
  128  N  9  Y     -0.0004891234     0.0004167140     0.0007549476     0.0000600913    -0.0002505726
  129  N  9  Z      0.0005942901    -0.0004437980    -0.0006867972     0.0001756162     0.0003070719
  130  N  9 XX     -0.0000326750     0.0000120992     0.0001049964     0.0000268382    -0.0000176764
  131  N  9 YY     -0.0000319834     0.0000193152     0.0000598779     0.0000020186    -0.0000192014
  132  N  9 ZZ     -0.0000331719     0.0000266394     0.0000772555     0.0000023807    -0.0000197772
  133  N  9 XY      0.0000074194     0.0000022060    -0.0000146745    -0.0000147288     0.0000052147
  134  N  9 XZ     -0.0000030354    -0.0000068962    -0.0000145857     0.0000015189    -0.0000025704
  135  N  9 YZ     -0.0000087692    -0.0000040177     0.0000604004     0.0000253273    -0.0000067330
  136  C 10  S      0.0409983757    -0.0758708764    -0.0908794344    -0.0006054876    -0.0006442635
  137  C 10  S      0.0021886560    -0.0040479153    -0.0051471493     0.0002616461     0.0002841058
  138  C 10  S     -0.0027573306     0.0236316012     0.0285811024     0.0044885882     0.0018242534
  139  C 10  X      0.0002783270     0.0002761073    -0.0012120587    -0.0002815547     0.0002030937
  140  C 10  Y     -0.0000527704     0.0013601371    -0.0002143517    -0.0003597480    -0.0001439504
  141  C 10  Z     -0.0000140622    -0.0000430326     0.0000755659     0.0000209085    -0.0000189348
  142  C 10  X     -0.0047996658     0.0032886364    -0.0195541026     0.0051349449    -0.0000490679
  143  C 10  Y     -0.0099916190     0.0167159092    -0.0030447166     0.0035936920    -0.0006727646
  144  C 10  Z      0.0004820195    -0.0007776255     0.0019491378    -0.0007896205    -0.0001449751
  145  C 10 XX     -0.0002232014    -0.0001466066    -0.0022602343    -0.0004579158     0.0001205126
  146  C 10 YY      0.0002264178    -0.0024317127    -0.0006191164    -0.0002882810     0.0001474849
  147  C 10 ZZ     -0.0000370202     0.0000381720    -0.0000009972     0.0000077616     0.0000882744
  148  C 10 XY      0.0001692664    -0.0006003891    -0.0010081055    -0.0000081360     0.0001088775
  149  C 10 XZ      0.0000160056     0.0000612532     0.0002581750     0.0000522012     0.0000045670
  150  C 10 YZ     -0.0000273923     0.0001060526     0.0000882402    -0.0000110909    -0.0000202996
  151  C 11  S      0.0145057735    -0.0752916982     0.9815519039     0.0560322451    -0.0017011835
  152  C 11  S      0.0011511834    -0.0034133834     0.0407648357     0.0037491107     0.0002496807
  153  C 11  S      0.0081847153    -0.0108145271    -0.0200773329    -0.0195255381     0.0059038119
  154  C 11  X     -0.0000352238    -0.0001569746    -0.0011735866     0.0012771056    -0.0003917545
  155  C 11  Y     -0.0001001485    -0.0001277620    -0.0009564052    -0.0013267508     0.0002067310
  156  C 11  Z      0.0000197148    -0.0000030249     0.0001556998    -0.0001142802     0.0000338832
  157  C 11  X     -0.0025882762     0.0078979181    -0.0040992693     0.0038440868     0.0038444144
  158  C 11  Y      0.0009710499    -0.0025171437    -0.0023562044     0.0019702475    -0.0001768011
  159  C 11  Z      0.0002208246    -0.0005709890     0.0003616802    -0.0002344189    -0.0003228940
  160  C 11 XX      0.0001943782     0.0000983469     0.0021274740     0.0014277648    -0.0003656136
  161  C 11 YY     -0.0000050810     0.0002353582     0.0008119570     0.0010051211    -0.0003206131
  162  C 11 ZZ      0.0001121364     0.0000527251    -0.0011516789    -0.0000672933     0.0000296115
  163  C 11 XY     -0.0001371072     0.0002502121    -0.0000845474    -0.0010827362     0.0001522596
  164  C 11 XZ     -0.0000120190    -0.0000169664    -0.0003429200    -0.0001384670     0.0000346765
  165  C 11 YZ      0.0000116578    -0.0000291653    -0.0000514367     0.0000620831    -0.0000063232
  166  C 12  S     -0.2102250220     0.9605058374     0.0693239253    -0.0025087796    -0.0000666542
  167  C 12  S     -0.0073918246     0.0402999796     0.0024461639     0.0003723543     0.0003521320
  168  C 12  S     -0.0130433513    -0.0243418699    -0.0148584206     0.0043909663     0.0048095310
  169  C 12  X      0.0012290353     0.0011716349     0.0002055140     0.0001177066    -0.0001959057
  170  C 12  Y     -0.0014713887     0.0007540397     0.0003233790     0.0001479239     0.0003148038
  171  C 12  Z     -0.0000673836    -0.0000773957    -0.0000711053    -0.0000205325     0.0000038549
  172  C 12  X     -0.0013912911    -0.0001138698     0.0044842281    -0.0005945147     0.0006570307
  173  C 12  Y     -0.0051299981     0.0047709399    -0.0077311447    -0.0000299831    -0.0043477594
  174  C 12  Z      0.0002947052    -0.0002167597    -0.0000613329     0.0001443130     0.0001036760
  175  C 12 XX      0.0009636189     0.0010476211     0.0003103343     0.0000544797    -0.0003073314
  176  C 12 YY      0.0005773303     0.0022951730     0.0003886386     0.0002257413    -0.0003039782
  177  C 12 ZZ      0.0002262765    -0.0011426707    -0.0001610768     0.0001175781     0.0000148876
  178  C 12 XY     -0.0009811746    -0.0006024123     0.0002625219    -0.0000751306     0.0001084535
  179  C 12 XZ     -0.0000445584    -0.0001869090    -0.0000687626     0.0000166783     0.0000372834
  180  C 12 YZ      0.0000708027    -0.0000393015    -0.0000418934     0.0000097683     0.0000045451
  181  C 13  S     -0.9658259802    -0.2133930222    -0.0043249552     0.0042071221     0.0265108627
  182  C 13  S     -0.0392579834    -0.0099274151    -0.0011825665     0.0007650341     0.0025228017
  183  C 13  S      0.0303560814     0.0188824263    -0.0011458966     0.0020753448    -0.0179941180
  184  C 13  X     -0.0007155107     0.0014088956     0.0000353983    -0.0001361583     0.0018742630
  185  C 13  Y     -0.0007257486    -0.0015742122    -0.0003639387     0.0000521742     0.0006992430
  186  C 13  Z      0.0000980402    -0.0000869367     0.0000206362     0.0000123415    -0.0001896168
  187  C 13  X      0.0023045532    -0.0005612538     0.0017538476     0.0029568361     0.0007397847
  188  C 13  Y      0.0040087406     0.0004268988     0.0017996685    -0.0018155939    -0.0020343890
  189  C 13  Z     -0.0003552414     0.0001104658    -0.0002812100    -0.0002536108    -0.0000034553
  190  C 13 XX     -0.0013169904    -0.0017548508    -0.0003005527    -0.0001927648     0.0020753452
  191  C 13 YY     -0.0004381230    -0.0011133054    -0.0001414416    -0.0001776115     0.0004157510
  192  C 13 ZZ      0.0011003794     0.0002865478    -0.0002608444     0.0000300663    -0.0000442714
  193  C 13 XY      0.0000049994     0.0011092633     0.0000687460    -0.0000066157     0.0005480660
  194  C 13 XZ      0.0002497870     0.0001692418     0.0000037941     0.0000250867    -0.0002353783
  195  C 13 YZ      0.0000432601    -0.0000411417    -0.0000196224     0.0000073385    -0.0000652279
  196  C 14  S     -0.0259459279    -0.0060494273     0.0024135789    -0.0726468379    -0.9866082828
  197  C 14  S      0.0003936889    -0.0003261167    -0.0004912544    -0.0016843074    -0.0410695542
  198  C 14  S     -0.0141286356    -0.0065558569    -0.0023533380    -0.0137012603     0.0359133390
  199  C 14  X     -0.0017714157    -0.0006557341     0.0001841610     0.0004086519     0.0009724316
  200  C 14  Y     -0.0005080109    -0.0003745159     0.0001246316     0.0019000810    -0.0009745988
  201  C 14  Z      0.0001713226     0.0000698990    -0.0000185568    -0.0000956231    -0.0000678770
  202  C 14  X      0.0008611011     0.0007146949    -0.0018009694     0.0009554591    -0.0032913807
  203  C 14  Y     -0.0013192404     0.0013608262    -0.0001166149    -0.0007539131     0.0030495031
  204  C 14  Z     -0.0000242475    -0.0001186157     0.0001878419    -0.0000186079     0.0002076647
  205  C 14 XX      0.0017479638     0.0007589936     0.0001474534     0.0003164621    -0.0010720412
  206  C 14 YY      0.0004599211     0.0002448435     0.0002714219     0.0020225503    -0.0012905124
  207  C 14 ZZ      0.0000188265    -0.0000440389    -0.0000795043     0.0000665079     0.0012452633
  208  C 14 XY      0.0007052753     0.0002343513     0.0000309632     0.0005119686    -0.0006937322
  209  C 14 XZ     -0.0002027380    -0.0000855985    -0.0000285701    -0.0000430742     0.0002671191
  210  C 14 YZ     -0.0000790097    -0.0000287226    -0.0000171202    -0.0001081084     0.0001445278
  211  C 15  S     -0.0009365223    -0.0071665800     0.0553519375    -0.9854810766     0.0728908779
  212  C 15  S      0.0006669726    -0.0009124734     0.0009420902    -0.0403726598     0.0043897213
  213  C 15  S      0.0030024504    -0.0007529297     0.0080809295     0.0335079367    -0.0192427302
  214  C 15  X     -0.0000729284     0.0001049681     0.0015326930     0.0010681438    -0.0005147401
  215  C 15  Y      0.0001694353     0.0002607990    -0.0013878425     0.0004005189    -0.0019521961
  216  C 15  Z     -0.0000021021    -0.0000143767    -0.0001071877    -0.0001270098     0.0001050690
  217  C 15  X      0.0025437841    -0.0013250720     0.0007338955    -0.0036854251     0.0022735683
  218  C 15  Y     -0.0021396372    -0.0025442337     0.0007167718    -0.0025094602    -0.0003052648
  219  C 15  Z     -0.0001647488     0.0001578538    -0.0000672603     0.0003416862    -0.0002081252
  220  C 15 XX     -0.0001857363    -0.0000242512    -0.0011968328    -0.0007484648     0.0003419981
  221  C 15 YY     -0.0002555523    -0.0001721253    -0.0011771549    -0.0015608966     0.0022711653
  222  C 15 ZZ      0.0000992526    -0.0002355377    -0.0000683625     0.0011366781    -0.0001025192
  223  C 15 XY     -0.0000056059    -0.0000810118     0.0011185920     0.0004433702     0.0002965459
  224  C 15 XZ      0.0000271117    -0.0000156436     0.0000922680     0.0002022976    -0.0000570679
  225  C 15 YZ      0.0000111932     0.0000018166    -0.0000685412     0.0000427828    -0.0001087189
  226  H 16  S      0.0000038922    -0.0000848691    -0.0000351912     0.0000597028     0.0000554198
  227  H 16  S      0.0003906994     0.0005763698    -0.0005300739     0.0000810848     0.0001373658
  228  H 17  S     -0.0001037872    -0.0001325757    -0.0001179381     0.0000282376    -0.0000562471
  229  H 17  S      0.0004308986    -0.0016781970    -0.0005952538     0.0001418544     0.0001544450
  230  H 18  S      0.0000051841     0.0000671536    -0.0000530082     0.0000052569     0.0000110194
  231  H 18  S     -0.0000134310     0.0001518167    -0.0000745351    -0.0000374952    -0.0000004582
  232  H 19  S     -0.0000653358     0.0000450734    -0.0000889107    -0.0000429583    -0.0000367252
  233  H 19  S     -0.0001994092     0.0002218353     0.0000081859    -0.0000476948    -0.0001030142
  234  H 20  S     -0.0000353825    -0.0000785473    -0.0001268994     0.0000004948    -0.0000123975
  235  H 20  S     -0.0000490220    -0.0001814772    -0.0001713853    -0.0000071001    -0.0000196918
  236  H 21  S      0.0000201225    -0.0001450088     0.0000204431    -0.0000712509    -0.0000363254
  237  H 21  S     -0.0000314726    -0.0001692969    -0.0000490001    -0.0000832910    -0.0000622190
  238  H 22  S     -0.0004138469     0.0007250769    -0.0022073639     0.0000304072    -0.0003853153
  239  H 22  S     -0.0011086633     0.0015507621     0.0081393098     0.0016968256    -0.0010853496
  240  H 23  S      0.0007038582    -0.0023330592     0.0005275266    -0.0002389065    -0.0003539169
  241  H 23  S     -0.0004339322     0.0082850887     0.0029208527    -0.0008190330    -0.0010770750
  242  H 24  S      0.0029075597     0.0002547090     0.0004483195    -0.0003927720     0.0001659271
  243  H 24  S     -0.0061189871    -0.0033786723     0.0008225206    -0.0006048977     0.0020114687
  244  H 25  S      0.0002361047     0.0003875477     0.0003955419     0.0004628932     0.0028277065
  245  H 25  S      0.0013833858     0.0010354420     0.0007961412     0.0012563195    -0.0069580285
  246  H 26  S     -0.0004896080     0.0003793299    -0.0004725238     0.0028713159     0.0000219668
  247  H 26  S     -0.0009563231     0.0007737471    -0.0013479709    -0.0066768873     0.0022720752

                         16               17               18               19               20
                   -1.0616986249    -0.9856287018    -0.9357925416    -0.8903332300    -0.8409507614
    1  C  1  S      0.1039268656    -0.0168025537    -0.0473172394    -0.0917458259     0.0724409412
    2  C  1  S     -0.1973211144     0.0315397703     0.0897374757     0.1877709899    -0.1442111124
    3  C  1  S     -0.0241273823     0.0104048942     0.0516596783     0.0035458870    -0.0462741509
    4  C  1  X      0.0716132795    -0.0200098843     0.0249144338    -0.0722294213    -0.0526537465
    5  C  1  Y     -0.0381546288    -0.0020148310    -0.0379767649    -0.0440613013     0.0107112133
    6  C  1  Z     -0.0058432565     0.0098962618     0.0050233996     0.0556102612     0.0542100618
    7  C  1  X      0.0094909700     0.0412471247     0.0312062585     0.0278927816     0.0295155855
    8  C  1  Y     -0.0077596276    -0.0375639294    -0.0378344554    -0.0576579677    -0.0313358478
    9  C  1  Z      0.0041558104    -0.0052920122     0.0030700075     0.0209104221     0.0093096916
   10  C  1 XX     -0.0174167526     0.0036601360     0.0073719840     0.0188921602    -0.0100420868
   11  C  1 YY     -0.0112763146     0.0005208338     0.0046282661     0.0041936814    -0.0116082006
   12  C  1 ZZ     -0.0058116957     0.0011813081     0.0024279903     0.0087148592    -0.0044218902
   13  C  1 XY      0.0067173230    -0.0007034995    -0.0022612350     0.0009445850     0.0034826277
   14  C  1 XZ      0.0024945081    -0.0009906606    -0.0019161356    -0.0067483393    -0.0024450832
   15  C  1 YZ      0.0024929299     0.0003583409     0.0000505055     0.0012537398     0.0044764043
   16  C  2  S      0.1102039451     0.0229744540     0.0204811566     0.0929819723     0.0863046003
   17  C  2  S     -0.2089053131    -0.0475294232    -0.0402867794    -0.1889191912    -0.1754016625
   18  C  2  S     -0.0204701173    -0.2059304560    -0.0269336884    -0.0626277665    -0.0728703579
   19  C  2  X      0.0672675168    -0.0279884196     0.0295725735     0.0690112686    -0.0128082500
   20  C  2  Y      0.0220026606    -0.0218373861    -0.0190335383    -0.0673586331     0.0241091983
   21  C  2  Z     -0.0313743772     0.0279418543    -0.0024619407     0.0096338362     0.0329090322
   22  C  2  X      0.0192109243    -0.0987489470    -0.0069146324    -0.0320215744    -0.0316254630
   23  C  2  Y      0.0105394768    -0.0708247276    -0.0228509510    -0.0715407788    -0.0106729088
   24  C  2  Z     -0.0136841898     0.1137120592     0.0183904333     0.0564503940     0.0348296515
   25  C  2 XX     -0.0171903781    -0.0033991853    -0.0049557401    -0.0189958429    -0.0133055317
   26  C  2 YY     -0.0109484979    -0.0014724537    -0.0003309468    -0.0056929153    -0.0119206325
   27  C  2 ZZ     -0.0086712335    -0.0029639218    -0.0016875153    -0.0075939036    -0.0064016620
   28  C  2 XY     -0.0027131106    -0.0010769556     0.0002851360     0.0038006641    -0.0013598818
   29  C  2 XZ      0.0070859826     0.0024681933     0.0015546018     0.0041554642     0.0011284863
   30  C  2 YZ      0.0047289293     0.0016319297    -0.0007635647    -0.0017428340     0.0040490750
   31  C  3  S      0.0940663884    -0.0245874606    -0.0131265109    -0.1202124716    -0.0792852191
   32  C  3  S     -0.1725961229     0.0516798024     0.0284572069     0.2428179976     0.1528833934
   33  C  3  S     -0.0521392892     0.0033138251    -0.0082333130     0.0427003709     0.1133159663
   34  C  3  X     -0.0079793908     0.0014030049     0.0123314633     0.0179295392    -0.0305654729
   35  C  3  Y     -0.0228701378     0.0031103175    -0.0163292119    -0.0336728680     0.0634973329
   36  C  3  Z      0.0743115666    -0.0180782199    -0.0115161587    -0.0773890437     0.0225053105
   37  C  3  X     -0.0010427079     0.0030524798     0.0029152148     0.0046245190    -0.0117978518
   38  C  3  Y     -0.0136884962    -0.0027018163    -0.0057584369    -0.0019292526     0.0526007746
   39  C  3  Z      0.0189341193    -0.0008504107    -0.0003218028    -0.0063128309    -0.0049586168
   40  C  3 XX     -0.0033275896     0.0018495705     0.0020082221     0.0094184538     0.0035544556
   41  C  3 YY     -0.0105648865     0.0031283053     0.0002347672     0.0118271607     0.0174660887
   42  C  3 ZZ     -0.0173386105     0.0048732543     0.0026532465     0.0223701560     0.0089795014
   43  C  3 XY      0.0008942256    -0.0002249600    -0.0000693626    -0.0007263148    -0.0019201077
   44  C  3 XZ      0.0017623435    -0.0002881018    -0.0013689637    -0.0026549671     0.0014458188
   45  C  3 YZ      0.0039434735    -0.0003432192     0.0009872611     0.0020769380    -0.0009361243
   46  C  4  S      0.0983104904    -0.0223238321    -0.0067909815    -0.0875641355    -0.0005805380
   47  C  4  S     -0.1842835802     0.0446977505     0.0148687717     0.1765355308     0.0001087492
   48  C  4  S     -0.0249391536     0.0127530707     0.0061364038     0.0558700867     0.0026855953
   49  C  4  X     -0.0584227867     0.0128739586     0.0148496141     0.0663659990    -0.0187389715
   50  C  4  Y     -0.0598470598     0.0089842995    -0.0141462645    -0.0157621171     0.0045024225
   51  C  4  Z     -0.0226381391     0.0100824109     0.0095248935     0.0693041418     0.0450024462
   52  C  4  X     -0.0059687137     0.0038394302     0.0040126839     0.0175969855    -0.0003833509
   53  C  4  Y     -0.0065753039    -0.0001706985    -0.0041865987    -0.0101782682     0.0002747685
   54  C  4  Z     -0.0004920537     0.0051024342     0.0045770939     0.0227889004     0.0105225586
   55  C  4 XX     -0.0110353602     0.0028963526     0.0028291124     0.0146140300    -0.0039991848
   56  C  4 YY     -0.0145506740     0.0027857367    -0.0011928236     0.0055687294    -0.0001575538
   57  C  4 ZZ     -0.0071827405     0.0023424769     0.0009153337     0.0115790777     0.0031728296
   58  C  4 XY     -0.0074230625     0.0009800217    -0.0002556935     0.0027872385    -0.0011284724
   59  C  4 XZ     -0.0048044804     0.0016961863     0.0010269818     0.0082517512     0.0025948221
   60  C  4 YZ     -0.0008314289     0.0007311868     0.0005271057     0.0036163989     0.0036141274
   61  C  5  S      0.1047423785    -0.0091675014     0.0305309175     0.0783244136     0.0279883044
   62  C  5  S     -0.1964977403     0.0114139607    -0.0606189261    -0.1602641890    -0.0606138871
   63  C  5  S     -0.0337219979     0.0340216346    -0.0107648487    -0.0410928895    -0.0241437448
   64  C  5  X     -0.0656907681    -0.0006141351    -0.0159359806    -0.0540593214    -0.0389001791
   65  C  5  Y      0.0040242892    -0.0074246237    -0.0166263525    -0.0845863747     0.0051590906
   66  C  5  Z     -0.0612484731     0.0104716071    -0.0141708671    -0.0168671623     0.0247027235
   67  C  5  X     -0.0089951107     0.0069214270    -0.0013077875    -0.0099363130    -0.0101050833
   68  C  5  Y      0.0015594489     0.0006405120    -0.0051365077    -0.0276193568     0.0010194345
   69  C  5  Z     -0.0083938896     0.0035238439    -0.0020177255    -0.0012615682     0.0016642810
   70  C  5 XX     -0.0127021060    -0.0004625526    -0.0036500520    -0.0128006560    -0.0096157965
   71  C  5 YY     -0.0096308818     0.0008516660    -0.0028928564    -0.0070591844    -0.0033003529
   72  C  5 ZZ     -0.0127346558     0.0013062608    -0.0039654888    -0.0085804022     0.0004148720
   73  C  5 XY     -0.0001972585    -0.0004700220    -0.0017199456    -0.0068477721     0.0003215685
   74  C  5 XZ     -0.0096659890     0.0007368701    -0.0022874767    -0.0052013081    -0.0017115094
   75  C  5 YZ      0.0022849785    -0.0006596187    -0.0009851215    -0.0057723857     0.0012788165
   76  C  6  S      0.0999083980    -0.0055455048     0.0395079140     0.1172744007    -0.0428459135
   77  C  6  S     -0.1843278827     0.0083724208    -0.0782826196    -0.2372984181     0.0766910646
   78  C  6  S     -0.0424578723    -0.0276885050    -0.0144408677    -0.0421863449     0.0819889496
   79  C  6  X     -0.0177076182    -0.0058894981    -0.0035562056    -0.0212388448    -0.0262576102
   80  C  6  Y      0.0750893177    -0.0086018156     0.0192491307     0.0364554143    -0.0085154703
   81  C  6  Z      0.0267426600     0.0068247703     0.0138947874     0.0720457440     0.0921599967
   82  C  6  X     -0.0029888709    -0.0004459366     0.0020679490    -0.0026493340    -0.0089609683
   83  C  6  Y      0.0175411976     0.0204844144     0.0044315370     0.0072970260    -0.0238101419
   84  C  6  Z     -0.0014075531    -0.0006915003    -0.0035279809     0.0045350613     0.0454432516
   85  C  6 XX     -0.0041913087    -0.0002680378    -0.0025478945    -0.0098599532     0.0002045248
   86  C  6 YY     -0.0182686114     0.0012551580    -0.0061268741    -0.0161268416     0.0069857310
   87  C  6 ZZ     -0.0104643701     0.0005716624    -0.0054063136    -0.0166669197     0.0085169883
   88  C  6 XY      0.0031323149     0.0006058912     0.0005807186     0.0028365790     0.0015857065
   89  C  6 XZ      0.0017845206     0.0003405211     0.0005304270     0.0025887076     0.0011396937
   90  C  6 YZ     -0.0023927984    -0.0004939350    -0.0012197641    -0.0059962999    -0.0073221634
   91  C  7  S      0.0591620076    -0.0128982587     0.0151707313    -0.0010446818    -0.1413565442
   92  C  7  S     -0.1077143623     0.0237597854    -0.0294381300     0.0021572364     0.2814652277
   93  C  7  S     -0.0026733852     0.0218840494     0.0055925520     0.0015183300    -0.0263483169
   94  C  7  X     -0.0088025486     0.0009439081     0.0006275016     0.0036430878    -0.0000576500
   95  C  7  Y      0.0203272031    -0.0066607633    -0.0052691422    -0.0475004831    -0.0216061343
   96  C  7  Z      0.0437208116    -0.0065792986     0.0124758469     0.0239061611    -0.0249182482
   97  C  7  X     -0.0004652543    -0.0009346576     0.0001559661     0.0002254052    -0.0053231246
   98  C  7  Y      0.0008817147    -0.0058274352    -0.0045593720    -0.0164461875     0.0096060186
   99  C  7  Z      0.0030226724    -0.0090733169     0.0004637951     0.0070063041     0.0257523789
  100  C  7 XX     -0.0042481678     0.0010347393    -0.0015036834     0.0002191354     0.0193779718
  101  C  7 YY     -0.0060766619     0.0016833329    -0.0008391039     0.0041998978     0.0177884630
  102  C  7 ZZ     -0.0100800858     0.0018665752    -0.0032403589    -0.0040509192     0.0182056032
  103  C  7 XY      0.0007012640    -0.0002583457    -0.0004155992    -0.0013023544     0.0003894386
  104  C  7 XZ      0.0013225690     0.0001481033     0.0000516021     0.0002716409     0.0005285327
  105  C  7 YZ     -0.0027297432     0.0008767678     0.0003038008     0.0035844098     0.0020051092
  106  C  8  S      0.0351788535     0.1894422605    -0.0003641261     0.0090089737     0.0219566581
  107  C  8  S     -0.0636156425    -0.3690076396    -0.0007656325    -0.0187125633    -0.0452282667
  108  C  8  S     -0.0326958404     0.0016190678     0.0196989906     0.0510823728     0.0225054039
  109  C  8  X      0.0090562132    -0.1246991953     0.0110248261     0.0624795560     0.0599841126
  110  C  8  Y      0.0044816158    -0.0848633577     0.0028322792     0.0302975142     0.0452477277
  111  C  8  Z     -0.0069885040     0.1257565638    -0.0078701731    -0.0553283673    -0.0590679050
  112  C  8  X      0.0119076496    -0.1744499193    -0.0150576890    -0.0305120306    -0.0142734950
  113  C  8  Y      0.0057097644    -0.1138410347    -0.0104084376    -0.0177176419    -0.0077623298
  114  C  8  Z     -0.0110728123     0.1703935347     0.0156393539     0.0315623265     0.0123245492
  115  C  8 XX     -0.0031310689    -0.0195658325    -0.0003603276    -0.0025232525    -0.0031989884
  116  C  8 YY     -0.0013674501    -0.0113670010     0.0001227132    -0.0002593894    -0.0026414404
  117  C  8 ZZ     -0.0023848046    -0.0197151818    -0.0000200572    -0.0010946194    -0.0024661844
  118  C  8 XY     -0.0017472105    -0.0112150998     0.0000800030    -0.0001240767    -0.0014428902
  119  C  8 XZ      0.0028391914     0.0174777091     0.0000588265     0.0012704106     0.0014019948
  120  C  8 YZ      0.0017776600     0.0121326141    -0.0004042281    -0.0003197461     0.0015231145
  121  N  9  S     -0.0181029656    -0.2234968397     0.0066436024     0.0371000981     0.0319715958
  122  N  9  S     -0.0349663857    -0.4413916369     0.0122238552     0.0719859325     0.0633235715
  123  N  9  S     -0.0141737940     0.0615566204     0.0197161453     0.0563244106     0.0402776130
  124  N  9  X     -0.0115262398    -0.1263290898     0.0027683312     0.0171901431     0.0152260199
  125  N  9  Y     -0.0072924985    -0.0847822274     0.0031056995     0.0141015420     0.0087907294
  126  N  9  Z      0.0111444006     0.1276701342    -0.0036180216    -0.0191266412    -0.0153342418
  127  N  9  X      0.0008019382    -0.0256173817    -0.0025974094    -0.0052359181    -0.0026335280
  128  N  9  Y      0.0013852681    -0.0188435907    -0.0020178272    -0.0051552393    -0.0017740123
  129  N  9  Z     -0.0011387613     0.0275452386     0.0027820882     0.0055622213     0.0036312625
  130  N  9 XX     -0.0016134098    -0.0162576619     0.0001787866     0.0018497452     0.0019818630
  131  N  9 YY     -0.0008818452    -0.0097646035     0.0002054543     0.0014297722     0.0009391280
  132  N  9 ZZ     -0.0014995457    -0.0162999353     0.0003402410     0.0022863824     0.0021716353
  133  N  9 XY     -0.0009773096    -0.0088675151     0.0003127808     0.0016119893     0.0010955432
  134  N  9 XZ      0.0014363852     0.0134937731    -0.0003735895    -0.0020736639    -0.0019259546
  135  N  9 YZ      0.0009555735     0.0090710227    -0.0003920858    -0.0017883919    -0.0011617255
  136  C 10  S      0.0234381373    -0.0041513010    -0.1317325505    -0.0184851191     0.0943282343
  137  C 10  S     -0.0417433730     0.0060409442     0.2468044070     0.0328297147    -0.1846395314
  138  C 10  S     -0.0167414317    -0.0254032703    -0.0019932435    -0.0068873350    -0.0485103974
  139  C 10  X      0.0125376365    -0.0031848761     0.0329121679    -0.0437613513     0.0131435452
  140  C 10  Y     -0.0098804713    -0.0001209063    -0.0314019128     0.0231457285    -0.0285866951
  141  C 10  Z     -0.0012888414     0.0011676222    -0.0006176270     0.0082768147     0.0032726477
  142  C 10  X      0.0039329429     0.0209918505     0.0202623524     0.0041266982     0.0310114689
  143  C 10  Y      0.0015072704    -0.0239382756    -0.0157620561    -0.0157883171    -0.0410210323
  144  C 10  Z     -0.0023600097    -0.0015789489    -0.0023764129    -0.0017481440    -0.0034536035
  145  C 10 XX     -0.0024391706     0.0001146311     0.0184656088     0.0020424815    -0.0135585395
  146  C 10 YY     -0.0021368458     0.0002019082     0.0187480248     0.0010799386    -0.0128351802
  147  C 10 ZZ     -0.0002770673     0.0000626030     0.0040658703     0.0009543938    -0.0047279480
  148  C 10 XY      0.0006015391     0.0002660320     0.0005531139    -0.0009806795    -0.0001009365
  149  C 10 XZ      0.0003736638    -0.0001036067    -0.0018204257    -0.0006766365     0.0005385333
  150  C 10 YZ      0.0000224320     0.0000514210    -0.0004582480     0.0004521354     0.0007416375
  151  C 11  S      0.0075298256     0.0001079929    -0.1101870466     0.0245664875     0.0360208920
  152  C 11  S     -0.0132913448    -0.0004713016     0.2017867738    -0.0454559068    -0.0689532663
  153  C 11  S      0.0078025703     0.0002980865     0.0634375773    -0.0136632346    -0.0179711653
  154  C 11  X      0.0061591480    -0.0007669758    -0.0277477667    -0.0170715006     0.0595363195
  155  C 11  Y      0.0009488725    -0.0013884958    -0.0529685013     0.0210138306    -0.0156682780
  156  C 11  Z     -0.0005948687     0.0007300666     0.0041808418     0.0015354904    -0.0041912952
  157  C 11  X      0.0094622936     0.0030387016    -0.0066495111    -0.0050296930     0.0264414547
  158  C 11  Y     -0.0069210114     0.0026321486    -0.0142617547     0.0114717728    -0.0010198226
  159  C 11  Z      0.0000541617    -0.0004691018     0.0016987960     0.0011372158    -0.0017772344
  160  C 11 XX     -0.0015248189     0.0003305299     0.0160588038    -0.0019835703    -0.0075796625
  161  C 11 YY     -0.0007638868    -0.0001783553     0.0159387900    -0.0047987690    -0.0029836406
  162  C 11 ZZ      0.0000713356    -0.0000046681     0.0022874633    -0.0005880962    -0.0012180150
  163  C 11 XY     -0.0003624848    -0.0001775744     0.0006700916     0.0006727213    -0.0032607797
  164  C 11 XZ      0.0001572556    -0.0000871024    -0.0015531705    -0.0000316613     0.0006194537
  165  C 11 YZ      0.0000372979     0.0001316698    -0.0005634353     0.0000460128     0.0003514465
  166  C 12  S      0.0081002803    -0.0026043566    -0.1137588009     0.0138992024     0.0142051468
  167  C 12  S     -0.0142239936     0.0046032770     0.2084320457    -0.0255926201    -0.0281506481
  168  C 12  S      0.0160697606    -0.0085063484     0.0682001631    -0.0307417800    -0.0269446613
  169  C 12  X     -0.0001349473    -0.0000809874     0.0499664503    -0.0262934612     0.0253397856
  170  C 12  Y     -0.0065416504     0.0017701988     0.0322323878     0.0197888672    -0.0592269797
  171  C 12  Z      0.0001712994     0.0000827954    -0.0047491771     0.0026189763    -0.0004009527
  172  C 12  X      0.0101942432    -0.0069989454     0.0141455085    -0.0181325290    -0.0025094055
  173  C 12  Y     -0.0067778605    -0.0050605909     0.0094296977     0.0028591814    -0.0264227765
  174  C 12  Z     -0.0004663444     0.0007268140    -0.0008282636     0.0021025420     0.0025005818
  175  C 12 XX     -0.0007146440     0.0002278903     0.0163611249    -0.0034743115     0.0007367222
  176  C 12 YY     -0.0015957098     0.0004195726     0.0169015157    -0.0004962421    -0.0054694472
  177  C 12 ZZ      0.0000379012     0.0001938261     0.0024575776    -0.0002292355    -0.0002593171
  178  C 12 XY     -0.0003458831    -0.0001906500     0.0004008473     0.0004769271    -0.0028139498
  179  C 12 XZ      0.0001093147     0.0000044905    -0.0013954858     0.0003329483    -0.0000013927
  180  C 12 YZ      0.0001023793     0.0000381647    -0.0002889248     0.0001196678     0.0004804646
  181  C 13  S      0.0023956936    -0.0010454913    -0.1021763009     0.0462121965    -0.0685329017
  182  C 13  S     -0.0038685107     0.0021169929     0.1880157336    -0.0864628647     0.1307714801
  183  C 13  S     -0.0233320184     0.0033123984     0.0338455736    -0.0034781301     0.0382242297
  184  C 13  X      0.0006726912    -0.0003300310     0.0106806853    -0.0178205481     0.0438457042
  185  C 13  Y     -0.0019756650     0.0008380422     0.0561789837    -0.0180140191     0.0114839238
  186  C 13  Z     -0.0000310098     0.0000168171    -0.0027026747     0.0023037621    -0.0041475888
  187  C 13  X      0.0037308873     0.0007351426     0.0019181519    -0.0069872174     0.0154687680
  188  C 13  Y     -0.0093444279     0.0009728087     0.0061326936     0.0033828043     0.0016409307
  189  C 13  Z      0.0000501225    -0.0000363408    -0.0005116423     0.0003786675    -0.0020088040
  190  C 13 XX     -0.0004178679     0.0001262952     0.0140742729    -0.0069132452     0.0114009926
  191  C 13 YY     -0.0005278468     0.0001704772     0.0152918786    -0.0063268421     0.0086281131
  192  C 13 ZZ      0.0001472627     0.0001368339     0.0023865762    -0.0013521276     0.0027847380
  193  C 13 XY      0.0002735366    -0.0000237612     0.0002475030    -0.0013084877     0.0029165257
  194  C 13 XZ      0.0000486187     0.0000011767    -0.0011951591     0.0006031481    -0.0009686571
  195  C 13 YZ      0.0000030314     0.0000050248    -0.0004294297     0.0002853501    -0.0004552540
  196  C 14  S      0.0016004380    -0.0006351369    -0.0983277494     0.0562807963    -0.0938825826
  197  C 14  S     -0.0032654581     0.0012339060     0.1802896728    -0.1047052814     0.1783001766
  198  C 14  S      0.0102414036    -0.0021739919     0.0473528837    -0.0312740691     0.0363092431
  199  C 14  X      0.0009944081    -0.0004781485    -0.0436349922     0.0189832010    -0.0258165323
  200  C 14  Y     -0.0008968875     0.0002807931     0.0367344371    -0.0174590135     0.0135910774
  201  C 14  Z     -0.0001365836     0.0000590825     0.0029265470    -0.0011311187     0.0018159378
  202  C 14  X     -0.0045586070    -0.0005528236    -0.0108872211     0.0049971929    -0.0023055210
  203  C 14  Y      0.0038962270    -0.0005460083     0.0088785727    -0.0049690918    -0.0019659893
  204  C 14  Z      0.0003079140     0.0000346675     0.0009943670    -0.0000596143     0.0005291980
  205  C 14 XX     -0.0002701754     0.0001175783     0.0148671757    -0.0082461611     0.0142351479
  206  C 14 YY     -0.0002698706     0.0000662682     0.0145589822    -0.0083890734     0.0134017581
  207  C 14 ZZ     -0.0000313597     0.0000878787     0.0021726178    -0.0017314082     0.0040799953
  208  C 14 XY      0.0000511986    -0.0000663046    -0.0005827527    -0.0000683330     0.0006062368
  209  C 14 XZ      0.0000295713    -0.0000013492    -0.0013450901     0.0006935824    -0.0011290941
  210  C 14 YZ      0.0000121759     0.0000058228    -0.0003286541     0.0002219006    -0.0003346612
  211  C 15  S      0.0022586731    -0.0003582448    -0.0975870960     0.0485059154    -0.0506357770
  212  C 15  S     -0.0038220772     0.0013273899     0.1790865377    -0.0899581620     0.0970273481
  213  C 15  S     -0.0194845667    -0.0021678983     0.0326785513    -0.0154626630     0.0184049222
  214  C 15  X      0.0019290470    -0.0004897100    -0.0529341165     0.0178206128    -0.0007961755
  215  C 15  Y     -0.0002943818    -0.0002492430    -0.0183110427     0.0175519879    -0.0502632876
  216  C 15  Z     -0.0001200805     0.0001181634     0.0055048800    -0.0021091925     0.0017456601
  217  C 15  X      0.0076199860     0.0031465190    -0.0064787133     0.0017640972     0.0064295720
  218  C 15  Y     -0.0025066045    -0.0027987958    -0.0037150592     0.0039998064    -0.0212281011
  219  C 15  Z     -0.0008066636    -0.0000558063     0.0006288788    -0.0007256960     0.0000326987
  220  C 15 XX     -0.0005079375    -0.0000057345     0.0145512588    -0.0065603696     0.0051784912
  221  C 15 YY     -0.0003467168     0.0000698371     0.0137040391    -0.0075719800     0.0097456233
  222  C 15 ZZ      0.0001038790     0.0002142761     0.0022095212    -0.0013051118     0.0020083461
  223  C 15 XY      0.0001770024     0.0001390126     0.0004993115    -0.0007887088     0.0031705476
  224  C 15 XZ      0.0000743796    -0.0000044272    -0.0013899250     0.0006076365    -0.0004549633
  225  C 15 YZ     -0.0000105124     0.0000086981    -0.0004350389     0.0002753682    -0.0005445098
  226  H 16  S     -0.0233902728     0.0076527928     0.0090438354     0.0608140051     0.0410217416
  227  H 16  S     -0.0062667634     0.0002135620     0.0012902163     0.0046465452     0.0089799126
  228  H 17  S     -0.0210758432     0.0063086890     0.0050571423     0.0393608175    -0.0031828555
  229  H 17  S     -0.0029786740     0.0005640684    -0.0005392134     0.0013818439     0.0006658975
  230  H 18  S     -0.0234822652     0.0005448830    -0.0113770324    -0.0381179487    -0.0190037521
  231  H 18  S     -0.0037580887    -0.0017565485    -0.0008340617    -0.0007556337    -0.0016332144
  232  H 19  S     -0.0255001715    -0.0018869581    -0.0165720006    -0.0620544861     0.0202662404
  233  H 19  S     -0.0053980983    -0.0032444508    -0.0021602419    -0.0064545809     0.0052270105
  234  H 20  S     -0.0183328071     0.0046882726    -0.0073394351     0.0005666661     0.0868835738
  235  H 20  S     -0.0025472537    -0.0002846893    -0.0012921575    -0.0002113729     0.0119470073
  236  H 21  S     -0.0184021684     0.0043934492    -0.0061661468     0.0002284708     0.0817799813
  237  H 21  S     -0.0025105346     0.0032692442    -0.0015209383     0.0010297001     0.0129183421
  238  H 22  S     -0.0026483063    -0.0032893208     0.0394995847    -0.0086995311    -0.0249637529
  239  H 22  S     -0.0005632832     0.0008785038     0.0027335209    -0.0046996246    -0.0035968169
  240  H 23  S     -0.0028680017     0.0008103681     0.0421697838    -0.0002826524    -0.0121190787
  241  H 23  S     -0.0006525232    -0.0026971295     0.0037388493    -0.0024389895    -0.0019414292
  242  H 24  S     -0.0007900538     0.0003600183     0.0347829642    -0.0184695608     0.0345956461
  243  H 24  S     -0.0005432413    -0.0002645349     0.0043684353    -0.0023661029     0.0026038024
  244  H 25  S      0.0001301138     0.0002669186     0.0331232780    -0.0227533361     0.0466583658
  245  H 25  S      0.0006012631     0.0000809927     0.0051387305    -0.0026395235     0.0034087551
  246  H 26  S     -0.0006279916    -0.0000347258     0.0323907328    -0.0193302788     0.0244487052
  247  H 26  S     -0.0002993914    -0.0011304231     0.0045516942    -0.0026359712     0.0018011556

                         21               22               23               24               25
                   -0.8171185392    -0.8088886888    -0.7636334697    -0.6845843909    -0.6674731752
    1  C  1  S     -0.0005201177    -0.0048064277     0.0753551294     0.0996990993     0.0116501667
    2  C  1  S      0.0071399573     0.0135557391    -0.1571343061    -0.2034211600    -0.0248789283
    3  C  1  S      0.0269509983    -0.0005197463    -0.0293054280    -0.0885490535     0.0212409983
    4  C  1  X     -0.0976869207    -0.0265579006    -0.0207166976    -0.0677822257    -0.0560277744
    5  C  1  Y      0.0256363063     0.0240148632    -0.0634730005     0.0387960660    -0.0499271306
    6  C  1  Z     -0.0164956459    -0.0006242025    -0.0078103405    -0.0042194245     0.0747596955
    7  C  1  X      0.0117176456     0.0282619172    -0.0566486205     0.0526453390    -0.0347524702
    8  C  1  Y     -0.0427001777     0.0068090812     0.0231210467    -0.0417470864    -0.0419803860
    9  C  1  Z     -0.0094941195    -0.0089942852     0.0117234773    -0.0099156092     0.0335424221
   10  C  1 XX      0.0055904107     0.0043442583    -0.0049415246    -0.0135734845    -0.0039754641
   11  C  1 YY     -0.0020097348    -0.0021174278    -0.0128460891    -0.0151849611    -0.0007427423
   12  C  1 ZZ     -0.0000323167     0.0008771471    -0.0096858998    -0.0077947412    -0.0002910545
   13  C  1 XY      0.0023452441     0.0009448278    -0.0006955775     0.0089075177     0.0026380959
   14  C  1 XZ      0.0028503354    -0.0001831929     0.0058994543     0.0011559912    -0.0045117648
   15  C  1 YZ     -0.0021593961    -0.0008508063     0.0032926854    -0.0001165046     0.0014526150
   16  C  2  S     -0.0084618368    -0.0008319994     0.1274020412    -0.0562838705    -0.0014020801
   17  C  2  S      0.0178684352     0.0016868882    -0.2535219598     0.1102702657     0.0045547541
   18  C  2  S     -0.0016583020    -0.0345744222    -0.0513449430     0.1004208314     0.0349615784
   19  C  2  X     -0.0239122018     0.0046437956    -0.1353186695     0.1143734635    -0.0378499074
   20  C  2  Y     -0.0336729546    -0.0185112341    -0.0076574835     0.0815934223     0.0961663686
   21  C  2  Z     -0.0247138332    -0.0034929808     0.0311558733    -0.1409278958     0.0134089356
   22  C  2  X     -0.0487146348    -0.0193790341     0.0368939736    -0.0073414848    -0.0104143537
   23  C  2  Y     -0.0314261000    -0.0135701801     0.0494877674     0.0139608090     0.0327543630
   24  C  2  Z      0.0360059563     0.0133784658    -0.0682430146    -0.0106952196     0.0067865053
   25  C  2 XX      0.0040670953     0.0000190810    -0.0092398342     0.0063727508     0.0012902118
   26  C  2 YY      0.0020462749     0.0006404888    -0.0175096859     0.0028553483    -0.0006254596
   27  C  2 ZZ     -0.0014186158    -0.0002297938    -0.0166348610     0.0084355172     0.0002684673
   28  C  2 XY      0.0052252463     0.0019429878    -0.0004565551     0.0070867863    -0.0043861361
   29  C  2 XZ      0.0015726982     0.0004058200     0.0075242588    -0.0041991335    -0.0025654243
   30  C  2 YZ     -0.0017867244    -0.0009835742     0.0075715577    -0.0033300246     0.0017214223
   31  C  3  S      0.0165239178    -0.0074748234     0.0368282489    -0.0482950961    -0.0503699689
   32  C  3  S     -0.0256242339     0.0189411310    -0.0770551224     0.1012068533     0.1050457309
   33  C  3  S     -0.0486549930     0.0021582544    -0.0628077304     0.0640090128    -0.0047733089
   34  C  3  X     -0.0050355782    -0.0010734905    -0.0521336509    -0.0731015372     0.0254123104
   35  C  3  Y     -0.0660466949    -0.0118926131    -0.0097067393    -0.0041997865    -0.0822345218
   36  C  3  Z     -0.0702109235    -0.0226682151    -0.0124393052     0.0389906348    -0.0162426557
   37  C  3  X     -0.0018641097     0.0029073285    -0.0244143521    -0.0213405238     0.0030337496
   38  C  3  Y     -0.0355525337    -0.0097153776    -0.0162049477     0.0077183655    -0.0269191611
   39  C  3  Z     -0.0199489659    -0.0049471910     0.0071736003    -0.0032092270    -0.0064398063
   40  C  3 XX     -0.0014450803     0.0007429107    -0.0041865046     0.0027611860     0.0042912360
   41  C  3 YY     -0.0101132339    -0.0007190030    -0.0063144850     0.0097345888     0.0057681661
   42  C  3 ZZ      0.0050472582     0.0034039201    -0.0044425369     0.0085675099     0.0103580585
   43  C  3 XY      0.0022259487     0.0005474139    -0.0012764120     0.0005083379     0.0004223836
   44  C  3 XZ      0.0018651213     0.0001570990     0.0065548946     0.0053987113    -0.0013055224
   45  C  3 YZ      0.0002560401     0.0000318644     0.0004807595     0.0005576356    -0.0025320786
   46  C  4  S     -0.0892652310    -0.0264433066    -0.0791810595    -0.0654524838     0.0247387745
   47  C  4  S      0.1836377564     0.0546484290     0.1514225676     0.1344525032    -0.0466488350
   48  C  4  S      0.0253726045     0.0321211593     0.0669872616     0.0544291834    -0.0475509847
   49  C  4  X      0.0260984988     0.0097071815    -0.0499903802    -0.0550248273     0.0352191246
   50  C  4  Y      0.0261484242     0.0097632147     0.0440552675    -0.0188079746    -0.0495182662
   51  C  4  Z     -0.0159710281     0.0031309348    -0.0465779913     0.0091801750     0.0820407595
   52  C  4  X     -0.0010001063     0.0076775118    -0.0090696082    -0.0089912714    -0.0015234818
   53  C  4  Y      0.0048224323     0.0077447064     0.0282264799    -0.0084124653    -0.0251452981
   54  C  4  Z     -0.0038682375     0.0021503993    -0.0144601319     0.0126323576     0.0248322878
   55  C  4 XX      0.0121355653     0.0038662585     0.0027742023     0.0031168755    -0.0012278412
   56  C  4 YY      0.0143541668     0.0038013235     0.0182688323     0.0118109151    -0.0079128575
   57  C  4 ZZ      0.0087507327     0.0029825807     0.0073605539     0.0124715471    -0.0002100624
   58  C  4 XY      0.0054880642     0.0018203478     0.0009988331     0.0024233655    -0.0016879449
   59  C  4 XZ      0.0033443977     0.0014576276     0.0017018186     0.0026293876     0.0032702897
   60  C  4 YZ     -0.0021779666    -0.0002742577    -0.0022718325     0.0009612196     0.0026685529
   61  C  5  S     -0.0588418452    -0.0067820822    -0.1263264060    -0.0067276288     0.0406940726
   62  C  5  S      0.1154977172     0.0120487149     0.2583576478     0.0063638459    -0.0791112371
   63  C  5  S      0.0543962712    -0.0002690258     0.0732906308     0.0357197718    -0.0360444179
   64  C  5  X      0.0138151186     0.0003104059    -0.0380502495    -0.0260288610     0.0269160630
   65  C  5  Y     -0.0579471837    -0.0236062937    -0.0183215327    -0.0604998068     0.0937598037
   66  C  5  Z     -0.0032235720    -0.0010925276     0.0297871939    -0.0416767676     0.0231764841
   67  C  5  X      0.0080017923     0.0012986745    -0.0072594505    -0.0001016996    -0.0016777146
   68  C  5  Y     -0.0231885714    -0.0064813829    -0.0065738702    -0.0301541528     0.0251445902
   69  C  5  Z      0.0123811034    -0.0010427330     0.0148050230    -0.0000463530     0.0005442985
   70  C  5 XX      0.0079982828     0.0010261871     0.0087688099    -0.0003938691    -0.0045621260
   71  C  5 YY      0.0086784005     0.0009609501     0.0195824381     0.0011538452    -0.0046485441
   72  C  5 ZZ      0.0055579852     0.0003729436     0.0206991234     0.0003838862    -0.0064833860
   73  C  5 XY     -0.0024518882    -0.0013208960     0.0010869018     0.0006833064     0.0044533998
   74  C  5 XZ      0.0037227118     0.0004764772     0.0078966711    -0.0035980467    -0.0013802043
   75  C  5 YZ     -0.0057515107    -0.0019794792    -0.0023555909    -0.0053268600     0.0053405188
   76  C  6  S      0.0669042442     0.0269372307    -0.0343262133     0.0670093484    -0.0626342335
   77  C  6  S     -0.1303694864    -0.0551887004     0.0738917638    -0.1397682940     0.1321070251
   78  C  6  S     -0.1198648696    -0.0171146334     0.0319609657    -0.0823664306     0.0104631973
   79  C  6  X     -0.0045433754    -0.0008939440    -0.0753615037     0.0104549104     0.0259038614
   80  C  6  Y     -0.0068583977    -0.0017938813    -0.0275676293     0.0056570733     0.0446194036
   81  C  6  Z     -0.0754264135    -0.0094379526    -0.0355852098     0.0095125763    -0.0693683378
   82  C  6  X     -0.0087399117     0.0004090648    -0.0248987441    -0.0053653198     0.0054919307
   83  C  6  Y      0.0302991978     0.0012719360    -0.0216645350     0.0251359500     0.0177608306
   84  C  6  Z     -0.0392960479    -0.0054303523    -0.0120532560     0.0023326640    -0.0319277008
   85  C  6 XX     -0.0048844925    -0.0021866594    -0.0004816224    -0.0044383940     0.0068499815
   86  C  6 YY     -0.0085847959    -0.0037183335     0.0093078621    -0.0146485142     0.0128652101
   87  C  6 ZZ     -0.0125884607    -0.0047776410     0.0053138285    -0.0076604677     0.0064665255
   88  C  6 XY      0.0018266508     0.0004322742     0.0048168895     0.0032868622    -0.0026837264
   89  C  6 XZ      0.0009549794     0.0003396765     0.0044476218    -0.0020436265    -0.0018163764
   90  C  6 YZ      0.0061814765     0.0008268040     0.0042531591    -0.0016012117     0.0009022752
   91  C  7  S      0.1296028062     0.0272745103     0.0203140210    -0.0280509953     0.0611495376
   92  C  7  S     -0.2591978096    -0.0537369081    -0.0414223714     0.0571653762    -0.1283525205
   93  C  7  S      0.0099936488    -0.0072991527     0.0022333279     0.0253156039     0.0116763678
   94  C  7  X     -0.0075228874    -0.0004757707    -0.0304449317    -0.0162031058     0.0161050801
   95  C  7  Y     -0.0099614766    -0.0097162012     0.0158216372    -0.0478530634    -0.0093268804
   96  C  7  Z      0.0180712973     0.0058820161    -0.0201635338     0.0515448479    -0.0396755942
   97  C  7  X      0.0059901459     0.0005627130    -0.0010783756    -0.0028194249     0.0080883497
   98  C  7  Y     -0.0137430150    -0.0056906389     0.0041503969    -0.0179661951    -0.0073857711
   99  C  7  Z     -0.0212832445    -0.0000517929    -0.0087396320     0.0164843881    -0.0266158567
  100  C  7 XX     -0.0194792038    -0.0040281082    -0.0044197224     0.0059465900    -0.0131439602
  101  C  7 YY     -0.0147665611    -0.0026584050    -0.0037674365     0.0065405634    -0.0056774273
  102  C  7 ZZ     -0.0173901229    -0.0041143864    -0.0003042139     0.0001238872    -0.0083326483
  103  C  7 XY     -0.0004814759    -0.0002700466     0.0009310365     0.0010349730    -0.0009640563
  104  C  7 XZ      0.0003690177     0.0000026844     0.0020531451     0.0006321607    -0.0006366790
  105  C  7 YZ      0.0003080269     0.0006108378    -0.0006696748     0.0028390925    -0.0033909556
  106  C  8  S     -0.0006232001     0.0005278667     0.0657413400    -0.0784169422    -0.0024130255
  107  C  8  S      0.0011466522    -0.0024410471    -0.1333591644     0.1669450633     0.0047359770
  108  C  8  S      0.0353595242     0.0242877145    -0.1047130003     0.0713580337    -0.0089465514
  109  C  8  X     -0.0025889041     0.0009755789     0.1124928398    -0.1247804347    -0.0147047652
  110  C  8  Y     -0.0016815217    -0.0034359145     0.0853786977    -0.0808488277     0.0210554214
  111  C  8  Z     -0.0057915916     0.0003322472    -0.1286474830     0.1208787738     0.0050032954
  112  C  8  X     -0.0294337650    -0.0149954290     0.0770541909    -0.0202327218    -0.0009382824
  113  C  8  Y     -0.0193308758    -0.0133410216     0.0511321070    -0.0185683220     0.0071438085
  114  C  8  Z      0.0293972778     0.0196128168    -0.0800658251     0.0233685854    -0.0029235642
  115  C  8 XX      0.0003073663    -0.0002735917    -0.0079837482     0.0121968764     0.0008541184
  116  C  8 YY      0.0003487114    -0.0000016013    -0.0068844073     0.0083265045    -0.0011171832
  117  C  8 ZZ     -0.0009400406    -0.0003686358    -0.0105430375     0.0116987065     0.0006704205
  118  C  8 XY      0.0007762543     0.0000488646    -0.0038498817     0.0047940343    -0.0007035621
  119  C  8 XZ      0.0004919268     0.0003848719     0.0062874418    -0.0068126071    -0.0013420223
  120  C  8 YZ      0.0000056297    -0.0002226345     0.0051422439    -0.0049057516     0.0010481184
  121  N  9  S      0.0015803574    -0.0008921312     0.0498106791    -0.0463474861    -0.0000736361
  122  N  9  S      0.0022553933    -0.0024088255     0.1034364726    -0.0953939276    -0.0001914380
  123  N  9  S      0.0281609432     0.0146328425    -0.0106080956    -0.0561134703    -0.0006976378
  124  N  9  X      0.0017131992    -0.0012704563     0.0214302508    -0.0114149861     0.0053164901
  125  N  9  Y      0.0006656626     0.0006238802     0.0119417770    -0.0079879568    -0.0081857973
  126  N  9  Z      0.0002497856     0.0003393149    -0.0179752245     0.0125051616    -0.0007325813
  127  N  9  X     -0.0051079882    -0.0026088127     0.0073395790     0.0000496951    -0.0022829165
  128  N  9  Y     -0.0030569058    -0.0019119181     0.0063353793     0.0017099863     0.0034667511
  129  N  9  Z      0.0037778704     0.0020832093    -0.0083071225    -0.0013554327     0.0002396258
  130  N  9 XX      0.0002346335    -0.0001965692     0.0041459892    -0.0030153320     0.0007336026
  131  N  9 YY      0.0000412723    -0.0000207486     0.0021120891    -0.0019379880    -0.0008956219
  132  N  9 ZZ     -0.0002686583    -0.0001860528     0.0033433779    -0.0033135575     0.0001786063
  133  N  9 XY      0.0003116360     0.0000603132     0.0019851592    -0.0017597299    -0.0004286586
  134  N  9 XZ     -0.0001469011     0.0000537127    -0.0030057594     0.0026524227    -0.0005498594
  135  N  9 YZ     -0.0000927105    -0.0001080194    -0.0017096989     0.0018817604     0.0007091283
  136  C 10  S      0.1014716706     0.0378228371    -0.0360223413     0.0603861010     0.0146074694
  137  C 10  S     -0.1985840138    -0.0748612385     0.0729858168    -0.1256468415    -0.0307061335
  138  C 10  S     -0.0577308669    -0.0181351208     0.0335055560    -0.0931934513    -0.0054992454
  139  C 10  X     -0.0413688235     0.0699884136     0.0508566359     0.0870164802    -0.1040250826
  140  C 10  Y     -0.0208875329     0.0913017273    -0.0570796383    -0.0831879377    -0.1409732472
  141  C 10  Z     -0.0001901801    -0.0100905611    -0.0055343481    -0.0120746059     0.0250515501
  142  C 10  X      0.0507954619     0.0223488700    -0.0188766112     0.0476364501    -0.0030385559
  143  C 10  Y     -0.0405797102    -0.0085162733     0.0230456995    -0.0513235029    -0.0239826019
  144  C 10  Z     -0.0039189735    -0.0014856804    -0.0000778319    -0.0061802110     0.0019788984
  145  C 10 XX     -0.0160783519     0.0014904970     0.0065966719    -0.0090028395    -0.0053797302
  146  C 10 YY     -0.0134172020    -0.0128310898     0.0049025024    -0.0085781232     0.0011005789
  147  C 10 ZZ     -0.0053147027    -0.0019216260     0.0019635763    -0.0041118988    -0.0010848787
  148  C 10 XY     -0.0016266753     0.0001857424     0.0035830590     0.0044591580     0.0001140926
  149  C 10 XZ      0.0018806049    -0.0002813511    -0.0000850700     0.0007507637    -0.0005696847
  150  C 10 YZ     -0.0000719161     0.0002686608    -0.0005458270    -0.0007539250     0.0005556107
  151  C 11  S      0.0895918979    -0.1126348251    -0.0515858160    -0.0572163691     0.0687258130
  152  C 11  S     -0.1728035464     0.2161195445     0.1005848751     0.1129003388    -0.1380046950
  153  C 11  S     -0.0841286587     0.0663368389     0.0536124043     0.0361571539    -0.0482190006
  154  C 11  X      0.0557899309     0.0644216584    -0.0116066290     0.0741741693     0.1027924520
  155  C 11  Y      0.0015912239    -0.0312189740    -0.0197533942    -0.0168999343    -0.0664690594
  156  C 11  Z     -0.0060129788    -0.0051706209     0.0017515960    -0.0081757943    -0.0047324378
  157  C 11  X      0.0241031752     0.0134269793     0.0019969981     0.0175508971     0.0557854144
  158  C 11  Y      0.0193364302     0.0017940206    -0.0241179545    -0.0009135544    -0.0132424507
  159  C 11  Z     -0.0029689809    -0.0007156018     0.0016982474    -0.0019499018    -0.0043101037
  160  C 11 XX     -0.0151790071     0.0149029657     0.0073428681     0.0057111913    -0.0114427025
  161  C 11 YY     -0.0113918846     0.0177011582     0.0074772876     0.0110422461    -0.0106789246
  162  C 11 ZZ     -0.0037626190     0.0055650557     0.0023740415     0.0037386626    -0.0034428108
  163  C 11 XY     -0.0029746777    -0.0058418798     0.0023793576    -0.0002489746    -0.0035191979
  164  C 11 XZ      0.0014659812    -0.0007520630    -0.0005063745     0.0000548120     0.0005578951
  165  C 11 YZ      0.0005582204     0.0001268857    -0.0003792636    -0.0002853642     0.0004946267
  166  C 12  S      0.0043382370     0.1517182585    -0.0416920957    -0.0599396008    -0.0862809787
  167  C 12  S     -0.0089557309    -0.2915262795     0.0820641429     0.1171845117     0.1732679626
  168  C 12  S     -0.0240578276    -0.1091838914     0.0348358308     0.0278122717     0.0495195900
  169  C 12  X      0.0219256178    -0.0264335969    -0.0009928299     0.0210303832    -0.0711497076
  170  C 12  Y     -0.0726072121     0.0137201073     0.0344641408    -0.0686225625     0.0592095995
  171  C 12  Z     -0.0006741036     0.0015873165    -0.0012257085    -0.0013628166     0.0080937399
  172  C 12  X     -0.0162410285    -0.0107390009     0.0114593590     0.0011042605    -0.0190593890
  173  C 12  Y     -0.0220716268    -0.0061301366     0.0206590140    -0.0162117376     0.0343797736
  174  C 12  Z     -0.0004830881    -0.0000855085    -0.0022898830     0.0005896389     0.0041323793
  175  C 12 XX      0.0023457727    -0.0223688355     0.0052999370     0.0111349563     0.0140284949
  176  C 12 YY     -0.0039261512    -0.0219643545     0.0071861429     0.0061847200     0.0134993159
  177  C 12 ZZ      0.0004069842    -0.0072300490     0.0018474418     0.0038596067     0.0049817019
  178  C 12 XY     -0.0048659134     0.0025851975     0.0033250711     0.0007762358     0.0027983764
  179  C 12 XZ     -0.0000630345     0.0013922748    -0.0003846479    -0.0007070689    -0.0009650743
  180  C 12 YZ      0.0003312935    -0.0000009624    -0.0004735471    -0.0002870719     0.0000492288
  181  C 13  S     -0.0911492877     0.1071263397     0.0322615326    -0.0180639981     0.0838579654
  182  C 13  S      0.1756613187    -0.2055925557    -0.0638343177     0.0357189887    -0.1673635996
  183  C 13  S      0.0687552051    -0.0367243097    -0.0310301732     0.0089443716    -0.0360930356
  184  C 13  X      0.0463522506     0.0721010888    -0.0529058396    -0.1126754201    -0.0792947480
  185  C 13  Y      0.0078617444    -0.0310460050     0.0142655263     0.0244579717     0.0563302613
  186  C 13  Z     -0.0045733968    -0.0052259367     0.0043508816     0.0090972020     0.0064531919
  187  C 13  X      0.0117584157     0.0304049546    -0.0216593501    -0.0371926386    -0.0350737290
  188  C 13  Y      0.0049056851     0.0021267629     0.0023983970     0.0082185644     0.0127691180
  189  C 13  Z      0.0001062960    -0.0023594984     0.0023482968     0.0030524693     0.0021261270
  190  C 13 XX      0.0150248568    -0.0134341194    -0.0064543578    -0.0001202894    -0.0122907751
  191  C 13 YY      0.0116173420    -0.0167302899    -0.0032785472     0.0051653795    -0.0135234093
  192  C 13 ZZ      0.0042102478    -0.0053520998    -0.0018145194     0.0012863190    -0.0046441154
  193  C 13 XY      0.0027528436     0.0056883269    -0.0029857608    -0.0040760331    -0.0032142668
  194  C 13 XZ     -0.0012077726     0.0006309425     0.0005778497     0.0003294926     0.0008255505
  195  C 13 YZ     -0.0004269759    -0.0001475614     0.0003072362     0.0001919049     0.0005607214
  196  C 14  S     -0.0986745017    -0.0442232875     0.0637753791     0.0858295553     0.0127992741
  197  C 14  S      0.1895215999     0.0852223334    -0.1244912465    -0.1694475161    -0.0251226941
  198  C 14  S      0.0274238415     0.0112897336    -0.0172357417    -0.0429688307    -0.0111646782
  199  C 14  X     -0.0369209339     0.0644259638     0.0097780165    -0.0223858518     0.0987399406
  200  C 14  Y     -0.0101391784     0.0858683757     0.0133437901     0.0289227830     0.1228883321
  201  C 14  Z      0.0037059787    -0.0080734155    -0.0010524725     0.0012679146    -0.0125274434
  202  C 14  X     -0.0015054814     0.0290297918    -0.0067145215    -0.0057531360     0.0276966302
  203  C 14  Y     -0.0156621966     0.0269706255     0.0082557786     0.0073565393     0.0326893811
  204  C 14  Z      0.0003515788    -0.0034606344     0.0003645991     0.0000566598    -0.0036275203
  205  C 14 XX      0.0166988670    -0.0008135812    -0.0103013521    -0.0132427115    -0.0071321218
  206  C 14 YY      0.0123998162     0.0140221329    -0.0086180395    -0.0125827056     0.0034152477
  207  C 14 ZZ      0.0048626793     0.0020313302    -0.0036928156    -0.0053171899    -0.0009109810
  208  C 14 XY      0.0010467306    -0.0007106800    -0.0006429114     0.0007541256    -0.0005337653
  209  C 14 XZ     -0.0012707574     0.0003082897     0.0007416686     0.0008460195     0.0006355716
  210  C 14 YZ     -0.0003062620    -0.0002972247     0.0002318301     0.0001352366    -0.0000887125
  211  C 15  S     -0.0129174797    -0.1501253881     0.0007424841    -0.0256814018    -0.0953731272
  212  C 15  S      0.0257478205     0.2880378568    -0.0022758570     0.0505777490     0.1896462510
  213  C 15  S      0.0312190183     0.0778671964    -0.0292807909     0.0107263418     0.0420592096
  214  C 15  X      0.0197762474    -0.0321874664    -0.0219187957    -0.0337066145     0.0516884784
  215  C 15  Y     -0.0706874934     0.0116148515     0.0534266579     0.1034434385    -0.0357272186
  216  C 15  Z      0.0002558921     0.0031567737     0.0009330301     0.0000285058    -0.0030489107
  217  C 15  X     -0.0002800895    -0.0033174471     0.0024220120    -0.0107791882     0.0119808985
  218  C 15  Y     -0.0269688092     0.0101947152     0.0123306282     0.0327713071    -0.0273922499
  219  C 15  Z      0.0009644147     0.0003947548    -0.0007587360     0.0004030957     0.0005064305
  220  C 15 XX     -0.0009674226     0.0217968925     0.0020653423     0.0069896119     0.0152248206
  221  C 15 YY      0.0055407185     0.0213148753    -0.0029015727     0.0000556665     0.0136875529
  222  C 15 ZZ      0.0003527970     0.0072454573     0.0000030122     0.0018608332     0.0055032468
  223  C 15 XY      0.0044256932    -0.0021696697    -0.0026423554    -0.0030133014     0.0023830003
  224  C 15 XZ      0.0000525819    -0.0015597605    -0.0001425089    -0.0004509452    -0.0012163506
  225  C 15 YZ     -0.0006288170    -0.0002745005     0.0003444833     0.0003428603    -0.0004462358
  226  H 16  S     -0.0134170605     0.0007505877    -0.0295635505     0.0586682912     0.0737801344
  227  H 16  S      0.0002946650    -0.0028946199    -0.0038142923     0.0133912720     0.0198107905
  228  H 17  S      0.0501407660     0.0121825420     0.0606222226     0.0791734829    -0.0189781574
  229  H 17  S      0.0101224649     0.0013781858     0.0124785042     0.0146867589    -0.0039742931
  230  H 18  S      0.0350871660     0.0030888389     0.0933650987     0.0251601877    -0.0457294928
  231  H 18  S      0.0081663898     0.0015106593     0.0189580788     0.0042433310    -0.0125722746
  232  H 19  S     -0.0443029413    -0.0190185940     0.0214901688    -0.0586177646     0.0869989617
  233  H 19  S     -0.0074145630    -0.0024628642     0.0083111823    -0.0165484635     0.0171296712
  234  H 20  S     -0.0814674414    -0.0177664001    -0.0036563564     0.0401232076    -0.0720184590
  235  H 20  S     -0.0125603365    -0.0022893611    -0.0040774392     0.0051942365    -0.0155724157
  236  H 21  S     -0.0872635096    -0.0187111191    -0.0294014476     0.0243680417    -0.0633927458
  237  H 21  S     -0.0116853111    -0.0021220504    -0.0022972950     0.0047457240    -0.0154905965
  238  H 22  S     -0.0544997775     0.0662201609     0.0248098066     0.0485881534    -0.0832609726
  239  H 22  S     -0.0066642625    -0.0000897300     0.0064617084     0.0067267549    -0.0165305513
  240  H 23  S     -0.0021937075    -0.0923395078     0.0270780742     0.0524356240     0.1033828935
  241  H 23  S     -0.0059022569    -0.0077172314     0.0111027420     0.0121493641     0.0211418692
  242  H 24  S      0.0516882822    -0.0631357663    -0.0242132867     0.0149134751    -0.0926154844
  243  H 24  S      0.0031343572    -0.0042970027    -0.0017871970     0.0028119311    -0.0204275893
  244  H 25  S      0.0541287210     0.0249943167    -0.0451347642    -0.0885983501    -0.0146836278
  245  H 25  S      0.0027583084     0.0018070910    -0.0033193632    -0.0157011619    -0.0025980860
  246  H 26  S      0.0069634753     0.0855721963    -0.0021805792     0.0217251653     0.1008773882
  247  H 26  S      0.0000228023     0.0059429868     0.0013554466     0.0043756690     0.0221640843

                         26               27               28               29               30
                   -0.6604505444    -0.6459095918    -0.6268436670    -0.5973794036    -0.5511546627
    1  C  1  S     -0.0019122943     0.0386251694    -0.0096641815    -0.0767275551     0.0560808727
    2  C  1  S      0.0076961913    -0.0765110895     0.0167938589     0.1655824046    -0.1280946370
    3  C  1  S     -0.0724530722     0.0236423278     0.0775799987     0.0510024187    -0.2051922000
    4  C  1  X     -0.0881433371     0.0361516907    -0.0381599916     0.0756133778     0.0731992237
    5  C  1  Y      0.0973013014    -0.1170723805    -0.0384055036    -0.0649643777    -0.0172285008
    6  C  1  Z      0.0661673075     0.0922822470    -0.0417708166     0.0039154692    -0.0283047475
    7  C  1  X     -0.0256385651     0.0470826357    -0.0099466367    -0.0451500390    -0.0144603257
    8  C  1  Y      0.0682492831    -0.0462348293     0.0158521659     0.0209234009     0.0560969337
    9  C  1  Z      0.0121266671     0.0283003443    -0.0330140459     0.0354445439     0.0020814596
   10  C  1 XX      0.0018680712    -0.0026325221     0.0070358960     0.0090150009    -0.0116276595
   11  C  1 YY     -0.0018555305    -0.0107875903     0.0009780972     0.0105314081    -0.0054411807
   12  C  1 ZZ      0.0010950599    -0.0008378585    -0.0055143234     0.0116731720    -0.0097033289
   13  C  1 XY     -0.0005766623     0.0051071875     0.0057937710    -0.0001028208    -0.0020310827
   14  C  1 XZ     -0.0049029509    -0.0056527602     0.0014911517    -0.0013424143     0.0024849087
   15  C  1 YZ     -0.0003806560     0.0020322190     0.0014466153    -0.0012776253     0.0014528014
   16  C  2  S      0.0009869326     0.0231769105     0.0057729176     0.0255245700    -0.0123624333
   17  C  2  S      0.0022473801    -0.0466429985    -0.0080091102    -0.0584052352     0.0341063355
   18  C  2  S     -0.1609946887     0.1121832711    -0.0473884155     0.1660831509    -0.0428821258
   19  C  2  X     -0.0941535582     0.0203590594     0.0695990052     0.0200489314    -0.0479781867
   20  C  2  Y     -0.0164181592     0.1583083562     0.0450191238    -0.0435556966     0.0477599908
   21  C  2  Z      0.1146278118    -0.0754574826     0.0280225117    -0.0129270265     0.0176200381
   22  C  2  X     -0.0754393193     0.0614018135     0.0309684546     0.0956076500     0.0165018896
   23  C  2  Y     -0.0422737687     0.1105053348     0.0536567862     0.0350604606     0.0109849722
   24  C  2  Z      0.0899662981    -0.1030538610    -0.0122096160    -0.0962548418    -0.0080955531
   25  C  2 XX      0.0013529754    -0.0009192876    -0.0062776359    -0.0051380055     0.0078481817
   26  C  2 YY      0.0004411219    -0.0062193925     0.0054505778    -0.0008106020    -0.0030772135
   27  C  2 ZZ     -0.0005257411    -0.0021977869    -0.0002039313    -0.0036650675     0.0004786707
   28  C  2 XY     -0.0030417572    -0.0051654191    -0.0004357924    -0.0038212451    -0.0010570812
   29  C  2 XZ     -0.0020927180     0.0004294419    -0.0050076325     0.0062430309    -0.0046008600
   30  C  2 YZ      0.0001395351     0.0025111962     0.0031082719     0.0000563974     0.0014181479
   31  C  3  S     -0.0451111652    -0.0922902407     0.0846660883     0.0071254695    -0.0096990780
   32  C  3  S      0.0958876236     0.1925404372    -0.1692059856    -0.0134022314     0.0110109272
   33  C  3  S      0.0179369337     0.0600555350    -0.1507351916    -0.0537383463    -0.0188526041
   34  C  3  X      0.0416861489    -0.0147790885    -0.0297115467     0.0700419155    -0.0922571655
   35  C  3  Y     -0.0083792318    -0.1349765841    -0.0356654129    -0.0529250777     0.0374032626
   36  C  3  Z     -0.0587417225     0.0580802051    -0.1313833166     0.0469963958     0.0608737453
   37  C  3  X      0.0226148970    -0.0081605148    -0.0041933174     0.0152178486    -0.0243369386
   38  C  3  Y     -0.0090936369    -0.0542427108    -0.0438356280    -0.0320777776     0.0093817569
   39  C  3  Z     -0.0267060352     0.0075942824     0.0054949526     0.0384602265     0.0144286865
   40  C  3 XX      0.0033263391     0.0101979309    -0.0074946193     0.0021596614     0.0001749917
   41  C  3 YY      0.0032085382     0.0147782769    -0.0166795327    -0.0007365594     0.0057206360
   42  C  3 ZZ      0.0109409633     0.0152083754    -0.0105167453    -0.0030101493    -0.0032164069
   43  C  3 XY      0.0014959964    -0.0012249540     0.0031376574    -0.0010421448    -0.0019369789
   44  C  3 XZ     -0.0034483122     0.0023877185     0.0032363484    -0.0047886329     0.0063910393
   45  C  3 YZ     -0.0059890610    -0.0027104592     0.0084296247     0.0020475372    -0.0042224131
   46  C  4  S      0.0544170132    -0.0106789726    -0.1136434679     0.0330644490    -0.0166640147
   47  C  4  S     -0.1079820820     0.0244897300     0.2252555541    -0.0705816170     0.0173805543
   48  C  4  S     -0.0474241678     0.0294463317     0.2211377392    -0.0175318911     0.0920026056
   49  C  4  X      0.0704015649    -0.0435806375    -0.0110777804     0.0153446970    -0.0876682175
   50  C  4  Y      0.0450488597    -0.0857744105    -0.1269429256    -0.0429490659     0.0019726301
   51  C  4  Z      0.0898399021     0.0813665101    -0.0129128527    -0.0430495137     0.0108503234
   52  C  4  X      0.0237624558    -0.0150744012     0.0307943464     0.0017161317     0.0067397397
   53  C  4  Y      0.0024564341    -0.0238928827     0.0293206811    -0.0270310108     0.0216052300
   54  C  4  Z      0.0264891700     0.0226004710     0.0178471125    -0.0229989993     0.0295648939
   55  C  4 XX     -0.0042639666    -0.0017559603     0.0169907065    -0.0000304725    -0.0070114831
   56  C  4 YY     -0.0126889914    -0.0007733952     0.0204606336    -0.0087458474     0.0090028446
   57  C  4 ZZ     -0.0063400907     0.0090203234     0.0084147913    -0.0044263912     0.0013158000
   58  C  4 XY      0.0011887902    -0.0045886906     0.0069628836    -0.0049846847     0.0011806773
   59  C  4 XZ      0.0016617549     0.0054031267     0.0047901344    -0.0008788260    -0.0025549332
   60  C  4 YZ      0.0024227713     0.0014678643     0.0060869727    -0.0041236141     0.0037826595
   61  C  5  S      0.0487936035    -0.0162568071     0.1006037265    -0.0457303853     0.0164781319
   62  C  5  S     -0.0984136746     0.0375113520    -0.1994051896     0.0953629043    -0.0262319671
   63  C  5  S     -0.0476022999     0.0052988752    -0.2046866374     0.0638710737    -0.0515381651
   64  C  5  X      0.0739985187    -0.0585778019    -0.0020555330    -0.0738430945     0.0700243801
   65  C  5  Y      0.0590800794     0.1103903851    -0.0588179691     0.0495584810    -0.0020903946
   66  C  5  Z      0.0808258964    -0.0464206063     0.0838987079    -0.1281009817     0.1485030829
   67  C  5  X      0.0193786254    -0.0249664715    -0.0398030371    -0.0217854215     0.0166155457
   68  C  5  Y      0.0219235186     0.0285933493    -0.0015901553     0.0215522120    -0.0082782723
   69  C  5  Z      0.0146514261    -0.0149540792    -0.0398471382    -0.0226874508     0.0317938401
   70  C  5 XX     -0.0031597741    -0.0017949415    -0.0165718224     0.0056616477    -0.0018745054
   71  C  5 YY     -0.0097030502     0.0055589139    -0.0041296489     0.0072681908    -0.0031337787
   72  C  5 ZZ     -0.0080804440     0.0049037300    -0.0188702051     0.0094283325    -0.0038285946
   73  C  5 XY      0.0017155699     0.0061669922    -0.0005727237    -0.0028747521     0.0073613307
   74  C  5 XZ      0.0014276899    -0.0009528779    -0.0094231069     0.0034742252    -0.0025267896
   75  C  5 YZ      0.0040200726     0.0035013194     0.0032910941     0.0000988276     0.0034038346
   76  C  6  S     -0.0329472625    -0.0569009424    -0.0919608322    -0.0083493239     0.0039774410
   77  C  6  S      0.0682999623     0.1197478659     0.1849889419     0.0218641784     0.0006714005
   78  C  6  S      0.0111659397     0.0382774787     0.1658932484    -0.0164295863     0.0268155436
   79  C  6  X      0.0440467646    -0.0274487183     0.0156220019    -0.0473315949     0.0204270859
   80  C  6  Y     -0.0447359219     0.1061798511     0.1367698953     0.0969315617    -0.1635647692
   81  C  6  Z     -0.0526569444    -0.0995673709     0.0929453795    -0.0092984586    -0.0276274244
   82  C  6  X      0.0235045639    -0.0144808751     0.0085557469    -0.0227966472     0.0149124347
   83  C  6  Y     -0.0125122919     0.0240471473    -0.0141401926     0.0405954983    -0.0664589517
   84  C  6  Z     -0.0201056190    -0.0432822873     0.0275662594    -0.0097549440    -0.0163179029
   85  C  6 XX      0.0028663389     0.0067806356     0.0090807015     0.0011235287     0.0006030604
   86  C  6 YY      0.0096636915     0.0113290899     0.0198354095     0.0009507331    -0.0011520262
   87  C  6 ZZ     -0.0007978660     0.0078053654     0.0096365963     0.0048797498    -0.0019328183
   88  C  6 XY     -0.0047675945     0.0015745107    -0.0023908645     0.0004233212     0.0015236949
   89  C  6 XZ     -0.0012407180     0.0005160015    -0.0031260865     0.0044285848    -0.0040425062
   90  C  6 YZ      0.0024611870     0.0000075022    -0.0076039712    -0.0008443227     0.0045930211
   91  C  7  S      0.0728253284     0.0541852196     0.0024093971    -0.0137553533     0.0078266859
   92  C  7  S     -0.1493794090    -0.1156803373    -0.0053389305     0.0250568341    -0.0157585837
   93  C  7  S     -0.0358533751     0.0260504035     0.0008237833     0.0631028900    -0.0066388728
   94  C  7  X      0.0383911156    -0.0139991122    -0.0144534210     0.0006109521    -0.0381219585
   95  C  7  Y     -0.0453805850    -0.0333143319     0.1422922378     0.0523995309    -0.0888499138
   96  C  7  Z     -0.0727658855    -0.0033681711    -0.0656030656     0.0617939105    -0.0625389320
   97  C  7  X      0.0060328573     0.0059771461    -0.0048495338     0.0116501293    -0.0195975832
   98  C  7  Y     -0.0212202271    -0.0186362754     0.0504170149     0.0158487145    -0.0444730251
   99  C  7  Z     -0.0265644219    -0.0114999719    -0.0238237955     0.0070411750    -0.0217368451
  100  C  7 XX     -0.0171730827    -0.0108905408    -0.0004721274     0.0063715192    -0.0057324805
  101  C  7 YY     -0.0071852384    -0.0019362913    -0.0051247988     0.0007816088     0.0003677763
  102  C  7 ZZ     -0.0086717591    -0.0109268132     0.0046356888     0.0002387942    -0.0000350742
  103  C  7 XY     -0.0022603672    -0.0007290680     0.0030101399    -0.0002831495    -0.0004546661
  104  C  7 XZ     -0.0018823032     0.0010142431    -0.0005128743     0.0015699736    -0.0021267311
  105  C  7 YZ     -0.0005661289    -0.0044294616    -0.0054879733    -0.0021124958     0.0013856009
  106  C  8  S      0.0415195827    -0.0278293351    -0.0122199052     0.0133233412    -0.0006874222
  107  C  8  S     -0.0954442516     0.0637101990     0.0240289152    -0.0222847413    -0.0014206882
  108  C  8  S      0.0535356690    -0.0697794149     0.0032025198    -0.1237687222    -0.0011960015
  109  C  8  X      0.0623724854    -0.0543078086    -0.0068590456     0.0214593588     0.0024500410
  110  C  8  Y      0.0479102987    -0.0048443769    -0.0032099640    -0.0003402625     0.0032300704
  111  C  8  Z     -0.0545673795     0.0425864230     0.0337348479    -0.0207124505     0.0084560062
  112  C  8  X     -0.0655613073     0.0779815208     0.0086360700     0.1103020461    -0.0032253600
  113  C  8  Y     -0.0447194892     0.0531884755     0.0011012157     0.0703188907    -0.0040514640
  114  C  8  Z      0.0716097848    -0.0745676989     0.0017858561    -0.1095264812     0.0092481189
  115  C  8 XX     -0.0069524510     0.0058601230     0.0002499796    -0.0013372867     0.0006909843
  116  C  8 YY     -0.0060316512     0.0022179842     0.0011994711    -0.0000817359    -0.0014420256
  117  C  8 ZZ     -0.0066864080     0.0049851575     0.0027960037    -0.0016962873    -0.0006660843
  118  C  8 XY     -0.0032240012     0.0003195786    -0.0002997680    -0.0007576383    -0.0010670554
  119  C  8 XZ      0.0033503313    -0.0031992879    -0.0013998776     0.0016711585     0.0000558015
  120  C  8 YZ      0.0030080543    -0.0005313206    -0.0007347934     0.0000896074     0.0010448771
  121  N  9  S      0.0226083909    -0.0169967659    -0.0073945901     0.0049559119    -0.0013009016
  122  N  9  S      0.0440357469    -0.0324240568    -0.0151011887     0.0139463530    -0.0033233457
  123  N  9  S      0.1036182565    -0.1012527234    -0.0161638401    -0.0927820215     0.0082710631
  124  N  9  X      0.0029986136     0.0017533499    -0.0049269925    -0.0026472184    -0.0044155765
  125  N  9  Y      0.0009783797    -0.0097181594    -0.0036701777     0.0047617659    -0.0000134409
  126  N  9  Z     -0.0069706851     0.0020494655    -0.0053577122     0.0013453388    -0.0038767590
  127  N  9  X     -0.0121944299     0.0094985524     0.0020162909     0.0182444075     0.0001128210
  128  N  9  Y     -0.0074983831     0.0127096182     0.0025373276     0.0083549996    -0.0017662649
  129  N  9  Z      0.0128639487    -0.0132249714     0.0013389095    -0.0169800716     0.0040816604
  130  N  9 XX      0.0012412983    -0.0000671553    -0.0010226150     0.0003640604    -0.0003190085
  131  N  9 YY      0.0002990546    -0.0012293676    -0.0005875966     0.0011861746    -0.0002984757
  132  N  9 ZZ      0.0016672335    -0.0007898280     0.0004817600     0.0004808919     0.0003800300
  133  N  9 XY      0.0007359720    -0.0012215131    -0.0007406762     0.0002021032    -0.0001662107
  134  N  9 XZ     -0.0016855357     0.0005744028     0.0001282669     0.0003879778    -0.0002657948
  135  N  9 YZ     -0.0009679081     0.0014469603     0.0001422580    -0.0003392933    -0.0002185898
  136  C 10  S      0.0627627198    -0.0374547212     0.0160827315     0.0443412921    -0.0194170764
  137  C 10  S     -0.1311227821     0.0754244504    -0.0305785111    -0.0913360929     0.0415167120
  138  C 10  S      0.0506766108    -0.0268663082    -0.0355181284     0.0594984213    -0.0184588202
  139  C 10  X      0.1041092166     0.0517710810    -0.0054164194    -0.1540667260    -0.0127796930
  140  C 10  Y      0.0294961318     0.0650389813     0.0297613237     0.1414909489     0.0242528484
  141  C 10  Z     -0.0014078554     0.0110348870    -0.0139174501     0.0176018990    -0.0038867100
  142  C 10  X     -0.0073774399     0.0199576564     0.0086165988    -0.0793276231    -0.1374307511
  143  C 10  Y      0.0084106638    -0.0132923483     0.0000880333     0.0719349501     0.1126508713
  144  C 10  Z      0.0040842408     0.0029473798    -0.0027766990     0.0028569556     0.0082837646
  145  C 10 XX     -0.0071843405     0.0084345606     0.0002090055    -0.0050239531     0.0020121488
  146  C 10 YY     -0.0113650628     0.0015707093    -0.0038940092    -0.0059709589     0.0046059333
  147  C 10 ZZ     -0.0049310990     0.0032103699    -0.0009846071    -0.0029521534     0.0020045271
  148  C 10 XY      0.0014269688     0.0009966819     0.0001179565    -0.0039762242     0.0091050506
  149  C 10 XZ     -0.0007140984    -0.0022676846     0.0006496943     0.0002044647     0.0000307525
  150  C 10 YZ      0.0007938525     0.0010455935    -0.0002878938     0.0006139578    -0.0010906449
  151  C 11  S     -0.0836674567    -0.0315050121    -0.0197725145    -0.0071298914    -0.0264470296
  152  C 11  S      0.1688131719     0.0639261922     0.0389477019     0.0133290629     0.0543339663
  153  C 11  S      0.0299563411     0.0439038961     0.0173621177    -0.0047778256     0.1894321163
  154  C 11  X      0.0469662226    -0.0909748793     0.0220121695     0.1322923305    -0.0400436037
  155  C 11  Y      0.0228967376     0.0312629383     0.0234518081     0.1094970298     0.1575219261
  156  C 11  Z     -0.0023884283     0.0117228716    -0.0062182293    -0.0132538046    -0.0019932428
  157  C 11  X      0.0040940951    -0.0362347599     0.0007198298     0.0390077299    -0.0189129022
  158  C 11  Y      0.0063945981     0.0061693711     0.0089229862     0.0440844938    -0.0274225940
  159  C 11  Z      0.0014672278     0.0028998858    -0.0016587587    -0.0028628779     0.0026764324
  160  C 11 XX      0.0102962394     0.0057555972     0.0022402392     0.0014056272     0.0047658432
  161  C 11 YY      0.0155996786     0.0042706216     0.0038729148     0.0026970777     0.0072226915
  162  C 11 ZZ      0.0052755704     0.0018041932     0.0012151550     0.0012716495     0.0019302651
  163  C 11 XY      0.0000017712     0.0030922929    -0.0008819164    -0.0064790323     0.0047712866
  164  C 11 XZ     -0.0007783159    -0.0009559955     0.0004116845    -0.0001117726    -0.0002816453
  165  C 11 YZ     -0.0003076882    -0.0005103277     0.0000995688     0.0005127308    -0.0005214144
  166  C 12  S      0.0041188842     0.0667771397     0.0116215925    -0.0035429473    -0.0293981809
  167  C 12  S     -0.0087533063    -0.1342149313    -0.0241624170     0.0058449652     0.0587504988
  168  C 12  S     -0.0294042840    -0.0380419673    -0.0230570612    -0.0098709985     0.1771706704
  169  C 12  X      0.0586735406     0.0275494871    -0.0070178637    -0.0967397146    -0.1696953903
  170  C 12  Y     -0.1234883995     0.0301060489    -0.0350070440    -0.1452601672     0.0056188709
  171  C 12  Z      0.0001839401     0.0020681741    -0.0033650627     0.0134280341     0.0123336723
  172  C 12  X      0.0161749905     0.0119092415    -0.0162362604    -0.0326973084     0.0168875901
  173  C 12  Y     -0.0639858722    -0.0088015099     0.0034714722    -0.0467774647     0.0148762265
  174  C 12  Z      0.0010654295     0.0022560098    -0.0030104805     0.0067491671    -0.0012273014
  175  C 12 XX      0.0015792758    -0.0119888512    -0.0011650670     0.0033623461     0.0071861171
  176  C 12 YY     -0.0038371416    -0.0085677793    -0.0021921290    -0.0003992310     0.0053551426
  177  C 12 ZZ      0.0003677416    -0.0041277962    -0.0006232692     0.0010858836     0.0020876823
  178  C 12 XY     -0.0025948007    -0.0005142446    -0.0013752883    -0.0059553147     0.0055313382
  179  C 12 XZ     -0.0001044010     0.0006987079     0.0001342237     0.0000385884    -0.0006176379
  180  C 12 YZ      0.0004919989     0.0006423150    -0.0003554933     0.0008236451    -0.0005922343
  181  C 13  S     -0.0753677218    -0.0240133924    -0.0205968939    -0.0495371811     0.0284714094
  182  C 13  S      0.1490312956     0.0487653919     0.0414234398     0.0986464791    -0.0600460349
  183  C 13  S      0.0450870154    -0.0074374051     0.0368631528     0.0811340928    -0.1234484236
  184  C 13  X     -0.0658129120     0.1018477889    -0.0022989282    -0.0891952768    -0.0055030810
  185  C 13  Y     -0.0211999856    -0.0363798940    -0.0255579058    -0.1217742018    -0.1316674702
  186  C 13  Z      0.0069354607    -0.0063776259    -0.0001648497     0.0113622495     0.0029897805
  187  C 13  X     -0.0066381976     0.0407568243    -0.0103871077    -0.0257485899    -0.0009198437
  188  C 13  Y      0.0077048240    -0.0172739731     0.0020662457    -0.0201696444    -0.0968408926
  189  C 13  Z      0.0006005595    -0.0028375227     0.0017124165     0.0023257179     0.0014598569
  190  C 13 XX      0.0080723665     0.0046209218     0.0030662286     0.0069143064     0.0004000025
  191  C 13 YY      0.0144092271     0.0030387275     0.0037525811     0.0101170569    -0.0063935770
  192  C 13 ZZ      0.0043523933     0.0013198268     0.0012633319     0.0037909862    -0.0015056800
  193  C 13 XY     -0.0012392780     0.0034130894     0.0003716911    -0.0001552864    -0.0026775379
  194  C 13 XZ     -0.0003603944    -0.0005359812    -0.0000965166    -0.0002880943    -0.0000889631
  195  C 13 YZ     -0.0001268357    -0.0002081456    -0.0001751247    -0.0001128297     0.0003655293
  196  C 14  S      0.0720821933    -0.0366049211     0.0095441637     0.0375049872    -0.0394996018
  197  C 14  S     -0.1438114190     0.0725960187    -0.0184111325    -0.0751593971     0.0752576285
  198  C 14  S     -0.0570635008     0.0309931158    -0.0077508365    -0.0459457686     0.1423047094
  199  C 14  X     -0.0817168004    -0.0469825699    -0.0178611927     0.0366833910     0.1711280458
  200  C 14  Y     -0.0372485413    -0.0839543522    -0.0213233094    -0.0291275738    -0.1396954975
  201  C 14  Z      0.0088318625     0.0071976928     0.0024717017    -0.0025182538    -0.0125320341
  202  C 14  X     -0.0138252162    -0.0191672962    -0.0032567038     0.0331771935     0.0216134082
  203  C 14  Y     -0.0149907718    -0.0173632001    -0.0135752736    -0.0286713202    -0.0165412866
  204  C 14  Z      0.0016458636     0.0022248960     0.0005693294    -0.0021425332    -0.0012688936
  205  C 14 XX     -0.0086665531     0.0083609854    -0.0007589272    -0.0059046316     0.0079865261
  206  C 14 YY     -0.0134866101     0.0026630838    -0.0019692213    -0.0043677581     0.0079987467
  207  C 14 ZZ     -0.0046394303     0.0024501520    -0.0004345549    -0.0017412094     0.0031158504
  208  C 14 XY      0.0021126811    -0.0009416338     0.0008662071     0.0053140153    -0.0033562025
  209  C 14 XZ      0.0003581258    -0.0006920580     0.0000694080     0.0002843734    -0.0003972851
  210  C 14 YZ      0.0001167867     0.0001138287    -0.0000356020    -0.0003981026     0.0001421417
  211  C 15  S      0.0139839431     0.0659948382     0.0020034599    -0.0519744306     0.0250995338
  212  C 15  S     -0.0294720687    -0.1309514955    -0.0036769418     0.1034138655    -0.0524311630
  213  C 15  S      0.0126837419    -0.0506235729     0.0100030376     0.0887425496    -0.1252941726
  214  C 15  X     -0.0534342702    -0.0350734353    -0.0051225661     0.1025341750     0.1276422576
  215  C 15  Y      0.1283306296    -0.0126127068     0.0344748131     0.0999964383     0.0055607195
  216  C 15  Z      0.0021990916     0.0047768100    -0.0008751526    -0.0118946771    -0.0127893413
  217  C 15  X     -0.0267981623     0.0015249643    -0.0014801673     0.0120529331     0.0981017977
  218  C 15  Y      0.0451362653     0.0029153342     0.0113346103     0.0275070810     0.0055502331
  219  C 15  Z      0.0010551547     0.0010248795    -0.0000793293    -0.0016976465    -0.0102504173
  220  C 15 XX      0.0004239811    -0.0116945071    -0.0000174303     0.0102422058    -0.0054087038
  221  C 15 YY     -0.0055271557    -0.0084718780    -0.0005228160     0.0072130511     0.0002139793
  222  C 15 ZZ     -0.0005982868    -0.0038404567     0.0001318295     0.0040848382    -0.0012881570
  223  C 15 XY     -0.0037426059    -0.0010734089    -0.0008950818    -0.0001967237    -0.0033410820
  224  C 15 XZ     -0.0000735985     0.0007259343     0.0001418203    -0.0006788240     0.0006669620
  225  C 15 YZ      0.0005945688     0.0003266469     0.0000441404    -0.0000287560     0.0002591741
  226  H 16  S      0.0212156380     0.1649230740    -0.1283925972     0.0375663294     0.0262593584
  227  H 16  S      0.0105741814     0.0276756488    -0.0383346428     0.0006046832     0.0148714290
  228  H 17  S     -0.1049946845     0.0476257292     0.1884662842    -0.0104840236     0.0486645698
  229  H 17  S     -0.0178871763     0.0014217936     0.0525097586    -0.0131654803     0.0235873196
  230  H 18  S     -0.0980162593     0.0679290373    -0.1549089925     0.1486286274    -0.1332922810
  231  H 18  S     -0.0175736960     0.0087693829    -0.0471637605     0.0329510208    -0.0344103914
  232  H 19  S      0.0078734347     0.1279666364     0.1643873318     0.0742342400    -0.1163601740
  233  H 19  S      0.0064166676     0.0240490031     0.0422814716     0.0125063797    -0.0271838885
  234  H 20  S     -0.1058087475    -0.0444358935     0.0010880135     0.0347011782    -0.0117045422
  235  H 20  S     -0.0204690346    -0.0126638339     0.0000049880     0.0095886758    -0.0072382416
  236  H 21  S     -0.0837615258    -0.0644819822     0.0006998975     0.0499768000    -0.0776443035
  237  H 21  S     -0.0148526813    -0.0194206894    -0.0004960437     0.0039760994    -0.0138366877
  238  H 22  S      0.0889117998     0.0334119061     0.0348956801     0.0905310487     0.1302298364
  239  H 22  S      0.0190921098     0.0015047992     0.0038400942     0.0082208519     0.0380325572
  240  H 23  S     -0.0134501661    -0.0771789690     0.0039008112     0.0918024327     0.1462639382
  241  H 23  S     -0.0068996157    -0.0139130131     0.0031862805     0.0177806663     0.0446613546
  242  H 24  S      0.0851929923     0.0293896437     0.0338099260     0.1337135274     0.0546186992
  243  H 24  S      0.0224563051     0.0061400945     0.0061411895     0.0274740114     0.0029079907
  244  H 25  S     -0.0819408036     0.0441527922    -0.0088837444    -0.0102386384     0.1921239762
  245  H 25  S     -0.0168297489     0.0104713998    -0.0043481022    -0.0148899559     0.0488099561
  246  H 26  S     -0.0166187206    -0.0792390486     0.0014660421     0.1290288076     0.0525497224
  247  H 26  S     -0.0018815106    -0.0184601366    -0.0015939305     0.0261201394     0.0014844897

                         31               32               33               34               35
                   -0.5338937086    -0.5120877843    -0.5107436004    -0.4975022127    -0.4827035399
    1  C  1  S      0.0084532665    -0.0156796418     0.0121169538    -0.0083674656    -0.0239685503
    2  C  1  S     -0.0333422860     0.0354389631    -0.0258032883     0.0202815935     0.0435824992
    3  C  1  S      0.0833002749     0.1050866438    -0.0110344989    -0.0028572545     0.0225056206
    4  C  1  X      0.0508953275     0.0573533562    -0.1924080140    -0.0633878380     0.1140427636
    5  C  1  Y      0.0325573845    -0.1134741830    -0.0574697332     0.0937763243     0.0151872807
    6  C  1  Z     -0.0479304961    -0.0998723503     0.0295403414    -0.0882422314    -0.0444775735
    7  C  1  X     -0.0201508260     0.0255589074    -0.1111195001    -0.0189425952     0.0288582312
    8  C  1  Y      0.0149008431    -0.0653894400    -0.0290766246     0.0592116164    -0.0194898476
    9  C  1  Z      0.0003478524    -0.0312490973     0.0325759761    -0.0298369868    -0.0048823248
   10  C  1 XX     -0.0098523311     0.0041003103     0.0045894405     0.0056878731    -0.0086413982
   11  C  1 YY      0.0045422916     0.0028488315    -0.0059915737    -0.0016058121     0.0130832821
   12  C  1 ZZ      0.0011663131    -0.0005252117    -0.0025529987     0.0017612611     0.0034832109
   13  C  1 XY      0.0008451999    -0.0034532186     0.0026468498     0.0032136535    -0.0010235819
   14  C  1 XZ      0.0066732202     0.0045669171     0.0005001680     0.0022969288     0.0007898106
   15  C  1 YZ     -0.0018641547    -0.0043960538     0.0003270012    -0.0076498355    -0.0010153444
   16  C  2  S     -0.0421401759    -0.0082143368     0.0010764570    -0.0101754874    -0.0066170698
   17  C  2  S      0.0983700177     0.0307433749    -0.0086886925     0.0247463620     0.0174411198
   18  C  2  S      0.0966802200     0.0711936812     0.0682865152     0.0595961919     0.0125928420
   19  C  2  X     -0.1842746618    -0.0896903264    -0.0887157296    -0.0310672731     0.0653292631
   20  C  2  Y     -0.0165413275    -0.0225340920     0.0485563821    -0.1345689405    -0.0676580522
   21  C  2  Z      0.1186567178    -0.0771705716    -0.0733486738    -0.0133813257     0.0532026380
   22  C  2  X     -0.0883103182     0.0273725639    -0.0426067516     0.0099478185     0.0425599141
   23  C  2  Y      0.0030300477     0.0340989739     0.0260082405    -0.0250918614    -0.0486839718
   24  C  2  Z      0.0435180568    -0.0951332928    -0.0251705998    -0.0361232842     0.0328398776
   25  C  2 XX      0.0127924435     0.0099178829     0.0022055863     0.0031921208     0.0001248276
   26  C  2 YY      0.0078481331     0.0008643710    -0.0014926879     0.0080161889     0.0006995406
   27  C  2 ZZ      0.0031090454    -0.0047409934    -0.0019620575    -0.0036164993     0.0017900566
   28  C  2 XY     -0.0066285734    -0.0006078239     0.0045585289     0.0004860032    -0.0033368784
   29  C  2 XZ      0.0032054626     0.0001102747     0.0012181142     0.0039544462    -0.0012048541
   30  C  2 YZ      0.0047181530    -0.0001555747     0.0004565839    -0.0014516335    -0.0003626370
   31  C  3  S      0.0045564161     0.0128961384     0.0197860758    -0.0041272840    -0.0015070889
   32  C  3  S     -0.0184964164    -0.0329193804    -0.0315604394     0.0121645999    -0.0060672007
   33  C  3  S     -0.0784555511    -0.0414038854    -0.0821786165    -0.0322266019     0.0083451104
   34  C  3  X      0.0438639311    -0.1026039746     0.0445022730    -0.0408017876    -0.0143691818
   35  C  3  Y     -0.0798072011    -0.0862121425    -0.0424342187    -0.1102164976     0.0170762155
   36  C  3  Z      0.1976173550     0.0568671249    -0.1143651199     0.0326001708     0.1055842407
   37  C  3  X      0.0131032905    -0.0528714829     0.0079149830    -0.0215034864    -0.0092051327
   38  C  3  Y     -0.0415667976    -0.0219824244    -0.0100101851    -0.0493571213     0.0078500005
   39  C  3  Z      0.0975039414     0.0344616046    -0.0051803654     0.0414149086     0.0234481953
   40  C  3 XX     -0.0022123277    -0.0023534641    -0.0049403835    -0.0009595945     0.0014047002
   41  C  3 YY      0.0072874718    -0.0024822563    -0.0086353871    -0.0026495564     0.0060032161
   42  C  3 ZZ     -0.0052753159    -0.0007206392     0.0060752801     0.0074566458    -0.0076310965
   43  C  3 XY      0.0067099878    -0.0076636023    -0.0002101246    -0.0016177619    -0.0017140563
   44  C  3 XZ     -0.0007730795     0.0030423139    -0.0037872145    -0.0005962366     0.0003281065
   45  C  3 YZ     -0.0015214369     0.0009533184     0.0092374844    -0.0012945338    -0.0074176362
   46  C  4  S     -0.0240878847     0.0027768819     0.0102636380     0.0073187767     0.0164144737
   47  C  4  S      0.0362736329    -0.0119868302    -0.0122326177    -0.0161394906    -0.0442974311
   48  C  4  S      0.0934037819     0.0247549864    -0.0449018112     0.0362619081    -0.0272770734
   49  C  4  X     -0.0862768077     0.0299690350     0.1625467463     0.0767824339    -0.0894302555
   50  C  4  Y     -0.2055849240    -0.0034451984     0.0333913884     0.0251115359    -0.0566543427
   51  C  4  Z     -0.1272311332     0.0317056930     0.0425356323     0.0237598569    -0.0518539201
   52  C  4  X     -0.0228280337     0.0279631625     0.0503452091     0.0481692990    -0.0327828400
   53  C  4  Y     -0.0486146243     0.0269041493    -0.0084419565     0.0132849714    -0.0201601688
   54  C  4  Z     -0.0218351470     0.0300669999     0.0167098993     0.0210143421    -0.0187956622
   55  C  4 XX      0.0012011988     0.0001356558     0.0081977643     0.0032281449    -0.0063017898
   56  C  4 YY      0.0107368399    -0.0003478901    -0.0099795177    -0.0061231201     0.0024812357
   57  C  4 ZZ     -0.0002268178    -0.0008045169    -0.0020848291     0.0004003278    -0.0035439643
   58  C  4 XY      0.0085832616     0.0001347828     0.0002196728     0.0027826449    -0.0016600395
   59  C  4 XZ     -0.0047926532    -0.0051887473     0.0027689833    -0.0027583970    -0.0038721193
   60  C  4 YZ     -0.0015679265    -0.0000767761    -0.0024748018    -0.0037679766     0.0014165451
   61  C  5  S      0.0208245590     0.0148074253    -0.0009565482     0.0098026865    -0.0022731825
   62  C  5  S     -0.0244592997    -0.0204420110    -0.0008353030    -0.0205104070     0.0046417272
   63  C  5  S     -0.1062387753    -0.0384904020     0.0441356036     0.0083869459     0.0030447930
   64  C  5  X      0.1399865078     0.1389288656     0.0834871579     0.0689471056    -0.0572006833
   65  C  5  Y      0.0157225998     0.0566492302     0.0199872850     0.0042663448     0.0203363875
   66  C  5  Z     -0.0232893494     0.1449627201    -0.0470239928     0.0049818854     0.0199173407
   67  C  5  X      0.0075261408     0.0560393783     0.0432574002     0.0361281158    -0.0245330322
   68  C  5  Y      0.0032569715     0.0208242676     0.0108176813     0.0129525046    -0.0001619936
   69  C  5  Z     -0.0604701693     0.0508888143     0.0045882128     0.0126688842     0.0052468956
   70  C  5 XX      0.0098324559     0.0040937941     0.0060718708     0.0043512991    -0.0028990611
   71  C  5 YY     -0.0010406197    -0.0009232366    -0.0017695528     0.0009340494    -0.0005491123
   72  C  5 ZZ     -0.0143742658    -0.0083181169    -0.0039515930    -0.0073565093     0.0043442577
   73  C  5 XY      0.0073859214     0.0036016502    -0.0013893463    -0.0048570667    -0.0002593302
   74  C  5 XZ      0.0008686737    -0.0041745267     0.0017501983    -0.0012251955    -0.0000340498
   75  C  5 YZ      0.0045330105     0.0067098345    -0.0018008389     0.0008529666     0.0036617772
   76  C  6  S      0.0112134377     0.0040510184     0.0250506930    -0.0006390004    -0.0185601765
   77  C  6  S     -0.0077805509     0.0008518771    -0.0507347471     0.0020810152     0.0433517733
   78  C  6  S     -0.0290881189     0.0066284743    -0.1042069060    -0.0270640156     0.0359980918
   79  C  6  X      0.1621052648    -0.0829901579     0.0312542514    -0.0658280851    -0.0475144135
   80  C  6  Y     -0.0485441843    -0.0669496655     0.0330727530     0.1343228503    -0.0705218458
   81  C  6  Z     -0.1051747866    -0.1046097742    -0.0556889391    -0.0676835091     0.0657604581
   82  C  6  X      0.0485226126    -0.0437461689     0.0067274537    -0.0360744339    -0.0240915982
   83  C  6  Y      0.0074483261    -0.0303508312     0.0417249207     0.0668275828    -0.0292917758
   84  C  6  Z     -0.0291942464    -0.0199891075    -0.0076352553    -0.0095836591     0.0109472420
   85  C  6 XX      0.0018293782    -0.0031976550    -0.0045041951    -0.0028083614     0.0036351095
   86  C  6 YY     -0.0060737372     0.0002308900    -0.0070922314     0.0064764622     0.0029309033
   87  C  6 ZZ      0.0021430483     0.0020687605     0.0021291961    -0.0011345169     0.0007600596
   88  C  6 XY     -0.0098456946     0.0048981841    -0.0015055354    -0.0002345083     0.0020132360
   89  C  6 XZ     -0.0026657927    -0.0073469187    -0.0021816711    -0.0020956734     0.0012740291
   90  C  6 YZ      0.0102537517     0.0093290319     0.0052689319     0.0024564773    -0.0030776271
   91  C  7  S     -0.0104336760    -0.0102026006    -0.0230780339     0.0053138359     0.0072568577
   92  C  7  S      0.0196780376     0.0210607311     0.0478397626    -0.0134943343    -0.0148576463
   93  C  7  S      0.0449348198    -0.0116623900     0.0394970201     0.0057908197     0.0023650087
   94  C  7  X      0.1416097617    -0.2507344030     0.0160040508    -0.1531240702    -0.0636539916
   95  C  7  Y      0.0231678964    -0.0037279502     0.0913870699     0.0463216940    -0.0537107828
   96  C  7  Z      0.1539132016     0.0812784906     0.1427174902     0.1235177021    -0.1306750269
   97  C  7  X      0.0654402901    -0.1014657075     0.0043027208    -0.0596899900    -0.0207779726
   98  C  7  Y     -0.0051854318    -0.0015985322     0.0428258277     0.0193287515    -0.0279979296
   99  C  7  Z      0.0565143150     0.0448875959     0.0513323646     0.0510518215    -0.0604322189
  100  C  7 XX      0.0066216843     0.0101625261     0.0121366211     0.0080300556    -0.0065477555
  101  C  7 YY      0.0012873593    -0.0024161320    -0.0017441052    -0.0016516546     0.0004253838
  102  C  7 ZZ     -0.0006377792    -0.0009248640     0.0031553154    -0.0053402561     0.0004659641
  103  C  7 XY      0.0040113116    -0.0017548477     0.0029046937    -0.0007397077    -0.0037761728
  104  C  7 XZ      0.0030496714    -0.0054683462     0.0020697281    -0.0026888930    -0.0037641542
  105  C  7 YZ      0.0014444899    -0.0000871988     0.0049070232    -0.0019689264    -0.0052793118
  106  C  8  S      0.0609672642     0.0025426324    -0.0045547551     0.0246157946     0.0053705636
  107  C  8  S     -0.1298599108    -0.0007852970     0.0114845311    -0.0523262186    -0.0134305178
  108  C  8  S     -0.0586894690    -0.0746310936    -0.0029050410    -0.0533486179    -0.0006896965
  109  C  8  X      0.0536185993    -0.0257183937    -0.0438089490     0.0350126176     0.0517375671
  110  C  8  Y      0.0671886107    -0.0057973664     0.0168444136    -0.0274963865    -0.0355750419
  111  C  8  Z     -0.0735314495    -0.0379151249    -0.0188724200    -0.0426797362     0.0180009412
  112  C  8  X      0.0223509460     0.0512287826     0.0022774327     0.0457561606     0.0118464992
  113  C  8  Y      0.0187129638     0.0383767490     0.0125578716     0.0084644391    -0.0180697592
  114  C  8  Z     -0.0250158597    -0.0740157663    -0.0217625077    -0.0414652822     0.0128568173
  115  C  8 XX     -0.0082287623     0.0008387728     0.0027664673    -0.0032903496    -0.0012518379
  116  C  8 YY     -0.0074942258     0.0005011665     0.0000836615    -0.0011642541    -0.0007844381
  117  C  8 ZZ     -0.0091541262    -0.0024644840    -0.0008876446    -0.0054346163    -0.0005066515
  118  C  8 XY     -0.0033080882     0.0005808928     0.0004960832    -0.0007132230    -0.0005520596
  119  C  8 XZ      0.0041719918     0.0007123286    -0.0002991488     0.0030118683     0.0005517043
  120  C  8 YZ      0.0041326697     0.0007384573     0.0007454804     0.0006952287    -0.0002537783
  121  N  9  S      0.0335181095     0.0033784883    -0.0032363253     0.0122636871     0.0025462079
  122  N  9  S      0.0721820550     0.0093245533    -0.0060113216     0.0276058667     0.0050130873
  123  N  9  S      0.0442073127    -0.0495491189    -0.0228837297    -0.0085205324     0.0130920753
  124  N  9  X     -0.0016728789     0.0160847109     0.0203701602    -0.0157024262    -0.0334802403
  125  N  9  Y     -0.0165519918     0.0029303476    -0.0099916278     0.0199003447     0.0227787149
  126  N  9  Z      0.0116052603     0.0194685117     0.0114463301     0.0167875640    -0.0109515382
  127  N  9  X      0.0034463855     0.0011641113    -0.0078625142     0.0121840536     0.0165829577
  128  N  9  Y      0.0120650671     0.0044785200     0.0081248503    -0.0061066324    -0.0130407872
  129  N  9  Z     -0.0095461510    -0.0186666648    -0.0082509032    -0.0149010826     0.0076456901
  130  N  9 XX      0.0034466064     0.0025114262     0.0024419213     0.0002287416    -0.0032461674
  131  N  9 YY      0.0010863567     0.0008402792    -0.0009447821     0.0029813980     0.0018572330
  132  N  9 ZZ      0.0020941671    -0.0017974834    -0.0016894264    -0.0003484291     0.0016588736
  133  N  9 XY      0.0000848026     0.0011531278     0.0001107132     0.0013509744     0.0001637204
  134  N  9 XZ     -0.0011902203     0.0000548706    -0.0004153828     0.0012122136     0.0011562578
  135  N  9 YZ      0.0004437416     0.0005709337     0.0014493798    -0.0012765845    -0.0021437589
  136  C 10  S      0.0051952248    -0.0301457600     0.0174485061     0.0506697829     0.0468198250
  137  C 10  S     -0.0105821746     0.0638327531    -0.0351238245    -0.1083400952    -0.1025569615
  138  C 10  S     -0.0129311284     0.1408999356    -0.0946376048    -0.1947823737    -0.1938114758
  139  C 10  X      0.0088493369    -0.1007150218    -0.0514595092     0.1113066119    -0.2003826353
  140  C 10  Y      0.0094888931     0.0246332182    -0.1758407775     0.0794657189    -0.0155418046
  141  C 10  Z     -0.0043971255    -0.0129628593     0.0069328255    -0.0405384542     0.0138914680
  142  C 10  X      0.0261803614     0.0565975309    -0.0537154790    -0.0302974508    -0.0825568801
  143  C 10  Y      0.0094689044    -0.0521571391    -0.0026083976     0.0700934408     0.0562560750
  144  C 10  Z     -0.0050300185    -0.0108721148    -0.0022093665    -0.0086227219     0.0034603970
  145  C 10 XX     -0.0001226810     0.0065286350    -0.0022657277    -0.0065034970    -0.0114206842
  146  C 10 YY     -0.0008023757     0.0033113003    -0.0034995110    -0.0092052871    -0.0011239815
  147  C 10 ZZ     -0.0003510183     0.0021068405    -0.0012541361    -0.0045675785    -0.0045563295
  148  C 10 XY     -0.0015001709    -0.0077167598     0.0070888089     0.0056165679    -0.0024351838
  149  C 10 XZ      0.0007068597     0.0011834223     0.0002492646     0.0015604063     0.0011259098
  150  C 10 YZ     -0.0002451364    -0.0008553121    -0.0009085218    -0.0019053661    -0.0003493866
  151  C 11  S     -0.0013730688     0.0308393345    -0.0460572746    -0.0320369415    -0.0047509813
  152  C 11  S      0.0027624559    -0.0618894866     0.0930426084     0.0637899966     0.0024285496
  153  C 11  S     -0.0260478152    -0.1774473697     0.1343745425     0.1733346281     0.0646191113
  154  C 11  X      0.0040124989     0.0526157544     0.1487219406    -0.0914307231     0.2220907110
  155  C 11  Y     -0.0293376692    -0.0826684834     0.0261600315     0.0989551541     0.0832101204
  156  C 11  Z      0.0012931216    -0.0102260636    -0.0142784380    -0.0052672527    -0.0260006069
  157  C 11  X      0.0066824726     0.0476046920     0.0365182390    -0.0656333207     0.0471263744
  158  C 11  Y     -0.0010898182     0.0432696249    -0.0343877421    -0.0301443833    -0.0150885847
  159  C 11  Z      0.0009990032    -0.0119065010     0.0006761467     0.0001054868    -0.0047669044
  160  C 11 XX      0.0001705976    -0.0010643636     0.0000515904     0.0002481916    -0.0087826912
  161  C 11 YY     -0.0004833572    -0.0108729595     0.0140262576     0.0124111747     0.0120797803
  162  C 11 ZZ      0.0000354225    -0.0016781206     0.0036913366     0.0012686175    -0.0001519611
  163  C 11 XY     -0.0008652339    -0.0050116924     0.0018462272     0.0032834557    -0.0067041509
  164  C 11 XZ      0.0000159818     0.0007368842     0.0004113421     0.0009152813     0.0012420631
  165  C 11 YZ      0.0002015516     0.0009733229    -0.0004881253    -0.0003433010     0.0002823037
  166  C 12  S      0.0090368739     0.0420024736    -0.0135460124    -0.0389339227    -0.0158529051
  167  C 12  S     -0.0190899451    -0.0846368405     0.0282938834     0.0749871625     0.0293179076
  168  C 12  S     -0.0138949022    -0.1717078180     0.1245650363     0.1739224598     0.1252270560
  169  C 12  X      0.0042927357     0.0518602112    -0.1038176005    -0.0320914118    -0.0938847278
  170  C 12  Y     -0.0071466218     0.0465910556     0.1626248559    -0.1721580763     0.0381180332
  171  C 12  Z     -0.0011806323    -0.0119888974     0.0041729884    -0.0039799528     0.0050206765
  172  C 12  X     -0.0014310535    -0.0508283419     0.0107839960     0.0543650730     0.0056582468
  173  C 12  Y      0.0171694739    -0.0090793468     0.0692567437    -0.0239937627     0.0829051375
  174  C 12  Z      0.0005169887     0.0020378841    -0.0001551941    -0.0066835197    -0.0025878058
  175  C 12 XX     -0.0007080631    -0.0128716209     0.0029192577     0.0167127545     0.0108714017
  176  C 12 YY     -0.0021339498    -0.0012754146     0.0044520142    -0.0040634162    -0.0041025950
  177  C 12 ZZ     -0.0006281594    -0.0029663143     0.0001893119     0.0028633184     0.0003881851
  178  C 12 XY     -0.0003326195    -0.0054251655     0.0059018115     0.0019615601    -0.0012693568
  179  C 12 XZ      0.0000655508     0.0008883239    -0.0003684608    -0.0016606059    -0.0010716625
  180  C 12 YZ     -0.0000315751    -0.0002301947    -0.0005062393    -0.0008311928     0.0002716221
  181  C 13  S     -0.0033135307    -0.0404694722     0.0240472341     0.0362527024     0.0084495060
  182  C 13  S      0.0073172296     0.0821238439    -0.0477510380    -0.0716586077    -0.0096934820
  183  C 13  S      0.0124277605     0.1679800702    -0.1243644532    -0.1799839415    -0.0953811952
  184  C 13  X      0.0130515202     0.0300412702     0.1703334613    -0.0966900702     0.1947619942
  185  C 13  Y      0.0104344775    -0.0670999954    -0.0414685347     0.1464913963     0.1549865156
  186  C 13  Z     -0.0014179547    -0.0038191828    -0.0136887113     0.0000871393    -0.0228401506
  187  C 13  X     -0.0058182990     0.0224020862     0.0460656318    -0.0568002213     0.0186656716
  188  C 13  Y      0.0069731298     0.0428952701    -0.0623702884    -0.0207934653     0.0109634735
  189  C 13  Z     -0.0000887406    -0.0047088151    -0.0032237585     0.0022158202    -0.0032270056
  190  C 13 XX      0.0005764012     0.0007666622     0.0015104989     0.0006946673     0.0073201145
  191  C 13 YY      0.0003198596     0.0127571271    -0.0082662771    -0.0145148597    -0.0136894657
  192  C 13 ZZ      0.0001451029     0.0025310893    -0.0017038746    -0.0018888659     0.0000295712
  193  C 13 XY      0.0010561448     0.0045803561     0.0011208803    -0.0048895303     0.0045760556
  194  C 13 XZ     -0.0000270655     0.0001706869    -0.0003462694     0.0001088693    -0.0008852658
  195  C 13 YZ     -0.0001389933    -0.0009204492     0.0000821563     0.0003642654    -0.0001418116
  196  C 14  S      0.0027760038     0.0388854088    -0.0267391390    -0.0417430313    -0.0296496432
  197  C 14  S     -0.0045172902    -0.0769440147     0.0515201725     0.0854357584     0.0668225030
  198  C 14  S     -0.0099856124    -0.1797642372     0.1250065122     0.2073331335     0.1495853587
  199  C 14  X     -0.0314935541    -0.0987472096    -0.0415527966     0.0915724165    -0.2178810654
  200  C 14  Y      0.0158730822     0.0246732938    -0.1899463723     0.0820688460    -0.0064496557
  201  C 14  Z      0.0027180299     0.0067427499     0.0092710465    -0.0131843889     0.0184905400
  202  C 14  X     -0.0113802297     0.0138294592    -0.0517551343    -0.0222193923    -0.1090583144
  203  C 14  Y     -0.0020127247    -0.0401587883    -0.0342259104     0.0818316743     0.0268004802
  204  C 14  Z      0.0014917268    -0.0010403281     0.0065139836    -0.0003366485     0.0087861072
  205  C 14 XX     -0.0008544678    -0.0069446238     0.0084809680     0.0052448109     0.0071664087
  206  C 14 YY     -0.0006120794    -0.0066710938     0.0013039583     0.0079231915    -0.0015093718
  207  C 14 ZZ     -0.0001917323    -0.0025876436     0.0018300217     0.0028477358     0.0026085309
  208  C 14 XY      0.0004043395     0.0079365673    -0.0055943533    -0.0084252697    -0.0004567094
  209  C 14 XZ      0.0000521830     0.0003501963    -0.0005829442     0.0001418595    -0.0004364920
  210  C 14 YZ     -0.0000024852    -0.0007658754     0.0005506120     0.0004174186     0.0000744077
  211  C 15  S     -0.0016033766    -0.0386024678     0.0352175722     0.0364861806     0.0102006360
  212  C 15  S      0.0036159022     0.0772141751    -0.0723951493    -0.0705070491    -0.0183879890
  213  C 15  S      0.0152475493     0.1697663258    -0.1163660785    -0.1804599149    -0.0929827196
  214  C 15  X     -0.0324445165     0.0176895502    -0.0864148881    -0.0607672806    -0.1472123603
  215  C 15  Y      0.0009676651     0.0668963415     0.1504679046    -0.1565989158     0.0667308513
  216  C 15  Z      0.0035587428    -0.0072544959     0.0043163387     0.0048614993     0.0092832112
  217  C 15  X     -0.0165316691    -0.0559830303     0.0156531442     0.0414438947    -0.0225875766
  218  C 15  Y     -0.0025336530    -0.0082947203     0.0629206748    -0.0090032581     0.0626497456
  219  C 15  Z      0.0015762482     0.0051882950    -0.0039110156    -0.0061241624    -0.0017571281
  220  C 15 XX      0.0002045980     0.0117758246    -0.0072887780    -0.0152926047    -0.0088928093
  221  C 15 YY     -0.0003402399     0.0003285960    -0.0044037199     0.0027247151     0.0029502224
  222  C 15 ZZ      0.0000925398     0.0026607440    -0.0019962671    -0.0026294087    -0.0002809411
  223  C 15 XY      0.0000743709     0.0034690126    -0.0076123352    -0.0019409366     0.0001934060
  224  C 15 XZ     -0.0000340381    -0.0008879973     0.0008033391     0.0017864839     0.0010209322
  225  C 15 YZ      0.0000108490    -0.0003030144     0.0008470498    -0.0001680332    -0.0000806668
  226  H 16  S      0.1385443087     0.0584002860    -0.0634853725     0.0817245663     0.0587067302
  227  H 16  S      0.0310758683     0.0154178772    -0.0210042662     0.0192618272     0.0254122052
  228  H 17  S      0.2119643583    -0.0184947175    -0.0972533744    -0.0562304103     0.0652472016
  229  H 17  S      0.0544839001     0.0059299071    -0.0301217841    -0.0159583344     0.0227800452
  230  H 18  S     -0.0645657058    -0.1562814699     0.0041076269    -0.0424455191     0.0159763449
  231  H 18  S     -0.0345604141    -0.0401793568     0.0043946594    -0.0107580564     0.0043543951
  232  H 19  S     -0.0533322874    -0.0345664822    -0.0031890278     0.1201358461    -0.0373404051
  233  H 19  S     -0.0238225126    -0.0101875886    -0.0042293150     0.0324668624    -0.0124442513
  234  H 20  S     -0.0327611391     0.2104528018     0.0688249183     0.1485675626    -0.0107748687
  235  H 20  S     -0.0016591309     0.0559129745     0.0199610998     0.0437691731    -0.0032386435
  236  H 21  S      0.1572107941    -0.0840256998     0.1277001058    -0.0162297449    -0.1265602082
  237  H 21  S      0.0330993434    -0.0190842616     0.0364965533    -0.0048972216    -0.0401005485
  238  H 22  S     -0.0217990087    -0.0939733563     0.0932216941     0.1021145282     0.1176309653
  239  H 22  S     -0.0065578640    -0.0418748848     0.0312141133     0.0374396252     0.0497033103
  240  H 23  S     -0.0037793549    -0.1017021482     0.0533199098     0.1192191859     0.0862713118
  241  H 23  S      0.0125387939    -0.0455915754     0.0183323046     0.0506603166     0.0414248398
  242  H 24  S     -0.0054220724     0.0946666437    -0.0273516890    -0.1419465264    -0.1667919340
  243  H 24  S     -0.0024995730     0.0380509130    -0.0150641076    -0.0548349699    -0.0634913008
  244  H 25  S     -0.0271219147    -0.1145425360     0.1031655911     0.0645244862    -0.0869077387
  245  H 25  S     -0.0073510302    -0.0424467980     0.0365482214     0.0299669117    -0.0246710461
  246  H 26  S     -0.0190970349     0.0763239838    -0.0675753947    -0.1285031028    -0.1063613110
  247  H 26  S     -0.0037328601     0.0323065549    -0.0277702557    -0.0486116923    -0.0384573435

                         36               37               38               39               40
                   -0.4688598236    -0.4619336452    -0.4458521629    -0.4254307222    -0.4160474086
    1  C  1  S     -0.0187228798     0.0010164373     0.0156149693     0.0092333966     0.0086715655
    2  C  1  S      0.0452941197    -0.0026572026    -0.0353492011    -0.0203429731    -0.0205892094
    3  C  1  S     -0.0072711809    -0.0226792607    -0.0803560013    -0.0589474135    -0.0336489835
    4  C  1  X      0.0087285383     0.0029041913     0.0603392388    -0.0439966231    -0.0350865352
    5  C  1  Y     -0.1373960769     0.0646109348    -0.1668960054     0.0025049909    -0.0586999249
    6  C  1  Z      0.1244038398    -0.0517750021     0.0120581922     0.0294555641    -0.1055385588
    7  C  1  X      0.0406266875     0.0049688173     0.0230627175    -0.0007051307    -0.0171360273
    8  C  1  Y     -0.0624135194     0.0192200372    -0.0546012972    -0.0511362870    -0.0186330316
    9  C  1  Z      0.0460979912    -0.0190055214     0.0028571926     0.0210526261    -0.0512359584
   10  C  1 XX      0.0106938321    -0.0030496813     0.0038509229    -0.0025522908    -0.0000393319
   11  C  1 YY     -0.0029674583     0.0014837106    -0.0105981625    -0.0017342530    -0.0052289770
   12  C  1 ZZ     -0.0016725008     0.0018425167    -0.0002854500     0.0017801822     0.0012085645
   13  C  1 XY      0.0008092263     0.0001774261    -0.0069333286     0.0072478012     0.0014897705
   14  C  1 XZ     -0.0065838942     0.0015297442     0.0057635419    -0.0008641636    -0.0004966587
   15  C  1 YZ      0.0066120424    -0.0020522605     0.0003353772    -0.0078577190     0.0022585819
   16  C  2  S      0.0130904462    -0.0079553054     0.0402246538    -0.0081292411     0.0242372921
   17  C  2  S     -0.0263542123     0.0144137554    -0.0871205822     0.0194837009    -0.0559218869
   18  C  2  S      0.0122597902     0.0047150586    -0.0749075397     0.0405939569    -0.0654769855
   19  C  2  X     -0.0629632711     0.0398724273    -0.0061981782     0.0224308942    -0.0700119609
   20  C  2  Y      0.1604779189    -0.0754231048     0.0947790349    -0.0410527294    -0.1085932224
   21  C  2  Z     -0.0302468792     0.0062678026    -0.1050289679     0.0026596952    -0.1812015327
   22  C  2  X     -0.0178691919    -0.0058756342     0.0281123278    -0.0114216507    -0.0450057304
   23  C  2  Y      0.0737959512    -0.0537762025     0.0415196085    -0.0601164601    -0.0569624425
   24  C  2  Z     -0.0284947633     0.0227693648    -0.0708312033     0.0460130824    -0.0710211008
   25  C  2 XX      0.0031174972    -0.0030011435    -0.0021206057     0.0038319031    -0.0044836870
   26  C  2 YY     -0.0112557337     0.0046445709    -0.0076776409    -0.0067058094    -0.0104509889
   27  C  2 ZZ      0.0007054663     0.0018232656    -0.0086394535     0.0059177207     0.0041922233
   28  C  2 XY     -0.0040691728     0.0014428762     0.0076810108     0.0036826278    -0.0034587175
   29  C  2 XZ     -0.0011338583     0.0003048045    -0.0032752319    -0.0050255113     0.0014829302
   30  C  2 YZ     -0.0014011417    -0.0006446883     0.0035025080     0.0009333092     0.0016051107
   31  C  3  S      0.0257943309    -0.0090123453     0.0043657669     0.0231958963    -0.0157918899
   32  C  3  S     -0.0503645273     0.0181492437    -0.0163450445    -0.0603052246     0.0417739469
   33  C  3  S     -0.0139386741     0.0082051322     0.0110334123     0.0062385304    -0.0457766966
   34  C  3  X      0.0333149923    -0.0103731333     0.0296997625     0.0754912857    -0.0436401885
   35  C  3  Y      0.0395840849     0.0054133955    -0.0655116701    -0.3237899711     0.0810428289
   36  C  3  Z     -0.1742960355     0.0627563967     0.0775092365     0.0162265708     0.0156544296
   37  C  3  X      0.0200269699    -0.0041376440     0.0365276248     0.0375090786    -0.0129920268
   38  C  3  Y      0.0181431631     0.0033870113    -0.0147281321    -0.1419608377     0.0178441687
   39  C  3  Z     -0.0895747047     0.0215419812     0.0325578496    -0.0259332918     0.0284154062
   40  C  3 XX      0.0008056239    -0.0003520075    -0.0028024168    -0.0048627126    -0.0043305463
   41  C  3 YY     -0.0076129894     0.0040329193    -0.0007865303    -0.0040159686     0.0104341748
   42  C  3 ZZ     -0.0046951178     0.0001712985     0.0013662239     0.0012348680     0.0005948882
   43  C  3 XY     -0.0010379780    -0.0000533262    -0.0019204883     0.0017429549     0.0023218835
   44  C  3 XZ     -0.0031564473     0.0003584993     0.0047980602    -0.0003798639     0.0028969690
   45  C  3 YZ      0.0134619090    -0.0057798409    -0.0058488905    -0.0137512153     0.0031114164
   46  C  4  S      0.0016168387     0.0102588110    -0.0174469527     0.0175480683     0.0105823085
   47  C  4  S     -0.0050172196    -0.0227728881     0.0413702558    -0.0359752254    -0.0327496790
   48  C  4  S      0.0126980829    -0.0201646524     0.0523108437    -0.0958105499     0.0401757960
   49  C  4  X      0.0206871375    -0.0063761942     0.0059132655     0.0302441743     0.0646860247
   50  C  4  Y     -0.1385419356     0.0302134193     0.2554894919    -0.0397089423    -0.1222278532
   51  C  4  Z      0.1033589128    -0.0382009843    -0.0894775517     0.0133608713     0.0259735023
   52  C  4  X      0.0149906203     0.0049357861     0.0175407714     0.0012084792     0.0546305482
   53  C  4  Y     -0.0489300972     0.0014132967     0.1086827148    -0.0430883570    -0.0454884492
   54  C  4  Z      0.0329643615    -0.0102452271    -0.0246255375     0.0039101914     0.0235333810
   55  C  4 XX      0.0030589431    -0.0022650779    -0.0020564815    -0.0001987895     0.0020171730
   56  C  4 YY     -0.0020040670    -0.0012183969     0.0072153663    -0.0047745943    -0.0049337012
   57  C  4 ZZ     -0.0026852265    -0.0008155493     0.0007400240    -0.0015827068    -0.0021322696
   58  C  4 XY     -0.0011573150    -0.0001785297    -0.0075473330    -0.0030015822     0.0031886121
   59  C  4 XZ      0.0072783902    -0.0030265668    -0.0026793607     0.0026600367    -0.0034065818
   60  C  4 YZ      0.0087489334    -0.0021437773    -0.0110695371    -0.0071632639     0.0057929646
   61  C  5  S     -0.0024173533     0.0024466840    -0.0308099174    -0.0183271102     0.0159017766
   62  C  5  S      0.0070425532    -0.0091665344     0.0762032202     0.0387791893    -0.0443535712
   63  C  5  S     -0.0344590387     0.0149201261     0.0628047093     0.1025879368     0.0316380257
   64  C  5  X      0.0037651580    -0.0191980482     0.0485386611    -0.0159669819     0.0875208219
   65  C  5  Y      0.1851712393    -0.0522991232    -0.1954943861     0.0250021015     0.1084971161
   66  C  5  Z     -0.0213454581    -0.0182762813     0.2132108011     0.0084922979    -0.0516387822
   67  C  5  X     -0.0107377532    -0.0062469578     0.0271639377     0.0027353175     0.0676700794
   68  C  5  Y      0.0682768883    -0.0241110402    -0.0744610048     0.0001264756     0.0667505900
   69  C  5  Z     -0.0173078490     0.0009683559     0.0962091182     0.0237018294    -0.0113458290
   70  C  5 XX      0.0010093982    -0.0010318986    -0.0013109481     0.0030148309     0.0034303316
   71  C  5 YY     -0.0064709937     0.0003636940     0.0141330843    -0.0053172776    -0.0075160623
   72  C  5 ZZ      0.0057136680    -0.0002581050    -0.0009546398     0.0096683094    -0.0025411217
   73  C  5 XY      0.0085149139    -0.0041721899     0.0012845782    -0.0027293248    -0.0019719090
   74  C  5 XZ      0.0032801137    -0.0008968628    -0.0056865983     0.0033435367    -0.0035096237
   75  C  5 YZ      0.0051483867    -0.0014897646    -0.0037587158     0.0033191540     0.0057791774
   76  C  6  S      0.0180812297    -0.0083414139    -0.0076484155    -0.0239994712    -0.0175254256
   77  C  6  S     -0.0323513333     0.0148479105     0.0163434719     0.0657191880     0.0463141268
   78  C  6  S     -0.0220617857     0.0024030193     0.0379723255    -0.0189435818    -0.0690671972
   79  C  6  X      0.0172900312    -0.0193762148    -0.0155942073    -0.0364844381    -0.0913613650
   80  C  6  Y     -0.1968016544     0.0547874610     0.0107623250    -0.2080482828    -0.0210831014
   81  C  6  Z     -0.0597430444     0.0581424245     0.0074479056     0.2226706478     0.0623272834
   82  C  6  X      0.0037914537    -0.0077962775     0.0158436522    -0.0268879475    -0.0444820142
   83  C  6  Y     -0.0919722255     0.0321043011     0.0015093333    -0.0546095025     0.0226107309
   84  C  6  Z     -0.0294266762     0.0203164045     0.0187904625     0.1196231538     0.0288138894
   85  C  6 XX      0.0003310357    -0.0000589886    -0.0022552366     0.0042813402    -0.0082813235
   86  C  6 YY     -0.0156602869     0.0049876000     0.0059346077    -0.0109706451     0.0050171082
   87  C  6 ZZ      0.0069184163    -0.0018127157    -0.0007424678     0.0152202559     0.0103421662
   88  C  6 XY      0.0022866941    -0.0004439764     0.0047502941     0.0030058549     0.0011117326
   89  C  6 XZ     -0.0020949059     0.0009451194     0.0024552428     0.0006709931     0.0068350107
   90  C  6 YZ      0.0078895018    -0.0048952724     0.0028312451     0.0051669628    -0.0033180781
   91  C  7  S     -0.0250833393     0.0068114487     0.0078524034     0.0017020568    -0.0169309134
   92  C  7  S      0.0520460610    -0.0135032015    -0.0167524386    -0.0041946115     0.0417865528
   93  C  7  S      0.0317064294    -0.0003214340    -0.0428805605     0.0000642959     0.0891595007
   94  C  7  X     -0.0292894971    -0.0086424927     0.1777643403    -0.0281180978     0.1417506357
   95  C  7  Y      0.0214863226    -0.0212984501     0.0717892943     0.3203450897    -0.0600116556
   96  C  7  Z      0.0142875966    -0.0571245871     0.0453899686    -0.1386716254    -0.1258870191
   97  C  7  X     -0.0107123517    -0.0038853168     0.0587209435    -0.0102543551     0.0740418059
   98  C  7  Y      0.0097885787    -0.0107438698     0.0305299347     0.1370690585    -0.0350773331
   99  C  7  Z      0.0067050765    -0.0273164326     0.0311758032    -0.0583521755    -0.0748008391
  100  C  7 XX      0.0078477677    -0.0043510003    -0.0042404160     0.0004951397    -0.0083770597
  101  C  7 YY     -0.0046040610     0.0022599418    -0.0002448244    -0.0145994483     0.0087874379
  102  C  7 ZZ      0.0070194444    -0.0015195110     0.0019273465     0.0134535056     0.0058719708
  103  C  7 XY     -0.0000992144    -0.0013714323     0.0058575415     0.0027741894     0.0009846913
  104  C  7 XZ     -0.0019952546    -0.0008865301     0.0126743564     0.0008488574     0.0077784762
  105  C  7 YZ      0.0073439469    -0.0039948091    -0.0001987716    -0.0106662455    -0.0009296659
  106  C  8  S     -0.0161680495     0.0017827231    -0.0408769584    -0.0213867139    -0.0266155812
  107  C  8  S      0.0372964338    -0.0035648150     0.0907784377     0.0477816004     0.0571610660
  108  C  8  S     -0.0070006297     0.0102154618     0.0238784047     0.0451065812     0.0393250282
  109  C  8  X     -0.0552786315     0.0038636646    -0.0419482356     0.0378970322    -0.0710197057
  110  C  8  Y      0.0493745256    -0.0202580265     0.0116641789    -0.0655954619    -0.1437172394
  111  C  8  Z      0.0085815245    -0.0135029414     0.0097839785    -0.0070815394    -0.2237745502
  112  C  8  X     -0.0065780084    -0.0254012553    -0.0034917256    -0.0140897591    -0.0622830360
  113  C  8  Y      0.0269310203    -0.0158966648     0.0184596707    -0.0513026424    -0.0952733768
  114  C  8  Z     -0.0150473382     0.0129545150    -0.0059976091     0.0251771876    -0.0865024544
  115  C  8 XX      0.0035399785    -0.0019956434     0.0065113233     0.0032309265     0.0006258085
  116  C  8 YY      0.0003923204     0.0008105372     0.0042109787    -0.0000171681    -0.0008613919
  117  C  8 ZZ      0.0028087652     0.0005751824     0.0041618250     0.0025424110     0.0069566174
  118  C  8 XY     -0.0001834631     0.0008742992     0.0011806001     0.0001315513    -0.0030338743
  119  C  8 XZ     -0.0013384965    -0.0001574968    -0.0020214341    -0.0009970172    -0.0020753973
  120  C  8 YZ      0.0001421215    -0.0007307317    -0.0004416281     0.0007671310    -0.0000834015
  121  N  9  S     -0.0103454180     0.0040734832    -0.0329785920    -0.0191526569    -0.0365487585
  122  N  9  S     -0.0219540213     0.0079551192    -0.0698106146    -0.0411323369    -0.0778814507
  123  N  9  S     -0.0317790212     0.0295549469    -0.0870084374    -0.0221955984    -0.0811096767
  124  N  9  X      0.0358415977     0.0014072302     0.0539893220     0.0021851008     0.1463679000
  125  N  9  Y     -0.0292163986     0.0096189697     0.0110771716     0.0743723231     0.1796603254
  126  N  9  Z     -0.0065181513     0.0122414404    -0.0363802306    -0.0270565105     0.0987869884
  127  N  9  X     -0.0170442812    -0.0037816907    -0.0254592250    -0.0033128948    -0.0800354848
  128  N  9  Y      0.0171576857    -0.0083251199    -0.0062910981    -0.0431505782    -0.0976915454
  129  N  9  Z      0.0031138282    -0.0031545242     0.0160513974     0.0186761681    -0.0533993704
  130  N  9 XX      0.0024330093     0.0000466064     0.0003431599    -0.0034144977     0.0062223728
  131  N  9 YY     -0.0034056812     0.0011113173    -0.0032121360     0.0018709757     0.0054290508
  132  N  9 ZZ     -0.0007297359    -0.0007883850    -0.0019288947    -0.0009469851    -0.0165657654
  133  N  9 XY     -0.0010224751     0.0009071082     0.0008748477     0.0030986255     0.0124394938
  134  N  9 XZ     -0.0018691792     0.0005092224    -0.0024043878     0.0001056023     0.0008523284
  135  N  9 YZ      0.0022382940    -0.0003634703    -0.0000104677    -0.0039549911    -0.0038082361
  136  C 10  S      0.0151347261     0.0017387581    -0.0034884172     0.0083115186    -0.0005757024
  137  C 10  S     -0.0335488113    -0.0045196536     0.0053713290    -0.0195085448     0.0003738900
  138  C 10  S     -0.1045801281     0.0098990527    -0.0154864351    -0.0145750338     0.0138574546
  139  C 10  X     -0.0160041119     0.0610387568    -0.0906737057     0.0548923796    -0.0044388161
  140  C 10  Y      0.1678269027     0.0125511068     0.1114234666    -0.0392788122     0.0160673018
  141  C 10  Z      0.0346513115    -0.0249869800     0.0256029223     0.0264893685    -0.1021140812
  142  C 10  X     -0.0434267198    -0.0178328329    -0.0737857191     0.0457643984    -0.0070772473
  143  C 10  Y      0.0316880537    -0.0403487768     0.0472430296    -0.0210499656     0.0134564529
  144  C 10  Z      0.0117269789    -0.0042560460     0.0166867719     0.0074003490    -0.0482419483
  145  C 10 XX      0.0051010626     0.0085454284     0.0036654060    -0.0010523461     0.0019701793
  146  C 10 YY     -0.0090937470    -0.0094192612    -0.0017767476    -0.0023516449    -0.0011671419
  147  C 10 ZZ     -0.0013055479    -0.0002516543     0.0004918080    -0.0004755820    -0.0000020319
  148  C 10 XY     -0.0007693174     0.0017470589    -0.0009600230    -0.0005968841    -0.0000660467
  149  C 10 XZ     -0.0021438165    -0.0002162382    -0.0006104471    -0.0004058051    -0.0001458574
  150  C 10 YZ      0.0023192135    -0.0005462681     0.0003037043    -0.0007486790    -0.0001754326
  151  C 11  S     -0.0134838137    -0.0223679159     0.0037095456    -0.0061143407    -0.0027560366
  152  C 11  S      0.0281165813     0.0561405114    -0.0103058376     0.0131101216     0.0046243169
  153  C 11  S      0.0759498743     0.0600904798     0.0297493955     0.0011797602     0.0156111958
  154  C 11  X     -0.0349686807     0.0087453526     0.0055774208    -0.0081527885    -0.0274895426
  155  C 11  Y      0.0008552123    -0.2773344665     0.0711128093    -0.0312249748     0.0271696462
  156  C 11  Z      0.0217181540    -0.0024695671     0.0092262043     0.0196719403    -0.0772570546
  157  C 11  X     -0.0628843671    -0.0148494282    -0.0308777589     0.0097369839    -0.0051685659
  158  C 11  Y     -0.0134825956    -0.0982260376     0.0147455697    -0.0088831407     0.0139533312
  159  C 11  Z      0.0182690574    -0.0025030441     0.0083838784     0.0085640209    -0.0446592431
  160  C 11 XX     -0.0005406880     0.0046559139    -0.0033555382     0.0009273516     0.0006143933
  161  C 11 YY      0.0042769305    -0.0036934022     0.0033285196     0.0000261559     0.0009354845
  162  C 11 ZZ      0.0009010079     0.0029853777    -0.0005861538     0.0008650727    -0.0002771628
  163  C 11 XY     -0.0042971867    -0.0074267396    -0.0028877666     0.0012754609     0.0014114186
  164  C 11 XZ     -0.0007979146     0.0004834633     0.0000065207    -0.0005451274     0.0016917649
  165  C 11 YZ     -0.0002671158     0.0010953960    -0.0002724352    -0.0012259132     0.0029741721
  166  C 12  S      0.0154944519     0.0192808720     0.0126908247    -0.0010527980     0.0036064784
  167  C 12  S     -0.0389727613    -0.0488761493    -0.0308998334     0.0037423669    -0.0074855007
  168  C 12  S     -0.0252012614    -0.0607718096    -0.0086696043     0.0161705268    -0.0057045240
  169  C 12  X     -0.0969180867    -0.2539701442    -0.0657507897     0.0642022910     0.0095838484
  170  C 12  Y     -0.1501011763     0.0004629822    -0.0588597034    -0.0018222454    -0.0197027354
  171  C 12  Z      0.0252290377     0.0117078780     0.0205158235     0.0234162455    -0.0803296084
  172  C 12  X     -0.0212354844    -0.0819764429    -0.0165912417     0.0312783591     0.0048164489
  173  C 12  Y     -0.0435565885    -0.0289501760    -0.0174297649    -0.0130532644    -0.0050806389
  174  C 12  Z      0.0088787356     0.0037267125     0.0103699466     0.0170987383    -0.0469453031
  175  C 12 XX      0.0055670714     0.0014185362     0.0018640916    -0.0022730307    -0.0004701908
  176  C 12 YY     -0.0079625921    -0.0018394181    -0.0044661750     0.0017270511    -0.0011989653
  177  C 12 ZZ     -0.0018394487    -0.0026511681    -0.0014742065     0.0004493425     0.0001512769
  178  C 12 XY     -0.0014078747     0.0102527655    -0.0026462769    -0.0008197374    -0.0014511950
  179  C 12 XZ     -0.0000845234    -0.0009174724     0.0000129025     0.0008540627    -0.0027924957
  180  C 12 YZ      0.0012734281    -0.0013596326     0.0007769167     0.0007876704    -0.0017761103
  181  C 13  S      0.0023083742     0.0256643329    -0.0076255074     0.0024605082    -0.0039810072
  182  C 13  S     -0.0057135012    -0.0625622826     0.0164464139    -0.0055705307     0.0091412735
  183  C 13  S     -0.0290631237    -0.0620857170     0.0034150542    -0.0238702615     0.0064758918
  184  C 13  X     -0.0398449551     0.0220090860     0.0209208502    -0.0552735170    -0.0113934099
  185  C 13  Y      0.0064724096    -0.2596916893     0.0121732697    -0.0005159601     0.0191667582
  186  C 13  Z      0.0118942068    -0.0013741843     0.0072492122     0.0261081785    -0.0649677155
  187  C 13  X     -0.0404210644    -0.0147112791    -0.0046561733    -0.0059695856    -0.0044335601
  188  C 13  Y     -0.0008878240    -0.0837092485     0.0083068059    -0.0110107092     0.0065685465
  189  C 13  Z      0.0089567628    -0.0001996594     0.0046936470     0.0120254585    -0.0370234399
  190  C 13 XX      0.0016777041    -0.0039850036     0.0020630155    -0.0021395623     0.0007707984
  191  C 13 YY     -0.0023936588     0.0022456754    -0.0002403033     0.0014098248    -0.0001849986
  192  C 13 ZZ     -0.0002478619    -0.0033698980     0.0007133972    -0.0000916004     0.0005415261
  193  C 13 XY      0.0045744255     0.0078412747     0.0054096848    -0.0031752727    -0.0005032554
  194  C 13 XZ     -0.0004281909    -0.0000264749    -0.0004016420     0.0000319341     0.0004632506
  195  C 13 YZ      0.0001968614    -0.0011564800     0.0000456418     0.0013132122    -0.0033448468
  196  C 14  S     -0.0147470861     0.0006803934    -0.0096015042     0.0046242199    -0.0007541563
  197  C 14  S      0.0357318684    -0.0022740609     0.0256422372    -0.0130809502     0.0018887306
  198  C 14  S      0.0669720398    -0.0006315399     0.0305286996    -0.0019044785     0.0005827571
  199  C 14  X     -0.0224482125     0.0393507563    -0.0745945912     0.0711114575    -0.0099749685
  200  C 14  Y      0.1565305235     0.0166532663     0.1231777894    -0.0317729213     0.0086892500
  201  C 14  Z      0.0043584114    -0.0082646560     0.0101066073     0.0088092968    -0.0501384221
  202  C 14  X     -0.0247093290    -0.0242471903    -0.0248565887     0.0217291847    -0.0016259554
  203  C 14  Y      0.0569970292    -0.0332462044     0.0460436673    -0.0046059589     0.0059006357
  204  C 14  Z      0.0030734488     0.0015491937     0.0038393298     0.0045309477    -0.0216608246
  205  C 14 XX     -0.0041772091    -0.0098922972    -0.0023428412    -0.0000986026     0.0010180121
  206  C 14 YY      0.0063594786     0.0101663518     0.0023279550     0.0002169404    -0.0007650027
  207  C 14 ZZ      0.0014778730    -0.0002878468     0.0012877224    -0.0006047255    -0.0002041913
  208  C 14 XY      0.0010883694    -0.0021011116     0.0053478100    -0.0041825058     0.0005988175
  209  C 14 XZ      0.0002570520     0.0013198522    -0.0001347501    -0.0007506681     0.0023469669
  210  C 14 YZ      0.0001779290    -0.0003145355    -0.0002352090     0.0008694609    -0.0022140657
  211  C 15  S     -0.0042900858    -0.0201678525    -0.0077728109     0.0053948215     0.0028435556
  212  C 15  S      0.0159895345     0.0502168483     0.0194580057    -0.0116020517    -0.0064815027
  213  C 15  S     -0.0155590259     0.0431970944     0.0037634526    -0.0199248685    -0.0099293389
  214  C 15  X     -0.1247202350    -0.2509182233    -0.0383728719    -0.0019668069     0.0175798459
  215  C 15  Y     -0.1372575832     0.0010199962    -0.0937851018     0.0155666927    -0.0158422755
  216  C 15  Z      0.0269334051     0.0174449092     0.0148878386     0.0161736743    -0.0668716475
  217  C 15  X     -0.0302665593    -0.0738362840    -0.0149921890     0.0070274127     0.0041053578
  218  C 15  Y     -0.0182265854    -0.0282126833    -0.0095516606    -0.0007608497    -0.0063717810
  219  C 15  Z      0.0088134213     0.0048518633     0.0063671317     0.0091993352    -0.0385359469
  220  C 15 XX     -0.0076453233     0.0000193407    -0.0043355081    -0.0003421410     0.0002977175
  221  C 15 YY      0.0057480125     0.0005250755     0.0053840564    -0.0014063190    -0.0000977440
  222  C 15 ZZ      0.0009492292     0.0027171039     0.0008753148    -0.0002801150    -0.0009205310
  223  C 15 XY      0.0002858714    -0.0091922158     0.0037102347    -0.0029822646     0.0012942859
  224  C 15 XZ      0.0002444406     0.0007729127    -0.0000382649    -0.0007747087     0.0032747352
  225  C 15 YZ     -0.0000932855     0.0008916519    -0.0004940886     0.0002190029    -0.0001656127
  226  H 16  S     -0.1633042827     0.0518044178     0.0862838031     0.1928348650    -0.0226990956
  227  H 16  S     -0.0509496992     0.0248940505     0.0331463033     0.0782517089    -0.0134327463
  228  H 17  S      0.0687440867    -0.0190749967    -0.1485024202    -0.0163949335     0.0488604628
  229  H 17  S      0.0241036818    -0.0004973327    -0.0497817503    -0.0110272892     0.0198049550
  230  H 18  S      0.0499655476     0.0092017684    -0.1736962469     0.0363413476    -0.0025169832
  231  H 18  S      0.0158981134     0.0043629013    -0.0596449823     0.0132366581     0.0018983506
  232  H 19  S     -0.1822895255     0.0514209740     0.0223657175    -0.1950278638     0.0070607008
  233  H 19  S     -0.0573496927     0.0156248228     0.0080975813    -0.0839678678     0.0015012786
  234  H 20  S      0.0603566090    -0.0245675408    -0.1298787974     0.0085392884    -0.1598582499
  235  H 20  S      0.0219038455    -0.0097116358    -0.0535475622     0.0044498240    -0.0722440817
  236  H 21  S      0.0272672490    -0.0504984130     0.1504467516     0.0143488269     0.0187035537
  237  H 21  S      0.0084540530    -0.0188388969     0.0624777648     0.0047883024    -0.0010682193
  238  H 22  S      0.0058492590    -0.1932955518     0.0523327665    -0.0169013518     0.0176414385
  239  H 22  S      0.0025432672    -0.0641844963     0.0190335234    -0.0050627566    -0.0097702653
  240  H 23  S      0.1051583279     0.1795519664     0.0496086483    -0.0454027052    -0.0081878500
  241  H 23  S      0.0455953271     0.0691193829     0.0132440473    -0.0154895440     0.0007304738
  242  H 24  S     -0.0010006185     0.1761682768    -0.0031781265     0.0083100985    -0.0121361165
  243  H 24  S     -0.0004215840     0.0677974135     0.0007259107     0.0025340923    -0.0055709122
  244  H 25  S     -0.0794519478     0.0148714284    -0.1067207554     0.0613867595    -0.0087919969
  245  H 25  S     -0.0278963373     0.0062025807    -0.0432579094     0.0277653348    -0.0036760128
  246  H 26  S     -0.1287255237    -0.1700422114    -0.0479755228    -0.0063287029     0.0127929117
  247  H 26  S     -0.0484987737    -0.0626071579    -0.0190571982    -0.0032814440     0.0073183885

                         41               42               43               44               45
                   -0.4082679360    -0.4016688170    -0.3933499710    -0.3914379209    -0.3870112405
    1  C  1  S     -0.0228171198     0.0218179160    -0.0015426609     0.0333176553     0.0077379021
    2  C  1  S      0.0470660287    -0.0443819060     0.0101684104    -0.0754684386    -0.0237739560
    3  C  1  S      0.0949514615    -0.0718981720    -0.0594269047    -0.1021771187     0.0331519339
    4  C  1  X      0.0154541544    -0.0459963146     0.0301325254    -0.0642924974    -0.0555066289
    5  C  1  Y      0.0556352715     0.0307585441     0.0674156372     0.1134721391    -0.0164870685
    6  C  1  Z      0.0459856565    -0.0920340977     0.0565531074     0.0277515027     0.0016037203
    7  C  1  X     -0.0037025464    -0.0085191827     0.0541610089    -0.0493684401    -0.0551919723
    8  C  1  Y      0.0280002224     0.0184462872     0.0377045571     0.0735518219     0.0085887331
    9  C  1  Z      0.0266653705    -0.0450801665     0.0054544195     0.0131413509     0.0073153487
   10  C  1 XX      0.0001585299    -0.0008137613    -0.0026332806    -0.0041263483    -0.0062859139
   11  C  1 YY      0.0049927730     0.0017440234     0.0029480507    -0.0053565252     0.0024747228
   12  C  1 ZZ      0.0050192649    -0.0094486070     0.0016344135    -0.0042901965     0.0005400319
   13  C  1 XY     -0.0020666096     0.0049627617     0.0016491852     0.0015188914    -0.0002399971
   14  C  1 XZ      0.0008412353    -0.0040798328    -0.0039732020     0.0015540102     0.0037987225
   15  C  1 YZ     -0.0001657951     0.0010520913    -0.0040231987    -0.0043379040     0.0002498233
   16  C  2  S      0.0181678990    -0.0041426442     0.0046196605    -0.0151129923    -0.0030802862
   17  C  2  S     -0.0413579680     0.0114532405     0.0010441425     0.0279910938     0.0027189465
   18  C  2  S     -0.1292269055    -0.0493988596    -0.0572028482     0.0173791856     0.0014370210
   19  C  2  X     -0.0248659693     0.0340278401     0.0946304069    -0.0442551751    -0.0356535785
   20  C  2  Y     -0.0388758970    -0.0016286343    -0.0902690176    -0.0571776624    -0.0087721089
   21  C  2  Z      0.0716220128     0.1212452418    -0.0397344419     0.0083694232    -0.0081985967
   22  C  2  X     -0.0300468357     0.0302235193     0.0859349626    -0.0600195287    -0.0387373140
   23  C  2  Y     -0.0290470926    -0.0135214726    -0.0441276864    -0.0293512656     0.0038799815
   24  C  2  Z      0.0521703523     0.0643461901    -0.0380645940     0.0370128261     0.0079303597
   25  C  2 XX     -0.0009296394     0.0066394626     0.0095087749    -0.0003360015     0.0015312969
   26  C  2 YY     -0.0003637137     0.0034834508    -0.0094215985     0.0013842383    -0.0012341210
   27  C  2 ZZ     -0.0040097900    -0.0068074711    -0.0035486445     0.0069164749     0.0008842288
   28  C  2 XY     -0.0010176844    -0.0009169887    -0.0060140853    -0.0001121951     0.0010541310
   29  C  2 XZ      0.0009009992    -0.0022526132    -0.0038352805     0.0013675026     0.0003368607
   30  C  2 YZ     -0.0028707152     0.0033482312    -0.0034510182     0.0001095773     0.0033123637
   31  C  3  S      0.0042520812    -0.0004580010     0.0047477804    -0.0042050215    -0.0031602809
   32  C  3  S     -0.0101563657     0.0020153193    -0.0146642165     0.0107042074     0.0099886243
   33  C  3  S     -0.0180835156    -0.0086634956     0.0630487666     0.0089576920    -0.0399622638
   34  C  3  X      0.0661654946    -0.1085110684     0.0215638358    -0.0064960069     0.0315082805
   35  C  3  Y      0.0491703557    -0.0701071917     0.0195792693    -0.0168100797     0.0550276188
   36  C  3  Z      0.0250111957    -0.0397946256    -0.0616935643    -0.0339615662     0.0395615478
   37  C  3  X      0.0283254820    -0.0596134756     0.0348537073    -0.0041864544     0.0087331904
   38  C  3  Y      0.0227823646    -0.0273292060     0.0246565985    -0.0160772638     0.0138807564
   39  C  3  Z      0.0188341427    -0.0121344774    -0.0519335093    -0.0225129368     0.0354540995
   40  C  3 XX      0.0028410061    -0.0045707168     0.0030752333     0.0011511991    -0.0004504006
   41  C  3 YY     -0.0018480825    -0.0012554180    -0.0052697353    -0.0005690569     0.0035719141
   42  C  3 ZZ     -0.0032116214     0.0061660526    -0.0002431922     0.0023408558    -0.0014711462
   43  C  3 XY     -0.0006336479     0.0038621737     0.0045962884     0.0013287259    -0.0024969754
   44  C  3 XZ     -0.0049827935     0.0061025707     0.0018876818    -0.0005072231    -0.0039030056
   45  C  3 YZ      0.0007543467     0.0020791570     0.0062479185    -0.0019552853     0.0000929641
   46  C  4  S      0.0024012987    -0.0027085804    -0.0079509239     0.0020102509     0.0051725341
   47  C  4  S     -0.0072687147     0.0067906570     0.0142480611    -0.0032641494    -0.0125133065
   48  C  4  S      0.0018269019     0.0307277600     0.0542991376    -0.0496143232    -0.0168384028
   49  C  4  X     -0.0381381664     0.0462392755    -0.0760843241     0.0039370346     0.0223879069
   50  C  4  Y     -0.0301289764     0.0013641093    -0.0285037088    -0.0087737147    -0.0396670525
   51  C  4  Z     -0.0609760480     0.1198382704     0.0836762868     0.0264858904    -0.0718571233
   52  C  4  X     -0.0244173541     0.0389582454    -0.0314952535    -0.0108490483     0.0024637267
   53  C  4  Y     -0.0015238510    -0.0055943398     0.0012687135    -0.0247906693    -0.0122691828
   54  C  4  Z     -0.0308616397     0.0627836649     0.0418474222     0.0134914088    -0.0378030641
   55  C  4 XX     -0.0006250373     0.0019594789    -0.0018573363    -0.0015336183     0.0016761496
   56  C  4 YY      0.0037745656    -0.0044276652     0.0067089795    -0.0023688119    -0.0008993642
   57  C  4 ZZ     -0.0048275073     0.0046059129    -0.0029229075     0.0026484963    -0.0024693057
   58  C  4 XY      0.0027888847    -0.0016907486     0.0014068420     0.0039427700     0.0022388740
   59  C  4 XZ     -0.0000755485     0.0009828631     0.0034850650     0.0010328474    -0.0016868841
   60  C  4 YZ      0.0011689826     0.0013599153     0.0060795860    -0.0005355976    -0.0001754439
   61  C  5  S     -0.0015029356    -0.0054131063    -0.0158727329     0.0109190492     0.0081946143
   62  C  5  S      0.0083037692     0.0108797132     0.0411962606    -0.0307819274    -0.0190187322
   63  C  5  S     -0.0377239459     0.0143998615     0.0171082007     0.0350775656    -0.0175108239
   64  C  5  X     -0.0012842084    -0.0509175588    -0.0356397469     0.0341907970     0.0404936994
   65  C  5  Y      0.0166671155     0.0750645217     0.1569469122    -0.0311361873    -0.0264741152
   66  C  5  Z      0.0395851464    -0.0151924321     0.1779060945    -0.0906853791    -0.0575863361
   67  C  5  X     -0.0133656097    -0.0297781087    -0.0252453288     0.0308466276     0.0229201469
   68  C  5  Y      0.0102000896     0.0328113865     0.0914502062    -0.0190401948    -0.0122625932
   69  C  5  Z     -0.0007028679    -0.0067044809     0.0710282616    -0.0274707399    -0.0307608246
   70  C  5 XX     -0.0002668935    -0.0011180024    -0.0026102291     0.0031939538     0.0019352370
   71  C  5 YY      0.0042837068    -0.0022898802     0.0071512803    -0.0057064705    -0.0013633857
   72  C  5 ZZ     -0.0022272649     0.0049535763     0.0032404901    -0.0024361332    -0.0038241473
   73  C  5 XY      0.0009509498    -0.0012366200     0.0031671191    -0.0015780969    -0.0009958964
   74  C  5 XZ      0.0005150066     0.0062132356    -0.0024118820     0.0007977665     0.0000111111
   75  C  5 YZ      0.0025460805    -0.0004351758     0.0078321646    -0.0033777489     0.0002473131
   76  C  6  S      0.0026114819     0.0018118287     0.0012802697     0.0039391222    -0.0031205589
   77  C  6  S     -0.0078488656    -0.0052765448    -0.0050460873    -0.0069646882     0.0101107601
   78  C  6  S      0.0310927822     0.0442544975     0.0689820274    -0.0826370291    -0.0337751842
   79  C  6  X     -0.0265217753     0.0341566076    -0.1816291927     0.0468857145     0.0311057351
   80  C  6  Y      0.0217179092    -0.0280868237    -0.0187569014     0.0485062634     0.0250426880
   81  C  6  Z     -0.0828972353    -0.0475814929    -0.1710637443     0.0510774809     0.0205076656
   82  C  6  X     -0.0167031506     0.0279401356    -0.0828187656     0.0140840857     0.0049055602
   83  C  6  Y     -0.0018327422    -0.0211835134    -0.0347188099     0.0522834389     0.0269739161
   84  C  6  Z     -0.0424975848    -0.0223532652    -0.0747599074     0.0310532303     0.0102454631
   85  C  6 XX      0.0002523975     0.0041939083    -0.0029160191    -0.0018142312    -0.0007279317
   86  C  6 YY      0.0035734044    -0.0034092495     0.0044029392     0.0000465575     0.0022708721
   87  C  6 ZZ     -0.0040678009    -0.0009182334    -0.0018801817     0.0000085905     0.0002704934
   88  C  6 XY     -0.0003475079    -0.0011612783     0.0066488602    -0.0041040710    -0.0025438185
   89  C  6 XZ      0.0004815975     0.0028907481     0.0130908235    -0.0030372241    -0.0029045879
   90  C  6 YZ      0.0018567616     0.0037835662     0.0081198203    -0.0024497917    -0.0029267165
   91  C  7  S      0.0049821248     0.0059898228     0.0105410266     0.0010402936    -0.0059443879
   92  C  7  S     -0.0122493943    -0.0148051788    -0.0269896750    -0.0020389980     0.0157485135
   93  C  7  S     -0.0170019904    -0.0251330596    -0.0615152440     0.0213829468     0.0336475201
   94  C  7  X     -0.0469769705     0.0395808123     0.1104154362    -0.0446231513    -0.0394005568
   95  C  7  Y     -0.0525395720     0.0426258825     0.0009675262     0.0277050914    -0.0592626546
   96  C  7  Z      0.0642282912     0.0701432668     0.1516143813    -0.0235808238    -0.0426277017
   97  C  7  X     -0.0204384593     0.0212702015     0.0517610868    -0.0186265362    -0.0160326805
   98  C  7  Y     -0.0240176148     0.0188045638     0.0068365743     0.0145443996    -0.0330411443
   99  C  7  Z      0.0317653865     0.0416421018     0.0878099987    -0.0202935261    -0.0286826118
  100  C  7 XX      0.0029017981     0.0006326785     0.0008738223     0.0007122830    -0.0000252556
  101  C  7 YY     -0.0005904578    -0.0028209303    -0.0034021218    -0.0002929472     0.0035734281
  102  C  7 ZZ     -0.0041935001     0.0000595277    -0.0019524110    -0.0006279118    -0.0007384842
  103  C  7 XY     -0.0040250157     0.0059947872     0.0020778763    -0.0006041105    -0.0034915752
  104  C  7 XZ     -0.0023208662     0.0032213907     0.0132601617    -0.0046219701    -0.0049381965
  105  C  7 YZ      0.0018242632     0.0029987716     0.0085940802    -0.0017486714    -0.0020980465
  106  C  8  S     -0.0791121352    -0.0116230864     0.0011971453     0.0000793785     0.0021450680
  107  C  8  S      0.1674962109     0.0225789508    -0.0000287724    -0.0027321379    -0.0081386806
  108  C  8  S      0.0727798438     0.0129862332    -0.0169811901     0.0209616820     0.0130711917
  109  C  8  X      0.1544575619     0.2064347463     0.1087621698     0.0003444905     0.0397826886
  110  C  8  Y      0.1104290274     0.0233334218    -0.2489770687    -0.0320001693    -0.0399459878
  111  C  8  Z     -0.1114169777     0.1007966939     0.0421896087    -0.0978523498    -0.0129458351
  112  C  8  X     -0.0369786884     0.0728148718     0.0801979997    -0.0403515136     0.0109523265
  113  C  8  Y     -0.0190749778    -0.0135814019    -0.1152338469    -0.0471118547    -0.0399364285
  114  C  8  Z      0.0601575294     0.0915820800    -0.0026574736    -0.0119114658     0.0132892483
  115  C  8 XX      0.0026904628     0.0057861850     0.0088941482    -0.0027691713     0.0026406654
  116  C  8 YY      0.0042298920    -0.0011956782    -0.0062257408    -0.0026621536    -0.0031595807
  117  C  8 ZZ      0.0015958168    -0.0066303184     0.0011813514     0.0014083321    -0.0020215119
  118  C  8 XY     -0.0005575061     0.0002911837    -0.0023534986    -0.0023669147    -0.0011788789
  119  C  8 XZ      0.0020332526     0.0008644174    -0.0049369612     0.0004368878    -0.0003127071
  120  C  8 YZ      0.0006467632     0.0040827013     0.0049170872     0.0007373777     0.0024461495
  121  N  9  S     -0.1345417701    -0.0341506038     0.0205294023    -0.0137068324    -0.0051865904
  122  N  9  S     -0.2850729377    -0.0725951298     0.0426157000    -0.0292265531    -0.0114000254
  123  N  9  S     -0.3054962512    -0.0754441070     0.0590751907    -0.0138747636    -0.0013381393
  124  N  9  X      0.2701466814    -0.0632476532    -0.1884692688     0.0653725044    -0.0246242803
  125  N  9  Y      0.1744794724     0.0625428654     0.1664268890     0.0748416772     0.0553309384
  126  N  9  Z     -0.3098447305    -0.2091342314     0.0512086292     0.0219399320    -0.0128177541
  127  N  9  X     -0.1494517579     0.0347018538     0.1043225752    -0.0398594195     0.0116129677
  128  N  9  Y     -0.0972408258    -0.0366824170    -0.0956272436    -0.0431072223    -0.0311962479
  129  N  9  Z      0.1711181482     0.1163860639    -0.0254614220    -0.0088697531     0.0093996869
  130  N  9 XX     -0.0036674037    -0.0130189011    -0.0120030010     0.0024876479    -0.0026700992
  131  N  9 YY     -0.0115778063    -0.0021980308     0.0135330120     0.0016173546     0.0021565517
  132  N  9 ZZ      0.0001019306     0.0115404525     0.0001387490    -0.0052928063    -0.0001230627
  133  N  9 XY      0.0103988971    -0.0010992283     0.0034717312     0.0051821705     0.0016637231
  134  N  9 XZ     -0.0180316457    -0.0044657124     0.0103096003    -0.0009513663     0.0009250534
  135  N  9 YZ     -0.0116141813    -0.0084655476    -0.0082163899    -0.0022058361    -0.0028684124
  136  C 10  S      0.0080299009    -0.0109875133     0.0032928097    -0.0116586429    -0.0002083492
  137  C 10  S     -0.0170880258     0.0249794578    -0.0069819547     0.0244858032     0.0002703304
  138  C 10  S      0.0097361238     0.0013519818    -0.0149946433     0.0294004399     0.0011411845
  139  C 10  X      0.0119295321     0.0101345032     0.0138118524     0.1433947158    -0.1225957330
  140  C 10  Y     -0.0022344457    -0.0592271587    -0.0383002587    -0.0297979518    -0.1876667782
  141  C 10  Z      0.0472037113    -0.1417190451     0.0705798120     0.0812567544     0.0550270856
  142  C 10  X      0.0249175507    -0.0169350991    -0.0091218942     0.0249279831    -0.0770475187
  143  C 10  Y     -0.0182421155    -0.0208906146    -0.0342933868     0.0341382005    -0.0818230765
  144  C 10  Z      0.0192297205    -0.0639525176     0.0407095046     0.0415025895     0.0275548916
  145  C 10 XX     -0.0017961187    -0.0002603707    -0.0029579748     0.0013258115    -0.0079847539
  146  C 10 YY     -0.0007946967     0.0032288271     0.0014876541     0.0009036467     0.0082236312
  147  C 10 ZZ     -0.0007225880     0.0009562961    -0.0000658476     0.0008525927    -0.0002160462
  148  C 10 XY     -0.0030132665     0.0073130315    -0.0006170145     0.0146449796     0.0019743065
  149  C 10 XZ      0.0005276812    -0.0024610020     0.0007800987     0.0026565403     0.0025554800
  150  C 10 YZ      0.0002190188     0.0009802900    -0.0013970433    -0.0042595689    -0.0023566216
  151  C 11  S     -0.0036967383     0.0121622381     0.0080456832     0.0105291273     0.0016034310
  152  C 11  S      0.0089431206    -0.0264746174    -0.0176544149    -0.0232375997    -0.0119356106
  153  C 11  S     -0.0140846570    -0.0230426024     0.0176758770    -0.0413664504     0.0658795178
  154  C 11  X      0.0389749154    -0.0769900543     0.0267875185    -0.1770737938     0.1086576165
  155  C 11  Y     -0.0585486894     0.0651189987    -0.0466380992     0.0963167606     0.1810810345
  156  C 11  Z      0.0379114431    -0.1269778399     0.0582269081     0.1166161465     0.0316315970
  157  C 11  X      0.0212454242    -0.0525321921     0.0046198081    -0.0725264291     0.0153384458
  158  C 11  Y     -0.0039996165     0.0234837566    -0.0339258960     0.0515753834     0.0410251318
  159  C 11  Z      0.0224801511    -0.0730993306     0.0281709374     0.0657217581     0.0255044611
  160  C 11 XX      0.0014973928    -0.0032844547    -0.0010204285     0.0020084674    -0.0166466193
  161  C 11 YY     -0.0020883500     0.0020234106    -0.0024614509    -0.0029843563     0.0203158660
  162  C 11 ZZ      0.0007665744    -0.0019638745    -0.0002491879    -0.0011535179    -0.0008011835
  163  C 11 XY     -0.0019200165     0.0043320083    -0.0017817317     0.0081316365     0.0042198187
  164  C 11 XZ     -0.0007968211     0.0017114336    -0.0004317543    -0.0009688667     0.0016746539
  165  C 11 YZ     -0.0014410407     0.0050086512    -0.0032854974    -0.0055067142    -0.0033412320
  166  C 12  S     -0.0071794850     0.0081028838    -0.0043383381     0.0082917288     0.0005699818
  167  C 12  S      0.0159457445    -0.0174427785     0.0093515723    -0.0218680683     0.0059462104
  168  C 12  S     -0.0011461028    -0.0345809697    -0.0123222150     0.0018728065    -0.0606599050
  169  C 12  X      0.0360577757    -0.0816754463     0.0039208518    -0.1734947320     0.1076587071
  170  C 12  Y     -0.0225174867     0.0893987552     0.0325987590     0.0902955807     0.1804602399
  171  C 12  Z      0.0363107039    -0.1270118744     0.0718383557     0.1200566644     0.0383154687
  172  C 12  X      0.0117101880    -0.0439059754    -0.0008255968    -0.0590894306     0.0176193963
  173  C 12  Y     -0.0161249987     0.0389547509     0.0057080396     0.0628161814     0.0532777406
  174  C 12  Z      0.0219374160    -0.0744840899     0.0424240573     0.0706402546     0.0281671239
  175  C 12 XX      0.0011004611    -0.0026470434    -0.0002042211     0.0076379103    -0.0172624691
  176  C 12 YY      0.0003587279     0.0010943788     0.0016037335    -0.0049933654     0.0150183791
  177  C 12 ZZ      0.0006169312    -0.0003156632    -0.0000793721    -0.0021200094    -0.0001861149
  178  C 12 XY     -0.0005119123     0.0037882989     0.0017892263     0.0117181422    -0.0048168884
  179  C 12 XZ      0.0016197656    -0.0054239178     0.0028842165     0.0034733297     0.0041033023
  180  C 12 YZ      0.0008697463    -0.0023613785     0.0006804276    -0.0001011144     0.0001637612
  181  C 13  S      0.0044734486    -0.0028467002     0.0043513274    -0.0043656968     0.0031116410
  182  C 13  S     -0.0090697622     0.0037447691    -0.0106238053     0.0093685482    -0.0152340728
  183  C 13  S     -0.0157790723     0.0575678437    -0.0045275306     0.0611089674     0.0575819536
  184  C 13  X     -0.0279425251     0.0646850112     0.0081589889     0.2233407683    -0.1290202066
  185  C 13  Y      0.0309695966    -0.0945573341    -0.0229275389    -0.0656694068    -0.1717423480
  186  C 13  Z      0.0351892056    -0.1220558115     0.0659914374     0.0872900167     0.0659670753
  187  C 13  X     -0.0070277864     0.0235252285     0.0039769725     0.0843575717    -0.0369454777
  188  C 13  Y      0.0052419756    -0.0104900226    -0.0053646311    -0.0026988335    -0.0316393899
  189  C 13  Z      0.0199975074    -0.0719388540     0.0394596174     0.0547113801     0.0343644417
  190  C 13 XX      0.0006907105    -0.0030021807    -0.0014724786     0.0029083701    -0.0165437821
  191  C 13 YY     -0.0025210335     0.0056385491     0.0009469100    -0.0001076405     0.0199086123
  192  C 13 ZZ     -0.0003435384    -0.0000792454    -0.0007316004    -0.0003571124    -0.0013207258
  193  C 13 XY     -0.0038667151     0.0072143129    -0.0000312450     0.0120452909     0.0046821921
  194  C 13 XZ     -0.0001639874     0.0004815337    -0.0002249121    -0.0006842219     0.0013449889
  195  C 13 YZ      0.0021174957    -0.0067293409     0.0032098752     0.0039614474     0.0013892184
  196  C 14  S      0.0020220822     0.0000168550     0.0034670064    -0.0039280913    -0.0020057106
  197  C 14  S     -0.0077383835     0.0062799980    -0.0083335688     0.0183220322     0.0067043732
  198  C 14  S      0.0046690862    -0.0540533788    -0.0059876093    -0.0784541704    -0.0056355822
  199  C 14  X      0.0456481048    -0.0838489058     0.0167663265    -0.1976589554     0.1385433954
  200  C 14  Y     -0.0661969659     0.1006079541    -0.0167563104     0.0828658388     0.2169696932
  201  C 14  Z      0.0244898304    -0.0916864429     0.0504634673     0.1032504122     0.0223713154
  202  C 14  X      0.0109467312    -0.0091817293     0.0017221836    -0.0418070606     0.0667179949
  203  C 14  Y     -0.0205802215     0.0187084527    -0.0101235387    -0.0007427811     0.0893787934
  204  C 14  Z      0.0112949331    -0.0426020234     0.0228237358     0.0440996807     0.0102388614
  205  C 14 XX      0.0015159154    -0.0033001629    -0.0012922142    -0.0010482943    -0.0111144164
  206  C 14 YY     -0.0006378629     0.0011081675     0.0004367197    -0.0030382964     0.0109493318
  207  C 14 ZZ     -0.0003330084     0.0000154774    -0.0001048489     0.0018002496     0.0004196509
  208  C 14 XY     -0.0058860654     0.0109556102    -0.0010440742     0.0203522276     0.0024938270
  209  C 14 XZ     -0.0013019657     0.0045303437    -0.0023570876    -0.0042689956    -0.0006814595
  210  C 14 YZ      0.0016870321    -0.0049327148     0.0019324458     0.0015640295     0.0010103454
  211  C 15  S      0.0024516686    -0.0069303675    -0.0040928927    -0.0023289979    -0.0013641847
  212  C 15  S     -0.0055515328     0.0149266987     0.0094959252    -0.0007268369     0.0107083746
  213  C 15  S      0.0023717726     0.0530080882    -0.0076236872     0.0882558926    -0.0400610187
  214  C 15  X     -0.0273877294     0.0444044592    -0.0164646329     0.1940803180    -0.1006035320
  215  C 15  Y      0.0650036027    -0.1030919127     0.0242713862    -0.0886240771    -0.2144698133
  216  C 15  Z      0.0350894565    -0.1205229726     0.0595322134     0.0864311123     0.0634200084
  217  C 15  X     -0.0111221233    -0.0038776924     0.0059715430     0.0362224487    -0.0155551587
  218  C 15  Y      0.0219294337    -0.0388531556     0.0015925271    -0.0442551723    -0.0620458284
  219  C 15  Z      0.0203859109    -0.0693654522     0.0365199164     0.0598942573     0.0319274126
  220  C 15 XX      0.0005546669     0.0017420808     0.0006895334     0.0074388677    -0.0181327199
  221  C 15 YY     -0.0018787758     0.0023471282    -0.0004833610    -0.0038359342     0.0153127871
  222  C 15 ZZ      0.0001662249    -0.0007770096     0.0011163070     0.0000846145     0.0007253613
  223  C 15 XY     -0.0040858024     0.0069396496    -0.0013692024     0.0147963108    -0.0039618988
  224  C 15 XZ     -0.0016826003     0.0055225950    -0.0029090276    -0.0060575031    -0.0001135278
  225  C 15 YZ      0.0004247569    -0.0004392527    -0.0001999129    -0.0019707944    -0.0005169861
  226  H 16  S     -0.0217658270     0.0168290048    -0.0651160226     0.0017477396    -0.0047785290
  227  H 16  S     -0.0087303550     0.0050510780    -0.0242971860     0.0086116877    -0.0045430730
  228  H 17  S      0.0553827238    -0.0483058764     0.0515753062     0.0025444354     0.0306665887
  229  H 17  S      0.0234291749    -0.0192971402     0.0229148219     0.0036109538     0.0092326392
  230  H 18  S     -0.0274616997     0.0632535270    -0.0778576665     0.0370195300     0.0082628463
  231  H 18  S     -0.0143865503     0.0215027735    -0.0413550707     0.0176205839     0.0030000652
  232  H 19  S      0.0362234120    -0.0290390379     0.0275697507     0.0262569259     0.0224760063
  233  H 19  S      0.0155995950    -0.0163324196     0.0062210803     0.0095409296     0.0074509113
  234  H 20  S      0.0546737658    -0.0109592914    -0.0522466574     0.0344526927     0.0196880349
  235  H 20  S      0.0265110069    -0.0043976624    -0.0192810831     0.0172218806     0.0085100901
  236  H 21  S     -0.0201832212     0.0781700118     0.1574820891    -0.0384756975    -0.0708004777
  237  H 21  S     -0.0071270433     0.0358077821     0.0733121484    -0.0188564517    -0.0336083441
  238  H 22  S     -0.0407156043     0.0490632346    -0.0332428771     0.0322041802     0.2026093307
  239  H 22  S     -0.0273117264     0.0350693439     0.0070053161     0.0113025302     0.0983330532
  240  H 23  S     -0.0126827822     0.0262562729    -0.0022559354     0.1374840411    -0.1653779680
  241  H 23  S     -0.0045348062     0.0118280582    -0.0007857770     0.0736630925    -0.0835082171
  242  H 24  S     -0.0293225190     0.0783941849     0.0170219797     0.0292802657     0.1994202603
  243  H 24  S     -0.0143119392     0.0391202034     0.0088718642     0.0147341830     0.1028270788
  244  H 25  S      0.0709235311    -0.1230926997     0.0157681890    -0.2051330031    -0.0399625787
  245  H 25  S      0.0336804590    -0.0604239201     0.0078670909    -0.1042675779    -0.0204786269
  246  H 26  S     -0.0114710990     0.0308955373    -0.0072978598     0.1497253334    -0.1698980976
  247  H 26  S     -0.0049084213     0.0144719709    -0.0051863128     0.0747772118    -0.0848491858

                         46               47               48               49               50
                   -0.3562604275    -0.3482793868    -0.3411379560    -0.2736949064    -0.2688918930
    1  C  1  S      0.0078498813     0.0104083283     0.0126195496    -0.0041348511    -0.0141968030
    2  C  1  S     -0.0113742259    -0.0300113990    -0.0331663899     0.0097625315     0.0272766517
    3  C  1  S     -0.0297130638     0.0046711575     0.0548645916     0.0184010328     0.1376120965
    4  C  1  X      0.0975256847    -0.1211897576     0.0745722068    -0.0375297859    -0.1602034287
    5  C  1  Y     -0.0719867726    -0.1749335397    -0.1056716003    -0.0139177396    -0.0726825491
    6  C  1  Z     -0.2536472149    -0.0490355850     0.1055887326    -0.0280429323    -0.1558333220
    7  C  1  X      0.0755681192    -0.1057936316     0.0252552856    -0.0360957752    -0.1409984797
    8  C  1  Y     -0.0250073930    -0.0777315851    -0.0396062124    -0.0237900765    -0.0506813754
    9  C  1  Z     -0.1645671000    -0.0125949885     0.0371009455    -0.0283636081    -0.1114295466
   10  C  1 XX      0.0039075884     0.0071748138     0.0007390671     0.0018925280     0.0095827536
   11  C  1 YY      0.0052600218    -0.0132683187    -0.0031687739     0.0011378611     0.0043392207
   12  C  1 ZZ     -0.0150217585     0.0026101390    -0.0057122714    -0.0002744645    -0.0049247174
   13  C  1 XY     -0.0011563358     0.0023826555    -0.0058111215     0.0022236299     0.0119657312
   14  C  1 XZ      0.0035388751     0.0067494918    -0.0012302276    -0.0015117039     0.0017282859
   15  C  1 YZ     -0.0040907678     0.0050308810     0.0032519105     0.0021205604     0.0108079402
   16  C  2  S     -0.0144238864     0.0269624185    -0.0129353794     0.0044969692     0.0130969945
   17  C  2  S      0.0373726900    -0.0676488834     0.0259343170    -0.0093072038    -0.0248599445
   18  C  2  S     -0.0241735291     0.0180593055     0.0619332535    -0.0256203580    -0.1424128362
   19  C  2  X     -0.0316143333    -0.0655394232    -0.0881414096     0.0316446110     0.1569778241
   20  C  2  Y     -0.0384758307     0.0570179410     0.1771215248     0.0373527097     0.1565232479
   21  C  2  Z      0.0395291050    -0.1407967763     0.0959508218     0.0485233042     0.2053305505
   22  C  2  X      0.0171032089    -0.0761677902    -0.0722207562     0.0321292361     0.1521584039
   23  C  2  Y      0.0001269654     0.0411606261     0.1606107745     0.0149006358     0.1046045779
   24  C  2  Z      0.0006462299    -0.0886902502     0.0447495460     0.0368853158     0.1455830477
   25  C  2 XX      0.0010917310     0.0078047046     0.0049749955    -0.0032363056    -0.0115912315
   26  C  2 YY      0.0097548127    -0.0091419145    -0.0045524343     0.0017127571     0.0069403286
   27  C  2 ZZ     -0.0008957449    -0.0125535655     0.0079848545    -0.0012664312    -0.0044714389
   28  C  2 XY     -0.0041099361     0.0090704835    -0.0079464269    -0.0011194944    -0.0031113113
   29  C  2 XZ      0.0026960409     0.0007365192    -0.0054098375    -0.0032091687    -0.0145415911
   30  C  2 YZ      0.0066141733     0.0093888340     0.0148113603     0.0003454067     0.0030536575
   31  C  3  S     -0.0014512679    -0.0065845509    -0.0027280567     0.0048928589     0.0178552016
   32  C  3  S      0.0043520191     0.0250342451     0.0024487050    -0.0112842832    -0.0375661226
   33  C  3  S      0.0163117077    -0.1282610537     0.0783459805    -0.0126201937    -0.1551368342
   34  C  3  X     -0.3406913910     0.0687258031    -0.0301651160     0.0201176858     0.0271111719
   35  C  3  Y     -0.0326244154     0.0973974002    -0.0105989148     0.0097702142     0.0034456794
   36  C  3  Z     -0.0327284160     0.0791914687    -0.0515541883     0.0177877311     0.1047603336
   37  C  3  X     -0.1792762613     0.0393173598    -0.0351403868     0.0152141865     0.0065640176
   38  C  3  Y     -0.0192608565     0.0275347649    -0.0035894844     0.0068350528     0.0197045343
   39  C  3  Z     -0.0265796362     0.0898006958    -0.0581209470    -0.0063248593     0.1090976249
   40  C  3 XX     -0.0067862456    -0.0073601920     0.0052404206    -0.0033953829    -0.0157099132
   41  C  3 YY      0.0035779119     0.0098049912    -0.0038609059    -0.0000099592     0.0010984169
   42  C  3 ZZ      0.0036669791    -0.0000287476    -0.0006553272     0.0002980286     0.0037556644
   43  C  3 XY      0.0041695733    -0.0067248973    -0.0038529119    -0.0011508839    -0.0033938880
   44  C  3 XZ      0.0188434268    -0.0067876447     0.0009527784    -0.0018628303    -0.0057468406
   45  C  3 YZ      0.0045765763     0.0035568875     0.0015576238     0.0006183879     0.0011470986
   46  C  4  S     -0.0144502429     0.0105459024    -0.0142471826    -0.0011730604    -0.0051964943
   47  C  4  S      0.0314947350    -0.0304303473     0.0444199745     0.0056426788     0.0103106051
   48  C  4  S      0.0338702405     0.0554750086    -0.0984433483    -0.0228038234     0.0872474371
   49  C  4  X      0.0292006155     0.1796600538    -0.0521644931     0.0364407587     0.1990935367
   50  C  4  Y      0.0265053036    -0.0760266205     0.1057516284    -0.0052905937    -0.0168821037
   51  C  4  Z      0.2315097717    -0.1579094543     0.0165136593    -0.0374095911    -0.1407151959
   52  C  4  X      0.0225857855     0.1296375158    -0.0696423000     0.0121589850     0.1632368756
   53  C  4  Y     -0.0053209136    -0.0185766758     0.0260942194    -0.0126527679    -0.0038270946
   54  C  4  Z      0.1379589056    -0.0753884278    -0.0101061913    -0.0299042354    -0.0870295992
   55  C  4 XX     -0.0001694350     0.0078333882    -0.0033075312     0.0037620094     0.0160319856
   56  C  4 YY     -0.0074557937    -0.0050900868     0.0008840596     0.0004377426    -0.0012349574
   57  C  4 ZZ      0.0161357647    -0.0076585235     0.0098084703    -0.0026428024    -0.0101376299
   58  C  4 XY     -0.0026841444     0.0012939941    -0.0043046256    -0.0017492808    -0.0097676754
   59  C  4 XZ     -0.0055771074    -0.0042213312     0.0029835733     0.0003462235    -0.0001706413
   60  C  4 YZ      0.0026012111    -0.0011348219    -0.0045726900     0.0000740541     0.0002768141
   61  C  5  S      0.0142637661    -0.0005088816     0.0049387919     0.0016995204     0.0065719280
   62  C  5  S     -0.0430490318     0.0032016680    -0.0057406554    -0.0022191996    -0.0078516729
   63  C  5  S      0.0759792313    -0.0362346948    -0.0091096016    -0.0229049139    -0.1337382014
   64  C  5  X      0.0025316156     0.1336700242     0.0136188127    -0.0537595641    -0.2338837986
   65  C  5  Y      0.0364664650    -0.0064160710    -0.1636967531     0.0094515061     0.0518851645
   66  C  5  Z     -0.1072635618    -0.0718334819    -0.0975082066     0.0259613965     0.1119128776
   67  C  5  X      0.0344024864     0.0616671408     0.0020883733    -0.0418969504    -0.1948277020
   68  C  5  Y      0.0160909791     0.0034919337    -0.1173274370    -0.0014573271     0.0205650293
   69  C  5  Z     -0.0220010124    -0.0458676344    -0.0486125346     0.0149241868     0.0463540126
   70  C  5 XX      0.0019847418     0.0040627331     0.0012591599    -0.0037031547    -0.0157719540
   71  C  5 YY     -0.0119092201     0.0016023575    -0.0019277610     0.0021967320     0.0085420100
   72  C  5 ZZ      0.0021261012    -0.0045326799    -0.0023677113     0.0003639019     0.0024475234
   73  C  5 XY     -0.0013795414    -0.0039213118     0.0079730409    -0.0011125551    -0.0063733870
   74  C  5 XZ      0.0031559922    -0.0006698929     0.0029851468     0.0021819480     0.0097591330
   75  C  5 YZ     -0.0058545618     0.0046223020    -0.0106140177     0.0010805388     0.0052724575
   76  C  6  S      0.0008919446    -0.0125580440    -0.0013361569    -0.0043730823    -0.0223660165
   77  C  6  S     -0.0005363043     0.0381313884     0.0044084458     0.0071296595     0.0435954264
   78  C  6  S     -0.0308468653    -0.0560996988    -0.0162440610     0.0560144900     0.2485635609
   79  C  6  X      0.1030910694    -0.0166876072     0.2862702155     0.0120522587     0.0443323144
   80  C  6  Y      0.0170850567    -0.0143567149     0.0463591633    -0.0184357999    -0.0857898180
   81  C  6  Z      0.0387124364     0.0466503739    -0.0013203399    -0.0243769548    -0.0919237333
   82  C  6  X      0.0826611585    -0.0244168028     0.1482061670     0.0117143897     0.0379275329
   83  C  6  Y      0.0239949548     0.0251204467     0.0303819747    -0.0208990247    -0.1023661916
   84  C  6  Z      0.0236462975     0.0284707081     0.0152048572    -0.0281522464    -0.0924521660
   85  C  6 XX      0.0002697492    -0.0049657897     0.0063082975     0.0041514400     0.0192492406
   86  C  6 YY     -0.0022051863     0.0028175634    -0.0021109548    -0.0002864124    -0.0010577172
   87  C  6 ZZ      0.0020266470     0.0081719486    -0.0034665541    -0.0016850644    -0.0057358426
   88  C  6 XY     -0.0038109247     0.0004977021    -0.0085961857     0.0005820392     0.0031054356
   89  C  6 XZ      0.0007220370    -0.0025205380    -0.0131366883     0.0004924231     0.0032503309
   90  C  6 YZ     -0.0018666913    -0.0033205228    -0.0014562811    -0.0001704762    -0.0003613614
   91  C  7  S     -0.0061714228    -0.0258844507     0.0049898402     0.0003537220     0.0048586103
   92  C  7  S      0.0144100022     0.0643384911    -0.0127338428    -0.0020021821    -0.0106826614
   93  C  7  S      0.0229266300     0.1102728483    -0.0260672134     0.0052694903    -0.0426784651
   94  C  7  X      0.1021454221     0.0038350267    -0.0889622103    -0.0046384410    -0.0120504475
   95  C  7  Y     -0.0012646305    -0.1006772854    -0.0030247870    -0.0208405747    -0.0730594155
   96  C  7  Z     -0.0217917634    -0.1111391678     0.0231488623     0.0151714218     0.0587633519
   97  C  7  X      0.0535941271     0.0025600940    -0.0495535201    -0.0042451602    -0.0056166189
   98  C  7  Y     -0.0019590193    -0.0664655218     0.0011184461    -0.0175240630    -0.0607593339
   99  C  7  Z     -0.0153542127    -0.0695113433     0.0164524942     0.0164691521     0.0553480914
  100  C  7 XX     -0.0059318736    -0.0014000687     0.0036671464     0.0006108145     0.0014239206
  101  C  7 YY      0.0059375502     0.0093966023    -0.0019323245    -0.0007889314    -0.0031712827
  102  C  7 ZZ      0.0024478559     0.0042565208    -0.0042608705    -0.0003256132    -0.0004219969
  103  C  7 XY      0.0136621341    -0.0052432951     0.0020197098    -0.0007992792    -0.0010916027
  104  C  7 XZ      0.0055911309    -0.0021076664    -0.0134457240    -0.0009649324    -0.0025024409
  105  C  7 YZ      0.0017449378    -0.0038940078     0.0001511569     0.0000543752    -0.0004770145
  106  C  8  S      0.0133470697    -0.0089278760     0.0102958029    -0.0006922306    -0.0097409443
  107  C  8  S     -0.0299932949     0.0220184393    -0.0234248649     0.0002318227     0.0204660227
  108  C  8  S     -0.0420129158     0.0044788568    -0.0452375609     0.0268462749     0.0311705793
  109  C  8  X      0.0539375762     0.1555702916     0.1037851193    -0.0197800430    -0.0470496116
  110  C  8  Y      0.0561521912    -0.0526377569    -0.2064044401     0.0044006458    -0.0381113480
  111  C  8  Z     -0.0143173992     0.1833323603    -0.1007229342    -0.0082946106    -0.0266043994
  112  C  8  X      0.0258260847     0.1242317941     0.0737736156    -0.0067995343    -0.0467943059
  113  C  8  Y      0.0317953398    -0.0273276666    -0.1504660955     0.0005560072    -0.0377526434
  114  C  8  Z     -0.0072970203     0.1007825840    -0.0648633959    -0.0151869617    -0.0329633336
  115  C  8 XX     -0.0025716867     0.0222127418     0.0058185420    -0.0036815146    -0.0120095086
  116  C  8 YY     -0.0000832174    -0.0002563858    -0.0202347499    -0.0003109334    -0.0064907034
  117  C  8 ZZ     -0.0055149236    -0.0148748437     0.0080684462     0.0047184763     0.0230353973
  118  C  8 XY      0.0012048906     0.0074009589    -0.0131567922    -0.0031996572    -0.0125077763
  119  C  8 XZ      0.0021872284    -0.0026539778    -0.0099764936    -0.0008910255    -0.0063256307
  120  C  8 YZ      0.0004915744     0.0081103004     0.0134836255    -0.0009004185    -0.0008092156
  121  N  9  S     -0.0056881290     0.0034726278    -0.0012200446    -0.0013268499    -0.0003837958
  122  N  9  S     -0.0104201665     0.0067459124    -0.0016862074    -0.0027241971    -0.0014553783
  123  N  9  S     -0.0376344119     0.0092535863    -0.0132355660    -0.0145056752     0.0116646541
  124  N  9  X      0.0215082824    -0.2431120263    -0.0776251282     0.0303834464     0.0827655703
  125  N  9  Y     -0.0112818669     0.0248501601     0.3040136483     0.0013298991     0.0798620226
  126  N  9  Z     -0.0657535529    -0.1771657359     0.0841652383     0.0374370922     0.1580496708
  127  N  9  X     -0.0083840045     0.1442858817     0.0465781108    -0.0172503196    -0.0603038894
  128  N  9  Y      0.0100869457    -0.0128656535    -0.1816683695    -0.0010754499    -0.0574643810
  129  N  9  Z      0.0356663321     0.1072822747    -0.0532302670    -0.0284772848    -0.1082524468
  130  N  9 XX     -0.0003775795    -0.0172596983    -0.0066702742     0.0018234827     0.0045358532
  131  N  9 YY     -0.0022782760     0.0023575967     0.0141271489    -0.0000030403     0.0030668263
  132  N  9 ZZ      0.0032165201     0.0144176637    -0.0067960832    -0.0021313293    -0.0081028681
  133  N  9 XY     -0.0002428523    -0.0057304078     0.0105887130     0.0003185063     0.0039587065
  134  N  9 XZ     -0.0033133633     0.0029185391     0.0069256888     0.0001957759     0.0023414178
  135  N  9 YZ     -0.0010167467    -0.0063180313    -0.0106111177     0.0009405268     0.0008984004
  136  C 10  S     -0.0111811437    -0.0006656060    -0.0113006782     0.0023872044     0.0096847599
  137  C 10  S      0.0256446651     0.0001129348     0.0240978863    -0.0048978965    -0.0199334109
  138  C 10  S      0.0042146122     0.0216889160     0.0183094462    -0.0076690216    -0.0384481077
  139  C 10  X     -0.0997824110     0.0606632687    -0.0563825718     0.0072737412     0.0385901284
  140  C 10  Y      0.0682210457     0.0758119233     0.0815756355    -0.0030666776    -0.0161887940
  141  C 10  Z      0.0055305705    -0.0139003552     0.0234329157    -0.0530597348    -0.1355123541
  142  C 10  X     -0.0420776742     0.0184145113    -0.0201439832     0.0223326949     0.0334205529
  143  C 10  Y      0.0109480454     0.0616895224     0.0275880241     0.0105301411    -0.0048898851
  144  C 10  Z      0.0062727537    -0.0101249762     0.0167037595    -0.0386969134    -0.0872131343
  145  C 10 XX      0.0040024891     0.0105093237     0.0036986566    -0.0007923962     0.0058323210
  146  C 10 YY      0.0028791671    -0.0096102373    -0.0002098638    -0.0025275675    -0.0070999242
  147  C 10 ZZ     -0.0007089050    -0.0001484140     0.0018075065     0.0022622137    -0.0028280064
  148  C 10 XY     -0.0070736241    -0.0009984889    -0.0043802460    -0.0008890103     0.0022103782
  149  C 10 XZ      0.0083242434     0.0024325268    -0.0041069123    -0.0124282061     0.0079243416
  150  C 10 YZ     -0.0074361348    -0.0026239721     0.0034757758    -0.0149510995    -0.0008828634
  151  C 11  S      0.0035798567    -0.0071828586     0.0037066964    -0.0029291401    -0.0090031597
  152  C 11  S     -0.0067930617     0.0187971437    -0.0084517038     0.0070523019     0.0187520476
  153  C 11  S      0.0098695169    -0.0095668943     0.0011898225    -0.0115513319     0.0233307797
  154  C 11  X      0.0823371509    -0.0720992415     0.0260686175    -0.0383458199    -0.0376599203
  155  C 11  Y     -0.0268999283    -0.0568928911    -0.0455193424    -0.0073265922    -0.0013478009
  156  C 11  Z      0.0801446095     0.0363392872    -0.0289797304    -0.3003297449     0.0652190851
  157  C 11  X      0.0349725233    -0.0196629688     0.0122798533    -0.0163037080    -0.0139511863
  158  C 11  Y     -0.0159861105    -0.0373579056    -0.0200165673     0.0065455189     0.0101479091
  159  C 11  Z      0.0530517120     0.0174170462    -0.0278902608    -0.2166817658     0.0532895156
  160  C 11 XX      0.0002270439     0.0059085802     0.0011270882    -0.0006735516     0.0025386359
  161  C 11 YY     -0.0020239522    -0.0057498318    -0.0044192200     0.0009011647     0.0009501500
  162  C 11 ZZ     -0.0004455947     0.0010696320     0.0001471796     0.0007469299    -0.0005084156
  163  C 11 XY     -0.0058833389    -0.0001907183    -0.0045375451     0.0010254912     0.0021519410
  164  C 11 XZ      0.0038419825     0.0012460521    -0.0018102146    -0.0057648349     0.0093124956
  165  C 11 YZ     -0.0044038402    -0.0022378088     0.0016953900     0.0075332064    -0.0038730663
  166  C 12  S      0.0002356136     0.0131631818     0.0036063739     0.0017514032     0.0066303647
  167  C 12  S     -0.0004578923    -0.0311322445    -0.0079185633    -0.0051671596    -0.0159133543
  168  C 12  S     -0.0040528736     0.0074645476    -0.0058492921     0.0106339829    -0.0106683566
  169  C 12  X      0.0457503413    -0.0052022472     0.0048512272     0.0217229123    -0.0019560104
  170  C 12  Y     -0.0422328900    -0.0898429121    -0.0618157067     0.0018226447    -0.0180938133
  171  C 12  Z      0.0960008644     0.0377293145    -0.0186411980     0.2765683983    -0.0760068236
  172  C 12  X      0.0146153453     0.0136641045     0.0014001949     0.0141054210    -0.0082953207
  173  C 12  Y     -0.0217093745    -0.0299574554    -0.0339730335     0.0159847507     0.0048945403
  174  C 12  Z      0.0656615859     0.0225565049    -0.0148282884     0.2068542518    -0.0525764221
  175  C 12 XX     -0.0009208705     0.0034669609     0.0001348704     0.0012518710     0.0004959220
  176  C 12 YY      0.0000494130    -0.0060618267    -0.0017432148    -0.0008254109    -0.0018268640
  177  C 12 ZZ     -0.0007643317    -0.0017464415    -0.0000010968    -0.0011567519    -0.0009711563
  178  C 12 XY     -0.0055762164    -0.0003072307    -0.0032159035    -0.0005755585    -0.0001433737
  179  C 12 XZ      0.0057400279     0.0021069003    -0.0016855767     0.0088322091     0.0009861105
  180  C 12 YZ     -0.0029167559    -0.0016461789     0.0019168063    -0.0103409330    -0.0056420906
  181  C 13  S     -0.0028386539    -0.0058371108    -0.0032644643    -0.0005208124    -0.0019155529
  182  C 13  S      0.0068879761     0.0148209351     0.0081933246     0.0011404318     0.0047745039
  183  C 13  S     -0.0096130314    -0.0167069524    -0.0125478984     0.0062164095     0.0144422324
  184  C 13  X     -0.0390025321     0.0115875936    -0.0253837530     0.0271695240     0.0016964100
  185  C 13  Y      0.0395529595     0.0535661897     0.0377430593     0.0090243509     0.0054520299
  186  C 13  Z      0.1345446472     0.0529098937    -0.0365879005     0.3051840446     0.0179840780
  187  C 13  X     -0.0189090736     0.0033990591    -0.0155497079     0.0152273560    -0.0026998006
  188  C 13  Y      0.0123877989     0.0108360597     0.0105207900     0.0058839572     0.0051236788
  189  C 13  Z      0.0840559961     0.0360968749    -0.0227393604     0.2211763199     0.0138935846
  190  C 13 XX      0.0013265161     0.0051053407     0.0026744012    -0.0007416894     0.0015391945
  191  C 13 YY     -0.0008767169    -0.0043986895    -0.0028738390     0.0001714161    -0.0000275569
  192  C 13 ZZ      0.0000873172     0.0006242784     0.0007727826     0.0007563986    -0.0007312403
  193  C 13 XY     -0.0023602320    -0.0013264931    -0.0020762465     0.0005435950     0.0000976690
  194  C 13 XZ      0.0011465032     0.0003261443    -0.0009298401    -0.0073969565     0.0060505380
  195  C 13 YZ      0.0056360687     0.0023781048    -0.0011286696     0.0081002192    -0.0001613385
  196  C 14  S      0.0003937134     0.0021866792     0.0004206004    -0.0001380958     0.0009891935
  197  C 14  S     -0.0033080800    -0.0057060792    -0.0022587100     0.0003473319    -0.0022707099
  198  C 14  S      0.0300307237     0.0017677108     0.0147597447    -0.0008487797    -0.0109486999
  199  C 14  X      0.0458335817    -0.0167756815     0.0029365354     0.0023820473     0.0079687129
  200  C 14  Y     -0.0201491668    -0.0441051519    -0.0311707251     0.0011715591     0.0005986136
  201  C 14  Z      0.1160750353     0.0543605314    -0.0394111490     0.0360209012     0.1098565189
  202  C 14  X      0.0092313748    -0.0122764102    -0.0076237718     0.0014938763     0.0055047787
  203  C 14  Y      0.0005090391    -0.0192469460    -0.0116280808    -0.0009473746    -0.0029771675
  204  C 14  Z      0.0593930410     0.0278876988    -0.0207251294     0.0238361872     0.0675999339
  205  C 14 XX     -0.0002528664     0.0021829423     0.0013415701    -0.0019727536     0.0003909973
  206  C 14 YY      0.0004867864    -0.0028957187    -0.0007934327    -0.0007580401    -0.0004223181
  207  C 14 ZZ      0.0003680765    -0.0000069598    -0.0002291390     0.0027266444    -0.0004319170
  208  C 14 XY     -0.0051982632    -0.0007418414    -0.0035839919    -0.0014523286     0.0011107938
  209  C 14 XZ     -0.0046967165    -0.0022693325     0.0012937492    -0.0130803187    -0.0000106074
  210  C 14 YZ      0.0042208070     0.0016118093    -0.0010230162    -0.0135293709     0.0056268415
  211  C 15  S     -0.0046131560     0.0033891810    -0.0041585748     0.0007814065     0.0048053222
  212  C 15  S      0.0112085717    -0.0101162249     0.0095866670    -0.0012378776    -0.0115519414
  213  C 15  S     -0.0166804561    -0.0059851428    -0.0039540941     0.0037349047     0.0001012083
  214  C 15  X     -0.0480884366     0.0419321030    -0.0336628428    -0.0204183838     0.0351270612
  215  C 15  Y      0.0444647030     0.0377369594     0.0414320893    -0.0096270690    -0.0047300154
  216  C 15  Z      0.1252425240     0.0440593964    -0.0404867197    -0.2628948470     0.1475233180
  217  C 15  X     -0.0071701064     0.0190151544    -0.0102368779    -0.0210111043     0.0167990987
  218  C 15  Y      0.0247917830     0.0063224482     0.0146729308    -0.0088020050    -0.0076918588
  219  C 15  Z      0.0769639555     0.0314848016    -0.0243616772    -0.1913208487     0.1065526898
  220  C 15 XX     -0.0025130332     0.0046226158     0.0012855959     0.0018754420     0.0004265500
  221  C 15 YY      0.0015456343    -0.0052326804    -0.0003393551    -0.0006751885    -0.0020902417
  222  C 15 ZZ      0.0017245670    -0.0001121457     0.0004252143    -0.0012713691     0.0000455958
  223  C 15 XY     -0.0040355544     0.0012154706    -0.0015940411    -0.0005172041     0.0004103655
  224  C 15 XZ     -0.0043982055    -0.0024115331     0.0014123062     0.0088850116    -0.0034919257
  225  C 15 YZ     -0.0016765730    -0.0010557422     0.0009521191    -0.0095148861    -0.0022257273
  226  H 16  S     -0.0045147846    -0.0010393350    -0.0325746848     0.0058321435     0.0596707760
  227  H 16  S      0.0019842883    -0.0039881613    -0.0190252161     0.0221895298     0.0397042800
  228  H 17  S     -0.0925759773     0.0137250108    -0.0610702489    -0.0022261993    -0.0407186742
  229  H 17  S     -0.0503464728     0.0073829750    -0.0325302091    -0.0122170079    -0.0314177667
  230  H 18  S      0.0863959346    -0.0140209297     0.0388620061     0.0080782527     0.0404065990
  231  H 18  S      0.0445769592    -0.0142259236     0.0200287234     0.0085573893     0.0343091072
  232  H 19  S     -0.0048498893    -0.0024205262     0.0063199351    -0.0124219495    -0.0584464368
  233  H 19  S     -0.0023467620    -0.0082525346    -0.0078893514    -0.0105060663    -0.0509551709
  234  H 20  S     -0.1049789768    -0.0334334843     0.0979766745     0.0098295363     0.0272522728
  235  H 20  S     -0.0554992316    -0.0299916293     0.0552095090     0.0045230961     0.0217540671
  236  H 21  S      0.0741779680    -0.0804562352    -0.0654096181    -0.0042610041    -0.0097803648
  237  H 21  S      0.0368585876    -0.0486874244    -0.0348644026    -0.0086696929    -0.0049911270
  238  H 22  S     -0.0221379672    -0.0574736848    -0.0430219283     0.0023311843     0.0004470636
  239  H 22  S     -0.0140130447    -0.0035588140    -0.0179546228    -0.0131732200    -0.0136740681
  240  H 23  S     -0.0308484299     0.0308251999     0.0007087942     0.0004628321     0.0016121175
  241  H 23  S     -0.0263926622     0.0256894368    -0.0072692939     0.0030894072     0.0083353985
  242  H 24  S     -0.0236642815    -0.0507377236    -0.0333427415    -0.0018998385    -0.0032117601
  243  H 24  S     -0.0128895601    -0.0300215894    -0.0189499274    -0.0022699419    -0.0037690992
  244  H 25  S      0.0461665641     0.0123118164     0.0288406572    -0.0010697069    -0.0025134560
  245  H 25  S      0.0257613679     0.0074104977     0.0166855099    -0.0007748099    -0.0011083742
  246  H 26  S     -0.0402083694     0.0477312850    -0.0091756047     0.0038351741     0.0150438641
  247  H 26  S     -0.0222873131     0.0265336156    -0.0051774537     0.0044407559     0.0130389274

                         51               52               53               54               55
                   -0.2132157402    -0.0256985762     0.0200250030     0.0235600742     0.0505346370
    1  C  1  S     -0.0003306744     0.0065777477    -0.0074063269     0.0441184795     0.0388484738
    2  C  1  S     -0.0005824359    -0.0146240311     0.0058435917    -0.0908885540    -0.0881264389
    3  C  1  S      0.0228108751    -0.0293102487     0.2440378087    -0.4685475599    -0.4817662140
    4  C  1  X     -0.0616738733     0.0201834478     0.0235623302     0.1220373465    -0.0366112829
    5  C  1  Y     -0.0440962255    -0.0084790852     0.0378740779    -0.0032339501    -0.1407841599
    6  C  1  Z     -0.1368751481     0.0173557655     0.0045498416     0.1294218204     0.0464708710
    7  C  1  X     -0.0524082924     0.0506152711     0.0395444544     0.3124753572     0.1506793884
    8  C  1  Y     -0.0466790295    -0.0234545635     0.1601786437    -0.0150947716    -0.4314882731
    9  C  1  Z     -0.0630667222     0.0726389427     0.0561546912     0.1192010895     0.0576799369
   10  C  1 XX      0.0085449967     0.0066062807     0.0008696902    -0.0011086140    -0.0119151132
   11  C  1 YY      0.0029010527     0.0024272802    -0.0001771135    -0.0073049715    -0.0077805443
   12  C  1 ZZ     -0.0100395557    -0.0114235476     0.0007519577    -0.0109410408     0.0012109716
   13  C  1 XY      0.0060908468     0.0033683536    -0.0005575868     0.0057522269     0.0097564422
   14  C  1 XZ      0.0170495141     0.0214135771     0.0007649513     0.0000046883    -0.0065131177
   15  C  1 YZ     -0.0073166267    -0.0129926654     0.0064424036     0.0046860024    -0.0058530863
   16  C  2  S     -0.0024243736    -0.0049274925     0.0012670474     0.0270652598    -0.0184100920
   17  C  2  S      0.0085335751     0.0175567106    -0.0039699475    -0.0482357655     0.0480981863
   18  C  2  S     -0.0355408931     0.0097968161     0.0003771669    -0.3620007304     0.0524257039
   19  C  2  X      0.0690136252     0.0472855230    -0.0015008810     0.1346748085     0.0444653661
   20  C  2  Y      0.0057710266    -0.0229754760     0.0339511920     0.0483130044    -0.0901976314
   21  C  2  Z      0.0680985648     0.0413107240    -0.0052173407     0.1158589051    -0.0319848142
   22  C  2  X      0.0652843584     0.0656286199     0.0003390284     0.4142346683    -0.0104731770
   23  C  2  Y     -0.0145286991    -0.0321617219     0.1922300941     0.0612430561    -0.5440349830
   24  C  2  Z      0.0749987973     0.0807521576    -0.0551595681     0.3168232061     0.1015385482
   25  C  2 XX     -0.0023122906     0.0051189863    -0.0020921174     0.0280843624     0.0196340665
   26  C  2 YY      0.0062132289    -0.0000693477     0.0017434569    -0.0171700025    -0.0153509975
   27  C  2 ZZ     -0.0036883619    -0.0016078760    -0.0001939326    -0.0203960532     0.0073910293
   28  C  2 XY      0.0013418849     0.0044474982     0.0037822855     0.0127882401    -0.0159252262
   29  C  2 XZ     -0.0041785223     0.0015028053     0.0053335165     0.0163275487    -0.0151764910
   30  C  2 YZ      0.0021547194    -0.0001040415    -0.0056554432     0.0035174083     0.0283093552
   31  C  3  S      0.0241677686     0.0212789022    -0.0107040420    -0.0207863938    -0.0198699727
   32  C  3  S     -0.0487212402    -0.0467366866     0.0335357455     0.0383995756     0.0408775800
   33  C  3  S     -0.2329956290    -0.2360419061    -0.0743183059     0.4028217450     0.3646011844
   34  C  3  X     -0.1193186917    -0.1340481333    -0.0160083292    -0.0690941456     0.0681228101
   35  C  3  Y      0.0190811603    -0.0008645764    -0.0135347097    -0.0204325771    -0.0540482319
   36  C  3  Z      0.0692222815     0.0412468151     0.0140179473    -0.0354166610    -0.0000847166
   37  C  3  X     -0.0805889377    -0.1371901450    -0.0652931569    -0.0453108313     0.1174821013
   38  C  3  Y     -0.0030094423    -0.0244119576     0.0180613888    -0.0108970989    -0.1204138059
   39  C  3  Z      0.0964745151     0.1060057066     0.2019348475    -0.1179135018    -0.0420923161
   40  C  3 XX     -0.0126450723    -0.0059317854     0.0040340591     0.0040525169     0.0025975975
   41  C  3 YY      0.0015450651    -0.0010967469     0.0005286793     0.0047425350     0.0061102107
   42  C  3 ZZ     -0.0003537830    -0.0030734404     0.0021989771     0.0009490128     0.0016970444
   43  C  3 XY     -0.0021741582    -0.0019674477     0.0030653807     0.0008595552    -0.0037935488
   44  C  3 XZ      0.0022538666     0.0009767180     0.0006104380     0.0011856706    -0.0011581968
   45  C  3 YZ      0.0036385826     0.0034137147    -0.0037049390     0.0031124425     0.0134228443
   46  C  4  S     -0.0121558241    -0.0127385130     0.0000792014    -0.0164568658    -0.0005994074
   47  C  4  S      0.0190708406     0.0202629692    -0.0196862207     0.0443932864     0.0096903822
   48  C  4  S      0.1582841196     0.2005547975     0.2496274696     0.0248962498     0.0538689891
   49  C  4  X      0.1545144096     0.1171316178     0.0058284040     0.0821858107    -0.0341076550
   50  C  4  Y     -0.0352911674    -0.0290510951     0.0114521917    -0.0229676134    -0.0430910240
   51  C  4  Z     -0.0410911119    -0.0303201702     0.0014748607    -0.0312907385     0.0296386205
   52  C  4  X      0.1555458317     0.1936969502     0.1116196813     0.2010445244    -0.0230781561
   53  C  4  Y     -0.0002329609     0.0020553986     0.0914312249    -0.1287263320    -0.1096590052
   54  C  4  Z     -0.0042121806     0.0019069329     0.0311150708    -0.0683614225     0.0080422927
   55  C  4 XX      0.0091711050     0.0006911437    -0.0028509280    -0.0129990619     0.0024494405
   56  C  4 YY     -0.0016465102     0.0012894315    -0.0021321403     0.0040616963    -0.0015677718
   57  C  4 ZZ     -0.0011964551     0.0038323862     0.0012794590     0.0168413329     0.0015629420
   58  C  4 XY     -0.0024959533     0.0003391348     0.0009134704     0.0068959713    -0.0103983341
   59  C  4 XZ     -0.0048916329    -0.0041365934    -0.0005990417    -0.0008894382     0.0054462680
   60  C  4 YZ      0.0007662265    -0.0008686643     0.0010788511    -0.0041873052    -0.0056143727
   61  C  5  S      0.0077416014    -0.0053099472    -0.0008199251    -0.0583542078    -0.0267009325
   62  C  5  S     -0.0203322512     0.0084405203     0.0016610414     0.1236667087     0.0824425321
   63  C  5  S     -0.0437801680     0.0576653413    -0.0536745347     0.8321489548     0.1425582624
   64  C  5  X     -0.0627069157     0.0326359234     0.0209614172     0.2938597602    -0.0549593515
   65  C  5  Y      0.0396326518     0.0026987156     0.0040280137    -0.0324023131    -0.0020672798
   66  C  5  Z      0.0180386893    -0.0114331610    -0.0117264238    -0.1311094048     0.0076267309
   67  C  5  X     -0.0506049271     0.0579553652     0.0170404244     0.5973289556    -0.2038536361
   68  C  5  Y      0.0364341642     0.0244439461     0.0501008053    -0.0444213762    -0.0867382342
   69  C  5  Z      0.0157986342    -0.0025269847    -0.0465247375    -0.1653495262    -0.0989666374
   70  C  5 XX     -0.0053838124    -0.0010430549    -0.0005053212    -0.0010674083     0.0085320793
   71  C  5 YY      0.0008769426     0.0017702119     0.0006963021     0.0166326651     0.0049880098
   72  C  5 ZZ     -0.0003651712     0.0009776725     0.0001524534     0.0126207848     0.0033641689
   73  C  5 XY     -0.0073075826    -0.0063510410    -0.0003640964    -0.0022810668     0.0069007117
   74  C  5 XZ      0.0048237921     0.0030315334    -0.0021689088     0.0027807147     0.0011950907
   75  C  5 YZ      0.0029709165     0.0025144058     0.0001324212     0.0062720743     0.0043110781
   76  C  6  S     -0.0095859797    -0.0021825142     0.0096584797     0.0054759350    -0.0565048558
   77  C  6  S      0.0228889974     0.0096533988    -0.0195307409    -0.0004978314     0.1367320051
   78  C  6  S      0.0562058274    -0.0322330513    -0.1285456856    -0.1413266567     0.7955963223
   79  C  6  X     -0.0036791032    -0.0375713906    -0.0494014642    -0.1738965375     0.1653274574
   80  C  6  Y     -0.0248562960    -0.0062909344     0.0046982480    -0.0080684473     0.0337556166
   81  C  6  Z     -0.0155432549     0.0089481033     0.0122368777    -0.0191511268    -0.0484941669
   82  C  6  X      0.0053519460    -0.0354875095    -0.0894190735    -0.1853252360     0.2344998148
   83  C  6  Y     -0.0084328799     0.0199137794    -0.0113332965     0.0487199727     0.1062925541
   84  C  6  Z     -0.0281906633     0.0161634146     0.0485540504     0.0123410351    -0.0631905730
   85  C  6 XX      0.0063475876     0.0010912096    -0.0010484385    -0.0064582146     0.0093361127
   86  C  6 YY      0.0010167743     0.0017560004    -0.0037459184     0.0010616811     0.0136563581
   87  C  6 ZZ     -0.0012947840    -0.0007965389     0.0008691846     0.0038090289     0.0067727866
   88  C  6 XY      0.0013162146     0.0000679587     0.0007353496    -0.0026998990    -0.0010634446
   89  C  6 XZ      0.0030791659     0.0020322696    -0.0009128794     0.0002487223     0.0052483771
   90  C  6 YZ     -0.0017110654    -0.0004859710     0.0005221291     0.0034192310     0.0045536383
   91  C  7  S     -0.0074492714    -0.0057359514     0.0075784570    -0.0055973073    -0.0076649865
   92  C  7  S      0.0189305257     0.0155806525    -0.0101290383     0.0163577287     0.0087097431
   93  C  7  S      0.0595653379     0.0601865115    -0.1513278294     0.0131648349     0.1518099603
   94  C  7  X      0.0201312470     0.0032387453    -0.0107311430    -0.0323543248     0.0220712880
   95  C  7  Y     -0.0599533878    -0.0329509611     0.0324004518     0.0017895589    -0.0475547598
   96  C  7  Z      0.0033427775    -0.0011055908    -0.0145332476    -0.0100386583     0.0709559374
   97  C  7  X      0.0145859762     0.0022456546    -0.0025777189    -0.0761511513     0.0593605431
   98  C  7  Y     -0.0648173884    -0.0548284725     0.0671582675     0.0456168697    -0.1015986753
   99  C  7  Z     -0.0028488365    -0.0084972617    -0.0603573165     0.0014471880     0.1766353224
  100  C  7 XX     -0.0013363224    -0.0015405384    -0.0007974679    -0.0001428278     0.0028056735
  101  C  7 YY      0.0035932321     0.0034393980     0.0001779138     0.0026990025    -0.0016602126
  102  C  7 ZZ      0.0022869041     0.0023078458    -0.0012621705     0.0006556332    -0.0009198307
  103  C  7 XY      0.0036625451     0.0048994934    -0.0006532393    -0.0010564696     0.0011338869
  104  C  7 XZ      0.0021752647     0.0033814900     0.0024593574     0.0063877476    -0.0097906636
  105  C  7 YZ     -0.0007477645    -0.0010873804     0.0001539562     0.0012260156    -0.0037055386
  106  C  8  S     -0.0028845733    -0.0013508224    -0.0023048185     0.0015906606     0.0058827085
  107  C  8  S      0.0070547482     0.0051535744     0.0140539538    -0.0119063828    -0.0149142589
  108  C  8  S      0.0084302370     0.0111174843    -0.1590597438     0.0937104628    -0.0355184372
  109  C  8  X      0.0016658246     0.0148234546    -0.0259572816     0.1684622913     0.1650335493
  110  C  8  Y     -0.0065858464    -0.0018729025     0.0519664784     0.0189796578    -0.2865129990
  111  C  8  Z      0.0058723519     0.0194434726     0.0102853224     0.1764254919    -0.0563645921
  112  C  8  X     -0.0251104209     0.0024532048    -0.0256100588     0.1402101340    -0.0152155274
  113  C  8  Y     -0.0074187211     0.0072434333     0.0770398954     0.0153456547    -0.4572566267
  114  C  8  Z      0.0159858358     0.0211929602    -0.0058303721     0.1644337996     0.1718839824
  115  C  8 XX     -0.0046763352    -0.0047300896     0.0057263066    -0.0256430090    -0.0227165274
  116  C  8 YY     -0.0014178765    -0.0004146274    -0.0076325056    -0.0047617354     0.0236568773
  117  C  8 ZZ      0.0072798885     0.0062439437     0.0034432430     0.0298191669    -0.0068336661
  118  C  8 XY     -0.0027158615    -0.0016970228    -0.0019754807    -0.0118223202     0.0174837677
  119  C  8 XZ     -0.0013919808     0.0007326726    -0.0032559266     0.0025502430     0.0110564586
  120  C  8 YZ     -0.0012560912    -0.0027604584     0.0046450094    -0.0101116382    -0.0202219336
  121  N  9  S      0.0004787098    -0.0005920758     0.0035405045    -0.0023680622     0.0095171075
  122  N  9  S      0.0002283949    -0.0021716127     0.0074693119    -0.0032147989     0.0128472923
  123  N  9  S      0.0221636053     0.0046330816     0.0412866977    -0.0332895717     0.2935876529
  124  N  9  X      0.0264763000     0.0340026029    -0.0413010894     0.1949233652     0.1733124355
  125  N  9  Y      0.0172812326     0.0005475761     0.0846311868     0.0122077048    -0.3028955528
  126  N  9  Z      0.0387187924     0.0341123014     0.0097533601     0.2088277083    -0.0562294613
  127  N  9  X     -0.0247752553    -0.0318941651     0.0358607953    -0.2146714347    -0.2651006282
  128  N  9  Y     -0.0172852699    -0.0055785001    -0.0967314205    -0.0115670143     0.3414515956
  129  N  9  Z     -0.0277386898    -0.0336844664    -0.0027095428    -0.2446167916     0.1102066368
  130  N  9 XX      0.0006986364     0.0001473805     0.0003216617    -0.0019147598    -0.0031246461
  131  N  9 YY      0.0004737413    -0.0000633185    -0.0003249336    -0.0002313380     0.0028674336
  132  N  9 ZZ     -0.0014230377    -0.0006511126     0.0006709081     0.0026726395    -0.0010196129
  133  N  9 XY      0.0009084337     0.0000875277     0.0006257932    -0.0015066803     0.0036405868
  134  N  9 XZ      0.0003589933     0.0001933378    -0.0004075033     0.0005296769     0.0000947508
  135  N  9 YZ      0.0000519807     0.0000340119    -0.0002851425    -0.0005931084    -0.0037089568
  136  C 10  S      0.0037113354     0.0011119841    -0.0004451037    -0.0040342256     0.0091975951
  137  C 10  S     -0.0074795290    -0.0007277744     0.0046793793     0.0062642595    -0.0404731112
  138  C 10  S     -0.0359612674    -0.0556812534    -0.0245797950    -0.1269994352    -0.0194662592
  139  C 10  X      0.0473541506     0.0369698353    -0.0012661758    -0.0299188713     0.0058273288
  140  C 10  Y      0.0063757309     0.0085625360    -0.0022044585     0.0129716906    -0.0140827740
  141  C 10  Z      0.3285313629     0.3935018152    -0.0484651385    -0.0894304331     0.0235162565
  142  C 10  X      0.0381485724     0.0462643314    -0.0769318474    -0.0856924243     0.1530655233
  143  C 10  Y      0.0098942021    -0.0093915760    -0.0709437780    -0.0486274232    -0.1428732216
  144  C 10  Z      0.2272243604     0.4531199484    -0.0612342387    -0.1350432510    -0.0249702670
  145  C 10 XX      0.0043706299    -0.0004897863     0.0006516515    -0.0055616378     0.0039103845
  146  C 10 YY     -0.0031840858     0.0013012735     0.0044180244     0.0067814659    -0.0080051941
  147  C 10 ZZ     -0.0024329068    -0.0007871659    -0.0044573384     0.0004703476    -0.0031234889
  148  C 10 XY      0.0002522434     0.0005763220     0.0016301623    -0.0011118985     0.0029013297
  149  C 10 XZ      0.0080626142    -0.0055235413     0.0215160677    -0.0060476152     0.0034140720
  150  C 10 YZ     -0.0075734451     0.0101334192     0.0229328937     0.0027507257     0.0027177906
  151  C 11  S     -0.0041049483     0.0014630538     0.0035144228     0.0178802159    -0.0059743038
  152  C 11  S      0.0088847863    -0.0014467048    -0.0050665914    -0.0398866603     0.0069968443
  153  C 11  S      0.0122479783    -0.0179189504     0.0260433224    -0.0849098514     0.0018559498
  154  C 11  X     -0.0038103877    -0.0127412017     0.0338175887     0.0136287328    -0.0107630267
  155  C 11  Y     -0.0007651969    -0.0097501649     0.0073352632    -0.0349771664    -0.0091180494
  156  C 11  Z      0.1484352673    -0.1389865600     0.2986164049    -0.0254310615     0.0830581394
  157  C 11  X     -0.0028491969    -0.0446695055    -0.0043059159    -0.1275196015     0.0002203596
  158  C 11  Y      0.0004314978     0.0028021985    -0.0409162297    -0.0164341844     0.1325209272
  159  C 11  Z      0.0950265396    -0.1930867710     0.4663377849     0.0103257801     0.1100204996
  160  C 11 XX     -0.0021999310    -0.0044194701    -0.0008026573     0.0004962913    -0.0018995271
  161  C 11 YY      0.0003937498     0.0001914760     0.0003968636    -0.0039280836     0.0003642128
  162  C 11 ZZ      0.0030540938     0.0038024826     0.0006903975    -0.0045819850     0.0023113092
  163  C 11 XY      0.0002768558    -0.0010550918     0.0012101541    -0.0053530783    -0.0021004641
  164  C 11 XZ     -0.0157484354    -0.0268670106    -0.0114777030     0.0087721887    -0.0022874159
  165  C 11 YZ     -0.0007134596     0.0021658013     0.0132458432    -0.0006004051    -0.0001221403
  166  C 12  S      0.0041613300     0.0007091124    -0.0034328175    -0.0046546862    -0.0003391146
  167  C 12  S     -0.0105828709    -0.0005072858     0.0097159945     0.0119974121     0.0025354887
  168  C 12  S      0.0059789821    -0.0164251759    -0.0327959084     0.0050296941    -0.1043426954
  169  C 12  X      0.0187055720    -0.0101795450    -0.0226085664     0.0049110489    -0.0220327917
  170  C 12  Y     -0.0055539589    -0.0024154790     0.0020637728     0.0128905838    -0.0207872582
  171  C 12  Z      0.1786526008    -0.1976333888    -0.2659487967     0.0297611777    -0.0669169637
  172  C 12  X      0.0112352751    -0.0212831327    -0.0306097052     0.0217698687    -0.1505252257
  173  C 12  Y      0.0106717774     0.0050343867    -0.0575295497     0.0011567280    -0.0482319757
  174  C 12  Z      0.1178090761    -0.2852295780    -0.4174134307     0.0534374652    -0.0911494178
  175  C 12 XX     -0.0000196622     0.0000005176     0.0033210982     0.0005294395     0.0010312517
  176  C 12 YY     -0.0003788182     0.0006114593    -0.0010916630     0.0000599127     0.0009941696
  177  C 12 ZZ     -0.0014068512    -0.0010593060    -0.0009831171     0.0010924880    -0.0006281482
  178  C 12 XY      0.0008076364     0.0016165588     0.0000542191    -0.0012464924    -0.0019195720
  179  C 12 XZ     -0.0002340501    -0.0016516956     0.0149970038    -0.0001285372     0.0035154211
  180  C 12 YZ      0.0142119559     0.0234126840    -0.0171564343    -0.0068999011    -0.0009810586
  181  C 13  S     -0.0012887748     0.0000381831     0.0015969672     0.0013104561    -0.0042942846
  182  C 13  S      0.0036023355     0.0003044976    -0.0046261794    -0.0028947152     0.0117316439
  183  C 13  S      0.0036121862     0.0131654762    -0.0241672214    -0.0073825934     0.1609295800
  184  C 13  X     -0.0109010874    -0.0114015523     0.0307575903     0.0014574290    -0.0000557668
  185  C 13  Y      0.0010621242    -0.0018405050     0.0059221909     0.0007373296    -0.0005414853
  186  C 13  Z     -0.1043585774    -0.1050216661     0.3214011830     0.0359580198     0.0683392583
  187  C 13  X     -0.0083067187    -0.0159821962     0.0678323733     0.0198845998     0.0020222531
  188  C 13  Y     -0.0011412303    -0.0005376860     0.0121954981     0.0004846000     0.0386646859
  189  C 13  Z     -0.0572273335    -0.1635639636     0.4919640782     0.0560198966     0.1071060309
  190  C 13 XX     -0.0024503386     0.0038491800     0.0006893746    -0.0014358887     0.0026473231
  191  C 13 YY      0.0000254226     0.0003721392    -0.0002271107     0.0002566585    -0.0002042573
  192  C 13 ZZ      0.0029851060    -0.0041383786    -0.0012930173     0.0006616813     0.0002839406
  193  C 13 XY     -0.0004279572     0.0004513454    -0.0008132517    -0.0003643327    -0.0004107298
  194  C 13 XZ     -0.0182396993     0.0272552730     0.0096235692    -0.0062461519     0.0029547916
  195  C 13 YZ      0.0012338708    -0.0024594236    -0.0118120760    -0.0001579976    -0.0031224755
  196  C 14  S      0.0006324588     0.0010310872     0.0003079764     0.0033823675     0.0005824765
  197  C 14  S     -0.0008606235    -0.0027740404    -0.0008550479    -0.0057865098    -0.0004376459
  198  C 14  S     -0.0032746025    -0.0063369519     0.0219353160    -0.0302092551    -0.1103621391
  199  C 14  X     -0.0328914142     0.0364158584    -0.0032967260    -0.0088613621    -0.0025068184
  200  C 14  Y     -0.0114696012     0.0096223357     0.0001797303    -0.0079007124    -0.0066101158
  201  C 14  Z     -0.3520893851     0.3802312471    -0.0484705302    -0.0721922253    -0.0082086615
  202  C 14  X     -0.0243446967     0.0480371564    -0.0026825607    -0.0040122354     0.0185399814
  203  C 14  Y     -0.0084177859     0.0136537783     0.0200425916    -0.0036432378    -0.0388316893
  204  C 14  Z     -0.2566867343     0.4623179476    -0.0813491834    -0.1306063935    -0.0123356784
  205  C 14 XX      0.0007068721     0.0003525960    -0.0036142997    -0.0011368588    -0.0009857871
  206  C 14 YY     -0.0004123077    -0.0005853695    -0.0007045236     0.0004606563    -0.0005452259
  207  C 14 ZZ     -0.0004610585    -0.0003031599     0.0041983897    -0.0004779661     0.0011212041
  208  C 14 XY     -0.0001662343    -0.0010812633    -0.0026920994    -0.0010630721    -0.0004938906
  209  C 14 XZ      0.0028469140     0.0035894225    -0.0207198904    -0.0005274822    -0.0047522747
  210  C 14 YZ     -0.0029707882    -0.0085323578    -0.0214981116     0.0040472371    -0.0050783189
  211  C 15  S      0.0016821728    -0.0008472808    -0.0004856218    -0.0090888567    -0.0002586175
  212  C 15  S     -0.0036330296     0.0027517098     0.0034556856     0.0230356800     0.0011380291
  213  C 15  S     -0.0029782977     0.0264445049    -0.0380528010     0.1361015050     0.1315044613
  214  C 15  X     -0.0060100136    -0.0194414242    -0.0275607226    -0.0128884935    -0.0031672171
  215  C 15  Y     -0.0061437250    -0.0018372076    -0.0078401745     0.0212068891    -0.0021483344
  216  C 15  Z     -0.1323903397    -0.1796302007    -0.2684369354     0.0828797153    -0.0602027803
  217  C 15  X     -0.0036083894    -0.0368296483    -0.0186495392    -0.0285224605    -0.0521451381
  218  C 15  Y     -0.0049300145     0.0050676432     0.0169059122     0.0670465901    -0.0358468646
  219  C 15  Z     -0.0763715666    -0.2618770968    -0.4058361588     0.1220789209    -0.0902949445
  220  C 15 XX      0.0002237707     0.0011771441    -0.0023781370     0.0026018786     0.0013201747
  221  C 15 YY      0.0000451172    -0.0011888370     0.0012117976     0.0009127072    -0.0010388737
  222  C 15 ZZ     -0.0007553303     0.0005575556     0.0015616915     0.0009448124     0.0004867764
  223  C 15 XY      0.0016081395    -0.0021942579     0.0012799906     0.0006072717    -0.0001168126
  224  C 15 XZ     -0.0023324953     0.0034814461    -0.0126169649     0.0018427194    -0.0040384207
  225  C 15 YZ      0.0163804350    -0.0241591984     0.0153568689     0.0037752426     0.0040457258
  226  H 16  S      0.0152729258    -0.0032143944     0.0155109289    -0.0242761343    -0.0575297875
  227  H 16  S      0.0358845246    -0.0084080974    -0.1294215569    -0.1287273815    -0.3760575257
  228  H 17  S     -0.0241400301    -0.0106729824    -0.0047658546     0.0086311861    -0.0346986144
  229  H 17  S     -0.0294928508    -0.0160212983     0.0645888866    -0.0821510680    -0.2024036090
  230  H 18  S      0.0272559423     0.0102310835    -0.0091350261    -0.0130518063    -0.0111130964
  231  H 18  S      0.0260474266     0.0054142308    -0.0260258773    -0.2578663243    -0.3154451136
  232  H 19  S     -0.0127044361     0.0045731743    -0.0110675729     0.0158200659     0.0187715835
  233  H 19  S     -0.0204253958     0.0004195289     0.0246091890     0.0008702278    -0.4637919648
  234  H 20  S     -0.0301675367    -0.0314795173    -0.0069044154    -0.0219301043     0.0464264988
  235  H 20  S     -0.0316492082    -0.0637312383     0.0227369163    -0.1924329430     0.0020678585
  236  H 21  S      0.0092897122     0.0150552838     0.0057310784     0.0161798477    -0.0438035748
  237  H 21  S      0.0119460811     0.0382548785     0.0954655776     0.1113158589    -0.3050667029
  238  H 22  S     -0.0017822574    -0.0008432805    -0.0015620045    -0.0136395517    -0.0072190594
  239  H 22  S     -0.0004456579     0.0051297282     0.0890611311     0.0789421062    -0.1614003891
  240  H 23  S     -0.0013416630     0.0000648797     0.0064808063    -0.0024645703    -0.0049177455
  241  H 23  S      0.0043749998     0.0114431079    -0.0106516530     0.0097378169    -0.1307741347
  242  H 24  S     -0.0022478034     0.0023028873     0.0027937750     0.0022768973    -0.0049588219
  243  H 24  S     -0.0030854026     0.0027523458     0.0149008485     0.0091130471    -0.0488601640
  244  H 25  S      0.0007186080     0.0011586945     0.0009805300     0.0069176962    -0.0016386734
  245  H 25  S      0.0008475147     0.0042045586     0.0039996969     0.0225682938    -0.0055828502
  246  H 26  S      0.0055026103     0.0015670122    -0.0019002962    -0.0013037563     0.0082479674
  247  H 26  S      0.0046827631     0.0003503727    -0.0089269470    -0.0241861560     0.0070383191

                         56               57               58               59               60
                    0.0697033640     0.0858611209     0.0970108826     0.1031775227     0.1073958919
    1  C  1  S     -0.0249478650    -0.0315024630     0.0056502488     0.0087653148     0.0062751500
    2  C  1  S      0.0802032743     0.0702377755     0.0014124789     0.0181779944    -0.0191153004
    3  C  1  S      0.4270071079     0.1042839711    -0.3361017889    -0.3645405166    -0.1888011292
    4  C  1  X      0.0088371985     0.0409370309    -0.0017819651     0.0738686260     0.1470397056
    5  C  1  Y      0.0845499974     0.0036124442     0.0425325956     0.0228400568     0.1597320618
    6  C  1  Z     -0.0354156111    -0.0063038868     0.0352548906     0.0383464878     0.1397035323
    7  C  1  X      0.2422236081    -0.0075408181     0.0815086376     0.0860225549     0.3970101901
    8  C  1  Y      0.0054887573     0.1742136633     0.0259113684     0.0858242259     0.4063981955
    9  C  1  Z     -0.1177593029    -0.0224328143    -0.0890992260     0.0312445759     0.2713530793
   10  C  1 XX      0.0060145560     0.0008546563     0.0036514598     0.0042257386     0.0127242422
   11  C  1 YY      0.0058810895     0.0029971471     0.0016286192     0.0018930398    -0.0064946725
   12  C  1 ZZ      0.0096168731     0.0078389604    -0.0070420403    -0.0017518152    -0.0111388588
   13  C  1 XY      0.0080114000     0.0051978009    -0.0090773315     0.0039918774     0.0083709006
   14  C  1 XZ      0.0001984356    -0.0021212001    -0.0035114051     0.0035672705     0.0049647521
   15  C  1 YZ     -0.0017448853    -0.0030448699    -0.0040175693     0.0011106640     0.0115683090
   16  C  2  S     -0.0250588845    -0.0026423323    -0.0042815144     0.0225584192     0.0449211627
   17  C  2  S      0.0714812776     0.0281132300     0.0452977133    -0.0692992191    -0.1024922952
   18  C  2  S     -0.3024779160    -0.2611739372    -0.7388099659     0.1458346054    -0.5174189650
   19  C  2  X      0.0160083859     0.0022264651     0.0272983441    -0.0079538730     0.0789494760
   20  C  2  Y      0.0459214454     0.0188584061     0.0034764091    -0.0101056950     0.1008199450
   21  C  2  Z     -0.0205935212    -0.0349629077     0.0345777104     0.0752188645     0.0394723347
   22  C  2  X     -0.3859469682    -0.0616219860    -0.1561768947     0.3465317120     0.2861211240
   23  C  2  Y      0.0035152990     0.0283532089    -0.2006592241     0.0186453064     0.1228017575
   24  C  2  Z      0.2905512349    -0.0379957349     0.2199635142    -0.1489416927    -0.1640294226
   25  C  2 XX     -0.0079690121    -0.0020654102     0.0051535823    -0.0072376252    -0.0234556444
   26  C  2 YY      0.0216253964     0.0096094194     0.0027361329    -0.0114881275    -0.0165100116
   27  C  2 ZZ      0.0021528576    -0.0001511898    -0.0021033466     0.0013611567     0.0155878465
   28  C  2 XY     -0.0057113355    -0.0047838699     0.0031144312    -0.0071010786    -0.0192776994
   29  C  2 XZ      0.0157307388     0.0069076365    -0.0069797876    -0.0081512021     0.0005002449
   30  C  2 YZ     -0.0079521199    -0.0010206960    -0.0049106519    -0.0036408766    -0.0064281390
   31  C  3  S     -0.0299116428    -0.0007304191    -0.0068122725    -0.0215265528     0.0177350804
   32  C  3  S      0.0934471435     0.0096557439     0.0128048990     0.0328595055    -0.0499028364
   33  C  3  S      0.2018098120    -0.3746907033     0.2711691925     0.8205716122    -0.2037604820
   34  C  3  X     -0.0045890563    -0.0170037049    -0.0236042307    -0.0350644701    -0.1618048012
   35  C  3  Y     -0.0553210129    -0.0051906751    -0.0227559693    -0.1001846320     0.0055113231
   36  C  3  Z      0.0738044312    -0.0119071774    -0.0384526351     0.0609810714    -0.0868095705
   37  C  3  X      0.0639133587    -0.0063527471    -0.0108588393     0.0024561105    -0.2955707322
   38  C  3  Y     -0.3209494505    -0.2316816367    -0.2036408394    -0.3202141201     0.2470567292
   39  C  3  Z      0.2160809986    -0.0461206723    -0.3179024528     0.0592700202    -0.2711814857
   40  C  3 XX      0.0098807335     0.0019280717    -0.0069162835     0.0010950619    -0.0022332202
   41  C  3 YY      0.0032999667     0.0006261783     0.0013599459     0.0037009236    -0.0087788670
   42  C  3 ZZ      0.0064833690    -0.0025382997     0.0080978880     0.0044176967    -0.0009646707
   43  C  3 XY      0.0035770367    -0.0019721974    -0.0031642320    -0.0016255641     0.0044874123
   44  C  3 XZ     -0.0002093491    -0.0030379960    -0.0038909057     0.0018293493    -0.0040742443
   45  C  3 YZ      0.0054630646     0.0049590233    -0.0044928177    -0.0020921551    -0.0056172569
   46  C  4  S     -0.0498810701     0.0292199704     0.0368569244    -0.0418124557    -0.0399481692
   47  C  4  S      0.1210909822    -0.0636142325    -0.0499085858     0.1021447720     0.0805509554
   48  C  4  S      0.7763150799    -0.3371100402    -0.9517849530     0.3352147373     0.5919740928
   49  C  4  X     -0.0565210883     0.0091147107     0.0401281845     0.0003831502     0.1812294541
   50  C  4  Y     -0.0800112441     0.0541922678     0.1052224334    -0.0318115984    -0.0041750816
   51  C  4  Z     -0.0398483782     0.0171932336     0.0090024064    -0.0628634755    -0.1280244457
   52  C  4  X     -0.1472310018     0.1381844671     0.1361653678    -0.0792824719     0.4490577474
   53  C  4  Y     -0.2236847715     0.2396047396     0.3413455693    -0.2517655167    -0.0623808974
   54  C  4  Z     -0.1048417079     0.1344205720    -0.0663631973    -0.3732976731    -0.3124225951
   55  C  4 XX      0.0137727848    -0.0054855727    -0.0086279263     0.0024025857    -0.0079044941
   56  C  4 YY     -0.0000220578    -0.0050109600     0.0009285436     0.0093002444     0.0069962330
   57  C  4 ZZ      0.0150833672    -0.0033806231    -0.0058903309     0.0106790363     0.0198423081
   58  C  4 XY     -0.0029684838    -0.0076071759     0.0063356883     0.0009191131    -0.0010724505
   59  C  4 XZ      0.0009291962     0.0005871098     0.0048515314     0.0010242504     0.0033989555
   60  C  4 YZ     -0.0018112015    -0.0047852906     0.0010797018     0.0025974789     0.0048773197
   61  C  5  S     -0.0107755451    -0.0291041712     0.0192880695     0.0537905658     0.0164882482
   62  C  5  S      0.0127857065     0.0737073154    -0.0248008923    -0.1164677648    -0.0319241085
   63  C  5  S      0.3540420657     0.3291112124    -0.6945321708    -0.8844833895    -0.3741778692
   64  C  5  X     -0.0806016344    -0.0667719282     0.0276665365     0.0544340867    -0.0317256986
   65  C  5  Y      0.0423292434    -0.0143363157    -0.0512260649    -0.0281015706    -0.0234648969
   66  C  5  Z     -0.0882088240    -0.0244719047     0.0760457318     0.1149137894    -0.0229523079
   67  C  5  X     -0.1724263731    -0.2001696071     0.1069713805     0.3697128916     0.0718193635
   68  C  5  Y      0.1299360839    -0.0531237762    -0.2428965433    -0.0741283722    -0.0544797595
   69  C  5  Z     -0.2110987821    -0.1954704287     0.1410326801     0.4591961087    -0.2419677866
   70  C  5 XX     -0.0005069284     0.0060875348    -0.0047050481    -0.0155756053    -0.0222871336
   71  C  5 YY      0.0129688000     0.0069067597    -0.0041956908    -0.0040425041     0.0124844730
   72  C  5 ZZ     -0.0077902527     0.0031269015     0.0008117901    -0.0075578538     0.0001313778
   73  C  5 XY      0.0031378438     0.0024546185    -0.0014380702     0.0021368455    -0.0009846011
   74  C  5 XZ     -0.0118202890    -0.0042843586     0.0082048184     0.0059182829    -0.0010278334
   75  C  5 YZ      0.0020012242    -0.0000150195    -0.0017786928     0.0011960546     0.0056887876
   76  C  6  S     -0.0170251917    -0.0178820336    -0.0084569636     0.0032905080    -0.0540022295
   77  C  6  S      0.0335934324     0.0498148861     0.0093652473    -0.0109740521     0.0868520467
   78  C  6  S     -0.0881872094     0.2921624373     0.3134226776    -0.3184594851     1.3235465411
   79  C  6  X     -0.0781174539     0.0022394710    -0.0194058708     0.0104779594    -0.0239754530
   80  C  6  Y      0.1111916216     0.0991661489     0.0076138186    -0.1191927642     0.0333641028
   81  C  6  Z     -0.0113897781    -0.0187957870    -0.0339385831    -0.0359473414    -0.0701213646
   82  C  6  X     -0.1553694017     0.0295438512     0.0000135816     0.0919871788    -0.0145478850
   83  C  6  Y      0.4927387347     0.3636942503    -0.0390245759    -0.4266414437    -0.0020503555
   84  C  6  Z     -0.2110075609    -0.2182030749    -0.3435025188    -0.2288260403    -0.2043213891
   85  C  6 XX      0.0077350237     0.0041891788    -0.0061781134    -0.0042443661     0.0100733988
   86  C  6 YY     -0.0161936813    -0.0003632853     0.0080488689     0.0021212008     0.0045675248
   87  C  6 ZZ      0.0146384278     0.0080984737    -0.0002481552    -0.0025510521     0.0080853481
   88  C  6 XY      0.0035089970     0.0047858757    -0.0016242952    -0.0048123386    -0.0000849819
   89  C  6 XZ     -0.0033134536    -0.0016765020    -0.0040977460    -0.0020123436     0.0013147508
   90  C  6 YZ     -0.0004478692    -0.0000220685     0.0009900514     0.0007176541    -0.0063538911
   91  C  7  S     -0.0428303579    -0.0415226131    -0.0673629190    -0.0323706169     0.0266729770
   92  C  7  S      0.0362374835     0.0424634177     0.0880684226     0.0301026242    -0.0488083651
   93  C  7  S      1.3716385663     1.2770636706     1.7152617541     0.8834359152    -0.6739219664
   94  C  7  X     -0.0163397260    -0.0212384914    -0.0453283165    -0.0492324656    -0.0550906756
   95  C  7  Y      0.0658225777     0.0196977594     0.0632922756     0.0425054044    -0.0055874378
   96  C  7  Z      0.0371752634     0.0565965542     0.1353037276     0.0593155493    -0.0250376016
   97  C  7  X     -0.0554528353    -0.0497344047    -0.1299593063    -0.1390250047    -0.0982096191
   98  C  7  Y      0.0558497672    -0.0545249461     0.2112439691     0.1989240314    -0.0879606280
   99  C  7  Z     -0.0852165114     0.0396604633     0.4417543512     0.1259324837     0.0366820074
  100  C  7 XX      0.0026844777     0.0023990399     0.0025142067     0.0014140909    -0.0046433650
  101  C  7 YY      0.0083613574     0.0064048932     0.0066762737    -0.0005191429    -0.0077497717
  102  C  7 ZZ     -0.0013422536     0.0021498566     0.0107772733     0.0054699733    -0.0016415533
  103  C  7 XY     -0.0024190764     0.0018692019     0.0012333244     0.0013384594     0.0072863047
  104  C  7 XZ      0.0046691771     0.0009396144     0.0019561649    -0.0003512233     0.0001424428
  105  C  7 YZ     -0.0061706490    -0.0010293771     0.0042097690     0.0014814857     0.0014036332
  106  C  8  S      0.0141543676     0.0072215340    -0.0139832116    -0.0025696864    -0.0048965406
  107  C  8  S     -0.0448385818    -0.0213035691     0.0185384064     0.0066375060     0.0097126514
  108  C  8  S     -0.0561978525    -0.1529704904     0.3157097880     0.2903347290    -0.0023511422
  109  C  8  X     -0.0620359964    -0.0279049286     0.0086856555    -0.0378745390    -0.1373425595
  110  C  8  Y      0.1483516767     0.0568545740    -0.0139250833    -0.0731084104    -0.1159709701
  111  C  8  Z     -0.0213800073    -0.0171316177     0.0445887994    -0.0610393846    -0.2009887007
  112  C  8  X     -0.4772853072    -0.1576869514    -0.3213042426     0.3053646792    -0.1090210287
  113  C  8  Y     -0.1489667439    -0.0374143435    -0.2441637548     0.2377533357    -0.1178726987
  114  C  8  Z      0.4064105853     0.1373254787     0.3418658675    -0.5697284059    -0.3975465517
  115  C  8 XX      0.0063145847     0.0011966430    -0.0012386957     0.0055026433     0.0130070531
  116  C  8 YY     -0.0152756972    -0.0052111269     0.0005484081     0.0072989622     0.0055267505
  117  C  8 ZZ     -0.0033566890    -0.0018189163     0.0021074965    -0.0039120662    -0.0143106037
  118  C  8 XY     -0.0013086005    -0.0008096147    -0.0007284249    -0.0024603097     0.0075221423
  119  C  8 XZ     -0.0111772095    -0.0028526138    -0.0032524887     0.0086663479     0.0036030798
  120  C  8 YZ      0.0040439562     0.0005399033    -0.0005103345     0.0012129243     0.0001505661
  121  N  9  S      0.0165395942     0.0055434751     0.0032453351    -0.0219805813    -0.0018701327
  122  N  9  S      0.0184415132     0.0013327779    -0.0038521078    -0.0283914622     0.0019035722
  123  N  9  S      0.5801734739     0.2461541798     0.3405129970    -0.6981720097    -0.1247161200
  124  N  9  X     -0.0588481631    -0.0029179232    -0.0084551972    -0.0470528741    -0.1160925341
  125  N  9  Y      0.1270785643     0.0341867940    -0.0010961678    -0.0636915337    -0.1131369270
  126  N  9  Z     -0.0185062550    -0.0018993759     0.0042153253    -0.0460532565    -0.1786618029
  127  N  9  X     -0.0170623227    -0.0262457166    -0.0615216790     0.2028398112     0.1908882097
  128  N  9  Y     -0.2261205239    -0.0815626713    -0.0317556113     0.1609575564     0.1679094793
  129  N  9  Z      0.1168138743     0.0487575914     0.0497230111    -0.0382572796     0.2363565025
  130  N  9 XX      0.0011172294     0.0009546395    -0.0027431325     0.0012889878     0.0042417375
  131  N  9 YY     -0.0046401525    -0.0029023812    -0.0010087346     0.0037460722     0.0028414448
  132  N  9 ZZ     -0.0005316191    -0.0012903334     0.0004105861    -0.0016319701    -0.0052226630
  133  N  9 XY      0.0013307791     0.0005110517     0.0006409837    -0.0022896039     0.0027002490
  134  N  9 XZ     -0.0047455482    -0.0019625785    -0.0015102244     0.0057332120     0.0019847344
  135  N  9 YZ     -0.0003534732    -0.0003837808    -0.0006939829     0.0020613630     0.0010266112
  136  C 10  S      0.0086772545     0.0124295413    -0.0186854630     0.0090292747     0.0040649117
  137  C 10  S      0.0027409737    -0.0204174773     0.0500793983    -0.0223583810    -0.0301340479
  138  C 10  S     -0.1755752580    -0.0473756175    -0.0522608392     0.2095173596     0.0078225236
  139  C 10  X      0.0307244976     0.0301016766    -0.0236951250     0.0001420203     0.0101021671
  140  C 10  Y     -0.0165360727    -0.0236522514     0.0213596167     0.0079773799     0.0112062072
  141  C 10  Z      0.0003442253    -0.0027771914     0.0114930794     0.0114385496    -0.0273660455
  142  C 10  X      0.3024651722    -0.1618376116    -0.0624404099    -0.0061008427    -0.1734158826
  143  C 10  Y     -0.2512462291     0.0639348950     0.0796133565     0.0019352913    -0.0279183691
  144  C 10  Z      0.0062470652     0.0115139546     0.0245667866    -0.0039473690    -0.0877128720
  145  C 10 XX     -0.0029737599    -0.0005930464    -0.0012992347    -0.0030380412    -0.0218388874
  146  C 10 YY      0.0036448966     0.0023005700     0.0044692516     0.0035885981     0.0162020456
  147  C 10 ZZ     -0.0012754158    -0.0039068972     0.0051804058    -0.0033838956    -0.0008748220
  148  C 10 XY      0.0064724941    -0.0150171662     0.0055937108    -0.0032833929    -0.0002638442
  149  C 10 XZ     -0.0010966876    -0.0008389763    -0.0008960266    -0.0016922997    -0.0037819837
  150  C 10 YZ     -0.0027778279     0.0007003582     0.0011940283     0.0019919412     0.0062550996
  151  C 11  S     -0.0160968298     0.0209061570    -0.0186149330     0.0215217447     0.0169168650
  152  C 11  S      0.0443878134    -0.0384280879     0.0428515184    -0.0513072723    -0.0478677510
  153  C 11  S     -0.0806408574    -0.0603884079     0.3599858689    -0.3427055549     0.1039547229
  154  C 11  X     -0.0087446818     0.0009915001     0.0307787650    -0.0139526656     0.0457277026
  155  C 11  Y      0.0266698170    -0.0218126644     0.0681519317    -0.0519129750     0.0312216548
  156  C 11  Z     -0.0309617422    -0.0073970365     0.0085886085    -0.0020858129    -0.0459170313
  157  C 11  X      0.0155838700     0.0301071958     0.0457760100    -0.0259004860    -0.0668873748
  158  C 11  Y      0.1657051217    -0.1611656800     0.1774115928    -0.1003388028     0.0050896726
  159  C 11  Z     -0.0576350215    -0.0109003480    -0.0225928516    -0.0215743627    -0.0233486393
  160  C 11 XX      0.0044035760    -0.0077548512     0.0085625553    -0.0073332254     0.0040614914
  161  C 11 YY      0.0016140294     0.0075405246    -0.0033179301     0.0005407413    -0.0058484916
  162  C 11 ZZ      0.0022627524    -0.0049119982     0.0034353097    -0.0042274577    -0.0042900972
  163  C 11 XY     -0.0001585873     0.0061470684    -0.0022649901    -0.0017836007    -0.0052887665
  164  C 11 XZ     -0.0003099355     0.0002793065    -0.0000120157     0.0014058247     0.0031219990
  165  C 11 YZ      0.0008925380    -0.0004521663    -0.0001932729    -0.0015828741     0.0006941158
  166  C 12  S     -0.0394230484     0.0399973012     0.0063339868    -0.0193189327    -0.0137281806
  167  C 12  S      0.0925834920    -0.0838565672    -0.0188224908     0.0490475769     0.0284796286
  168  C 12  S      0.2253648311    -0.5142682788    -0.0383325757     0.1487261797     0.0466486677
  169  C 12  X     -0.0828995851     0.1175168115     0.0411484913    -0.0590069979     0.0307870259
  170  C 12  Y     -0.0077033741     0.0478817167     0.0153510365    -0.0087934585     0.0521530120
  171  C 12  Z      0.0438806204    -0.0019646888    -0.0210883738     0.0017504482    -0.0190973280
  172  C 12  X     -0.4175858237     0.4523351802     0.1930283725    -0.2798670062     0.1411094871
  173  C 12  Y     -0.0658165179     0.0848208933     0.1424554760    -0.1105798786    -0.0291249552
  174  C 12  Z      0.0810941567    -0.0235711405    -0.0586264100     0.0005696173    -0.0215068350
  175  C 12 XX      0.0054764957     0.0026884577    -0.0075476116     0.0086816287     0.0018049986
  176  C 12 YY      0.0073581481    -0.0130697006     0.0018568088     0.0001246944    -0.0024647870
  177  C 12 ZZ      0.0056949819    -0.0071365054    -0.0006504732     0.0021488366     0.0047782408
  178  C 12 XY      0.0029877886     0.0072014419    -0.0051238240     0.0052507762     0.0021941930
  179  C 12 XZ     -0.0013381064    -0.0013914971     0.0021092734     0.0007441411     0.0004838144
  180  C 12 YZ      0.0009863837    -0.0001396091    -0.0000303581    -0.0012130257    -0.0041580932
  181  C 13  S     -0.0029453552     0.0372952723    -0.0221246739     0.0209968202     0.0104762920
  182  C 13  S      0.0082103879    -0.0826327735     0.0496877750    -0.0473524358    -0.0291402734
  183  C 13  S      0.3242832551    -0.7322119498     0.1992460578    -0.1368480554    -0.2195304535
  184  C 13  X      0.0087271514     0.0227566452    -0.0113908865     0.0152764288     0.0212043100
  185  C 13  Y     -0.0505874438     0.1226520321    -0.0349164935     0.0295299193     0.0060151524
  186  C 13  Z     -0.0326875590    -0.0101452255     0.0258163646     0.0225613925     0.0366911951
  187  C 13  X     -0.0178707450     0.0741551604    -0.0904085395     0.0839922574     0.0958328327
  188  C 13  Y     -0.0051707438     0.2950543860    -0.1822067370     0.1937909919     0.0272290405
  189  C 13  Z     -0.0578364623    -0.0250568575     0.0582103485     0.0331866622     0.0680495707
  190  C 13 XX      0.0046955254    -0.0153963302     0.0047217767    -0.0038861610    -0.0048007190
  191  C 13 YY     -0.0023088007     0.0048783026    -0.0000314800    -0.0003242069    -0.0001984835
  192  C 13 ZZ      0.0000714328    -0.0065859876     0.0046617172    -0.0043592537    -0.0011325184
  193  C 13 XY     -0.0027384773     0.0061684794    -0.0036662565     0.0023618123    -0.0021360775
  194  C 13 XZ     -0.0014694227     0.0003489234     0.0000536076    -0.0015221828    -0.0023449175
  195  C 13 YZ      0.0021801598    -0.0004461536    -0.0004872708    -0.0009282901    -0.0017892572
  196  C 14  S     -0.0117798363     0.0310087234    -0.0206882036     0.0199123662    -0.0032293924
  197  C 14  S      0.0269904280    -0.0679230442     0.0441159657    -0.0426877621     0.0065053173
  198  C 14  S      0.0185033939    -0.4247070376     0.4728004735    -0.5162903088     0.1093249555
  199  C 14  X      0.0124991908    -0.0713692088     0.0682336817    -0.0730213870     0.0147451573
  200  C 14  Y     -0.0169691420     0.0763349552    -0.0457926800     0.0463677175    -0.0097646401
  201  C 14  Z      0.0119799635     0.0050808592    -0.0203843405    -0.0186064609    -0.0470062329
  202  C 14  X      0.0700582985    -0.2252383269     0.1449735866    -0.1644101507     0.0261067837
  203  C 14  Y     -0.0823979730     0.1992044404    -0.1287891145     0.1098593163    -0.0206803660
  204  C 14  Z      0.0179035536     0.0160704065    -0.0448655141    -0.0394203448    -0.1025247395
  205  C 14 XX      0.0001940528    -0.0013176308     0.0039748582    -0.0051589445    -0.0002264914
  206  C 14 YY      0.0029472410    -0.0066010104     0.0021328252    -0.0018978401     0.0013695389
  207  C 14 ZZ      0.0016321005    -0.0059948646     0.0038031043    -0.0031593890     0.0006646430
  208  C 14 XY      0.0051396791    -0.0118863893     0.0071511244    -0.0061951554     0.0010655242
  209  C 14 XZ      0.0022725817     0.0002018918    -0.0015751765    -0.0006282855    -0.0009076202
  210  C 14 YZ      0.0012075090     0.0015665584    -0.0010869794     0.0013653609     0.0023758333
  211  C 15  S     -0.0060309422     0.0307313645    -0.0240057125     0.0163146293    -0.0202462705
  212  C 15  S      0.0152317035    -0.0671619024     0.0522920963    -0.0370614232     0.0485487520
  213  C 15  S      0.2300133433    -0.5223124537     0.3464869605    -0.2282893504     0.2424668849
  214  C 15  X      0.0218250857    -0.0637490417     0.0801348340    -0.0809007021     0.0280586663
  215  C 15  Y     -0.0051600039    -0.0198832377     0.0299120496    -0.0192484002     0.0318436939
  216  C 15  Z      0.0123473886     0.0109021398    -0.0048296634     0.0317489525     0.0545592263
  217  C 15  X     -0.0038366427    -0.1481505404     0.2279838897    -0.2444787898     0.1535055065
  218  C 15  Y     -0.0022605575    -0.0871464279     0.0943377642    -0.0927995998     0.1180969656
  219  C 15  Z      0.0272141201     0.0272285198    -0.0055034659     0.0720386785     0.0775473365
  220  C 15 XX     -0.0008904406     0.0011110961    -0.0024768161     0.0015906251    -0.0001689960
  221  C 15 YY      0.0028596976    -0.0086647890     0.0088824603    -0.0063602022     0.0064413320
  222  C 15 ZZ      0.0008059828    -0.0058299911     0.0040248234    -0.0029820758     0.0035833538
  223  C 15 XY     -0.0022374159     0.0078326385    -0.0055903996     0.0055280501     0.0000805806
  224  C 15 XZ      0.0017016313    -0.0005660301     0.0002435388    -0.0002647600     0.0034670603
  225  C 15 YZ     -0.0020879235    -0.0010445606     0.0019755292     0.0009268062     0.0014318537
  226  H 16  S     -0.0262697012    -0.0184602008     0.0409911036     0.0167368193     0.0339458648
  227  H 16  S     -0.6603845307    -0.0101191196     0.0122027741    -0.7456507644     0.6094238144
  228  H 17  S     -0.0480759271    -0.0041638194     0.0563687952    -0.0202238584    -0.0209920962
  229  H 17  S     -0.8511392749     0.4820499980     0.9245086161    -0.6124212200    -0.2330907488
  230  H 18  S     -0.0532131406    -0.0319614445     0.0454089382     0.0339082976    -0.0107387062
  231  H 18  S     -0.6643481052    -0.5394500401     0.6704326493     1.2237550074    -0.0240633499
  232  H 19  S     -0.0778797924    -0.0208229546     0.0414492217     0.0187951381    -0.0302087776
  233  H 19  S     -0.7797902491    -0.6855837088    -0.1293969864     0.6544827456    -0.7475013975
  234  H 20  S     -0.0396501528    -0.0220247854    -0.0350448144    -0.0051645471     0.0058825303
  235  H 20  S     -0.6173791576    -0.5940893410    -1.1236731284    -0.6449061216     0.0479752018
  236  H 21  S     -0.0125155511    -0.0076330565     0.0057397368     0.0029844087     0.0363932645
  237  H 21  S     -0.5045110735    -0.4702544019    -0.9573282129    -0.3695336915     0.5021805158
  238  H 22  S     -0.0091172776     0.0547543079    -0.0279137781     0.0156415586    -0.0288952083
  239  H 22  S     -0.1613910311     0.3026878996    -0.4991617854     0.3479644357    -0.0617032121
  240  H 23  S     -0.0071153103     0.0601397411    -0.0239817564     0.0153731488    -0.0021734931
  241  H 23  S     -0.6264599651     0.9234005626     0.2589370073    -0.4138371816     0.1363480821
  242  H 24  S     -0.0117763671     0.0574236936    -0.0248695975     0.0227885300     0.0114386352
  243  H 24  S     -0.2061051336     0.8862804005    -0.3850931252     0.3589825952     0.1593544514
  244  H 25  S     -0.0257258362     0.0514251963    -0.0263284352     0.0225098717    -0.0025272273
  245  H 25  S     -0.1902062672     0.7263611461    -0.5572680482     0.5736794432    -0.1224981521
  246  H 26  S     -0.0098817539     0.0410500260    -0.0390427133     0.0297171325    -0.0248209076
  247  H 26  S     -0.1191245125     0.5591783095    -0.5913704249     0.5432047461    -0.3685639725

                         61               62               63               64               65
                    0.1262499376     0.1286429860     0.1327662525     0.1427278967     0.1442858811
    1  C  1  S      0.0208080058    -0.0131759105     0.0089695820    -0.0026409701     0.0185687017
    2  C  1  S     -0.0280309038     0.0266266790    -0.0141169564     0.0233419632    -0.0403761118
    3  C  1  S     -0.4047213456     0.2462065839     0.2369740768    -0.4497110071    -0.1424759384
    4  C  1  X      0.0836837105    -0.0282141775    -0.0417653044    -0.0716179557    -0.0248886314
    5  C  1  Y      0.0041047541    -0.0494887535    -0.0231312679    -0.0478876814     0.0086442700
    6  C  1  Z      0.0612008632     0.0469001741    -0.0332225415    -0.0384508035     0.1076370223
    7  C  1  X      0.3342761760     0.0301971974     0.1935766506    -0.0885001592     0.2847389191
    8  C  1  Y      0.0634894779    -0.2402689038    -0.2821924307    -0.0160381376    -0.4064541596
    9  C  1  Z      0.0723653775     0.0704713155    -0.1672728332    -0.1211926463     0.1691940034
   10  C  1 XX     -0.0073545362    -0.0056562300     0.0047248776    -0.0047256099    -0.0049327766
   11  C  1 YY      0.0051321591     0.0053439554    -0.0057648515     0.0011970174     0.0114094641
   12  C  1 ZZ     -0.0044648359     0.0057283582     0.0003810086     0.0078837470    -0.0151355660
   13  C  1 XY      0.0085260579     0.0030747119    -0.0048720347     0.0024492636    -0.0051273463
   14  C  1 XZ      0.0024044807    -0.0000074651    -0.0017603241    -0.0026638677    -0.0013106102
   15  C  1 YZ     -0.0032405413    -0.0064499031     0.0002131798    -0.0060963454    -0.0039410209
   16  C  2  S     -0.0175913073    -0.0416332600    -0.0308607603    -0.0232583586    -0.0586937214
   17  C  2  S      0.0352231994     0.0726332649     0.0682896318     0.0627681635     0.1571406917
   18  C  2  S      0.3511953497     0.8557418053    -0.0165174693     0.0427287179    -0.1362555170
   19  C  2  X      0.0071656749    -0.0425028436     0.0123519491    -0.0351555072     0.0365414391
   20  C  2  Y     -0.0346722964     0.0011101206     0.0518449128    -0.0265503796     0.0105509891
   21  C  2  Z      0.0219117360     0.0046614752    -0.0182467501    -0.0197935567     0.0346996366
   22  C  2  X     -0.0473950229    -0.2753271200    -0.4439669749     0.0861477609    -0.6791359577
   23  C  2  Y     -0.0214744407     0.0186343493    -0.0036561291    -0.1316834159    -0.3439046727
   24  C  2  Z     -0.0456471205     0.0448844089     0.3481262201    -0.1117942083     0.5932157456
   25  C  2 XX      0.0000814418     0.0039635712     0.0094740727     0.0058349256     0.0111277321
   26  C  2 YY     -0.0033727050     0.0081727945     0.0076020771     0.0096560246     0.0047780340
   27  C  2 ZZ      0.0120598476     0.0068473347    -0.0040843072    -0.0016785597     0.0170632905
   28  C  2 XY      0.0011780113     0.0017000340     0.0050493075    -0.0011933389     0.0081064301
   29  C  2 XZ     -0.0008518071     0.0000088329    -0.0018820198    -0.0013810811    -0.0037350541
   30  C  2 YZ     -0.0008786649     0.0031218588     0.0028633361     0.0051029768    -0.0052062907
   31  C  3  S     -0.0277411464    -0.0630959359    -0.0257868398     0.0273761804     0.0246312746
   32  C  3  S      0.0470591235     0.1131670843     0.0617041378    -0.0548493760    -0.0480111331
   33  C  3  S      0.6516837208     1.1627248071     0.6895219841    -0.3987881882    -0.2439395973
   34  C  3  X     -0.0540709376    -0.0879790201     0.0381339584     0.0770060033    -0.0621899363
   35  C  3  Y     -0.0963552886    -0.1014408491     0.0077397962     0.0317678344     0.0106412746
   36  C  3  Z      0.0633786236     0.0808898257     0.0341717300    -0.0417987962    -0.0652910463
   37  C  3  X     -0.0734948306    -0.1846921841     0.0077726487     0.4878792365    -0.1680796071
   38  C  3  Y     -0.4410384230    -0.4459728771     0.0771459245     0.2134858550     0.1863470429
   39  C  3  Z      0.1688827005     0.3978635028     0.1012115095    -0.2015491877    -0.3413904589
   40  C  3 XX      0.0013944062     0.0142601942     0.0048750038    -0.0009090829    -0.0078132188
   41  C  3 YY      0.0159529587     0.0065088924     0.0002259383    -0.0049114803     0.0007375580
   42  C  3 ZZ     -0.0047964938     0.0059994465     0.0107012983    -0.0057762490    -0.0027838260
   43  C  3 XY      0.0007642243    -0.0086795980     0.0029554341    -0.0155874901    -0.0008596641
   44  C  3 XZ     -0.0049646661    -0.0081765834     0.0035687824     0.0026964672    -0.0079859122
   45  C  3 YZ      0.0072238936     0.0030368465    -0.0016179454     0.0025326792     0.0019665867
   46  C  4  S      0.0181747460     0.0756814432    -0.0110675797    -0.0109338435     0.0286801917
   47  C  4  S     -0.0429419961    -0.1646082744     0.0382288456     0.0071444052    -0.0559787694
   48  C  4  S      0.1533945684    -1.0223230089    -0.1005174083     0.5181964487    -0.3788457624
   49  C  4  X      0.0858630082     0.0413968130    -0.0232607675    -0.1108496791     0.0430532692
   50  C  4  Y     -0.1030570732     0.0107301854     0.0219549298    -0.0482684497    -0.0460480590
   51  C  4  Z     -0.0344977283    -0.0264024404     0.0133212246     0.0317857749    -0.0082625225
   52  C  4  X      0.3963859935     0.1353456799    -0.1744952659    -0.2146356571     0.1611301429
   53  C  4  Y     -0.1683508956     0.3172132950     0.0463891090    -0.2467433780    -0.1191294540
   54  C  4  Z     -0.0373862828    -0.0916239119    -0.0670742287     0.0978166983     0.0186388929
   55  C  4 XX     -0.0132185905    -0.0124223703     0.0076169891     0.0083895993    -0.0089805620
   56  C  4 YY      0.0053567273    -0.0195187396    -0.0041314058     0.0017063125    -0.0004798566
   57  C  4 ZZ      0.0009048120    -0.0034318685     0.0041106240    -0.0077189080    -0.0036857803
   58  C  4 XY     -0.0135847704    -0.0070242095     0.0071079887    -0.0020475409     0.0008414273
   59  C  4 XZ      0.0015715325    -0.0006171038    -0.0017408976     0.0020537356     0.0055278533
   60  C  4 YZ     -0.0100019591     0.0000164531     0.0033206222     0.0036412654    -0.0027012262
   61  C  5  S     -0.0653002768     0.0166240832     0.0532684341     0.0094404514    -0.0153561163
   62  C  5  S      0.1431398699    -0.0359099559    -0.1190058017    -0.0182530460     0.0417970819
   63  C  5  S      0.7499985414    -0.4564861239    -0.8563041053     0.1659365272    -0.0227371882
   64  C  5  X     -0.1013731838    -0.0267686211     0.0989558584    -0.0412619762    -0.0333637161
   65  C  5  Y     -0.0414829171    -0.0700354102    -0.0146201537     0.0107554124    -0.0777374308
   66  C  5  Z      0.0202210661     0.0250093733     0.0101298496    -0.0265696853    -0.0358644796
   67  C  5  X     -0.3912328995    -0.2478889391     0.2077748433    -0.0617489135    -0.3060233600
   68  C  5  Y      0.0914291897    -0.3020034748    -0.1875174971     0.0585207508    -0.2344142261
   69  C  5  Z     -0.1771857406     0.0613234320     0.2702513061    -0.0245296172    -0.2446460740
   70  C  5 XX      0.0147130693     0.0034778709    -0.0083829385     0.0043265010     0.0054829347
   71  C  5 YY      0.0054271629    -0.0093645433    -0.0068459391    -0.0092562227    -0.0041130222
   72  C  5 ZZ      0.0101303787    -0.0024617029    -0.0110899390     0.0026203515     0.0065776805
   73  C  5 XY     -0.0035617883    -0.0018608933    -0.0010048654     0.0056607294    -0.0042243578
   74  C  5 XZ      0.0024966471    -0.0030798469    -0.0022497061    -0.0004395210     0.0033152593
   75  C  5 YZ      0.0037172412     0.0132190555     0.0029929319    -0.0026061516     0.0043938202
   76  C  6  S      0.0570412202    -0.0256842999    -0.0280098456     0.0102302568     0.0122809601
   77  C  6  S     -0.1170434782     0.0464631117     0.0522892917    -0.0152747774    -0.0369331709
   78  C  6  S     -1.0334611863     0.4131195887     0.3074871625    -0.0791968770     0.0441274226
   79  C  6  X      0.0572396717    -0.0619073340    -0.0778845649     0.0271195156    -0.0671784855
   80  C  6  Y     -0.1270260385     0.0291180371     0.0432036448    -0.0316222950    -0.0352878141
   81  C  6  Z      0.0394974686     0.0147186911     0.0011009457     0.0009829036     0.0405591502
   82  C  6  X      0.1643661045    -0.2084649913    -0.4299440945     0.3545271774    -0.2806040736
   83  C  6  Y     -0.6194361319     0.2026233418     0.3261403731    -0.1162898854    -0.2124620524
   84  C  6  Z      0.2496573291     0.1679912181     0.0541720431     0.0431150148     0.2149184509
   85  C  6 XX     -0.0039529500     0.0120934810     0.0056714892    -0.0015372792     0.0000394396
   86  C  6 YY     -0.0068944375     0.0049341609     0.0010330724     0.0016435205     0.0041356175
   87  C  6 ZZ     -0.0168866975    -0.0067888106     0.0042883374    -0.0032081528    -0.0130823671
   88  C  6 XY      0.0018243866     0.0031985761    -0.0055152096     0.0065257520    -0.0046025165
   89  C  6 XZ      0.0055952583    -0.0078207117    -0.0037455251    -0.0128659135    -0.0028226055
   90  C  6 YZ      0.0032239506     0.0049294814     0.0012544464    -0.0029479158    -0.0013786683
   91  C  7  S     -0.0078094810     0.0532603385     0.0390143399    -0.0171228588    -0.0044357733
   92  C  7  S      0.0045894516    -0.0786659008    -0.0408364648     0.0294790216     0.0156620496
   93  C  7  S      0.0988844834    -1.0037100962    -0.9034854731     0.1916894744    -0.2012434625
   94  C  7  X      0.0362865646    -0.1408326450     0.0681134963    -0.2926263093    -0.0148172191
   95  C  7  Y     -0.0446427287    -0.0635749534     0.0152631180    -0.0691108304    -0.0590523549
   96  C  7  Z      0.0042142428    -0.0202299056    -0.0171336520    -0.0410088083     0.0365295790
   97  C  7  X      0.1200706049    -0.4521553559     0.2954034072    -1.2644535810    -0.0485192224
   98  C  7  Y      0.0210118298    -0.2078903870     0.0717116925    -0.2496109086    -0.1027615980
   99  C  7  Z     -0.0316721089    -0.2287540547    -0.0172286097    -0.0658385509     0.3274522875
  100  C  7 XX      0.0017720062    -0.0099618785    -0.0046789619     0.0025357113    -0.0022216995
  101  C  7 YY      0.0014009102     0.0007584035    -0.0009416464    -0.0019368210    -0.0021776239
  102  C  7 ZZ     -0.0031163758    -0.0077074939    -0.0032995360     0.0050157735     0.0058601636
  103  C  7 XY      0.0032371909     0.0066494905    -0.0049406728    -0.0009987954     0.0023133627
  104  C  7 XZ     -0.0038511256     0.0109522574     0.0064055843     0.0033605021     0.0051372291
  105  C  7 YZ      0.0020720450    -0.0028810564    -0.0033429533     0.0019305881     0.0021718622
  106  C  8  S      0.0014545531     0.0120032415    -0.0029349095     0.0116089257    -0.0098020734
  107  C  8  S      0.0041616129    -0.0151220713     0.0083461620    -0.0259087765     0.0213184882
  108  C  8  S     -0.0672589789    -0.2820321753    -0.1408393363    -0.0725979156    -0.0496860141
  109  C  8  X     -0.0627615166    -0.0280261458     0.0689724067     0.0649781585    -0.0355039128
  110  C  8  Y     -0.0104214844     0.0341941541     0.0399196578    -0.0211006059    -0.0035841114
  111  C  8  Z     -0.0757348557    -0.0462229263     0.0889178430     0.0079522728    -0.0171333379
  112  C  8  X      0.0076847824    -0.0042780732    -0.3366001707     0.1162960817    -0.7785627580
  113  C  8  Y      0.0553308601    -0.0076375004    -0.3663667924     0.0514703105    -0.5808578977
  114  C  8  Z     -0.1195053010    -0.0132685014     0.5632978353     0.0080804716     0.7875385002
  115  C  8 XX      0.0034634858    -0.0003664603    -0.0048277435    -0.0049088813    -0.0005926145
  116  C  8 YY      0.0020173759    -0.0036642701    -0.0059714039    -0.0002141229    -0.0041242673
  117  C  8 ZZ     -0.0065541510    -0.0020048775     0.0041432005    -0.0020861234    -0.0021307503
  118  C  8 XY      0.0020859714     0.0033177543     0.0036788078     0.0011322389     0.0072591028
  119  C  8 XZ     -0.0023368865    -0.0016277507    -0.0094065380    -0.0025132878    -0.0104315033
  120  C  8 YZ      0.0028777247     0.0006999203    -0.0028159693     0.0002188457    -0.0015352853
  121  N  9  S      0.0035369779     0.0073421944     0.0244507047     0.0055589556     0.0281734103
  122  N  9  S      0.0137621778     0.0136321735     0.0405080518     0.0217854916     0.0306253331
  123  N  9  S     -0.0657242075     0.1107136040     0.6933478331    -0.0599935503     1.1182260115
  124  N  9  X     -0.0673072745    -0.0024321596     0.0319242530     0.0347023154    -0.0326768856
  125  N  9  Y      0.0184249357     0.0107476455     0.0352140124    -0.0039929056     0.0205123412
  126  N  9  Z     -0.0594007761    -0.0283915313     0.0214800763     0.0119694096    -0.0547934170
  127  N  9  X      0.0857755377    -0.0095732999    -0.2027058356    -0.0410599749    -0.1825943465
  128  N  9  Y     -0.0049712617    -0.0262107323    -0.1032824542     0.0145527123    -0.1397194832
  129  N  9  Z      0.0592374878     0.0519793237     0.0639871543    -0.0470918362     0.2498910469
  130  N  9 XX      0.0024519955     0.0025310779    -0.0029272217    -0.0003394448    -0.0015418845
  131  N  9 YY      0.0022814523    -0.0013047838    -0.0021229765     0.0029942631    -0.0032509922
  132  N  9 ZZ     -0.0017095877    -0.0008413517     0.0047366946     0.0024856774    -0.0016088079
  133  N  9 XY      0.0015479754     0.0009329070     0.0020885335     0.0006421786     0.0053128260
  134  N  9 XZ     -0.0007772864    -0.0014419208    -0.0057552965    -0.0001264524    -0.0072799932
  135  N  9 YZ      0.0009878050     0.0000113879    -0.0023282758    -0.0010193315    -0.0025878757
  136  C 10  S      0.0011642593     0.0002001257     0.0004873061     0.0122702983     0.0035711657
  137  C 10  S      0.0109998781     0.0108020434     0.0128376411    -0.0584447273     0.0163522329
  138  C 10  S     -0.2154857823    -0.1383649902    -0.0098285046     0.1700262786    -0.6097185911
  139  C 10  X      0.0179794024     0.0214465998    -0.0265339102     0.0128019112    -0.0812900233
  140  C 10  Y      0.0033693434    -0.0370293433     0.0428051285    -0.0046952271     0.0488060634
  141  C 10  Z      0.0150045784     0.0325044937     0.0094630452    -0.0404433201    -0.0042222354
  142  C 10  X     -0.0757325779     0.1384635832     0.2705759459    -0.1535460845     0.2656775797
  143  C 10  Y     -0.1185880484    -0.1752505774    -0.3364164081    -0.0010518858    -0.0007403121
  144  C 10  Z      0.0192667662     0.0275464432     0.0266619419    -0.0097357639    -0.0531960007
  145  C 10 XX     -0.0039368480     0.0067114409    -0.0039925737    -0.0013727032     0.0064478521
  146  C 10 YY      0.0073466751    -0.0049074346     0.0061411589    -0.0081647249    -0.0069718359
  147  C 10 ZZ     -0.0011674978    -0.0006333149     0.0001390879    -0.0016237729     0.0019833792
  148  C 10 XY     -0.0007161699    -0.0021393304     0.0086596704     0.0006006494     0.0176265916
  149  C 10 XZ     -0.0038608334    -0.0056006613     0.0017073913     0.0012537083    -0.0072396355
  150  C 10 YZ      0.0017595088    -0.0018339011    -0.0036877172     0.0002036186     0.0045150788
  151  C 11  S     -0.0137306750    -0.0049941662    -0.0309000843    -0.0085483738    -0.0533713932
  152  C 11  S      0.0379429090     0.0201478527     0.0765079207     0.0084057802     0.1259407576
  153  C 11  S      0.4341827288    -0.1345318264     0.3951223420     0.3417547893     0.7435564799
  154  C 11  X      0.0153813073    -0.0241194499     0.0126294595    -0.0057288759    -0.0147060728
  155  C 11  Y      0.0757565316    -0.0370406734     0.1407147617     0.0338490988     0.1052757806
  156  C 11  Z     -0.0396250009    -0.0639008449    -0.0047115216     0.0388445988    -0.0356463524
  157  C 11  X     -0.0603570625    -0.0081244267     0.0051590953    -0.0443209720     0.1727163621
  158  C 11  Y      0.1775626044    -0.0800225797     0.6100367786     0.0148345534     0.4802861181
  159  C 11  Z     -0.0782643245    -0.1020025324    -0.0267854700     0.0935607271    -0.0791811990
  160  C 11 XX      0.0082360178    -0.0010305073     0.0094738276     0.0019286010     0.0062564088
  161  C 11 YY      0.0003096900     0.0031307209     0.0024405296    -0.0002852540     0.0119015334
  162  C 11 ZZ      0.0012371003     0.0010234658     0.0052394842     0.0016266914     0.0089535760
  163  C 11 XY     -0.0010785911     0.0046741042    -0.0054538592     0.0008128447    -0.0065005247
  164  C 11 XZ      0.0010235496     0.0014767304    -0.0011688764     0.0003569944     0.0032687680
  165  C 11 YZ     -0.0012720236    -0.0027158556     0.0005192981     0.0018517003     0.0011583641
  166  C 12  S      0.0078855955     0.0069194866    -0.0194756358     0.0013925781    -0.0070149805
  167  C 12  S     -0.0052212699     0.0042556996     0.0493152972    -0.0249165268     0.0065616987
  168  C 12  S     -0.5548052875    -0.2559857144    -0.1402684850     0.0044324239     0.5780515306
  169  C 12  X      0.0830222105     0.0035620298     0.0025313050     0.0068372477    -0.0879374876
  170  C 12  Y      0.0372668318    -0.0121024757     0.0146921406    -0.0151804022    -0.0011911036
  171  C 12  Z     -0.0042928014     0.0443161350     0.0241519158    -0.0208396413    -0.0407368506
  172  C 12  X      0.1493780008    -0.0663491013    -0.2484451116    -0.0003946978    -0.3455041866
  173  C 12  Y      0.1510444926    -0.0036315860    -0.2165097988    -0.1148163600     0.2621228286
  174  C 12  Z     -0.0479729873    -0.0157833971     0.0350640086     0.0350889472    -0.0339098003
  175  C 12 XX      0.0017744987     0.0005975511     0.0073378305    -0.0006956949     0.0004654434
  176  C 12 YY     -0.0040444190     0.0028311802    -0.0022924365    -0.0043687649     0.0033155634
  177  C 12 ZZ     -0.0021423949    -0.0034515182     0.0036901236     0.0006696070    -0.0001023633
  178  C 12 XY      0.0014942263     0.0006220439    -0.0014701757     0.0007710050    -0.0166761763
  179  C 12 XZ      0.0021313784     0.0035007541     0.0001271629    -0.0032242368     0.0005977021
  180  C 12 YZ     -0.0012709830     0.0004166245     0.0014271668    -0.0004636355    -0.0015951024
  181  C 13  S      0.0142630103    -0.0162432391     0.0364098149     0.0180063583    -0.0451623928
  182  C 13  S     -0.0284581177     0.0438804093    -0.0722510837    -0.0444097637     0.1073904267
  183  C 13  S     -0.2681250718     0.3636198267    -0.6733239131    -0.4210033954     0.8218335272
  184  C 13  X      0.0198902915    -0.0170539975     0.0420167625     0.0173329052    -0.0202047366
  185  C 13  Y      0.0796620078    -0.0428033691     0.1410472009     0.0606503800    -0.0360731251
  186  C 13  Z      0.0291391794     0.0169134343    -0.0263732463    -0.0198665815     0.0515782073
  187  C 13  X     -0.0579597408    -0.0816426169     0.1932930322     0.0881803226    -0.0117077153
  188  C 13  Y      0.3320070993    -0.1293119253     0.5928252307     0.2548983949    -0.3845607394
  189  C 13  Z      0.0582854195     0.0440994292    -0.0629195990    -0.0570327988     0.1058725554
  190  C 13 XX     -0.0048565831     0.0035078484    -0.0070401349    -0.0022484806     0.0044126341
  191  C 13 YY      0.0001436041     0.0035821243    -0.0047646557    -0.0045962558     0.0091842381
  192  C 13 ZZ     -0.0021471120     0.0026441434    -0.0051331503    -0.0029181332     0.0092942801
  193  C 13 XY     -0.0026276998     0.0000774402     0.0000312395    -0.0010864734     0.0039199534
  194  C 13 XZ     -0.0024503395    -0.0046473625    -0.0001145811     0.0028455061    -0.0002874067
  195  C 13 YZ     -0.0002784632     0.0017263905     0.0016078229    -0.0004678051    -0.0036330552
  196  C 14  S     -0.0047038104    -0.0068327691     0.0147229297     0.0016273884     0.0467252229
  197  C 14  S      0.0112392811     0.0153729353    -0.0270586647    -0.0062155410    -0.0923972717
  198  C 14  S      0.1171884261     0.1572147843    -0.6341450295    -0.0674372978    -1.0477986215
  199  C 14  X      0.0171837137     0.0185070670    -0.0618838378    -0.0073818835    -0.0959129788
  200  C 14  Y     -0.0097854597    -0.0161084556     0.0483763894    -0.0018017302     0.1104647979
  201  C 14  Z     -0.0395764812    -0.0364610493     0.0170165268     0.0291576032    -0.0354380863
  202  C 14  X     -0.0124790587     0.0884956486    -0.2288072645    -0.0627905907    -0.3796382902
  203  C 14  Y     -0.1307983073    -0.0236013255     0.0157114138    -0.0431028081     0.5054133393
  204  C 14  Z     -0.0822761355    -0.0870488508     0.0477950918     0.0753750140    -0.0763383261
  205  C 14 XX      0.0034242306     0.0013609030    -0.0006304662     0.0002147541    -0.0065852130
  206  C 14 YY     -0.0017836601     0.0017315948    -0.0054624377    -0.0015602188    -0.0094495534
  207  C 14 ZZ      0.0006755406     0.0002617284    -0.0017876282     0.0000541665    -0.0063262012
  208  C 14 XY      0.0014407615     0.0011674514    -0.0002998605     0.0003105054     0.0012490436
  209  C 14 XZ     -0.0012060627     0.0005164408     0.0008940204    -0.0001647045    -0.0020792915
  210  C 14 YZ      0.0022989221     0.0037223513     0.0001963810    -0.0024300196     0.0013056896
  211  C 15  S     -0.0217240478     0.0144174951    -0.0268032699    -0.0135125695     0.0168800538
  212  C 15  S      0.0500988372    -0.0306125776     0.0633114851     0.0272308255    -0.0318109675
  213  C 15  S      0.5190493075    -0.2394706396     0.8759993344     0.3068359152    -0.4916684765
  214  C 15  X      0.0932732989    -0.0102301495     0.0837154798     0.0573540255    -0.0666259615
  215  C 15  Y      0.0389130220    -0.0204644008     0.0353883257     0.0149789491    -0.0425215497
  216  C 15  Z      0.0395103051     0.0628354054    -0.0181435638    -0.0490028094     0.0510484114
  217  C 15  X      0.3153324767    -0.0946649327     0.2641910402     0.2630864080    -0.1748261027
  218  C 15  Y      0.0924989248    -0.0249800779     0.0237660896     0.0251085719    -0.2821431996
  219  C 15  Z      0.0673854222     0.1281957206    -0.0386884347    -0.1205147895     0.1134418261
  220  C 15 XX      0.0012125882    -0.0005207042     0.0033722996     0.0021342824    -0.0029682362
  221  C 15 YY      0.0071702947    -0.0032661535     0.0079698655     0.0021516177    -0.0033366662
  222  C 15 ZZ      0.0027446444    -0.0031853964     0.0040814893     0.0028264190    -0.0023205709
  223  C 15 XY     -0.0005223514    -0.0015973794     0.0020828500     0.0006717429    -0.0003520254
  224  C 15 XZ      0.0025171097     0.0035579212    -0.0002866386    -0.0024163683     0.0025609744
  225  C 15 YZ      0.0008014356    -0.0007178588    -0.0013031405     0.0001922942     0.0015977381
  226  H 16  S     -0.0382537180    -0.0786756364    -0.0175516148     0.0104042125     0.0113296486
  227  H 16  S     -0.9263578008    -1.3923868681    -0.3628917250     0.5731243240     0.5631711994
  228  H 17  S     -0.0005769235     0.0107035546    -0.0133079938     0.0078294344     0.0244863827
  229  H 17  S     -0.1438901548     0.9282604929    -0.0128331577    -0.5940460268     0.1918415608
  230  H 18  S     -0.0482916920    -0.0223839057     0.0326253805     0.0364210899     0.0132399155
  231  H 18  S     -0.8710433308     0.2496121762     0.9369579547    -0.1428853723    -0.3627941828
  232  H 19  S      0.0465679493    -0.0297518093    -0.0348614565     0.0254814925     0.0674599075
  233  H 19  S      1.3899916955    -0.4559053695    -0.6080166728     0.2943766537     0.3529298099
  234  H 20  S      0.0131415296    -0.0615512964    -0.0109987011    -0.0407764963    -0.0450110529
  235  H 20  S      0.1383416562    -0.1811028518     0.7000784528    -1.5813139532    -0.2043963362
  236  H 21  S     -0.0087481767     0.0838712605     0.0163762941     0.0369364491     0.0354961057
  237  H 21  S     -0.1578130803     1.2565105628     0.0688584736     1.3564439700     0.0045645099
  238  H 22  S     -0.0168121652     0.0176624445    -0.0365250984    -0.0112492818    -0.0264277543
  239  H 22  S     -0.4686966777     0.2210930721    -1.0046965391    -0.1982319588    -1.0023441809
  240  H 23  S      0.0161027118     0.0185372297     0.0018578004    -0.0096864825    -0.0461838802
  241  H 23  S      0.5562536530     0.0138424453    -0.2407315154    -0.0224093700    -0.6076476933
  242  H 24  S      0.0141955012    -0.0048648064     0.0216725969     0.0020708870    -0.0126598665
  243  H 24  S      0.5735061527    -0.3869263035     1.1675930187     0.5434962499    -0.7977206044
  244  H 25  S     -0.0040721745    -0.0040993351    -0.0000716479    -0.0024695740     0.0146913157
  245  H 25  S     -0.1564450996    -0.1976155020     0.5595570378     0.0476575752     1.3063278620
  246  H 26  S     -0.0189190611     0.0072217854    -0.0081621326    -0.0026830027     0.0026912688
  247  H 26  S     -0.6997138237     0.2669555673    -0.7596838229    -0.4963616231     0.6006772174

                         66               67               68               69               70
                    0.1572727229     0.1750032147     0.1760589373     0.1916925961     0.2018268119
    1  C  1  S     -0.0165530519     0.0061429391    -0.0412584246    -0.0280135755     0.0463782978
    2  C  1  S      0.0242099843    -0.0438745446     0.0877429289     0.0223504409    -0.0726679055
    3  C  1  S      0.2564275417     0.1103153441     0.9691575475     1.1200656462    -1.2704653156
    4  C  1  X     -0.0311392749     0.0195528305    -0.0821968966    -0.1148427160     0.0656828785
    5  C  1  Y      0.0996520398    -0.0146343302     0.0036349664    -0.0656421361     0.0671729302
    6  C  1  Z     -0.0755863996    -0.0026915228     0.1060742896     0.0824264947    -0.0118413606
    7  C  1  X     -0.1905691375     0.0148295665    -0.5693550143    -0.6170743921     0.2572574848
    8  C  1  Y      0.4275638996     0.0370854826    -0.0169451051    -0.3627771592     0.3115213150
    9  C  1  Z     -0.2284459804     0.1442857143     0.4082684536     0.3051979098    -0.0385336388
   10  C  1 XX      0.0148853759    -0.0066413037     0.0191709192     0.0011245433     0.0048388755
   11  C  1 YY     -0.0143048954    -0.0015040661     0.0051395058     0.0121111515    -0.0103792725
   12  C  1 ZZ      0.0053509849    -0.0004651018    -0.0017378072    -0.0055113304    -0.0147646727
   13  C  1 XY     -0.0113582818     0.0078264720    -0.0120552381    -0.0047074398    -0.0074104562
   14  C  1 XZ     -0.0037299442     0.0067190820     0.0145450080    -0.0113402088    -0.0029798622
   15  C  1 YZ      0.0081805914    -0.0063488244    -0.0109127573    -0.0000103836     0.0049298124
   16  C  2  S      0.0805361826     0.0195377702     0.0053832220    -0.0146575289     0.0330491798
   17  C  2  S     -0.1657009022    -0.0777232616     0.0121791324     0.0147254286    -0.0569167848
   18  C  2  S     -1.1767867729     0.6407142100    -0.5004443709     0.6051637923    -1.2679900910
   19  C  2  X      0.0003038903    -0.0637043980    -0.0990764379    -0.0574186742    -0.0026539846
   20  C  2  Y      0.0140371141    -0.0970835152    -0.0707411414    -0.0010851333    -0.0361250926
   21  C  2  Z     -0.0515312959    -0.0159243224    -0.0576358744     0.1090156335     0.0282320484
   22  C  2  X      0.5202044974     0.2181485107    -0.2745332334    -0.1740443075    -0.1369741127
   23  C  2  Y      0.0825467679     0.0792131814    -0.2156522462    -0.0504298088    -0.2492173175
   24  C  2  Z     -0.4931869903    -0.1918091034    -0.0108122405     0.0929310056     0.3052763623
   25  C  2 XX     -0.0139005893    -0.0080876589     0.0044666944     0.0021680922    -0.0053368332
   26  C  2 YY     -0.0058430219    -0.0030660190    -0.0007335571    -0.0065306931    -0.0110776311
   27  C  2 ZZ     -0.0203214173    -0.0019341764    -0.0030730363     0.0103317329    -0.0007466321
   28  C  2 XY     -0.0081337549     0.0047944514     0.0117786718     0.0064489095     0.0163776163
   29  C  2 XZ      0.0010560919     0.0038182304    -0.0038418633    -0.0051773928    -0.0069807596
   30  C  2 YZ     -0.0012205184     0.0019766829    -0.0054260559    -0.0038870922    -0.0030322390
   31  C  3  S     -0.0606065830     0.0387341729     0.0337605937     0.0171866794    -0.0039187709
   32  C  3  S      0.1207473592    -0.0739871126    -0.0525022431    -0.0217189542    -0.0096687613
   33  C  3  S      1.1374079303    -1.2227219083    -0.7876458721    -0.5701369654     0.4517093125
   34  C  3  X     -0.0339652785     0.0567992264    -0.0862211948    -0.0778705670     0.0688967267
   35  C  3  Y      0.0544935679    -0.0494410597     0.0643919703    -0.0882305140     0.0208866057
   36  C  3  Z     -0.0030336546     0.0583540742     0.0609305977    -0.1188423191     0.0757817569
   37  C  3  X     -0.1202652206     0.2349483050    -0.4746468953    -0.6234809924     0.4296351764
   38  C  3  Y      0.1774695223    -0.3288084479     0.4687271191    -0.2436521893     0.5019589356
   39  C  3  Z      0.1585839683     0.3119959946     0.4494579856    -0.3904226744     0.3115904481
   40  C  3 XX      0.0058150162    -0.0022728090    -0.0017474487    -0.0058106249    -0.0116927784
   41  C  3 YY      0.0012326231    -0.0046017167    -0.0167323973     0.0040798803    -0.0076898637
   42  C  3 ZZ      0.0182685894    -0.0108397735     0.0037422451    -0.0047085702     0.0185934010
   43  C  3 XY     -0.0000553583     0.0011442461    -0.0012924030     0.0008549445     0.0065180987
   44  C  3 XZ     -0.0021038968     0.0045236229    -0.0094516552    -0.0171125396     0.0088942925
   45  C  3 YZ     -0.0230042932     0.0143310314    -0.0014112824     0.0041831176     0.0072782184
   46  C  4  S      0.0188680781    -0.0079677779     0.0014778932     0.0789124231    -0.0114213891
   47  C  4  S     -0.0249516393    -0.0059702149     0.0186330782    -0.1497554527     0.0532273034
   48  C  4  S     -0.3080499248     0.2456372227    -0.1404571303    -1.7246511379     0.1063512490
   49  C  4  X      0.0454101133     0.0135766301     0.0321395941    -0.0424065374     0.1439489014
   50  C  4  Y      0.1342968027    -0.0496479292    -0.0181056980    -0.0460048909    -0.0434562383
   51  C  4  Z     -0.0745487008     0.0977366087    -0.0111406606    -0.0419965314     0.1893134045
   52  C  4  X      0.1210209071     0.1316115913    -0.1386281540    -0.5221919654     0.6737487288
   53  C  4  Y      0.7282251908    -0.3009912803    -0.0103256008    -0.0146660769    -0.2304311538
   54  C  4  Z     -0.3117950909     0.5218682246     0.0819668865    -0.2434226553     0.7259362260
   55  C  4 XX      0.0009753703     0.0002610841     0.0095106944    -0.0076834913    -0.0084387358
   56  C  4 YY     -0.0062269087     0.0071068939     0.0035436489    -0.0271335114     0.0279985006
   57  C  4 ZZ     -0.0007602782    -0.0066733807    -0.0096341031    -0.0015744056    -0.0101942481
   58  C  4 XY      0.0133816897    -0.0082134430     0.0106014333    -0.0002250964     0.0128788901
   59  C  4 XZ      0.0012969080    -0.0040045150    -0.0023384837     0.0075677787     0.0038693460
   60  C  4 YZ      0.0171752688    -0.0108429883     0.0057309540    -0.0062923946    -0.0036374636
   61  C  5  S     -0.0214157359    -0.0163497636    -0.0114794250     0.0093204206    -0.0701086779
   62  C  5  S      0.0462545877     0.0079624436     0.0305538991    -0.0131599768     0.1691291089
   63  C  5  S      0.1064833199     0.8016942044     0.3457685662    -0.4999132627     1.1546304756
   64  C  5  X     -0.0477242176     0.0077888381    -0.0253449937    -0.0325063579     0.0117210864
   65  C  5  Y      0.1874384215    -0.0573552899     0.0875277567    -0.1018310712    -0.0362927376
   66  C  5  Z     -0.0181159238     0.0819512568     0.0374574967    -0.1103002321     0.1156593511
   67  C  5  X     -0.0793913201     0.2144261600    -0.1145616997    -0.3889976167     0.2146612472
   68  C  5  Y      0.6247589595    -0.1786275108     0.3165397192    -0.6126360152    -0.1057221645
   69  C  5  Z     -0.3929200842     0.5338717597     0.1761527432    -0.6068888932     0.2029557207
   70  C  5 XX     -0.0028066935     0.0076654885     0.0150791818     0.0019584761     0.0140324800
   71  C  5 YY      0.0125601839    -0.0076753594    -0.0064238423    -0.0063269756    -0.0103419377
   72  C  5 ZZ     -0.0008490189     0.0045254955    -0.0006549344     0.0003140122     0.0313333019
   73  C  5 XY      0.0007226282    -0.0032999250    -0.0067977543     0.0015851912    -0.0143488310
   74  C  5 XZ      0.0037928807    -0.0015176265     0.0072353573     0.0013088858     0.0173965977
   75  C  5 YZ     -0.0095270736    -0.0000969144    -0.0075081470     0.0184997757    -0.0060698910
   76  C  6  S      0.0186353974    -0.0195302425    -0.0001302345    -0.0224922763    -0.0350336243
   77  C  6  S     -0.0734254842     0.0608477280    -0.0070046890     0.0353214827     0.0372420049
   78  C  6  S      0.3505337644    -0.2436772565     0.2295118641     0.9971765873     1.4311905619
   79  C  6  X      0.1340029315     0.0116947193     0.0556333199    -0.1213741068     0.0146837079
   80  C  6  Y      0.0130248628     0.0545059437     0.0472933642    -0.0837371110     0.0278729456
   81  C  6  Z     -0.0828489448     0.0857437910     0.1141855452    -0.0047012778     0.2063225890
   82  C  6  X      0.6852070381     0.0948381156     0.2702173996    -0.5288471689     0.2655229086
   83  C  6  Y     -0.3402092671     0.5580140418     0.1164907339    -0.5386456690    -0.0775215181
   84  C  6  Z     -0.2618447709     0.1656700653     0.4973609502    -0.0666925993     1.0861285846
   85  C  6 XX     -0.0136859402     0.0060291269    -0.0059159426     0.0061804320    -0.0001034465
   86  C  6 YY     -0.0126939776     0.0102849758     0.0030566030     0.0107424263     0.0253093584
   87  C  6 ZZ      0.0148731102    -0.0058178355     0.0014092024    -0.0068729316    -0.0154917521
   88  C  6 XY      0.0111761203     0.0045144796     0.0028475968    -0.0129980420     0.0054613713
   89  C  6 XZ      0.0052368777     0.0032014076     0.0021056416    -0.0022508461     0.0042253191
   90  C  6 YZ      0.0042183278     0.0007757095     0.0097044454    -0.0046700116     0.0172193561
   91  C  7  S      0.0100951701    -0.0046579798     0.0111841136    -0.0150845132     0.0493079048
   92  C  7  S      0.0040623133    -0.0216945916     0.0099380830     0.0294442393    -0.0373616673
   93  C  7  S     -0.5553302124     0.7231046981    -0.7057826247     0.1354155378    -1.9383626911
   94  C  7  X     -0.0446401916     0.0150769544    -0.0094613121     0.0492967611    -0.0361291001
   95  C  7  Y      0.1498565151    -0.0797561064     0.0358239672    -0.0717993956    -0.0357965805
   96  C  7  Z     -0.0710221480     0.0463552981     0.0515230342     0.0578490543     0.1712597665
   97  C  7  X     -0.2808311445     0.0858129884    -0.1184022949     0.3290912308    -0.3322245326
   98  C  7  Y      0.6439155706    -0.5578262825     0.1254634209    -0.3299240480    -0.0651563129
   99  C  7  Z     -0.1222180003    -0.1530085435     0.3962285680     0.3811185254     1.1025218719
  100  C  7 XX     -0.0014661738     0.0022162552    -0.0073858087    -0.0000925311    -0.0127744467
  101  C  7 YY      0.0118210387    -0.0063181469     0.0087598589    -0.0082133003    -0.0017087591
  102  C  7 ZZ     -0.0113064438     0.0038455085     0.0010377683     0.0135943192     0.0024050304
  103  C  7 XY      0.0043715051    -0.0012423060     0.0092107795     0.0070720835    -0.0099104879
  104  C  7 XZ     -0.0096926512    -0.0021539802    -0.0023115223     0.0082103239    -0.0085454263
  105  C  7 YZ      0.0095489283    -0.0119877753    -0.0088668391     0.0027539460    -0.0172509887
  106  C  8  S     -0.0096386605     0.0076179572    -0.0214421646    -0.0082264935    -0.0345060063
  107  C  8  S     -0.0016817804    -0.0246624170     0.0307549601     0.0151157944     0.0535422939
  108  C  8  S      0.4556003665     0.3229930513     0.4473369536     0.1998794908     0.6734791807
  109  C  8  X      0.0363308761    -0.0455176789     0.0005747427    -0.0693376403    -0.1301462960
  110  C  8  Y     -0.0643968567     0.0792255488    -0.0070041743    -0.0078185692     0.0218989556
  111  C  8  Z      0.0243591495    -0.0066571266     0.0751499022    -0.0353191808    -0.0050242454
  112  C  8  X      0.3848515556     0.4913926070    -0.0759385322     0.0566133876    -0.5502466296
  113  C  8  Y      0.2128848568     0.5103250423    -0.0694776381     0.0748885508    -0.1935246440
  114  C  8  Z     -0.2977089870    -0.5458474910     0.3238970403    -0.1692299026     0.3801050670
  115  C  8 XX      0.0008637023     0.0033026522     0.0024513195     0.0018396027     0.0054056473
  116  C  8 YY      0.0082202751     0.0011998777     0.0044386910     0.0013517162     0.0042010110
  117  C  8 ZZ     -0.0012745292    -0.0006021018     0.0019841196     0.0039348871     0.0046416776
  118  C  8 XY     -0.0061688235    -0.0042791134    -0.0020024406    -0.0036756906     0.0000446708
  119  C  8 XZ      0.0035807431     0.0096864215     0.0038781885     0.0087515414     0.0046951756
  120  C  8 YZ      0.0026370731     0.0044923309     0.0021630527     0.0033790333     0.0067910468
  121  N  9  S     -0.0200751478    -0.0261551196    -0.0139126011    -0.0195371176    -0.0135658456
  122  N  9  S     -0.0232635788    -0.0339775172    -0.0477934091    -0.0533763968    -0.0533477179
  123  N  9  S     -0.6501678843    -0.8992350396     0.0931821931    -0.2134567698     0.3325373942
  124  N  9  X      0.0070368099    -0.0221561825     0.0255108109    -0.0140592214    -0.0781978646
  125  N  9  Y     -0.0441293516     0.0326731053    -0.0111057162    -0.0202141072     0.0169295266
  126  N  9  Z      0.0337100938     0.0342307685     0.0619154722     0.0045290030    -0.0014552436
  127  N  9  X      0.0946943130     0.2162819607    -0.0659889472     0.0780397253     0.0507351169
  128  N  9  Y      0.1299593645     0.0361797347    -0.0260800682     0.0433188499    -0.0860898865
  129  N  9  Z     -0.1637656041    -0.1986894979    -0.0788767993    -0.0114322017     0.0774847204
  130  N  9 XX     -0.0014136926     0.0037871051    -0.0040820297     0.0007591114     0.0001897334
  131  N  9 YY      0.0050167141     0.0003600783    -0.0030814665    -0.0029499193    -0.0052944338
  132  N  9 ZZ      0.0008068100     0.0000733327    -0.0021399379    -0.0053393481    -0.0057593383
  133  N  9 XY     -0.0024084603    -0.0050043393    -0.0016234608    -0.0012739166     0.0005159712
  134  N  9 XZ      0.0047716332     0.0051327633     0.0009325581     0.0029416467    -0.0004153737
  135  N  9 YZ      0.0014842685     0.0046242164     0.0001704227     0.0015342170     0.0026143560
  136  C 10  S      0.0061281566     0.0121981105    -0.0078009224    -0.0036178336    -0.0196359161
  137  C 10  S     -0.0247636460    -0.0361847469     0.0459871555     0.0461802698     0.0375275724
  138  C 10  S      0.0726958767    -1.0737178755     0.4154274665    -0.2592692972     0.5420566790
  139  C 10  X     -0.0124000947     0.0473549579     0.0021043858     0.0032197352    -0.0663112907
  140  C 10  Y      0.0326157108    -0.0234197841     0.0253528247     0.0290661082     0.0850265939
  141  C 10  Z      0.0361087380     0.0233365673     0.1751491390    -0.0634587882    -0.1171012954
  142  C 10  X     -0.1865642059    -0.2880560709     0.2157947210     0.2529748408    -0.2586569243
  143  C 10  Y      0.0769552329     0.2061241552     0.0701044596     0.1160120409     0.2191760193
  144  C 10  Z      0.0846955140     0.0672283931     0.3223821459    -0.2529593080    -0.1848743942
  145  C 10 XX     -0.0135269784    -0.0049132320     0.0051822588     0.0153210780    -0.0058488045
  146  C 10 YY      0.0079813151    -0.0048321606     0.0016572643    -0.0087816097     0.0122745773
  147  C 10 ZZ     -0.0004119468    -0.0019243546     0.0034539487     0.0021123300     0.0030542950
  148  C 10 XY      0.0045025031    -0.0029590719     0.0025978838     0.0038460365     0.0065074657
  149  C 10 XZ      0.0090070991    -0.0031283314    -0.0119922304    -0.0000844728     0.0039029057
  150  C 10 YZ     -0.0081383254     0.0035758058     0.0110907162    -0.0009124788    -0.0038784609
  151  C 11  S      0.0119103125     0.0301208319     0.0010871842     0.0218408845     0.0103915662
  152  C 11  S     -0.0431811088    -0.0713797518     0.0013621808    -0.0339944012    -0.0269419071
  153  C 11  S      0.2659095755     0.5072537733    -0.5277355141    -0.7876399046    -0.2825826771
  154  C 11  X      0.0089345234    -0.0431370301    -0.0379463540    -0.0809867508     0.0231266707
  155  C 11  Y      0.0252308473    -0.0539743281    -0.0228195488    -0.0903366582     0.0239459358
  156  C 11  Z      0.0357136757    -0.0446879034    -0.2038299837     0.0916392102     0.0830078085
  157  C 11  X     -0.1388703024    -0.3427719324    -0.0046156719    -0.1570745648    -0.0082861619
  158  C 11  Y      0.0278331066    -0.6678998212     0.0685986922    -0.4290989472     0.0298019105
  159  C 11  Z      0.0270197908    -0.0364174449    -0.4639600032     0.2053528680     0.2165958581
  160  C 11 XX     -0.0003498660    -0.0018878215    -0.0019244355    -0.0041679974     0.0046978608
  161  C 11 YY     -0.0046589302    -0.0031533201    -0.0028004440    -0.0049353814    -0.0081374749
  162  C 11 ZZ     -0.0021451982    -0.0073161760     0.0008870953    -0.0028603342    -0.0021913769
  163  C 11 XY     -0.0098243450    -0.0038087707     0.0002968540     0.0012888727    -0.0069910760
  164  C 11 XZ     -0.0035240334     0.0005358087     0.0015285395     0.0003411342     0.0015955414
  165  C 11 YZ     -0.0015772298    -0.0023055493    -0.0120319494     0.0045228052     0.0079185475
  166  C 12  S     -0.0399855625     0.0150648265    -0.0235220814    -0.0291392047    -0.0326749248
  167  C 12  S      0.0871628629    -0.0306356339     0.0584816690     0.0549931498     0.0859569800
  168  C 12  S      0.8556415509     0.5783616647     0.2309896191     0.8797363905     0.2627489539
  169  C 12  X     -0.0714837041     0.0252873835    -0.0720567668    -0.0862071982    -0.0458376929
  170  C 12  Y      0.0077243193     0.0174197384    -0.0455759476    -0.0933741979    -0.0049120077
  171  C 12  Z      0.0694821424    -0.0572868077    -0.1899573545     0.0554885304     0.1259640738
  172  C 12  X     -0.1454034037     0.4054359829    -0.3717577520    -0.5180381258    -0.2983882094
  173  C 12  Y     -0.1977138371     0.2717895067    -0.2346697016    -0.1849801465    -0.0534049972
  174  C 12  Z      0.0468799237    -0.1280475980    -0.4083840677     0.2022881817     0.2570380583
  175  C 12 XX      0.0078684959     0.0035428976     0.0057588114     0.0048688058     0.0031422510
  176  C 12 YY      0.0037882266    -0.0023610744     0.0042257674     0.0055912217     0.0050402180
  177  C 12 ZZ      0.0074474850    -0.0046220205     0.0028691693     0.0045619484     0.0088001614
  178  C 12 XY      0.0004606812    -0.0024143433     0.0015396746    -0.0034055388    -0.0046980990
  179  C 12 XZ      0.0022556755     0.0011159512     0.0122267821    -0.0054216971    -0.0042131605
  180  C 12 YZ      0.0039998615    -0.0004567882    -0.0009696900    -0.0003435127    -0.0029608995
  181  C 13  S     -0.0033259017    -0.0438562542     0.0305186484     0.0273732715     0.0177023865
  182  C 13  S      0.0029635741     0.0925115201    -0.0657295713    -0.0486738778    -0.0370100578
  183  C 13  S     -0.2195681561    -0.0096202691    -0.3595886562    -0.6104704324    -0.0761097877
  184  C 13  X      0.0173010816     0.0150829491     0.0247200621    -0.0076498214    -0.0272652032
  185  C 13  Y     -0.0248625123    -0.0547626008     0.0529631609     0.0568370659     0.0292831600
  186  C 13  Z     -0.0519270694     0.0561808393     0.2114597810    -0.0558016024    -0.0999515468
  187  C 13  X      0.2296743533    -0.0009795748     0.1315248340     0.0957692457     0.0171206802
  188  C 13  Y     -0.2273226243    -0.7251116033     0.4431313554     0.3684999386     0.3175808320
  189  C 13  Z     -0.0981383244     0.1299558594     0.4704207797    -0.1561433033    -0.2425143485
  190  C 13 XX     -0.0011787724    -0.0018363753    -0.0000197221     0.0031991500     0.0010152638
  191  C 13 YY      0.0003484044     0.0109213920    -0.0104257781    -0.0112660250    -0.0053866001
  192  C 13 ZZ      0.0008009187     0.0083239227    -0.0042712324    -0.0041274160    -0.0033809489
  193  C 13 XY     -0.0016439055    -0.0037467291    -0.0017589108    -0.0033352693     0.0002908362
  194  C 13 XZ     -0.0000558362     0.0006193411    -0.0036160201     0.0006465391    -0.0016843845
  195  C 13 YZ      0.0044262918    -0.0032528972    -0.0120489736     0.0027466500     0.0073958066
  196  C 14  S      0.0361934460     0.0677745602    -0.0206414840     0.0001448256    -0.0179421848
  197  C 14  S     -0.0787974996    -0.1444295360     0.0430951579     0.0011780600     0.0399855009
  198  C 14  S     -0.6585479337    -0.4063096189     0.0509825227    -0.0382870119     0.0714813615
  199  C 14  X     -0.0644628129    -0.0555036816    -0.0156314675    -0.0200987174     0.0079130960
  200  C 14  Y      0.0464214294     0.0351551421    -0.0294853434    -0.0250020208     0.0058838611
  201  C 14  Z      0.0411589228    -0.0448751681    -0.1980297517     0.0605316562     0.0852757705
  202  C 14  X     -0.3853067221    -0.7356955209     0.1157570370    -0.1340305541     0.1795399535
  203  C 14  Y      0.3088684839     0.5604360259    -0.2921324946    -0.1804089804    -0.1439719407
  204  C 14  Z      0.1143049593    -0.0588763826    -0.4935546142     0.1591571871     0.1995882812
  205  C 14 XX     -0.0090017215    -0.0100387830    -0.0007336661    -0.0043515780    -0.0001065458
  206  C 14 YY     -0.0029576261    -0.0062140343     0.0040570725     0.0046113391     0.0032746066
  207  C 14 ZZ     -0.0063149512    -0.0133419225     0.0051453855    -0.0000935695     0.0042243612
  208  C 14 XY      0.0035891428     0.0082414745    -0.0013798091    -0.0005386565    -0.0039464822
  209  C 14 XZ      0.0026422876    -0.0030731137    -0.0085805797     0.0028158355     0.0056719903
  210  C 14 YZ     -0.0014797655     0.0011590138     0.0091999833    -0.0035604035    -0.0027785874
  211  C 15  S     -0.0339671615    -0.0642605106     0.0041237245    -0.0286642419     0.0021685320
  212  C 15  S      0.0729437364     0.1355595869    -0.0150474330     0.0553923065    -0.0006524074
  213  C 15  S      0.3709407550     0.3750950654     0.3215625912     0.7040403097     0.0275330593
  214  C 15  X      0.0066412086     0.1110793988     0.0198730759     0.0508827372    -0.0629301684
  215  C 15  Y      0.0068590441     0.0119264010     0.0093490937     0.0006759894     0.0157196110
  216  C 15  Z     -0.0402923830     0.0457480399     0.2228714858    -0.0726987945    -0.0856548544
  217  C 15  X      0.2580399318     1.0189235957    -0.1347251738     0.3089840718    -0.2916267288
  218  C 15  Y      0.0299035492     0.1974137133     0.0140027802     0.1430960238     0.0541821452
  219  C 15  Z     -0.0920815365     0.0059121254     0.5165934395    -0.1947422554    -0.1884645719
  220  C 15 XX      0.0049260810     0.0160863078     0.0017499258     0.0097432699    -0.0069523398
  221  C 15 YY      0.0026421290    -0.0001490998     0.0004236708    -0.0014116817     0.0046412625
  222  C 15 ZZ      0.0074088699     0.0115506557    -0.0038897311     0.0049431845     0.0016162691
  223  C 15 XY      0.0014273649     0.0011584151     0.0018952142     0.0046507251     0.0023765542
  224  C 15 XZ     -0.0025777610     0.0026444093     0.0118410470    -0.0048514077    -0.0043413236
  225  C 15 YZ     -0.0013986256     0.0013366311     0.0031219394     0.0000375262    -0.0017150885
  226  H 16  S      0.0784715806    -0.0670267217     0.0098014518     0.0006053703    -0.0349528155
  227  H 16  S     -0.3643458595    -0.1040025293     0.3769374058     0.3867937736    -0.1826748841
  228  H 17  S      0.0879128717    -0.0382421647     0.0572137176    -0.0190142378     0.1428787621
  229  H 17  S      1.0141857981    -0.2065573323     0.0875292141     0.5210478172     0.4218640748
  230  H 18  S     -0.0221062428     0.0019714011     0.0423053299    -0.0594805751     0.1180536402
  231  H 18  S     -0.7148379667     0.3677572683    -0.1109960028    -0.5031445432    -0.1085592146
  232  H 19  S     -0.0602156413    -0.0024341951    -0.0088666490     0.0629744853     0.0387901907
  233  H 19  S      0.1788348685    -0.5053611982    -0.1104216131     0.1818285904    -0.2727216586
  234  H 20  S      0.0305945994     0.0253541787    -0.0600323770    -0.0545318822     0.0134695405
  235  H 20  S     -0.0879035569     0.0290659420    -0.1369041013     0.0488483908    -0.1456248066
  236  H 21  S     -0.0169095148    -0.0365986130    -0.0274541846     0.0763477359    -0.1245578764
  237  H 21  S      0.2023966083    -0.0575600121    -0.0740379344    -0.3344485594     0.0707135497
  238  H 22  S     -0.0193431275     0.0431044919     0.0004565854     0.0317476062    -0.0470968218
  239  H 22  S     -0.1553795482     0.6881892202     0.1046818213     0.9687975373     0.0552588794
  240  H 23  S     -0.0090595159     0.0421398008    -0.0146988808    -0.0391072860    -0.0384494750
  241  H 23  S     -0.7351473312     0.3501667221    -0.6375350838    -1.1374642465    -0.6543364905
  242  H 24  S     -0.0065793343    -0.0295975795     0.0039748775    -0.0138745806     0.0122430073
  243  H 24  S     -0.1422533697    -0.8973779506     0.7010648175     0.7353529460     0.4432494555
  244  H 25  S      0.0076305722     0.0368739820    -0.0144823129    -0.0028422659    -0.0089609530
  245  H 25  S      0.9168106940     1.2989494228    -0.3945375647     0.0054848301    -0.2631304229
  246  H 26  S     -0.0179071792    -0.0350675794     0.0138996528     0.0125310534    -0.0071997519
  247  H 26  S     -0.4833955954    -1.4529049700     0.0765242164    -0.7307787982     0.3109137360

                         71               72               73               74               75
                    0.2098330313     0.2175321017     0.2293382953     0.2380709491     0.2665171644
    1  C  1  S      0.0018395369     0.0078143958    -0.0899371065     0.0385145638     0.0396131830
    2  C  1  S      0.0335138502     0.0147716805     0.1724296266     0.0191087963    -0.1224722054
    3  C  1  S     -0.9337167264    -0.5607482019     2.7664508685    -3.3387505143    -1.3429534689
    4  C  1  X     -0.0352365049     0.1631820646    -0.0948975989     0.0427088439    -0.0421353807
    5  C  1  Y     -0.0359579028     0.1264999141     0.0155747585     0.1189065663     0.0538767141
    6  C  1  Z      0.0355834811     0.1052060470     0.1980517106    -0.1460438608     0.0386925950
    7  C  1  X      0.3064112997     0.6621214341    -0.9388892676     0.1274839716    -0.3389017154
    8  C  1  Y     -0.3505020065    -0.1074653165    -0.0029822274     0.7431935933     0.3917671891
    9  C  1  Z      0.1721110426     0.1685812618     0.5453177921    -1.0871061354     0.0645842185
   10  C  1 XX      0.0106087336     0.0093481428     0.0163050797    -0.0077019629    -0.0151924346
   11  C  1 YY     -0.0013965695    -0.0161702153     0.0188474047    -0.0078542111     0.0000817286
   12  C  1 ZZ     -0.0087121401     0.0072997922     0.0117003663     0.0017230077    -0.0144973118
   13  C  1 XY     -0.0062672229     0.0033550630    -0.0134055490    -0.0157258557    -0.0024730372
   14  C  1 XZ      0.0051377290    -0.0041825088    -0.0032300646    -0.0000816102     0.0118037336
   15  C  1 YZ      0.0149983320    -0.0026877548     0.0038013649    -0.0072732473     0.0141321806
   16  C  2  S     -0.0827801146    -0.0198752367     0.0547031201     0.0106200722    -0.0124125069
   17  C  2  S      0.1346130747     0.0357030024    -0.0599224393     0.0200882239    -0.1464418070
   18  C  2  S      1.6827440179     0.1397532850    -2.3681146037    -0.7130515656     4.7868034915
   19  C  2  X     -0.0681015639    -0.1398484586    -0.0767451166    -0.1227461052    -0.2985001491
   20  C  2  Y      0.2108183509    -0.0669492327    -0.0731960336    -0.0124925174     0.0559855926
   21  C  2  Z      0.0160252329    -0.3345368390     0.0293051253     0.0664498180     0.1381721649
   22  C  2  X     -1.3689882815    -0.7542676602     0.1812900632    -0.5711163263    -0.3924276904
   23  C  2  Y      0.1001210572    -0.4628833619    -0.2259723624    -0.2588838359     0.9723761601
   24  C  2  Z      0.8927104155    -0.2549034569    -0.0152495885    -0.1602949605    -0.1936432956
   25  C  2 XX      0.0224719080     0.0101171550    -0.0082560307    -0.0010815075     0.0034221440
   26  C  2 YY      0.0007070718     0.0105214541    -0.0131832010     0.0145556256    -0.0106352333
   27  C  2 ZZ      0.0136536768    -0.0104815766    -0.0040218669    -0.0123723070    -0.0038473515
   28  C  2 XY     -0.0026789428    -0.0074356319     0.0108935799     0.0029992814     0.0030793705
   29  C  2 XZ     -0.0040941835    -0.0016673408    -0.0074242843    -0.0211479937    -0.0023189442
   30  C  2 YZ     -0.0046262772    -0.0026783108    -0.0086909441    -0.0050486616    -0.0001723915
   31  C  3  S     -0.0266782852    -0.0260328109    -0.0036061812    -0.0662186631    -0.0150673707
   32  C  3  S      0.0725035462     0.0532962659     0.0198842373     0.0125601573    -0.0108169835
   33  C  3  S      0.8408800495     1.1013590840     0.5312227127     3.8217996335     0.1571636748
   34  C  3  X     -0.0603489209    -0.0897600254    -0.1098778085     0.0230627837    -0.0665450322
   35  C  3  Y      0.1754836808    -0.0016574214     0.0178021536     0.0262020970     0.1348999653
   36  C  3  Z      0.0970374175    -0.1291724191     0.0632788249    -0.0848807953     0.0446746937
   37  C  3  X     -0.1188008011    -0.3594087962    -1.2387176549     0.6232977826     0.0197382306
   38  C  3  Y      0.9644178275     0.0701418786     0.4485650653     0.6939779818     0.1925436380
   39  C  3  Z      0.3581197653    -0.9045081823     0.0508821324    -1.0487961257    -0.0081758672
   40  C  3 XX      0.0047840457     0.0011743533     0.0112442630    -0.0103025399     0.0058459773
   41  C  3 YY     -0.0084635813     0.0162870763    -0.0088441949     0.0129340682     0.0003934683
   42  C  3 ZZ      0.0207084299    -0.0005687322     0.0041595686     0.0129016847    -0.0067495952
   43  C  3 XY      0.0030736043     0.0009673569     0.0025008377     0.0017387189     0.0060038910
   44  C  3 XZ     -0.0013285551    -0.0083793026    -0.0278736952     0.0072684184    -0.0022241769
   45  C  3 YZ     -0.0041520734    -0.0014577310    -0.0026205080    -0.0064654048     0.0044129705
   46  C  4  S     -0.0383336950     0.0286025958     0.0224713893    -0.0018478960     0.0279690578
   47  C  4  S      0.0932680853    -0.0334277024     0.0481834522    -0.0049901336    -0.1292023249
   48  C  4  S      1.2437943428    -1.1935007038    -1.8833047900    -0.0352654834    -0.3394420388
   49  C  4  X      0.0454663418     0.1435486558    -0.1279089083    -0.0713728984     0.0662486645
   50  C  4  Y      0.0310129086    -0.1479823209    -0.0800409146    -0.1017445661    -0.0810690911
   51  C  4  Z     -0.0154105987    -0.1013944389    -0.1754511630     0.0600185769     0.0221320410
   52  C  4  X      0.3013122305     0.2877443675    -1.1195418934     0.0882499338     0.2410289427
   53  C  4  Y      0.2628181349    -0.8735428474    -0.9933112531    -0.3648389836    -0.6347205226
   54  C  4  Z     -0.0499881241    -0.6448463485    -0.6188896561    -0.3878042546     0.1629235144
   55  C  4 XX      0.0139839084    -0.0190349888     0.0074796100    -0.0090700024    -0.0108084720
   56  C  4 YY      0.0090498514     0.0032260708    -0.0043817484    -0.0037119422    -0.0073066595
   57  C  4 ZZ      0.0008891217     0.0024895772    -0.0015248985     0.0080534477    -0.0085470578
   58  C  4 XY      0.0076655358    -0.0043090115     0.0033162321     0.0099229378    -0.0104389270
   59  C  4 XZ     -0.0005502425     0.0068946853    -0.0044468960     0.0077034527    -0.0077745004
   60  C  4 YZ      0.0095166027     0.0041895842     0.0033677821     0.0024464579    -0.0022134800
   61  C  5  S      0.0198407366    -0.0053057030    -0.0083918156     0.0350978549     0.0008012332
   62  C  5  S      0.0139117356     0.0257459925    -0.0416459505     0.0089062437    -0.0250465811
   63  C  5  S     -0.9610766818     0.2610279306     1.4782528874    -1.9729014300     0.7581384744
   64  C  5  X     -0.0017445748    -0.1106460891     0.0238987709    -0.1264301700    -0.0459453090
   65  C  5  Y      0.0472383253    -0.0280425139     0.0713069761    -0.0942406735    -0.0836239747
   66  C  5  Z     -0.0248833893     0.1612908314     0.0241408028    -0.1039712574     0.0073217075
   67  C  5  X     -0.5080073289    -0.4719316572     0.5776370882    -0.8374132745    -0.5341663985
   68  C  5  Y      0.4943285247    -0.3845445378    -0.0360038694    -0.7901507825    -0.3072819968
   69  C  5  Z     -0.1168037276     1.0205866101     0.4938902049    -0.9984223780     0.7258466455
   70  C  5 XX      0.0057112571     0.0222700788    -0.0001611894    -0.0014191819     0.0190830730
   71  C  5 YY      0.0004724837    -0.0014141950     0.0015951289    -0.0106954900    -0.0045301335
   72  C  5 ZZ     -0.0069107217    -0.0131409263    -0.0051186204     0.0030582634    -0.0138374794
   73  C  5 XY      0.0008645899     0.0011835898     0.0025386414     0.0007558690    -0.0005485188
   74  C  5 XZ      0.0020280615     0.0037398462     0.0081768916     0.0160940959    -0.0027792559
   75  C  5 YZ     -0.0097264398     0.0080402151     0.0030876653     0.0139032018     0.0067782076
   76  C  6  S      0.0496140814     0.0108203300    -0.0344162830    -0.0575410851     0.0650623312
   77  C  6  S     -0.0421876145     0.0026544773     0.0334607529     0.0517740458    -0.0500719985
   78  C  6  S     -1.7476451576    -0.6765629898     1.1271926646     3.3394562937    -3.3110022669
   79  C  6  X     -0.0307837854     0.1389417891    -0.0065107246    -0.0431005616    -0.0434843529
   80  C  6  Y      0.0339890249     0.0367425885    -0.0187560203    -0.0971370941     0.1377796840
   81  C  6  Z      0.0365561050    -0.0431842357     0.0843399128    -0.0680615785    -0.0833896697
   82  C  6  X     -0.8044043239     0.3930779313     0.4767676951    -0.2791265326    -0.8552348499
   83  C  6  Y      0.2316547871     0.5096812117    -0.1422913588    -1.2670940809     1.4154568785
   84  C  6  Z      0.7464324756    -0.1541175302     0.5239519848    -0.1397148956    -0.0364343316
   85  C  6 XX      0.0034292512    -0.0125220850    -0.0042977649    -0.0030231068     0.0108388554
   86  C  6 YY     -0.0177232037     0.0047148549     0.0085588417     0.0222675792    -0.0164730048
   87  C  6 ZZ      0.0005082322     0.0045715690     0.0045871140     0.0029046981    -0.0168085911
   88  C  6 XY     -0.0115009150     0.0145536824    -0.0019010590    -0.0142037215    -0.0130095162
   89  C  6 XZ     -0.0101824513    -0.0007933414     0.0033580494    -0.0119445739    -0.0074560692
   90  C  6 YZ      0.0161426079    -0.0003408637     0.0116106687    -0.0033109263     0.0102306999
   91  C  7  S      0.0237269428    -0.0152734193     0.0334423627     0.0285156540    -0.0032161248
   92  C  7  S     -0.0216929459     0.0574367697    -0.0171942493     0.0922892224    -0.0772052607
   93  C  7  S     -1.0281373605     0.1447833713    -1.5582929894    -2.8689084226     1.3580066139
   94  C  7  X     -0.0398598446     0.0243037159    -0.0146955726     0.0251598353    -0.0145650780
   95  C  7  Y      0.1312592571    -0.0236873903     0.0332948591     0.0119134458     0.0545213882
   96  C  7  Z      0.0694116972    -0.0585912350     0.0682996882     0.0090357515     0.0297941792
   97  C  7  X     -0.0967544418     0.0314313763    -0.0955692544    -0.3492259030     0.1023323599
   98  C  7  Y      0.8914958824     0.1148460882     0.2599501327     0.6728172029     0.4165902756
   99  C  7  Z      0.3578561299    -0.1799599593     0.7255005871     1.1719507242    -0.9231707261
  100  C  7 XX     -0.0112975567     0.0032523683    -0.0161096037    -0.0057118094     0.0027158906
  101  C  7 YY      0.0193944690     0.0069028020     0.0075490099     0.0011113960     0.0126103892
  102  C  7 ZZ     -0.0140935073     0.0023242370     0.0007634977     0.0129681517    -0.0242666006
  103  C  7 XY     -0.0084537624     0.0109008141     0.0154622153    -0.0137624933    -0.0075727080
  104  C  7 XZ      0.0054079204    -0.0051760334    -0.0027829058     0.0039752129     0.0083259231
  105  C  7 YZ     -0.0003924386     0.0094030550    -0.0088765002     0.0089684668     0.0067067817
  106  C  8  S      0.0063894760     0.0037262974    -0.0513924171    -0.0350899400     0.0111521304
  107  C  8  S      0.0220894449     0.0146202945     0.0678200261     0.0663735475     0.0095430504
  108  C  8  S     -0.8562071558    -0.6318407372     1.2751349920     0.8705948879     0.6289548784
  109  C  8  X     -0.0105376413     0.0787351211     0.0080116335    -0.0430665820     0.0749288617
  110  C  8  Y     -0.1177335604     0.0732969511    -0.0542297456     0.0554831849    -0.0239844121
  111  C  8  Z     -0.0921008980     0.1205160817     0.1237998938     0.1136127773     0.0147674991
  112  C  8  X     -0.7666294265    -0.3258112187    -0.1806463552     0.0109944683     2.1312621475
  113  C  8  Y     -0.9083419452    -0.2004769245    -0.0830818083    -0.0425298204     0.9378418895
  114  C  8  Z      0.8310521728     0.9569879100     0.2985557670     0.2468622554    -1.8910103144
  115  C  8 XX      0.0011249939     0.0020293353     0.0062051297     0.0015924327     0.0051008690
  116  C  8 YY     -0.0096646741     0.0002557647     0.0099253874     0.0131775967     0.0095818155
  117  C  8 ZZ      0.0020803592    -0.0062262548     0.0058015324     0.0055909691     0.0020517109
  118  C  8 XY      0.0073719107     0.0049629898    -0.0029337456    -0.0105751073    -0.0107262238
  119  C  8 XZ     -0.0041286940    -0.0090480136     0.0078804727     0.0021451652     0.0160586086
  120  C  8 YZ     -0.0109376019    -0.0051027942     0.0110837893     0.0092178619     0.0160632300
  121  N  9  S      0.0326135111     0.0262061285    -0.0312163231    -0.0292778406    -0.0543123383
  122  N  9  S      0.0082672627     0.0227696033    -0.0765623084    -0.0849387358    -0.0354361602
  123  N  9  S      1.5999851878     1.0507992177    -0.2010161911    -0.1581166501    -2.8219081522
  124  N  9  X      0.0769975100     0.1021115470    -0.0377887385    -0.0069210995    -0.0079500234
  125  N  9  Y     -0.0838263687     0.0658517012    -0.0185529571     0.0008166965    -0.0601569237
  126  N  9  Z     -0.0583366903     0.0928847745     0.0693678266     0.0738835909     0.0247709979
  127  N  9  X     -0.3951528774    -0.3620910926     0.0485462972     0.0140606137     0.4427015749
  128  N  9  Y     -0.0398069625    -0.2502933615     0.0360297090    -0.0018748251     0.5001506483
  129  N  9  Z      0.3943028207     0.0099543837    -0.1430509483    -0.1355051747    -0.5651782534
  130  N  9 XX     -0.0023950177    -0.0044668398    -0.0076407427    -0.0051058787     0.0012513216
  131  N  9 YY     -0.0071754502    -0.0071269232    -0.0003869080    -0.0061744496     0.0126999104
  132  N  9 ZZ     -0.0094297828     0.0026391162     0.0002226116    -0.0023945254     0.0068212389
  133  N  9 XY      0.0079952617     0.0006059135    -0.0022199748    -0.0052320599    -0.0082333592
  134  N  9 XZ     -0.0052087870    -0.0066761558     0.0034098446     0.0008683946     0.0135048672
  135  N  9 YZ     -0.0080655682    -0.0045275456     0.0018880838     0.0036112376     0.0087784940
  136  C 10  S     -0.0439215467     0.0055882409    -0.0136893988    -0.0521864847     0.0323177693
  137  C 10  S      0.1177499578     0.0010714488     0.1274346335     0.0252776547    -0.2049589907
  138  C 10  S     -0.1532591235    -0.6074918488    -0.2161452756     1.9673020031     0.1071215612
  139  C 10  X     -0.0137439209     0.0392038009    -0.0252376667    -0.0163543249    -0.0992862995
  140  C 10  Y      0.0089967280     0.0433781845    -0.0852234648     0.0468695166     0.0439684781
  141  C 10  Z     -0.0539255108    -0.0887984626    -0.0892757090     0.1333269653     0.0006834498
  142  C 10  X     -0.1806855262     0.3558570625     0.1019057257    -0.8146041372    -0.8639401393
  143  C 10  Y      0.1378848493     0.2672451539    -0.2968351215     0.6040607134     0.5038926554
  144  C 10  Z     -0.1002061773    -0.2616864905    -0.3437298737     0.5338786254     0.0220057716
  145  C 10 XX      0.0088534536    -0.0143780359     0.0135154976    -0.0071655858    -0.0144318368
  146  C 10 YY      0.0038597973     0.0131519873     0.0067564328     0.0061170018    -0.0186929452
  147  C 10 ZZ      0.0088098475    -0.0004573750     0.0038069587     0.0126817430    -0.0092421320
  148  C 10 XY     -0.0057658502    -0.0015153763    -0.0037130146    -0.0077123350     0.0122908371
  149  C 10 XZ     -0.0001089627    -0.0032979720    -0.0004989787     0.0077084236     0.0048588707
  150  C 10 YZ      0.0012050076     0.0038564945     0.0040753613    -0.0037690438     0.0011638930
  151  C 11  S      0.0434024855     0.0290552435    -0.0316041443     0.0364836087    -0.0189241768
  152  C 11  S     -0.0797211708    -0.0505963871     0.0756940076    -0.1191360568    -0.0500827816
  153  C 11  S     -0.4780359037    -0.8308352559     0.6603951831     0.2432137331     1.2500844138
  154  C 11  X     -0.0193471484     0.0119686153     0.0364424421     0.0584833961     0.0039277055
  155  C 11  Y     -0.0696102683    -0.0245543539     0.0404507214     0.0258919847     0.0253015922
  156  C 11  Z     -0.0166935098     0.0252166232     0.1134501044    -0.0175677753     0.0753244716
  157  C 11  X     -0.1190768808     0.0348000370     0.0984119036     0.4127832971    -0.3229725370
  158  C 11  Y     -0.5957051128    -0.0769120601     0.2705157381    -0.4001768109     0.1175711320
  159  C 11  Z      0.0994653573     0.1470200714     0.2006436109    -0.2625533144     0.0671941433
  160  C 11 XX     -0.0025181252     0.0008625063     0.0000983200    -0.0020853796    -0.0051941579
  161  C 11 YY     -0.0062806290    -0.0043125426     0.0099880366    -0.0155626684    -0.0096810959
  162  C 11 ZZ     -0.0090846329    -0.0084540052     0.0043872309    -0.0044758500     0.0071903032
  163  C 11 XY      0.0065061920    -0.0020092314     0.0079845399     0.0030938397    -0.0165834048
  164  C 11 XZ      0.0000658547     0.0021303180     0.0022347120    -0.0046028440     0.0014983188
  165  C 11 YZ      0.0043094843     0.0066679101     0.0045591632    -0.0111903108    -0.0023726121
  166  C 12  S      0.0229974992    -0.0278107458     0.0358286852     0.0288620373     0.0062648021
  167  C 12  S     -0.0401940657     0.0485163489    -0.0212059870    -0.0992903955    -0.0582306607
  168  C 12  S      0.1021543760     0.8779196284    -1.0550549952    -0.1589666742    -0.0237898433
  169  C 12  X      0.0218672232     0.0002833179     0.0617355962     0.0088242731    -0.0069764664
  170  C 12  Y     -0.0167256748     0.0257141956     0.0445924535    -0.0038994418     0.0278034060
  171  C 12  Z      0.0616311394     0.0352564147     0.0816140432    -0.0754198663     0.0112501374
  172  C 12  X      0.4488305954    -0.0856759513     0.4659704050     0.5572498689    -0.0587184382
  173  C 12  Y     -0.0836450964     0.3132032771    -0.0105718054    -0.2541406747     0.3617788748
  174  C 12  Z      0.0665465180     0.1400096488     0.1890304783    -0.2874295363     0.0329263001
  175  C 12 XX     -0.0042758229     0.0052891616    -0.0026893675    -0.0134635424    -0.0057037429
  176  C 12 YY      0.0025763519     0.0000225547     0.0026113401    -0.0035345241    -0.0052519804
  177  C 12 ZZ     -0.0057305131     0.0062791705    -0.0066107357    -0.0040756612     0.0016940077
  178  C 12 XY      0.0040943246     0.0012117127     0.0051496305     0.0102460431    -0.0170516423
  179  C 12 XZ     -0.0012030688    -0.0055026019    -0.0068365255     0.0081980498     0.0003300205
  180  C 12 YZ     -0.0037557937    -0.0037429689    -0.0056619862     0.0056268154     0.0008436902
  181  C 13  S     -0.0082973476     0.0101414500    -0.0200581561     0.0002730031    -0.0110595408
  182  C 13  S      0.0210007325    -0.0189762471     0.0436709982    -0.0304735631     0.0046023490
  183  C 13  S     -0.5801906545    -0.0312188348     0.1303380389    -0.5980527339     0.6371874477
  184  C 13  X     -0.0043320014     0.0007467089     0.0167158546     0.0138479497    -0.0319461789
  185  C 13  Y     -0.0288068245    -0.0163404225    -0.0275132067    -0.0353897370     0.0568390081
  186  C 13  Z     -0.0396732828    -0.0368277805    -0.0705129796     0.0457842800    -0.0143715378
  187  C 13  X     -0.1150761387     0.0456894062    -0.2376584807    -0.0861959243     0.0012324619
  188  C 13  Y     -0.4441488440    -0.0685320746    -0.2556911959    -0.3975811462     0.3891276215
  189  C 13  Z     -0.0661279107    -0.1044560480    -0.1564109622     0.1764297160    -0.0427961393
  190  C 13 XX     -0.0001774259    -0.0037185323    -0.0001012858    -0.0014166577     0.0003278227
  191  C 13 YY     -0.0000614123     0.0016679429     0.0049473432    -0.0050560252    -0.0004036483
  192  C 13 ZZ      0.0021025513    -0.0014166998     0.0019227570     0.0002964683     0.0043467431
  193  C 13 XY      0.0018960931    -0.0033354358     0.0054649590     0.0038032689     0.0006253322
  194  C 13 XZ     -0.0020739643     0.0001235128    -0.0006162981     0.0024637440     0.0007044500
  195  C 13 YZ      0.0034632595     0.0017451825     0.0038851090    -0.0027574940     0.0007325088
  196  C 14  S      0.0122241130     0.0013343657     0.0037480531    -0.0044925064     0.0071789138
  197  C 14  S     -0.0228064488    -0.0014469299    -0.0050025387    -0.0011178839    -0.0306188508
  198  C 14  S      0.5153738151     0.0330512980     0.1316200695     0.6153470506    -0.5481526369
  199  C 14  X     -0.0254084978     0.0182201963    -0.0051311882    -0.0294577598     0.0233104586
  200  C 14  Y      0.0096001372     0.0038353395     0.0080042757     0.0315096557    -0.0252338548
  201  C 14  Z      0.0274058734     0.0348124560     0.0696714602    -0.0451192771     0.0128171502
  202  C 14  X     -0.3852140085     0.0476315217    -0.1154570791    -0.3197792557     0.3284710046
  203  C 14  Y      0.2857760845    -0.0126717484     0.1447015203     0.3032241023    -0.2987331304
  204  C 14  Z      0.0896724410     0.0838811286     0.1749677049    -0.0960994756     0.0207266870
  205  C 14 XX     -0.0011831097    -0.0027541772     0.0067075106     0.0004264565    -0.0008182032
  206  C 14 YY      0.0031897486     0.0032619618    -0.0049932492     0.0004302638    -0.0086301256
  207  C 14 ZZ     -0.0042656190    -0.0006498497    -0.0022658790     0.0015292325     0.0018681755
  208  C 14 XY      0.0022706123    -0.0016685642     0.0040211720     0.0026035032    -0.0051003592
  209  C 14 XZ      0.0025435628     0.0023507907     0.0025422645    -0.0035696467     0.0008133610
  210  C 14 YZ      0.0002549156    -0.0015266782    -0.0043034271     0.0007437039    -0.0007542498
  211  C 15  S     -0.0251271111    -0.0141844415     0.0155047692     0.0014092933     0.0067824372
  212  C 15  S      0.0525361445     0.0365509664    -0.0341049977    -0.0194008374    -0.0385957532
  213  C 15  S     -0.0594341750     0.2176983068    -0.2791112305    -0.8663964644     0.2191008721
  214  C 15  X      0.0369599700    -0.0286561671     0.0258358759     0.0075404054    -0.0455532700
  215  C 15  Y      0.0028467105     0.0098077709    -0.0125970187     0.0117747236     0.0298717679
  216  C 15  Z     -0.0157263330    -0.0330283183    -0.0794539676     0.0275723279    -0.0157807314
  217  C 15  X      0.4556242743    -0.1208731463     0.0807689856     0.3050502336    -0.2360536146
  218  C 15  Y      0.3252602762     0.1358541978    -0.1090965563     0.0613383779    -0.2983737804
  219  C 15  Z     -0.1011295173    -0.0947867588    -0.1919969234     0.1031235967    -0.0277322689
  220  C 15 XX      0.0059986641     0.0015203814    -0.0018341151    -0.0105084496    -0.0038467437
  221  C 15 YY     -0.0001275256     0.0038724254    -0.0028022158     0.0029093022    -0.0034847577
  222  C 15 ZZ      0.0043220399     0.0022232936    -0.0033029878     0.0018193688     0.0026258052
  223  C 15 XY      0.0036273254     0.0022072619    -0.0049158856     0.0036647814    -0.0042317105
  224  C 15 XZ      0.0011355818    -0.0009099864    -0.0060638292     0.0001043223    -0.0039782928
  225  C 15 YZ     -0.0026201247    -0.0006683698     0.0018508993     0.0008323920     0.0030288874
  226  H 16  S      0.0154203399     0.0208903139    -0.0301702516     0.0451922481    -0.0290944324
  227  H 16  S      0.1330477079     0.3666043799    -0.0258283100    -0.1476191221     0.1702955424
  228  H 17  S      0.0352524865     0.0300321646    -0.0017672936     0.0403573178    -0.0579706653
  229  H 17  S     -0.1815659450    -0.3647251027    -1.0406560097    -0.5776204228    -0.1799970851
  230  H 18  S      0.0430991080    -0.0060092555     0.0224299773     0.0787547933    -0.1110385840
  231  H 18  S     -0.0464589649     0.6638114966     0.1547471253    -0.4670113180     0.1011880155
  232  H 19  S     -0.0408485776     0.0230098451    -0.0196161579     0.0502080608    -0.0902456546
  233  H 19  S      0.4625055593    -0.1710113511    -0.1408867464    -0.0508866513    -0.4272837368
  234  H 20  S     -0.0923253977     0.0130651318    -0.0967936348    -0.0215571642    -0.0318465253
  235  H 20  S     -0.2363926702     0.1155142013    -0.0226697730     0.1416933632    -0.1336838216
  236  H 21  S     -0.0564443593     0.0221057541     0.0027822779     0.0222805233     0.0340585022
  237  H 21  S     -0.1942772564     0.0345595595     0.0442875727     0.1790193522    -0.1139508697
  238  H 22  S      0.0547558261     0.0141820924     0.0177367831    -0.0021522465    -0.1028268672
  239  H 22  S      1.0600092645     0.4600447258    -0.6491902695     0.1721909066    -0.7287759325
  240  H 23  S      0.0423023312    -0.0102583996     0.0749492801     0.0092014563    -0.0758183242
  241  H 23  S      0.4507978563    -0.3258066129     1.0726427625     0.6257885632    -0.0086384844
  242  H 24  S     -0.0271241435     0.0160145810    -0.0116353775    -0.0264712475     0.0016254704
  243  H 24  S     -0.3304656009     0.0010885850    -0.4308491619    -0.2860802866     0.2176607629
  244  H 25  S      0.0225953255     0.0045902244    -0.0006569328     0.0051894248     0.0000904672
  245  H 25  S      0.3806316374    -0.0523991810     0.1767400966     0.2579663478    -0.2816583850
  246  H 26  S     -0.0193727905    -0.0072004575     0.0045149431    -0.0399372889     0.0034400402
  247  H 26  S     -0.6356863621    -0.0331872340     0.0408214244    -0.0475172324     0.3245997401

                         76               77               78               79               80
                    0.2788152534     0.2977562285     0.3105267721     0.3281132727     0.3335198047
    1  C  1  S      0.0856794062     0.0200154324     0.0620151284    -0.0038777678    -0.0101324346
    2  C  1  S     -0.1122247384    -0.0236362035    -0.1884235354     0.0087433624    -0.0268461476
    3  C  1  S     -3.2010389675    -0.6398133075    -1.4382828257    -1.1225859851     3.3230320918
    4  C  1  X     -0.1180819167     0.0748100550    -0.0470044120     0.0507179079    -0.0092057939
    5  C  1  Y     -0.0325250703    -0.1522386526     0.0388729654     0.0755366409     0.0334885307
    6  C  1  Z      0.0307452644     0.0056066906     0.1221312719     0.0451754602    -0.0129783830
    7  C  1  X     -0.6827430427     0.4217328856    -1.7461508797    -0.7744839792     0.8136145636
    8  C  1  Y     -0.1420735269    -0.9619555127     1.7816102550     0.6805580433    -1.5119997017
    9  C  1  Z      0.0782922976    -0.4858939588     0.7145981410     0.3092188086    -0.1616254698
   10  C  1 XX     -0.0315044490    -0.0292487088    -0.0118170368    -0.0109239369     0.0185681974
   11  C  1 YY      0.0198847355     0.0056938846    -0.0297121086     0.0012492706    -0.0087890038
   12  C  1 ZZ     -0.0225831061     0.0146571039    -0.0007851390     0.0053198681     0.0015356596
   13  C  1 XY     -0.0178443326     0.0197786930     0.0101755251     0.0009502668     0.0012657733
   14  C  1 XZ     -0.0015469817    -0.0046070006    -0.0014415383     0.0055393644    -0.0045221189
   15  C  1 YZ     -0.0089676809    -0.0085392606    -0.0060549506     0.0012302306     0.0092301289
   16  C  2  S     -0.0364026799    -0.0356431290    -0.0424455687    -0.0006795143     0.0178783789
   17  C  2  S      0.1008241420     0.0629184582    -0.0206144858     0.0079763974    -0.0841539545
   18  C  2  S     -0.4859712557     2.7343074788     4.6567902828     1.0558690179     0.6359719398
   19  C  2  X      0.1669301166     0.1998419823    -0.0380071900    -0.0349505974     0.0271595023
   20  C  2  Y     -0.2343383979    -0.0547684928    -0.0016608382     0.0223019656     0.0563551668
   21  C  2  Z      0.1146342129     0.0253430671    -0.0642148011    -0.0017277776    -0.0208804788
   22  C  2  X      0.1035656263     2.0601480782     1.9626520148     0.1284416080     0.4362035220
   23  C  2  Y     -1.1031753863     0.5957281635     1.3522293543     0.2431048857     0.3387471432
   24  C  2  Z      1.1513185159    -1.2689124228    -2.5786861597    -0.5462726485    -0.1606157396
   25  C  2 XX      0.0014405268    -0.0007987038     0.0055945739     0.0049441129    -0.0126966539
   26  C  2 YY     -0.0001838319     0.0121433480    -0.0040773749    -0.0009844503     0.0009676320
   27  C  2 ZZ      0.0168845474     0.0080148788     0.0090033154     0.0028682532    -0.0057043117
   28  C  2 XY      0.0163043675    -0.0082185056     0.0074352401     0.0028200238    -0.0091606862
   29  C  2 XZ     -0.0024603641     0.0152021569     0.0121318339    -0.0032639660     0.0105529803
   30  C  2 YZ     -0.0045371386     0.0171638383     0.0139492333    -0.0034631979     0.0104675432
   31  C  3  S     -0.0346105659    -0.0741351677     0.0123522746     0.0177005213    -0.0040314540
   32  C  3  S      0.0234548831     0.0381633620    -0.0181297512    -0.0939626019     0.0676158448
   33  C  3  S      1.5591000257     4.1737916038    -1.9005477634    -0.9175384066     0.0766281008
   34  C  3  X     -0.0286868293    -0.0269708060    -0.0613699991    -0.0515398220     0.0811200762
   35  C  3  Y      0.0602746200     0.1417266432    -0.1686311643    -0.0631033440     0.0540023878
   36  C  3  Z     -0.0269399011    -0.0970204342    -0.1363036374     0.0120690613    -0.0218261386
   37  C  3  X      0.0210135429    -0.1772457010    -0.0668482149     0.1273200535    -0.2840695447
   38  C  3  Y     -0.2077495312     1.5865560599    -0.9296226592    -0.5303368943     0.7810934786
   39  C  3  Z     -0.9280272339    -1.4658257934     0.5177074685     0.4349195588     0.0163621988
   40  C  3 XX     -0.0090567653     0.0118776569     0.0050990973     0.0018772276     0.0064791019
   41  C  3 YY      0.0201852265     0.0078666301    -0.0159850680    -0.0161014131    -0.0018452598
   42  C  3 ZZ     -0.0009454676     0.0077919224    -0.0015976112    -0.0124341480     0.0127399466
   43  C  3 XY     -0.0099582717    -0.0121713697    -0.0074929500    -0.0025570451     0.0125897815
   44  C  3 XZ     -0.0038346248     0.0024928856     0.0026552996     0.0000435458     0.0036692341
   45  C  3 YZ     -0.0161305082     0.0212213899     0.0160193481    -0.0005523693     0.0078142274
   46  C  4  S      0.0180457449     0.0357390240    -0.0247532828    -0.0199830699     0.0196634000
   47  C  4  S      0.0031808908    -0.0752262120    -0.0572844882    -0.0804208541     0.0458338649
   48  C  4  S     -1.2990702129    -2.2466165049     1.7332226270     1.6921766124    -1.7452100252
   49  C  4  X     -0.0890060911    -0.1186358134     0.0677470438    -0.0206532620     0.0879936119
   50  C  4  Y      0.0257918769    -0.0258677688     0.0128973619     0.0728820920    -0.0667404277
   51  C  4  Z     -0.1277774110     0.0469451935    -0.0135357903    -0.0254394260     0.0950704550
   52  C  4  X     -0.3298143237    -0.4071836620     0.1852285898     0.2685249201    -0.3670143048
   53  C  4  Y     -0.6079986646    -0.8847517693     0.9905643235     0.7228160825    -0.6277553166
   54  C  4  Z     -0.7220237150    -0.8744564099    -0.5344714642    -0.1240090610     0.3710135547
   55  C  4 XX     -0.0134099556    -0.0141090817    -0.0080393032    -0.0083103418     0.0076078454
   56  C  4 YY      0.0165412730    -0.0172556277    -0.0151072266    -0.0049349010    -0.0081325558
   57  C  4 ZZ     -0.0121680721     0.0039956515     0.0176406925     0.0004557638     0.0084680695
   58  C  4 XY      0.0070093396    -0.0189702156    -0.0017762019    -0.0014239698    -0.0057323303
   59  C  4 XZ      0.0032840930    -0.0026076901     0.0089469549    -0.0016119712    -0.0039180913
   60  C  4 YZ      0.0085580757     0.0090959165     0.0064937052     0.0025704036    -0.0032051610
   61  C  5  S     -0.0354418024    -0.0272291401     0.0301522782     0.0209022913    -0.0080777534
   62  C  5  S      0.0195190937    -0.0012669763     0.0053732867     0.0308264083    -0.1145218449
   63  C  5  S      1.9386180423     1.5718308095    -1.6741863508    -1.4888708616     1.4545339550
   64  C  5  X      0.0310086407    -0.0093829142     0.0030382661     0.0267606006    -0.0351055271
   65  C  5  Y      0.0502301832     0.1155561555     0.1317713661     0.0430058670    -0.0130388925
   66  C  5  Z      0.0742846782     0.1084140199    -0.0123583263    -0.0407034188     0.0191732457
   67  C  5  X      0.6672439442     0.6474190027    -0.4782604280    -0.3829983163     0.3112365706
   68  C  5  Y      0.5315646683    -0.3002979384     0.9251034861     0.6326621699    -0.8449838412
   69  C  5  Z      0.9054419933     0.6137878461    -0.3303822421    -0.4692830066     0.3301759336
   70  C  5 XX     -0.0026004171    -0.0045764499     0.0148903233     0.0005755459    -0.0074442839
   71  C  5 YY      0.0091506659     0.0080780886    -0.0018197881     0.0026825481    -0.0034354085
   72  C  5 ZZ      0.0048345318     0.0032409210    -0.0129143061    -0.0005263607    -0.0084313567
   73  C  5 XY     -0.0080813963     0.0062557918    -0.0085472636    -0.0015552842     0.0027479297
   74  C  5 XZ      0.0075140242    -0.0144644051    -0.0207981124    -0.0025515692    -0.0130043028
   75  C  5 YZ     -0.0119336746     0.0177072881     0.0042170578    -0.0069580314     0.0158040475
   76  C  6  S      0.0470689900    -0.0107987700     0.0006563212    -0.0068661821    -0.0038263513
   77  C  6  S     -0.1198056009    -0.0162874044    -0.0021791355     0.0358302954    -0.0423189016
   78  C  6  S     -1.7730387898     1.3885365857     0.9202819978     0.2983885473     0.0215688841
   79  C  6  X     -0.0108474632    -0.0370286587     0.0034029511     0.0180707210    -0.0278208231
   80  C  6  Y      0.1524559445    -0.0131232047     0.0100813089    -0.0026258413    -0.0240327380
   81  C  6  Z     -0.0466497279    -0.0283482025     0.1779811896     0.0807200345    -0.0781098374
   82  C  6  X      0.4060197740     0.3120564449    -0.0396955167    -0.0863944772    -0.0053003207
   83  C  6  Y      1.3383366393    -0.5044047182    -0.5863630411    -0.2451715360    -0.1122776558
   84  C  6  Z     -0.2721673392     0.9197699509     0.8592063818     0.2188005528    -0.0622944841
   85  C  6 XX     -0.0126821723     0.0094745220     0.0192026582     0.0036240816     0.0069140756
[truncated: 881,060 more chars]
