# Supplementary material for: Simulating the Energy Capture Process in Push–Pull Norbornadiene-Quadricyclane Photoswitches
Source: J Phys Chem Lett. 2025 Apr 23;16(17):4315–25. doi: 10.1021/acs.jpclett.5c00634 (PMC12051204; doi:10.1021/acs.jpclett.5c00634)
Supplement: Supplementary file 4 — jz5c00634_si_004.zip [file jz5c00634_si_004.zip › PES_scans/MRSF-TDDFT/Compound_I/input_19.log]

   PyOQP started at 2025-02-01 21:17:18


          ***********************************************************
          *                                                         *
          *             OpenQP: Open Quantum Platform               *
          *                                                         *
          *                Version: 1.0 Aug, 2024                   *
          *                                                         *
          ***********************************************************
          *     The most efficient implementation of MRSF-TDDFT.    *
          ***********************************************************
          *                                                         *
          *   OpenQP was initiated by Prof. Cheol Ho Choi in 2012.  *
          *                                                         *
          *   It has since been developed by:                       *
          *   Dr. Vladimir Mironov                                  *
          *   Dr. Konstantin Komarov                                *
          *   Mr. Igor Gerasimov                                    *
          *   Dr. Hiroya Nakata                                     *
          *   Dr. Mohsen Mazaherifar                                *
          *                                                         *
          *   In 2024, Prof. Jingbai Li at Hoffmann Institute of    *
          *   Advanced Materials began developing PyOQP.            *
          *                                                         *
          ***********************************************************

                     Job Details:
                      Start Time: Sat Feb  1 21:17:18 2025    
                      Host: r21c01b02.bem2.kdm.wcss.pl  
                      Resources Allocated:
                        OpenMP Threads:   12

                    ++++++++++++++++++++++++++++++++++++++++
                      MODULE: apply_basis 
                      Setting up basis set information
                    ++++++++++++++++++++++++++++++++++++++++

     Basis Sets options
     ------------------
     Basis Set File: /home/mkochman/programs/openqp/openqp/share/basis_sets/def2-sv(p).basis
     Number of Shells  =     112     Number of Primitives  =     224
     Number of Basis Set functions  =     247
     Maximum Angluar Momentum =       2


                    ++++++++++++++++++++++++++++++++++++++++
                       MODULE: int1e
                       Computing H, S and T Matrices
                    ++++++++++++++++++++++++++++++++++++++++

                     ================================
                     Cartesian Coordinate in Angstrom
                     ================================
        ATOM     ZNUC           X              Y              Z
      --------------------------------------------------------------
          1      6.0    -0.168527120     0.809503750     0.921862840
          2      6.0    -0.270290840     2.183715410     0.207017360
          3      6.0    -1.111307170     0.949501390     2.099440220
          4      6.0    -1.705845340     0.602152410     0.758003190
          5      6.0    -1.811213220     1.945973500     0.039292680
          6      6.0    -1.302225110     2.964133500     1.010297760
          7      6.0    -1.353639950     2.415825610     2.420549240
          8      6.0     0.633884310     2.759191910    -0.728194100
          9      7.0     1.361937420     3.231329590    -1.483726120
         10      6.0     0.939110890    -0.165728580     0.819059510
         11      6.0     2.261949490     0.269246330     0.762091410
         12      6.0     0.683275620    -1.544345670     0.801563150
         13      6.0     1.729285340    -2.463124400     0.744256710
         14      6.0     3.044777140    -2.019261970     0.688825880
         15      6.0     3.311594340    -0.649687670     0.693889450
         16      1.0    -1.072252430     0.193968260     2.876217670
         17      1.0    -2.226112100    -0.313489800     0.508262810
         18      1.0    -2.391549610     2.168783490    -0.846549940
         19      1.0    -1.425382290     4.019643770     0.795495910
         20      1.0    -2.328988840     2.580884130     2.889739240
         21      1.0    -0.575475120     2.840868430     3.061703290
         22      1.0     2.485428720     1.329945350     0.765437350
         23      1.0    -0.339662620    -1.903261430     0.826602180
         24      1.0     1.510679110    -3.526123990     0.733418810
         25      1.0     3.860070860    -2.733057780     0.636029720
         26      1.0     4.334490320    -0.291936690     0.644399870

 ...... End Of One Electron Integrals ......


                    ++++++++++++++++++++++++++++++++++++++++
                       MODULE: Guess_Huckel
                       Initial guess using Huckel theory
                    ++++++++++++++++++++++++++++++++++++++++

 ...... End of initial orbital guess ......

   Step  CPU time (seconds):      0.000   Wall time (seconds):      0.000
   Total CPU time (seconds):      0.000   Wall time (seconds):      0.000

   ==============================================
      PyQOP: Orbital Guess
   ==============================================

   PyOQP guess type:                   huckel
   PyOQP guess file:                   compute orbitals
   PyOQP guess alpha:                  computed
   PyOQP guess beta:                   computed


   ==============================================
   PyOQP: Entering Electronic Energy Calculation
   ==============================================

   PyOQP natom:                        26
   PyOQP charge:                       0
   PyOQP basis:                        def2-sv(p)
    

   ==============================================
   PyOQP: Normal SCF steps
   ==============================================

   PyOQP method:                       tdhf
   PyOQP hf/functional:                dtcam-vaee
   PyOQP scf type:                     rohf
   PyOQP scf maxit:                    1000
   PyOQP scf multiplicity:             3
   PyOQP scf convergence:              1e-07
   PyOQP scf incremental:              True
   PyOQP diis type:                    cdiis
   PyOQP vdiis/cdiis switch:           0.3
   PyOQP vdiis/vshift switch:          0.003
   PyOQP cdiis/vshift_switch           0.3
   PyOQP vshift:                       0.0
   

                    ++++++++++++++++++++++++++++++++++++++++
                       MODULE: HF_DFT_Energy
                       Computing HF/DFT SCF Energy
                    ++++++++++++++++++++++++++++++++++++++++

     Lebedev grid-based DFT options
     ------------------------------
     XC functional: DTCAM-VAEE
     NRAD  =      96     NLEB  =     302
     THRESH=    0.00E+00
 
 The LibXC 6.2.2 version is used.
 S. Lehtola, C. Steigemann, M. J.T. Oliveira, and M. A.L. Marques.,  SoftwareX 7, 1–5 (2018)
 The libXC interfaces are described in the following article:
 Igor S. Gerasimov, Federico Zahariev, Sarom S. Leang, Anton Tesliuk, Mark S. Gordon, Michael G. Medvedev,
 Introducing LibXC into GAMESS (US),
 Mendeleev Commun., 2021, 31, 302–305
 
 The information about selected functionals:
The CAM version of B3LYP, tuned for excitations and properties exchange-correlation functional will be used with a coefficient   1.00000000E+00.
The functional has been described in the following articles:
[1] K. Okuno, Y. Shigeta, R. Kishi, H. Miyasaka, and M. Nakano.,  J. Photochem. Photobiol., A 235, 29 (2012); DOI: 10.1016/j.jphotochem.2012.03.003
[2] W. Park, A. Lashkaripour, K. Komarov, S. Lee, M. Huix-Rotllant, and C. H. Choi, J. Chem. Theory Comput., ??, ?? (2024); DOI: 10.1021/acs.jctc.4c00640
 
CAM-corrected functional is called
Yanai's notation of CAM parameters is used
The global hybrid part:                  5.00000000E-01
Additional long-range hybrid part:      -2.00000000E-01
Range-saparated factor:                  3.30000000E-01
 
     DFT Threshold         = 0.133E-08
   Step  CPU time (seconds):      0.773   Wall time (seconds):      0.086
   Total CPU time (seconds):      0.773   Wall time (seconds):      0.086

     SCF options
     ------------------
     SCF type = ROHF                 MaxIT =  1000
     MaxDIIS =     5                 Conv =   0.0000001000
     DIIS Type = c-DIIS
     vDIIS_cDIIS_Switch =  0.30000   vDIIS_vshift_Switch =  0.00300
     DIIS Reset Mod =    10          DIIS Reset Conv =   0.00500000
     VShift =  0.00000               VShift_cDIIS_Switch =  0.30000
     MOM =     F                     MOM_Switch =  0.00300


   Direct SCF iterations begin.
   =============================================================================================
    Iter         Energy            Delta E         Int Skip     DIIS Error     Shift     Method
   =============================================================================================
       1    -592.7492433124   -592.7492433124      50727611     0.58110379     0.000     SD
       2    -590.5289647370      2.2202785754      50596031     0.30514246     0.000     C-DIIS
       3    -589.5615614367      0.9674033003      50597925     0.31537104     0.000     C-DIIS
       4    -594.1634449851     -4.6018835484      50703255     0.11363861     0.000     C-DIIS
       5    -594.2899043402     -0.1264593551      50923706     0.09261590     0.000     C-DIIS
       6    -594.6391653676     -0.3492610274      51120567     0.01918992     0.000     C-DIIS
       7    -594.6619884298     -0.0228230623      51532246     0.00866195     0.000     C-DIIS
       8    -594.6692867643     -0.0072983344      51988394     0.00652969     0.000     C-DIIS
       9    -594.6719040090     -0.0026172447      52363185     0.00404520     0.000     C-DIIS
      10    -594.6730920707     -0.0011880617      53531247     0.00212980     0.000     C-DIIS
      11    -594.6740393409     -0.0009472702      53107567     0.00152397     0.000     C-DIIS
      12    -594.6743420636     -0.0003027227      54338610     0.00099152     0.000     C-DIIS
      13    -594.6744824065     -0.0001403429      53762348     0.00100198     0.000     C-DIIS
      14    -594.6745208895     -0.0000384830      57377349     0.00031419     0.000     C-DIIS
      15    -594.6745523439     -0.0000314544      56796688     0.00026533     0.000     C-DIIS
      16    -594.6745630141     -0.0000106702      59542004     0.00029075     0.000     C-DIIS
      17    -594.6745662936     -0.0000032795      59965063     0.00021167     0.000     C-DIIS
      18    -594.6745667550     -0.0000004613      70196242     0.00011019     0.000     C-DIIS
      19    -594.6745671510     -0.0000003960      66466118     0.00004528     0.000     C-DIIS
      20    -594.6745671759     -0.0000000249      74082762     0.00002740     0.000     C-DIIS
      21    -594.6745672252     -0.0000000493      75941111     0.00002002     0.000     C-DIIS
      22    -594.6745672437     -0.0000000185      77885814     0.00000956     0.000     C-DIIS
      23    -594.6745672550     -0.0000000113      79114108     0.00000769     0.000     C-DIIS
      24    -594.6745672570     -0.0000000021      80788294     0.00000458     0.000     C-DIIS
      25    -594.6745672594     -0.0000000023      82267452     0.00000283     0.000     C-DIIS
      26    -594.6745672623     -0.0000000029      81364702     0.00000257     0.000     C-DIIS
      27    -594.6745672605      0.0000000018      92001832     0.00000126     0.000     C-DIIS
      28    -594.6745672603      0.0000000001      96577607     0.00000163     0.000     C-DIIS
      29    -594.6745672544      0.0000000059      97966537     0.00000065     0.000     C-DIIS
      30    -594.6745672517      0.0000000027      98919250     0.00000036     0.000     C-DIIS
      31    -594.6745672523     -0.0000000006     116825861     0.00000024     0.000     C-DIIS
      32    -594.6745672395      0.0000000128     100119586     0.00000011     0.000     C-DIIS
      33    -594.6745672186      0.0000000210     113305687     0.00000012     0.000     C-DIIS
      34    -594.6745671940      0.0000000245     109496837     0.00000014     0.000     C-DIIS
      35    -594.6745671660      0.0000000280     123069679     0.00000015     0.000     C-DIIS
      36    -594.6745671888     -0.0000000228     139181485     0.00000011     0.000     C-DIIS
      37    -594.6745671756      0.0000000132     118953444     0.00000013     0.000     C-DIIS
      38    -594.6745671554      0.0000000202     116124504     0.00000012     0.000     C-DIIS
      39    -594.6745671256      0.0000000298     117909262     0.00000017     0.000     C-DIIS
      40    -594.6745670941      0.0000000314     113653273     0.00000021     0.000     C-DIIS
      41    -594.6745671109     -0.0000000167     102570299     0.00000019     0.000     C-DIIS
      42    -594.6745671085      0.0000000024     133502956     0.00000014     0.000     C-DIIS
      43    -594.6745670849      0.0000000236     119171107     0.00000015     0.000     C-DIIS
      44    -594.6745670450      0.0000000399     111622680     0.00000018     0.000     C-DIIS
      45    -594.6745670381      0.0000000069     125475868     0.00000018     0.000     C-DIIS
      46    -594.6745670469     -0.0000000089     128029472     0.00000022     0.000     C-DIIS
      47    -594.6745670713     -0.0000000243     116545846     0.00000021     0.000     C-DIIS
      48    -594.6745670301      0.0000000412     129791740     0.00000022     0.000     C-DIIS
      49    -594.6745670158      0.0000000143     118214391     0.00000028     0.000     C-DIIS
      50    -594.6745670122      0.0000000035     117148230     0.00000028     0.000     C-DIIS
      51    -594.6745669967      0.0000000155     115646914     0.00000022     0.000     C-DIIS
      52    -594.6745669840      0.0000000127     116519475     0.00000030     0.000     C-DIIS
      53    -594.6745669786      0.0000000054     122275528     0.00000039     0.000     C-DIIS
      54    -594.6745669652      0.0000000134     113278261     0.00000037     0.000     C-DIIS
      55    -594.6745669652     -0.0000000000     125041006     0.00000044     0.000     C-DIIS
      56    -594.6745669441      0.0000000211     115185510     0.00000043     0.000     C-DIIS
      57    -594.6745669077      0.0000000364     115839196     0.00000040     0.000     C-DIIS
      58    -594.6745668957      0.0000000120     116164613     0.00000040     0.000     C-DIIS
      59    -594.6745668633      0.0000000324     105910536     0.00000025     0.000     C-DIIS
      60    -594.6745668289      0.0000000344     107540161     0.00000021     0.000     C-DIIS
      61    -594.6745667943      0.0000000346     106911274     0.00000012     0.000     C-DIIS
      62    -594.6745667532      0.0000000411     109327732     0.00000007     0.000     C-DIIS
   ----------------------------------------------------------------
          SCF convergence achieved ....

 Final ROHF energy is     -594.6745667532 after  62 iterations


 DFT: XC energy              =       -49.3546130795
 DFT: total electron density =       101.9999841962
 DFT: number of electrons    =       102


          ===============================
          Molecular Orbitals and Energies
          ===============================

   -------------- Alpha Orbitals -------------

                          1                2                3                4                5
                  -14.7853714084   -10.6345108967   -10.6224749962   -10.6200176423   -10.6160174560
    1  C  1  S     -0.0000164544     0.0076341430    -0.9897174389    -0.0071515173    -0.0023868785
    2  C  1  S      0.0000502466     0.0003765534    -0.0445550557    -0.0008251341    -0.0007938658
    3  C  1  S      0.0006433471     0.0289862188     0.0540814976     0.0027309863     0.0009714637
    4  C  1  X      0.0001418559     0.0000281804     0.0014741717     0.0003093328     0.0004321709
    5  C  1  Y     -0.0000217848    -0.0004109760    -0.0001932654     0.0002659154     0.0000676649
    6  C  1  Z     -0.0001565700     0.0004511537    -0.0001966424    -0.0003415245     0.0000269805
    7  C  1  X     -0.0048450170    -0.0020624986    -0.0119233064    -0.0095024152    -0.0128256790
    8  C  1  Y      0.0043928130     0.0022245312     0.0019985126     0.0093021541     0.0095684910
    9  C  1  Z      0.0010645407    -0.0029565008     0.0013209831     0.0030399929     0.0008625479
   10  C  1 XX     -0.0000154376    -0.0001660557    -0.0022674068     0.0002452236    -0.0000497660
   11  C  1 YY      0.0000446035    -0.0016668042    -0.0016392080     0.0002650168     0.0002318348
   12  C  1 ZZ     -0.0000457058    -0.0005785820    -0.0009411431     0.0001030743     0.0000052333
   13  C  1 XY     -0.0000514379    -0.0000320057     0.0012430966    -0.0005629266    -0.0002730932
   14  C  1 XZ     -0.0000128309    -0.0000225846     0.0002830945     0.0002761333    -0.0000386730
   15  C  1 YZ     -0.0000065296     0.0009811747     0.0000687091    -0.0000469882     0.0000529771
   16  C  2  S      0.0000143547     0.9896733826     0.0080335233    -0.0083187412    -0.0084209162
   17  C  2  S      0.0011497902     0.0442991943    -0.0000133439     0.0016676062     0.0013798237
   18  C  2  S      0.0251024119    -0.0477055202    -0.0382125904     0.0309194529     0.0166675315
   19  C  2  X      0.0001470747    -0.0011253790     0.0003109925    -0.0001562861    -0.0002089613
   20  C  2  Y      0.0000987190     0.0001674519    -0.0006418657     0.0000033578    -0.0006592348
   21  C  2  Z     -0.0001155838    -0.0002482595    -0.0001095392     0.0009250087    -0.0002224456
   22  C  2  X      0.0108514981     0.0175462937    -0.0087700022     0.0125971672     0.0112295060
   23  C  2  Y      0.0083269506     0.0089829079    -0.0024829375     0.0074031455     0.0114037103
   24  C  2  Z     -0.0138076832    -0.0098201194     0.0102454422    -0.0232423372    -0.0053690491
   25  C  2 XX      0.0004411343     0.0020114360     0.0001798599    -0.0017131755    -0.0008280308
   26  C  2 YY      0.0002087602     0.0012211908     0.0018629761    -0.0002162930    -0.0005349206
   27  C  2 ZZ      0.0003883025     0.0017782182     0.0004808148     0.0002274223    -0.0001552289
   28  C  2 XY      0.0001470965     0.0006942654    -0.0002934490    -0.0000518808     0.0009182106
   29  C  2 XZ     -0.0002564673    -0.0016020415     0.0002233530    -0.0003310981     0.0006310177
   30  C  2 YZ     -0.0001571659    -0.0008198539    -0.0009421813    -0.0002637813    -0.0006312033
   31  C  3  S     -0.0000138401     0.0005281505    -0.0104483230     0.0003877927     0.0005783851
   32  C  3  S     -0.0005770782    -0.0004347063    -0.0009760863    -0.0010869307    -0.0008731545
   33  C  3  S      0.0003170392    -0.0053844227    -0.0161534220    -0.0124370369    -0.0092630639
   34  C  3  X     -0.0000279114    -0.0000911312     0.0007751662    -0.0000653815    -0.0001144450
   35  C  3  Y      0.0000430795     0.0001197722    -0.0000179713     0.0001503880     0.0001892914
   36  C  3  Z      0.0001701235    -0.0000475488    -0.0005367062     0.0003289045     0.0001368553
   37  C  3  X     -0.0005987154    -0.0010680238    -0.0046107258     0.0003556920    -0.0002514724
   38  C  3  Y      0.0006395829    -0.0004501775     0.0000240316    -0.0010367099    -0.0027122347
   39  C  3  Z     -0.0001004090    -0.0013137649     0.0036848487     0.0020265429     0.0001519526
   40  C  3 XX     -0.0001378324    -0.0001326653     0.0008943752    -0.0002043808    -0.0000621700
   41  C  3 YY     -0.0000421473     0.0000539860    -0.0001110765    -0.0000397208     0.0001170808
   42  C  3 ZZ     -0.0000538548     0.0002676078     0.0012316365     0.0001351130     0.0000070243
   43  C  3 XY     -0.0000234189     0.0001390026    -0.0000186528    -0.0000728205    -0.0000428560
   44  C  3 XZ      0.0000058301    -0.0000892795    -0.0010908807     0.0000727870     0.0000770558
   45  C  3 YZ     -0.0000484536    -0.0003735676     0.0002879120    -0.0003121191    -0.0003761125
   46  C  4  S     -0.0000096867     0.0005852223    -0.0088114409     0.0098835028    -0.0002610499
   47  C  4  S     -0.0003800041     0.0002460217    -0.0017494788    -0.0004276470    -0.0012015079
   48  C  4  S      0.0007426995    -0.0092686032    -0.0151828624     0.0275420420    -0.0043773018
   49  C  4  X     -0.0000800779     0.0001093935     0.0005567078    -0.0001963265    -0.0003907276
   50  C  4  Y      0.0000482604     0.0003892075    -0.0001482941    -0.0006349723     0.0001651251
   51  C  4  Z     -0.0001436243    -0.0001455710    -0.0000379377     0.0002352089     0.0000319127
   52  C  4  X      0.0002634629    -0.0020187026    -0.0052690624     0.0020802704     0.0003490511
   53  C  4  Y      0.0008662575    -0.0000555050     0.0015390296     0.0100640655     0.0003843696
   54  C  4  Z     -0.0003415372     0.0010385237     0.0030543981    -0.0013487302     0.0008424605
   55  C  4 XX     -0.0000578612     0.0001257446     0.0018356708    -0.0004059322    -0.0002166957
   56  C  4 YY      0.0000072458     0.0003669178    -0.0000935982    -0.0016034004     0.0003206379
   57  C  4 ZZ     -0.0000699686     0.0001413060     0.0001474993    -0.0006776123    -0.0000323321
   58  C  4 XY      0.0000781572     0.0004499161     0.0003596280     0.0002545813     0.0001523605
   59  C  4 XZ     -0.0000183621    -0.0002086275     0.0003307408    -0.0001724062    -0.0000026022
   60  C  4 YZ     -0.0000380557    -0.0000085300    -0.0000055840     0.0009390874     0.0001035252
   61  C  5  S     -0.0000004860     0.0076878316    -0.0069616315     0.9884166459    -0.0503496701
   62  C  5  S      0.0009845485     0.0016855660    -0.0010574363     0.0457367548    -0.0007254786
   63  C  5  S     -0.0053459652     0.0200999601     0.0073293887    -0.0701954499     0.0241393426
   64  C  5  X      0.0002105692    -0.0004273696    -0.0004254670     0.0024349950     0.0001143717
   65  C  5  Y     -0.0000687459    -0.0000985086     0.0003495579     0.0000178839    -0.0006810770
   66  C  5  Z      0.0000707692     0.0003483923    -0.0003073602     0.0015552288    -0.0005555162
   67  C  5  X     -0.0014981543     0.0064365101     0.0012820850    -0.0136254514     0.0019567988
   68  C  5  Y     -0.0001810403    -0.0005186590    -0.0001147915     0.0031650791     0.0040477211
   69  C  5  Z     -0.0005239754    -0.0020799798    -0.0013752782    -0.0140051432     0.0054295906
   70  C  5 XX      0.0000580680    -0.0017244925    -0.0004110916     0.0011361009    -0.0000413048
   71  C  5 YY      0.0001022078    -0.0001629887    -0.0001878189     0.0009458389    -0.0010055843
   72  C  5 ZZ      0.0001010578     0.0000769377    -0.0002962367     0.0014242268    -0.0005547503
   73  C  5 XY     -0.0000308511    -0.0003266246     0.0004572120    -0.0000134607    -0.0005555609
   74  C  5 XZ      0.0000611152    -0.0002289453    -0.0003436881     0.0009225234    -0.0004986170
   75  C  5 YZ     -0.0000077299    -0.0001326361     0.0000440246    -0.0001021897    -0.0010297439
   76  C  6  S     -0.0000085215     0.0086773399    -0.0026835303     0.0500308667     0.9884064041
   77  C  6  S      0.0003655964     0.0018925931    -0.0001252669     0.0036419557     0.0451058034
   78  C  6  S      0.0043318371     0.0095385081     0.0020803270     0.0245426866    -0.0646687995
   79  C  6  X      0.0001389182    -0.0006359749    -0.0000528872     0.0008613870     0.0007700271
   80  C  6  Y     -0.0001890815     0.0001041726     0.0002760936     0.0001365146    -0.0024190608
   81  C  6  Z     -0.0000172084     0.0002899717    -0.0000349185     0.0001817105    -0.0009199419
   82  C  6  X     -0.0006245929     0.0040584450     0.0005227321    -0.0023828375    -0.0019664335
   83  C  6  Y     -0.0028493626    -0.0006485195     0.0024400279    -0.0099543378     0.0136552727
   84  C  6  Z      0.0007629090    -0.0013062142     0.0004693650    -0.0017125291     0.0005658132
   85  C  6 XX     -0.0000551188    -0.0008690910     0.0000564196    -0.0001723476     0.0005540258
   86  C  6 YY      0.0001212143    -0.0002725356    -0.0005223926    -0.0004342821     0.0017223847
   87  C  6 ZZ      0.0000072545    -0.0004936229     0.0001215515    -0.0007134947     0.0012977733
   88  C  6 XY     -0.0000460291     0.0007512361     0.0003414557    -0.0007470269    -0.0002383271
   89  C  6 XZ      0.0000692542     0.0007767706    -0.0000723311    -0.0004792494    -0.0000286806
   90  C  6 YZ     -0.0000173963    -0.0007510262    -0.0000124650    -0.0010288026     0.0002130362
   91  C  7  S     -0.0000050289     0.0000296271    -0.0001054072     0.0002080750     0.0076621620
   92  C  7  S      0.0001299230    -0.0011832555     0.0009250069    -0.0011113784     0.0002149938
   93  C  7  S     -0.0030016951     0.0052588577    -0.0016727502     0.0010613075     0.0237108712
   94  C  7  X      0.0000169949    -0.0001228283     0.0000984211     0.0001178804    -0.0000223712
   95  C  7  Y     -0.0000576124     0.0000175953    -0.0000747266    -0.0001026116    -0.0004125727
   96  C  7  Z     -0.0000306827     0.0000687063    -0.0000683857     0.0002833081     0.0010034367
   97  C  7  X      0.0003670582     0.0023914565    -0.0014371337    -0.0005940918     0.0013786087
   98  C  7  Y      0.0005933883    -0.0021363538    -0.0006100990    -0.0026675320    -0.0013374775
   99  C  7  Z      0.0013845476    -0.0018185107     0.0015896418    -0.0001437678    -0.0085558877
  100  C  7 XX      0.0000170360    -0.0001855114     0.0001868913    -0.0002755130     0.0000060292
  101  C  7 YY      0.0000104086    -0.0001859491     0.0001567945    -0.0000846112    -0.0005098295
  102  C  7 ZZ     -0.0000133857     0.0001399124    -0.0001068159     0.0000013486    -0.0016410122
  103  C  7 XY      0.0000155969    -0.0001517474     0.0000201998     0.0000554796     0.0000108445
  104  C  7 XZ     -0.0000461006    -0.0002018561     0.0002623962    -0.0000632480    -0.0000154053
  105  C  7 YZ     -0.0000073099     0.0002466979    -0.0001733196     0.0003122810     0.0009545435
  106  C  8  S      0.0001953778     0.0124590452    -0.0017752106    -0.0018839250    -0.0050099143
  107  C  8  S      0.0020926680     0.0014815059    -0.0012168029     0.0003488842    -0.0003296248
  108  C  8  S      0.0032028301     0.0078415316     0.0152483752    -0.0205562016    -0.0110756386
  109  C  8  X     -0.0015035484     0.0011401025    -0.0000814495     0.0005320347     0.0001774316
  110  C  8  Y     -0.0009042617     0.0007703811    -0.0002305894     0.0002045243    -0.0000288188
  111  C  8  Z      0.0014782639    -0.0013187550     0.0000521189    -0.0000825191    -0.0002980594
  112  C  8  X      0.0256549934     0.0094171706    -0.0141238323     0.0155775325     0.0070049514
  113  C  8  Y      0.0158012573     0.0066334686    -0.0086843163     0.0113407358     0.0051176423
  114  C  8  Z     -0.0255282111    -0.0119100041     0.0140227606    -0.0161816138    -0.0090396611
  115  C  8 XX     -0.0001262280    -0.0013579664    -0.0001743855    -0.0001464994    -0.0000838243
  116  C  8 YY      0.0004842789    -0.0005151356    -0.0001288638    -0.0002663931     0.0001098179
  117  C  8 ZZ     -0.0001774830    -0.0016822682    -0.0001685988     0.0001274334    -0.0003263699
  118  C  8 XY     -0.0007948962    -0.0010849507     0.0001409415    -0.0001668444    -0.0000487580
  119  C  8 XZ      0.0012436316     0.0019929940     0.0000979914     0.0002013156    -0.0000463205
  120  C  8 YZ      0.0007574870     0.0013705621    -0.0000154404     0.0000217314     0.0000832720
  121  N  9  S     -0.9881474299    -0.0000447981     0.0000077349    -0.0000119749    -0.0000087566
  122  N  9  S      0.0463637407     0.0021228821    -0.0004991766     0.0005770515     0.0002811014
  123  N  9  S     -0.0523900406    -0.0199372425     0.0133351056    -0.0143609367    -0.0068318826
  124  N  9  X      0.0025824733     0.0008334020     0.0000047627     0.0001400726     0.0001380342
  125  N  9  Y      0.0016924281     0.0005065760    -0.0000195644    -0.0000039685     0.0000057110
  126  N  9  Z     -0.0027161922    -0.0007368006     0.0000111476    -0.0001121220    -0.0000198170
  127  N  9  X      0.0085412733     0.0040371369    -0.0020480050     0.0025839188     0.0015063072
  128  N  9  Y      0.0058021554     0.0024117321    -0.0015884234     0.0010778691     0.0005389803
  129  N  9  Z     -0.0092254294    -0.0033929958     0.0023146118    -0.0023869988    -0.0008489929
  130  N  9 XX     -0.0030064409     0.0007037001    -0.0001153470     0.0000647086     0.0000402343
  131  N  9 YY     -0.0033972213     0.0005571400    -0.0000754820     0.0001640358     0.0000831700
  132  N  9 ZZ     -0.0029867582     0.0007582308    -0.0000915956     0.0001803608     0.0000830017
  133  N  9 XY      0.0004716147     0.0002003472     0.0000590904    -0.0000149694     0.0000148822
  134  N  9 XZ     -0.0007442504    -0.0003427254    -0.0000521917     0.0000133987     0.0000250334
  135  N  9 YZ     -0.0004637278    -0.0002330577    -0.0000750300    -0.0000214995    -0.0000292121
  136  C 10  S     -0.0000113651    -0.0001147785    -0.0037660086     0.0004698311     0.0004507086
  137  C 10  S      0.0003607509    -0.0001504586     0.0009384273     0.0007191576     0.0002836613
  138  C 10  S      0.0028857347    -0.0005678297    -0.0281567359     0.0076749264     0.0131920418
  139  C 10  X     -0.0000178648    -0.0001631454    -0.0009658637    -0.0001587189    -0.0000082630
  140  C 10  Y      0.0000206027    -0.0000789762     0.0005571031     0.0001972231    -0.0000198201
  141  C 10  Z     -0.0000490320     0.0001710035     0.0000243750    -0.0001115501     0.0000088165
  142  C 10  X     -0.0015759643     0.0062633080    -0.0047237927    -0.0035397672    -0.0042406986
  143  C 10  Y      0.0030371883    -0.0034244851     0.0143851185     0.0009886254     0.0062533013
  144  C 10  Z      0.0001240690    -0.0006798107     0.0007616410     0.0005979987     0.0006816527
  145  C 10 XX      0.0001007923     0.0000294166     0.0016255454     0.0000990320     0.0001328398
  146  C 10 YY      0.0000304109    -0.0001010326     0.0013035184     0.0001719906     0.0001574126
  147  C 10 ZZ      0.0000461620    -0.0000386492     0.0003441773     0.0001152562    -0.0000367249
  148  C 10 XY     -0.0000259769     0.0000507994    -0.0013633431     0.0000384221    -0.0000728908
  149  C 10 XZ     -0.0000224481    -0.0001427557    -0.0001708985     0.0000470015    -0.0000219892
  150  C 10 YZ     -0.0000100302    -0.0000331888     0.0000607462    -0.0000090726     0.0000335251
  151  C 11  S     -0.0000069300    -0.0000526594    -0.0003390775     0.0001311622     0.0000884152
  152  C 11  S      0.0001770268     0.0001326206    -0.0000121322     0.0001695936     0.0000945867
  153  C 11  S     -0.0004565493    -0.0083051948     0.0162658179    -0.0010790895    -0.0004418543
  154  C 11  X     -0.0000568726     0.0001686596    -0.0001520416     0.0000380321    -0.0000758602
  155  C 11  Y      0.0000193876    -0.0000074844     0.0002556388    -0.0000415758    -0.0000400594
  156  C 11  Z     -0.0001029700    -0.0000506158     0.0001497654     0.0000223575     0.0000371561
  157  C 11  X      0.0008390954    -0.0004640847     0.0030756129    -0.0012798304     0.0025877218
  158  C 11  Y     -0.0004128980     0.0037270362    -0.0118045538     0.0005776502    -0.0012711613
  159  C 11  Z      0.0003668923     0.0003633999    -0.0009588825    -0.0002298504    -0.0003683614
  160  C 11 XX     -0.0000231912    -0.0000603808    -0.0002605174    -0.0000210550    -0.0000844970
  161  C 11 YY      0.0000570681    -0.0000900392    -0.0000930209     0.0000208878     0.0000804759
  162  C 11 ZZ      0.0000296938     0.0000685545     0.0000295654    -0.0000106029    -0.0000425641
  163  C 11 XY     -0.0000057017     0.0000437560    -0.0000798180     0.0000067360    -0.0000517855
  164  C 11 XZ      0.0000044598    -0.0000176507     0.0000421404     0.0000311693     0.0000087834
  165  C 11 YZ      0.0000154309    -0.0000374571     0.0000069529     0.0000053315     0.0000145997
  166  C 12  S     -0.0000080090     0.0000629564    -0.0000206433     0.0001065404     0.0002597449
  167  C 12  S      0.0000200378     0.0001134085     0.0003008372     0.0001194620     0.0003443121
  168  C 12  S      0.0012421673    -0.0024020572     0.0271078141    -0.0024086032    -0.0007039947
  169  C 12  X      0.0000218569    -0.0000769298    -0.0003564647    -0.0000162607     0.0000608030
  170  C 12  Y     -0.0000244727     0.0001081120     0.0003314380    -0.0000490154     0.0000571743
  171  C 12  Z     -0.0000088042    -0.0000313422    -0.0000389355    -0.0000154189     0.0000013047
  172  C 12  X      0.0003738605    -0.0016087662     0.0129375946     0.0001308386     0.0003535923
  173  C 12  Y      0.0013809307    -0.0011353505     0.0041558807    -0.0005870373     0.0002443467
  174  C 12  Z      0.0000310311     0.0003392448    -0.0003767781    -0.0001206663    -0.0001033682
  175  C 12 XX      0.0000072831     0.0000157718    -0.0000299155     0.0000387228     0.0000834444
  176  C 12 YY      0.0000162160     0.0000673607    -0.0000245113    -0.0000680639    -0.0000237356
  177  C 12 ZZ     -0.0000448154     0.0000918872     0.0000787987    -0.0000105581     0.0000139569
  178  C 12 XY      0.0000355500    -0.0001029814    -0.0001107087    -0.0000248597     0.0000217805
  179  C 12 XZ     -0.0000057988     0.0000056433     0.0000127544    -0.0000153218    -0.0000120339
  180  C 12 YZ     -0.0000069173     0.0000277793    -0.0000274930    -0.0000240530    -0.0000092623
  181  C 13  S     -0.0000042900    -0.0000173436    -0.0001656003     0.0000255963     0.0000264761
  182  C 13  S      0.0000130480     0.0000418272     0.0000495697    -0.0000483427    -0.0001057067
  183  C 13  S     -0.0000461961     0.0027424662    -0.0203231007     0.0012011178     0.0003458509
  184  C 13  X      0.0000143834     0.0000192653     0.0001845996     0.0000067710     0.0000039275
  185  C 13  Y     -0.0000072746     0.0000102079    -0.0001483759    -0.0000105127    -0.0000449150
  186  C 13  Z      0.0000093936     0.0000138600    -0.0000091483     0.0000041296    -0.0000007401
  187  C 13  X     -0.0006370731     0.0009385655    -0.0005809972     0.0002537819    -0.0003608999
  188  C 13  Y     -0.0000368763     0.0007783726    -0.0083050717     0.0005360828     0.0008109678
  189  C 13  Z     -0.0000258502    -0.0001854057    -0.0000861009     0.0000218336     0.0000639540
  190  C 13 XX      0.0000039079     0.0000019139    -0.0000855270    -0.0000023550    -0.0000269687
  191  C 13 YY      0.0000143100    -0.0000219458    -0.0000698088    -0.0000020518     0.0000119961
  192  C 13 ZZ     -0.0000228021     0.0000306145     0.0000374101    -0.0000332487    -0.0000667570
  193  C 13 XY     -0.0000112273     0.0000360694     0.0000923325     0.0000055431    -0.0000063198
  194  C 13 XZ     -0.0000033985     0.0000089215     0.0000209974    -0.0000030965    -0.0000038254
  195  C 13 YZ     -0.0000031570    -0.0000158689    -0.0000070474     0.0000001730     0.0000023966
  196  C 14  S     -0.0000031798     0.0000129970    -0.0001013336     0.0000234970    -0.0000173175
  197  C 14  S     -0.0000101601     0.0001082300    -0.0003092375     0.0000271942    -0.0000948678
  198  C 14  S      0.0005206052    -0.0032635387     0.0136676038    -0.0009590620    -0.0007093910
  199  C 14  X      0.0000068759    -0.0000452366     0.0000071847     0.0000048810     0.0000523035
  200  C 14  Y     -0.0000114949    -0.0000005464    -0.0000519761    -0.0000116128    -0.0000268281
  201  C 14  Z      0.0000002954    -0.0000031762     0.0000030491     0.0000053280     0.0000024942
  202  C 14  X     -0.0001966463     0.0016474134    -0.0052156861     0.0005637000    -0.0004519700
  203  C 14  Y     -0.0000988692    -0.0005802940     0.0031615932    -0.0000594365    -0.0005105055
  204  C 14  Z      0.0000768168     0.0000007074     0.0001914298    -0.0000812559    -0.0000324979
  205  C 14 XX      0.0000070694    -0.0000007435    -0.0000041050    -0.0000013157    -0.0000081897
  206  C 14 YY      0.0000082676     0.0000088603    -0.0000259958     0.0000022413    -0.0000196381
  207  C 14 ZZ     -0.0000250965     0.0000463446    -0.0000657747    -0.0000140107    -0.0000531341
  208  C 14 XY      0.0000101078    -0.0000115317     0.0000784142    -0.0000066110     0.0000059810
  209  C 14 XZ      0.0000001405    -0.0000027048    -0.0000067884    -0.0000014912    -0.0000014152
  210  C 14 YZ      0.0000060449     0.0000015035    -0.0000173104    -0.0000042744    -0.0000036282
  211  C 15  S     -0.0000057190    -0.0000063790    -0.0002176862     0.0000518484     0.0000025943
  212  C 15  S     -0.0000897715    -0.0000971123    -0.0002153950    -0.0000085217    -0.0000868613
  213  C 15  S     -0.0002369695     0.0060028898    -0.0175403618     0.0018315748    -0.0012589332
  214  C 15  X      0.0000458344    -0.0000467926     0.0001627670    -0.0000021305     0.0000492422
  215  C 15  Y     -0.0000335821     0.0000323486    -0.0000724174     0.0000043069    -0.0000024967
  216  C 15  Z      0.0000097570     0.0000058204    -0.0000479565    -0.0000041215    -0.0000080000
  217  C 15  X     -0.0002668246    -0.0025136638     0.0069129737    -0.0009185338     0.0001588146
  218  C 15  Y     -0.0000557564     0.0007683961    -0.0005398781     0.0004991201    -0.0014811188
  219  C 15  Z     -0.0001878872     0.0000203621    -0.0000380818     0.0001704361     0.0000617683
  220  C 15 XX      0.0000063009     0.0000344506    -0.0000898376     0.0000206595    -0.0000147327
  221  C 15 YY     -0.0000351951     0.0000175742    -0.0000587516     0.0000074251    -0.0000246232
  222  C 15 ZZ     -0.0000504137    -0.0000220781    -0.0000115815    -0.0000321603    -0.0000416093
  223  C 15 XY     -0.0000047644    -0.0000653222     0.0000511166    -0.0000096285     0.0000343950
  224  C 15 XZ      0.0000225861     0.0000100061    -0.0000267445    -0.0000136417    -0.0000088144
  225  C 15 YZ     -0.0000127225    -0.0000027793     0.0000116062     0.0000089842     0.0000045087
  226  H 16  S      0.0000640807     0.0002365978     0.0004252107     0.0002343955     0.0001048606
  227  H 16  S      0.0001743863     0.0012528199     0.0009124438     0.0010157671     0.0005949098
  228  H 17  S      0.0000762828     0.0002684702     0.0009109814    -0.0000277490     0.0003035734
  229  H 17  S      0.0001924742     0.0010773145     0.0020415037    -0.0004694516     0.0010368408
  230  H 18  S      0.0001432949    -0.0009898213    -0.0003146367    -0.0033730996    -0.0003062405
  231  H 18  S      0.0000432778    -0.0023793122    -0.0011377026     0.0063784664    -0.0018855082
  232  H 19  S      0.0002723651    -0.0002926046    -0.0002490540     0.0000744334    -0.0025047932
  233  H 19  S      0.0000451313    -0.0009107280    -0.0013929966     0.0005708439     0.0075056343
  234  H 20  S      0.0001001721     0.0001274896    -0.0000943209    -0.0004339561    -0.0003825353
  235  H 20  S      0.0001231644     0.0008394705    -0.0007351418    -0.0002478307     0.0001077305
  236  H 21  S     -0.0000034490    -0.0005919247     0.0003987362     0.0001213943    -0.0004451665
  237  H 21  S     -0.0003619761    -0.0006813547     0.0006394842     0.0004527708    -0.0002388826
  238  H 22  S      0.0001585782    -0.0002579982     0.0011948036    -0.0000348959     0.0002562386
  239  H 22  S     -0.0007537563    -0.0001359814     0.0018580953     0.0002953836    -0.0001435934
  240  H 23  S      0.0000445441    -0.0000798960     0.0012441649     0.0000591635     0.0001181621
  241  H 23  S      0.0002183357    -0.0005255810     0.0016365984     0.0003898951     0.0001629851
  242  H 24  S     -0.0000306684     0.0000356513    -0.0004101326     0.0000348144     0.0000909026
  243  H 24  S     -0.0000043160    -0.0000322583    -0.0005120890     0.0000722779     0.0003022751
  244  H 25  S     -0.0000097443    -0.0001194833     0.0003690580    -0.0000363181     0.0000358564
  245  H 25  S     -0.0000010069    -0.0001996245     0.0003859484    -0.0000069126     0.0001255942
  246  H 26  S      0.0000124760     0.0000742719    -0.0002347384     0.0000357723     0.0000916825
  247  H 26  S      0.0002360128    -0.0000317778    -0.0001973564     0.0000625447     0.0003660194

                          6                7                8                9               10
                  -10.6144952804   -10.6084699948   -10.6070077741   -10.5961937412   -10.5814547107
    1  C  1  S     -0.0019281204    -0.0102881655     0.0094746540     0.0000431618    -0.0040249219
    2  C  1  S      0.0012293160     0.0017291948    -0.0012557569    -0.0007733719    -0.0024151432
    3  C  1  S     -0.0200958903     0.0234258257    -0.0022638752     0.0037039744     0.0173752857
    4  C  1  X     -0.0003505195    -0.0001618238     0.0005013760     0.0000528414     0.0002901811
    5  C  1  Y      0.0000076770     0.0004845005     0.0001277405    -0.0001035022     0.0002725670
    6  C  1  Z      0.0002610136     0.0004945487     0.0006684037     0.0000526832    -0.0003061119
    7  C  1  X      0.0017796153     0.0109695480    -0.0143165730    -0.0000720857    -0.0344172731
    8  C  1  Y     -0.0066565482    -0.0140899329     0.0009076995     0.0012481843     0.0314031839
    9  C  1  Z     -0.0013591499    -0.0084051927    -0.0064361326     0.0017034878     0.0021850226
   10  C  1 XX      0.0001526253    -0.0017111761     0.0006262181    -0.0001218504    -0.0017670480
   11  C  1 YY      0.0003150199     0.0001734803    -0.0001042525     0.0000835682    -0.0012973808
   12  C  1 ZZ     -0.0001260800    -0.0002946946     0.0010414950    -0.0000332089    -0.0002869755
   13  C  1 XY     -0.0001369121    -0.0004309500    -0.0000490298    -0.0001128389     0.0014392847
   14  C  1 XZ      0.0001326843     0.0000374239    -0.0010580417    -0.0002452757     0.0001813541
   15  C  1 YZ     -0.0000120106     0.0000702884    -0.0000090255     0.0001662725    -0.0003286525
   16  C  2  S     -0.0129416454    -0.0003525423     0.0003744384     0.0000511103     0.0001704610
   17  C  2  S     -0.0018046636    -0.0004862346     0.0007607121    -0.0008232309     0.0011611707
   18  C  2  S      0.0823377064    -0.0042024645     0.0078735278     0.0091837372    -0.0006536156
   19  C  2  X     -0.0008887502     0.0002970485    -0.0003555117     0.0000166030    -0.0011323805
   20  C  2  Y     -0.0009772101    -0.0002836930    -0.0001869632     0.0000480668     0.0002719298
   21  C  2  Z      0.0014149882     0.0000184854     0.0000246542    -0.0000009608     0.0005297352
   22  C  2  X      0.0141300385    -0.0070183019     0.0148351773     0.0017597589     0.0305517200
   23  C  2  Y      0.0072981703    -0.0020837744     0.0078729914     0.0033916057     0.0194131349
   24  C  2  Z     -0.0154606590     0.0085441692    -0.0113191982    -0.0011751613    -0.0317016824
   25  C  2 XX     -0.0015226243     0.0001462177     0.0001066643    -0.0000943547     0.0001827591
   26  C  2 YY     -0.0008691824     0.0003182130    -0.0000725223    -0.0002172365    -0.0001125572
   27  C  2 ZZ     -0.0019084606     0.0002470492    -0.0002133943     0.0002456758     0.0001646476
   28  C  2 XY     -0.0010289226     0.0005448329    -0.0001201980    -0.0001172613    -0.0000099678
   29  C  2 XZ      0.0014511363    -0.0003036799     0.0001936988    -0.0002455597    -0.0000923860
   30  C  2 YZ      0.0007830303    -0.0001580586     0.0000304968     0.0000031055    -0.0001034368
   31  C  3  S     -0.0003392457     0.1245503979    -0.9817317343    -0.0136850710     0.0012571586
   32  C  3  S     -0.0009680214     0.0068510705    -0.0454502776     0.0002257526    -0.0026460172
   33  C  3  S      0.0192715824     0.0211787891     0.0718462290     0.0068792690    -0.0115102276
   34  C  3  X      0.0001389549     0.0007769458    -0.0004977134     0.0001717509    -0.0008396817
   35  C  3  Y     -0.0000604678     0.0001504757    -0.0005748679    -0.0009577591     0.0001221872
   36  C  3  Z     -0.0001370492    -0.0000895787     0.0026010130    -0.0002750819     0.0009257695
   37  C  3  X      0.0017012359    -0.0029605261    -0.0014462420    -0.0008337660     0.0001166762
   38  C  3  Y      0.0050704914     0.0011117305     0.0092268441     0.0023202556    -0.0050654977
   39  C  3  Z     -0.0061514847    -0.0082889346    -0.0145110665     0.0044631627     0.0053491115
   40  C  3 XX     -0.0001770553    -0.0002696523    -0.0007185950    -0.0000731486    -0.0002912559
   41  C  3 YY     -0.0000281325     0.0002376793    -0.0013076555    -0.0019071290    -0.0005080744
   42  C  3 ZZ      0.0000155035    -0.0010617093    -0.0018975210    -0.0002429698    -0.0004219298
   43  C  3 XY      0.0000715362    -0.0001926508     0.0000877668     0.0003986513    -0.0003085463
   44  C  3 XZ     -0.0001572745    -0.0009093476     0.0000862528     0.0000942434     0.0000515482
   45  C  3 YZ     -0.0000484494    -0.0006114055     0.0000484657    -0.0005146568     0.0000256754
   46  C  4  S      0.0026986006     0.9817734589     0.1248768832     0.0005118005     0.0010638032
   47  C  4  S      0.0012024333     0.0456776893     0.0048225441    -0.0010726869    -0.0028184334
   48  C  4  S     -0.0081451106    -0.0699416155    -0.0403995863     0.0037265122    -0.0024220753
   49  C  4  X      0.0003232187     0.0022982226     0.0000430380    -0.0000633169    -0.0010685114
   50  C  4  Y      0.0001195077     0.0014773011     0.0003158599    -0.0001742322    -0.0000058973
   51  C  4  Z     -0.0002459853     0.0006228730     0.0008248840     0.0001461748    -0.0000991944
   52  C  4  X     -0.0017208830    -0.0126408221    -0.0072881395     0.0015167947    -0.0027534114
   53  C  4  Y     -0.0034574595    -0.0155012562    -0.0058093862     0.0023605234     0.0001317941
   54  C  4  Z     -0.0015393680    -0.0039409490    -0.0078175736     0.0012954783     0.0000126325
   55  C  4 XX      0.0002090264     0.0010804421     0.0001445232    -0.0001957155    -0.0005179840
   56  C  4 YY      0.0001770732     0.0015579315     0.0001466086     0.0000144389    -0.0002778564
   57  C  4 ZZ      0.0001150168     0.0007648005     0.0017200860    -0.0000234695    -0.0004235345
   58  C  4 XY     -0.0000673919     0.0006651456     0.0002689082    -0.0000529950    -0.0000871563
   59  C  4 XZ      0.0000611176     0.0003119955     0.0008221234     0.0001264854    -0.0000203471
   60  C  4 YZ      0.0000091041     0.0001464445     0.0002845165     0.0002108230     0.0000990440
   61  C  5  S      0.0014573395    -0.0102242803    -0.0008694970     0.0001770415    -0.0004813303
   62  C  5  S     -0.0005992434    -0.0013778619     0.0010294578    -0.0008476805     0.0023128194
   63  C  5  S     -0.0018175631     0.0318192609     0.0095536516     0.0021285436    -0.0002822397
   64  C  5  X     -0.0005249428    -0.0003023611     0.0003013607    -0.0000850486     0.0006756965
   65  C  5  Y     -0.0004024992     0.0005835669    -0.0000314881     0.0002088474     0.0001276210
   66  C  5  Z      0.0002696259    -0.0003990851    -0.0001915006    -0.0000082067     0.0001515479
   67  C  5  X     -0.0007974027     0.0048228639     0.0011946677     0.0011095498     0.0007091682
   68  C  5  Y     -0.0011662097    -0.0063605185    -0.0015142988     0.0003516112     0.0011422475
   69  C  5  Z      0.0033324481     0.0084099327     0.0009239753     0.0023812755    -0.0013604020
   70  C  5 XX     -0.0001226730    -0.0003696541     0.0001556690    -0.0002057441     0.0004336848
   71  C  5 YY     -0.0002462532    -0.0017730152    -0.0001126763    -0.0001440149     0.0002056232
   72  C  5 ZZ     -0.0000698581    -0.0005968397    -0.0003698145     0.0002039208     0.0003205549
   73  C  5 XY     -0.0000104745    -0.0000557226     0.0001155679     0.0001206040     0.0002484817
   74  C  5 XZ      0.0003338241    -0.0000059793    -0.0001191490     0.0000589294    -0.0000131505
   75  C  5 YZ     -0.0000112620     0.0009037721     0.0001781496     0.0000867497     0.0000429254
   76  C  6  S      0.0049355619    -0.0003575794     0.0006663568    -0.0079275524    -0.0005193365
   77  C  6  S     -0.0005765588    -0.0009638260     0.0007569588     0.0006740585     0.0015762554
   78  C  6  S     -0.0038029978    -0.0134224651     0.0083162221     0.0060953032     0.0142324071
   79  C  6  X     -0.0004018179    -0.0000466045     0.0001717312     0.0000355609     0.0004968073
   80  C  6  Y     -0.0000682687     0.0001475624     0.0000575745     0.0002620624    -0.0006141217
   81  C  6  Z      0.0006480965     0.0002593789    -0.0001100625    -0.0009804729    -0.0003769070
   82  C  6  X     -0.0008074917     0.0005094114     0.0004735703    -0.0011255889     0.0035447729
   83  C  6  Y      0.0006400521     0.0033043097    -0.0023899279     0.0022413872    -0.0067101170
   84  C  6  Z      0.0003129655     0.0000789442     0.0026410558     0.0045968226    -0.0001759973
   85  C  6 XX     -0.0002783490    -0.0001665107     0.0000033883     0.0000012615     0.0002714658
   86  C  6 YY      0.0001218181     0.0003237205    -0.0002919667    -0.0003117573     0.0003234325
   87  C  6 ZZ     -0.0003134558    -0.0001837659     0.0001683851    -0.0018632987     0.0002102339
   88  C  6 XY     -0.0001205001     0.0000201574    -0.0000454350    -0.0000319270    -0.0003086735
   89  C  6 XZ     -0.0001123238     0.0000125166    -0.0000235152     0.0001484562     0.0000686053
   90  C  6 YZ      0.0001019434    -0.0000292652     0.0002120354     0.0007325010     0.0000860794
   91  C  7  S      0.0006837499     0.0011752265    -0.0133683742     0.9895408445    -0.0003314679
   92  C  7  S      0.0007453579    -0.0009470788    -0.0005596301     0.0434869384     0.0001647993
   93  C  7  S     -0.0085258001     0.0034428426    -0.0262635228    -0.0478411481    -0.0002897074
   94  C  7  X      0.0002346594     0.0000677236     0.0001621922     0.0002166801     0.0002101989
   95  C  7  Y      0.0002293140     0.0004088307    -0.0009511824    -0.0005209013    -0.0002562249
   96  C  7  Z     -0.0002647175     0.0001052564    -0.0001826108    -0.0010982837     0.0000917139
   97  C  7  X     -0.0027058336    -0.0012134138    -0.0017376874    -0.0004123508    -0.0020795130
   98  C  7  Y      0.0028329579     0.0003485325     0.0073629058     0.0013781212    -0.0011640591
   99  C  7  Z      0.0025494127    -0.0028550026     0.0065354775     0.0026246549     0.0004720255
  100  C  7 XX      0.0001666249    -0.0002409140    -0.0000013745     0.0003923775     0.0000625820
  101  C  7 YY      0.0000720507    -0.0004417837     0.0019883903     0.0005296183     0.0001819880
  102  C  7 ZZ      0.0001212243     0.0001639215     0.0000935331     0.0007146957    -0.0000082086
  103  C  7 XY     -0.0000073975    -0.0000095808    -0.0003140042    -0.0000421806     0.0000763802
  104  C  7 XZ     -0.0000432584     0.0000447988    -0.0000369382    -0.0000835644    -0.0000700507
  105  C  7 YZ     -0.0001976299     0.0001351994     0.0001860372     0.0001150024     0.0000076214
  106  C  8  S      0.9894200807    -0.0026508726    -0.0006302109    -0.0006435868     0.0004417966
  107  C  8  S      0.0483686345     0.0005906978     0.0004199711     0.0006816485     0.0005727345
  108  C  8  S     -0.0283026595     0.0067244861    -0.0134677122    -0.0032857226    -0.0247642415
  109  C  8  X      0.0000596287    -0.0001572487     0.0001060948     0.0000072008     0.0002498234
  110  C  8  Y     -0.0000259543    -0.0001903169    -0.0000016096     0.0000442005     0.0004393689
  111  C  8  Z      0.0000436228     0.0000674712    -0.0001202155     0.0000688658    -0.0003556547
  112  C  8  X      0.0465399233    -0.0027975111     0.0095529628     0.0046989393     0.0218820487
  113  C  8  Y      0.0304132870    -0.0017959041     0.0067420592     0.0021661131     0.0129558830
  114  C  8  Z     -0.0481288306     0.0032354142    -0.0110314343    -0.0054944008    -0.0223851382
  115  C  8 XX      0.0017631301     0.0000263853     0.0001388113     0.0000722705    -0.0000844332
  116  C  8 YY      0.0002708833     0.0001603830     0.0000738334     0.0001370218    -0.0001233534
  117  C  8 ZZ      0.0020087592     0.0000325025    -0.0000313510     0.0000784564    -0.0001642831
  118  C  8 XY      0.0018985145    -0.0000370315    -0.0000093372    -0.0000450937    -0.0001449342
  119  C  8 XZ     -0.0031188199     0.0001623281     0.0000436960     0.0000498136     0.0001659346
  120  C  8 YZ     -0.0020554460     0.0000660045     0.0000133763     0.0000042491     0.0001407246
  121  N  9  S      0.0005470277    -0.0000047326    -0.0000037890    -0.0000065156    -0.0000185220
  122  N  9  S      0.0003327691     0.0000574241     0.0002676088     0.0002682442     0.0009027519
  123  N  9  S     -0.0629904467     0.0014300347    -0.0087461099    -0.0054456650    -0.0206799429
  124  N  9  X     -0.0011369920     0.0000134049     0.0000397508     0.0000247355     0.0001117901
  125  N  9  Y     -0.0007437753    -0.0000033736    -0.0000006606     0.0000602542     0.0001581257
  126  N  9  Z      0.0011597338    -0.0000352333     0.0000067718     0.0000346467    -0.0001373610
  127  N  9  X      0.0136398961    -0.0002340637     0.0015553164     0.0009835160     0.0031905684
  128  N  9  Y      0.0087568637    -0.0002424093     0.0008026496     0.0009729315     0.0026631623
  129  N  9  Z     -0.0142203144     0.0000971016    -0.0012494038    -0.0006724908    -0.0034765454
  130  N  9 XX      0.0006013370     0.0000203888     0.0000253622     0.0000399084     0.0002459749
  131  N  9 YY      0.0008949993     0.0000337220     0.0000546546     0.0000340967     0.0001788497
  132  N  9 ZZ      0.0005725234    -0.0000001447     0.0000406534     0.0000866660     0.0002194222
  133  N  9 XY     -0.0003579423     0.0000233772    -0.0000040397    -0.0000444952    -0.0000356296
  134  N  9 XZ      0.0005811998     0.0000000024     0.0000183624     0.0000118658    -0.0000032584
  135  N  9 YZ      0.0003724965    -0.0000205327     0.0000055222     0.0000273260     0.0000535056
  136  C 10  S     -0.0004727182    -0.0011703776     0.0011438345     0.0003849454     0.9708864754
  137  C 10  S     -0.0002887633    -0.0004431218     0.0012083356     0.0002451814     0.0407266120
  138  C 10  S     -0.0017380920    -0.0182833348    -0.0032998645    -0.0004423667    -0.0017979571
  139  C 10  X     -0.0000139883     0.0002445698    -0.0004514633    -0.0000385865     0.0000147086
  140  C 10  Y     -0.0002988014     0.0001542544    -0.0000010262     0.0001334701     0.0000499997
  141  C 10  Z      0.0001577522     0.0000481436     0.0002295015     0.0001149763     0.0000740349
  142  C 10  X      0.0001931938     0.0096154947     0.0016845072     0.0007879734    -0.0166279571
  143  C 10  Y      0.0025042774    -0.0113908860     0.0094481318    -0.0013404341     0.0167676177
  144  C 10  Z      0.0001529385     0.0007784093     0.0004719564    -0.0010102149     0.0016158417
  145  C 10 XX     -0.0000927661    -0.0004946843     0.0002340468     0.0000272199     0.0018696904
  146  C 10 YY     -0.0002664203    -0.0000404718     0.0001805758     0.0000637713     0.0015644613
  147  C 10 ZZ     -0.0001197979    -0.0000538911     0.0002340286     0.0000728302    -0.0010050610
  148  C 10 XY     -0.0000230589     0.0001726998     0.0000102044     0.0000320425    -0.0004040590
  149  C 10 XZ     -0.0000040566    -0.0001207788     0.0000012588     0.0000297234    -0.0002387488
  150  C 10 YZ      0.0000660487     0.0001782899     0.0001787414    -0.0000386373     0.0001384283
  151  C 11  S     -0.0003145093    -0.0001832060    -0.0002757119     0.0000815415     0.0929912189
  152  C 11  S     -0.0002403439    -0.0003409656    -0.0003702230     0.0000273556     0.0027681863
  153  C 11  S     -0.0025503169     0.0019644907    -0.0043437439     0.0006735233     0.0093793036
  154  C 11  X      0.0002645728    -0.0000943609     0.0003765655    -0.0000677241     0.0017472737
  155  C 11  Y     -0.0001889182     0.0000954275    -0.0001380848     0.0000248679     0.0004593768
  156  C 11  Z      0.0000684517    -0.0000408692    -0.0000482843     0.0000305022    -0.0001457533
  157  C 11  X     -0.0026017823    -0.0011031177    -0.0021240323     0.0006151043     0.0007919401
  158  C 11  Y      0.0016755811     0.0019842155     0.0014867516     0.0001345947    -0.0033178312
  159  C 11  Z     -0.0001941142    -0.0001106606     0.0003180633     0.0001537379     0.0000068174
  160  C 11 XX     -0.0000979123     0.0001651326    -0.0002046010     0.0000009460    -0.0019300680
  161  C 11 YY     -0.0001162314    -0.0001114730    -0.0000969355    -0.0000137918    -0.0002080899
  162  C 11 ZZ     -0.0000986995     0.0000139311    -0.0001651646     0.0000192412    -0.0001449009
  163  C 11 XY      0.0002354021    -0.0000421060     0.0001541701    -0.0000734871    -0.0005271517
  164  C 11 XZ      0.0000149583     0.0000217415    -0.0000309059    -0.0000302923     0.0000931924
  165  C 11 YZ     -0.0000266234     0.0000456407     0.0000193171    -0.0000318839     0.0000240882
  166  C 12  S      0.0001257114    -0.0007527009     0.0003663650    -0.0001628943     0.1604777321
  167  C 12  S      0.0000221615    -0.0004014166     0.0000239888    -0.0000840360     0.0056515405
  168  C 12  S      0.0022832574    -0.0055391454     0.0106971079    -0.0011849791     0.0093214965
  169  C 12  X      0.0000190055     0.0001691612    -0.0000779142     0.0000169750    -0.0001766911
  170  C 12  Y      0.0000634711    -0.0002603442     0.0000644613    -0.0000693287    -0.0016889512
  171  C 12  Z     -0.0000026149     0.0000723087     0.0000415763    -0.0000364209    -0.0000015700
  172  C 12  X      0.0003561029    -0.0057334814     0.0023019369    -0.0009156003     0.0023680857
  173  C 12  Y      0.0015280895     0.0008715347     0.0051970819     0.0002248181     0.0018325061
  174  C 12  Z     -0.0000154117    -0.0004478379    -0.0000774754     0.0004580897    -0.0001924867
  175  C 12 XX     -0.0000031117    -0.0002390806     0.0000353298    -0.0000203148    -0.0001119669
  176  C 12 YY      0.0001070546    -0.0000928748     0.0001277705    -0.0000291966    -0.0019536237
  177  C 12 ZZ     -0.0000304330    -0.0000151292    -0.0000804592    -0.0000125280    -0.0002421661
  178  C 12 XY      0.0000600480     0.0000894323    -0.0000600678     0.0000018013    -0.0002353055
  179  C 12 XZ      0.0000094566    -0.0000227787    -0.0000038730     0.0000279045    -0.0000306127
  180  C 12 YZ      0.0000064674    -0.0000474071     0.0000339391     0.0000426613    -0.0000272414
  181  C 13  S      0.0000403627     0.0000341073     0.0001996233     0.0000348249     0.0477221072
  182  C 13  S      0.0000236086     0.0000638895     0.0002478383     0.0000201503     0.0010789782
  183  C 13  S      0.0007065325     0.0058306015    -0.0029207144     0.0008466081    -0.0007129435
  184  C 13  X      0.0000274211    -0.0000992912     0.0000879501    -0.0000200813     0.0000250726
  185  C 13  Y     -0.0000139374     0.0001028680    -0.0000076857     0.0000204963    -0.0001555507
  186  C 13  Z     -0.0000083496     0.0000019941    -0.0000125901    -0.0000009993    -0.0000072180
  187  C 13  X     -0.0000958019    -0.0012446537    -0.0011515113    -0.0003529461     0.0025503624
  188  C 13  Y      0.0001171739     0.0020302110    -0.0019308016     0.0002810649     0.0020408300
  189  C 13  Z      0.0000587742     0.0003202639     0.0000691389    -0.0001083441    -0.0000396878
  190  C 13 XX      0.0000170682     0.0000822565     0.0000097755     0.0000119457     0.0000831551
  191  C 13 YY      0.0000093001     0.0000481386     0.0000052749     0.0000091484     0.0001732226
  192  C 13 ZZ     -0.0000208557     0.0000472150     0.0000165927     0.0000063428    -0.0002605999
  193  C 13 XY     -0.0000011497    -0.0000940165     0.0000471992    -0.0000138953     0.0000442412
  194  C 13 XZ      0.0000025930    -0.0000270465    -0.0000022528     0.0000136226    -0.0000251349
  195  C 13 YZ      0.0000027381     0.0000177696    -0.0000009656    -0.0000075521     0.0000091846
  196  C 14  S      0.0000386576     0.0000130522     0.0000951360     0.0000005046     0.0009182480
  197  C 14  S      0.0000830115     0.0001399216     0.0000946726     0.0000010416    -0.0006151238
  198  C 14  S     -0.0005940441    -0.0013957959     0.0020779733    -0.0000315242    -0.0044468780
  199  C 14  X     -0.0000176890    -0.0000169077    -0.0000495614     0.0000017171     0.0002765020
  200  C 14  Y     -0.0000214095     0.0000873523    -0.0000449796     0.0000133870    -0.0001693168
  201  C 14  Z      0.0000067261     0.0000242774     0.0000054832    -0.0000118310    -0.0000114385
  202  C 14  X      0.0006853536     0.0005570891    -0.0004461870    -0.0001088321     0.0000076043
  203  C 14  Y     -0.0001419813    -0.0008210987     0.0001280809    -0.0001254393    -0.0001221497
  204  C 14  Z     -0.0001428320    -0.0001521862     0.0000339955     0.0000668212     0.0000149649
  205  C 14 XX      0.0000096783     0.0000096997     0.0000325466     0.0000000626    -0.0001441949
  206  C 14 YY      0.0000082173     0.0000192687     0.0000068991     0.0000021767    -0.0001174869
  207  C 14 ZZ     -0.0000017161     0.0000764025    -0.0000169964     0.0000048919    -0.0002278355
  208  C 14 XY     -0.0000036692    -0.0000147792     0.0000006259    -0.0000015719    -0.0000935048
  209  C 14 XZ     -0.0000022363     0.0000171183     0.0000026563    -0.0000064181    -0.0000005149
  210  C 14 YZ     -0.0000116045     0.0000021235     0.0000057732    -0.0000013493     0.0000120284
  211  C 15  S      0.0001094603    -0.0000300190     0.0001306299    -0.0000230357     0.0060357403
  212  C 15  S     -0.0000275218     0.0002233425    -0.0000696158     0.0000309682    -0.0006592771
  213  C 15  S      0.0037735696     0.0010091466     0.0033855458    -0.0005763127    -0.0011824124
  214  C 15  X     -0.0000596435    -0.0000473669    -0.0000456447     0.0000062038     0.0001209326
  215  C 15  Y      0.0000593574    -0.0000300928     0.0000666319    -0.0000181350     0.0000947997
  216  C 15  Z     -0.0000379499     0.0000262780     0.0000257123    -0.0000172734     0.0000123955
  217  C 15  X     -0.0016932340     0.0005703415    -0.0016122068     0.0002917545    -0.0017089169
  218  C 15  Y      0.0012573465     0.0000054505     0.0014861486    -0.0003154990    -0.0036036253
  219  C 15  Z      0.0003562178    -0.0000293030    -0.0000081989    -0.0000278355    -0.0000802174
  220  C 15 XX      0.0000862918    -0.0000269172     0.0000903004    -0.0000116241     0.0002214633
  221  C 15 YY      0.0000582279     0.0000370637     0.0000436042    -0.0000115582     0.0000882555
  222  C 15 ZZ     -0.0000450649     0.0001098276    -0.0000714510     0.0000178077    -0.0002340228
  223  C 15 XY     -0.0000937132     0.0000146246    -0.0000969920     0.0000190281     0.0000058083
  224  C 15 XZ     -0.0000295090     0.0000179903     0.0000010477    -0.0000013701    -0.0000088461
  225  C 15 YZ      0.0000104960     0.0000024467     0.0000055196    -0.0000071495     0.0000029726
  226  H 16  S      0.0002166203    -0.0004491441     0.0025826566    -0.0005036242    -0.0008757235
  227  H 16  S      0.0004939112     0.0006178121    -0.0071337585    -0.0017711734    -0.0009176311
  228  H 17  S     -0.0002533724    -0.0033726299     0.0000949016     0.0003413738    -0.0001443200
  229  H 17  S     -0.0003187659     0.0060632726     0.0021326478     0.0005813686    -0.0003629469
  230  H 18  S      0.0001668366     0.0000792740    -0.0002212540     0.0003181295    -0.0001695525
  231  H 18  S      0.0013418907    -0.0005021183    -0.0008009226     0.0006053309    -0.0002104480
  232  H 19  S     -0.0004518668     0.0001471571     0.0000750222    -0.0005015999     0.0002326789
  233  H 19  S      0.0004221026     0.0007067783    -0.0001006105    -0.0015513759     0.0008045694
  234  H 20  S     -0.0002491399    -0.0005102013     0.0004597072    -0.0009631964    -0.0003679483
  235  H 20  S     -0.0005919530    -0.0003152740    -0.0000338932     0.0089427509    -0.0006415059
  236  H 21  S      0.0006425204     0.0001411821     0.0004994867    -0.0009222886     0.0004117514
  237  H 21  S      0.0003168564     0.0006900686     0.0000549251     0.0089006309     0.0006835012
  238  H 22  S     -0.0001388205    -0.0002314916    -0.0002557925     0.0000953381    -0.0000303115
  239  H 22  S      0.0001610370    -0.0011395559     0.0006731171    -0.0006148319    -0.0000169051
  240  H 23  S      0.0000231947    -0.0006150056     0.0001604485    -0.0001350308    -0.0004425459
  241  H 23  S      0.0001418153    -0.0013528066     0.0005496037    -0.0000758732     0.0005671181
  242  H 24  S     -0.0000144050     0.0000269115    -0.0002015299    -0.0000029351     0.0003611635
  243  H 24  S      0.0000038232    -0.0001238291    -0.0003427273    -0.0000438320     0.0013203432
  244  H 25  S     -0.0000762395    -0.0000931806    -0.0000311358     0.0000027582     0.0002436351
  245  H 25  S     -0.0000884395    -0.0002350095    -0.0000178247    -0.0000065283     0.0005970725
  246  H 26  S      0.0000296622    -0.0001229034     0.0000126173    -0.0000144514     0.0005570235
  247  H 26  S      0.0000246381    -0.0003829080     0.0000153935     0.0000318629     0.0013336305

                         11               12               13               14               15
                  -10.5801485695   -10.5792656017   -10.5779813915   -10.5742142304   -10.5686721820
    1  C  1  S     -0.0002917382     0.0005772231    -0.0000606042    -0.0002236857    -0.0000902192
    2  C  1  S      0.0003515748    -0.0008111826    -0.0001528402     0.0003776068    -0.0000143006
    3  C  1  S     -0.0027206320    -0.0029504955     0.0126712963    -0.0001241725     0.0023033132
    4  C  1  X     -0.0004343847     0.0004193481    -0.0001659473     0.0002748027     0.0001300069
    5  C  1  Y      0.0002757795     0.0000197794     0.0004265533    -0.0000501572    -0.0000888127
    6  C  1  Z      0.0000845383    -0.0001046011     0.0001346091     0.0000103304    -0.0000118894
    7  C  1  X      0.0103837360    -0.0120776413     0.0034772241    -0.0021152414    -0.0021591180
    8  C  1  Y     -0.0014728712     0.0007765846    -0.0162740941     0.0017280732     0.0015694929
    9  C  1  Z     -0.0004887145     0.0014866237    -0.0018882143    -0.0005261130    -0.0004842438
   10  C  1 XX     -0.0000391703     0.0001061536    -0.0004523463     0.0001138960     0.0000274976
   11  C  1 YY     -0.0003633526     0.0003445371    -0.0000488732    -0.0000607972     0.0000279849
   12  C  1 ZZ      0.0000060373    -0.0001740908    -0.0000945229     0.0001115668     0.0000196323
   13  C  1 XY      0.0001231750    -0.0001566739     0.0000686178     0.0000630630    -0.0000055919
   14  C  1 XZ     -0.0000042932    -0.0000213012     0.0000904893     0.0000510438     0.0000194359
   15  C  1 YZ     -0.0000289581     0.0000811971     0.0001011895    -0.0000080526    -0.0000204161
   16  C  2  S      0.0000146397    -0.0000691526    -0.0000253662     0.0000072063    -0.0000073742
   17  C  2  S     -0.0002014783     0.0000790086    -0.0004727588    -0.0000989646     0.0001252550
   18  C  2  S     -0.0037049468     0.0054551817     0.0064990057     0.0028448345     0.0000990961
   19  C  2  X      0.0000590161    -0.0000443450     0.0002521244    -0.0000447519    -0.0000235030
   20  C  2  Y      0.0000869495    -0.0001644327    -0.0001414937     0.0000340799    -0.0000010252
   21  C  2  Z     -0.0000265526    -0.0000194095    -0.0001349234     0.0000606468     0.0000427118
   22  C  2  X     -0.0051584791     0.0045805233    -0.0044545707     0.0028163530     0.0018320354
   23  C  2  Y     -0.0036757017     0.0027817683    -0.0030782375     0.0010316121     0.0015703848
   24  C  2  Z      0.0032319579    -0.0009680329     0.0076585069    -0.0028212058    -0.0022535389
   25  C  2 XX     -0.0000517819     0.0000320436     0.0000070757     0.0000393610     0.0000376530
   26  C  2 YY      0.0000434065     0.0000219612    -0.0000082814    -0.0000318166    -0.0000167108
   27  C  2 ZZ     -0.0000745773     0.0000863956     0.0000556601    -0.0000186444     0.0000167733
   28  C  2 XY      0.0000851289    -0.0001502645    -0.0001016250    -0.0000045741     0.0000084816
   29  C  2 XZ      0.0000055889    -0.0000124293    -0.0000138201    -0.0000252568     0.0000032147
   30  C  2 YZ     -0.0000319628     0.0000168579    -0.0001051374    -0.0000272578     0.0000109637
   31  C  3  S     -0.0002411244     0.0001774369     0.0003107243     0.0001605980     0.0000840583
   32  C  3  S      0.0005272405    -0.0003476698    -0.0006293754    -0.0004045207    -0.0002604136
   33  C  3  S     -0.0000327846    -0.0020931554     0.0091832799     0.0028416021     0.0011324364
   34  C  3  X      0.0001276387    -0.0001434842    -0.0000937256    -0.0000763252    -0.0000624300
   35  C  3  Y      0.0000320896    -0.0000008716     0.0000518826    -0.0000343305    -0.0000134569
   36  C  3  Z     -0.0001383035     0.0001797638    -0.0000556503     0.0000650978     0.0000451104
   37  C  3  X      0.0009991784    -0.0011297898    -0.0004003882     0.0002187336    -0.0000242038
   38  C  3  Y      0.0000290116    -0.0002284140     0.0022908782     0.0002076737    -0.0001556678
   39  C  3  Z      0.0000456693    -0.0006201206    -0.0036219628    -0.0007880102    -0.0002138629
   40  C  3 XX      0.0000552295     0.0000212183    -0.0001386851    -0.0000705585    -0.0000397070
   41  C  3 YY      0.0001091510    -0.0001532191    -0.0001905116    -0.0000704801    -0.0000344451
   42  C  3 ZZ      0.0001139732    -0.0000185790     0.0000019146    -0.0000666206    -0.0000376171
   43  C  3 XY     -0.0000007788     0.0000648686     0.0001292311    -0.0000228500    -0.0000196623
   44  C  3 XZ     -0.0000850255     0.0000938389    -0.0000303797     0.0000117989     0.0000118040
   45  C  3 YZ     -0.0000013587    -0.0000384948    -0.0001029570     0.0000055027     0.0000117452
   46  C  4  S     -0.0001393651     0.0005289132    -0.0001300588     0.0000065658    -0.0000173337
   47  C  4  S      0.0000349055    -0.0002135921     0.0008794747     0.0000716990     0.0000371060
   48  C  4  S      0.0078314570    -0.0077975316    -0.0124690679    -0.0021953815    -0.0018910268
   49  C  4  X      0.0001646230    -0.0002478282    -0.0000512018    -0.0000322710    -0.0000183636
   50  C  4  Y     -0.0000039115     0.0001180206     0.0000995526     0.0000077216    -0.0000186353
   51  C  4  Z     -0.0000316841     0.0001006942     0.0000369325    -0.0000237303    -0.0000028438
   52  C  4  X      0.0035428352    -0.0039110750    -0.0041448883    -0.0009168385    -0.0009546158
   53  C  4  Y      0.0016255855    -0.0027144021    -0.0009920711    -0.0005072762    -0.0001306561
   54  C  4  Z      0.0009872167    -0.0014054040    -0.0017958191    -0.0006217403    -0.0004284254
   55  C  4 XX      0.0001732835    -0.0002137111     0.0000175354    -0.0000460511    -0.0000395766
   56  C  4 YY     -0.0000024947    -0.0000586124     0.0001211908     0.0000309779     0.0000277001
   57  C  4 ZZ     -0.0000038770    -0.0000593430     0.0001476157     0.0000123430     0.0000122355
   58  C  4 XY      0.0000337907     0.0000302982     0.0001231457    -0.0000211124    -0.0000230252
   59  C  4 XZ      0.0000630722    -0.0000795111    -0.0000298079    -0.0000254940    -0.0000237239
   60  C  4 YZ     -0.0000022906     0.0000219413    -0.0000054088    -0.0000055976    -0.0000110702
   61  C  5  S      0.0000148667    -0.0000211637     0.0000965368    -0.0000452863    -0.0000230080
   62  C  5  S     -0.0001407902    -0.0000250323    -0.0004284215     0.0002532041     0.0001823424
   63  C  5  S     -0.0039674574     0.0064480068     0.0036120636    -0.0002049261    -0.0002274586
   64  C  5  X     -0.0000367066     0.0000018753    -0.0001862655     0.0000458144     0.0000399311
   65  C  5  Y      0.0000049604    -0.0000001586    -0.0001232722    -0.0000228074    -0.0000120927
   66  C  5  Z     -0.0000645936     0.0000707953     0.0000378796     0.0000335783     0.0000186670
   67  C  5  X     -0.0014201303     0.0021225175     0.0009472755    -0.0000590434     0.0000470736
   68  C  5  Y      0.0002111540     0.0000937739     0.0000072210     0.0000263296    -0.0000254801
   69  C  5  Z     -0.0010061125     0.0020308126     0.0012242161     0.0000491676    -0.0001336362
   70  C  5 XX     -0.0000415885     0.0000212597    -0.0000988860     0.0000311709     0.0000298728
   71  C  5 YY     -0.0000000502    -0.0000146962    -0.0000306950     0.0000361432     0.0000128991
   72  C  5 ZZ     -0.0000261561     0.0000358817    -0.0000379269     0.0000378496     0.0000219355
   73  C  5 XY     -0.0000054047     0.0000202669    -0.0000033116     0.0000061207    -0.0000082617
   74  C  5 XZ     -0.0000169501     0.0000099079     0.0000112565     0.0000140127     0.0000049759
   75  C  5 YZ     -0.0000028476    -0.0000004803    -0.0000006827     0.0000016333     0.0000064816
   76  C  6  S      0.0000961359    -0.0001667901     0.0000587959    -0.0000051057     0.0000110063
   77  C  6  S     -0.0004313957     0.0007099480    -0.0000049481     0.0000918587     0.0000078644
   78  C  6  S      0.0024115341    -0.0073004340    -0.0069821372     0.0015720539     0.0015589126
   79  C  6  X     -0.0000716107     0.0000714216    -0.0000847582     0.0000249011     0.0000176659
   80  C  6  Y      0.0000631577    -0.0000553982     0.0001493459    -0.0000367558    -0.0000263699
   81  C  6  Z      0.0000049066     0.0000145616     0.0001065443    -0.0000307560    -0.0000214556
   82  C  6  X      0.0003806658    -0.0007931792    -0.0015433318     0.0002408505     0.0001922933
   83  C  6  Y     -0.0003183446     0.0021813253     0.0022419314    -0.0006398785    -0.0007327076
   84  C  6  Z     -0.0001452052    -0.0000384934     0.0007776344     0.0002168216     0.0001849575
   85  C  6 XX     -0.0000352322     0.0000730797    -0.0000538081     0.0000037624    -0.0000038329
   86  C  6 YY     -0.0000685057     0.0000933679    -0.0000558154     0.0000098334     0.0000092630
   87  C  6 ZZ     -0.0000337336     0.0000587817    -0.0000071920     0.0000175305    -0.0000009325
   88  C  6 XY     -0.0000016879     0.0000368583     0.0001043193    -0.0000181531    -0.0000204088
   89  C  6 XZ     -0.0000201733     0.0000171597    -0.0000020313     0.0000040685     0.0000086950
   90  C  6 YZ     -0.0000034624    -0.0000100741    -0.0000301448     0.0000022373     0.0000062344
   91  C  7  S     -0.0000889204     0.0002110112     0.0000482653     0.0000352183     0.0000010592
   92  C  7  S      0.0001485197    -0.0004002618    -0.0000791816     0.0000367841     0.0000295371
   93  C  7  S     -0.0009609171     0.0044544269    -0.0015120779    -0.0015141856    -0.0009411302
   94  C  7  X      0.0000299716    -0.0000358748    -0.0000410975     0.0000009769     0.0000026030
   95  C  7  Y     -0.0000294882     0.0000497441     0.0001008647     0.0000190320    -0.0000035517
   96  C  7  Z     -0.0000001639    -0.0000222542     0.0000010720     0.0000218210     0.0000186160
   97  C  7  X     -0.0004160889     0.0006661256     0.0003034184    -0.0002750696    -0.0001228360
   98  C  7  Y     -0.0000721715    -0.0004752963     0.0009723274     0.0002437293     0.0000722214
   99  C  7  Z      0.0004355832    -0.0013876531    -0.0000359487     0.0004436766     0.0003135695
  100  C  7 XX      0.0000366774    -0.0000853479    -0.0000350684    -0.0000021106     0.0000017817
  101  C  7 YY      0.0000124682    -0.0000117923     0.0000100498     0.0000056321     0.0000066074
  102  C  7 ZZ     -0.0000053809     0.0000010721     0.0000239561    -0.0000096820    -0.0000059296
  103  C  7 XY     -0.0000115585    -0.0000002757     0.0000049481     0.0000168828     0.0000084051
  104  C  7 XZ     -0.0000074056     0.0000085647     0.0000140358    -0.0000017106     0.0000000038
  105  C  7 YZ     -0.0000124205     0.0000299715    -0.0000202529    -0.0000151485    -0.0000062026
  106  C  8  S      0.0001597791    -0.0001664611    -0.0002434816    -0.0001481152    -0.0000339945
  107  C  8  S     -0.0002695513     0.0001872329     0.0000699295     0.0001917293     0.0001264564
  108  C  8  S      0.0045514106    -0.0040295570     0.0031501311    -0.0039080586    -0.0018137415
  109  C  8  X     -0.0000154338     0.0000074368    -0.0000707299     0.0000723341     0.0000202597
  110  C  8  Y      0.0000323412    -0.0000780983    -0.0002718447    -0.0000966284     0.0000155851
  111  C  8  Z      0.0000405538    -0.0000445610     0.0000121544     0.0000255406     0.0000044292
  112  C  8  X     -0.0038264227     0.0025468894    -0.0029523108     0.0018410970     0.0017006303
  113  C  8  Y     -0.0023651479     0.0017486552    -0.0010867872     0.0019661197     0.0009988432
  114  C  8  Z      0.0043937810    -0.0034554258     0.0025561190    -0.0023214069    -0.0017821970
  115  C  8 XX     -0.0000411600     0.0000461476     0.0000835322     0.0000077724    -0.0000000068
  116  C  8 YY     -0.0000681695     0.0000797579     0.0000811616     0.0000304497     0.0000187786
  117  C  8 ZZ      0.0000209796    -0.0000586744     0.0000366223     0.0000342796     0.0000137405
  118  C  8 XY      0.0000115527    -0.0000083181     0.0000333009    -0.0000220181    -0.0000064719
  119  C  8 XZ     -0.0000387049     0.0000383422     0.0000441628     0.0000551821     0.0000137216
  120  C  8 YZ     -0.0000008245    -0.0000058252    -0.0000467939     0.0000399648     0.0000107467
  121  N  9  S      0.0000029723    -0.0000009876     0.0000061843     0.0000015174    -0.0000017494
  122  N  9  S     -0.0001433983     0.0000650630    -0.0001921071    -0.0000108552     0.0000737028
  123  N  9  S      0.0037624277    -0.0023907203     0.0027597424    -0.0012825648    -0.0016736873
  124  N  9  X     -0.0000199793     0.0000212465     0.0000436604     0.0000245486     0.0000045722
  125  N  9  Y     -0.0000043673    -0.0000004604    -0.0000601091    -0.0000175085     0.0000062276
  126  N  9  Z     -0.0000003191     0.0000148037     0.0000742556     0.0000054356    -0.0000076329
  127  N  9  X     -0.0006485889     0.0004666349    -0.0001393055     0.0003058871     0.0002613083
  128  N  9  Y     -0.0004292791     0.0002397509    -0.0006387931    -0.0001115737     0.0002093712
  129  N  9  Z      0.0005389571    -0.0002220864     0.0006543161    -0.0001021135    -0.0002785302
  130  N  9 XX     -0.0000201052    -0.0000041772    -0.0000928478    -0.0000301195     0.0000146203
  131  N  9 YY     -0.0000282456     0.0000093817    -0.0000497360    -0.0000059300     0.0000161993
  132  N  9 ZZ     -0.0000278153     0.0000139167    -0.0000588119    -0.0000029549     0.0000166646
  133  N  9 XY      0.0000047257     0.0000033992     0.0000153968     0.0000155738    -0.0000041565
  134  N  9 XZ     -0.0000026889    -0.0000046202     0.0000139108    -0.0000026563     0.0000015911
  135  N  9 YZ     -0.0000029613    -0.0000073927    -0.0000516870    -0.0000258650     0.0000047758
  136  C 10  S      0.1121002821    -0.1208261105     0.0981025455     0.0024128663     0.0006765031
  137  C 10  S      0.0053626029    -0.0058289303     0.0055015856    -0.0001234373    -0.0002782236
  138  C 10  S     -0.0086337032     0.0234383029    -0.0279253840    -0.0056389149    -0.0020313253
  139  C 10  X      0.0002417083     0.0002469160     0.0012089169     0.0003245267    -0.0002062483
  140  C 10  Y     -0.0003791885     0.0013105750     0.0002777511     0.0003649915     0.0001467176
  141  C 10  Z     -0.0000100065     0.0000270982    -0.0000037168     0.0000113560     0.0000187002
  142  C 10  X     -0.0062496677     0.0022677961     0.0198273349    -0.0043313185     0.0000742612
  143  C 10  Y     -0.0128637884     0.0127905932     0.0046879538    -0.0031940895     0.0007211332
  144  C 10  Z     -0.0001570982     0.0000819636    -0.0009180746     0.0003637614     0.0001834078
  145  C 10 XX     -0.0000597156    -0.0004018469     0.0022435761     0.0005421103    -0.0001098095
  146  C 10 YY      0.0009055898    -0.0024305976     0.0005212854     0.0003034919    -0.0001464415
  147  C 10 ZZ     -0.0001095441     0.0001012451    -0.0000151444    -0.0000064455    -0.0000855087
  148  C 10 XY      0.0002919517    -0.0005547802     0.0009992306     0.0000495646    -0.0001079164
  149  C 10 XZ     -0.0000026674     0.0000385923    -0.0001028061    -0.0000325159    -0.0000126029
  150  C 10 YZ      0.0000059986    -0.0000429740    -0.0000105535     0.0000267735     0.0000141045
  151  C 11  S      0.0239517957    -0.0268699165    -0.9804137626    -0.0916755641     0.0012838118
  152  C 11  S      0.0015601951    -0.0012205902    -0.0407460282    -0.0052314797    -0.0003022769
  153  C 11  S      0.0115723290    -0.0103251114     0.0188929003     0.0203573509    -0.0056103303
  154  C 11  X      0.0001009336    -0.0002987385     0.0012733328    -0.0012423460     0.0003733692
  155  C 11  Y     -0.0000281720    -0.0002257402     0.0009418066     0.0013484299    -0.0001811251
  156  C 11  Z      0.0000074389     0.0000035755    -0.0000620871     0.0001151490    -0.0000256850
  157  C 11  X     -0.0042516755     0.0067800763     0.0043851369    -0.0035455711    -0.0038846639
  158  C 11  Y      0.0012678882    -0.0019398155     0.0020937179    -0.0019998870     0.0001333638
  159  C 11  Z      0.0002429360    -0.0003254470    -0.0001237926    -0.0000197578     0.0001736352
  160  C 11 XX      0.0000362663     0.0003526020    -0.0021070470    -0.0015333349     0.0003416477
  161  C 11 YY     -0.0000830572     0.0002789360    -0.0007553131    -0.0010183773     0.0002987847
  162  C 11 ZZ      0.0001098775     0.0000231028     0.0011623461     0.0001081870    -0.0000334584
  163  C 11 XY     -0.0002241781     0.0002381952     0.0000345820     0.0010825434    -0.0001313881
  164  C 11 XZ     -0.0000061143    -0.0000191148     0.0001783887     0.0001172328    -0.0000204945
  165  C 11 YZ      0.0000008495    -0.0000049428    -0.0000369964    -0.0000691542     0.0000159804
  166  C 12  S     -0.4288410203     0.8772100800    -0.0196447250     0.0030518511     0.0001360091
  167  C 12  S     -0.0166807249     0.0371892274    -0.0003415382    -0.0003166987    -0.0003488219
  168  C 12  S     -0.0059654023    -0.0282038573     0.0141491759    -0.0035736506    -0.0047903766
  169  C 12  X      0.0009040109     0.0014434485    -0.0001416149    -0.0001232994     0.0001979147
  170  C 12  Y     -0.0017006360     0.0005096906    -0.0003065264    -0.0001505860    -0.0003170699
  171  C 12  Z     -0.0000769229    -0.0000129783     0.0000506004     0.0000110417    -0.0000078527
  172  C 12  X     -0.0011100122    -0.0004881916    -0.0046400733     0.0004984287    -0.0006658778
  173  C 12  Y     -0.0061201729     0.0031971541     0.0083366892     0.0004483790     0.0044509170
  174  C 12  Z      0.0000212562    -0.0000108008     0.0001963093    -0.0001046221     0.0000519241
  175  C 12 XX      0.0006820788     0.0012891685    -0.0002630952    -0.0000662736     0.0003132209
  176  C 12 YY     -0.0001254472     0.0024969061    -0.0002897826    -0.0002281979     0.0003044880
  177  C 12 ZZ      0.0004839330    -0.0010497308     0.0001113791    -0.0001169957    -0.0000188052
  178  C 12 XY     -0.0008229049    -0.0007896387    -0.0002960181     0.0000694494    -0.0001079088
  179  C 12 XZ     -0.0000230609    -0.0001105318     0.0000278208    -0.0000092945    -0.0000267929
  180  C 12 YZ      0.0000163033     0.0001112869     0.0000089473    -0.0000103086     0.0000064486
  181  C 13  S     -0.8841900030    -0.4412219583    -0.0045272796    -0.0050999115    -0.0290678787
  182  C 13  S     -0.0356916124    -0.0191465058     0.0007722866    -0.0007398857    -0.0026473534
  183  C 13  S      0.0246230625     0.0259030452     0.0023094796    -0.0023555932     0.0180415929
  184  C 13  X     -0.0010702425     0.0011887237     0.0000276925     0.0001741120    -0.0018821453
  185  C 13  Y     -0.0003425356    -0.0016970476     0.0002871734    -0.0000316471    -0.0007222466
  186  C 13  Z      0.0000583856    -0.0000763115    -0.0000116793    -0.0000102856     0.0000802264
  187  C 13  X      0.0025829861    -0.0001989787    -0.0018182545    -0.0031130030    -0.0008499606
  188  C 13  Y      0.0038099186     0.0014372727    -0.0017779960     0.0016416992     0.0020597605
  189  C 13  Z     -0.0001227517     0.0000767592     0.0001384924     0.0002059706     0.0000566244
  190  C 13 XX     -0.0008489631    -0.0020604362     0.0002092521     0.0002343989    -0.0020817489
  191  C 13 YY     -0.0001396332    -0.0011858750     0.0000833549     0.0001866507    -0.0004225460
  192  C 13 ZZ      0.0010076720     0.0005528842     0.0002700359    -0.0000214801     0.0000619538
  193  C 13 XY     -0.0002811203     0.0010645929    -0.0000177070     0.0000180514    -0.0005691561
  194  C 13 XZ      0.0000959868     0.0001414063     0.0000008794    -0.0000149376     0.0001059390
  195  C 13 YZ     -0.0000155173    -0.0000677544     0.0000085611     0.0000023621     0.0000192130
  196  C 14  S     -0.0259821333    -0.0132290065    -0.0041372767     0.0553782723     0.9876384221
  197  C 14  S      0.0003387172    -0.0002431712     0.0004672487     0.0009994687     0.0411486411
  198  C 14  S     -0.0121864789    -0.0097155376     0.0015685755     0.0144896806    -0.0357169128
  199  C 14  X     -0.0015584020    -0.0010716832    -0.0001978045    -0.0003926097    -0.0010148576
  200  C 14  Y     -0.0004350646    -0.0004765677    -0.0000705779    -0.0019251039     0.0009317795
  201  C 14  Z      0.0000639252     0.0000450564     0.0000075120    -0.0000023887     0.0000646750
  202  C 14  X      0.0006467952     0.0008335813     0.0018481197    -0.0010131371     0.0032960543
  203  C 14  Y     -0.0015266569     0.0009196301     0.0001361016     0.0007986025    -0.0030445678
  204  C 14  Z     -0.0000247954    -0.0000426660    -0.0001137704     0.0000129424    -0.0001880581
  205  C 14 XX      0.0015092623     0.0011763258    -0.0001000988    -0.0003320124     0.0010716371
  206  C 14 YY      0.0003855024     0.0003780253    -0.0001826880    -0.0020671074     0.0012532194
  207  C 14 ZZ      0.0000068000    -0.0000342006     0.0000800895    -0.0000382197    -0.0012786369
  208  C 14 XY      0.0006393754     0.0004146112    -0.0000033314    -0.0005148938     0.0006989087
  209  C 14 XZ     -0.0000752904    -0.0000556928     0.0000139170     0.0000114931    -0.0001228810
  210  C 14 YZ     -0.0000243940    -0.0000126090    -0.0000016715    -0.0000086653     0.0000089716
  211  C 15  S      0.0001177380    -0.0065214958    -0.0911800576     0.9839333245    -0.0557650570
  212  C 15  S      0.0008103459    -0.0007074283    -0.0024590407     0.0403612733    -0.0036811447
  213  C 15  S      0.0026501839     0.0007670306    -0.0068488730    -0.0341932878     0.0186894053
  214  C 15  X     -0.0001094699     0.0001485757    -0.0014985622    -0.0011256618     0.0004849683
  215  C 15  Y      0.0001208996     0.0002225844     0.0013999377    -0.0004124168     0.0019505100
  216  C 15  Z      0.0000031784    -0.0000036283     0.0000984484     0.0000625088     0.0000012923
  217  C 15  X      0.0027834289    -0.0006033260    -0.0008590865     0.0037423662    -0.0022214332
  218  C 15  Y     -0.0016647065    -0.0027523384    -0.0008865910     0.0024882678     0.0002923024
  219  C 15  Z     -0.0001553109    -0.0000222521     0.0000175748    -0.0000851224     0.0001173784
  220  C 15 XX     -0.0001495895    -0.0001365879     0.0011878711     0.0008156964    -0.0003286062
  221  C 15 YY     -0.0001848827    -0.0002882730     0.0010979846     0.0016334100    -0.0022526664
  222  C 15 ZZ      0.0001438954    -0.0001931454     0.0000951905    -0.0011447343     0.0000880027
  223  C 15 XY      0.0000004150    -0.0000255346    -0.0011087017    -0.0004730472    -0.0002955464
  224  C 15 XZ      0.0000132344    -0.0000013561    -0.0000824669    -0.0001330393     0.0000206576
  225  C 15 YZ     -0.0000062745    -0.0000025576     0.0000738502     0.0000732675    -0.0000182373
  226  H 16  S     -0.0000271529     0.0000106422     0.0000057585    -0.0000623626    -0.0000667695
  227  H 16  S      0.0000865877     0.0008589428     0.0005024320    -0.0000815701    -0.0001346723
  228  H 17  S     -0.0000590373    -0.0001813238     0.0001539868    -0.0000280420     0.0000541749
  229  H 17  S      0.0008661561    -0.0018025876     0.0005721240    -0.0001519233    -0.0001874999
  230  H 18  S     -0.0000393555     0.0000992215     0.0000540390     0.0000067874    -0.0000047641
  231  H 18  S     -0.0000884543     0.0002042152     0.0000661312     0.0000445815     0.0000101370
  232  H 19  S     -0.0000591864     0.0000223368     0.0000942532     0.0000333568     0.0000282827
  233  H 19  S     -0.0002203382     0.0001817848     0.0000229110     0.0000232043     0.0000845329
  234  H 20  S     -0.0000416825    -0.0000340393     0.0001215137    -0.0000028683     0.0000061649
  235  H 20  S     -0.0000370685    -0.0001251017     0.0001461988    -0.0000038853     0.0000056222
  236  H 21  S      0.0000976793    -0.0001947153    -0.0000629001     0.0000695747     0.0000365068
  237  H 21  S      0.0000777154    -0.0002489796     0.0000434456     0.0000731232     0.0000499936
  238  H 22  S     -0.0005308389     0.0004745404     0.0022182452     0.0000361954     0.0003784693
  239  H 22  S     -0.0015979408     0.0016522812    -0.0077012186    -0.0019899817     0.0010391613
  240  H 23  S      0.0012197598    -0.0020594600    -0.0006664492     0.0002085337     0.0003596399
  241  H 23  S     -0.0024487059     0.0081907948    -0.0025047046     0.0007526339     0.0011088529
  242  H 24  S      0.0027760384     0.0009396372    -0.0004512139     0.0003766403    -0.0001535752
  243  H 24  S     -0.0050561185    -0.0048014360    -0.0010007540     0.0005821123    -0.0020246230
  244  H 25  S      0.0001590714     0.0004326177    -0.0003665320    -0.0004258229    -0.0028346443
  245  H 25  S      0.0011178217     0.0013239771    -0.0006938483    -0.0013980938     0.0069321926
  246  H 26  S     -0.0005297883     0.0002009705     0.0005877420    -0.0028537813    -0.0000726155
  247  H 26  S     -0.0010153556     0.0003608987     0.0010909301     0.0067525905    -0.0021537072

                         16               17               18               19               20
                   -1.0636718345    -0.9850133051    -0.9383281902    -0.8928180067    -0.8411373314
    1  C  1  S     -0.1051368744     0.0174731493    -0.0454493482     0.0943672099     0.0681237581
    2  C  1  S      0.1997498042    -0.0332134843     0.0859602436    -0.1939351447    -0.1351356655
    3  C  1  S      0.0206898503    -0.0072517682     0.0504538501     0.0104101001    -0.0463312854
    4  C  1  X     -0.0739158912     0.0201842688     0.0239971716     0.0739417097    -0.0517873141
    5  C  1  Y      0.0389760217     0.0016904769    -0.0365544443     0.0413548885     0.0146435788
    6  C  1  Z      0.0064821022    -0.0103093402     0.0056521359    -0.0577856414     0.0546853543
    7  C  1  X     -0.0048938308    -0.0439093932     0.0347379852    -0.0438963842     0.0317071147
    8  C  1  Y      0.0054778559     0.0378423771    -0.0391415014     0.0669290601    -0.0318422341
    9  C  1  Z     -0.0049040149     0.0050989277     0.0024011865    -0.0173431896     0.0104717022
   10  C  1 XX      0.0173489511    -0.0036768331     0.0071848640    -0.0189445507    -0.0098809114
   11  C  1 YY      0.0112737905    -0.0005770999     0.0042772877    -0.0042896617    -0.0108568751
   12  C  1 ZZ      0.0061173439    -0.0012974940     0.0023585402    -0.0092675648    -0.0039785237
   13  C  1 XY     -0.0069877561     0.0007310542    -0.0022446598    -0.0006816202     0.0035868494
   14  C  1 XZ     -0.0025577895     0.0010291000    -0.0018569726     0.0070082296    -0.0027283228
   15  C  1 YZ     -0.0023710897    -0.0004199791     0.0000964045    -0.0014522192     0.0044532330
   16  C  2  S     -0.1122716347    -0.0226392051     0.0214845929    -0.0940555892     0.0817798675
   17  C  2  S      0.2131343707     0.0470250264    -0.0424306301     0.1922831493    -0.1671151929
   18  C  2  S      0.0211000624     0.2017312479    -0.0257709866     0.0517722604    -0.0668452614
   19  C  2  X     -0.0696218835     0.0268265596     0.0297574408    -0.0731031257    -0.0074303674
   20  C  2  Y     -0.0215115215     0.0212545368    -0.0183918253     0.0685228719     0.0235113293
   21  C  2  Z      0.0344755890    -0.0283207181    -0.0031653434    -0.0079826191     0.0321862187
   22  C  2  X     -0.0171548148     0.0975296542    -0.0102537840     0.0441941559    -0.0356600285
   23  C  2  Y     -0.0110421307     0.0697052721    -0.0221444361     0.0756079868    -0.0127733679
   24  C  2  Z      0.0127973718    -0.1145877574     0.0215886296    -0.0698810533     0.0394576534
   25  C  2 XX      0.0171542612     0.0033526209    -0.0049362616     0.0189472677    -0.0129629616
   26  C  2 YY      0.0110045789     0.0013612611    -0.0004847194     0.0056868625    -0.0111732812
   27  C  2 ZZ      0.0093673987     0.0030055804    -0.0017766188     0.0077081837    -0.0060472670
   28  C  2 XY      0.0025385656     0.0009142818     0.0003451736    -0.0041079813    -0.0012236275
   29  C  2 XZ     -0.0075505147    -0.0025031984     0.0016471211    -0.0043832634     0.0011465574
   30  C  2 YZ     -0.0048131687    -0.0015066096    -0.0007961419     0.0022838530     0.0038542552
   31  C  3  S     -0.0923909410     0.0241965290    -0.0124916133     0.1179096204    -0.0816928046
   32  C  3  S      0.1692021414    -0.0508161837     0.0273616999    -0.2380363848     0.1579895639
   33  C  3  S      0.0555084820    -0.0051447311    -0.0050515318    -0.0592819841     0.1101845333
   34  C  3  X      0.0065460758    -0.0011624017     0.0111715943    -0.0162681940    -0.0276414450
   35  C  3  Y      0.0197056320    -0.0021603763    -0.0158774933     0.0359187955     0.0638001635
   36  C  3  Z     -0.0751356669     0.0182990173    -0.0112468475     0.0786416545     0.0194633783
   37  C  3  X      0.0011174312    -0.0031848042     0.0024598920    -0.0057191296    -0.0108616986
   38  C  3  Y      0.0135953388     0.0027978841    -0.0045115963     0.0006849264     0.0511830039
   39  C  3  Z     -0.0210530816     0.0016214759    -0.0013399676     0.0132405770    -0.0044700145
   40  C  3 XX      0.0028482791    -0.0017450904     0.0018598636    -0.0087658628     0.0037069745
   41  C  3 YY      0.0101185970    -0.0030240463     0.0003215098    -0.0116050529     0.0176620979
   42  C  3 ZZ      0.0173517525    -0.0048447064     0.0025982974    -0.0221519250     0.0094852297
   43  C  3 XY     -0.0009629087     0.0002351316    -0.0001021286     0.0007537702    -0.0017562023
   44  C  3 XZ     -0.0014642712     0.0002471828    -0.0012719647     0.0024220886     0.0014156155
   45  C  3 YZ     -0.0036058496     0.0002057124     0.0010435801    -0.0025592189    -0.0010701989
   46  C  4  S     -0.1001884926     0.0224765526    -0.0072752668     0.0891450287    -0.0003052081
   47  C  4  S      0.1878939584    -0.0452803804     0.0162802031    -0.1810840695    -0.0004028787
   48  C  4  S      0.0254210884    -0.0156524639     0.0036561295    -0.0493456195     0.0071166035
   49  C  4  X      0.0618414286    -0.0137486537     0.0151988496    -0.0711060101    -0.0179382494
   50  C  4  Y      0.0607120281    -0.0087545028    -0.0137087565     0.0149509979     0.0047505936
   51  C  4  Z      0.0209453049    -0.0101220122     0.0095256916    -0.0699517858     0.0468176814
   52  C  4  X      0.0063916852    -0.0042052785     0.0032159164    -0.0168374724     0.0016448596
   53  C  4  Y      0.0063630437     0.0000424538    -0.0055383073     0.0146027933     0.0011365638
   54  C  4  Z     -0.0006898198    -0.0043882060     0.0040208168    -0.0189978444     0.0115126876
   55  C  4 XX      0.0116052331    -0.0030511409     0.0028718512    -0.0153908711    -0.0037576229
   56  C  4 YY      0.0146655794    -0.0027021286    -0.0011631017    -0.0053203971    -0.0002744077
   57  C  4 ZZ      0.0070835880    -0.0022965976     0.0009360046    -0.0113964201     0.0030602300
   58  C  4 XY      0.0077756064    -0.0010084099    -0.0002747073    -0.0030212487    -0.0008994422
   59  C  4 XZ      0.0045503599    -0.0016553236     0.0009870075    -0.0081644589     0.0029482911
   60  C  4 YZ      0.0004659709    -0.0007029936     0.0005733631    -0.0036888066     0.0038429978
   61  C  5  S     -0.1056586420     0.0080170491     0.0302641263    -0.0812835602     0.0300887486
   62  C  5  S      0.1982700862    -0.0090046766    -0.0605601564     0.1673853599    -0.0653947766
   63  C  5  S      0.0297975433    -0.0281799273    -0.0062640579     0.0344349505    -0.0253698314
   64  C  5  X      0.0703171895     0.0008506077    -0.0173399220     0.0586240713    -0.0397300125
   65  C  5  Y     -0.0033172762     0.0075076047    -0.0163805041     0.0837687243     0.0053687815
   66  C  5  Z      0.0596884072    -0.0101704645    -0.0133081110     0.0157178703     0.0244144328
   67  C  5  X      0.0080228923    -0.0052536626    -0.0002625039     0.0087252213    -0.0101156717
   68  C  5  Y     -0.0017690192    -0.0008655163    -0.0049579597     0.0262767333     0.0014158301
   69  C  5  Z      0.0061722624    -0.0009887848     0.0000440118    -0.0042111599     0.0022976095
   70  C  5 XX      0.0133754357     0.0004836353    -0.0038918105     0.0136835175    -0.0097634282
   71  C  5 YY      0.0094612831    -0.0007072271    -0.0028201560     0.0073142620    -0.0035150308
   72  C  5 ZZ      0.0122892083    -0.0011270225    -0.0037390564     0.0083983523     0.0001539469
   73  C  5 XY      0.0001586567     0.0005230959    -0.0017205379     0.0070740530     0.0003839632
   74  C  5 XZ      0.0097262526    -0.0007050550    -0.0022632428     0.0051938377    -0.0014846051
   75  C  5 YZ     -0.0022688811     0.0006540599    -0.0009635231     0.0056954218     0.0012935465
   76  C  6  S     -0.0978766311     0.0046308785     0.0378325532    -0.1153017401    -0.0429124215
   77  C  6  S      0.1801025461    -0.0060025349    -0.0748548280     0.2332717657     0.0765948957
   78  C  6  S      0.0467865244     0.0221344108    -0.0191737156     0.0567677631     0.0772825948
   79  C  6  X      0.0165536716     0.0055680251    -0.0033226638     0.0190791472    -0.0215568681
   80  C  6  Y     -0.0748508441     0.0076813401     0.0192654627    -0.0394587318    -0.0072481945
   81  C  6  Z     -0.0277091694    -0.0071686951     0.0142606383    -0.0735669685     0.0919808131
   82  C  6  X      0.0033102343    -0.0002460083     0.0012843047     0.0038319735    -0.0076473248
   83  C  6  Y     -0.0193862897    -0.0182061155     0.0062652579    -0.0136906757    -0.0208328196
   84  C  6  Z      0.0009787485     0.0012736282    -0.0026401385    -0.0062088819     0.0454725967
   85  C  6 XX      0.0036227339     0.0003275386    -0.0022907216     0.0091392745     0.0004126661
   86  C  6 YY      0.0179549028    -0.0009926871    -0.0059045209     0.0160672349     0.0067985243
   87  C  6 ZZ      0.0102601129    -0.0003976492    -0.0051928916     0.0165186614     0.0085318256
   88  C  6 XY     -0.0029991462    -0.0005905220     0.0005620337    -0.0026932349     0.0013115417
   89  C  6 XZ     -0.0015851074    -0.0003481512     0.0004580632    -0.0023451668     0.0012231933
   90  C  6 YZ      0.0024952020     0.0005106836    -0.0012925322     0.0062767481    -0.0073028229
   91  C  7  S     -0.0569040720     0.0122246194     0.0140303793     0.0011514491    -0.1403583234
   92  C  7  S      0.1031527883    -0.0223309871    -0.0271076802    -0.0023262642     0.2794325515
   93  C  7  S      0.0000711254    -0.0200643184     0.0054605029    -0.0016982650    -0.0258182901
   94  C  7  X      0.0073084990    -0.0007180800     0.0008061749    -0.0039112895     0.0001018849
   95  C  7  Y     -0.0206173405     0.0066414636    -0.0046545752     0.0451778795    -0.0232364204
   96  C  7  Z     -0.0421123078     0.0059883431     0.0117770346    -0.0235905065    -0.0250772603
   97  C  7  X      0.0004215901     0.0011369068     0.0000192724     0.0000064522    -0.0042101451
   98  C  7  Y     -0.0006224281     0.0058503714    -0.0038847573     0.0146042510     0.0095649462
   99  C  7  Z     -0.0019910551     0.0081924802     0.0002292093    -0.0063880209     0.0250083637
  100  C  7 XX      0.0038243523    -0.0009509643    -0.0013493290    -0.0002203584     0.0191510804
  101  C  7 YY      0.0058946664    -0.0016239516    -0.0007646953    -0.0041216558     0.0177951340
  102  C  7 ZZ      0.0096123605    -0.0016712649    -0.0029985069     0.0039820336     0.0179579329
  103  C  7 XY     -0.0006541310     0.0002280684    -0.0003631057     0.0011197237     0.0003343625
  104  C  7 XZ     -0.0011081973    -0.0001729004     0.0000210401    -0.0001856881     0.0004194116
  105  C  7 YZ      0.0027348571    -0.0008391743     0.0002410476    -0.0032666839     0.0020178066
  106  C  8  S     -0.0344297148    -0.1893880745    -0.0009408969    -0.0079176262     0.0202978766
  107  C  8  S      0.0622480205     0.3685311821     0.0004591360     0.0163812060    -0.0419485052
  108  C  8  S      0.0313092903     0.0004586423     0.0225739392    -0.0589863238     0.0259717514
  109  C  8  X     -0.0092902801     0.1245276231     0.0114471320    -0.0613616655     0.0559908238
  110  C  8  Y     -0.0044633770     0.0816388224     0.0031834565    -0.0281456881     0.0408177758
  111  C  8  Z      0.0075095694    -0.1293244934    -0.0087856558     0.0557023170    -0.0562291868
  112  C  8  X     -0.0111697836     0.1717198372    -0.0152368425     0.0352257469    -0.0168952862
  113  C  8  Y     -0.0044564621     0.1079529647    -0.0107478340     0.0206283403    -0.0095130699
  114  C  8  Z      0.0101824300    -0.1729148486     0.0166518136    -0.0376036809     0.0160701162
  115  C  8 XX      0.0030123059     0.0193681411    -0.0002884830     0.0023929828    -0.0029992018
  116  C  8 YY      0.0012050372     0.0107881388     0.0001584877     0.0001028188    -0.0023800048
  117  C  8 ZZ      0.0024203002     0.0204033662     0.0000653358     0.0009384725    -0.0022391880
  118  C  8 XY      0.0015836980     0.0107065864     0.0001474344     0.0000319918    -0.0012887138
  119  C  8 XZ     -0.0028038232    -0.0177581624    -0.0000189606    -0.0012115804     0.0012776398
  120  C  8 YZ     -0.0016594973    -0.0118608445    -0.0004526364     0.0004728396     0.0013607518
  121  N  9  S      0.0173676372     0.2237734330     0.0075438577    -0.0372169387     0.0299916013
  122  N  9  S      0.0336069696     0.4416244349     0.0140648966    -0.0720096620     0.0592000837
  123  N  9  S      0.0126876864    -0.0602426943     0.0198617088    -0.0602637328     0.0412006313
  124  N  9  X      0.0110858388     0.1258745655     0.0032772994    -0.0172356698     0.0141448342
  125  N  9  Y      0.0067050521     0.0813566428     0.0033012947    -0.0136875355     0.0078286606
  126  N  9  Z     -0.0109865101    -0.1308378029    -0.0042387379     0.0197176810    -0.0147687031
  127  N  9  X     -0.0004563787     0.0252767970    -0.0025972515     0.0059291668    -0.0030538451
  128  N  9  Y     -0.0013333822     0.0179810501    -0.0016711475     0.0052524328    -0.0019121262
  129  N  9  Z      0.0010045940    -0.0279075756     0.0026804268    -0.0063269148     0.0039754002
  130  N  9 XX      0.0015626032     0.0161519377     0.0002631536    -0.0018183460     0.0017944218
  131  N  9 YY      0.0008261514     0.0093263636     0.0002338550    -0.0013304398     0.0007932550
  132  N  9 ZZ      0.0015362636     0.0168917474     0.0004337213    -0.0023760190     0.0020871754
  133  N  9 XY      0.0009066316     0.0084983049     0.0003250004    -0.0015595149     0.0009641401
  134  N  9 XZ     -0.0014244380    -0.0137923233    -0.0004260206     0.0021235489    -0.0018299586
  135  N  9 YZ     -0.0009156262    -0.0089213210    -0.0004047757     0.0017750100    -0.0010570035
  136  C 10  S     -0.0231730613     0.0045200625    -0.1307375626     0.0192393138     0.0981034723
  137  C 10  S      0.0412096463    -0.0067869758     0.2447912880    -0.0339391043    -0.1923093743
  138  C 10  S      0.0145597742     0.0277146110    -0.0041247852     0.0158647742    -0.0468314273
  139  C 10  X     -0.0123602198     0.0030588699     0.0346591386     0.0429824469     0.0106007388
  140  C 10  Y      0.0097199903     0.0000199037    -0.0318909350    -0.0229488487    -0.0244854319
  141  C 10  Z      0.0014001719    -0.0011451659    -0.0005699462    -0.0078992341     0.0028821483
  142  C 10  X     -0.0038523422    -0.0196680000     0.0218054051    -0.0068249765     0.0321796816
  143  C 10  Y     -0.0039518474     0.0256423829    -0.0173018004     0.0211893496    -0.0424991179
  144  C 10  Z      0.0022543386     0.0015230477    -0.0022158821     0.0016633866    -0.0038598983
  145  C 10 XX      0.0023921653    -0.0001305133     0.0184498890    -0.0020645090    -0.0141934328
  146  C 10 YY      0.0021229025    -0.0002742778     0.0186230601    -0.0010879311    -0.0134488574
  147  C 10 ZZ      0.0002624369    -0.0000988886     0.0039431686    -0.0009832658    -0.0049092232
  148  C 10 XY     -0.0005616706    -0.0002613800     0.0007018177     0.0008921859    -0.0003879023
  149  C 10 XZ     -0.0003277444     0.0000962540    -0.0010723035     0.0007654641     0.0001189246
  150  C 10 YZ      0.0000701117    -0.0000916852     0.0002700887    -0.0005040663     0.0003782945
  151  C 11  S     -0.0074660794     0.0003333153    -0.1103657226    -0.0232081343     0.0388205110
  152  C 11  S      0.0132049927    -0.0003255693     0.2020619486     0.0429331990    -0.0742364241
  153  C 11  S     -0.0056539071    -0.0022040802     0.0635375912     0.0110689980    -0.0226340443
  154  C 11  X     -0.0062129729     0.0008944700    -0.0273897448     0.0176153289     0.0619046308
  155  C 11  Y     -0.0010160151     0.0013258246    -0.0538187267    -0.0205193570    -0.0138844168
  156  C 11  Z      0.0003354846    -0.0006728115     0.0006439223    -0.0018048980    -0.0023524296
  157  C 11  X     -0.0092420907    -0.0008301236    -0.0060237100     0.0067568868     0.0264426540
  158  C 11  Y      0.0063602002    -0.0026521049    -0.0141960147    -0.0121963827     0.0018610177
  159  C 11  Z     -0.0002518787     0.0001775265     0.0008052429    -0.0015025774    -0.0007086535
  160  C 11 XX      0.0015536085    -0.0004269892     0.0161565105     0.0017363486    -0.0080243567
  161  C 11 YY      0.0007670113     0.0001191891     0.0159942020     0.0046206553    -0.0034170889
  162  C 11 ZZ     -0.0000657312     0.0000098435     0.0022106127     0.0005456493    -0.0012502814
  163  C 11 XY      0.0003461337     0.0001487218     0.0007351101    -0.0007001094    -0.0035326670
  164  C 11 XZ     -0.0000714914     0.0000831509    -0.0008446345     0.0000811207     0.0001926597
  165  C 11 YZ      0.0000231439    -0.0001098646     0.0001540419     0.0001312379     0.0001300967
  166  C 12  S     -0.0079791626     0.0027837726    -0.1134079486    -0.0135411100     0.0189271155
  167  C 12  S      0.0139934100    -0.0048382941     0.2077849954     0.0251018834    -0.0371993838
  168  C 12  S     -0.0169497875     0.0087682981     0.0677728172     0.0305725857    -0.0300329940
  169  C 12  X      0.0001426852     0.0000064573     0.0503477779     0.0259114910     0.0249987642
  170  C 12  Y      0.0064656173    -0.0018153801     0.0325748021    -0.0193972333    -0.0613359504
  171  C 12  Z      0.0001559135    -0.0001999060    -0.0011297426    -0.0024772149    -0.0018050816
  172  C 12  X     -0.0101682025     0.0063946196     0.0145021769     0.0179755531    -0.0023699699
  173  C 12  Y      0.0056138279     0.0058393744     0.0089891622    -0.0014179002    -0.0298617023
  174  C 12  Z      0.0002910835    -0.0000318280     0.0001735934    -0.0008155705     0.0008462686
  175  C 12 XX      0.0007035726    -0.0002467681     0.0163877710     0.0034734233     0.0001855116
  176  C 12 YY      0.0015618405    -0.0004239365     0.0167875575     0.0004329391    -0.0063088710
  177  C 12 ZZ     -0.0000354329    -0.0001925378     0.0023741329     0.0001919908    -0.0004080978
  178  C 12 XY      0.0003325387     0.0001891083     0.0004815541    -0.0004141140    -0.0029950192
  179  C 12 XZ     -0.0000553420     0.0000053547    -0.0006612927    -0.0001746432    -0.0000513338
  180  C 12 YZ      0.0000003406    -0.0000422488     0.0004400652    -0.0001311158     0.0000735200
  181  C 13  S     -0.0023743722     0.0011975721    -0.1027483312    -0.0457012149    -0.0683517429
  182  C 13  S      0.0038213063    -0.0024002458     0.1890449528     0.0854441602     0.1306219232
  183  C 13  S      0.0226754858    -0.0029092956     0.0338337494     0.0044186755     0.0376248106
  184  C 13  X     -0.0006703073     0.0003169559     0.0116077456     0.0180404477     0.0474166026
  185  C 13  Y      0.0019566766    -0.0009386590     0.0566257602     0.0179168243     0.0106521336
  186  C 13  Z      0.0000495498    -0.0000311403     0.0000419397    -0.0007659770    -0.0019344689
  187  C 13  X     -0.0034505209    -0.0012411681     0.0024850092     0.0064797650     0.0182090395
  188  C 13  Y      0.0091053074    -0.0006224499     0.0061028092    -0.0025723065     0.0011452137
  189  C 13  Z      0.0001232976    -0.0000863123    -0.0001877195    -0.0004448397    -0.0011571698
  190  C 13 XX      0.0004139913    -0.0001508532     0.0142586193     0.0068906611     0.0115431585
  191  C 13 YY      0.0005154422    -0.0001901854     0.0153815964     0.0062794084     0.0085417648
  192  C 13 ZZ     -0.0001416250    -0.0001440376     0.0023304622     0.0012621171     0.0027331999
  193  C 13 XY     -0.0002659578     0.0000194208     0.0003764161     0.0013410850     0.0032315707
  194  C 13 XZ     -0.0000329746     0.0000046515    -0.0006032127    -0.0002521472    -0.0004180951
  195  C 13 YZ      0.0000167662    -0.0000096295     0.0002077847    -0.0000017401    -0.0000493430
  196  C 14  S     -0.0016037467     0.0007931808    -0.0997868370    -0.0559445946    -0.0968606922
  197  C 14  S      0.0032465534    -0.0015536640     0.1830965681     0.1041279149     0.1842427927
  198  C 14  S     -0.0097696714     0.0014068212     0.0472320341     0.0300766840     0.0361950754
  199  C 14  X     -0.0010037643     0.0005652104    -0.0446326624    -0.0190707224    -0.0259041325
  200  C 14  Y      0.0008954108    -0.0003579129     0.0368374756     0.0170240251     0.0134067854
  201  C 14  Z      0.0000859256    -0.0000471786     0.0026103238     0.0010918543     0.0012793203
  202  C 14  X      0.0044158603     0.0002345571    -0.0109068167    -0.0050794396    -0.0011680604
  203  C 14  Y     -0.0035449034    -0.0000800372     0.0087666044     0.0042472424    -0.0018021984
  204  C 14  Z     -0.0002964777     0.0000665021     0.0008945546     0.0002093755     0.0002119975
  205  C 14 XX      0.0002694260    -0.0001414752     0.0152125177     0.0082649656     0.0147461274
  206  C 14 YY      0.0002725215    -0.0001010067     0.0148052173     0.0083446588     0.0139143666
  207  C 14 ZZ      0.0000303784    -0.0000938389     0.0021424227     0.0016749531     0.0042002679
  208  C 14 XY     -0.0000517975     0.0000697499    -0.0005333863     0.0001058947     0.0006993090
  209  C 14 XZ     -0.0000186974     0.0000020086    -0.0007452661    -0.0003716148    -0.0006087098
  210  C 14 YZ     -0.0000046598    -0.0000024350     0.0002499821     0.0000996508     0.0001489499
  211  C 15  S     -0.0022527111     0.0005638485    -0.0986547295    -0.0477798002    -0.0515024232
  212  C 15  S      0.0038769399    -0.0017425240     0.1812453431     0.0886099292     0.0988903489
  213  C 15  S      0.0178046770     0.0019506703     0.0332060514     0.0153602743     0.0217245966
  214  C 15  X     -0.0019302991     0.0006306458    -0.0533287654    -0.0172456587     0.0007734533
  215  C 15  Y      0.0002533534     0.0002567268    -0.0196289013    -0.0180085805    -0.0528077902
  216  C 15  Z      0.0000098663    -0.0000922352     0.0024747720     0.0005837009    -0.0004696218
  217  C 15  X     -0.0069041015    -0.0031240923    -0.0066786887    -0.0019217782     0.0055868582
  218  C 15  Y      0.0022656515     0.0015626392    -0.0043314369    -0.0050370785    -0.0212651935
  219  C 15  Z      0.0005479866    -0.0000169511     0.0001872582     0.0004858866    -0.0004368735
  220  C 15 XX      0.0005006765    -0.0000326195     0.0147758110     0.0064646542     0.0051838658
  221  C 15 YY      0.0003352014    -0.0001067080     0.0138877890     0.0074959979     0.0100869405
  222  C 15 ZZ     -0.0000844380    -0.0002200289     0.0021533625     0.0012157524     0.0020048849
  223  C 15 XY     -0.0001544425    -0.0001232662     0.0006247440     0.0008420978     0.0032799450
  224  C 15 XZ     -0.0000512740     0.0000137272    -0.0007565393    -0.0003079902    -0.0001650782
  225  C 15 YZ      0.0000267637    -0.0000096530     0.0001479331     0.0000616109    -0.0000294051
  226  H 16  S      0.0227868803    -0.0075195532     0.0085488630    -0.0587603882     0.0415433226
  227  H 16  S      0.0064509868    -0.0000750058     0.0014331858    -0.0043768918     0.0088316491
  228  H 17  S      0.0208029197    -0.0061992250     0.0048379613    -0.0382805603    -0.0026051153
  229  H 17  S      0.0028475345     0.0000015117    -0.0009990649    -0.0000386666     0.0008769820
  230  H 18  S      0.0228587871    -0.0000597597    -0.0108006342     0.0375327628    -0.0190794255
  231  H 18  S      0.0032809380     0.0021442516    -0.0004879325    -0.0000831779    -0.0015007492
  232  H 19  S      0.0247088956     0.0020974728    -0.0155927668     0.0598992156     0.0198690587
  233  H 19  S      0.0053941216     0.0032282704    -0.0020679177     0.0064349109     0.0049252609
  234  H 20  S      0.0174212720    -0.0043978513    -0.0066910452    -0.0004633073     0.0852956032
  235  H 20  S      0.0025184942     0.0001343362    -0.0012399221     0.0002399449     0.0119811520
  236  H 21  S      0.0175009181    -0.0041564368    -0.0055969446    -0.0003995572     0.0807353693
  237  H 21  S      0.0021873872    -0.0030665800    -0.0013349062    -0.0010189056     0.0128201856
  238  H 22  S      0.0026001759     0.0027237579     0.0393320220     0.0080397586    -0.0259874659
  239  H 22  S      0.0002912215    -0.0009983196     0.0023944121     0.0052417612    -0.0043238194
  240  H 23  S      0.0027794431    -0.0008785059     0.0416880062     0.0003880673    -0.0145348332
  241  H 23  S      0.0005935889     0.0024333845     0.0038315731     0.0027188932    -0.0029837431
  242  H 24  S      0.0007890907    -0.0003886334     0.0348410305     0.0182591759     0.0347625002
  243  H 24  S      0.0005359573     0.0003253725     0.0043570428     0.0024931999     0.0026518027
  244  H 25  S     -0.0000981376    -0.0003048367     0.0336454790     0.0226399555     0.0486976127
  245  H 25  S     -0.0005612440    -0.0000628519     0.0051772963     0.0026430017     0.0034834459
  246  H 26  S      0.0006014170     0.0000260413     0.0328150599     0.0191325939     0.0252830602
  247  H 26  S      0.0002407512     0.0012837466     0.0046841846     0.0028053279     0.0018924375

                         21               22               23               24               25
                   -0.8185406316    -0.8110838700    -0.7573109870    -0.6825090688    -0.6679587792
    1  C  1  S      0.0068127053     0.0067038428    -0.0751355675    -0.0955077278     0.0045323573
    2  C  1  S     -0.0211602215    -0.0178763418     0.1563025843     0.1938880933    -0.0111060340
    3  C  1  S     -0.0211000818     0.0051008562     0.0292121366     0.0929524072     0.0396207743
    4  C  1  X      0.0986806796     0.0286280960     0.0335640291     0.0790467111    -0.0299994497
    5  C  1  Y     -0.0263272129    -0.0244716052     0.0572445032    -0.0472539742    -0.0622129898
    6  C  1  Z      0.0166990315     0.0003223640     0.0050419161    -0.0020861627     0.0474404136
    7  C  1  X     -0.0201029934    -0.0330670278     0.0560536419    -0.0487626510    -0.0325284696
    8  C  1  Y      0.0477318931    -0.0035882786    -0.0211188850     0.0366651740    -0.0502525067
    9  C  1  Z      0.0120731084     0.0076819917    -0.0126378514     0.0067958852     0.0241018944
   10  C  1 XX     -0.0059502951    -0.0044768550     0.0048058014     0.0136168822    -0.0037204580
   11  C  1 YY      0.0009693968     0.0018519254     0.0128167003     0.0145099424     0.0012621755
   12  C  1 ZZ     -0.0006143729    -0.0011234465     0.0100948999     0.0071984989    -0.0000184749
   13  C  1 XY     -0.0020181487    -0.0008657372     0.0003513949    -0.0086876624     0.0020479516
   14  C  1 XZ     -0.0023284529     0.0001608725    -0.0056292158    -0.0004827295    -0.0030800476
   15  C  1 YZ      0.0022603822     0.0010033848    -0.0032725868     0.0002324178     0.0015009186
   16  C  2  S      0.0138349470     0.0029654015    -0.1269719012     0.0557475445    -0.0026315439
   17  C  2  S     -0.0284231402    -0.0058780881     0.2520119983    -0.1090731947     0.0058361977
   18  C  2  S     -0.0045655282     0.0270201136     0.0645725305    -0.0930940303     0.0584672467
   19  C  2  X      0.0223488441    -0.0040172737     0.1460284544    -0.1006345095    -0.0122890196
   20  C  2  Y      0.0367026355     0.0194116147     0.0113632731    -0.0707289158     0.0818300298
   21  C  2  Z      0.0237247416     0.0041378414    -0.0391709410     0.1332617112    -0.0058554043
   22  C  2  X      0.0505450455     0.0234250824    -0.0312671418     0.0149755663     0.0072128366
   23  C  2  Y      0.0345886419     0.0161561497    -0.0452277777    -0.0092923472     0.0337051003
   24  C  2  Z     -0.0410834749    -0.0160543419     0.0640362057     0.0034313059    -0.0071019525
   25  C  2 XX     -0.0045449036    -0.0004134098     0.0092389767    -0.0066545120     0.0004575555
   26  C  2 YY     -0.0028323167    -0.0009285404     0.0172198507    -0.0028543914     0.0000128282
   27  C  2 ZZ      0.0008029770     0.0000587218     0.0171716023    -0.0083776213     0.0004654748
   28  C  2 XY     -0.0052654981    -0.0020624919     0.0002191153    -0.0068377359    -0.0034210901
   29  C  2 XZ     -0.0010009248    -0.0003097771    -0.0072090494     0.0040268138    -0.0019781790
   30  C  2 YZ      0.0024561170     0.0012336652    -0.0074102140     0.0034185646     0.0016714144
   31  C  3  S     -0.0189738967     0.0054549893    -0.0339821218     0.0528192487    -0.0279859070
   32  C  3  S      0.0305756912    -0.0152978239     0.0712170475    -0.1109223020     0.0575392640
   33  C  3  S      0.0395136862     0.0037761085     0.0618373941    -0.0599010834    -0.0052530980
   34  C  3  X      0.0035095249     0.0000820288     0.0518606023     0.0642001147     0.0153219718
   35  C  3  Y      0.0683611576     0.0153299875     0.0108994586     0.0038116528    -0.0648380524
   36  C  3  Z      0.0675670329     0.0239273976     0.0152518598    -0.0350525584    -0.0062794474
   37  C  3  X     -0.0000322621    -0.0036500636     0.0243684609     0.0190184278    -0.0013777641
   38  C  3  Y      0.0351388402     0.0131616727     0.0148960609    -0.0066419369    -0.0160999789
   39  C  3  Z      0.0227733957     0.0049473534    -0.0068019466     0.0034132921    -0.0018844691
   40  C  3 XX      0.0015782572    -0.0006071447     0.0037941877    -0.0032904369     0.0022155442
   41  C  3 YY      0.0104724855     0.0012646390     0.0061453760    -0.0100464963     0.0033365845
   42  C  3 ZZ     -0.0044692044    -0.0032915383     0.0039889985    -0.0094822616     0.0056470057
   43  C  3 XY     -0.0022544973    -0.0006099657     0.0008991790    -0.0007862971     0.0000518327
   44  C  3 XZ     -0.0015193122    -0.0000859593    -0.0065359483    -0.0049144321    -0.0006087590
   45  C  3 YZ     -0.0006511641    -0.0001394863    -0.0003810044    -0.0000261896    -0.0005956956
   46  C  4  S      0.0835605519     0.0266436090     0.0803928871     0.0568082742     0.0125109199
   47  C  4  S     -0.1731729489    -0.0552831640    -0.1533309961    -0.1171207339    -0.0227640321
   48  C  4  S     -0.0211761617    -0.0388078114    -0.0685185856    -0.0529377314    -0.0461861970
   49  C  4  X     -0.0301731883    -0.0115487912     0.0517498878     0.0500695140     0.0223407527
   50  C  4  Y     -0.0230815527    -0.0097764820    -0.0420541040     0.0140956128    -0.0505800118
   51  C  4  Z      0.0147143584    -0.0025929530     0.0424752289    -0.0180392005     0.0513716394
   52  C  4  X      0.0001635841    -0.0103518272     0.0078922638     0.0051248262    -0.0083164764
   53  C  4  Y     -0.0037288119    -0.0096242329    -0.0290178893     0.0072481257    -0.0249118812
   54  C  4  Z      0.0054377255    -0.0017238739     0.0134903111    -0.0152058751     0.0151399095
   55  C  4 XX     -0.0123287821    -0.0041001641    -0.0036017097    -0.0029889050     0.0000131084
   56  C  4 YY     -0.0129497511    -0.0037080206    -0.0182344109    -0.0098814519    -0.0047622453
   57  C  4 ZZ     -0.0080153141    -0.0028912057    -0.0073811124    -0.0113336200     0.0003508131
   58  C  4 XY     -0.0055640014    -0.0019629071    -0.0014881758    -0.0028902832    -0.0016576928
   59  C  4 XZ     -0.0028671041    -0.0013712689    -0.0020545525    -0.0027502637     0.0023363101
   60  C  4 YZ      0.0024447049     0.0004410689     0.0024603231    -0.0008720077     0.0020344654
   61  C  5  S      0.0512052793     0.0068583117     0.1243690863     0.0039562987     0.0294827062
   62  C  5  S     -0.1000727418    -0.0123035785    -0.2543133996    -0.0003557449    -0.0570847159
   63  C  5  S     -0.0447079645     0.0053770499    -0.0776248784    -0.0305352901    -0.0206562354
   64  C  5  X     -0.0166842914    -0.0016795445     0.0375802397     0.0189340477     0.0118360679
   65  C  5  Y      0.0551810772     0.0233748435     0.0178157337     0.0530318577     0.0681232202
   66  C  5  Z      0.0047068614     0.0016075103    -0.0329765912     0.0383538651     0.0063996652
   67  C  5  X     -0.0070616190     0.0001947111     0.0047497226    -0.0014741285    -0.0035217630
   68  C  5  Y      0.0214512905     0.0057523037     0.0074058571     0.0272317439     0.0165114714
   69  C  5  Z     -0.0101846224     0.0021252128    -0.0168366644    -0.0006646232    -0.0006222233
   70  C  5 XX     -0.0077365304    -0.0012216474    -0.0094773289     0.0001149142    -0.0038900500
   71  C  5 YY     -0.0073471371    -0.0008991062    -0.0192165818    -0.0001138553    -0.0025589624
   72  C  5 ZZ     -0.0043187223    -0.0003039997    -0.0201502828    -0.0000046642    -0.0047359558
   73  C  5 XY      0.0027772789     0.0014339687    -0.0009049781    -0.0005832575     0.0035811104
   74  C  5 XZ     -0.0032293114    -0.0004761651    -0.0086604568     0.0034807275    -0.0017135277
   75  C  5 YZ      0.0055218424     0.0019946740     0.0023914685     0.0050663165     0.0039522508
   76  C  6  S     -0.0693227034    -0.0285878185     0.0322401239    -0.0660990741    -0.0490946157
   77  C  6  S      0.1354267564     0.0582448412    -0.0698885955     0.1377130378     0.1035407752
   78  C  6  S      0.1185548978     0.0216636938    -0.0279662865     0.0847656739     0.0077413285
   79  C  6  X      0.0037105822     0.0004269579     0.0748713479    -0.0136103216     0.0150654481
   80  C  6  Y      0.0047196441     0.0011300162     0.0294219842    -0.0006610225     0.0442082362
   81  C  6  Z      0.0731188884     0.0122145908     0.0348744585    -0.0037355475    -0.0456263082
   82  C  6  X      0.0083335083     0.0000361635     0.0253355157     0.0038165831     0.0008395464
   83  C  6  Y     -0.0298055495    -0.0028395675     0.0209075452    -0.0244053101     0.0167838059
   84  C  6  Z      0.0384479269     0.0071547491     0.0119441722    -0.0010076418    -0.0218462281
   85  C  6 XX      0.0048382382     0.0021716022     0.0005383611     0.0043490662     0.0052699823
   86  C  6 YY      0.0091231899     0.0039652668    -0.0092164921     0.0142462645     0.0093942775
   87  C  6 ZZ      0.0131424313     0.0051790947    -0.0045931573     0.0078747528     0.0061066666
   88  C  6 XY     -0.0017074171    -0.0004203437    -0.0049330845    -0.0026097785    -0.0015673917
   89  C  6 XZ     -0.0005824001    -0.0002383374    -0.0046140668     0.0021024837    -0.0014244052
   90  C  6 YZ     -0.0058613253    -0.0009893864    -0.0041699620     0.0012275376     0.0001752219
   91  C  7  S     -0.1301953223    -0.0322405229    -0.0235725726     0.0209360787     0.0359317595
   92  C  7  S      0.2603916724     0.0637786257     0.0479677344    -0.0426640888    -0.0759676204
   93  C  7  S     -0.0093029660     0.0032897209    -0.0006297671    -0.0224065905     0.0124803526
   94  C  7  X      0.0061151696     0.0002371447     0.0303496958     0.0111542023     0.0068155387
   95  C  7  Y      0.0076383619     0.0087620633    -0.0138624008     0.0516574381     0.0055123156
   96  C  7  Z     -0.0203498790    -0.0068957729     0.0203733988    -0.0480417987    -0.0221012682
   97  C  7  X     -0.0054191945    -0.0008152475     0.0001877762     0.0011716293     0.0048622925
   98  C  7  Y      0.0136768201     0.0069430258    -0.0036985537     0.0202604842     0.0013508231
   99  C  7  Z      0.0203015473     0.0014681342     0.0093344050    -0.0148975366    -0.0179174563
  100  C  7 XX      0.0193418290     0.0047297584     0.0048987739    -0.0044382703    -0.0074752411
  101  C  7 YY      0.0149282071     0.0032522057     0.0041136629    -0.0058761756    -0.0036892783
  102  C  7 ZZ      0.0175732970     0.0047761518     0.0008634771     0.0008562483    -0.0047194966
  103  C  7 XY      0.0004045733     0.0002655728    -0.0008461663    -0.0008234624    -0.0003172065
  104  C  7 XZ     -0.0003280609     0.0000162595    -0.0020232321    -0.0002928202    -0.0001808567
  105  C  7 YZ     -0.0001460229    -0.0005277239     0.0005503385    -0.0027049676    -0.0028563034
  106  C  8  S      0.0020296518     0.0001074641    -0.0694820893     0.0733983394    -0.0090870279
  107  C  8  S     -0.0039622628     0.0009279106     0.1416956213    -0.1562036240     0.0201278380
  108  C  8  S     -0.0376858751    -0.0264963081     0.1016714245    -0.0740027157    -0.0178884318
  109  C  8  X      0.0056107883     0.0004476241    -0.1164828422     0.1168048061    -0.0221760818
  110  C  8  Y      0.0043326276     0.0039994706    -0.0858729614     0.0722449042     0.0096090466
  111  C  8  Z      0.0020393667    -0.0013815173     0.1371831693    -0.1149921072     0.0140229552
  112  C  8  X      0.0323298389     0.0156490813    -0.0725907905     0.0241142968     0.0089455508
  113  C  8  Y      0.0199304202     0.0131837859    -0.0468641061     0.0204938929     0.0130549268
  114  C  8  Z     -0.0325264641    -0.0212209824     0.0781964888    -0.0279478993    -0.0150254816
  115  C  8 XX     -0.0004659885     0.0001731691     0.0084743111    -0.0113952567     0.0017954916
  116  C  8 YY     -0.0004852460    -0.0000497340     0.0071582530    -0.0075775189     0.0001503349
  117  C  8 ZZ      0.0007414740     0.0002561291     0.0114649582    -0.0111502934     0.0017557972
  118  C  8 XY     -0.0008103658    -0.0001330626     0.0038305660    -0.0043752818    -0.0000812100
  119  C  8 XZ     -0.0003774572    -0.0003053602    -0.0066927174     0.0065263204    -0.0017413783
  120  C  8 YZ      0.0001528311     0.0002598492    -0.0053014677     0.0044955126     0.0003901757
  121  N  9  S      0.0000589000     0.0012990955    -0.0516291990     0.0431574120    -0.0038238269
  122  N  9  S      0.0011703807     0.0031155191    -0.1071014112     0.0889349778    -0.0076179550
  123  N  9  S     -0.0293575893    -0.0142171333     0.0042731831     0.0478950452    -0.0164908552
  124  N  9  X     -0.0009396664     0.0013262677    -0.0219455234     0.0102134437     0.0037194644
  125  N  9  Y     -0.0002923619    -0.0004691161    -0.0114637077     0.0071460163    -0.0070455013
  126  N  9  Z     -0.0010083854    -0.0005469323     0.0186842272    -0.0120398140     0.0006855114
  127  N  9  X      0.0052619410     0.0027077816    -0.0066072823     0.0008992401     0.0002038566
  128  N  9  Y      0.0034104833     0.0017299612    -0.0057059205    -0.0013035415     0.0037997992
  129  N  9  Z     -0.0044166672    -0.0018660693     0.0078667864     0.0007312647    -0.0014726373
  130  N  9 XX     -0.0000804705     0.0001795293    -0.0042621223     0.0027358264     0.0003302154
  131  N  9 YY      0.0000325813     0.0000162235    -0.0020669233     0.0017361077    -0.0007850929
  132  N  9 ZZ      0.0003765256     0.0002029985    -0.0035629512     0.0032339132    -0.0001483038
  133  N  9 XY     -0.0002595887    -0.0000444837    -0.0019648963     0.0015493710    -0.0004901114
  134  N  9 XZ      0.0000695985    -0.0000862606     0.0032000554    -0.0025091265    -0.0001670081
  135  N  9 YZ      0.0000710068     0.0000735050     0.0017321546    -0.0017430618     0.0007591400
  136  C 10  S     -0.1012574111    -0.0396374244     0.0257990741    -0.0691266467    -0.0002418228
  137  C 10  S      0.1981655917     0.0784515983    -0.0526727200     0.1440266413     0.0003987833
  138  C 10  S      0.0648179933     0.0211442454    -0.0274473720     0.0855494982    -0.0090442564
  139  C 10  X      0.0463529282    -0.0679620844    -0.0514061415    -0.0867407324    -0.1345476051
  140  C 10  Y      0.0204857908    -0.0927292154     0.0607042484     0.0870147691    -0.1474798869
  141  C 10  Z      0.0018867077     0.0028915111     0.0049752129     0.0107121523     0.0124029325
  142  C 10  X     -0.0520686348    -0.0241382881     0.0154954843    -0.0483715990    -0.0057123870
  143  C 10  Y      0.0420057679     0.0099566240    -0.0168059238     0.0513945332    -0.0229610612
  144  C 10  Z      0.0033723390     0.0010730981     0.0005269251     0.0058509475     0.0001406575
  145  C 10 XX      0.0164067860    -0.0012484733    -0.0050574481     0.0104824476    -0.0040465975
  146  C 10 YY      0.0133324509     0.0131413828    -0.0035011947     0.0097762752     0.0041889069
  147  C 10 ZZ      0.0051943181     0.0020639698    -0.0013569996     0.0048247768     0.0000910414
  148  C 10 XY      0.0018703645    -0.0002589156    -0.0035697071    -0.0042960175    -0.0006737010
  149  C 10 XZ     -0.0011892993     0.0000753287    -0.0003241399    -0.0006734897    -0.0005097864
  150  C 10 YZ      0.0004544883     0.0002644509     0.0002022784     0.0006925979     0.0005349935
  151  C 11  S     -0.0944211288     0.1100725428     0.0473064296     0.0577056056     0.0929075018
  152  C 11  S      0.1822485751    -0.2111199036    -0.0923704728    -0.1141004663    -0.1866513613
  153  C 11  S      0.0854716072    -0.0647235692    -0.0489074419    -0.0311092528    -0.0603069274
  154  C 11  X     -0.0551804675    -0.0653617315     0.0034709474    -0.0890638308     0.0934961439
  155  C 11  Y     -0.0041184050     0.0302003653     0.0215817842     0.0190968007    -0.0700011332
  156  C 11  Z      0.0033448564     0.0038345685    -0.0001861134     0.0062632309    -0.0036568826
  157  C 11  X     -0.0223057386    -0.0139274051    -0.0032396076    -0.0244586800     0.0552420950
  158  C 11  Y     -0.0203613921    -0.0021562514     0.0225244284     0.0007501458    -0.0135109734
  159  C 11  Z      0.0009253797    -0.0000355135    -0.0009995054     0.0014220313    -0.0030041973
  160  C 11 XX      0.0158903123    -0.0146168473    -0.0064408724    -0.0054961888    -0.0144616931
  161  C 11 YY      0.0122128103    -0.0172059614    -0.0070842814    -0.0113789773    -0.0151009955
  162  C 11 ZZ      0.0039056904    -0.0054722453    -0.0022006297    -0.0039254100    -0.0049214745
  163  C 11 XY      0.0030164474     0.0059197198    -0.0021141999     0.0007659918    -0.0036736515
  164  C 11 XZ     -0.0007684320     0.0005350058     0.0001612509    -0.0001163071     0.0002028994
  165  C 11 YZ     -0.0000294229    -0.0004829111     0.0000088503    -0.0001059857    -0.0000519739
  166  C 12  S     -0.0030346085    -0.1521101144     0.0411851470     0.0645897577    -0.0889450443
  167  C 12  S      0.0065813843     0.2924540771    -0.0811477016    -0.1267527556     0.1790076254
  168  C 12  S      0.0233701160     0.1103431300    -0.0298780153    -0.0259711452     0.0569959839
  169  C 12  X     -0.0222577759     0.0266800888    -0.0004350517    -0.0226315724    -0.0864084019
  170  C 12  Y      0.0731857133    -0.0115604882    -0.0281892215     0.0785557850     0.0859486451
  171  C 12  Z      0.0026499101    -0.0009592578    -0.0002227053     0.0032894400     0.0076783557
  172  C 12  X      0.0175710983     0.0121176694    -0.0093323793    -0.0004271087    -0.0230295432
  173  C 12  Y      0.0205315220     0.0063945696    -0.0185783082     0.0209484926     0.0482601812
  174  C 12  Z      0.0018032192     0.0008367619     0.0004788818    -0.0000678132     0.0044369171
  175  C 12 XX     -0.0025648991     0.0224756581    -0.0054766847    -0.0122316621     0.0139148764
  176  C 12 YY      0.0037961555     0.0219712798    -0.0068345260    -0.0065892229     0.0146689854
  177  C 12 ZZ     -0.0004696439     0.0071802993    -0.0018509189    -0.0041836173     0.0049776662
  178  C 12 XY      0.0049634255    -0.0024037613    -0.0031169574    -0.0006063694     0.0033080692
  179  C 12 XZ      0.0001871780    -0.0007154559     0.0000715255     0.0003290593    -0.0003492245
  180  C 12 YZ      0.0000505976     0.0006076180     0.0000291413     0.0000995647     0.0005233483
  181  C 13  S      0.0934965444    -0.1060478442    -0.0276276975     0.0207271007     0.1016331674
  182  C 13  S     -0.1802972431     0.2034041015     0.0549678428    -0.0408314996    -0.2026015811
  183  C 13  S     -0.0717286680     0.0354924033     0.0246286672    -0.0140758854    -0.0461366029
  184  C 13  X     -0.0472137128    -0.0722984572     0.0524067446     0.1248682912    -0.0677194304
  185  C 13  Y     -0.0083180020     0.0306317153    -0.0149798956    -0.0251637483     0.0611680154
  186  C 13  Z      0.0023518752     0.0033768321    -0.0027026535    -0.0057962779     0.0047981745
  187  C 13  X     -0.0107918057    -0.0298786475     0.0215789740     0.0402530664    -0.0345785842
  188  C 13  Y     -0.0052418275    -0.0024190311    -0.0038097497    -0.0104052916     0.0110444066
  189  C 13  Z     -0.0007083469     0.0009103351    -0.0014171760    -0.0019072223     0.0011744354
  190  C 13 XX     -0.0154974618     0.0132964739     0.0057362790     0.0000828761    -0.0143105707
  191  C 13 YY     -0.0119728210     0.0165362399     0.0026959908    -0.0057603282    -0.0169356711
  192  C 13 ZZ     -0.0042516672     0.0053194505     0.0015514437    -0.0015481055    -0.0056015762
  193  C 13 XY     -0.0027915328    -0.0057207522     0.0028944108     0.0043851637    -0.0029845944
  194  C 13 XZ      0.0005688967    -0.0004505048    -0.0001920966    -0.0000944491     0.0003702051
  195  C 13 YZ     -0.0000569675     0.0004540006    -0.0001048195    -0.0002236806    -0.0000916371
  196  C 14  S      0.0992701759     0.0454047493    -0.0586561072    -0.0921082413    -0.0049237652
  197  C 14  S     -0.1909631671    -0.0875668880     0.1147864231     0.1821462716     0.0101358515
  198  C 14  S     -0.0278975575    -0.0119176581     0.0174036181     0.0509434103     0.0022916828
  199  C 14  X      0.0387090075    -0.0642837803    -0.0082358459     0.0238058094     0.1208504588
  200  C 14  Y      0.0130693644    -0.0866536148    -0.0156763005    -0.0351775159     0.1359691396
  201  C 14  Z     -0.0015935275     0.0017405240    -0.0000257926    -0.0016814761    -0.0040367825
  202  C 14  X      0.0017806108    -0.0289199141     0.0057501541     0.0046747617     0.0322684121
  203  C 14  Y      0.0167713619    -0.0268713401    -0.0078761881    -0.0078786975     0.0373372058
  204  C 14  Z      0.0003725010     0.0011007697    -0.0004166064    -0.0000410210    -0.0011775701
  205  C 14 XX     -0.0170988317     0.0006593885     0.0096186764     0.0144590056    -0.0051332919
  206  C 14 YY     -0.0123600470    -0.0142047521     0.0078953068     0.0134189423     0.0067892794
  207  C 14 ZZ     -0.0048636778    -0.0021492452     0.0034305044     0.0057338998     0.0002839795
  208  C 14 XY     -0.0011776206     0.0008191941     0.0006188974    -0.0009470330    -0.0010936485
  209  C 14 XZ      0.0006496878    -0.0001265822    -0.0003539259    -0.0005311274     0.0002487823
  210  C 14 YZ     -0.0000973450    -0.0002540872     0.0000285064     0.0002062614     0.0001449719
  211  C 15  S      0.0089698886     0.1500938615     0.0035887682     0.0328083653    -0.1001587820
  212  C 15  S     -0.0183794066    -0.2883663082    -0.0062089778    -0.0646582713     0.1998266317
  213  C 15  S     -0.0300387245    -0.0781916590     0.0236970760    -0.0172236963     0.0417702087
  214  C 15  X     -0.0220751500     0.0312862989     0.0220835413     0.0348232020     0.0693667023
  215  C 15  Y      0.0724994383    -0.0094787731    -0.0508250466    -0.1117977104    -0.0691706097
  216  C 15  Z      0.0021221417    -0.0021698424    -0.0022640643    -0.0031542341    -0.0039149651
  217  C 15  X     -0.0004069438     0.0031113756    -0.0012630827     0.0128935741     0.0187758506
  218  C 15  Y      0.0271966000    -0.0093179659    -0.0119307940    -0.0338616279    -0.0388550807
  219  C 15  Z      0.0003635957    -0.0006021980     0.0001475028    -0.0013982378    -0.0006238384
  220  C 15 XX      0.0016867060    -0.0218691540    -0.0026509642    -0.0084237507     0.0153608921
  221  C 15 YY     -0.0052006246    -0.0213530275     0.0021661659    -0.0006943231     0.0153973588
  222  C 15 ZZ     -0.0001529820    -0.0071812164    -0.0002217498    -0.0023063950     0.0056261171
  223  C 15 XY     -0.0045154494     0.0019955467     0.0023980448     0.0029718419     0.0035185755
  224  C 15 XZ     -0.0002041682     0.0009274104     0.0001698820     0.0003856245    -0.0005963240
  225  C 15 YZ      0.0001845019    -0.0003148770    -0.0000869263    -0.0001340852    -0.0000016833
  226  H 16  S      0.0141143416     0.0001262670     0.0285380356    -0.0606842534     0.0497746649
  227  H 16  S      0.0001377897     0.0028896192     0.0031078845    -0.0145681907     0.0134370889
  228  H 17  S     -0.0452864352    -0.0119358357    -0.0630312302    -0.0683794135     0.0011919733
  229  H 17  S     -0.0092087576    -0.0016941976    -0.0138237527    -0.0129046701    -0.0006638439
  230  H 18  S     -0.0294997105    -0.0030799525    -0.0924628721    -0.0202344983    -0.0266763143
  231  H 18  S     -0.0070653671    -0.0014890634    -0.0196211088    -0.0036909637    -0.0087528547
  232  H 19  S      0.0445915701     0.0195314412    -0.0189797934     0.0599931427     0.0726617460
  233  H 19  S      0.0075924714     0.0027442814    -0.0080949567     0.0163267968     0.0134531221
  234  H 20  S      0.0813628358     0.0209487665     0.0064780589    -0.0304353204    -0.0397304465
  235  H 20  S      0.0122736931     0.0029370576     0.0040008688    -0.0038574155    -0.0087130638
  236  H 21  S      0.0859213404     0.0215668819     0.0324721977    -0.0174292676    -0.0351783902
  237  H 21  S      0.0119311865     0.0026761354     0.0031307875    -0.0035377417    -0.0095432681
  238  H 22  S      0.0569238737    -0.0645867626    -0.0219643868    -0.0487840387    -0.1069523633
  239  H 22  S      0.0068961581     0.0001940635    -0.0061532046    -0.0072864014    -0.0211428949
  240  H 23  S      0.0013949768     0.0920519555    -0.0272749270    -0.0575375887     0.1079545211
  241  H 23  S      0.0059155920     0.0080252706    -0.0108826693    -0.0124570347     0.0226696999
  242  H 24  S     -0.0530839231     0.0622692395     0.0217622144    -0.0177340923    -0.1124793859
  243  H 24  S     -0.0030050695     0.0042797543     0.0015683784    -0.0037384125    -0.0255280224
  244  H 25  S     -0.0547658691    -0.0257876903     0.0434835573     0.0973196531     0.0051917549
  245  H 25  S     -0.0026496612    -0.0017613004     0.0035297601     0.0175872140     0.0012370278
  246  H 26  S     -0.0048416475    -0.0858562307    -0.0006592932    -0.0292108453     0.1081102048
  247  H 26  S      0.0004047418    -0.0058833407    -0.0016789978    -0.0061425097     0.0233277197

                         26               27               28               29               30
                   -0.6592963391    -0.6462049701    -0.6258425353    -0.5971534881    -0.5522851030
    1  C  1  S     -0.0064970870     0.0438276064    -0.0125610462    -0.0744829710    -0.0598640813
    2  C  1  S      0.0165772677    -0.0878417973     0.0247895281     0.1594479109     0.1380617463
    3  C  1  S     -0.0510371362     0.0218104904     0.0545361017     0.0531510376     0.2053099117
    4  C  1  X     -0.0844724585     0.0391441359    -0.0414577190     0.0847424486    -0.0673372749
    5  C  1  Y      0.0705312330    -0.1205316698    -0.0468317345    -0.0689199978     0.0074506606
    6  C  1  Z      0.0921289291     0.0976513668    -0.0403552761     0.0046581810     0.0265589445
    7  C  1  X     -0.0319449378     0.0456417542     0.0061316367    -0.0507224047     0.0149993212
    8  C  1  Y      0.0549447099    -0.0521386294    -0.0005189642     0.0268605194    -0.0610695211
    9  C  1  Z      0.0252101805     0.0327093180    -0.0318003694     0.0367344005    -0.0042848433
   10  C  1 XX      0.0013838129    -0.0042672110     0.0075447589     0.0087838125     0.0125623807
   11  C  1 YY     -0.0010509411    -0.0112727023     0.0010301418     0.0100139602     0.0056167830
   12  C  1 ZZ      0.0020963265    -0.0010078594    -0.0050297285     0.0116527486     0.0104191044
   13  C  1 XY     -0.0004076308     0.0056023864     0.0065072905    -0.0007830830     0.0012911177
   14  C  1 XZ     -0.0067559590    -0.0057073260     0.0010195696    -0.0009131901    -0.0026114801
   15  C  1 YZ      0.0004712936     0.0022075612     0.0011307007    -0.0012334884    -0.0015655479
   16  C  2  S      0.0043940417     0.0211873080     0.0084351361     0.0258895047     0.0161108013
   17  C  2  S     -0.0043027797    -0.0428096605    -0.0153348327    -0.0583850837    -0.0425805745
   18  C  2  S     -0.1384148501     0.1264786411    -0.0092106147     0.1575362792     0.0440171472
   19  C  2  X     -0.0956030766     0.0243476510     0.0862489573     0.0103725851     0.0516497132
   20  C  2  Y      0.0210605812     0.1667459703     0.0480386666    -0.0410974394    -0.0505448633
   21  C  2  Z      0.1235092983    -0.0892501278     0.0158363865    -0.0167608890    -0.0301819357
   22  C  2  X     -0.0715226987     0.0660750869     0.0291171424     0.1027542238    -0.0043864637
   23  C  2  Y     -0.0249536774     0.1133657530     0.0503222676     0.0393493706    -0.0101973834
   24  C  2  Z      0.0859279881    -0.1122164396    -0.0140049359    -0.1063983449    -0.0014329780
   25  C  2 XX      0.0004963192    -0.0007073212    -0.0071452557    -0.0043529243    -0.0078908013
   26  C  2 YY      0.0000721392    -0.0062596224     0.0055365068    -0.0014370684     0.0024249112
   27  C  2 ZZ     -0.0005960162    -0.0020660936    -0.0003516870    -0.0040821226    -0.0013788075
   28  C  2 XY     -0.0053389293    -0.0052143537     0.0001036383    -0.0039281958     0.0014306502
   29  C  2 XZ     -0.0029401209     0.0005802212    -0.0046242032     0.0067647484     0.0052689261
   30  C  2 YZ      0.0011956808     0.0028440613     0.0028597356     0.0000660147    -0.0018764198
   31  C  3  S     -0.0558245014    -0.0946102307     0.0863444530     0.0026615357     0.0104861623
   32  C  3  S      0.1187862909     0.1966188411    -0.1724979252    -0.0050674055    -0.0130170619
   33  C  3  S      0.0035549987     0.0579886673    -0.1366967062    -0.0435405657     0.0342767645
   34  C  3  X      0.0513211775    -0.0171909068    -0.0306963824     0.0674255047     0.0857593098
   35  C  3  Y     -0.0404225556    -0.1363058600    -0.0416395039    -0.0488168801    -0.0413780508
   36  C  3  Z     -0.0644417559     0.0632768152    -0.1254780721     0.0552700281    -0.0613121866
   37  C  3  X      0.0235526224    -0.0103717799    -0.0037834378     0.0134263543     0.0226489097
   38  C  3  Y     -0.0213047546    -0.0552293583    -0.0419529133    -0.0260734084    -0.0103220367
   39  C  3  Z     -0.0234277448     0.0092746071     0.0033199117     0.0384329483    -0.0218147046
   40  C  3 XX      0.0043224695     0.0104008070    -0.0073227795     0.0023798482    -0.0006570782
   41  C  3 YY      0.0041233189     0.0153540194    -0.0165865297     0.0004064153    -0.0058765678
   42  C  3 ZZ      0.0134397066     0.0154159417    -0.0112331930    -0.0025761050     0.0033054723
   43  C  3 XY      0.0011069476    -0.0012581244     0.0031994579    -0.0015192006     0.0009808639
   44  C  3 XZ     -0.0039280935     0.0028749313     0.0029797794    -0.0046456098    -0.0062259294
   45  C  3 YZ     -0.0061151971    -0.0024158041     0.0086267847     0.0014726408     0.0042877274
   46  C  4  S      0.0620036671    -0.0150057458    -0.1129003183     0.0386444301     0.0218534188
   47  C  4  S     -0.1229439917     0.0328286915     0.2237559262    -0.0818597129    -0.0251990134
   48  C  4  S     -0.0487118811     0.0308083077     0.2247227571    -0.0411949944    -0.1258011778
   49  C  4  X      0.0837145605    -0.0550879674    -0.0128003110     0.0162973006     0.1012814832
   50  C  4  Y      0.0278357494    -0.0904373017    -0.1272502110    -0.0350447002     0.0118714969
   51  C  4  Z      0.1104584094     0.0839951574    -0.0117041473    -0.0401991790    -0.0061768876
   52  C  4  X      0.0254728009    -0.0183876446     0.0354482554    -0.0037674602    -0.0119939043
   53  C  4  Y     -0.0019232210    -0.0243257403     0.0275646193    -0.0325843389    -0.0262866235
   54  C  4  Z      0.0334549656     0.0237803308     0.0123246515    -0.0224565724    -0.0307637069
   55  C  4 XX     -0.0053138145    -0.0015580817     0.0181969691    -0.0013673103     0.0062317415
   56  C  4 YY     -0.0148719208     0.0000341421     0.0194272474    -0.0098199293    -0.0104787726
   57  C  4 ZZ     -0.0064446541     0.0098147297     0.0079628626    -0.0047308647    -0.0015500870
   58  C  4 XY      0.0000820512    -0.0045370361     0.0068680048    -0.0058759466    -0.0025282468
   59  C  4 XZ      0.0028890492     0.0060691073     0.0044356881    -0.0012471251     0.0022355208
   60  C  4 YZ      0.0036837065     0.0016148745     0.0048022700    -0.0041455931    -0.0037263921
   61  C  5  S      0.0613365452    -0.0221096857     0.0938951735    -0.0512804874    -0.0211532696
   62  C  5  S     -0.1212971032     0.0489324220    -0.1861274180     0.1061802716     0.0338889687
   63  C  5  S     -0.0749447181     0.0161597367    -0.1961296031     0.0890916121     0.0764982466
   64  C  5  X      0.0783738010    -0.0670371697    -0.0153590855    -0.0753901950    -0.0799695129
   65  C  5  Y      0.0918610590     0.1097931979    -0.0520345737     0.0514724610     0.0058861760
   66  C  5  Z      0.0839684408    -0.0533953519     0.0693952203    -0.1234457256    -0.1433043628
   67  C  5  X      0.0117803565    -0.0246521039    -0.0472730357    -0.0136156960    -0.0106500348
   68  C  5  Y      0.0328937120     0.0255652508    -0.0003851957     0.0197649611     0.0080453917
   69  C  5  Z      0.0078348069    -0.0127639454    -0.0372615917    -0.0133562686    -0.0203800885
   70  C  5 XX     -0.0056474243    -0.0010171246    -0.0171477217     0.0071818610     0.0025700851
   71  C  5 YY     -0.0104973434     0.0064746910    -0.0029009825     0.0075230935     0.0034982528
   72  C  5 ZZ     -0.0097454304     0.0056982159    -0.0164972411     0.0098785683     0.0046340192
   73  C  5 XY      0.0035127396     0.0068868779    -0.0007744075    -0.0025607499    -0.0078378401
   74  C  5 XZ      0.0006601561    -0.0007753328    -0.0091394193     0.0042222417     0.0029380360
   75  C  5 YZ      0.0061269818     0.0031341631     0.0027420367     0.0001889227    -0.0031801697
   76  C  6  S     -0.0584265464    -0.0528621299    -0.0936800912    -0.0045891615    -0.0054033317
   77  C  6  S      0.1215001953     0.1115933301     0.1882626215     0.0147991347     0.0016183535
   78  C  6  S      0.0277094513     0.0302296832     0.1516107055    -0.0234553745    -0.0264433435
   79  C  6  X      0.0458925554    -0.0289666775     0.0118153557    -0.0471418278    -0.0318866547
   80  C  6  Y     -0.0226111837     0.1021245461     0.1465606041     0.0830267758     0.1623159996
   81  C  6  Z     -0.0734873625    -0.1035894788     0.0893793432    -0.0163151655     0.0262415804
   82  C  6  X      0.0225222332    -0.0162909325     0.0044215548    -0.0216220504    -0.0170768322
   83  C  6  Y     -0.0093819218     0.0253246867    -0.0045187324     0.0374970423     0.0664953219
   84  C  6  Z     -0.0307780871    -0.0452516626     0.0254460401    -0.0108539926     0.0161288887
   85  C  6 XX      0.0052159754     0.0065163205     0.0091947153     0.0010169883    -0.0004088896
   86  C  6 YY      0.0148418136     0.0102032635     0.0196358471     0.0001126791     0.0012502182
   87  C  6 ZZ      0.0022791527     0.0077096608     0.0107119332     0.0043021661     0.0021581919
   88  C  6 XY     -0.0053316729     0.0019512798    -0.0019864143     0.0007564274    -0.0006352101
   89  C  6 XZ     -0.0016811153     0.0004669210    -0.0027068180     0.0044922223     0.0042215832
   90  C  6 YZ      0.0024033539     0.0001098605    -0.0078538443    -0.0002544198    -0.0046442876
   91  C  7  S      0.0901207008     0.0532512998     0.0000979730    -0.0131088988    -0.0082273533
   92  C  7  S     -0.1859797796    -0.1136317588    -0.0007364982     0.0239861489     0.0163612262
   93  C  7  S     -0.0288321891     0.0311760726     0.0063802499     0.0578207798     0.0059373415
   94  C  7  X      0.0392551592    -0.0154581943    -0.0181083218     0.0014203251     0.0260576620
   95  C  7  Y     -0.0415019542    -0.0358100518     0.1464311421     0.0420968996     0.0891153291
   96  C  7  Z     -0.0852359118     0.0022405220    -0.0627579720     0.0612224416     0.0569466474
   97  C  7  X      0.0071462089     0.0061508100    -0.0051173483     0.0109635833     0.0139691801
   98  C  7  Y     -0.0213703867    -0.0202061719     0.0535938300     0.0123775896     0.0443042364
   99  C  7  Z     -0.0354012895    -0.0105842144    -0.0248114911     0.0074206992     0.0201080907
  100  C  7 XX     -0.0208419116    -0.0104379337     0.0003583890     0.0061177757     0.0059128620
  101  C  7 YY     -0.0091133072    -0.0018646643    -0.0051668359     0.0009534396    -0.0005025561
  102  C  7 ZZ     -0.0107894887    -0.0109075337     0.0050776837    -0.0000128033     0.0001055704
  103  C  7 XY     -0.0023763011    -0.0006609311     0.0028183998    -0.0005179566     0.0001622536
  104  C  7 XZ     -0.0016261359     0.0010383154    -0.0003120021     0.0013658872     0.0018248341
  105  C  7 YZ     -0.0019782083    -0.0043757896    -0.0055673309    -0.0017924560    -0.0016196711
  106  C  8  S      0.0410966430    -0.0326539758    -0.0168847181     0.0142209323    -0.0011818742
  107  C  8  S     -0.0940652543     0.0745949533     0.0351716402    -0.0238450405     0.0057219920
  108  C  8  S      0.0416460552    -0.0712623402     0.0031712920    -0.1300478087    -0.0044291280
  109  C  8  X      0.0593244449    -0.0623505019    -0.0128458800     0.0205994662    -0.0047598211
  110  C  8  Y      0.0540882332    -0.0068304612    -0.0072793661     0.0008534608    -0.0077596996
  111  C  8  Z     -0.0539297263     0.0496302100     0.0406115031    -0.0238962187    -0.0074016690
  112  C  8  X     -0.0561900151     0.0810209943     0.0137763173     0.1140580873     0.0090081225
  113  C  8  Y     -0.0346195151     0.0542479775     0.0043737437     0.0711952861     0.0072977345
  114  C  8  Z      0.0641284013    -0.0810475764    -0.0025527926    -0.1181932660    -0.0160911205
  115  C  8 XX     -0.0068391872     0.0067428024     0.0009224205    -0.0012294279    -0.0001763006
  116  C  8 YY     -0.0062270436     0.0027188069     0.0018825581    -0.0001958382     0.0017110428
  117  C  8 ZZ     -0.0063800806     0.0059001023     0.0037445659    -0.0019717259     0.0007911286
  118  C  8 XY     -0.0034382817     0.0005984907    -0.0000662062    -0.0006539365     0.0011380170
  119  C  8 XZ      0.0029833672    -0.0037982528    -0.0017250372     0.0017253147    -0.0001288977
  120  C  8 YZ      0.0033243435    -0.0006814248    -0.0010024408     0.0001942453    -0.0011870987
  121  N  9  S      0.0228053655    -0.0194255954    -0.0099960744     0.0056134561    -0.0000118183
  122  N  9  S      0.0448094256    -0.0372308443    -0.0202150950     0.0155863058     0.0006677089
  123  N  9  S      0.0950598238    -0.1098820332    -0.0264093507    -0.0970686219    -0.0161633603
  124  N  9  X      0.0043586626     0.0018923730    -0.0053523348    -0.0015951509     0.0042101854
  125  N  9  Y     -0.0020769679    -0.0105083089    -0.0037742608     0.0044510469     0.0016990615
  126  N  9  Z     -0.0078292781     0.0030034619    -0.0048898632     0.0017731309     0.0043339654
  127  N  9  X     -0.0113798494     0.0100891178     0.0029513294     0.0185367454     0.0009616285
  128  N  9  Y     -0.0049635940     0.0131939455     0.0030578457     0.0086739949     0.0011085342
  129  N  9  Z      0.0116771673    -0.0145987334    -0.0001081811    -0.0184515136    -0.0051032779
  130  N  9 XX      0.0014437225    -0.0001333032    -0.0011911935     0.0005813543     0.0002179425
  131  N  9 YY      0.0000218127    -0.0012743025    -0.0006135444     0.0012108317     0.0003745396
  132  N  9 ZZ      0.0019184217    -0.0010539282     0.0003096690     0.0004773277    -0.0005816510
  133  N  9 XY      0.0004778282    -0.0013254093    -0.0008197186     0.0002446901     0.0002415074
  134  N  9 XZ     -0.0018597288     0.0007559844     0.0003479200     0.0003458225     0.0003741563
  135  N  9 YZ     -0.0006761960     0.0016514854     0.0002637732    -0.0002967711     0.0001376569
  136  C 10  S      0.0572744117    -0.0397317241     0.0186405344     0.0388000022     0.0184115224
  137  C 10  S     -0.1201179427     0.0798713449    -0.0362631164    -0.0797930956    -0.0393279530
  138  C 10  S      0.0543377444    -0.0240272540    -0.0467803738     0.0692991947     0.0241885642
  139  C 10  X      0.0661551396     0.0409018028    -0.0102928483    -0.1586586188     0.0021448052
  140  C 10  Y      0.0076675767     0.0466540136     0.0345829688     0.1421045887    -0.0160549850
  141  C 10  Z      0.0103755362     0.0169785612    -0.0107232414     0.0174793313     0.0047794601
  142  C 10  X     -0.0106135566     0.0222961725     0.0115985340    -0.0897215191     0.1354682624
  143  C 10  Y      0.0027856710    -0.0142640127    -0.0025418154     0.0771074529    -0.1078132766
  144  C 10  Z      0.0046733549     0.0028791597    -0.0028163401     0.0033926671    -0.0065866825
  145  C 10 XX     -0.0072302646     0.0083604628     0.0000259747    -0.0042770905    -0.0017454912
  146  C 10 YY     -0.0098177785     0.0024595136    -0.0044853777    -0.0050101425    -0.0046171139
  147  C 10 ZZ     -0.0045578435     0.0033164111    -0.0011740158    -0.0025130566    -0.0018713745
  148  C 10 XY      0.0009025505     0.0011283277     0.0000764009    -0.0037768010    -0.0094314177
  149  C 10 XZ     -0.0011275364    -0.0020001500     0.0005884454    -0.0001478814    -0.0004666047
  150  C 10 YZ      0.0009130165     0.0010853086    -0.0004370186     0.0003140596     0.0006078381
  151  C 11  S     -0.0586417283    -0.0209288590    -0.0213354164    -0.0058368235     0.0283362502
  152  C 11  S      0.1187582007     0.0427235509     0.0418718426     0.0110193469    -0.0584245076
  153  C 11  S      0.0122267226     0.0350242679     0.0203672916     0.0005912635    -0.1934312540
  154  C 11  X      0.0604761910    -0.0873383289     0.0285947631     0.1251083099     0.0446130788
  155  C 11  Y      0.0103917628     0.0207962801     0.0276864130     0.1157212472    -0.1524897526
  156  C 11  Z      0.0008387115     0.0090516999    -0.0043341260    -0.0023249757    -0.0029747949
  157  C 11  X      0.0141048774    -0.0286507236     0.0022364596     0.0373971638     0.0202127430
  158  C 11  Y      0.0059964649     0.0026534493     0.0109764189     0.0419955289     0.0305745678
  159  C 11  Z      0.0016072851     0.0012623655    -0.0008676038     0.0006225216    -0.0006639479
  160  C 11 XX      0.0067729309     0.0042278279     0.0023699591     0.0015657916    -0.0048791849
  161  C 11 YY      0.0113462572     0.0025106293     0.0041800969     0.0022871954    -0.0076672941
  162  C 11 ZZ      0.0039034740     0.0011313882     0.0014127648     0.0012328442    -0.0020301011
  163  C 11 XY     -0.0008583757     0.0029528695    -0.0012221054    -0.0062935865    -0.0050681465
  164  C 11 XZ     -0.0005500786    -0.0005743063     0.0003378287    -0.0003901338    -0.0000806145
  165  C 11 YZ      0.0001694164    -0.0002818024     0.0001781570     0.0002856668     0.0000674504
  166  C 12  S     -0.0086781070     0.0567088270     0.0122706383    -0.0035633050     0.0304892750
  167  C 12  S      0.0172438778    -0.1137791284    -0.0257264758     0.0061090228    -0.0610831848
  168  C 12  S     -0.0226704026    -0.0289776520    -0.0253186899    -0.0040958649    -0.1802178035
  169  C 12  X      0.0386787734     0.0194886199    -0.0098507250    -0.1014648501     0.1663427393
  170  C 12  Y     -0.0993683405     0.0430685382    -0.0403089974    -0.1406609394    -0.0079240664
  171  C 12  Z      0.0000080050     0.0053708775    -0.0043813730     0.0033505956    -0.0046435867
  172  C 12  X      0.0110332958     0.0106192258    -0.0194917851    -0.0306514462    -0.0196840697
  173  C 12  Y     -0.0549392881    -0.0023900664     0.0031956553    -0.0480591643    -0.0162144209
  174  C 12  Z      0.0000375992     0.0024218061    -0.0021803360     0.0031820336    -0.0000343601
  175  C 12 XX      0.0035110372    -0.0104922343    -0.0011861587     0.0033298127    -0.0073907461
  176  C 12 YY     -0.0014789408    -0.0068598688    -0.0023267748    -0.0003131957    -0.0054663136
  177  C 12 ZZ      0.0011090348    -0.0034610970    -0.0006685662     0.0011410405    -0.0020878852
  178  C 12 XY     -0.0020615575    -0.0000341212    -0.0016029289    -0.0058088803    -0.0058933805
  179  C 12 XZ     -0.0001860005     0.0002492314     0.0000177826    -0.0000957513     0.0001250806
  180  C 12 YZ      0.0003420657     0.0004210941    -0.0003822254     0.0004859865     0.0002226557
  181  C 13  S     -0.0528727086    -0.0114847354    -0.0230696505    -0.0477724736    -0.0303279712
  182  C 13  S      0.1042199170     0.0237753363     0.0464613955     0.0949495001     0.0637297720
  183  C 13  S      0.0363652888    -0.0169231353     0.0423017631     0.0763279077     0.1297205710
  184  C 13  X     -0.0689586776     0.0968513861    -0.0038881041    -0.0851601463     0.0028325287
  185  C 13  Y     -0.0116223908    -0.0260422883    -0.0301803462    -0.1276396453     0.1256698321
  186  C 13  Z      0.0039267604    -0.0027537815    -0.0013814759     0.0021048098     0.0028853216
  187  C 13  X     -0.0085174523     0.0376230406    -0.0120251276    -0.0221924557    -0.0002766286
  188  C 13  Y      0.0092279531    -0.0161512578     0.0017147527    -0.0239611909     0.0971193465
  189  C 13  Z      0.0009986723    -0.0011889132     0.0008469498     0.0002234276     0.0027631145
  190  C 13 XX      0.0051647271     0.0029574002     0.0034411886     0.0067530124    -0.0002474907
  191  C 13 YY      0.0104268441     0.0008682236     0.0042480549     0.0097763829     0.0069333671
  192  C 13 ZZ      0.0031379539     0.0005322540     0.0014524082     0.0037215201     0.0016445073
  193  C 13 XY     -0.0014665026     0.0030784933     0.0003861915    -0.0002270178     0.0028763244
  194  C 13 XZ     -0.0001594219    -0.0001922780    -0.0000146636    -0.0001285436     0.0000988935
  195  C 13 YZ      0.0002921276     0.0000260069    -0.0000315826     0.0002010909    -0.0000100625
  196  C 14  S      0.0629230501    -0.0385035651     0.0112769025     0.0340971360     0.0404509548
  197  C 14  S     -0.1256411388     0.0764267791    -0.0217836710    -0.0686400392    -0.0770540669
  198  C 14  S     -0.0554902550     0.0332849348    -0.0095222489    -0.0424728173    -0.1470095773
  199  C 14  X     -0.0549951295    -0.0330465082    -0.0187836149     0.0435627880    -0.1723749405
  200  C 14  Y     -0.0125090455    -0.0699443278    -0.0236236745    -0.0344233322     0.1395736234
  201  C 14  Z      0.0029883141     0.0013644723     0.0005200709    -0.0025232604     0.0111103800
  202  C 14  X     -0.0054150904    -0.0167935644    -0.0028358517     0.0351109178    -0.0202199938
  203  C 14  Y     -0.0080787209    -0.0132820904    -0.0153702658    -0.0288766621     0.0155194428
  204  C 14  Z      0.0000183702     0.0005521082    -0.0001505500    -0.0020531774     0.0008890103
  205  C 14 XX     -0.0085066466     0.0081401474    -0.0010005695    -0.0053954909    -0.0082440228
  206  C 14 YY     -0.0108936364     0.0035389517    -0.0022125662    -0.0037408354    -0.0080584011
  207  C 14 ZZ     -0.0040863036     0.0025247630    -0.0005117557    -0.0015325932    -0.0031784975
  208  C 14 XY      0.0018889059    -0.0011354423     0.0010735536     0.0052686838     0.0037265970
  209  C 14 XZ      0.0002488051    -0.0004294773     0.0000960255     0.0002773052     0.0003195784
  210  C 14 YZ     -0.0001626307     0.0001244891    -0.0000933716    -0.0002810835    -0.0002646808
  211  C 15  S     -0.0050139319     0.0574439383     0.0002729568    -0.0500806920    -0.0275490348
  212  C 15  S      0.0084719153    -0.1140553034    -0.0001011619     0.0995995959     0.0574274010
  213  C 15  S      0.0232157627    -0.0503470273     0.0125294556     0.0836573823     0.1314054414
  214  C 15  X     -0.0363309048    -0.0285845184    -0.0038262380     0.1097536127    -0.1219038012
  215  C 15  Y      0.1045009002    -0.0240986724     0.0403229022     0.0977378190    -0.0056848055
  216  C 15  Z      0.0046321178     0.0026285733     0.0001117427    -0.0036058918     0.0068685428
  217  C 15  X     -0.0232485895     0.0043275159    -0.0009378186     0.0163484180    -0.0983797746
  218  C 15  Y      0.0340144594    -0.0037119715     0.0129109792     0.0261085561    -0.0066904133
  219  C 15  Z      0.0019701686     0.0013233385    -0.0000828520    -0.0000874493     0.0058665431
  220  C 15 XX      0.0031355015    -0.0104926516     0.0003369621     0.0099727916     0.0058841378
  221  C 15 YY     -0.0023631996    -0.0071284944    -0.0003364247     0.0070311506     0.0002272255
  222  C 15 ZZ      0.0004911082    -0.0033395390     0.0003263733     0.0039428905     0.0014293164
  223  C 15 XY     -0.0026563533    -0.0007059377    -0.0009660999    -0.0000934299     0.0036760028
  224  C 15 XZ     -0.0002957827     0.0002483707     0.0000864612    -0.0003946769    -0.0003277631
  225  C 15 YZ      0.0001770173     0.0000407095    -0.0000085017     0.0001106842    -0.0001917566
  226  H 16  S      0.0416838423     0.1687559163    -0.1258314040     0.0448124108    -0.0248748884
  227  H 16  S      0.0145481454     0.0291627825    -0.0380001288     0.0032408539    -0.0140580461
  228  H 17  S     -0.1088401245     0.0594380678     0.1861942185    -0.0236964210    -0.0710735072
  229  H 17  S     -0.0196252620     0.0043391650     0.0510504384    -0.0167122119    -0.0302608290
  230  H 18  S     -0.1100789462     0.0790749116    -0.1333151013     0.1523063870     0.1391885628
  231  H 18  S     -0.0224013674     0.0116458291    -0.0420328278     0.0356479638     0.0382539781
  232  H 19  S      0.0465614532     0.1220582521     0.1710096626     0.0618544990     0.1167111160
  233  H 19  S      0.0141582756     0.0221738690     0.0425044615     0.0100068451     0.0270446634
  234  H 20  S     -0.1251256908    -0.0417489106     0.0069945063     0.0337922418     0.0201264691
  235  H 20  S     -0.0249307489    -0.0121658129     0.0011721829     0.0093269687     0.0083160339
  236  H 21  S     -0.1006762223    -0.0628760076     0.0043119596     0.0460309704     0.0690524851
  237  H 21  S     -0.0194712561    -0.0193304282    -0.0002013371     0.0039668280     0.0121581782
  238  H 22  S      0.0622409654     0.0194974544     0.0394048227     0.0917110726    -0.1286689318
  239  H 22  S      0.0129158803    -0.0008021363     0.0037459558     0.0095859791    -0.0385947208
  240  H 23  S      0.0045937472    -0.0665452665     0.0063895600     0.0935073041    -0.1444647600
  241  H 23  S     -0.0032054585    -0.0115204870     0.0034731599     0.0173973236    -0.0449691158
  242  H 24  S      0.0608199659     0.0135377321     0.0391190798     0.1349538099    -0.0482541239
  243  H 24  S      0.0167685073     0.0024616970     0.0069732390     0.0276543907    -0.0009858500
  244  H 25  S     -0.0728207020     0.0465275250    -0.0102477285    -0.0015992265    -0.1944545011
  245  H 25  S     -0.0151867287     0.0113329835    -0.0051799095    -0.0129168457    -0.0498897633
  246  H 26  S      0.0048538705    -0.0705828147     0.0049670817     0.1315809471    -0.0458942024
  247  H 26  S      0.0029111933    -0.0162577191    -0.0012346425     0.0264491014     0.0003904906

                         31               32               33               34               35
                   -0.5308338913    -0.5124789011    -0.5101701863    -0.4975732064    -0.4843210028
    1  C  1  S      0.0021538244    -0.0077290188     0.0140267291     0.0088650631    -0.0251018958
    2  C  1  S     -0.0190016621     0.0143772005    -0.0323020872    -0.0220310130     0.0455386588
    3  C  1  S      0.1027585445    -0.0118736977    -0.0759526946     0.0010141952     0.0196856811
    4  C  1  X      0.0520301692     0.1759223494    -0.1005034982     0.0543229586     0.1209959623
    5  C  1  Y      0.0042247196     0.0765076169     0.1069150798    -0.0658140408     0.0099254977
    6  C  1  Z     -0.0612695611    -0.0027666898     0.0839327688     0.0868525456    -0.0555275495
    7  C  1  X     -0.0172970554     0.0975003667    -0.0542298087     0.0093356563     0.0304862660
    8  C  1  Y      0.0041588642     0.0399957189     0.0607842377    -0.0487576967    -0.0148151291
    9  C  1  Z     -0.0046508915    -0.0202743829     0.0337040332     0.0281414853    -0.0106246592
   10  C  1 XX     -0.0074343149    -0.0050250881    -0.0028477866    -0.0068758659    -0.0072362528
   11  C  1 YY      0.0048993053     0.0050558939    -0.0032519161     0.0028240085     0.0126148598
   12  C  1 ZZ      0.0014943740     0.0025040132     0.0010496498    -0.0016391244     0.0034097210
   13  C  1 XY      0.0010039268    -0.0015309230     0.0043460485    -0.0021077707    -0.0011511716
   14  C  1 XZ      0.0078585222    -0.0008417875    -0.0029625064    -0.0026437141     0.0012900622
   15  C  1 YZ     -0.0027288195     0.0008428964     0.0031589667     0.0077627978    -0.0011493033
   16  C  2  S     -0.0410487131     0.0005315355     0.0032342762     0.0086900599    -0.0051696572
   17  C  2  S      0.0990370896     0.0014058863    -0.0200620933    -0.0231987438     0.0140239962
   18  C  2  S      0.1190010731    -0.0775846083    -0.0203857886    -0.0667076208     0.0121873663
   19  C  2  X     -0.1890254034     0.0988747259     0.0414936417     0.0431586071     0.0640255982
   20  C  2  Y     -0.0146719668    -0.0311286081     0.0130168589     0.1203965605    -0.0674850168
   21  C  2  Z      0.1050404251     0.0921857654     0.0612512949     0.0265536854     0.0509612958
   22  C  2  X     -0.0734714380     0.0239860760    -0.0423283189    -0.0157212526     0.0448068470
   23  C  2  Y      0.0146902152    -0.0331559261    -0.0245885012     0.0142637659    -0.0450926601
   24  C  2  Z      0.0193262829     0.0525949822     0.0806091534     0.0551486296     0.0280662936
   25  C  2 XX      0.0132482829    -0.0038564286    -0.0070722937    -0.0042202311     0.0000508440
   26  C  2 YY      0.0083247644     0.0008749332     0.0008244261    -0.0072110392     0.0008587320
   27  C  2 ZZ      0.0019513033     0.0032400332     0.0037504565     0.0044661728     0.0012032997
   28  C  2 XY     -0.0061992577    -0.0044675882     0.0013135456    -0.0008423137    -0.0036002272
   29  C  2 XZ      0.0029224313    -0.0006697303     0.0021259911    -0.0031768130    -0.0008352466
   30  C  2 YZ      0.0049981305     0.0001606805     0.0006349394     0.0018723439    -0.0001629919
   31  C  3  S      0.0075308351    -0.0194040643    -0.0057377658     0.0031313902    -0.0039240808
   32  C  3  S     -0.0263968924     0.0321291384     0.0198465242    -0.0098441711    -0.0011009205
   33  C  3  S     -0.0791848835     0.0750459521     0.0061697000     0.0391452938     0.0116910279
   34  C  3  X      0.0414926395    -0.0061661561     0.1120543459     0.0504495420    -0.0191626619
   35  C  3  Y     -0.0921841106     0.0623084963     0.0426162652     0.1159498601     0.0191484743
   36  C  3  Z      0.1989212138     0.0887406743    -0.0588885476    -0.0411228156     0.1071047371
   37  C  3  X      0.0124937866     0.0090897291     0.0521261729     0.0256708599    -0.0106308886
   38  C  3  Y     -0.0423603259     0.0107717123     0.0077597964     0.0495923059     0.0084677698
   39  C  3  Z      0.0991013170    -0.0031973637    -0.0180687137    -0.0465498659     0.0248993323
   40  C  3 XX     -0.0024872774     0.0053795027     0.0003382956     0.0007988524     0.0017324081
   41  C  3 YY      0.0060281480     0.0078707767     0.0003088229     0.0028233941     0.0058720110
   42  C  3 ZZ     -0.0051267640    -0.0056881603     0.0026950280    -0.0071016557    -0.0067019159
   43  C  3 XY      0.0057030039     0.0025110893     0.0078456973     0.0030148160    -0.0021021916
   44  C  3 XZ     -0.0007096573     0.0022680169    -0.0041716375     0.0000161639     0.0004227362
   45  C  3 YZ     -0.0012682656    -0.0087605111     0.0012677225     0.0009430953    -0.0076954698
   46  C  4  S     -0.0231693533    -0.0125005436    -0.0008138648    -0.0061932218     0.0166759336
   47  C  4  S      0.0332765640     0.0171196642     0.0088962839     0.0139867394    -0.0455108186
   48  C  4  S      0.0993494615     0.0518191171    -0.0286156911    -0.0514772592    -0.0196680204
   49  C  4  X     -0.0768086194    -0.1733627789     0.0161459615    -0.0803249744    -0.0886246180
   50  C  4  Y     -0.1971616583    -0.0414899793    -0.0084105085    -0.0329898687    -0.0469487472
   51  C  4  Z     -0.1173038488    -0.0496781983    -0.0294301805    -0.0224176221    -0.0480863755
   52  C  4  X     -0.0143775615    -0.0544154953    -0.0140237542    -0.0545369519    -0.0284810800
   53  C  4  Y     -0.0393917295     0.0035927595    -0.0363360284    -0.0219815368    -0.0141025484
   54  C  4  Z     -0.0178130115    -0.0226515291    -0.0244052530    -0.0224992317    -0.0160721234
   55  C  4 XX      0.0026648468    -0.0070438520     0.0027772283    -0.0025682057    -0.0059672365
   56  C  4 YY      0.0096173979     0.0104323225    -0.0021641711     0.0056748760     0.0022403992
   57  C  4 ZZ     -0.0008217505     0.0016647665    -0.0001928735    -0.0008485506    -0.0034896345
   58  C  4 XY      0.0088508460     0.0007754642     0.0013173074    -0.0022676331    -0.0016349096
   59  C  4 XZ     -0.0057896382    -0.0010511043     0.0049090577     0.0034779911    -0.0042744106
   60  C  4 YZ     -0.0032767374     0.0020323665    -0.0012487650     0.0037293543     0.0009173407
   61  C  5  S      0.0233116135    -0.0026236492    -0.0123799391    -0.0108175581    -0.0018981427
   62  C  5  S     -0.0262057765     0.0064270405     0.0160193740     0.0196506364     0.0040443722
   63  C  5  S     -0.1254052570    -0.0433706038     0.0422370813     0.0055943919     0.0031034967
   64  C  5  X      0.1647954838    -0.1078375567    -0.0922284376    -0.0858913265    -0.0530521654
   65  C  5  Y      0.0167734825    -0.0326104928    -0.0436925421    -0.0051083100     0.0152657482
   66  C  5  Z     -0.0042941272     0.0126814001    -0.1488277596    -0.0259556863     0.0280271064
   67  C  5  X      0.0090902452    -0.0566777573    -0.0370630567    -0.0397770955    -0.0217310899
   68  C  5  Y      0.0052387103    -0.0146030519    -0.0143569801    -0.0138351170    -0.0001066225
   69  C  5  Z     -0.0568050707    -0.0196988020    -0.0489421108    -0.0171639672     0.0088780721
   70  C  5 XX      0.0095629600    -0.0061144579     0.0001353659    -0.0040484539    -0.0028780737
   71  C  5 YY     -0.0006715295     0.0019781356     0.0004997184    -0.0012645438    -0.0000183457
   72  C  5 ZZ     -0.0157703819     0.0053552713     0.0041021387     0.0078105889     0.0037996932
   73  C  5 XY      0.0073844541     0.0010804588    -0.0037059735     0.0042605653    -0.0003579114
   74  C  5 XZ     -0.0008094014     0.0000827434     0.0048167053     0.0023939949     0.0000449146
   75  C  5 YZ      0.0048074249     0.0000632044    -0.0060649720    -0.0015271210     0.0035295149
   76  C  6  S      0.0110829041    -0.0230956133     0.0035006412     0.0011123437    -0.0187524822
   77  C  6  S     -0.0064353740     0.0451318301    -0.0144460218    -0.0039715762     0.0437559016
   78  C  6  S     -0.0189079626     0.0938743026    -0.0398151760     0.0173168467     0.0344116167
   79  C  6  X      0.1418816784     0.0067746888     0.0979363643     0.0767365642    -0.0476074287
   80  C  6  Y     -0.0415811037    -0.0252630416     0.0843677000    -0.1232815210    -0.0608803655
   81  C  6  Z     -0.1178390460     0.0693674883     0.0571024617     0.0752268907     0.0569847549
   82  C  6  X      0.0418609112     0.0094448715     0.0451108883     0.0400617275    -0.0242849965
   83  C  6  Y      0.0055444723    -0.0346930798     0.0481789883    -0.0577481523    -0.0250195684
   84  C  6  Z     -0.0301535212     0.0079511783     0.0109238456     0.0109733986     0.0082341454
   85  C  6 XX      0.0006498664     0.0053243146     0.0019551036     0.0031391785     0.0036088330
   86  C  6 YY     -0.0049717381     0.0056941065    -0.0020618178    -0.0065519765     0.0036820319
   87  C  6 ZZ      0.0024427630    -0.0023255567    -0.0012876632     0.0007177442     0.0003769682
   88  C  6 XY     -0.0088294981    -0.0004724166    -0.0061525240    -0.0009709783     0.0019694162
   89  C  6 XZ     -0.0030620808     0.0033926586     0.0061771200     0.0030823508     0.0008716649
   90  C  6 YZ      0.0114019973    -0.0063084718    -0.0056070219    -0.0030273920    -0.0029372778
   91  C  7  S     -0.0123942336     0.0234948428     0.0028370446    -0.0043311569     0.0087496297
   92  C  7  S      0.0234058999    -0.0484077656    -0.0062803756     0.0117149086    -0.0178252536
   93  C  7  S      0.0396005408    -0.0299145517     0.0237347919    -0.0047192992    -0.0006377647
   94  C  7  X      0.1204722819     0.0578870456     0.2473138189     0.1789013921    -0.0729368454
   95  C  7  Y      0.0354443024    -0.0829157596     0.0379206749    -0.0476435129    -0.0607723455
   96  C  7  Z      0.1674069938    -0.1433013596    -0.0076568964    -0.1291122358    -0.1188519504
   97  C  7  X      0.0560407295     0.0255133911     0.1005137596     0.0707424729    -0.0253426386
   98  C  7  Y      0.0005901192    -0.0395805707     0.0159761156    -0.0187587146    -0.0301610323
   99  C  7  Z      0.0643594915    -0.0541094035    -0.0158221586    -0.0541331015    -0.0545136256
  100  C  7 XX      0.0084485340    -0.0133815017    -0.0041361690    -0.0085755452    -0.0066982741
  101  C  7 YY      0.0009468204     0.0018826692     0.0016256890     0.0019389395     0.0005166833
  102  C  7 ZZ     -0.0008508932    -0.0023271976     0.0007821166     0.0051372619     0.0000667138
  103  C  7 XY      0.0040522928    -0.0017988927     0.0032315555     0.0012978303    -0.0038122068
  104  C  7 XZ      0.0027071980     0.0001513266     0.0064113495     0.0037789171    -0.0035405097
  105  C  7 YZ      0.0011176200    -0.0040100996     0.0011977150     0.0020349887    -0.0049973886
  106  C  8  S      0.0596741727     0.0055574348     0.0066670837    -0.0210253003     0.0061913264
  107  C  8  S     -0.1259167305    -0.0149700192    -0.0171948127     0.0435300204    -0.0149830182
  108  C  8  S     -0.0784963278     0.0219877907     0.0504238296     0.0622253178    -0.0044000308
  109  C  8  X      0.0488555032     0.0475469713     0.0221034117    -0.0239912908     0.0503157802
  110  C  8  Y      0.0631848088    -0.0099560271     0.0152115825     0.0253305100    -0.0339534006
  111  C  8  Z     -0.0770091586     0.0246269385     0.0159373992     0.0429321438     0.0153589976
  112  C  8  X      0.0390460877    -0.0184560970    -0.0337269666    -0.0522559108     0.0148872594
  113  C  8  Y      0.0297778547    -0.0217436259    -0.0234965976    -0.0165484258    -0.0149755547
  114  C  8  Z     -0.0450762074     0.0423898184     0.0504252931     0.0531541546     0.0085632353
  115  C  8 XX     -0.0078440218    -0.0029991157    -0.0014486153     0.0026180169    -0.0013861988
  116  C  8 YY     -0.0070314229    -0.0005500110    -0.0012550746     0.0007510138    -0.0007222247
  117  C  8 ZZ     -0.0094784893     0.0012158124     0.0004736341     0.0051242788    -0.0006530751
  118  C  8 XY     -0.0030638917    -0.0007759574    -0.0006701575     0.0004666949    -0.0004929081
  119  C  8 XZ      0.0042974881     0.0002248918     0.0001302861    -0.0027804255     0.0006171795
  120  C  8 YZ      0.0041237542    -0.0006840457    -0.0000124261    -0.0006307671    -0.0002660785
  121  N  9  S      0.0331314580     0.0032253340     0.0018492639    -0.0106259833     0.0029863651
  122  N  9  S      0.0720523526     0.0052490579     0.0027554622    -0.0245479965     0.0061650134
  123  N  9  S      0.0267659524     0.0398911732     0.0393533414     0.0217649940     0.0097595193
  124  N  9  X     -0.0003014353    -0.0224674687    -0.0114969943     0.0094829765    -0.0316732040
  125  N  9  Y     -0.0161858870     0.0067136532    -0.0064538452    -0.0177970059     0.0217501510
  126  N  9  Z      0.0138605895    -0.0148069237    -0.0108596668    -0.0173025359    -0.0099081836
  127  N  9  X      0.0055629608     0.0060622158    -0.0002591404    -0.0106760816     0.0162656382
  128  N  9  Y      0.0133420014    -0.0080429460     0.0003344878     0.0044854475    -0.0118406984
  129  N  9  Z     -0.0135878860     0.0129384321     0.0108966914     0.0171082645     0.0062471069
  130  N  9 XX      0.0036794607    -0.0027516405    -0.0011757613    -0.0007419240    -0.0029934229
  131  N  9 YY      0.0012273363     0.0005149758    -0.0005148398    -0.0026536675     0.0017879900
  132  N  9 ZZ      0.0019280051     0.0020813509     0.0014647396     0.0006064732     0.0016369557
  133  N  9 XY      0.0001314978    -0.0004146727    -0.0009275307    -0.0014001339     0.0002257621
  134  N  9 XZ     -0.0011608264     0.0003299223    -0.0000578403    -0.0009751207     0.0011684452
  135  N  9 YZ      0.0005515009    -0.0013645556    -0.0000893806     0.0010798556    -0.0020511304
  136  C 10  S      0.0035905272    -0.0110729867     0.0428688851    -0.0420078904     0.0487793893
  137  C 10  S     -0.0072460537     0.0220540307    -0.0904482422     0.0904594311    -0.1068274123
  138  C 10  S      0.0086697042     0.0625866172    -0.1934318020     0.1536735329    -0.2006842442
  139  C 10  X     -0.0128277762     0.0720773815     0.0935374506    -0.1117540233    -0.1996314396
  140  C 10  Y      0.0146833020     0.1714529493    -0.0492802695    -0.1030121180     0.0056052348
  141  C 10  Z     -0.0040690403     0.0038400088     0.0105677281     0.0296465629    -0.0000253929
  142  C 10  X      0.0333492666     0.0432706975    -0.0660846901     0.0201881817    -0.0905702836
  143  C 10  Y     -0.0027293625     0.0201450826     0.0531590539    -0.0625618283     0.0670864786
  144  C 10  Z     -0.0040337944     0.0049193596     0.0071918250     0.0058261046     0.0014065682
  145  C 10 XX      0.0007485676     0.0014147483    -0.0081768595     0.0044112354    -0.0112437532
  146  C 10 YY     -0.0009288171     0.0024447325    -0.0056227915     0.0087100296    -0.0017245247
  147  C 10 ZZ     -0.0002959772     0.0008732472    -0.0032436929     0.0039588414    -0.0047072458
  148  C 10 XY     -0.0031023781    -0.0054233282     0.0090214037    -0.0045840534    -0.0026060908
  149  C 10 XZ      0.0008051637    -0.0005945693    -0.0005026777    -0.0015956162     0.0008168366
  150  C 10 YZ     -0.0004795825     0.0008312281     0.0006589338     0.0017763311    -0.0004796930
  151  C 11  S      0.0035576979     0.0381518489    -0.0436294897     0.0264709377    -0.0055460711
  152  C 11  S     -0.0072160427    -0.0773133450     0.0874609140    -0.0532782412     0.0038446167
  153  C 11  S     -0.0551404675    -0.0969035474     0.2174017277    -0.1442263939     0.0747445197
  154  C 11  X      0.0202537542    -0.1607261861    -0.0193267849     0.1094384969     0.2114187271
  155  C 11  Y     -0.0423077955    -0.0103413489     0.0891166551    -0.0870352110     0.0958461213
  156  C 11  Z     -0.0011713507     0.0085394319     0.0086931388     0.0034843313    -0.0144258699
  157  C 11  X      0.0137745782    -0.0465962389    -0.0448943311     0.0645655573     0.0399039689
  158  C 11  Y      0.0064897680     0.0247485857    -0.0531658307     0.0219595678    -0.0146178490
  159  C 11  Z      0.0004343754     0.0010224307     0.0078356811     0.0040024874    -0.0043039981
  160  C 11 XX     -0.0004499183     0.0003242804     0.0007537310    -0.0006683604    -0.0088479630
  161  C 11 YY     -0.0018475805    -0.0115296330     0.0152505055    -0.0098859672     0.0125074849
  162  C 11 ZZ     -0.0001967068    -0.0033344590     0.0025012591    -0.0010696020    -0.0000605490
  163  C 11 XY     -0.0020436970    -0.0005739768     0.0049084837    -0.0028221879    -0.0071255658
  164  C 11 XZ      0.0000358647    -0.0003552747    -0.0003125486    -0.0008693602     0.0006709577
  165  C 11 YZ      0.0001965168    -0.0001530930    -0.0001898980    -0.0003175913     0.0006830907
  166  C 12  S      0.0162185176     0.0057943650    -0.0468233108     0.0310767705    -0.0165495521
  167  C 12  S     -0.0335963380    -0.0126288562     0.0938696448    -0.0591944825     0.0302101808
  168  C 12  S     -0.0476477593    -0.0854377980     0.2091683947    -0.1361037901     0.1318199697
  169  C 12  X      0.0156218271     0.0919562615    -0.0751563714     0.0156219123    -0.0987773859
  170  C 12  Y     -0.0030696720    -0.1717220741    -0.0357645882     0.1830548062     0.0139426847
  171  C 12  Z     -0.0018453480    -0.0058724892     0.0070068928     0.0129923221    -0.0001193493
  172  C 12  X     -0.0101431502     0.0000118900     0.0570039816    -0.0473336052     0.0073402891
  173  C 12  Y      0.0126304613    -0.0628161093     0.0225714186     0.0393377458     0.0770158717
  174  C 12  Z      0.0013953517    -0.0032216332     0.0012071938     0.0055231079    -0.0000978825
  175  C 12 XX     -0.0025511031    -0.0002536561     0.0152325419    -0.0143535925     0.0120331440
  176  C 12 YY     -0.0027156371    -0.0043254763     0.0011193435     0.0042739733    -0.0049060827
  177  C 12 ZZ     -0.0011393330     0.0003883618     0.0030872346    -0.0022662888     0.0003673313
  178  C 12 XY     -0.0015634906    -0.0047274846     0.0065246732    -0.0009995137    -0.0014784019
  179  C 12 XZ      0.0000580307    -0.0000421666    -0.0002401647     0.0007716951    -0.0007077297
  180  C 12 YZ     -0.0001265422     0.0000264468     0.0002057969     0.0009882891    -0.0001425692
  181  C 13  S     -0.0106345349    -0.0161245662     0.0473983445    -0.0286250963     0.0094435303
  182  C 13  S      0.0223020352     0.0315755255    -0.0953829532     0.0568314407    -0.0115597539
  183  C 13  S      0.0406047116     0.0907004547    -0.2097919260     0.1473332874    -0.1043862296
  184  C 13  X      0.0198054981    -0.1759687106    -0.0004176038     0.1194919782     0.1817925771
  185  C 13  Y      0.0089524837     0.0507348188     0.0821401725    -0.1262125833     0.1671877029
  186  C 13  Z     -0.0008196539     0.0087160044     0.0039532994    -0.0024606869    -0.0083151270
  187  C 13  X     -0.0021819620    -0.0524449275    -0.0199166960     0.0580542648     0.0112190560
  188  C 13  Y      0.0178328307     0.0520478115    -0.0541890417     0.0140499040     0.0122130217
  189  C 13  Z     -0.0001159934     0.0040925932     0.0010555865     0.0010347542    -0.0024002583
  190  C 13 XX      0.0008952389    -0.0017074397     0.0000354106    -0.0002084240     0.0075829147
  191  C 13 YY      0.0022189101     0.0057726939    -0.0160457188     0.0113824357    -0.0143201697
  192  C 13 ZZ      0.0005836391     0.0012737744    -0.0029485611     0.0013717723    -0.0001373802
  193  C 13 XY      0.0019419324    -0.0020040384    -0.0043361417     0.0043930574     0.0048684367
  194  C 13 XZ      0.0000640165     0.0001191216    -0.0002823312    -0.0000782228    -0.0002833644
  195  C 13 YZ     -0.0001059452     0.0001938890     0.0000849882     0.0004189781    -0.0007224377
  196  C 14  S      0.0092178403     0.0184008084    -0.0472008000     0.0339262538    -0.0318591222
  197  C 14  S     -0.0169271734    -0.0349977333     0.0938489131    -0.0695682205     0.0719453038
  198  C 14  S     -0.0381650468    -0.0868095871     0.2269354472    -0.1708780500     0.1619780773
  199  C 14  X     -0.0565862180     0.0607757138     0.0845925901    -0.0981092077    -0.2149794649
  200  C 14  Y      0.0254947158     0.1845749356    -0.0476905041    -0.1011977413     0.0114245882
  201  C 14  Z      0.0033785916    -0.0002504921    -0.0032382311     0.0061205148     0.0084625719
  202  C 14  X     -0.0117436011     0.0478944406    -0.0323635747     0.0104047115    -0.1112696149
  203  C 14  Y     -0.0057147568     0.0422597853     0.0425483322    -0.0793088641     0.0351016893
  204  C 14  Z      0.0008181054    -0.0022495344     0.0033730599    -0.0012782944     0.0054443359
  205  C 14 XX     -0.0020752039    -0.0071189922     0.0090036320    -0.0033632364     0.0071142737
  206  C 14 YY     -0.0018404193     0.0002156555     0.0072312953    -0.0072658426    -0.0008885069
  207  C 14 ZZ     -0.0006287098    -0.0012544797     0.0032254868    -0.0023696271     0.0027458328
  208  C 14 XY      0.0016543669     0.0038444746    -0.0098942144     0.0070670819    -0.0004386564
  209  C 14 XZ      0.0001033004     0.0004068003    -0.0005793699    -0.0000182209    -0.0001585587
  210  C 14 YZ     -0.0000952404    -0.0001682888     0.0007097546    -0.0002249507    -0.0001766566
  211  C 15  S     -0.0082023592    -0.0262206509     0.0478141914    -0.0292759317     0.0104519121
  212  C 15  S      0.0170612061     0.0544314168    -0.0954634268     0.0560058104    -0.0184269203
  213  C 15  S      0.0425954587     0.0805182124    -0.2074321035     0.1504156529    -0.1003264559
  214  C 15  X     -0.0388174950     0.0817614062    -0.0584922101     0.0431939510    -0.1516383662
  215  C 15  Y      0.0106524229    -0.1639756821    -0.0487155502     0.1662078552     0.0446751642
  216  C 15  Z      0.0024723674    -0.0063583307     0.0058235560     0.0054510048     0.0047210140
  217  C 15  X     -0.0291065698    -0.0040245584     0.0557919251    -0.0365090025    -0.0219948482
  218  C 15  Y     -0.0021635361    -0.0617049415     0.0241769679     0.0184452323     0.0593639460
  219  C 15  Z      0.0015106529    -0.0000904339    -0.0024662536     0.0046204376    -0.0007647359
  220  C 15 XX      0.0018045447     0.0045481418    -0.0148569515     0.0133363098    -0.0099431383
  221  C 15 YY     -0.0000451068     0.0044269657    -0.0008151775    -0.0031292841     0.0036839069
  222  C 15 ZZ      0.0005451719     0.0012757372    -0.0031043201     0.0020875400    -0.0002315349
  223  C 15 XY      0.0007074675     0.0067865460    -0.0054652035     0.0012473087     0.0004150639
  224  C 15 XZ     -0.0000809534    -0.0001239109     0.0004556666    -0.0009866934     0.0007500527
  225  C 15 YZ     -0.0000407117    -0.0003496923     0.0003569345     0.0000107759     0.0000535809
  226  H 16  S      0.1429795995     0.0401307000    -0.0447456516    -0.0860556760     0.0611233419
  227  H 16  S      0.0327734577     0.0137437958    -0.0138609491    -0.0207059765     0.0258103916
  228  H 17  S      0.1981916479     0.1140010023     0.0069759490     0.0625841750     0.0576127542
  229  H 17  S      0.0539538856     0.0326703219    -0.0105723655     0.0163025251     0.0209116660
  230  H 18  S     -0.0932139884     0.0334549311     0.1402931751     0.0661571057     0.0095420073
  231  H 18  S     -0.0425503294     0.0046107620     0.0358329432     0.0173373023     0.0026537444
  232  H 19  S     -0.0427786693     0.0005645567     0.0421169935    -0.1139000740    -0.0283400862
  233  H 19  S     -0.0208425279     0.0027685853     0.0100501979    -0.0311426495    -0.0093921010
  234  H 20  S     -0.0073730607    -0.1218503895    -0.1700798435    -0.1701540240    -0.0062174153
  235  H 20  S      0.0044321035    -0.0336067584    -0.0437381380    -0.0491702812    -0.0021295407
  236  H 21  S      0.1573559153    -0.0831178709     0.1384354906     0.0305493793    -0.1277280997
  237  H 21  S      0.0343968566    -0.0254325980     0.0342468052     0.0081552384    -0.0398058279
  238  H 22  S     -0.0344411731    -0.0725213755     0.1191690018    -0.0824783327     0.1241675728
  239  H 22  S     -0.0117385766    -0.0221174909     0.0505450710    -0.0284280568     0.0514782725
  240  H 23  S     -0.0212891195    -0.0310744439     0.1236069188    -0.1000961058     0.0965125307
  241  H 23  S      0.0044132789    -0.0071980914     0.0555690606    -0.0403052112     0.0448722661
  242  H 24  S      0.0035087824     0.0102637350    -0.1202198761     0.1140131821    -0.1741266085
  243  H 24  S      0.0019102432     0.0077312863    -0.0484136636     0.0436346573    -0.0658377230
  244  H 25  S     -0.0530572214    -0.0788991785     0.1297884983    -0.0496358641    -0.0924733774
  245  H 25  S     -0.0158222479    -0.0274565033     0.0495620312    -0.0236373282    -0.0261936651
  246  H 26  S     -0.0132558536     0.0489968423    -0.1126727626     0.1104321198    -0.1151702464
  247  H 26  S     -0.0006041182     0.0200590046    -0.0455695582     0.0414330267    -0.0415322219

                         36               37               38               39               40
                   -0.4702126213    -0.4639391160    -0.4383037585    -0.4238206713    -0.4135394845
    1  C  1  S      0.0180284839    -0.0017187892     0.0216804350     0.0072749964     0.0056813549
    2  C  1  S     -0.0441372493     0.0043373176    -0.0480673424    -0.0163278957    -0.0145173302
    3  C  1  S      0.0088245858     0.0257025432    -0.1034953923    -0.0523300312    -0.0182768301
    4  C  1  X     -0.0106721405    -0.0042233970     0.0454449964    -0.0308222938    -0.0393955295
    5  C  1  Y      0.1400560387    -0.0631270407    -0.1637339839     0.0005135419    -0.0624771502
    6  C  1  Z     -0.1302048823     0.0586219234     0.0075363195     0.0356876138    -0.0873688298
    7  C  1  X     -0.0407767854    -0.0037492276     0.0170587184     0.0001512830    -0.0188714635
    8  C  1  Y      0.0644276711    -0.0206431293    -0.0551180451    -0.0495198680    -0.0229220984
    9  C  1  Z     -0.0482837351     0.0202318191     0.0030727441     0.0235399438    -0.0406027448
   10  C  1 XX     -0.0103472354     0.0030720338     0.0036236941    -0.0030227916     0.0002990902
   11  C  1 YY      0.0029151334    -0.0013399799    -0.0119337353    -0.0013667920    -0.0050832825
   12  C  1 ZZ      0.0017236065    -0.0019275009    -0.0015223302     0.0025740559     0.0016516302
   13  C  1 XY     -0.0007389756     0.0000280761    -0.0073236311     0.0064027690     0.0021342891
   14  C  1 XZ      0.0066528224    -0.0021087258     0.0060975650    -0.0006694723    -0.0004132152
   15  C  1 YZ     -0.0064962111     0.0021749705     0.0006779914    -0.0079295086     0.0022141363
   16  C  2  S     -0.0124466682     0.0066948545     0.0434362696    -0.0088850629     0.0191889116
   17  C  2  S      0.0242620750    -0.0113585727    -0.0948530247     0.0212553621    -0.0451537158
   18  C  2  S     -0.0106265780     0.0021715606    -0.0950006237     0.0426906905    -0.0412718932
   19  C  2  X      0.0653237987    -0.0408760074    -0.0136701367     0.0238962464    -0.0898094908
   20  C  2  Y     -0.1683945018     0.0800892604     0.0824089689    -0.0356996493    -0.1022649892
   21  C  2  Z      0.0329568694    -0.0057658264    -0.1228404172     0.0106523395    -0.1765451084
   22  C  2  X      0.0170749663     0.0046112233     0.0209196389    -0.0037607674    -0.0548615234
   23  C  2  Y     -0.0770532364     0.0571983267     0.0333602829    -0.0539378606    -0.0501788235
   24  C  2  Z      0.0317626709    -0.0234059930    -0.0760450139     0.0463625089    -0.0693206418
   25  C  2 XX     -0.0029923678     0.0028806118    -0.0029963671     0.0038038964    -0.0044200642
   26  C  2 YY      0.0112387153    -0.0046687715    -0.0081983287    -0.0066106757    -0.0102347381
   27  C  2 ZZ     -0.0007078078    -0.0013421521    -0.0089168741     0.0060854427     0.0058207159
   28  C  2 XY      0.0044654605    -0.0017211643     0.0090404427     0.0033487020    -0.0040502919
   29  C  2 XZ      0.0014503295    -0.0005837456    -0.0039736132    -0.0050211886     0.0023405671
   30  C  2 YZ      0.0007920604     0.0005784948     0.0029956332     0.0011014358     0.0017435317
   31  C  3  S     -0.0284979770     0.0118618222     0.0014739871     0.0246807842    -0.0148675342
   32  C  3  S      0.0564596223    -0.0241749482    -0.0086563303    -0.0648690995     0.0399159220
   33  C  3  S      0.0113075556    -0.0090900491     0.0052251806     0.0119367410    -0.0518245386
   34  C  3  X     -0.0296707422     0.0098834775     0.0194400700     0.0769007774    -0.0310766575
   35  C  3  Y     -0.0337652731    -0.0079695658    -0.0523011586    -0.3221592931     0.0750827811
   36  C  3  Z      0.1761414731    -0.0721208568     0.0701333897     0.0281612999     0.0129110518
   37  C  3  X     -0.0177966622     0.0038191258     0.0322547493     0.0377145261    -0.0099252552
   38  C  3  Y     -0.0186133126    -0.0059790116    -0.0107916726    -0.1400270024     0.0119961067
   39  C  3  Z      0.0901857699    -0.0284596980     0.0334483052    -0.0247950101     0.0260755583
   40  C  3 XX     -0.0001386552     0.0001097219    -0.0026204341    -0.0045741724    -0.0035904205
   41  C  3 YY      0.0078980294    -0.0045746667    -0.0002277471    -0.0044406845     0.0104441500
   42  C  3 ZZ      0.0050010118    -0.0006862998     0.0018687562     0.0007761803    -0.0005150503
   43  C  3 XY      0.0010847570     0.0000971440    -0.0017602979     0.0009697643     0.0020008919
   44  C  3 XZ      0.0030731958    -0.0005268289     0.0055790128    -0.0004712354     0.0019489292
   45  C  3 YZ     -0.0137058097     0.0063697781    -0.0055759696    -0.0141414427     0.0023131046
   46  C  4  S     -0.0001747354    -0.0102913390    -0.0186231594     0.0175737898     0.0119913764
   47  C  4  S      0.0004412004     0.0232909079     0.0430693225    -0.0355282533    -0.0355355745
   48  C  4  S     -0.0096683529     0.0120151837     0.0679638286    -0.1047034675     0.0281186729
   49  C  4  X     -0.0238308123     0.0072345835     0.0105108954     0.0209900477     0.0651608492
   50  C  4  Y      0.1197012951    -0.0346756045     0.2540325489    -0.0323240273    -0.1388315031
   51  C  4  Z     -0.1041012211     0.0444336552    -0.0871365751     0.0058152984     0.0214825824
   52  C  4  X     -0.0157334043    -0.0062211046     0.0236665616    -0.0056267411     0.0505361345
   53  C  4  Y      0.0437923054    -0.0040895514     0.1144721937    -0.0410612961    -0.0550892792
   54  C  4  Z     -0.0317681813     0.0115573221    -0.0229503951     0.0000866137     0.0197893214
   55  C  4 XX     -0.0030603818     0.0024853470    -0.0023842127    -0.0008999827     0.0021159285
   56  C  4 YY      0.0017343953     0.0010661464     0.0070469374    -0.0043654186    -0.0057002382
   57  C  4 ZZ      0.0028034947     0.0006912339     0.0019117430    -0.0013768866    -0.0023660893
   58  C  4 XY      0.0015687804     0.0002030920    -0.0083486721    -0.0033445195     0.0033982705
   59  C  4 XZ     -0.0074101826     0.0034855213    -0.0022800618     0.0025918438    -0.0035363344
   60  C  4 YZ     -0.0080395939     0.0023519399    -0.0101058007    -0.0074293426     0.0054366551
   61  C  5  S      0.0041589718    -0.0024684109    -0.0295467456    -0.0193188455     0.0181118631
   62  C  5  S     -0.0114594828     0.0093072274     0.0718136405     0.0415262091    -0.0491460938
   63  C  5  S      0.0293563166    -0.0124872816     0.0685734122     0.1031534619     0.0285527497
   64  C  5  X     -0.0076619572     0.0185213850     0.0550735618    -0.0196378097     0.0939918794
   65  C  5  Y     -0.1721292008     0.0581221586    -0.1919390038     0.0143099976     0.1054663702
   66  C  5  Z      0.0130276384     0.0136907416     0.2070436307     0.0155581224    -0.0785083247
   67  C  5  X      0.0080782350     0.0058974093     0.0340505953     0.0010875236     0.0699236610
   68  C  5  Y     -0.0614539098     0.0246217281    -0.0726857859    -0.0052041584     0.0639535067
   69  C  5  Z      0.0121908553    -0.0017126189     0.0971188909     0.0258822471    -0.0236547121
   70  C  5 XX     -0.0012423591     0.0010426361    -0.0017081012     0.0029966448     0.0041765992
   71  C  5 YY      0.0056863588    -0.0007559368     0.0134765994    -0.0046615561    -0.0088840400
   72  C  5 ZZ     -0.0051309039     0.0005340305     0.0000596962     0.0094516582    -0.0030020534
   73  C  5 XY     -0.0092755226     0.0045808101     0.0005854496    -0.0023803524    -0.0016087754
   74  C  5 XZ     -0.0029828579     0.0010080939    -0.0061685391     0.0034911535    -0.0041259426
   75  C  5 YZ     -0.0048007686     0.0015377127    -0.0042483262     0.0032619527     0.0058906896
   76  C  6  S     -0.0209205689     0.0103712093    -0.0079005892    -0.0241224862    -0.0184936585
   77  C  6  S      0.0385370043    -0.0186725503     0.0163988273     0.0658081391     0.0498825946
   78  C  6  S      0.0217680912    -0.0097549071     0.0315667805    -0.0122373693    -0.0805671049
   79  C  6  X     -0.0171897494     0.0180482832    -0.0259804254    -0.0274779939    -0.0755411825
   80  C  6  Y      0.1971467066    -0.0636774103     0.0197310953    -0.2056910174    -0.0277234437
   81  C  6  Z      0.0598609357    -0.0554987890     0.0164340060     0.2241507987     0.0869400226
   82  C  6  X     -0.0047630159     0.0057233811     0.0114272920    -0.0215094597    -0.0405527559
   83  C  6  Y      0.0922088923    -0.0341021641     0.0069779559    -0.0550638300     0.0231818344
   84  C  6  Z      0.0266665714    -0.0177909757     0.0207264338     0.1195786181     0.0401033946
   85  C  6 XX      0.0002653516    -0.0001320110    -0.0029861084     0.0048056366    -0.0073848661
   86  C  6 YY      0.0159124907    -0.0058836401     0.0067381657    -0.0107570380     0.0036012137
   87  C  6 ZZ     -0.0064006315     0.0019655622    -0.0008387701     0.0144594277     0.0111036651
   88  C  6 XY     -0.0022208789     0.0005120629     0.0052247129     0.0028289445     0.0006755228
   89  C  6 XZ      0.0021662225    -0.0011242870     0.0029631136     0.0006186841     0.0059667301
   90  C  6 YZ     -0.0086816793     0.0052718177     0.0016706391     0.0056831793    -0.0040133050
   91  C  7  S      0.0260056660    -0.0084671281     0.0073546079     0.0024175415    -0.0183746029
   92  C  7  S     -0.0541117952     0.0167265865    -0.0152627746    -0.0060308073     0.0447204650
   93  C  7  S     -0.0240935810     0.0044833622    -0.0374631396    -0.0040662944     0.0999544266
   94  C  7  X      0.0256510689     0.0025139118     0.1805345428    -0.0341744360     0.1103783975
   95  C  7  Y     -0.0276839907     0.0278177806     0.0614934725     0.3159752266    -0.0562751430
   96  C  7  Z     -0.0245812436     0.0565182773     0.0264498063    -0.1414064733    -0.1513687961
   97  C  7  X      0.0106083250     0.0020475735     0.0610824352    -0.0134459343     0.0606234769
   98  C  7  Y     -0.0138426975     0.0124210785     0.0267303852     0.1345743068    -0.0356020662
   99  C  7  Z     -0.0134435643     0.0265647383     0.0209101216    -0.0584370416    -0.0901713698
  100  C  7 XX     -0.0084080330     0.0050490603    -0.0044678398     0.0006721042    -0.0076796140
  101  C  7 YY      0.0045283037    -0.0025362078     0.0005316070    -0.0150301297     0.0081431310
  102  C  7 ZZ     -0.0069972761     0.0018150205     0.0014431975     0.0134303087     0.0061533657
  103  C  7 XY     -0.0002489113     0.0013151964     0.0060199059     0.0021371368     0.0002959525
  104  C  7 XZ      0.0016624826     0.0003920622     0.0129930229     0.0007100592     0.0059402035
  105  C  7 YZ     -0.0079123844     0.0042535280    -0.0004950622    -0.0102757616    -0.0021444260
  106  C  8  S      0.0170902655    -0.0024229924    -0.0486018749    -0.0211768896    -0.0214975792
  107  C  8  S     -0.0393254933     0.0057101600     0.1069540515     0.0474032254     0.0463508743
  108  C  8  S      0.0073378282    -0.0109661229     0.0377966003     0.0392910310     0.0303676368
  109  C  8  X      0.0579475103    -0.0080064481    -0.0466270375     0.0398301915    -0.0932496031
  110  C  8  Y     -0.0521446823     0.0246630480     0.0104985747    -0.0607286476    -0.1396760079
  111  C  8  Z     -0.0093640807     0.0126747467    -0.0053737006    -0.0016148171    -0.2313877440
  112  C  8  X      0.0073673077     0.0253141195    -0.0159466605    -0.0098686429    -0.0680907441
  113  C  8  Y     -0.0279792904     0.0188943738     0.0115039843    -0.0457124180    -0.0897799081
  114  C  8  Z      0.0157643794    -0.0163566740    -0.0028343523     0.0245375605    -0.0964536532
  115  C  8 XX     -0.0037228502     0.0019163335     0.0069165231     0.0032166380    -0.0006689600
  116  C  8 YY     -0.0004256487    -0.0006474147     0.0048517941    -0.0000197158    -0.0013203994
  117  C  8 ZZ     -0.0030463778    -0.0002575442     0.0048633364     0.0024419216     0.0073219690
  118  C  8 XY      0.0001619703    -0.0006808037     0.0012514329     0.0000904796    -0.0033986826
  119  C  8 XZ      0.0015560287     0.0000601630    -0.0020639246    -0.0009842061    -0.0017897545
  120  C  8 YZ     -0.0001910422     0.0006418227    -0.0006006915     0.0008651171     0.0000045503
  121  N  9  S      0.0105257718    -0.0038686057    -0.0421598426    -0.0190922154    -0.0311493824
  122  N  9  S      0.0223666042    -0.0072359861    -0.0895326967    -0.0408964730    -0.0661757861
  123  N  9  S      0.0320828823    -0.0323927115    -0.1028072119    -0.0252519169    -0.0729497444
  124  N  9  X     -0.0367206791     0.0017858175     0.0769290490     0.0010458128     0.1559497755
  125  N  9  Y      0.0314002092    -0.0131808351     0.0230568011     0.0704148206     0.1693220432
  126  N  9  Z      0.0060650329    -0.0111551059    -0.0456114671    -0.0327633901     0.1139246159
  127  N  9  X      0.0174036531     0.0026425855    -0.0387556750    -0.0020904214    -0.0847622936
  128  N  9  Y     -0.0181683732     0.0106593394    -0.0133814737    -0.0406964695    -0.0915274381
  129  N  9  Z     -0.0028570994     0.0017556371     0.0218966451     0.0214287883    -0.0623391147
  130  N  9 XX     -0.0024950966     0.0002790156     0.0007080905    -0.0035059905     0.0080297498
  131  N  9 YY      0.0034546232    -0.0012461157    -0.0037772003     0.0014687917     0.0051695252
  132  N  9 ZZ      0.0008109439     0.0007651957    -0.0029478252    -0.0003898153    -0.0172941495
  133  N  9 XY      0.0011721154    -0.0009988560     0.0018238451     0.0028526508     0.0122779242
  134  N  9 XZ      0.0019164647    -0.0005878806    -0.0033412743    -0.0001055385     0.0005200836
  135  N  9 YZ     -0.0024743894     0.0006858923    -0.0004650310    -0.0039878481    -0.0034032360
  136  C 10  S     -0.0124520562    -0.0014826479    -0.0096011485     0.0098179187     0.0010946440
  137  C 10  S      0.0274402898     0.0041281466     0.0184915798    -0.0229110847    -0.0032694573
  138  C 10  S      0.0987147305    -0.0155504761     0.0062609142    -0.0169514860     0.0111880129
  139  C 10  X      0.0229696411    -0.0597303945    -0.0864660005     0.0423405822     0.0043760258
  140  C 10  Y     -0.1611392522    -0.0130508363     0.0911905069    -0.0358471795     0.0220561991
  141  C 10  Z     -0.0436540601     0.0238392551     0.0243802767     0.0366143714    -0.0888994294
  142  C 10  X      0.0464906435     0.0198565599    -0.0744863191     0.0386357479     0.0015443160
  143  C 10  Y     -0.0256165138     0.0397826707     0.0437009233    -0.0181304497     0.0129435446
  144  C 10  Z     -0.0113996119     0.0069612729     0.0142633514     0.0127226406    -0.0425065432
  145  C 10 XX     -0.0058483255    -0.0085379950     0.0040592283    -0.0014209893     0.0021443173
  146  C 10 YY      0.0088750209     0.0092794932    -0.0004381345    -0.0023752074    -0.0018556880
  147  C 10 ZZ      0.0010463856     0.0003161789     0.0010452360    -0.0006156761    -0.0001312123
  148  C 10 XY      0.0006252238    -0.0017705995     0.0003174285    -0.0012499823    -0.0004694563
  149  C 10 XZ      0.0020480704    -0.0004454936    -0.0003275939    -0.0003613839    -0.0004557750
  150  C 10 YZ     -0.0019778080     0.0010049572     0.0000654428    -0.0008485274     0.0002112402
  151  C 11  S      0.0126250396     0.0217438423     0.0055266946    -0.0064399154    -0.0054633366
  152  C 11  S     -0.0267288291    -0.0546972302    -0.0141252033     0.0136668245     0.0106931829
  153  C 11  S     -0.0733425693    -0.0594064514     0.0213449894     0.0053074308     0.0180442030
  154  C 11  X      0.0305179248    -0.0119737107    -0.0075408634     0.0062238185    -0.0222056647
  155  C 11  Y      0.0132666336     0.2741795245     0.0843249085    -0.0367321510     0.0263702942
  156  C 11  Z     -0.0215351896     0.0153286211     0.0139571292     0.0250014315    -0.0723914375
  157  C 11  X      0.0625551822     0.0130556329    -0.0323429233     0.0138807065    -0.0001450095
  158  C 11  Y      0.0169177102     0.0968601798     0.0218394509    -0.0129124061     0.0150484802
  159  C 11  Z     -0.0157195988     0.0081572471     0.0087827631     0.0128443150    -0.0413104615
  160  C 11 XX      0.0003416452    -0.0045491553    -0.0033707806     0.0007556388     0.0008821309
  161  C 11 YY     -0.0035878329     0.0038104674     0.0031119047     0.0003167234     0.0009833802
  162  C 11 ZZ     -0.0008011554    -0.0030158957    -0.0007688854     0.0008061600     0.0003916520
  163  C 11 XY      0.0046801401     0.0072983003    -0.0016708362     0.0006251262     0.0012731058
  164  C 11 XZ      0.0010701968    -0.0002921077    -0.0001679006    -0.0005597154     0.0012595262
  165  C 11 YZ      0.0003513108    -0.0005126082    -0.0002932299    -0.0014888387     0.0030822060
  166  C 12  S     -0.0173440962    -0.0189031058     0.0132921866    -0.0025465874     0.0033497428
  167  C 12  S      0.0429779541     0.0478660423    -0.0315133096     0.0065735750    -0.0067010788
  168  C 12  S      0.0333827353     0.0588894976    -0.0120090469     0.0226231717    -0.0064206624
  169  C 12  X      0.1089553100     0.2500490770    -0.0639848790     0.0601790485     0.0263131127
  170  C 12  Y      0.1407502464     0.0010092264    -0.0357371987    -0.0073829801    -0.0252911125
  171  C 12  Z     -0.0172662705     0.0012693605     0.0151437988     0.0337525955    -0.0773412873
  172  C 12  X      0.0280891057     0.0794257353    -0.0185408141     0.0318462362     0.0120311917
  173  C 12  Y      0.0419811034     0.0319070372    -0.0131292865    -0.0152935145    -0.0075278941
  174  C 12  Z     -0.0082985696     0.0022413021     0.0085513298     0.0220644381    -0.0454913980
  175  C 12 XX     -0.0049732295    -0.0012141376     0.0006525988    -0.0018396171    -0.0003861203
  176  C 12 YY      0.0078331884     0.0014520359    -0.0034889693     0.0016681355    -0.0011055368
  177  C 12 ZZ      0.0019496118     0.0027327969    -0.0014733942     0.0006701577    -0.0001020765
  178  C 12 XY      0.0009621863    -0.0100879969    -0.0022011671    -0.0010862346    -0.0017503052
  179  C 12 XZ     -0.0002680079     0.0003079279     0.0002217511     0.0010061698    -0.0028724869
  180  C 12 YZ     -0.0009376137     0.0008899854     0.0004406452     0.0009469397    -0.0014332656
  181  C 13  S     -0.0020709355    -0.0251162948    -0.0088979535     0.0033888492    -0.0037788309
  182  C 13  S      0.0057639369     0.0613861647     0.0187665790    -0.0074346727     0.0088934412
  183  C 13  S      0.0232022572     0.0629708221     0.0148918062    -0.0318323583     0.0030706249
  184  C 13  X      0.0326170901    -0.0206632301     0.0285198531    -0.0566628980    -0.0215860038
  185  C 13  Y      0.0133101711     0.2582750446    -0.0046524956     0.0027016871     0.0296546427
  186  C 13  Z     -0.0117684118     0.0125577610     0.0086917983     0.0306865060    -0.0636846268
  187  C 13  X      0.0381372515     0.0128724548     0.0032810104    -0.0079758963    -0.0070364465
  188  C 13  Y      0.0049049025     0.0845558147     0.0060274509    -0.0125417432     0.0089947976
  189  C 13  Z     -0.0080093912     0.0052604733     0.0052841793     0.0158626400    -0.0376322709
  190  C 13 XX     -0.0013725004     0.0041217613     0.0013702209    -0.0018751248     0.0007677058
  191  C 13 YY      0.0016060432    -0.0025321595     0.0011858592     0.0006230530    -0.0001993621
  192  C 13 ZZ      0.0003205293     0.0033622241     0.0007504041    -0.0000231220     0.0003878521
  193  C 13 XY     -0.0052384885    -0.0075328084     0.0059178680    -0.0034502800    -0.0012639058
  194  C 13 XZ      0.0001243047    -0.0003056025    -0.0000412761    -0.0002885124     0.0004172651
  195  C 13 YZ     -0.0003541969     0.0005715994     0.0002639372     0.0015824405    -0.0032488110
  196  C 14  S      0.0131837589    -0.0010408196    -0.0078742192     0.0036942723    -0.0005939403
  197  C 14  S     -0.0326153625     0.0031964718     0.0223085380    -0.0114294841     0.0008544319
  198  C 14  S     -0.0587525661     0.0014814363     0.0148907406     0.0068279542     0.0048535924
  199  C 14  X      0.0269760028    -0.0421142493    -0.0771340364     0.0719283705     0.0053566641
  200  C 14  Y     -0.1534276335    -0.0169355006     0.1216306703    -0.0362534998     0.0021141211
  201  C 14  Z     -0.0113866028     0.0067195436     0.0128260494     0.0153166538    -0.0500336808
  202  C 14  X      0.0254270097     0.0224492487    -0.0203196697     0.0192004047     0.0026335332
  203  C 14  Y     -0.0523742428     0.0326030268     0.0439157552    -0.0048429478     0.0059894809
  204  C 14  Z     -0.0047330115     0.0011217185     0.0045687674     0.0070315587    -0.0205668160
  205  C 14 XX      0.0048323329     0.0099817084    -0.0026107932     0.0001630972     0.0011819576
  206  C 14 YY     -0.0064864473    -0.0100988326     0.0020457565     0.0002711859    -0.0006507661
  207  C 14 ZZ     -0.0014183104     0.0002577063     0.0011747978    -0.0005135521    -0.0002539313
  208  C 14 XY     -0.0013893857     0.0023217464     0.0067815589    -0.0049256749    -0.0006232892
  209  C 14 XZ      0.0000242070    -0.0008007067    -0.0000768600    -0.0011879706     0.0024002265
  210  C 14 YZ     -0.0004944570    -0.0000818964    -0.0000013187     0.0009938710    -0.0020869192
  211  C 15  S      0.0066232621     0.0203154843    -0.0077808439     0.0051335085     0.0045214508
  212  C 15  S     -0.0210388641    -0.0504555569     0.0186947909    -0.0108083511    -0.0100155707
  213  C 15  S      0.0064317331    -0.0428350763     0.0124066216    -0.0245771083    -0.0165651849
  214  C 15  X      0.1313175300     0.2492860154    -0.0122751373    -0.0156637049     0.0168378855
  215  C 15  Y      0.1329265984     0.0010077921    -0.0980419236     0.0217584886    -0.0069936725
  216  C 15  Z     -0.0180760793    -0.0056864025     0.0089566127     0.0244184188    -0.0653028597
  217  C 15  X      0.0349479313     0.0739181570    -0.0101913975     0.0041050653     0.0064096368
  218  C 15  Y      0.0189132938     0.0285773488    -0.0143850423     0.0029116422    -0.0023111371
  219  C 15  Z     -0.0082936488     0.0001925681     0.0057601535     0.0139824759    -0.0390759776
  220  C 15 XX      0.0070784402    -0.0000910429    -0.0036114966    -0.0007082428    -0.0002763944
  221  C 15 YY     -0.0057754835    -0.0004740406     0.0052563855    -0.0012352708    -0.0003287091
  222  C 15 ZZ     -0.0011807490    -0.0028086285     0.0007211320    -0.0002059542    -0.0007911571
  223  C 15 XY      0.0000056194     0.0091975990     0.0045649857    -0.0035691003     0.0003911179
  224  C 15 XZ      0.0002659749    -0.0003256811    -0.0001970381    -0.0012275842     0.0032582133
  225  C 15 YZ     -0.0001720955    -0.0003845262    -0.0001660140     0.0000833413     0.0000224509
  226  H 16  S      0.1642786066    -0.0590997300     0.0786956902     0.1962001414    -0.0212488475
  227  H 16  S      0.0512072395    -0.0260301194     0.0307613302     0.0810906808    -0.0127820319
  228  H 17  S     -0.0569582758     0.0216108926    -0.1521721217    -0.0168218618     0.0567494582
  229  H 17  S     -0.0198647996     0.0016870355    -0.0518663629    -0.0104030657     0.0218491863
  230  H 18  S     -0.0396560501    -0.0053288986    -0.1709231394     0.0326130921     0.0048844592
  231  H 18  S     -0.0126486418    -0.0028753888    -0.0592984945     0.0114769916     0.0047851454
  232  H 19  S      0.1838483088    -0.0606211040     0.0307621803    -0.1961096951    -0.0055549365
  233  H 19  S      0.0574600170    -0.0183820563     0.0118854065    -0.0844847558    -0.0032753352
  234  H 20  S     -0.0631802125     0.0331617360    -0.1381015540     0.0132724523    -0.1428120065
  235  H 20  S     -0.0226449157     0.0126327608    -0.0583315369     0.0064809953    -0.0649130058
  236  H 21  S     -0.0369572924     0.0492118062     0.1432970911     0.0102963116    -0.0085074231
  237  H 21  S     -0.0121364684     0.0182602042     0.0614439795     0.0036068716    -0.0128908985
  238  H 22  S      0.0044371829     0.1913741857     0.0596556459    -0.0184517255     0.0164575772
  239  H 22  S      0.0011148074     0.0642863903     0.0216882634    -0.0053387356    -0.0118018094
  240  H 23  S     -0.1084573082    -0.1754585437     0.0396262843    -0.0412845233    -0.0154682865
  241  H 23  S     -0.0461759087    -0.0662162707     0.0075724339    -0.0147809286    -0.0012165231
  242  H 24  S     -0.0135422418    -0.1761974159     0.0117776649     0.0027351685    -0.0174289338
  243  H 24  S     -0.0051365550    -0.0673778848     0.0073289091     0.0000447412    -0.0084448556
  244  H 25  S      0.0824448822    -0.0162035274    -0.1127970581     0.0668026595     0.0058887885
  245  H 25  S      0.0293263517    -0.0067202162    -0.0478101406     0.0306176882     0.0031807077
  246  H 26  S      0.1295473555     0.1682601796    -0.0284848518    -0.0154872282     0.0089784123
  247  H 26  S      0.0485197564     0.0614654108    -0.0114549341    -0.0074032375     0.0056121537

                         41               42               43               44               45
                   -0.4070579179    -0.4015445908    -0.3927405258    -0.3900387556    -0.3887229186
    1  C  1  S     -0.0239787922    -0.0206936038     0.0305462396     0.0056330499    -0.0110286012
    2  C  1  S      0.0497408044     0.0416002152    -0.0676333930    -0.0199914569     0.0295122111
    3  C  1  S      0.0976330898     0.0746105157    -0.1033152133     0.0575130771    -0.0126049086
    4  C  1  X      0.0216900084     0.0589091618    -0.0572732469    -0.0542140960     0.0557597185
    5  C  1  Y      0.0518593414    -0.0252266393     0.1329781834    -0.0350457639    -0.0209093749
    6  C  1  Z      0.0281090589     0.0844048219     0.0335880076    -0.0433993857     0.0005244738
    7  C  1  X      0.0006475182     0.0120290478    -0.0403338205    -0.0714517816     0.0492781162
    8  C  1  Y      0.0258012933    -0.0130794085     0.0823127358    -0.0181302557    -0.0325976846
    9  C  1  Z      0.0172643128     0.0394472307     0.0133783285     0.0034813800    -0.0013167701
   10  C  1 XX      0.0005987694     0.0006080139    -0.0041818395     0.0009988196     0.0073577766
   11  C  1 YY      0.0057871977    -0.0008094916    -0.0047314505    -0.0025965519    -0.0033415741
   12  C  1 ZZ      0.0044235055     0.0083683407    -0.0034090943    -0.0018622631     0.0004734485
   13  C  1 XY     -0.0017090880    -0.0053469620     0.0023492654    -0.0006539093    -0.0008659161
   14  C  1 XZ      0.0007729812     0.0051567525    -0.0002087508     0.0050270774    -0.0030709410
   15  C  1 YZ      0.0003412903    -0.0008116833    -0.0044936187     0.0028570906     0.0010174702
   16  C  2  S      0.0176517532     0.0028773925    -0.0150370574    -0.0084729667     0.0065953208
   17  C  2  S     -0.0396816919    -0.0082506496     0.0298363126     0.0064654621    -0.0119886407
   18  C  2  S     -0.1318802251     0.0390332563     0.0100375155     0.0683747768     0.0033696226
   19  C  2  X     -0.0224122806    -0.0342797384    -0.0246857777    -0.0899396406     0.0233606515
   20  C  2  Y     -0.0366058340     0.0008849917    -0.0735152595     0.0708085805     0.0417505457
   21  C  2  Z      0.0815357140    -0.1050205041     0.0148885595     0.0444759825     0.0001003972
   22  C  2  X     -0.0276916604    -0.0271453919    -0.0404010423    -0.0896048313     0.0277311935
   23  C  2  Y     -0.0292721151     0.0165186632    -0.0371116930     0.0371640808     0.0096386994
   24  C  2  Z      0.0567223320    -0.0572480445     0.0358494378     0.0475475907    -0.0123190895
   25  C  2 XX     -0.0008094537    -0.0058247822     0.0013946731    -0.0091210748    -0.0029306031
   26  C  2 YY      0.0001537253    -0.0023719634     0.0003626107     0.0102188730     0.0013923091
   27  C  2 ZZ     -0.0042954576     0.0056758546     0.0061667153     0.0041973779    -0.0014344353
   28  C  2 XY     -0.0018618420     0.0013469944    -0.0012358215     0.0076047839     0.0006408827
   29  C  2 XZ      0.0007114268     0.0027515556     0.0011846964     0.0053219815    -0.0003246431
   30  C  2 YZ     -0.0024477618    -0.0029835003    -0.0007932572     0.0024326444    -0.0025488784
   31  C  3  S      0.0037061767     0.0003246398    -0.0035338563    -0.0045897410     0.0031788630
   32  C  3  S     -0.0089992368    -0.0023438978     0.0087128972     0.0147759321    -0.0095241509
   33  C  3  S     -0.0152904164     0.0144324063     0.0146647448    -0.0677771764     0.0288784674
   34  C  3  X      0.0507824326     0.0936608678    -0.0022724490    -0.0059896849    -0.0173632644
   35  C  3  Y      0.0530694715     0.0776141631    -0.0260848103    -0.0123535697    -0.0562373330
   36  C  3  Z      0.0197552690     0.0319147145    -0.0458999055     0.0640158253    -0.0181409930
   37  C  3  X      0.0208372642     0.0533250601    -0.0001256368    -0.0268602177    -0.0060457965
   38  C  3  Y      0.0252787426     0.0312543603    -0.0158793651    -0.0225187864    -0.0140447762
   39  C  3  Z      0.0162039199     0.0064889525    -0.0287997478     0.0542413506    -0.0192637455
   40  C  3 XX      0.0022314933     0.0045299909     0.0015954203    -0.0027045347     0.0000983375
   41  C  3 YY     -0.0015846862     0.0008311881    -0.0016449918     0.0052098994    -0.0027532430
   42  C  3 ZZ     -0.0028100969    -0.0058078302     0.0027660264     0.0000982492     0.0010382864
   43  C  3 XY     -0.0004481969    -0.0039246688     0.0023166676    -0.0044281981     0.0008818509
   44  C  3 XZ     -0.0043710140    -0.0054392979    -0.0004449371    -0.0029120781     0.0027414800
   45  C  3 YZ      0.0015514593    -0.0015631718    -0.0010604484    -0.0066438159    -0.0012516165
   46  C  4  S      0.0024930978     0.0008234110     0.0029999292     0.0083337760    -0.0042194894
   47  C  4  S     -0.0079661928    -0.0027639152    -0.0066369213    -0.0152323792     0.0113720424
   48  C  4  S      0.0041271546    -0.0308419556    -0.0390576462    -0.0670962656     0.0160536179
   49  C  4  X     -0.0344103162    -0.0545124112    -0.0065303806     0.0742375871    -0.0095132696
   50  C  4  Y     -0.0368890218     0.0091272615    -0.0215962063     0.0068787134     0.0569506406
   51  C  4  Z     -0.0462967535    -0.1089777570     0.0476581396    -0.0939844140     0.0341154188
   52  C  4  X     -0.0208932961    -0.0427694589    -0.0109377732     0.0230802577     0.0043871086
   53  C  4  Y     -0.0047809979     0.0104222507    -0.0290691413    -0.0141316553     0.0224716073
   54  C  4  Z     -0.0247318193    -0.0575086727     0.0250140253    -0.0474800930     0.0178475364
   55  C  4 XX     -0.0001219600    -0.0021896192    -0.0020086692     0.0019319450    -0.0014194391
   56  C  4 YY      0.0030754157     0.0046364032    -0.0018542185    -0.0065111405     0.0007740419
   57  C  4 ZZ     -0.0045633107    -0.0037811330     0.0018600921     0.0022971126     0.0021459764
   58  C  4 XY      0.0029202553     0.0014791658     0.0046456120    -0.0003926455    -0.0033631232
   59  C  4 XZ     -0.0003041508    -0.0009315189     0.0018673764    -0.0032793271     0.0011258490
   60  C  4 YZ      0.0013602043    -0.0017267928     0.0007179228    -0.0054639528    -0.0012722963
   61  C  5  S     -0.0003532548     0.0047713791     0.0078925464     0.0170877107    -0.0084856171
   62  C  5  S      0.0057376273    -0.0092088413    -0.0226471186    -0.0450450342     0.0201419616
   63  C  5  S     -0.0422700606    -0.0128822011     0.0303071192    -0.0173429668     0.0087966704
   64  C  5  X     -0.0057693822     0.0501508144     0.0222165646     0.0361830359    -0.0315621650
   65  C  5  Y      0.0283176199    -0.0818235155     0.0061545006    -0.1512309320    -0.0110708270
   66  C  5  Z      0.0311307804     0.0144270810    -0.0663082642    -0.1888807437     0.0512382689
   67  C  5  X     -0.0170520825     0.0281428269     0.0201349607     0.0254796561    -0.0186479922
   68  C  5  Y      0.0154522114    -0.0364097601     0.0012610832    -0.0888994148    -0.0077116813
   69  C  5  Z     -0.0054686031     0.0057063875    -0.0216273488    -0.0766561918     0.0272345551
   70  C  5 XX     -0.0004806214     0.0008874486     0.0028308118     0.0035376715    -0.0018318171
   71  C  5 YY      0.0037086696     0.0025972893    -0.0049801524    -0.0078803174     0.0019990051
   72  C  5 ZZ     -0.0018689071    -0.0045898749    -0.0013961774    -0.0041195932     0.0032899468
   73  C  5 XY      0.0009130148     0.0011630923    -0.0013822367    -0.0037190607     0.0009462458
   74  C  5 XZ      0.0011861977    -0.0063750649     0.0007995990     0.0023943104    -0.0000455939
   75  C  5 YZ      0.0024418762    -0.0005688275    -0.0016340709    -0.0075373611    -0.0011611582
   76  C  6  S      0.0028943699     0.0000013213     0.0038883010    -0.0001106074     0.0018789633
   77  C  6  S     -0.0085465344     0.0003955926    -0.0075314374     0.0025492905    -0.0072406145
   78  C  6  S      0.0358055870    -0.0396659209    -0.0601744812    -0.0831743517     0.0352483493
   79  C  6  X     -0.0226627469    -0.0245787761     0.0157884954     0.1796897444    -0.0080334786
   80  C  6  Y      0.0197613096     0.0417596454     0.0381296946     0.0267944131    -0.0280992873
   81  C  6  Z     -0.0883460193     0.0372430051     0.0238482911     0.1698705124     0.0031412610
   82  C  6  X     -0.0135667014    -0.0209266825     0.0003066898     0.0796548435     0.0058765007
   83  C  6  Y     -0.0042778417     0.0250689546     0.0390470838     0.0427049765    -0.0282129941
   84  C  6  Z     -0.0463880794     0.0176483440     0.0185681050     0.0751363488    -0.0002582809
   85  C  6 XX      0.0005056219    -0.0039744610    -0.0018199495     0.0019793948     0.0011631836
   86  C  6 YY      0.0033371845     0.0036683019     0.0000200270    -0.0044287067    -0.0026076892
   87  C  6 ZZ     -0.0040639641    -0.0002347850    -0.0000015189     0.0022689757     0.0000462473
   88  C  6 XY     -0.0005250922     0.0008009091    -0.0029192275    -0.0074327466     0.0022233721
   89  C  6 XZ      0.0005273300    -0.0027586613    -0.0005880513    -0.0129140778     0.0005601701
   90  C  6 YZ      0.0017950203    -0.0040753844    -0.0007772968    -0.0081711912     0.0020355689
   91  C  7  S      0.0043710633    -0.0047560226     0.0032347446    -0.0104875462     0.0038956801
   92  C  7  S     -0.0108952646     0.0118651802    -0.0077899810     0.0267310701    -0.0101666071
   93  C  7  S     -0.0166290825     0.0183081418     0.0073812651     0.0665664439    -0.0298757022
   94  C  7  X     -0.0397494901    -0.0401171058    -0.0303285670    -0.1239819383     0.0245339687
   95  C  7  Y     -0.0574630633    -0.0523941788     0.0375265203    -0.0050259655     0.0570512540
   96  C  7  Z      0.0692934972    -0.0557818688     0.0016633695    -0.1515804986     0.0183508975
   97  C  7  X     -0.0165510715    -0.0224006766    -0.0109951049    -0.0570732335     0.0071771189
   98  C  7  Y     -0.0257121373    -0.0227276995     0.0200754591    -0.0100085128     0.0318869614
   99  C  7  Z      0.0344773278    -0.0338560332    -0.0047311989    -0.0906136636     0.0171221780
  100  C  7 XX      0.0026063104    -0.0008330380     0.0009659198    -0.0012618128     0.0002297226
  101  C  7 YY     -0.0000680600     0.0031496481    -0.0015405053     0.0032224864    -0.0030695738
  102  C  7 ZZ     -0.0042052190    -0.0007302712    -0.0006220668     0.0024967629     0.0010555042
  103  C  7 XY     -0.0034889342    -0.0056183630    -0.0003338457    -0.0034239530     0.0027430193
  104  C  7 XZ     -0.0022222218    -0.0031408760    -0.0026049241    -0.0139964272     0.0031306386
  105  C  7 YZ      0.0022378398    -0.0023059547    -0.0004252280    -0.0087305892     0.0005994664
  106  C  8  S     -0.0775520354     0.0104307088    -0.0018124691     0.0005276283    -0.0013188238
  107  C  8  S      0.1635335418    -0.0203976465     0.0020973545    -0.0039514915     0.0057744498
  108  C  8  S      0.0685997390    -0.0134375483     0.0155490080     0.0170654588    -0.0096981026
  109  C  8  X      0.1637076779    -0.1862953244     0.0269094311    -0.1005367739    -0.0664074012
  110  C  8  Y      0.1085176458    -0.0066364048    -0.0592529757     0.2589271220     0.0758874269
  111  C  8  Z     -0.1117399282    -0.0851538606    -0.0853290318    -0.0395235945     0.0242921898
  112  C  8  X     -0.0338890599    -0.0674670151    -0.0244619315    -0.0801206497    -0.0211444602
  113  C  8  Y     -0.0180053783     0.0181283342    -0.0576186994     0.1200982853     0.0598274030
  114  C  8  Z      0.0641954576    -0.0789242891    -0.0076410412     0.0088505904    -0.0098428114
  115  C  8 XX      0.0025797296    -0.0055502897    -0.0016056427    -0.0091504497    -0.0030063104
  116  C  8 YY      0.0039712774     0.0012946825    -0.0030448860     0.0064657605     0.0041835680
  117  C  8 ZZ      0.0010585337     0.0057757701     0.0012700611    -0.0021114271     0.0017983918
  118  C  8 XY     -0.0006211736     0.0000448477    -0.0024344648     0.0032789732     0.0017603554
  119  C  8 XZ      0.0021110985    -0.0004153924     0.0000138610     0.0057193055     0.0007768459
  120  C  8 YZ      0.0008193622    -0.0037430612     0.0015134469    -0.0056453729    -0.0033093441
  121  N  9  S     -0.1343383844     0.0297153967    -0.0145815629    -0.0200799027     0.0078935799
  122  N  9  S     -0.2847636037     0.0632735302    -0.0310160618    -0.0416110463     0.0168183242
  123  N  9  S     -0.3036481044     0.0651392184    -0.0178634060    -0.0557823334     0.0097681708
  124  N  9  X      0.2641745621     0.0635408540     0.0439583302     0.1846556682     0.0327800377
  125  N  9  Y      0.1675756254    -0.0625610906     0.0980912196    -0.1803018602    -0.0961945408
  126  N  9  Z     -0.3226310947     0.1801186549     0.0077455364    -0.0606026560     0.0175173075
  127  N  9  X     -0.1466061185    -0.0350223134    -0.0273341720    -0.1029315566    -0.0165953773
  128  N  9  Y     -0.0938051935     0.0366967633    -0.0560695758     0.1038912216     0.0536872752
  129  N  9  Z      0.1786816697    -0.1003304688    -0.0011246371     0.0314628301    -0.0117381938
  130  N  9 XX     -0.0043483303     0.0120073386     0.0003044839     0.0115661910     0.0041679292
  131  N  9 YY     -0.0121303523     0.0014792523     0.0026824160    -0.0137238664    -0.0038178866
  132  N  9 ZZ      0.0013605386    -0.0101963189    -0.0042517000     0.0006661092     0.0003470358
  133  N  9 XY      0.0097436832     0.0006819331     0.0055535770    -0.0043503556    -0.0033247497
  134  N  9 XZ     -0.0183848456     0.0031826591    -0.0005061168    -0.0106687024    -0.0015006954
  135  N  9 YZ     -0.0115950070     0.0076105071    -0.0039957075     0.0087748525     0.0050234562
  136  C 10  S      0.0081151703     0.0090153767    -0.0093577425    -0.0042415518     0.0007194986
  137  C 10  S     -0.0171778373    -0.0205007987     0.0195798685     0.0091938404    -0.0013926063
  138  C 10  S      0.0076561441     0.0025998244     0.0264396368     0.0209315159    -0.0023880346
  139  C 10  X      0.0056868857    -0.0197047686     0.1705784317     0.0032997292     0.0964305291
  140  C 10  Y      0.0038985788     0.0577042530    -0.0093400913    -0.0041093836     0.1995938761
  141  C 10  Z      0.0311736218     0.1544185830     0.0728203688    -0.0366732867    -0.0650624228
  142  C 10  X      0.0249023534     0.0131076666     0.0384807805     0.0096032576     0.0716044989
  143  C 10  Y     -0.0157532319     0.0211721554     0.0391747414     0.0194132687     0.0846166865
  144  C 10  Z      0.0114278925     0.0687772249     0.0367564958    -0.0219750846    -0.0324615171
  145  C 10 XX     -0.0015538127     0.0004232516     0.0017083797     0.0016592516     0.0087494002
  146  C 10 YY     -0.0009126132    -0.0025922498    -0.0003514749    -0.0001700680    -0.0089281965
  147  C 10 ZZ     -0.0007798687    -0.0008367209     0.0006416506     0.0000633923     0.0002298694
  148  C 10 XY     -0.0037760148    -0.0074006762     0.0143457732     0.0035350847    -0.0036790165
  149  C 10 XZ      0.0004005103     0.0031971047     0.0029036492     0.0002681425    -0.0033420403
  150  C 10 YZ      0.0000772001    -0.0020302152    -0.0032681340     0.0006243001     0.0030108768
  151  C 11  S     -0.0032216591    -0.0095107319     0.0102626877    -0.0058854195    -0.0042028640
  152  C 11  S      0.0083030756     0.0209731058    -0.0208581786     0.0126043998     0.0174538259
  153  C 11  S     -0.0179396083     0.0129196710    -0.0492454350    -0.0220416703    -0.0606120095
  154  C 11  X      0.0416028004     0.0720308028    -0.1986387627    -0.0390835505    -0.0832035407
  155  C 11  Y     -0.0682416567    -0.0750765377     0.0445876033     0.0800554624    -0.1796834543
  156  C 11  Z      0.0248643553     0.1474318125     0.1013100443    -0.0237475321    -0.0755062481
  157  C 11  X      0.0226866215     0.0491925372    -0.0766980423    -0.0137379464    -0.0055283971
  158  C 11  Y     -0.0092584711    -0.0268515589     0.0334905282     0.0449788582    -0.0408989603
  159  C 11  Z      0.0164171194     0.0880030358     0.0573945772    -0.0070173681    -0.0459656690
  160  C 11 XX      0.0019103262     0.0034629589     0.0051223084    -0.0011510370     0.0160340509
  161  C 11 YY     -0.0026347550    -0.0025764468    -0.0064994068     0.0046477491    -0.0192328465
  162  C 11 ZZ      0.0005855546     0.0011406092    -0.0014244699     0.0002081817     0.0011926351
  163  C 11 XY     -0.0023232498    -0.0044321132     0.0076281896     0.0036622282    -0.0047999702
  164  C 11 XZ     -0.0005296622    -0.0015423752    -0.0004591976     0.0002454182    -0.0011302650
  165  C 11 YZ     -0.0011654798    -0.0062507068    -0.0048143705     0.0019607744     0.0037183650
  166  C 12  S     -0.0071736657    -0.0074825563     0.0064990498     0.0051947141    -0.0004445296
  167  C 12  S      0.0159917173     0.0158743926    -0.0192176942    -0.0105151025    -0.0055602696
  168  C 12  S     -0.0005080503     0.0311623265     0.0142779392    -0.0020278780     0.0610471633
  169  C 12  X      0.0379321180     0.0672769081    -0.1964835314    -0.0135392714    -0.0796400784
  170  C 12  Y     -0.0315236901    -0.0926924965     0.0562188690     0.0177553418    -0.1932121941
  171  C 12  Z      0.0244732721     0.1460322828     0.1041642251    -0.0393213305    -0.0855791092
  172  C 12  X      0.0119630369     0.0356405806    -0.0639335201    -0.0067392225    -0.0071421173
  173  C 12  Y     -0.0183868178    -0.0386815596     0.0487893238     0.0139792085    -0.0611022566
  174  C 12  Z      0.0147544285     0.0871165845     0.0637007692    -0.0228656652    -0.0525996658
  175  C 12 XX      0.0011903054     0.0026452941     0.0104326944    -0.0011353198     0.0160250118
  176  C 12 YY     -0.0000119039    -0.0016491018    -0.0071788688     0.0002114891    -0.0141364137
  177  C 12 ZZ      0.0008302341     0.0007422134    -0.0016641430    -0.0004211415     0.0000790859
  178  C 12 XY     -0.0009735436    -0.0038187987     0.0129967011    -0.0000126873     0.0030682942
  179  C 12 XZ      0.0011706564     0.0063247637     0.0038538695    -0.0014927365    -0.0044488257
  180  C 12 YZ      0.0004761529     0.0019118806    -0.0000017568    -0.0003592280    -0.0006887945
  181  C 13  S      0.0041814284     0.0023997318    -0.0030864636    -0.0035528464    -0.0029471192
  182  C 13  S     -0.0081890827    -0.0028531389     0.0080852781     0.0073540299     0.0148607703
  183  C 13  S     -0.0173018304    -0.0512976314     0.0433066066     0.0250322493    -0.0659104992
  184  C 13  X     -0.0328665571    -0.0590361085     0.2401102410     0.0108560711     0.0930905233
  185  C 13  Y      0.0374140874     0.0864935618    -0.0400567635    -0.0186159870     0.1825003729
  186  C 13  Z      0.0260331993     0.1436602713     0.0827969295    -0.0374354367    -0.0845147469
  187  C 13  X     -0.0105690934    -0.0242243131     0.0884543641     0.0065193131     0.0232966318
  188  C 13  Y      0.0066501640     0.0092996148    -0.0019183690    -0.0000728908     0.0341280980
  189  C 13  Z      0.0148789072     0.0852246988     0.0522981786    -0.0228413646    -0.0512628530
  190  C 13 XX      0.0011323860     0.0034004679     0.0055960544    -0.0009592196     0.0159962815
  191  C 13 YY     -0.0031714984    -0.0063269077    -0.0040215991     0.0024455894    -0.0192680008
  192  C 13 ZZ     -0.0001632395     0.0005408088    -0.0001272385     0.0001979831     0.0011007624
  193  C 13 XY     -0.0043767997    -0.0067986567     0.0107177757     0.0026696406    -0.0055390801
  194  C 13 XZ     -0.0002479134    -0.0007693939    -0.0002681440     0.0003569898    -0.0006148444
  195  C 13 YZ      0.0013302019     0.0070134249     0.0039039441    -0.0018346760    -0.0041319935
  196  C 14  S      0.0023571953     0.0002307701    -0.0029638715    -0.0034867140     0.0016496659
  197  C 14  S     -0.0087778024    -0.0063908471     0.0154251587     0.0101697545    -0.0069443569
  198  C 14  S      0.0071507544     0.0486903311    -0.0765055305    -0.0128959263     0.0191493822
  199  C 14  X      0.0459372453     0.0697929811    -0.2190873643    -0.0226577752    -0.1064631222
  200  C 14  Y     -0.0742851321    -0.1027058083     0.0298880496     0.0589535665    -0.2130822017
  201  C 14  Z      0.0157202268     0.1067482174     0.0871837953    -0.0248103343    -0.0643888849
  202  C 14  X      0.0097366085     0.0050863221    -0.0552612106     0.0040739703    -0.0582886288
  203  C 14  Y     -0.0235875388    -0.0234984261    -0.0213706358     0.0210251421    -0.0829495981
  204  C 14  Z      0.0072483920     0.0474400524     0.0361491580    -0.0110941271    -0.0277544557
  205  C 14 XX      0.0019923787     0.0035840454     0.0010626561    -0.0009157622     0.0109665385
  206  C 14 YY     -0.0010661135    -0.0017784019    -0.0048259203     0.0009111636    -0.0100175799
  207  C 14 ZZ     -0.0004104140     0.0000947071     0.0014122731     0.0003923694    -0.0006612669
  208  C 14 XY     -0.0065398706    -0.0101589524     0.0193169388     0.0045049484    -0.0048391710
  209  C 14 XZ     -0.0011419003    -0.0056350916    -0.0033058591     0.0015453772     0.0023812771
  210  C 14 YZ      0.0011314921     0.0050433971     0.0018307427    -0.0010895339    -0.0024669547
  211  C 15  S      0.0020292241     0.0050686384    -0.0019207143     0.0033641792     0.0018168063
  212  C 15  S     -0.0046944748    -0.0112209492    -0.0028457899    -0.0077205443    -0.0106334451
  213  C 15  S      0.0014588574    -0.0425324263     0.0907992932     0.0192679447     0.0280702814
  214  C 15  X     -0.0333677291    -0.0470509469     0.2037771080     0.0334110360     0.0724620596
  215  C 15  Y      0.0726141937     0.0993653040    -0.0449054513    -0.0654515890     0.2163842727
  216  C 15  Z      0.0275302031     0.1441087608     0.0792886689    -0.0315879451    -0.0796800222
  217  C 15  X     -0.0131510378    -0.0012883911     0.0383468907    -0.0022480813     0.0096332985
  218  C 15  Y      0.0244465236     0.0357005650    -0.0345440392    -0.0173738586     0.0670424742
  219  C 15  Z      0.0156582716     0.0849077419     0.0533795863    -0.0198469346    -0.0477699325
  220  C 15 XX      0.0010888173    -0.0006354671     0.0111400788    -0.0020732129     0.0162823757
  221  C 15 YY     -0.0022106222    -0.0025509333    -0.0066349017     0.0018969919    -0.0141519769
  222  C 15 ZZ      0.0000826233     0.0006060582    -0.0005664398    -0.0008267291    -0.0006876679
  223  C 15 XY     -0.0042929790    -0.0061498733     0.0153191950     0.0027893808     0.0021499060
  224  C 15 XZ     -0.0013540527    -0.0068984795    -0.0047362680     0.0016159809     0.0027462360
  225  C 15 YZ      0.0001681712    -0.0000908240    -0.0014337198     0.0001373219     0.0002485170
  226  H 16  S     -0.0266333300    -0.0244423626    -0.0036170334     0.0640105382     0.0187752107
  227  H 16  S     -0.0113133539    -0.0074872323     0.0057913435     0.0259075170     0.0079173388
  228  H 17  S      0.0543932040     0.0415568840     0.0153781113    -0.0364927333    -0.0416856286
  229  H 17  S      0.0230165029     0.0176991107     0.0106000202    -0.0173591534    -0.0147857170
  230  H 18  S     -0.0165661116    -0.0635482410     0.0317686422     0.0819038447    -0.0120523116
  231  H 18  S     -0.0101728213    -0.0227157452     0.0128918330     0.0428320038    -0.0029981150
  232  H 19  S      0.0350546761     0.0393458336     0.0233174826    -0.0217783764    -0.0295733676
  233  H 19  S      0.0148470108     0.0207436996     0.0075253697    -0.0035465462    -0.0095116551
  234  H 20  S      0.0502531540     0.0120992826     0.0301720482     0.0600049235    -0.0120530132
  235  H 20  S      0.0245288528     0.0053957157     0.0162383672     0.0241348805    -0.0064548627
  236  H 21  S     -0.0158455955    -0.0744437120    -0.0121609587    -0.1681597631     0.0468767732
  237  H 21  S     -0.0057433857    -0.0331372512    -0.0065898602    -0.0785332709     0.0221218212
  238  H 22  S     -0.0483666576    -0.0549459087    -0.0121458166     0.0628219933    -0.1957179062
  239  H 22  S     -0.0280527332    -0.0359413231    -0.0061439180     0.0116297176    -0.0972464583
  240  H 23  S     -0.0131203444    -0.0191542651     0.1665620262    -0.0009273493     0.1428659924
  241  H 23  S     -0.0043773320    -0.0084373687     0.0881446882     0.0006530258     0.0699675997
  242  H 24  S     -0.0361389237    -0.0780707615    -0.0052602512     0.0226006741    -0.1989007238
  243  H 24  S     -0.0176495550    -0.0388298963    -0.0029124874     0.0111587443    -0.1019853462
  244  H 25  S      0.0769153342     0.1138694675    -0.1878207259    -0.0506384416     0.0624687493
  245  H 25  S      0.0367991734     0.0559247373    -0.0952809739    -0.0259094273     0.0320269120
  246  H 26  S     -0.0112769046    -0.0257230608     0.1775567508     0.0063431116     0.1427573978
  247  H 26  S     -0.0049657922    -0.0120135134     0.0880888746     0.0047563456     0.0714123359

                         46               47               48               49               50
                   -0.3507698640    -0.3465426092    -0.3361789173    -0.2764076548    -0.2752244198
    1  C  1  S      0.0121495967     0.0009789080    -0.0158625286    -0.0114134111    -0.0106625535
    2  C  1  S     -0.0251140115    -0.0110656968     0.0411708479     0.0246727380     0.0209472172
    3  C  1  S     -0.0363096935     0.0317708889    -0.0594189601     0.0794970199     0.0945222480
    4  C  1  X     -0.0287429845    -0.1479804538    -0.0762290668    -0.1230063913    -0.1247116195
    5  C  1  Y     -0.1705489486    -0.0885299454     0.1182840298    -0.0564525688    -0.0614427270
    6  C  1  Z     -0.2351218424     0.1432728329    -0.0900014423    -0.1068494915    -0.1209642665
    7  C  1  X     -0.0133324857    -0.1206981252    -0.0101059417    -0.0985478012    -0.0922452381
    8  C  1  Y     -0.0699530431    -0.0471204568     0.0425759199    -0.0569523825    -0.0409545605
    9  C  1  Z     -0.1410583220     0.1123504886    -0.0309318510    -0.0760701395    -0.0802370592
   10  C  1 XX      0.0088623979     0.0022843875    -0.0009844307     0.0078321602     0.0082746966
   11  C  1 YY     -0.0048418188    -0.0125775573     0.0040523107     0.0029797261     0.0028337948
   12  C  1 ZZ     -0.0106468520     0.0121178568     0.0069026130    -0.0037364251    -0.0047960082
   13  C  1 XY      0.0022019558     0.0028815260     0.0065569978     0.0085839820     0.0093043305
   14  C  1 XZ      0.0063332355     0.0045841133     0.0005863834     0.0013532695     0.0037255977
   15  C  1 YZ     -0.0004548567     0.0071756419    -0.0032206540     0.0061374015     0.0068555105
   16  C  2  S      0.0072855320     0.0295026966     0.0125936264     0.0125336786     0.0104390861
   17  C  2  S     -0.0159970349    -0.0748314066    -0.0241806906    -0.0264172883    -0.0209172811
   18  C  2  S     -0.0131707082     0.0488226478    -0.0690257712    -0.0922303091    -0.1024185714
   19  C  2  X     -0.0596671037    -0.0359682943     0.0966859350     0.1151431463     0.1240249027
   20  C  2  Y     -0.0008799292     0.0718518601    -0.1847103393     0.1186564997     0.1196610069
   21  C  2  Z     -0.0655249024    -0.1331777560    -0.0898990059     0.1444025965     0.1469324103
   22  C  2  X     -0.0239303043    -0.0726210182     0.0756820038     0.0972832861     0.1049254021
   23  C  2  Y      0.0192548339     0.0371276758    -0.1716379650     0.0630411478     0.0785898417
   24  C  2  Z     -0.0635445127    -0.0710548069    -0.0367849120     0.1129228030     0.1063594031
   25  C  2 XX      0.0057434800     0.0051667150    -0.0040532296    -0.0099747701    -0.0094280588
   26  C  2 YY      0.0020903811    -0.0135279761     0.0027185126     0.0053039888     0.0054373912
   27  C  2 ZZ     -0.0100054899    -0.0088359272    -0.0073075455    -0.0030090171    -0.0026738737
   28  C  2 XY      0.0033874015     0.0093734524     0.0056478017    -0.0026969733    -0.0022951021
   29  C  2 XZ      0.0025733945    -0.0017686252     0.0037158026    -0.0107335440    -0.0112736631
   30  C  2 YZ      0.0097347890     0.0027291027    -0.0166627304     0.0022998023     0.0028989032
   31  C  3  S     -0.0051332345    -0.0025328830     0.0042359012     0.0158368934     0.0151705153
   32  C  3  S      0.0199432984     0.0122007022    -0.0067098984    -0.0335162216    -0.0322984335
   33  C  3  S     -0.0816420159    -0.1046424090    -0.0702447985    -0.0990783376    -0.1128325529
   34  C  3  X     -0.2206061772     0.2855841693     0.0522706153     0.0248454283     0.0051465597
   35  C  3  Y      0.0396550746     0.1010249415     0.0096289145     0.0139082895     0.0016491041
   36  C  3  Z      0.0361249349     0.0781844609     0.0495956850     0.0818393110     0.0903602212
   37  C  3  X     -0.1138985436     0.1568621526     0.0502480578     0.0115456918    -0.0044369943
   38  C  3  Y      0.0018171876     0.0391521608     0.0059463193     0.0176012674     0.0189813783
   39  C  3  Z      0.0459232213     0.0812024422     0.0522099122     0.0579680412     0.0945993042
   40  C  3 XX     -0.0102972907    -0.0012792201    -0.0045051292    -0.0115663217    -0.0119993447
   41  C  3 YY      0.0098860219     0.0049497730     0.0028419607     0.0007916563     0.0008801380
   42  C  3 ZZ      0.0020646036    -0.0030136340     0.0002097466     0.0015117407     0.0021315554
   43  C  3 XY     -0.0001446437    -0.0084725580     0.0040754147    -0.0028816177    -0.0023893269
   44  C  3 XZ      0.0106465404    -0.0174563800    -0.0017994356    -0.0038598933    -0.0030180776
   45  C  3 YZ      0.0055786711     0.0000082241    -0.0016953480     0.0009499849     0.0005460353
   46  C  4  S     -0.0044437333     0.0138198202     0.0144787707    -0.0072884881    -0.0079164398
   47  C  4  S      0.0045321729    -0.0354152322    -0.0449760639     0.0192487762     0.0165081631
   48  C  4  S      0.0817299310     0.0210909652     0.1081999512     0.0267022326     0.0838130059
   49  C  4  X      0.1536994435     0.1085194013     0.0445402401     0.1449955269     0.1576346684
   50  C  4  Y     -0.0403426453    -0.0803669300    -0.1145960052    -0.0157697645    -0.0144995557
   51  C  4  Z      0.0740449903    -0.2757276086    -0.0180435633    -0.1146316395    -0.1071783577
   52  C  4  X      0.1154466265     0.0740675111     0.0686051198     0.0967881056     0.1271927269
   53  C  4  Y     -0.0198732711    -0.0147124212    -0.0289045753    -0.0178037846    -0.0040144659
   54  C  4  Z      0.0617066054    -0.1563854570     0.0069470035    -0.0734015613    -0.0645760465
   55  C  4 XX      0.0054440336     0.0066345695     0.0036330999     0.0124355891     0.0126065924
   56  C  4 YY     -0.0092092209     0.0015188625    -0.0001719357    -0.0000950485    -0.0010284579
   57  C  4 ZZ      0.0069958986    -0.0165675814    -0.0113198144    -0.0073072802    -0.0068228019
   58  C  4 XY     -0.0022131037     0.0018930614     0.0047515255    -0.0071267763    -0.0078907325
   59  C  4 XZ     -0.0078448791     0.0009438558    -0.0029496373    -0.0006276793    -0.0012125679
   60  C  4 YZ      0.0021942530    -0.0034310965     0.0045999113    -0.0000098334     0.0001696980
   61  C  5  S      0.0094718832    -0.0104876881    -0.0050186327     0.0068339874     0.0071781347
   62  C  5  S     -0.0283969891     0.0333013569     0.0072895482    -0.0127524026    -0.0128672940
   63  C  5  S      0.0362447317    -0.0852904133     0.0028902811    -0.0734903647    -0.0909316749
   64  C  5  X      0.0791501398     0.0945586854    -0.0285503307    -0.1692197748    -0.1747388337
   65  C  5  Y      0.0447892772    -0.0314588653     0.1849978561     0.0337627732     0.0395292931
   66  C  5  Z     -0.1204529925     0.0171662124     0.1200933603     0.0834153844     0.0849113821
   67  C  5  X      0.0608367737     0.0146204488    -0.0138486863    -0.1273845486    -0.1358263669
   68  C  5  Y      0.0275703185    -0.0104625555     0.1338938235     0.0064328157     0.0154271540
   69  C  5  Z     -0.0428744717    -0.0185008147     0.0579103587     0.0456692288     0.0400802791
   70  C  5 XX      0.0037917161     0.0013311206    -0.0024838600    -0.0116706022    -0.0118474432
   71  C  5 YY     -0.0079019035     0.0095554995     0.0031743764     0.0063054472     0.0060210977
   72  C  5 ZZ     -0.0011795329    -0.0046388881     0.0028207318     0.0010025180     0.0013469164
   73  C  5 XY     -0.0040689491    -0.0013394049    -0.0076224619    -0.0037658673    -0.0042488596
   74  C  5 XZ      0.0015880936    -0.0033650244    -0.0030716649     0.0080333445     0.0083024863
   75  C  5 YZ     -0.0000507775     0.0069857959     0.0121864367     0.0035930503     0.0038432825
   76  C  6  S     -0.0080549920    -0.0100915617    -0.0003578104    -0.0168902776    -0.0183025136
   77  C  6  S      0.0253669068     0.0293685695    -0.0004766511     0.0331101982     0.0370937989
   78  C  6  S     -0.0519511549    -0.0241371406     0.0260667718     0.1539927513     0.1676600579
   79  C  6  X      0.0458075820    -0.0797210435    -0.3104598214     0.0387704662     0.0383771260
   80  C  6  Y     -0.0060467519    -0.0215631014    -0.0553511648    -0.0666297116    -0.0703193724
   81  C  6  Z      0.0576899287     0.0127107229    -0.0095506273    -0.0715141669    -0.0697705526
   82  C  6  X      0.0382892222    -0.0734051495    -0.1658907494     0.0302659393     0.0289253779
   83  C  6  Y      0.0267853185     0.0035464947    -0.0382989886    -0.0637281087    -0.0718575770
   84  C  6  Z      0.0320046188     0.0072513719    -0.0227938370    -0.0739752034    -0.0660950902
   85  C  6 XX     -0.0029461146    -0.0036185068    -0.0046746526     0.0136130651     0.0143378230
   86  C  6 YY     -0.0002472953     0.0032382629     0.0021783685    -0.0005157114    -0.0005935320
   87  C  6 ZZ      0.0073312188     0.0048557121     0.0027047963    -0.0037986151    -0.0034513826
   88  C  6 XY     -0.0016315652     0.0029520131     0.0097846209     0.0016523117     0.0018197258
   89  C  6 XZ      0.0005736127    -0.0020906350     0.0146034639     0.0009746905     0.0013428214
   90  C  6 YZ     -0.0032829242    -0.0015482567     0.0020787382    -0.0000857940     0.0001070916
   91  C  7  S     -0.0220737228    -0.0157244277    -0.0027602124     0.0020417753     0.0033835734
   92  C  7  S      0.0534824410     0.0390484340     0.0068409740    -0.0053305369    -0.0064622918
   93  C  7  S      0.0949645207     0.0692378285     0.0196829662    -0.0052110989    -0.0369670840
   94  C  7  X      0.0875090406    -0.0650368170     0.0869894183    -0.0093311769    -0.0070986654
   95  C  7  Y     -0.0691626498    -0.0805039836     0.0042596452    -0.0592178686    -0.0540297571
   96  C  7  Z     -0.0934108730    -0.0693454655    -0.0113355450     0.0432952877     0.0428338721
   97  C  7  X      0.0469151833    -0.0341828999     0.0491413420    -0.0058658078    -0.0035862569
   98  C  7  Y     -0.0481089974    -0.0518264983    -0.0002005537    -0.0475729352    -0.0414372632
   99  C  7  Z     -0.0604679011    -0.0441483557    -0.0102187798     0.0388577151     0.0370873725
  100  C  7 XX     -0.0057160715     0.0024044432    -0.0026433675     0.0010428095     0.0007583561
  101  C  7 YY      0.0105655143     0.0032422534     0.0006757504    -0.0019302837    -0.0020313727
  102  C  7 ZZ      0.0049604129     0.0017939368     0.0033147049    -0.0001873891     0.0000472101
  103  C  7 XY      0.0075359854    -0.0135514838    -0.0024418841    -0.0010697479    -0.0002163972
  104  C  7 XZ      0.0044575277    -0.0052066046     0.0144104025    -0.0022693023    -0.0017828806
  105  C  7 YZ     -0.0014407799    -0.0038755185     0.0003649031    -0.0003265521    -0.0005144607
  106  C  8  S      0.0041829038    -0.0166127078    -0.0120364514    -0.0062562711    -0.0084455923
  107  C  8  S     -0.0078685342     0.0394718938     0.0275765821     0.0123743001     0.0190486689
  108  C  8  S     -0.0299788049     0.0276301921     0.0502764960     0.0458139876     0.0184651433
  109  C  8  X      0.1402599856     0.0839180714    -0.1028593757    -0.0473488034    -0.0346485732
  110  C  8  Y      0.0232692441    -0.0775897748     0.1829054053    -0.0220833260    -0.0408057138
  111  C  8  Z      0.1213019274     0.1461566449     0.0873284603    -0.0257439949    -0.0221497354
  112  C  8  X      0.1035129221     0.0841025243    -0.0780440765    -0.0402997771    -0.0416219857
  113  C  8  Y      0.0204437390    -0.0398968409     0.1351645705    -0.0260731173    -0.0376553289
  114  C  8  Z      0.0618674391     0.0744083044     0.0600238047    -0.0265040453    -0.0200721745
  115  C  8 XX      0.0124939293     0.0190329915    -0.0056525337    -0.0094065003    -0.0083007778
  116  C  8 YY      0.0011843638    -0.0003615352     0.0190319212    -0.0036637483    -0.0052520630
  117  C  8 ZZ     -0.0147619494    -0.0074496197    -0.0061441840     0.0165689765     0.0175810627
  118  C  8 XY      0.0065378530     0.0043391868     0.0125266893    -0.0093717842    -0.0090994060
  119  C  8 XZ      0.0001385026    -0.0040592854     0.0090183971    -0.0037179180    -0.0046945172
  120  C  8 YZ      0.0043932483     0.0059643812    -0.0142865601    -0.0006088374     0.0005558799
  121  N  9  S     -0.0008490025     0.0050985665     0.0012821283    -0.0012676753     0.0004786818
  122  N  9  S     -0.0009239502     0.0094730275     0.0014561144    -0.0033062651     0.0004249138
  123  N  9  S     -0.0226308072     0.0223862691     0.0201395183     0.0010369390     0.0194264616
  124  N  9  X     -0.1459156991    -0.1983591743     0.0751383427     0.0717656376     0.0561777068
  125  N  9  Y     -0.0174843208     0.0337239382    -0.2850950611     0.0483205998     0.0730362914
  126  N  9  Z     -0.1705539200    -0.0892974997    -0.0613721295     0.1182354461     0.1172173944
  127  N  9  X      0.0900631040     0.1162317999    -0.0465633521    -0.0484507663    -0.0430507318
  128  N  9  Y      0.0142065141    -0.0202125921     0.1704417590    -0.0351326735    -0.0515727272
  129  N  9  Z      0.0992654093     0.0555650946     0.0409111073    -0.0808692767    -0.0773135476
  130  N  9 XX     -0.0115618156    -0.0128687507     0.0063373525     0.0041769233     0.0031309232
  131  N  9 YY     -0.0011320484     0.0033818866    -0.0123659391     0.0018032687     0.0028645348
  132  N  9 ZZ      0.0128936369     0.0086612111     0.0051941589    -0.0066938463    -0.0062768877
  133  N  9 XY     -0.0049253497    -0.0037166737    -0.0097243568     0.0026418809     0.0034808321
  134  N  9 XZ     -0.0005456442     0.0047435751    -0.0058182061     0.0014436452     0.0019430168
  135  N  9 YZ     -0.0038161388    -0.0042172055     0.0105927298     0.0010385731     0.0000141622
  136  C 10  S     -0.0087652493     0.0081885036     0.0134687721     0.0072952431     0.0070230720
  137  C 10  S      0.0194593945    -0.0201686143    -0.0290892668    -0.0154900187    -0.0149273508
  138  C 10  S      0.0127251187     0.0082308894    -0.0310711559    -0.0317705838    -0.0309462024
  139  C 10  X     -0.0200458400     0.0989000174     0.0683331081     0.0365997573     0.0374686247
  140  C 10  Y      0.1013633431     0.0045330599    -0.0840393403    -0.0053222318    -0.0074423386
  141  C 10  Z     -0.0116966251     0.0099277506    -0.0232338356    -0.0834924298    -0.0615728562
  142  C 10  X     -0.0190142465     0.0367999839     0.0274673429     0.0425148545     0.0220294518
  143  C 10  Y      0.0460914391     0.0262692275    -0.0372503277     0.0071862256    -0.0130595980
  144  C 10  Z     -0.0039805613     0.0008663175    -0.0151868498    -0.0548151582    -0.0354097818
  145  C 10 XX      0.0103799551     0.0044480654    -0.0045398890     0.0032005436     0.0047714958
  146  C 10 YY     -0.0046241294    -0.0087526678    -0.0000762972    -0.0054147487    -0.0057797750
  147  C 10 ZZ     -0.0006535678     0.0001615369    -0.0019094906    -0.0011513840    -0.0021636758
  148  C 10 XY     -0.0046636246     0.0034293194     0.0044358500     0.0015398670     0.0017833077
  149  C 10 XZ      0.0078531283    -0.0035130253     0.0036327180    -0.0063578289     0.0133888708
  150  C 10 YZ     -0.0077284730     0.0032129024    -0.0026624267    -0.0135292547     0.0070875602
  151  C 11  S     -0.0035912442    -0.0078573749    -0.0035332589    -0.0079638094    -0.0069174466
  152  C 11  S      0.0107988645     0.0181462305     0.0082388970     0.0177790112     0.0140242457
  153  C 11  S      0.0093821784    -0.0029745062     0.0020857942     0.0028833684     0.0284853032
  154  C 11  X     -0.0084085314    -0.0893388896    -0.0309932096    -0.0464932043    -0.0248138663
  155  C 11  Y     -0.0542091986    -0.0201274084     0.0354618849     0.0018801041    -0.0064602525
  156  C 11  Z      0.0734757329    -0.0249100719     0.0238193367    -0.2158428204     0.2172838202
  157  C 11  X      0.0004278225    -0.0311497609    -0.0165649187    -0.0182053711    -0.0130934123
  158  C 11  Y     -0.0355021318    -0.0151326049     0.0152126341     0.0168963045    -0.0003081469
  159  C 11  Z      0.0453499075    -0.0210483625     0.0238602380    -0.1517147148     0.1614891651
  160  C 11 XX      0.0044159804     0.0034284120    -0.0010485343     0.0007963811     0.0018090111
  161  C 11 YY     -0.0049068859    -0.0020044692     0.0041498092     0.0009477645     0.0008550655
  162  C 11 ZZ      0.0003825306     0.0011627886    -0.0000918200     0.0009881757    -0.0003485112
  163  C 11 XY     -0.0035336713     0.0035109332     0.0045346602     0.0020375791     0.0013196841
  164  C 11 XZ      0.0036898985    -0.0019063783     0.0015840189    -0.0017440181     0.0097610325
  165  C 11 YZ     -0.0047801452     0.0010528990    -0.0009922147     0.0046764623    -0.0069770252
  166  C 12  S      0.0104569949     0.0086379275    -0.0040764559     0.0056218593     0.0053282473
  167  C 12  S     -0.0248897342    -0.0200622774     0.0086907094    -0.0142668500    -0.0119893251
  168  C 12  S     -0.0032158301    -0.0001103935     0.0031745313     0.0020522785    -0.0211235469
  169  C 12  X      0.0199749644    -0.0197680985    -0.0071565460     0.0091428630    -0.0033325085
  170  C 12  Y     -0.0954651753    -0.0327686974     0.0600876644    -0.0189326259    -0.0101124057
  171  C 12  Z      0.0855470881    -0.0328257528     0.0149952293     0.2072381083    -0.2012702078
  172  C 12  X      0.0141441016     0.0055949326    -0.0033657053     0.0020103251    -0.0075644051
  173  C 12  Y     -0.0386528301    -0.0086698851     0.0319457858     0.0071984862    -0.0017930815
  174  C 12  Z      0.0585552631    -0.0247817071     0.0119873401     0.1570097878    -0.1476450054
  175  C 12 XX      0.0015302022     0.0024990261     0.0000346619     0.0007518677     0.0001084809
  176  C 12 YY     -0.0044098250    -0.0037710618     0.0016792935    -0.0010747650    -0.0013719041
  177  C 12 ZZ     -0.0017434022    -0.0007281397     0.0000666471    -0.0017429412    -0.0004829857
  178  C 12 XY     -0.0039043994     0.0028272472     0.0037041398    -0.0003066615     0.0003548593
  179  C 12 XZ      0.0051804574    -0.0017753154     0.0013726013     0.0080005561    -0.0041115287
  180  C 12 YZ     -0.0035991406     0.0013604418    -0.0013699888    -0.0100839114     0.0018393248
  181  C 13  S     -0.0066987909    -0.0020143528     0.0038435808    -0.0016902901    -0.0016034594
  182  C 13  S      0.0165385570     0.0051945031    -0.0093949546     0.0040384222     0.0040458399
  183  C 13  S     -0.0129741022    -0.0061616403     0.0109000895     0.0128007919     0.0101853428
  184  C 13  X     -0.0196786202     0.0235308717     0.0255887255     0.0118469782    -0.0070370080
  185  C 13  Y      0.0582493877     0.0140714934    -0.0378539007     0.0003268743     0.0072542964
  186  C 13  Z      0.1255259302    -0.0467399731     0.0255483262     0.2577876123    -0.1557460829
  187  C 13  X     -0.0123592709     0.0120866511     0.0156286451     0.0036933338    -0.0052414404
  188  C 13  Y      0.0141020401     0.0007821322    -0.0115925796    -0.0005410264     0.0065459215
  189  C 13  Z      0.0803217760    -0.0284235962     0.0163424916     0.1866394269    -0.1128705412
  190  C 13 XX      0.0045590032     0.0022012666    -0.0026560804     0.0004440248     0.0010369290
  191  C 13 YY     -0.0040129993    -0.0018956452     0.0025323797    -0.0004459909     0.0001457379
  192  C 13 ZZ      0.0010293383     0.0001917288    -0.0006781537     0.0006505730    -0.0005424083
  193  C 13 XY     -0.0023942574     0.0003533085     0.0017314458     0.0003804121    -0.0003694414
  194  C 13 XZ      0.0008700781    -0.0004930271     0.0007022769    -0.0043662388     0.0081217684
  195  C 13 YZ      0.0049523016    -0.0018846539     0.0010210535     0.0067898305    -0.0043603700
  196  C 14  S      0.0015187454     0.0013269488     0.0000250852     0.0003966510     0.0009218247
  197  C 14  S     -0.0052732010    -0.0022977770     0.0011575893    -0.0007783377    -0.0020679156
  198  C 14  S      0.0203715408    -0.0152542586    -0.0155454040    -0.0064365500    -0.0098391995
  199  C 14  X      0.0085243305    -0.0282195613    -0.0056149613     0.0006835450     0.0008928017
  200  C 14  Y     -0.0449788753    -0.0148700420     0.0239577397    -0.0023153021    -0.0031536048
  201  C 14  Z      0.1091860716    -0.0402403612     0.0298943327     0.0634311740     0.0555421966
  202  C 14  X     -0.0053571495    -0.0102194682     0.0055341733     0.0015242588     0.0019492529
  203  C 14  Y     -0.0138673479    -0.0105384350     0.0087626685    -0.0039230018    -0.0035135243
  204  C 14  Z      0.0545186317    -0.0207403290     0.0156540769     0.0385420601     0.0323917784
  205  C 14 XX      0.0018044700     0.0013697016    -0.0011349521    -0.0005536681     0.0009350526
  206  C 14 YY     -0.0021160265    -0.0018532779     0.0005964148    -0.0002671007    -0.0008786653
  207  C 14 ZZ      0.0002013785    -0.0002745081     0.0001093322     0.0005958530    -0.0004417609
  208  C 14 XY     -0.0032715620     0.0020326236     0.0033764596     0.0002020937     0.0009503473
  209  C 14 XZ     -0.0047480300     0.0016379795    -0.0008598097    -0.0108437922     0.0072556981
  210  C 14 YZ      0.0034855055    -0.0014363556     0.0009035269    -0.0092245584     0.0116116103
  211  C 15  S     -0.0002606845     0.0056224779     0.0043001893     0.0035330482     0.0040867300
  212  C 15  S     -0.0005788695    -0.0144399929    -0.0097685959    -0.0078489809    -0.0100631238
  213  C 15  S     -0.0150431928    -0.0005276999     0.0022653178     0.0032559460    -0.0014993219
  214  C 15  X     -0.0000931250     0.0519819748     0.0326365695     0.0083457341     0.0310895809
  215  C 15  Y      0.0459937118    -0.0008087907    -0.0380115911    -0.0048085146    -0.0104041874
  216  C 15  Z      0.1118501907    -0.0452395254     0.0302160344    -0.1640164554     0.2511545681
  217  C 15  X      0.0077865963     0.0184191062     0.0107306079    -0.0044865149     0.0174850902
  218  C 15  Y      0.0173620186    -0.0102919967    -0.0147371307    -0.0058730314    -0.0094179342
  219  C 15  Z      0.0722912620    -0.0269442600     0.0180782167    -0.1206217489     0.1813400141
  220  C 15 XX      0.0020654069     0.0038441810    -0.0006883340     0.0015040754     0.0000264591
  221  C 15 YY     -0.0026245330    -0.0041169936    -0.0000298533    -0.0011532561    -0.0018011511
  222  C 15 ZZ      0.0005150059    -0.0009973689    -0.0006141251    -0.0013312440     0.0003279050
  223  C 15 XY     -0.0009614597     0.0027024118     0.0016611722     0.0000603138     0.0009604782
  224  C 15 XZ     -0.0044973364     0.0014010411    -0.0010669854     0.0059481776    -0.0076568609
  225  C 15 YZ     -0.0020170288     0.0005323946    -0.0006146909    -0.0081241858     0.0037577313
  226  H 16  S     -0.0005595031    -0.0014555551     0.0306624439     0.0397233176     0.0500744965
  227  H 16  S      0.0005930664    -0.0057714968     0.0189505845     0.0418481784     0.0259132529
  228  H 17  S     -0.0635236624     0.0690189853     0.0710380518    -0.0304437499    -0.0402191534
  229  H 17  S     -0.0353606802     0.0374871025     0.0388005193    -0.0296079161    -0.0276946267
  230  H 18  S      0.0544403239    -0.0700377499    -0.0454785639     0.0325385477     0.0357200840
  231  H 18  S      0.0237216452    -0.0423137758    -0.0243821681     0.0288831351     0.0293386406
  232  H 19  S     -0.0116968288     0.0003569200    -0.0109325615    -0.0434451220    -0.0463818928
  233  H 19  S     -0.0094057883    -0.0050347514     0.0047674625    -0.0374309265    -0.0402267737
  234  H 20  S     -0.1140367676     0.0425394187    -0.0931732820     0.0211277275     0.0172415470
  235  H 20  S     -0.0687339931     0.0151710160    -0.0520294278     0.0128628584     0.0145231593
  236  H 21  S      0.0119788195    -0.1126980065     0.0723215190    -0.0102850975    -0.0067386924
  237  H 21  S      0.0013014519    -0.0631202411     0.0395272803    -0.0112529184     0.0008001382
  238  H 22  S     -0.0519756553    -0.0215066068     0.0368803171     0.0020338877    -0.0009911235
  239  H 22  S     -0.0140728510     0.0075192016     0.0172918391    -0.0167299518    -0.0058048850
  240  H 23  S      0.0033464801     0.0313412260     0.0026414849     0.0020079762     0.0018453846
  241  H 23  S      0.0010792274     0.0316201663     0.0100068863     0.0079263268     0.0063030077
  242  H 24  S     -0.0510707276    -0.0174392547     0.0311750310    -0.0042229560    -0.0024810790
  243  H 24  S     -0.0294444723    -0.0110827673     0.0179412328    -0.0046269740    -0.0025933452
  244  H 25  S      0.0328617063    -0.0134541161    -0.0260567849    -0.0024927806    -0.0019389918
  245  H 25  S      0.0188900388    -0.0073991225    -0.0151740557    -0.0015057163    -0.0008229723
  246  H 26  S      0.0117231925     0.0484931489     0.0120439381     0.0126192178     0.0123918085
  247  H 26  S      0.0060552622     0.0274238289     0.0068092034     0.0111892521     0.0096037334

                         51               52               53               54               55
                   -0.2201973607    -0.0256475150     0.0178750582     0.0336023644     0.0516869518
    1  C  1  S     -0.0008268528    -0.0025071706    -0.0098670596    -0.0412614184     0.0394300980
    2  C  1  S      0.0017253298     0.0056098772     0.0100044322     0.0826188607    -0.0889171470
    3  C  1  S      0.0045069753     0.0077722338     0.2505901086     0.4811480217    -0.5054628664
    4  C  1  X     -0.0474403128    -0.0034323502     0.0138844671    -0.1019299733    -0.0375551253
    5  C  1  Y     -0.0351844486     0.0155540472     0.0348204769     0.0190712115    -0.1425501466
    6  C  1  Z     -0.1150440990    -0.0077397833    -0.0081231087    -0.1196593602     0.0490244197
    7  C  1  X     -0.0292569118    -0.0298794260     0.0347306906    -0.3068142983     0.1279904888
    8  C  1  Y     -0.0439549178     0.0433359070     0.1524532172     0.0506105607    -0.4194927696
    9  C  1  Z     -0.0528327656    -0.0570498891     0.0268436587    -0.1188083895     0.0562947593
   10  C  1 XX      0.0064680820    -0.0048463373     0.0012594310     0.0006260627    -0.0130846934
   11  C  1 YY      0.0037909269    -0.0043412690    -0.0000324331     0.0067709709    -0.0080547424
   12  C  1 ZZ     -0.0093150200     0.0100045315     0.0012365585     0.0103964140     0.0019970620
   13  C  1 XY      0.0044723103    -0.0024282438    -0.0009528324    -0.0067862730     0.0095729552
   14  C  1 XZ      0.0157376341    -0.0200912054     0.0020259511    -0.0012189445    -0.0064803452
   15  C  1 YZ     -0.0091272093     0.0142068362     0.0053462118    -0.0025327700    -0.0059054350
   16  C  2  S     -0.0059259848     0.0098247892    -0.0008082064    -0.0181104860    -0.0186156100
   17  C  2  S      0.0156495827    -0.0276962599     0.0022479072     0.0280658268     0.0482771070
   18  C  2  S     -0.0117661831    -0.0432415300     0.0173107529     0.3188100442     0.0909871264
   19  C  2  X      0.0548477375    -0.0366881612    -0.0063998564    -0.1148811472     0.0414932940
   20  C  2  Y     -0.0139363415     0.0353122849     0.0286718940    -0.0443455435    -0.0944952430
   21  C  2  Z      0.0498998062    -0.0336046566    -0.0116982837    -0.1034732978    -0.0318097914
   22  C  2  X      0.0450029319    -0.0403815379    -0.0199068849    -0.3933790569    -0.0055166305
   23  C  2  Y     -0.0306415547     0.0516137566     0.1776693328    -0.0553680243    -0.5412912533
   24  C  2  Z      0.0612385689    -0.0718616949    -0.0882048564    -0.3375878009     0.0800259377
   25  C  2 XX     -0.0014637756    -0.0043713739    -0.0033474315    -0.0314026332     0.0172068122
   26  C  2 YY      0.0059621539    -0.0014303050     0.0027988861     0.0149062394    -0.0143294460
   27  C  2 ZZ     -0.0021494597     0.0001614806     0.0012486541     0.0221276781     0.0084089662
   28  C  2 XY      0.0010459388    -0.0038686896     0.0026687693    -0.0140328690    -0.0159885153
   29  C  2 XZ     -0.0030434513    -0.0003339707     0.0035793744    -0.0152585045    -0.0157582055
   30  C  2 YZ      0.0013919533     0.0001428276    -0.0051986335    -0.0039652785     0.0295642421
   31  C  3  S      0.0224403300    -0.0223562058    -0.0077783067     0.0215077452    -0.0181659126
   32  C  3  S     -0.0460511880     0.0494266591     0.0217760452    -0.0424916394     0.0340091825
   33  C  3  S     -0.1933137010     0.2286083355    -0.0424641164    -0.3817581893     0.3775865706
   34  C  3  X     -0.1208697573     0.1241225771    -0.0161124661     0.0767771935     0.0711556410
   35  C  3  Y      0.0197138570    -0.0048832484    -0.0125952457     0.0250285047    -0.0523848912
   36  C  3  Z      0.0617333284    -0.0451445335     0.0152599633     0.0235410872    -0.0030103379
   37  C  3  X     -0.0802182814     0.1272708141    -0.0511136044     0.0542691005     0.1226949694
   38  C  3  Y     -0.0004333779     0.0175240412     0.0356549620     0.0411285538    -0.1111351776
   39  C  3  Z      0.0790803836    -0.0982392790     0.1885061598     0.0762464606    -0.0625105479
   40  C  3 XX     -0.0097215135     0.0051315289     0.0031448870    -0.0041224018     0.0017698211
   41  C  3 YY      0.0011132193     0.0012455156    -0.0006199403    -0.0055812522     0.0064381120
   42  C  3 ZZ     -0.0018703942     0.0041937784     0.0016837389    -0.0008363671     0.0008234411
   43  C  3 XY     -0.0012234316     0.0019980452     0.0025042899    -0.0000834627    -0.0036271962
   44  C  3 XZ      0.0033786957    -0.0010875081     0.0005560165    -0.0000072008    -0.0007167324
   45  C  3 YZ      0.0029251397    -0.0032211421    -0.0034548185    -0.0047172436     0.0136166396
   46  C  4  S     -0.0108376167     0.0091969518    -0.0013903939     0.0147957465     0.0009104365
   47  C  4  S      0.0175173390    -0.0133613218    -0.0163734852    -0.0388361214     0.0075958906
   48  C  4  S      0.1317838445    -0.1614276520     0.2693177134    -0.0931550965     0.0261839299
   49  C  4  X      0.1123140425    -0.0832676674     0.0025519797    -0.0727052251    -0.0344393863
   50  C  4  Y     -0.0287886796     0.0263019596     0.0093416004     0.0356238406    -0.0459401474
   51  C  4  Z     -0.0203229088     0.0213745042     0.0016876027     0.0352660409     0.0369647411
   52  C  4  X      0.1152747060    -0.1380406411     0.0888486194    -0.2133449603    -0.0367926837
   53  C  4  Y     -0.0009458314    -0.0014911868     0.0923711309     0.1423232284    -0.1255172643
   54  C  4  Z      0.0099017627    -0.0077927199     0.0120223021     0.0684956848     0.0103891360
   55  C  4 XX      0.0066719813    -0.0010697022    -0.0011723090     0.0116982762     0.0022428715
   56  C  4 YY     -0.0013155257    -0.0007107290    -0.0021034178    -0.0027179360    -0.0015166730
   57  C  4 ZZ     -0.0000536703    -0.0023729067     0.0005964351    -0.0165866582     0.0012418545
   58  C  4 XY     -0.0020280857     0.0002882253     0.0007753132    -0.0046896156    -0.0111291102
   59  C  4 XZ     -0.0051868231     0.0042277978    -0.0008551614    -0.0001337926     0.0056925264
   60  C  4 YZ      0.0007538978     0.0007630480     0.0015630692     0.0046698380    -0.0054469281
   61  C  5  S      0.0078547240     0.0016931966     0.0044856961     0.0593103837    -0.0256586097
   62  C  5  S     -0.0216157088    -0.0003451829    -0.0069987697    -0.1277904722     0.0808306798
   63  C  5  S     -0.0255720048    -0.0339238713    -0.1439630326    -0.9024893022     0.1123219630
   64  C  5  X     -0.0469663234    -0.0143314991    -0.0014141023    -0.2623255286    -0.0605160191
   65  C  5  Y      0.0343500313    -0.0042321962     0.0098608698     0.0365228333    -0.0055617365
   66  C  5  Z      0.0107799657     0.0066508245    -0.0037543936     0.1413569880     0.0195447938
   67  C  5  X     -0.0334826332    -0.0292119781    -0.0307140101    -0.5485616800    -0.2197347700
   68  C  5  Y      0.0318692503    -0.0234250835     0.0560778518     0.0480920764    -0.0979556903
   69  C  5  Z      0.0145384990    -0.0048812002    -0.0422301686     0.1896763920    -0.0724910162
   70  C  5 XX     -0.0037238633     0.0003705236    -0.0006435263    -0.0009380527     0.0082999187
   71  C  5 YY     -0.0003279123    -0.0002813071    -0.0002865966    -0.0166385556     0.0042099064
   72  C  5 ZZ     -0.0006793188    -0.0001514402    -0.0007071326    -0.0115691780     0.0036689645
   73  C  5 XY     -0.0057121057     0.0053873909    -0.0004509796     0.0022076253     0.0065783485
   74  C  5 XZ      0.0038115088    -0.0025039909    -0.0021280522    -0.0022568826     0.0011635156
   75  C  5 YZ      0.0021789896    -0.0019657343    -0.0001427207    -0.0069286549     0.0044564737
   76  C  6  S     -0.0070362166     0.0017154803     0.0071908265    -0.0060650601    -0.0559326290
   77  C  6  S      0.0172524049    -0.0078116802    -0.0170147930    -0.0009780133     0.1353231555
   78  C  6  S      0.0254526144     0.0367296336    -0.0560843909     0.1847793746     0.8035648034
   79  C  6  X     -0.0037208790     0.0266405391    -0.0330303002     0.1837364362     0.1717807103
   80  C  6  Y     -0.0169408883     0.0031689863     0.0044574630    -0.0005310665     0.0266264446
   81  C  6  Z     -0.0094252353    -0.0106151611     0.0120000271     0.0084530820    -0.0542990494
   82  C  6  X      0.0040807435     0.0249898434    -0.0635998860     0.2131376389     0.2454503066
   83  C  6  Y      0.0024149253    -0.0242882774    -0.0268490851    -0.0911574533     0.0810782933
   84  C  6  Z     -0.0214709265    -0.0152628477     0.0490799286    -0.0294491882    -0.0690225847
   85  C  6 XX      0.0045985259    -0.0013388654    -0.0004095198     0.0049506200     0.0096212191
   86  C  6 YY      0.0009908661    -0.0016344642    -0.0036316839    -0.0000363172     0.0145486471
   87  C  6 ZZ     -0.0010312485     0.0013279007     0.0008232578    -0.0035679828     0.0055228289
   88  C  6 XY      0.0007793371     0.0000389014     0.0007479897     0.0025933315    -0.0007698920
   89  C  6 XZ      0.0023746677    -0.0017760142    -0.0006709270     0.0003296410     0.0053308213
   90  C  6 YZ     -0.0014151031     0.0006679215     0.0002874880    -0.0033968574     0.0043380686
   91  C  7  S     -0.0065559822     0.0054684267     0.0076090291     0.0078560848    -0.0061429579
   92  C  7  S      0.0159850835    -0.0137214562    -0.0086989356    -0.0206071339     0.0065539731
   93  C  7  S      0.0579805963    -0.0644812557    -0.1937010087    -0.0691900448     0.1096733999
   94  C  7  X      0.0200522005    -0.0052883217    -0.0089535233     0.0353620444     0.0247248479
   95  C  7  Y     -0.0496060032     0.0329143400     0.0294862344     0.0046465855    -0.0492082978
   96  C  7  Z      0.0012876563    -0.0002626920    -0.0130431969     0.0082945886     0.0720495416
   97  C  7  X      0.0145713049    -0.0050660712    -0.0070022297     0.0897189925     0.0643362151
   98  C  7  Y     -0.0534578059     0.0552483796     0.0636410485    -0.0263086366    -0.0995100943
   99  C  7  Z     -0.0078549265     0.0095855595    -0.0470896879     0.0118792749     0.1849767501
  100  C  7 XX     -0.0014088048     0.0013561504    -0.0005233981    -0.0001239746     0.0024271965
  101  C  7 YY      0.0033886020    -0.0031497218    -0.0000521794    -0.0037522509    -0.0024383020
  102  C  7 ZZ      0.0018567998    -0.0019347406    -0.0011808570    -0.0005370596    -0.0004400921
  103  C  7 XY      0.0040293069    -0.0049658847    -0.0000958542     0.0004668247     0.0007766834
  104  C  7 XZ      0.0023776315    -0.0031064515     0.0019138597    -0.0077828303    -0.0103951677
  105  C  7 YZ     -0.0006588180     0.0011796469    -0.0001231761    -0.0004708699    -0.0034480402
  106  C  8  S     -0.0015837922     0.0008077593    -0.0025533797    -0.0024735451     0.0058856473
  107  C  8  S      0.0044117323    -0.0040045446     0.0164569435     0.0131766062    -0.0139632323
  108  C  8  S      0.0053580969    -0.0089527140    -0.1650168591    -0.0625056936    -0.0520973905
  109  C  8  X      0.0038713744    -0.0114846782    -0.0314963397    -0.1899312898     0.1534195984
  110  C  8  Y     -0.0061631058     0.0037907261     0.0439047424    -0.0271506795    -0.2931909088
  111  C  8  Z      0.0026035516    -0.0121603576    -0.0011904498    -0.1927373388    -0.0630350183
  112  C  8  X     -0.0231480201     0.0031692516    -0.0236325634    -0.1463260459    -0.0064199391
  113  C  8  Y     -0.0060701038    -0.0040836512     0.0703375251    -0.0113207828    -0.4454398616
  114  C  8  Z      0.0163449131    -0.0210923580    -0.0239688403    -0.2164110282     0.1428605898
  115  C  8 XX     -0.0036216336     0.0037856566     0.0067206161     0.0267756392    -0.0213939049
  116  C  8 YY     -0.0007989262     0.0000938554    -0.0062107189     0.0058806037     0.0235329530
  117  C  8 ZZ      0.0049062192    -0.0044832554     0.0013700266    -0.0312474125    -0.0077553702
  118  C  8 XY     -0.0013850534     0.0007312079    -0.0008850276     0.0119695562     0.0185779862
  119  C  8 XZ     -0.0006592964    -0.0009435078    -0.0034222866    -0.0031696809     0.0109960210
  120  C  8 YZ     -0.0010219839     0.0024061517     0.0051401072     0.0095874745    -0.0206610373
  121  N  9  S      0.0007530796     0.0002966052     0.0039366784     0.0011592153     0.0089033272
  122  N  9  S      0.0010073716     0.0016766845     0.0087959448     0.0027480805     0.0122287580
  123  N  9  S      0.0217877171    -0.0103130314     0.0358014831    -0.0121978395     0.2686736250
  124  N  9  X      0.0195534571    -0.0275882434    -0.0502804074    -0.2133036032     0.1611475522
  125  N  9  Y      0.0113183983     0.0023987101     0.0762513472    -0.0213047217    -0.3109299501
  126  N  9  Z      0.0240698837    -0.0233444991    -0.0074014541    -0.2215799348    -0.0635532323
  127  N  9  X     -0.0189999086     0.0261881787     0.0461017307     0.2485251350    -0.2455524034
  128  N  9  Y     -0.0119073353     0.0029966605    -0.0853951539     0.0287112578     0.3558664213
  129  N  9  Z     -0.0161941040     0.0220209610     0.0149136142     0.2567767142     0.1166841835
  130  N  9 XX      0.0004654080    -0.0001258280     0.0003141312     0.0026531258    -0.0028839415
  131  N  9 YY      0.0003435526     0.0000994869    -0.0001060967     0.0006970092     0.0028811865
  132  N  9 ZZ     -0.0008880560     0.0005758482     0.0006769818    -0.0032308325    -0.0010788788
  133  N  9 XY      0.0007304194    -0.0001267467     0.0006998026     0.0015141129     0.0036488792
  134  N  9 XZ      0.0001539711    -0.0001139099    -0.0004332782    -0.0003063643     0.0001504696
  135  N  9 YZ     -0.0000902695     0.0000575328    -0.0002490196     0.0009760240    -0.0037513816
  136  C 10  S      0.0025784606    -0.0011173904     0.0001162180     0.0026537846     0.0090962241
  137  C 10  S     -0.0051429042     0.0001563734     0.0034587313    -0.0048520963    -0.0437116789
  138  C 10  S     -0.0347866000     0.0546694343    -0.0145898932     0.1747585636     0.0409202864
  139  C 10  X      0.0299309382    -0.0219057998     0.0029073989     0.0200647392     0.0064055077
  140  C 10  Y     -0.0061887128     0.0093180444    -0.0018064601    -0.0131019899    -0.0155320088
  141  C 10  Z      0.3521569852    -0.4099134386    -0.0259363105     0.0602180183     0.0227982572
  142  C 10  X      0.0236216137    -0.0364771833    -0.0610668344     0.0731788963     0.1462571254
  143  C 10  Y     -0.0065421651     0.0320668115    -0.0810419667     0.0491018354    -0.1262735528
  144  C 10  Z      0.2414699898    -0.4645909739    -0.0301642757     0.0969599263    -0.0259286127
  145  C 10 XX      0.0035170023    -0.0008731869    -0.0004195780     0.0040604719     0.0034070527
  146  C 10 YY     -0.0022970271     0.0004030265     0.0022135509    -0.0056783694    -0.0089478199
  147  C 10 ZZ     -0.0021079958     0.0004267279    -0.0013619158     0.0002791849    -0.0021790920
  148  C 10 XY      0.0002811849    -0.0005218001    -0.0001418630     0.0011847625     0.0025819775
  149  C 10 XZ      0.0075306306     0.0059605748     0.0219424087     0.0044709944     0.0031186142
  150  C 10 YZ     -0.0070069795    -0.0084017424     0.0235554628    -0.0046292295     0.0023390898
  151  C 11  S     -0.0036140086     0.0000596865     0.0023372475    -0.0182090209    -0.0072820363
  152  C 11  S      0.0080303230    -0.0025618958    -0.0029266341     0.0389456092     0.0105448659
  153  C 11  S      0.0161968253     0.0149624221     0.0389782824     0.1172685065    -0.0005805408
  154  C 11  X     -0.0072306136     0.0100862271     0.0194136612    -0.0103581461    -0.0135199210
  155  C 11  Y     -0.0063628484     0.0023782333    -0.0041166397     0.0398113236    -0.0074846950
  156  C 11  Z      0.1487567110     0.1457161486     0.2990418286     0.0051516642     0.0755500133
  157  C 11  X     -0.0067721280     0.0320901964    -0.0148431117     0.1546630568     0.0152132823
  158  C 11  Y     -0.0041313249    -0.0126030482    -0.0508773705     0.0368193589     0.1220914119
  159  C 11  Z      0.0911113525     0.2095128210     0.4568114358    -0.0281208944     0.1040314088
  160  C 11 XX     -0.0010299419     0.0023524913    -0.0002002954     0.0005568274    -0.0014750880
  161  C 11 YY      0.0003808372    -0.0003876753    -0.0002351793     0.0037853513     0.0004635226
  162  C 11 ZZ      0.0018236904    -0.0022629326     0.0010856029     0.0036237059     0.0027030812
  163  C 11 XY      0.0008062712    -0.0003316939     0.0012250933     0.0052152896    -0.0012237122
  164  C 11 XZ     -0.0165619624     0.0272598557    -0.0134399128    -0.0056353866    -0.0021194988
  165  C 11 YZ     -0.0009446567    -0.0012812848     0.0131369293     0.0002497904    -0.0005685446
  166  C 12  S      0.0036582748    -0.0013704440    -0.0032539625     0.0041064801     0.0008215096
  167  C 12  S     -0.0094649133     0.0019580646     0.0101419738    -0.0115906940    -0.0010630631
  168  C 12  S      0.0014743031     0.0220508863    -0.0511917764    -0.0069298660    -0.1114958110
  169  C 12  X      0.0094759564     0.0019283018    -0.0117341556    -0.0016741858    -0.0175386242
  170  C 12  Y     -0.0125231278    -0.0028583471     0.0128352134    -0.0102615353    -0.0192096781
  171  C 12  Z      0.1718278619     0.1854055165    -0.2771022624     0.0042098018    -0.0636854260
  172  C 12  X      0.0043181816     0.0122409044    -0.0200461165    -0.0135872999    -0.1365427095
  173  C 12  Y      0.0017234290    -0.0142102290    -0.0444196676    -0.0044751023    -0.0499360607
  174  C 12  Z      0.1106486456     0.2686889241    -0.4394346930     0.0029391536    -0.0927065424
  175  C 12 XX     -0.0000724648    -0.0000072027     0.0022633039    -0.0010021539     0.0003865194
  176  C 12 YY     -0.0014426684     0.0011597981     0.0001204979    -0.0005012094     0.0008138368
  177  C 12 ZZ     -0.0001879153    -0.0005055981    -0.0010072775    -0.0002381958    -0.0004334893
  178  C 12 XY      0.0002658488    -0.0007158935     0.0001633232     0.0007533063    -0.0019410214
  179  C 12 XZ     -0.0007036974     0.0025798792     0.0150966794    -0.0010047542     0.0030991946
  180  C 12 YZ      0.0154067855    -0.0248351732    -0.0154796560     0.0060213925    -0.0007543634
  181  C 13  S     -0.0011182429     0.0001389521     0.0014217548    -0.0014737066    -0.0045011269
  182  C 13  S      0.0031481522    -0.0008456528    -0.0045128669     0.0028099080     0.0119786153
  183  C 13  S      0.0031221417    -0.0157844355    -0.0148124604     0.0052787624     0.1566316018
  184  C 13  X     -0.0066642323     0.0078716229     0.0162640501    -0.0002571955    -0.0031323973
  185  C 13  Y      0.0054075216    -0.0032237284    -0.0074450503     0.0002440713    -0.0034276141
  186  C 13  Z     -0.1166155567     0.1235088960     0.3134708352    -0.0513919514     0.0627131557
  187  C 13  X     -0.0051047610     0.0118189399     0.0445623664    -0.0170535991    -0.0019288880
  188  C 13  Y      0.0017190117    -0.0078001295    -0.0042368019    -0.0004896216     0.0303709524
  189  C 13  Z     -0.0640954574     0.1904645910     0.4816447275    -0.0828300136     0.1004427920
  190  C 13 XX     -0.0010774543    -0.0019281568     0.0001048798     0.0007608955     0.0024260276
  191  C 13 YY     -0.0000856442    -0.0004528665     0.0006317715    -0.0004053367    -0.0000022118
  192  C 13 ZZ      0.0016672435     0.0021995276    -0.0015728219     0.0001328774     0.0003975607
  193  C 13 XY      0.0002672693     0.0005489241    -0.0007430473     0.0001237305    -0.0003272596
  194  C 13 XZ     -0.0184623072    -0.0274589960     0.0115786040     0.0035788752     0.0028720404
  195  C 13 YZ      0.0005570476     0.0017106514    -0.0116636110     0.0012745676    -0.0029385859
  196  C 14  S      0.0004853474    -0.0007698427     0.0003433163    -0.0041241990    -0.0000756204
  197  C 14  S     -0.0004958382     0.0022682489    -0.0012017786     0.0070640394     0.0009442375
  198  C 14  S     -0.0020936581     0.0049377382     0.0161319816     0.0354669975    -0.1018617799
  199  C 14  X     -0.0188238913    -0.0205357888    -0.0000538027     0.0062059236    -0.0011547376
  200  C 14  Y      0.0037444294     0.0063123242     0.0019795088     0.0051684537    -0.0053162427
  201  C 14  Z     -0.3682268969    -0.3931981859    -0.0281774064     0.0557232769    -0.0079449155
  202  C 14  X     -0.0136286566    -0.0283139752     0.0019150816    -0.0025253593     0.0213217888
  203  C 14  Y      0.0033269583     0.0062471002     0.0211581633    -0.0027941348    -0.0368149485
  204  C 14  Z     -0.2644370558    -0.4749722556    -0.0482302573     0.1039807359    -0.0134315520
  205  C 14 XX      0.0004950925    -0.0002709342    -0.0020349129     0.0013055331    -0.0004117703
  206  C 14 YY     -0.0001253257     0.0000152507     0.0008179581    -0.0001871144    -0.0001796233
  207  C 14 ZZ     -0.0004633130     0.0006949158     0.0010089095     0.0002901613     0.0004977988
  208  C 14 XY     -0.0002020281     0.0007622406    -0.0009196094     0.0015316041     0.0001349292
  209  C 14 XZ      0.0032930678    -0.0047110200    -0.0207003805     0.0020501838    -0.0044116264
  210  C 14 YZ     -0.0031182842     0.0078226473    -0.0225826233    -0.0015524913    -0.0046995374
  211  C 15  S      0.0013481593     0.0001122983    -0.0001038161     0.0084074252     0.0008318706
  212  C 15  S     -0.0026790525    -0.0009708699     0.0029440962    -0.0212764645    -0.0022282683
  213  C 15  S     -0.0048454938    -0.0199677761    -0.0423395036    -0.1455309454     0.1106175951
  214  C 15  X     -0.0019138265     0.0099348627    -0.0160609655     0.0193576731     0.0023180896
  215  C 15  Y     -0.0000079671    -0.0041659434     0.0028532017    -0.0166737317    -0.0018173056
  216  C 15  Z     -0.1367786183     0.1744324177    -0.2852740040    -0.0458837649    -0.0534706531
  217  C 15  X      0.0000354419     0.0235576533    -0.0018486598     0.0443948808    -0.0413916392
  218  C 15  Y     -0.0005256191    -0.0124869652     0.0272189180    -0.0712935012    -0.0383257667
  219  C 15  Z     -0.0772642945     0.2551018043    -0.4287831429    -0.0699056091    -0.0836944937
  220  C 15 XX      0.0002911115    -0.0008897391    -0.0014541361    -0.0027404979     0.0011036947
  221  C 15 YY     -0.0010100143    -0.0004319830     0.0000066293    -0.0001853990    -0.0012588924
  222  C 15 ZZ      0.0003644444     0.0011112494     0.0017616781    -0.0012526897     0.0002641270
  223  C 15 XY      0.0010351562     0.0013246495     0.0011291925    -0.0005292120    -0.0001977381
  224  C 15 XZ     -0.0022141391    -0.0038612825    -0.0131028482    -0.0006810607    -0.0037100712
  225  C 15 YZ      0.0168963878     0.0249486456     0.0141262869    -0.0036213868     0.0036848382
  226  H 16  S      0.0088986116     0.0051489790     0.0157020925     0.0299807619    -0.0571037730
  227  H 16  S      0.0301693999     0.0014916163    -0.1126063966     0.1906892901    -0.3526529850
  228  H 17  S     -0.0229022414     0.0115019771    -0.0050882587    -0.0002226556    -0.0345643321
  229  H 17  S     -0.0244868152     0.0166942871     0.0370607812     0.1202725986    -0.2102162878
  230  H 18  S      0.0244121926    -0.0107240347    -0.0065832868     0.0167590891    -0.0083115866
  231  H 18  S      0.0231923768    -0.0115434296    -0.0061096893     0.3180681750    -0.2850756664
  232  H 19  S     -0.0072795338    -0.0054854201    -0.0123382984    -0.0114631110     0.0221425150
  233  H 19  S     -0.0145662560    -0.0012863142     0.0143505654     0.0313296594    -0.4343506820
  234  H 20  S     -0.0314469508     0.0309454703    -0.0050270946     0.0319615811     0.0500805703
  235  H 20  S     -0.0304791648     0.0547066219     0.0326302176     0.2366760518     0.0243011733
  236  H 21  S      0.0118858359    -0.0151581558     0.0053716506    -0.0197822120    -0.0444296632
  237  H 21  S      0.0136068785    -0.0311131707     0.0947929448    -0.1267603444    -0.2983345320
  238  H 22  S     -0.0016253695    -0.0007614651    -0.0010206821     0.0111822304    -0.0059043221
  239  H 22  S     -0.0007773919    -0.0018175869     0.0691357629    -0.1309896036    -0.1553594283
  240  H 23  S     -0.0009768577    -0.0004394428     0.0069372630     0.0003049566    -0.0055459210
  241  H 23  S      0.0029035335    -0.0090529202    -0.0138182526    -0.0080728646    -0.1201725659
  242  H 24  S     -0.0022144820    -0.0018231337     0.0026849574    -0.0024840541    -0.0053285624
  243  H 24  S     -0.0027804078    -0.0016191937     0.0144898107    -0.0130909197    -0.0519482728
  244  H 25  S      0.0007445155    -0.0006037270     0.0008578328    -0.0077295539    -0.0025706789
  245  H 25  S      0.0007336307    -0.0031866793     0.0043287271    -0.0311726147    -0.0126409993
  246  H 26  S      0.0044263897    -0.0021990413    -0.0013046345    -0.0010738085     0.0072459688
  247  H 26  S      0.0035607474    -0.0024650247    -0.0067480319     0.0149940902     0.0075801449

                         56               57               58               59               60
                    0.0711832754     0.0855648644     0.0966157494     0.1046818006     0.1128672547
    1  C  1  S     -0.0245525641     0.0331482132     0.0030795239    -0.0101903743     0.0022385802
    2  C  1  S      0.0770536720    -0.0753545600     0.0015016786    -0.0149123112    -0.0061915181
    3  C  1  S      0.4860644714    -0.1246425312    -0.2899371799     0.3088590839    -0.1564048966
    4  C  1  X      0.0071049673    -0.0453541610    -0.0114221780    -0.0399011335     0.1282765431
    5  C  1  Y      0.0879349929    -0.0064234537     0.0339234280     0.0021994229     0.1520687972
    6  C  1  Z     -0.0385289048     0.0113054802     0.0314975090    -0.0211075679     0.1364373509
    7  C  1  X      0.2391278283    -0.0352426417     0.0906754213     0.0297506789     0.3250399221
    8  C  1  Y      0.0030065687    -0.1539474658    -0.0085472193    -0.0267010931     0.4089907097
    9  C  1  Z     -0.1140176099     0.0246682119    -0.0850978768     0.0221814123     0.2381839713
   10  C  1 XX      0.0063144505    -0.0010740062     0.0023133612    -0.0023057864     0.0154359567
   11  C  1 YY      0.0051957092    -0.0032406902     0.0015845874    -0.0029448401    -0.0063939550
   12  C  1 ZZ      0.0094653833    -0.0092849651    -0.0059961159     0.0015432622    -0.0110307373
   13  C  1 XY      0.0073731450    -0.0063515432    -0.0099414891    -0.0002403307     0.0072757190
   14  C  1 XZ     -0.0001098522     0.0015639838    -0.0042439929    -0.0022713333     0.0054726732
   15  C  1 YZ     -0.0015753136     0.0025241826    -0.0042598409     0.0018182716     0.0102174434
   16  C  2  S     -0.0234486005     0.0028817312    -0.0085060193    -0.0127244078     0.0522861158
   17  C  2  S      0.0665309064    -0.0244267191     0.0579823468     0.0412053066    -0.1171994216
   18  C  2  S     -0.3479510919     0.1548885516    -0.7213011067    -0.0656669183    -0.6571569125
   19  C  2  X      0.0220398433    -0.0016413606     0.0284599703     0.0177621866     0.0768858008
   20  C  2  Y      0.0450088642    -0.0204132651     0.0067306761     0.0253705424     0.1062345775
   21  C  2  Z     -0.0238502786     0.0389430015     0.0234124693    -0.0785488661     0.0557079012
   22  C  2  X     -0.3913575499     0.0765060376    -0.2327361555    -0.2944923675     0.4139000901
   23  C  2  Y     -0.0138550425    -0.0373111191    -0.1941331616     0.0142809012     0.1434096741
   24  C  2  Z      0.2986115376     0.0506496047     0.2714714221     0.0930686908    -0.1910660322
   25  C  2 XX     -0.0084026484     0.0039216457     0.0068502516     0.0019991302    -0.0219673157
   26  C  2 YY      0.0208918856    -0.0100029681     0.0046937788     0.0086043936    -0.0178725406
   27  C  2 ZZ      0.0021503020    -0.0007453877    -0.0022091842     0.0011006954     0.0117909860
   28  C  2 XY     -0.0065449868     0.0061578179     0.0046069527     0.0021680193    -0.0182330280
   29  C  2 XZ      0.0151980685    -0.0076600341    -0.0060350429     0.0100760070     0.0003818313
   30  C  2 YZ     -0.0077150625     0.0009835577    -0.0042761649     0.0027880165    -0.0047851687
   31  C  3  S     -0.0286933530     0.0054274751    -0.0029706473     0.0241159215     0.0154691032
   32  C  3  S      0.0953549214    -0.0180052182     0.0091140298    -0.0438507607    -0.0500120345
   33  C  3  S      0.1557557055     0.2815494193     0.0801171996    -0.8395923931    -0.0104299616
   34  C  3  X      0.0011737311     0.0181528984    -0.0190599615     0.0101413456    -0.1746918384
   35  C  3  Y     -0.0528592994     0.0155526582    -0.0075564351     0.0975282230    -0.0056378224
   36  C  3  Z      0.0723675141    -0.0043450595    -0.0425734252    -0.0687396875    -0.0813431631
   37  C  3  X      0.0610888503     0.0072191647    -0.0226054491    -0.0410526155    -0.3202609319
   38  C  3  Y     -0.3022485173     0.2530420461    -0.1865710759     0.3667601943     0.2307885342
   39  C  3  Z      0.2343993672    -0.0123185718    -0.3143524672    -0.0712042754    -0.3128581336
   40  C  3 XX      0.0097987825    -0.0033885316    -0.0072057894    -0.0004986371    -0.0018752053
   41  C  3 YY      0.0036437015    -0.0005097286     0.0008951704    -0.0056427324    -0.0101666242
   42  C  3 ZZ      0.0068175928     0.0019236393     0.0074733770    -0.0057918771     0.0006166027
   43  C  3 XY      0.0037596299     0.0013734746    -0.0029627114     0.0029401988     0.0017231827
   44  C  3 XZ      0.0000086812     0.0027818712    -0.0043343292    -0.0021505237    -0.0050855916
   45  C  3 YZ      0.0045174490    -0.0050297260    -0.0027676733     0.0017098753    -0.0070548297
   46  C  4  S     -0.0513597711    -0.0209152489     0.0455564579     0.0284295310    -0.0437602402
   47  C  4  S      0.1258300832     0.0490074886    -0.0725673557    -0.0793375686     0.0964884065
   48  C  4  S      0.7984224210     0.1557612109    -0.9802906581    -0.0417565015     0.4756188202
   49  C  4  X     -0.0622555498    -0.0032097999     0.0467173365     0.0310754312     0.1407714390
   50  C  4  Y     -0.0761216363    -0.0396659444     0.1100423629     0.0185911380     0.0025701079
   51  C  4  Z     -0.0373147411    -0.0096118076     0.0177791526     0.0372452726    -0.1492788851
   52  C  4  X     -0.1832792474    -0.1337943243     0.2034583347     0.1842764156     0.3012977485
   53  C  4  Y     -0.2200031885    -0.2032164972     0.3963554323     0.2231005057    -0.1210772288
   54  C  4  Z     -0.0867957524    -0.0889387054    -0.0073768138     0.3045767191    -0.4290727806
   55  C  4 XX      0.0140825204     0.0036510353    -0.0092138751    -0.0021882586    -0.0058660569
   56  C  4 YY      0.0004392326     0.0050679065    -0.0009995836    -0.0080945090     0.0061364244
   57  C  4 ZZ      0.0148762368     0.0013556212    -0.0081568295    -0.0060812630     0.0211188556
   58  C  4 XY     -0.0020333715     0.0086516861     0.0054959864    -0.0029567493     0.0015083193
   59  C  4 XZ      0.0010128375    -0.0003034832     0.0045101621    -0.0009240274     0.0038317851
   60  C  4 YZ     -0.0010753337     0.0038469123    -0.0002018441    -0.0017701580     0.0072662891
   61  C  5  S     -0.0072835630     0.0260818963     0.0066808037    -0.0540741815     0.0361263842
   62  C  5  S      0.0029266180    -0.0652601223     0.0012885524     0.1175481133    -0.0817726475
   63  C  5  S      0.2749761650    -0.2885019806    -0.4915338183     0.8467840897    -0.4985216782
   64  C  5  X     -0.0858470364     0.0765355147     0.0203277137    -0.0763771950     0.0091053157
   65  C  5  Y      0.0444415533     0.0066746840    -0.0477820860     0.0306484509    -0.0252643866
   66  C  5  Z     -0.0791072447     0.0220771926     0.0512048930    -0.1225025195    -0.0234459942
   67  C  5  X     -0.1874797106     0.2348798110     0.0379985632    -0.4432229572     0.2788790551
   68  C  5  Y      0.1291211110     0.0211693910    -0.2225901087     0.1073273980    -0.1083044589
   69  C  5  Z     -0.2027969420     0.1824219523     0.0508355303    -0.5118997815    -0.1562843436
   70  C  5 XX     -0.0019428269    -0.0049380832    -0.0011853403     0.0116618684    -0.0266720700
   71  C  5 YY      0.0123330847    -0.0073901555    -0.0031188403     0.0075226659     0.0106523841
   72  C  5 ZZ     -0.0079363800    -0.0020143140     0.0020781322     0.0076134871    -0.0028897523
   73  C  5 XY      0.0032012906    -0.0028274036    -0.0018363008    -0.0018615541     0.0013878433
   74  C  5 XZ     -0.0118355552     0.0057430332     0.0071602786    -0.0081315957     0.0008319036
   75  C  5 YZ      0.0008705767    -0.0003081133    -0.0015434526     0.0000551935     0.0060489851
   76  C  6  S     -0.0184107071     0.0194075207    -0.0089026765    -0.0123534753    -0.0597385047
   77  C  6  S      0.0326137505    -0.0524934782     0.0169708588     0.0274429545     0.0992807534
   78  C  6  S     -0.0346258941    -0.2590248849     0.2924989811     0.4992155566     1.3857369760
   79  C  6  X     -0.0647045444    -0.0066692144    -0.0243763422    -0.0026798937    -0.0464779272
   80  C  6  Y      0.1072550371    -0.0962359662     0.0315327144     0.1235734491     0.0141024425
   81  C  6  Z     -0.0128609184     0.0201846468    -0.0251497863     0.0236473267    -0.0869062442
   82  C  6  X     -0.1338419383    -0.0283824839    -0.0384559346    -0.0659823218    -0.0248992669
   83  C  6  Y      0.4561242512    -0.3619450222     0.0640638795     0.4418023427    -0.0517301295
   84  C  6  Z     -0.2212101932     0.2115350776    -0.3044821846     0.2138267456    -0.2794642608
   85  C  6 XX      0.0073138624    -0.0053013549    -0.0051273938     0.0075307097     0.0087668100
   86  C  6 YY     -0.0157505449     0.0017731824     0.0076554924    -0.0028316521     0.0061399481
   87  C  6 ZZ      0.0145388590    -0.0089309211     0.0009513113     0.0044833983     0.0104855129
   88  C  6 XY      0.0031591969    -0.0049762298    -0.0007259954     0.0057281730    -0.0024332283
   89  C  6 XZ     -0.0028259503     0.0012491615    -0.0035009513     0.0029373743    -0.0014510080
   90  C  6 YZ     -0.0001721426    -0.0001856468     0.0010091553    -0.0022555422    -0.0062714299
   91  C  7  S     -0.0413872842     0.0364489851    -0.0646503099     0.0448541714     0.0196981275
   92  C  7  S      0.0344009215    -0.0317791224     0.0839779923    -0.0508104678    -0.0359902134
   93  C  7  S      1.3372969060    -1.1946019044     1.6832483834    -1.1804285797    -0.5432501985
   94  C  7  X     -0.0111903472     0.0182931111    -0.0291778390     0.0445572445    -0.0907932135
   95  C  7  Y      0.0682458315    -0.0240290990     0.0569779829    -0.0518098950     0.0045641046
   96  C  7  Z      0.0383796991    -0.0505168301     0.1272409100    -0.0812523813    -0.0157500082
   97  C  7  X     -0.0435914619     0.0432279529    -0.0762013712     0.1373956400    -0.2257979083
   98  C  7  Y      0.0654850430     0.0537268984     0.1728731842    -0.2463607764    -0.0423570162
   99  C  7  Z     -0.0699155372    -0.0046059664     0.4104334683    -0.1902296091     0.0834309829
  100  C  7 XX      0.0028162533    -0.0019343911     0.0023363976    -0.0024199221    -0.0044882623
  101  C  7 YY      0.0075672265    -0.0057986145     0.0074113256    -0.0018583839    -0.0072370146
  102  C  7 ZZ     -0.0012746874    -0.0008088402     0.0096207228    -0.0072468020     0.0005063409
  103  C  7 XY     -0.0024093580    -0.0018948174     0.0011536874    -0.0001667017     0.0083684297
  104  C  7 XZ      0.0037983569    -0.0006393893     0.0024575951    -0.0005022299     0.0023536921
  105  C  7 YZ     -0.0059734007     0.0019741701     0.0034490998    -0.0019748826     0.0020672285
  106  C  8  S      0.0136362321    -0.0091688791    -0.0138981729     0.0052343846    -0.0053455537
  107  C  8  S     -0.0450004420     0.0240179628     0.0183794827    -0.0107496256     0.0074964158
  108  C  8  S     -0.0391467500     0.1765347701     0.2561481269    -0.3469798829     0.1016823580
  109  C  8  X     -0.0619681740     0.0372358894     0.0180055985     0.0099856830    -0.1139978840
  110  C  8  Y      0.1352293605    -0.0564513832     0.0027365159     0.0563103046    -0.1305934839
  111  C  8  Z     -0.0312890468     0.0342384632     0.0602476422     0.0121126078    -0.1742814746
  112  C  8  X     -0.4945654588     0.1423502734    -0.3779960995    -0.2812564966    -0.0164390647
  113  C  8  Y     -0.1621449885     0.0198577029    -0.2775402505    -0.2035230456    -0.0810288416
  114  C  8  Z      0.4236491358    -0.0978960155     0.4627401899     0.4512351977    -0.4768874012
  115  C  8 XX      0.0063475443    -0.0023420628    -0.0027039868    -0.0027370739     0.0113440417
  116  C  8 YY     -0.0141516918     0.0054171964    -0.0006157668    -0.0064247883     0.0059992136
  117  C  8 ZZ     -0.0043835022     0.0031198490     0.0033989192     0.0007146565    -0.0117133995
  118  C  8 XY     -0.0007279007     0.0001379575    -0.0008170215     0.0035246441     0.0056421080
  119  C  8 XZ     -0.0112770485     0.0030487476    -0.0046574571    -0.0073416680     0.0053880060
  120  C  8 YZ      0.0038163793    -0.0009693021    -0.0007170070    -0.0010750952    -0.0008694392
  121  N  9  S      0.0168116046    -0.0061545801     0.0066854046     0.0206021276    -0.0073824929
  122  N  9  S      0.0187123845    -0.0042325213    -0.0007231274     0.0271446463    -0.0055203594
  123  N  9  S      0.5983894597    -0.2189644891     0.4762201749     0.6288234171    -0.2850927628
  124  N  9  X     -0.0613777726     0.0135615219     0.0045109023     0.0268756580    -0.0990111784
  125  N  9  Y      0.1156370222    -0.0347314919     0.0106964378     0.0429518126    -0.1278036463
  126  N  9  Z     -0.0302235573     0.0153666342     0.0167590107     0.0099232640    -0.1530375755
  127  N  9  X     -0.0178875144     0.0068428674    -0.1045905922    -0.1569640306     0.2019040327
  128  N  9  Y     -0.2104580171     0.0765761596    -0.0602740469    -0.1254439290     0.2050815834
  129  N  9  Z      0.1352475333    -0.0618595996     0.0552268006     0.0809397375     0.1790728030
  130  N  9 XX      0.0009581756    -0.0014173062    -0.0030908628    -0.0001169776     0.0037221582
  131  N  9 YY     -0.0044509616     0.0026771123    -0.0019057231    -0.0034016489     0.0036103680
  132  N  9 ZZ     -0.0006600328     0.0013661865     0.0006907099     0.0004360831    -0.0046507205
  133  N  9 XY      0.0013330392    -0.0006357019     0.0007819313     0.0023985675     0.0018328212
  134  N  9 XZ     -0.0047348300     0.0019004949    -0.0025806405    -0.0051202136     0.0032763649
  135  N  9 YZ     -0.0002971249     0.0001994502    -0.0010167023    -0.0016850736     0.0009181011
  136  C 10  S      0.0079750673    -0.0151250929    -0.0192070300    -0.0039373028     0.0050644324
  137  C 10  S      0.0055599992     0.0262425847     0.0516498068     0.0067442692    -0.0315138830
  138  C 10  S     -0.1516758414     0.0444278452    -0.0714527052    -0.2469713213     0.0095385593
  139  C 10  X      0.0291564786    -0.0344708532    -0.0240875686     0.0092828096     0.0115935741
  140  C 10  Y     -0.0152810134     0.0257252605     0.0193932368    -0.0103923878     0.0152968452
  141  C 10  Z      0.0039453052     0.0018101229     0.0079166249    -0.0224269187    -0.0105213638
  142  C 10  X      0.3317010716     0.1148348123    -0.0472892409    -0.0161533974    -0.1815611209
  143  C 10  Y     -0.2752251310    -0.0221953765     0.0695123529    -0.0267001003    -0.0127174365
  144  C 10  Z      0.0124122024    -0.0063609054     0.0219263509    -0.0242017008    -0.0650213293
  145  C 10 XX     -0.0030791242     0.0005285831    -0.0006916410    -0.0009985993    -0.0215980743
  146  C 10 YY      0.0047091493    -0.0020805036     0.0038988273    -0.0012664572     0.0158112020
  147  C 10 ZZ     -0.0016122043     0.0048279820     0.0054808419     0.0020382369    -0.0010786279
  148  C 10 XY      0.0076205568     0.0151213475     0.0047666771     0.0014505866    -0.0010840854
  149  C 10 XZ     -0.0002665762     0.0010639722    -0.0006474599     0.0009879466    -0.0043637813
  150  C 10 YZ     -0.0026224761    -0.0000962310     0.0015285465    -0.0010942893     0.0062483600
  151  C 11  S     -0.0183794331    -0.0221271176    -0.0219336756    -0.0128682665     0.0225000681
  152  C 11  S      0.0495233490     0.0406188022     0.0510530943     0.0301121530    -0.0623038964
  153  C 11  S     -0.0724604551     0.1150668328     0.4272884490     0.2900691344     0.0238470927
  154  C 11  X     -0.0061680530     0.0024630381     0.0333729471     0.0161126926     0.0410607728
  155  C 11  Y      0.0323258289     0.0272974645     0.0816253327     0.0403581622     0.0173488381
  156  C 11  Z     -0.0272733776     0.0090448704     0.0161527179    -0.0043343070    -0.0391897331
  157  C 11  X      0.0233589645    -0.0386009278     0.0796312211    -0.0056197257    -0.1106675002
  158  C 11  Y      0.2166475692     0.1553160237     0.2241779158     0.0450701318    -0.0286634347
  159  C 11  Z     -0.0488382131     0.0179447139    -0.0079634800     0.0308105367    -0.0246051751
  160  C 11 XX      0.0050890897     0.0086999283     0.0090350276     0.0061097177     0.0023221123
  161  C 11 YY      0.0013817606    -0.0082780664    -0.0022255997    -0.0009615111    -0.0066992629
  162  C 11 ZZ      0.0026380175     0.0052434772     0.0039073837     0.0023361449    -0.0051075232
  163  C 11 XY     -0.0008828228    -0.0059208169    -0.0013519231     0.0013746325    -0.0058978430
  164  C 11 XZ     -0.0005348696    -0.0002590174    -0.0000268352    -0.0004715331     0.0022426055
  165  C 11 YZ      0.0007930005    -0.0004706658    -0.0003004555     0.0017452760     0.0000563838
  166  C 12  S     -0.0423300104    -0.0354925424     0.0147236366     0.0164059586    -0.0177275753
  167  C 12  S      0.1003952507     0.0732953368    -0.0372296107    -0.0428919576     0.0361320714
  168  C 12  S      0.2343951180     0.4929125580    -0.1668372880    -0.1405348629     0.1282785102
  169  C 12  X     -0.0894302651    -0.1033024799     0.0666977619     0.0607879253     0.0177791115
  170  C 12  Y     -0.0100949462    -0.0455127363     0.0236398852     0.0174133511     0.0464591600
  171  C 12  Z      0.0417561858    -0.0090196630    -0.0246186863     0.0023534734    -0.0155586284
  172  C 12  X     -0.4464599892    -0.3769702670     0.2778184426     0.2771144453     0.1028161234
  173  C 12  Y     -0.0906959980    -0.0588807648     0.1771466279     0.0906623939    -0.0575116212
  174  C 12  Z      0.0571936532    -0.0069102025    -0.0441045778     0.0269896326    -0.0240535535
  175  C 12 XX      0.0054423398    -0.0042864707    -0.0086566752    -0.0065056620     0.0029905216
  176  C 12 YY      0.0079448468     0.0126779835     0.0001143722    -0.0013719848    -0.0019660367
  177  C 12 ZZ      0.0065469102     0.0067685460    -0.0018444629    -0.0017078469     0.0049850076
  178  C 12 XY      0.0023010476    -0.0084199547    -0.0053573574    -0.0032670896     0.0034539702
  179  C 12 XZ     -0.0009338705     0.0006956806     0.0011791491    -0.0015915863     0.0006284302
  180  C 12 YZ      0.0013433360     0.0000302754    -0.0002303433     0.0001939841    -0.0030996400
  181  C 13  S     -0.0050225403    -0.0403768116    -0.0198733889    -0.0129967506     0.0147743819
  182  C 13  S      0.0123374189     0.0892747289     0.0455784450     0.0291497847    -0.0390951776
  183  C 13  S      0.3703284637     0.7305152665     0.1263360979     0.0266563426    -0.2825394624
  184  C 13  X      0.0099669811    -0.0251048923    -0.0106724384    -0.0070681480     0.0219614888
  185  C 13  Y     -0.0565010395    -0.1249580180    -0.0186046135    -0.0160517651     0.0090031265
  186  C 13  Z     -0.0347901581     0.0072745105     0.0228049166    -0.0219275700     0.0313036593
  187  C 13  X     -0.0116479416    -0.0856969148    -0.0986599564    -0.0477489142     0.1133434878
  188  C 13  Y     -0.0151527770    -0.3272336072    -0.1489588578    -0.1380550579     0.0510882476
  189  C 13  Z     -0.0587340269     0.0154094019     0.0438267431    -0.0424072581     0.0636344177
  190  C 13 XX      0.0055846910     0.0158059428     0.0033515585     0.0015334725    -0.0048722056
  191  C 13 YY     -0.0028568574    -0.0048827149     0.0006037617     0.0004335813    -0.0009046252
  192  C 13 ZZ      0.0004512075     0.0073043977     0.0043801099     0.0030870754    -0.0023362721
  193  C 13 XY     -0.0031878363    -0.0064264031    -0.0032180566    -0.0020360641    -0.0018046591
  194  C 13 XZ     -0.0014377021    -0.0001222045     0.0004638045     0.0008987751    -0.0019076174
  195  C 13 YZ      0.0020532676    -0.0005664975    -0.0010632904     0.0004776522    -0.0016108024
  196  C 14  S     -0.0139258856    -0.0333845217    -0.0196263961    -0.0155060067    -0.0003848576
  197  C 14  S      0.0316959448     0.0731708717     0.0419819211     0.0331438906     0.0002430234
  198  C 14  S      0.0298286318     0.5062468861     0.4664711939     0.4430256598     0.0491662141
  199  C 14  X      0.0176632017     0.0826531648     0.0691831136     0.0601329815     0.0062190593
  200  C 14  Y     -0.0227133044    -0.0821198325    -0.0395174154    -0.0381901547    -0.0050132226
  201  C 14  Z      0.0118542557    -0.0079794019    -0.0155968379     0.0147340349    -0.0374549923
  202  C 14  X      0.0905759412     0.2484365540     0.1362592762     0.1318103642     0.0053752727
  203  C 14  Y     -0.1001370784    -0.2104732910    -0.1226643825    -0.0847459088    -0.0085092962
  204  C 14  Z      0.0173096042    -0.0205559584    -0.0361198933     0.0332020709    -0.0833530254
  205  C 14 XX      0.0000560227     0.0018327114     0.0047675939     0.0041684669    -0.0011340008
  206  C 14 YY      0.0033150691     0.0070844852     0.0014027958     0.0017184655     0.0012276353
  207  C 14 ZZ      0.0023137272     0.0063855366     0.0034286785     0.0023571305     0.0003130644
  208  C 14 XY      0.0058877703     0.0127570675     0.0067404619     0.0045470778     0.0000903818
  209  C 14 XZ      0.0024243571    -0.0000954412    -0.0013568122     0.0010125651    -0.0007499299
  210  C 14 YZ      0.0013224120    -0.0011288833    -0.0011551337    -0.0005772883     0.0021090574
  211  C 15  S     -0.0087848093    -0.0335411328    -0.0227058745    -0.0148194617    -0.0202885057
  212  C 15  S      0.0219685101     0.0729796120     0.0502000294     0.0353350352     0.0480473294
  213  C 15  S      0.2922107316     0.5506252019     0.3388088100     0.1863282797     0.2667976678
  214  C 15  X      0.0269019315     0.0746815446     0.0874290550     0.0686707124     0.0149978185
  215  C 15  Y     -0.0030070251     0.0248248273     0.0319976809     0.0207018775     0.0291276266
  216  C 15  Z      0.0102272341    -0.0072098980    -0.0055808775    -0.0181235589     0.0481633511
  217  C 15  X     -0.0016955557     0.1846397392     0.2463535812     0.2308243540     0.1219172671
  218  C 15  Y     -0.0007338933     0.1089059461     0.0851827798     0.1017843997     0.1239035759
  219  C 15  Z      0.0239183503    -0.0174261119    -0.0018022669    -0.0461642033     0.0748980047
  220  C 15 XX     -0.0008995967    -0.0013324645    -0.0026192979    -0.0008867875     0.0006322095
  221  C 15 YY      0.0037838592     0.0094790507     0.0088857901     0.0055297779     0.0053751151
  222  C 15 ZZ      0.0012675556     0.0064420840     0.0039297975     0.0027738636     0.0039416231
  223  C 15 XY     -0.0028809238    -0.0087799749    -0.0056098847    -0.0041602660     0.0006688399
  224  C 15 XZ      0.0013968847    -0.0001062948    -0.0005147523     0.0004069763     0.0028458999
  225  C 15 YZ     -0.0020014253     0.0010973841     0.0018960988    -0.0010197942     0.0010342112
  226  H 16  S     -0.0203025176     0.0223597604     0.0330041957    -0.0178872634     0.0406985326
  227  H 16  S     -0.6417692155     0.1279638159     0.1185571940     0.8110419596     0.5575828175
  228  H 17  S     -0.0435185924     0.0146739036     0.0570975301     0.0063476640    -0.0274541387
  229  H 17  S     -0.8604470277    -0.3239738860     1.0454012809     0.4489407475    -0.3079765223
  230  H 18  S     -0.0487474272     0.0368202853     0.0370253939    -0.0446041253    -0.0003490715
  231  H 18  S     -0.6180183525     0.5489942962     0.4115438157    -1.3350282458     0.3022065264
  232  H 19  S     -0.0749741499     0.0289799373     0.0373279040    -0.0323415220    -0.0279339721
  233  H 19  S     -0.7579927392     0.6845251474    -0.2547859364    -0.7746748244    -0.7378258971
  234  H 20  S     -0.0349407593     0.0198618734    -0.0375888579     0.0130756305    -0.0100051547
  235  H 20  S     -0.5894100122     0.5332063679    -1.0292466365     0.8018090366    -0.2195614824
  236  H 21  S     -0.0138797268     0.0087053454     0.0045751980     0.0004553906     0.0517699075
  237  H 21  S     -0.5218894593     0.4196494658    -0.9421029847     0.5644043859     0.5543664471
  238  H 22  S     -0.0129051070    -0.0580307463    -0.0246306642    -0.0130291111    -0.0270095578
  239  H 22  S     -0.2357136743    -0.3313912552    -0.5969758037    -0.2298357823     0.0369781306
  240  H 23  S     -0.0117569095    -0.0631924314    -0.0186700653    -0.0080975426    -0.0006218483
  241  H 23  S     -0.6813256942    -0.8228929903     0.4495581667     0.4200322550     0.0441520236
  242  H 24  S     -0.0148427744    -0.0608108628    -0.0206209356    -0.0136286454     0.0126965009
  243  H 24  S     -0.2534960495    -0.9294866620    -0.2889617787    -0.2164397014     0.2275192518
  244  H 25  S     -0.0296719692    -0.0539113977    -0.0237644559    -0.0159279126     0.0005872569
  245  H 25  S     -0.2413397746    -0.8049801954    -0.5339950265    -0.4699788464    -0.0504324030
  246  H 26  S     -0.0127897261    -0.0465498657    -0.0388269586    -0.0253155407    -0.0199309087
  247  H 26  S     -0.1648565096    -0.6375364091    -0.6142305336    -0.4836013878    -0.3318889028

                         61               62               63               64               65
                    0.1268999542     0.1293398496     0.1331966472     0.1428000136     0.1455303545
    1  C  1  S     -0.0167905322    -0.0174245009    -0.0003753538    -0.0153324103     0.0016619478
    2  C  1  S      0.0202578636     0.0341473369     0.0020238642     0.0355934845    -0.0216694842
    3  C  1  S      0.2444065539     0.1967837217    -0.4825011242     0.0844581959     0.4745437813
    4  C  1  X     -0.0672938280    -0.0009385136     0.0722669325     0.0106619603     0.0841221855
    5  C  1  Y      0.0011126627    -0.0405053569     0.0433544954    -0.0132992248     0.0608482865
    6  C  1  Z     -0.0573174497     0.0471269897     0.0267632136    -0.1277877648     0.0553081191
    7  C  1  X     -0.3858756854    -0.0109462538    -0.0987437462    -0.3203551051     0.1405055186
    8  C  1  Y      0.0136727056    -0.1215620172     0.4184897977     0.3890567490     0.0651286621
    9  C  1  Z     -0.0681245813     0.1177266896     0.1168460523    -0.2330047530     0.1637824004
   10  C  1 XX      0.0043026019    -0.0065584426    -0.0033491157     0.0056137338     0.0066967199
   11  C  1 YY     -0.0033795498     0.0065367109     0.0039942260    -0.0128488757    -0.0007627485
   12  C  1 ZZ      0.0029432585     0.0070380244    -0.0024621524     0.0146127370    -0.0098218187
   13  C  1 XY     -0.0084649936     0.0055979103     0.0071177204     0.0027985095    -0.0014324563
   14  C  1 XZ     -0.0025283235     0.0009570759     0.0025399967     0.0009733995     0.0037343760
   15  C  1 YZ      0.0029441704    -0.0056392566     0.0007664482     0.0046516542     0.0072316905
   16  C  2  S      0.0209265987    -0.0253742563     0.0428212570     0.0550843513     0.0326106832
   17  C  2  S     -0.0412023041     0.0358285770    -0.0867888111    -0.1458527308    -0.0830676221
   18  C  2  S     -0.3287909657     0.8723623091    -0.2466856610     0.0575844593    -0.1426461953
   19  C  2  X     -0.0142495106    -0.0394719205     0.0054691404    -0.0428424675     0.0425392814
   20  C  2  Y      0.0128859373    -0.0179454910    -0.0528232014    -0.0046063712     0.0342128838
   21  C  2  Z     -0.0262270631     0.0100213781     0.0223416346    -0.0470473005     0.0297139722
   22  C  2  X      0.1067521415    -0.0881011821     0.5541895596     0.6326011133     0.0218653247
   23  C  2  Y      0.0164480044     0.0455238744     0.0005648402     0.3280834148     0.1665746025
   24  C  2  Z     -0.0266670018    -0.1098687812    -0.4101362653    -0.5868988484     0.0730610637
   25  C  2 XX     -0.0005094697    -0.0010940260    -0.0112892845    -0.0085537502    -0.0074298763
   26  C  2 YY      0.0020202140     0.0048717006    -0.0110197114    -0.0030453979    -0.0135252971
   27  C  2 ZZ     -0.0107657505     0.0076804059     0.0038911100    -0.0195362726     0.0021842740
   28  C  2 XY     -0.0012220109    -0.0004241562    -0.0062701543    -0.0070942518    -0.0001509170
   29  C  2 XZ      0.0009502842     0.0009100648     0.0023383617     0.0032547916     0.0016889380
   30  C  2 YZ     -0.0001724910     0.0022110974    -0.0033706257     0.0052518268    -0.0056124480
   31  C  3  S      0.0351837652    -0.0531655329     0.0359602866    -0.0221177165    -0.0212138652
   32  C  3  S     -0.0659011252     0.0896094808    -0.0837622726     0.0413157503     0.0417053932
   33  C  3  S     -0.8285459758     0.9113012511    -0.7745671668     0.2465076116     0.3331101980
   34  C  3  X      0.0567157909    -0.0824520580    -0.0276764653     0.0841123988    -0.0972701586
   35  C  3  Y      0.0943717977    -0.1059377166    -0.0016852649     0.0062067782    -0.0316031149
   36  C  3  Z     -0.0761360106     0.0844293461    -0.0417273749     0.0509231689     0.0319859445
   37  C  3  X      0.1115483573    -0.1645762306     0.0502757607     0.2332195113    -0.5539810387
   38  C  3  Y      0.3906166354    -0.4944900406    -0.0488965519    -0.1065276354    -0.1792152298
   39  C  3  Z     -0.2365739653     0.4009098975    -0.2051851270     0.2792442570     0.1496208297
   40  C  3 XX     -0.0044803818     0.0119077508    -0.0082694277     0.0071239965     0.0001125972
   41  C  3 YY     -0.0143762499     0.0068423398     0.0008335826    -0.0024924241     0.0042239702
   42  C  3 ZZ      0.0015124166     0.0020832926    -0.0130532562     0.0038280930     0.0043156904
   43  C  3 XY     -0.0007840862    -0.0077837867    -0.0006962838     0.0014124039     0.0162228755
   44  C  3 XZ      0.0048366355    -0.0081585432    -0.0021955715     0.0100708344    -0.0044680333
   45  C  3 YZ     -0.0054179716     0.0044545838     0.0015040490    -0.0031540858    -0.0036495066
   46  C  4  S     -0.0121256330     0.0699450746    -0.0128169618    -0.0359788506     0.0009355302
   47  C  4  S      0.0286836198    -0.1563543850     0.0095285799     0.0726185591     0.0151491976
   48  C  4  S     -0.2230118464    -0.8598748646     0.5353155228     0.4008216314    -0.3725679658
   49  C  4  X     -0.0675343031     0.0461679572     0.0223011640    -0.0607500439     0.1113121215
   50  C  4  Y      0.1015760164    -0.0026094204    -0.0509658945     0.0624134763     0.0358142344
   51  C  4  Z      0.0442880003    -0.0270002499    -0.0196089433     0.0216297568    -0.0619384100
   52  C  4  X     -0.3146409497     0.1871364451     0.2138277120    -0.2388091215     0.2311677513
   53  C  4  Y      0.1683988702     0.2647575744    -0.2025766035     0.1324950833     0.1721506000
   54  C  4  Z      0.1070312433    -0.0789487661     0.0435836938    -0.0077299945    -0.1894841856
   55  C  4 XX      0.0101254354    -0.0129415942    -0.0058612744     0.0112509788    -0.0083632414
   56  C  4 YY     -0.0025650812    -0.0161447063     0.0114223175     0.0011487028     0.0002676701
   57  C  4 ZZ     -0.0039493112    -0.0040682486    -0.0015177546     0.0037326113     0.0108924886
   58  C  4 XY      0.0116971488    -0.0102129612    -0.0080006401     0.0017748302     0.0014086799
   59  C  4 XZ     -0.0010790083    -0.0005525064     0.0023261331    -0.0061649695    -0.0012012100
   60  C  4 YZ      0.0073798247    -0.0019063429    -0.0048629058     0.0043765377    -0.0032217593
   61  C  5  S      0.0396738569    -0.0002320229    -0.0682805971     0.0240832673    -0.0111314039
   62  C  5  S     -0.0829353972     0.0018616961     0.1513395021    -0.0550359329     0.0182472182
   63  C  5  S     -0.3708053726    -0.2116910696     1.1439676601    -0.0868191290    -0.0863305871
   64  C  5  X      0.0646354023    -0.0519864046    -0.1105010481     0.0521376365     0.0395911776
   65  C  5  Y      0.0459103751    -0.0618903989     0.0296507022     0.0906412466    -0.0074181937
   66  C  5  Z     -0.0225462045     0.0352490333    -0.0075604377     0.0313132761     0.0136995604
   67  C  5  X      0.2844196538    -0.2883647976    -0.1876500966     0.3691873754     0.1099489457
   68  C  5  Y     -0.0173318643    -0.2216818545     0.3027736037     0.2467136241    -0.0256817642
   69  C  5  Z      0.0859866422     0.0347776707    -0.3127451962     0.2657330651    -0.0268305051
   70  C  5 XX     -0.0087639314     0.0053682045     0.0090282113    -0.0060716597    -0.0066442670
   71  C  5 YY     -0.0029202525    -0.0060238232     0.0112318505     0.0032910608     0.0120295236
   72  C  5 ZZ     -0.0054586141     0.0001995778     0.0137915176    -0.0077506756    -0.0024905865
   73  C  5 XY      0.0028777395    -0.0011961717     0.0011926231     0.0044080999    -0.0046481894
   74  C  5 XZ     -0.0011092476    -0.0026760647     0.0037892449    -0.0033135671     0.0010438761
   75  C  5 YZ     -0.0059521194     0.0114445681    -0.0058060834    -0.0062229294     0.0025483127
   76  C  6  S     -0.0381775902    -0.0163575625     0.0466088332    -0.0126553645    -0.0076553217
   77  C  6  S      0.0833090787     0.0289069539    -0.0880890306     0.0362954079     0.0090763103
   78  C  6  S      0.7127033105     0.2512355443    -0.6318707891    -0.0185073812     0.0495823244
   79  C  6  X     -0.0237780237    -0.0251329718     0.1049566104     0.0617023328    -0.0281258720
   80  C  6  Y      0.1092248045     0.0135306339    -0.0877755924     0.0433084163     0.0133194965
   81  C  6  Z     -0.0321914734     0.0122655371    -0.0062414556    -0.0441258465    -0.0122609075
   82  C  6  X     -0.0432488727    -0.0480705799     0.5354771246     0.2355144388    -0.3315143371
   83  C  6  Y      0.4991752590     0.1008942819    -0.5534757047     0.2437384888     0.0166308523
   84  C  6  Z     -0.2440445002     0.1173300909    -0.0785998130    -0.2350986138    -0.0697561707
   85  C  6 XX      0.0002982606     0.0094380179    -0.0096457896    -0.0012082312     0.0011144402
   86  C  6 YY      0.0052989282     0.0039266446    -0.0041515036    -0.0046798767    -0.0025797147
   87  C  6 ZZ      0.0141933499    -0.0070836787    -0.0052018430     0.0145646129     0.0033004011
   88  C  6 XY     -0.0004422109     0.0046011704     0.0053600349     0.0035339977    -0.0073315450
   89  C  6 XZ     -0.0028623952    -0.0053597174     0.0068048169     0.0027404326     0.0137726958
   90  C  6 YZ     -0.0029038445     0.0042896083    -0.0022389544     0.0015587626     0.0020028117
   91  C  7  S     -0.0120247272     0.0356261486    -0.0565994332     0.0020631697     0.0111961722
   92  C  7  S      0.0194328188    -0.0613657737     0.0650882471    -0.0089202336    -0.0222711986
   93  C  7  S      0.3497304612    -0.5518233796     1.2216519228     0.2144379880    -0.1058156123
   94  C  7  X     -0.0272381158    -0.1302416342    -0.0314086333     0.0274399507     0.2980775102
   95  C  7  Y      0.0431912089    -0.0561704897    -0.0006905423     0.0718239008     0.0710220957
   96  C  7  Z      0.0122883337    -0.0027951446     0.0223841758    -0.0350551600     0.0291853915
   97  C  7  X     -0.1074302504    -0.4221211178    -0.1868510184     0.0793344825     1.2975778491
   98  C  7  Y     -0.0082760076    -0.2061748129     0.0142084788     0.1366971620     0.2623608887
   99  C  7  Z      0.0693938767    -0.2130547467     0.0834819423    -0.2922205517     0.0457341001
  100  C  7 XX      0.0009398826    -0.0067528253     0.0075450401     0.0025291309    -0.0019789327
  101  C  7 YY     -0.0000174030     0.0006841182     0.0011074672     0.0024576364     0.0013979398
  102  C  7 ZZ      0.0044920169    -0.0068418440     0.0051486358    -0.0049389238    -0.0039433486
  103  C  7 XY     -0.0031676898     0.0073510052     0.0036577794    -0.0043549622     0.0022405301
  104  C  7 XZ      0.0007713352     0.0070789157    -0.0103402430    -0.0054177928    -0.0038635329
  105  C  7 YZ     -0.0006544503    -0.0029153512     0.0050091345    -0.0020063662    -0.0009419569
  106  C  8  S     -0.0011965660     0.0125140911     0.0005138192     0.0090855138    -0.0132205031
  107  C  8  S     -0.0040471790    -0.0159160911    -0.0058006828    -0.0189843288     0.0287565698
  108  C  8  S      0.0947080097    -0.2295517812     0.2456122331     0.0394129516     0.1295114033
  109  C  8  X      0.0500954660    -0.0596874422    -0.0709811255     0.0597037860    -0.0674520731
  110  C  8  Y      0.0061506422     0.0246345823    -0.0561475976     0.0067856298    -0.0015313083
  111  C  8  Z      0.0609427011    -0.0782493115    -0.0909672117     0.0419119966    -0.0190257585
  112  C  8  X      0.0649856511     0.1412208065     0.3761000039     0.7576238216    -0.0576546803
  113  C  8  Y      0.0178836171     0.1499810168     0.3753071417     0.5096646112    -0.0273857909
  114  C  8  Z      0.0284723570    -0.2612776646    -0.6288424090    -0.7089530283    -0.1040840853
  115  C  8 XX     -0.0026695950     0.0022574949     0.0056824903    -0.0007523014     0.0058793302
  116  C  8 YY     -0.0006582845    -0.0017895855     0.0073545745     0.0033693755     0.0014078363
  117  C  8 ZZ      0.0055777418    -0.0032950349    -0.0055251139     0.0031418823     0.0016352301
  118  C  8 XY     -0.0027109278     0.0018684625    -0.0036933291    -0.0066761517    -0.0013014202
  119  C  8 XZ      0.0038135898     0.0018910026     0.0088295989     0.0091450477     0.0037897333
  120  C  8 YZ     -0.0019829323     0.0019414223     0.0033015938     0.0009598820    -0.0002932431
  121  N  9  S     -0.0074448435    -0.0020042124    -0.0250380750    -0.0240776934    -0.0084499479
  122  N  9  S     -0.0198859825    -0.0002938612    -0.0352473615    -0.0225337681    -0.0236908429
  123  N  9  S     -0.0600550588    -0.1879859494    -0.8001958677    -1.0296342545    -0.0618161016
  124  N  9  X      0.0607975440    -0.0224416544    -0.0506079925     0.0479565339    -0.0415112716
  125  N  9  Y     -0.0166201535     0.0048756353    -0.0340272152    -0.0140515625    -0.0105041447
  126  N  9  Z      0.0590394010    -0.0364454780    -0.0281613330     0.0682187017    -0.0192893652
  127  N  9  X     -0.0511131394     0.0831199134     0.2366787150     0.1377194091     0.0725275209
  128  N  9  Y      0.0145980026     0.0075629794     0.1173223183     0.1197271392     0.0221002328
  129  N  9  Z     -0.0764866002     0.0221488384    -0.0801065159    -0.2614687703     0.0389754812
  130  N  9 XX     -0.0019773572     0.0038208791     0.0029949014     0.0007243255     0.0005194625
  131  N  9 YY     -0.0018396847    -0.0004802602     0.0039832049     0.0032654521    -0.0017526170
  132  N  9 ZZ      0.0008912621    -0.0023436510    -0.0042537434     0.0027743433    -0.0027444749
  133  N  9 XY     -0.0017329727     0.0000934090    -0.0016840520    -0.0047370319    -0.0006439369
  134  N  9 XZ      0.0017346669     0.0007847604     0.0061034401     0.0066117804     0.0011228419
  135  N  9 YZ     -0.0004514898     0.0010733304     0.0025513647     0.0020586385     0.0012245946
  136  C 10  S     -0.0033329992    -0.0019817888     0.0017269284    -0.0048728254    -0.0119519558
  137  C 10  S     -0.0087147852     0.0151551308    -0.0247272371    -0.0162075410     0.0593687092
  138  C 10  S      0.1998393038    -0.1574080809     0.0715191069     0.6590046846    -0.1860027293
  139  C 10  X     -0.0195900678     0.0399160113     0.0332657206     0.0695634792    -0.0106684904
  140  C 10  Y     -0.0075315231    -0.0586024853    -0.0268662748    -0.0378732302     0.0039281615
  141  C 10  Z     -0.0199374126     0.0266020922    -0.0127055716     0.0009197212     0.0436091171
  142  C 10  X     -0.0084070459     0.0292481542    -0.3637090207    -0.2762594471     0.1489385342
  143  C 10  Y      0.2630746710    -0.0826773676     0.3308696311     0.0207589179    -0.0167569743
  144  C 10  Z     -0.0109255429     0.0121701050    -0.0131872606     0.0440960733     0.0120290965
  145  C 10 XX      0.0059958129     0.0079390890    -0.0020724582    -0.0062930236    -0.0001954405
  146  C 10 YY     -0.0098331405    -0.0048228420    -0.0014940918     0.0062852855     0.0106455681
  147  C 10 ZZ      0.0022049802    -0.0011760259    -0.0006082003    -0.0013162279     0.0009241409
  148  C 10 XY     -0.0007296201    -0.0067027952    -0.0090507825    -0.0163713360    -0.0010332152
  149  C 10 XZ      0.0036216878    -0.0051667672    -0.0007777012     0.0080017609    -0.0011106882
  150  C 10 YZ     -0.0016179848    -0.0007035776     0.0037312340    -0.0058951242     0.0013344652
  151  C 11  S      0.0192880630     0.0100061811     0.0304124263     0.0505896431     0.0111898674
  152  C 11  S     -0.0539067762    -0.0119733965    -0.0777463437    -0.1206553093    -0.0130828881
  153  C 11  S     -0.4786395305    -0.3322870685    -0.2071457489    -0.6992018333    -0.3619952580
  154  C 11  X     -0.0190312539    -0.0203968464     0.0041083364     0.0133511605     0.0126272462
  155  C 11  Y     -0.1089077016    -0.0899173179    -0.0946945095    -0.0939207803    -0.0309764904
  156  C 11  Z      0.0366841571    -0.0586987851     0.0136106696     0.0479012702    -0.0342198716
  157  C 11  X      0.0834947889    -0.0306764545    -0.0390137115    -0.1685276683     0.0355277905
  158  C 11  Y     -0.3389864162    -0.3261002203    -0.5106620648    -0.4499056258     0.0110460401
  159  C 11  Z      0.0704113392    -0.0910866364     0.0177330171     0.0755155739    -0.0907459396
  160  C 11 XX     -0.0105586477    -0.0040017990    -0.0060331320    -0.0057003154    -0.0014729176
  161  C 11 YY     -0.0008638665     0.0016529672    -0.0044764416    -0.0118544644    -0.0001576666
  162  C 11 ZZ     -0.0021379618    -0.0016436195    -0.0054698102    -0.0084198391    -0.0024831760
  163  C 11 XY      0.0021175791     0.0073238326     0.0032112329     0.0059847989    -0.0017154500
  164  C 11 XZ     -0.0008255117     0.0014531154     0.0006740006    -0.0032574437    -0.0006002413
  165  C 11 YZ      0.0011951858    -0.0020042840     0.0000513597    -0.0007178904    -0.0019210466
  166  C 12  S     -0.0015274488     0.0164414775     0.0166586225     0.0048751498    -0.0008040392
  167  C 12  S     -0.0125553362    -0.0137293577    -0.0499831356    -0.0055807469     0.0248390042
  168  C 12  S      0.6304944321    -0.3401431337     0.0316004541    -0.4929187558    -0.0824892013
  169  C 12  X     -0.0863300014     0.0215349396     0.0312221216     0.0766863133     0.0051582040
  170  C 12  Y     -0.0439161990    -0.0118629865     0.0045294465    -0.0055218580     0.0237340561
  171  C 12  Z     -0.0058022103     0.0314808836    -0.0371083032     0.0530544118     0.0048963697
  172  C 12  X     -0.0897236506     0.0948162845     0.3209891360     0.3102672076     0.0369349467
  173  C 12  Y     -0.0422518757     0.0794408269     0.2016526459    -0.2936894147     0.1326785544
  174  C 12  Z      0.0343836665    -0.0246786305    -0.0178480762     0.0536819402    -0.0471295546
  175  C 12 XX     -0.0043596663    -0.0025480755    -0.0060756819    -0.0004507964     0.0004991090
  176  C 12 YY      0.0050525768     0.0032374334    -0.0011612771    -0.0033968308     0.0034893157
  177  C 12 ZZ      0.0005975084    -0.0045842111    -0.0026991504     0.0007988214    -0.0001464553
  178  C 12 XY     -0.0021854694     0.0025460392     0.0037665668     0.0157023625    -0.0003804541
  179  C 12 XZ     -0.0021962438     0.0029037183    -0.0006481671    -0.0005058702     0.0030305978
  180  C 12 YZ      0.0010153985     0.0002977112    -0.0012536104     0.0024671391     0.0004383052
  181  C 13  S     -0.0273577168    -0.0260392946    -0.0148597052     0.0478828838    -0.0150841944
  182  C 13  S      0.0557017327     0.0626296639     0.0221188307    -0.1135791092     0.0370054249
  183  C 13  S      0.5024109020     0.5389474485     0.2430136503    -0.9009876639     0.3915249637
  184  C 13  X     -0.0330404959    -0.0297213454    -0.0196437844     0.0241726884    -0.0147902555
  185  C 13  Y     -0.1187315029    -0.0897438553    -0.0766028609     0.0512891794    -0.0556015672
  186  C 13  Z     -0.0285180179     0.0179763644     0.0183640002    -0.0625307754     0.0255836145
  187  C 13  X     -0.0152798519    -0.1668048271    -0.1374328559     0.0420591127    -0.0915194945
  188  C 13  Y     -0.5130796449    -0.3076601904    -0.3189412444     0.4249597650    -0.2202624582
  189  C 13  Z     -0.0621297534     0.0398607676     0.0288402057    -0.1136885313     0.0614266279
  190  C 13 XX      0.0071931026     0.0058149793     0.0024308354    -0.0047600130     0.0015678999
  191  C 13 YY      0.0015101380     0.0047785861     0.0017435735    -0.0104043479     0.0045287708
  192  C 13 ZZ      0.0044476866     0.0034931267     0.0016508865    -0.0092748199     0.0020962829
  193  C 13 XY      0.0025944013    -0.0006223219    -0.0014329927    -0.0036793477     0.0007019239
  194  C 13 XZ      0.0025745926    -0.0039250224     0.0012170181     0.0007681800    -0.0021919560
  195  C 13 YZ     -0.0000226184     0.0011067381    -0.0019670116     0.0040569415    -0.0003034896
  196  C 14  S      0.0019776122    -0.0179712759    -0.0156562251    -0.0430172347    -0.0036959866
  197  C 14  S     -0.0064991061     0.0378523854     0.0283764323     0.0850778346     0.0107335293
  198  C 14  S      0.0396072520     0.5310534276     0.6226128332     0.9448899855     0.1058639587
  199  C 14  X     -0.0044394554     0.0589308971     0.0608270560     0.0821890295     0.0152540805
  200  C 14  Y     -0.0002783290    -0.0458719247    -0.0486847678    -0.1019194118    -0.0022830916
  201  C 14  Z      0.0336534009    -0.0364397749    -0.0110015066     0.0478182949    -0.0322728644
  202  C 14  X      0.0516356049     0.2259392180     0.1926269023     0.3292538334     0.0933985980
  203  C 14  Y      0.1399617320    -0.0848918060    -0.0878684641    -0.4772652682     0.0124272355
  204  C 14  Z      0.0775162265    -0.0879675940    -0.0255954075     0.1025865733    -0.0819622559
  205  C 14 XX     -0.0033944802     0.0027848405     0.0015999296     0.0057927762     0.0002035486
  206  C 14 YY      0.0030117196     0.0044687113     0.0044998449     0.0088411484     0.0016310915
  207  C 14 ZZ     -0.0004075712     0.0020167929     0.0020749481     0.0060084245     0.0005170912
  208  C 14 XY     -0.0012295513     0.0014784514     0.0002526284    -0.0014163501    -0.0006451139
  209  C 14 XZ      0.0007709503     0.0002475377    -0.0012825173     0.0025269943    -0.0004709986
  210  C 14 YZ     -0.0022251596     0.0033111482    -0.0008140389    -0.0018889832     0.0021405517
  211  C 15  S      0.0303048648     0.0197523097     0.0087717589    -0.0190762507     0.0105244012
  212  C 15  S     -0.0705971206    -0.0433747753    -0.0240547824     0.0358855536    -0.0198162299
  213  C 15  S     -0.8117391672    -0.4537751111    -0.4602285905     0.5408761527    -0.2278060733
  214  C 15  X     -0.1180029501    -0.0273957093    -0.0310652144     0.0709176388    -0.0543824809
  215  C 15  Y     -0.0495306626    -0.0277503660    -0.0065502985     0.0463854817    -0.0101308964
  216  C 15  Z     -0.0414725976     0.0570402451    -0.0006247779    -0.0629553350     0.0457114689
  217  C 15  X     -0.3867186278    -0.1502549191    -0.0598704194     0.2010316933    -0.2640456167
  218  C 15  Y     -0.1197630659     0.0079332704     0.0464429634     0.2836130536    -0.0114013722
  219  C 15  Z     -0.0756543757     0.1132010269    -0.0034703791    -0.1271991761     0.1097909858
  220  C 15 XX     -0.0026034128    -0.0015689250    -0.0019611691     0.0033297826    -0.0020380740
  221  C 15 YY     -0.0093716209    -0.0048749877    -0.0032995426     0.0037874235    -0.0012801875
  222  C 15 ZZ     -0.0041870457    -0.0038808939    -0.0010356120     0.0025355376    -0.0022130238
  223  C 15 XY      0.0000898499    -0.0028488539    -0.0011792764     0.0009958561    -0.0006745619
  224  C 15 XZ     -0.0024341545     0.0032713685    -0.0005955550    -0.0034885819     0.0022052919
  225  C 15 YZ     -0.0005796602    -0.0004474619     0.0013859107    -0.0016980967     0.0003198705
  226  H 16  S      0.0432464952    -0.0727356040     0.0333173461    -0.0018684025     0.0001929364
  227  H 16  S      1.0252022655    -1.3165171557     0.5464698471    -0.4213813781    -0.4482113452
  228  H 17  S      0.0153844579     0.0018391190     0.0043649799    -0.0200964561    -0.0176790782
  229  H 17  S      0.2227823976     0.8064828872    -0.3841498242    -0.2327642444     0.4129396806
  230  H 18  S      0.0358750170    -0.0339710871    -0.0342137856    -0.0033096138    -0.0407916274
  231  H 18  S      0.4951897595     0.0133296135    -1.1559536859     0.4946064229     0.0639076480
  232  H 19  S     -0.0268787550    -0.0209855822     0.0504618614    -0.0685928538    -0.0213645025
  233  H 19  S     -1.0613952421    -0.2430432207     1.0599807472    -0.4205859671    -0.1630522200
  234  H 20  S     -0.0017944716    -0.0451488044     0.0317437081     0.0486011365     0.0407533194
  235  H 20  S     -0.2923809924    -0.2889809314    -0.6837089762     0.2333529901     1.5586843707
  236  H 21  S     -0.0102186604     0.0633188421    -0.0405404913    -0.0434734419    -0.0343354605
  237  H 21  S     -0.0945687056     1.0074356239    -0.4253252824    -0.1141340344    -1.4288705901
  238  H 22  S      0.0250141542     0.0332388947     0.0217997577     0.0215007786     0.0098385617
  239  H 22  S      0.6868180889     0.6488216133     0.7502583440     0.9273459623     0.1759197568
  240  H 23  S     -0.0215466970     0.0257865874    -0.0001118726     0.0406726258     0.0111734165
  241  H 23  S     -0.4954876752     0.2547886876     0.4173985952     0.5113581169     0.1191049738
  242  H 24  S     -0.0225818774    -0.0114491430    -0.0110138042     0.0124698311     0.0007595778
  243  H 24  S     -0.9420264152    -0.7347281074    -0.5778996498     0.8916210617    -0.4791062566
  244  H 25  S      0.0042775644    -0.0069806334    -0.0011827844    -0.0140350047     0.0024402921
  245  H 25  S      0.0460610390    -0.5719192803    -0.5751119991    -1.1783405166    -0.1206248141
  246  H 26  S      0.0205478531     0.0068711882    -0.0018984404    -0.0031331374     0.0014239400
  247  H 26  S      0.9429403940     0.4074450833     0.2602390789    -0.6491200491     0.4393665832

                         66               67               68               69               70
                    0.1583072656     0.1731095521     0.1747116115     0.1930018628     0.2042074603
    1  C  1  S      0.0144610106    -0.0198756695    -0.0391503913     0.0132599586    -0.0375522349
    2  C  1  S     -0.0142589160     0.0159959689     0.0942185247     0.0035422583     0.0496794626
    3  C  1  S     -0.2635938330     0.6766557663     0.8922050709    -0.8696251440     1.1159391901
    4  C  1  X      0.0306001195    -0.0391625521    -0.0805597380     0.0838825180    -0.0688119352
    5  C  1  Y     -0.0929838266    -0.0187502604     0.0180765325     0.0426157735    -0.0898730304
    6  C  1  Z      0.0750993945     0.0594594998     0.0717113607    -0.0736040290    -0.0058366506
    7  C  1  X      0.1393395490    -0.3228067673    -0.4902435447     0.4825977707    -0.2992496321
    8  C  1  Y     -0.3951773585     0.0050079931     0.0244585498     0.3024317710    -0.4348040692
    9  C  1  Z      0.2277991618     0.3639144236     0.2185550367    -0.2852729127    -0.0357493306
   10  C  1 XX     -0.0122793243     0.0056923044     0.0194458484    -0.0031876991    -0.0105176754
   11  C  1 YY      0.0140997744     0.0029572726     0.0036843369    -0.0063422034     0.0103840204
   12  C  1 ZZ     -0.0053899071    -0.0024635100     0.0003722504     0.0076240439     0.0151256837
   13  C  1 XY      0.0104970105    -0.0001909244    -0.0145302047     0.0059394869     0.0080085088
   14  C  1 XZ      0.0031535217     0.0126998922     0.0078899699     0.0124752909    -0.0004160188
   15  C  1 YZ     -0.0091908807    -0.0114178727    -0.0048047548    -0.0010187620    -0.0057394649
   16  C  2  S     -0.0783173826     0.0136787123     0.0024425909     0.0107440354    -0.0507256030
   17  C  2  S      0.1617296293    -0.0480115765     0.0368574883    -0.0107859193     0.0865403483
   18  C  2  S      1.0872933902     0.3364956624    -0.9074558111    -0.3720127412     1.8333170326
   19  C  2  X      0.0056356827    -0.1056024360    -0.0365356904     0.0473961072     0.0113023852
   20  C  2  Y     -0.0177420091    -0.1195532462    -0.0055173080     0.0040165146     0.0431495068
   21  C  2  Z      0.0495486842    -0.0363512952    -0.0438130840    -0.0834072942    -0.0191456000
   22  C  2  X     -0.4795174828    -0.0048740755    -0.2680659028     0.2834867773     0.0845600644
   23  C  2  Y     -0.0880799573    -0.0572092692    -0.1849676550     0.1054254299     0.2615276869
   24  C  2  Z      0.4840733474    -0.1319737303     0.0533966104    -0.1683122429    -0.3483387715
   25  C  2 XX      0.0129049412    -0.0034201085     0.0062488108    -0.0019907422     0.0072692906
   26  C  2 YY      0.0060188237    -0.0036067072     0.0010088601     0.0073226396     0.0149754264
   27  C  2 ZZ      0.0199033848    -0.0013931572    -0.0034291086    -0.0095263082     0.0042818159
   28  C  2 XY      0.0086537026     0.0103099136     0.0042262509    -0.0086486550    -0.0162138011
   29  C  2 XZ     -0.0013936856     0.0008187415    -0.0042692591     0.0060001182     0.0069596084
   30  C  2 YZ      0.0006115504    -0.0023982799    -0.0048837168     0.0028254962     0.0052011884
   31  C  3  S      0.0628972041     0.0516424540     0.0003592449    -0.0117742554     0.0047393657
   32  C  3  S     -0.1257656989    -0.0911904037     0.0168859731     0.0085367496    -0.0018371053
   33  C  3  S     -1.1642975633    -1.4757768430     0.0531945331     0.4543794163    -0.4098865814
   34  C  3  X      0.0280204613    -0.0062474472    -0.0878335636     0.0545018568    -0.0484922795
   35  C  3  Y     -0.0356281261    -0.0014123685     0.0832204478     0.0734250512    -0.0421924106
   36  C  3  Z     -0.0066476973     0.0781713652     0.0304509548     0.0892901268    -0.1215139657
   37  C  3  X      0.0988658524    -0.0956876585    -0.4650064531     0.4820038489    -0.3442835755
   38  C  3  Y     -0.0790834395    -0.0142959066     0.5119968732     0.1446223201    -0.5682859633
   39  C  3  Z     -0.2048267983     0.4828126553     0.2905184653     0.2472101640    -0.5102426253
   40  C  3 XX     -0.0070228486    -0.0034286688     0.0014172235     0.0089194476     0.0084814573
   41  C  3 YY     -0.0021934301    -0.0124134757    -0.0101210790    -0.0041924210     0.0096097445
   42  C  3 ZZ     -0.0175160673    -0.0074786415     0.0103134671    -0.0009509824    -0.0192557758
   43  C  3 XY      0.0005893699     0.0002366840    -0.0034234943    -0.0021265549    -0.0074415096
   44  C  3 XZ      0.0021116782    -0.0023553213    -0.0088965448     0.0135673864    -0.0076868380
   45  C  3 YZ      0.0211303871     0.0110036741    -0.0106753859    -0.0051050906    -0.0053496329
   46  C  4  S     -0.0198248430    -0.0019337202     0.0047786002    -0.0771058271     0.0313584802
   47  C  4  S      0.0313062588    -0.0010403052     0.0202147675     0.1357738436    -0.0996274022
   48  C  4  S      0.3042469267     0.0370797294    -0.2611332339     1.7578448150    -0.5284249912
   49  C  4  X     -0.0475091638     0.0266237610     0.0201786434    -0.0309851271    -0.1458979488
   50  C  4  Y     -0.1347940206    -0.0456883324     0.0381620604     0.0479742755     0.0368340440
   51  C  4  Z      0.0824826342     0.0710604977    -0.0724875408    -0.0048578068    -0.1492279054
   52  C  4  X     -0.1543672627    -0.0091773480    -0.2016048150     0.2602695759    -0.7291065523
   53  C  4  Y     -0.7241964947    -0.2002550157     0.2819727498    -0.0112060512     0.3051279550
   54  C  4  Z      0.3175596630     0.4513181803    -0.2181985418     0.0388559892    -0.6971733870
   55  C  4 XX     -0.0006440710     0.0057733043     0.0089053772     0.0096406292     0.0044221938
   56  C  4 YY      0.0070823072     0.0060977447    -0.0012201363     0.0194654460    -0.0333314215
   57  C  4 ZZ      0.0009520440    -0.0109794458    -0.0055257568     0.0050732908     0.0082467102
   58  C  4 XY     -0.0121428126    -0.0005317922     0.0143874148    -0.0034257568    -0.0139930720
   59  C  4 XZ     -0.0002797994    -0.0043494530    -0.0006885676    -0.0090294180    -0.0013568592
   60  C  4 YZ     -0.0154626959    -0.0062617313     0.0117169844     0.0062625970     0.0031186032
   61  C  5  S      0.0189762558    -0.0183276810    -0.0015684748     0.0100654609     0.0711480232
   62  C  5  S     -0.0406607028     0.0227756733     0.0192081946    -0.0361971888    -0.1543517205
   63  C  5  S     -0.1223346233     0.7609091679    -0.0996353789     0.2518601046    -1.4876801479
   64  C  5  X      0.0406801810    -0.0067621978    -0.0224163782     0.0374408493    -0.0288933051
   65  C  5  Y     -0.1777774301     0.0020232519     0.1319509251     0.1026218564     0.0011694209
   66  C  5  Z      0.0195043339     0.0856292484    -0.0160099673     0.0614858298    -0.1352453139
   67  C  5  X      0.0727037215     0.0924090756    -0.1844384159     0.4197957808    -0.4347724170
   68  C  5  Y     -0.5821501785     0.0416644693     0.4691733579     0.5968850333    -0.0993541002
   69  C  5  Z      0.3749792140     0.5047595360    -0.1641023436     0.4759904825    -0.3771828301
   70  C  5 XX      0.0033519066     0.0148075256     0.0064867222    -0.0068329787    -0.0129251118
   71  C  5 YY     -0.0127653131    -0.0098433378     0.0007709784     0.0075474789     0.0071757844
   72  C  5 ZZ      0.0012853012     0.0027315999    -0.0037972330    -0.0065044750    -0.0278724100
   73  C  5 XY     -0.0011629152    -0.0065640033    -0.0031992229     0.0022547767     0.0141999873
   74  C  5 XZ     -0.0028786150     0.0023255103     0.0054882446    -0.0053454775    -0.0189386203
   75  C  5 YZ      0.0082617729    -0.0034810748    -0.0080838012    -0.0157235270     0.0095194639
   76  C  6  S     -0.0182028023    -0.0147482740     0.0147827936     0.0230358989     0.0327848874
   77  C  6  S      0.0660532765     0.0437715582    -0.0461438604    -0.0342464450    -0.0335612925
   78  C  6  S     -0.2332567322    -0.1150809777     0.1895674486    -1.0393585275    -1.1858983801
   79  C  6  X     -0.1204607689     0.0389802236     0.0594756512     0.0934123685    -0.0395737501
   80  C  6  Y     -0.0043559895     0.0750754481     0.0163477896     0.0661048511    -0.0522368001
   81  C  6  Z      0.0866846708     0.1248751433     0.0313427574    -0.0343284671    -0.2072679318
   82  C  6  X     -0.6176978624     0.1953405533     0.2725642735     0.4042049278    -0.4524241532
   83  C  6  Y      0.3260341841     0.5376847582    -0.1755957554     0.4620589358    -0.1030136660
   84  C  6  Z      0.2868931620     0.3734435282     0.2402156018    -0.1480261506    -1.0851934550
   85  C  6 XX      0.0120471755     0.0021912011    -0.0091286491    -0.0046425936     0.0020235057
   86  C  6 YY      0.0126325478     0.0095622965    -0.0056665953    -0.0145323828    -0.0225668105
   87  C  6 ZZ     -0.0144012831    -0.0046891502     0.0064343362     0.0096044790     0.0125826292
   88  C  6 XY     -0.0108602823     0.0051183303     0.0026615220     0.0086585663    -0.0081270922
   89  C  6 XZ     -0.0054539210     0.0042792189     0.0011609910     0.0013115872    -0.0053478522
   90  C  6 YZ     -0.0042106726     0.0050331690     0.0070973766     0.0003785679    -0.0180055404
   91  C  7  S     -0.0100223459    -0.0006616834     0.0121211959     0.0064024251    -0.0548600842
   92  C  7  S     -0.0010421557    -0.0102080630     0.0168380471    -0.0228263134     0.0462084224
   93  C  7  S      0.4678098433     0.2999348249    -0.8989884549     0.1514846704     2.0107238491
   94  C  7  X      0.0463521729     0.0158065343    -0.0290782827    -0.0378909343     0.0399207078
   95  C  7  Y     -0.1366713820    -0.0437070469     0.0805855822     0.0697124298     0.0085995982
   96  C  7  Z      0.0736663107     0.0683110525    -0.0082341667    -0.0851106235    -0.1526831254
   97  C  7  X      0.2623695687     0.0515885954    -0.1902864368    -0.2512588360     0.3422418625
   98  C  7  Y     -0.5956502614    -0.3869984343     0.4396478071     0.2875853333    -0.0567221511
   99  C  7  Z      0.1855399937     0.0792470005     0.2614745089    -0.5108955718    -0.9928215525
  100  C  7 XX      0.0012155247    -0.0020573299    -0.0063976618     0.0016140119     0.0148912523
  101  C  7 YY     -0.0110634096    -0.0004573156     0.0114981336     0.0067682897    -0.0016696357
  102  C  7 ZZ      0.0110783382     0.0042551082    -0.0033063996    -0.0119720473     0.0001927442
  103  C  7 XY     -0.0041887332     0.0040092523     0.0085004306    -0.0044099930     0.0086708593
  104  C  7 XZ      0.0091911569    -0.0029371397    -0.0018742009    -0.0056341047     0.0100335708
  105  C  7 YZ     -0.0085566718    -0.0140451305    -0.0001147481    -0.0001470252     0.0188283330
  106  C  8  S      0.0073637782    -0.0050007213    -0.0195294043     0.0128040056     0.0426642048
  107  C  8  S      0.0061286585    -0.0021906261     0.0288898980    -0.0237822319    -0.0595506817
  108  C  8  S     -0.4579800169     0.4723485623     0.2336768461    -0.2341614704    -0.9559027277
  109  C  8  X     -0.0427626244    -0.0472877229     0.0362874893     0.0858852860     0.1121689111
  110  C  8  Y      0.0667748496     0.0573748569    -0.0575322415    -0.0007839434    -0.0031001136
  111  C  8  Z     -0.0233453042     0.0205041206     0.0621437890     0.0325084141    -0.0236335470
  112  C  8  X     -0.4050455880     0.3347878195    -0.2754050494     0.1099638993     0.5833101655
  113  C  8  Y     -0.1991379719     0.3524827521    -0.3006068133     0.0240449968     0.2290839022
  114  C  8  Z      0.3203816682    -0.2747067765     0.5229080204    -0.0134088069    -0.4586671038
  115  C  8 XX     -0.0002496702     0.0046246549    -0.0004712166    -0.0023967958    -0.0068276821
  116  C  8 YY     -0.0081121995     0.0027624124     0.0033403774    -0.0014037694    -0.0062539391
  117  C  8 ZZ      0.0014193782     0.0003219384     0.0010702292    -0.0037436707    -0.0042256580
  118  C  8 XY      0.0057888891    -0.0037622236     0.0003491588     0.0015928774     0.0006788545
  119  C  8 XZ     -0.0041068774     0.0103505060    -0.0019973225    -0.0069595043    -0.0057195528
  120  C  8 YZ     -0.0022369309     0.0041924457    -0.0010523150    -0.0038854262    -0.0074405946
  121  N  9  S      0.0202036757    -0.0275166258     0.0017101023     0.0147014405     0.0181030609
  122  N  9  S      0.0224394591    -0.0521843171    -0.0184459112     0.0483218948     0.0619142655
  123  N  9  S      0.6710307403    -0.6433649506     0.4803502531    -0.0043106874    -0.2939877747
  124  N  9  X     -0.0119155670    -0.0068469222     0.0349273340     0.0264411859     0.0820731794
  125  N  9  Y      0.0472139453     0.0216642451    -0.0325074273     0.0068473263    -0.0066519628
  126  N  9  Z     -0.0340579462     0.0543941996     0.0317610092    -0.0012902966    -0.0098922042
  127  N  9  X     -0.0908563013     0.1389835404    -0.1600196680    -0.0492836867    -0.0518347326
  128  N  9  Y     -0.1363874770     0.0067974496    -0.0177292494    -0.0008033330     0.0650389039
  129  N  9  Z      0.1712224142    -0.1861908537     0.0283343862    -0.0271970982    -0.0501925120
  130  N  9 XX      0.0013006669     0.0013354617    -0.0052936623    -0.0007438350     0.0015684349
  131  N  9 YY     -0.0053179813    -0.0014561825    -0.0016419777     0.0038811028     0.0042700988
  132  N  9 ZZ     -0.0008234149    -0.0019538626    -0.0012884785     0.0056291895     0.0051184858
  133  N  9 XY      0.0023024122    -0.0042477952     0.0011993868     0.0001936076    -0.0001018802
  134  N  9 XZ     -0.0050385146     0.0047191347    -0.0014593571    -0.0015016637    -0.0002224791
  135  N  9 YZ     -0.0013097761     0.0037208568    -0.0023139578    -0.0014661690    -0.0026480145
  136  C 10  S     -0.0060265355     0.0045103743    -0.0106148129     0.0056985225     0.0203717797
  137  C 10  S      0.0241548431     0.0025528732     0.0510318984    -0.0497335357    -0.0487117721
  138  C 10  S      0.0646347547    -0.6842607529     0.9679044541     0.0673787622    -0.4483657873
  139  C 10  X      0.0138863174     0.0359860059    -0.0299098814     0.0090581356     0.0706296711
  140  C 10  Y     -0.0229509902    -0.0065121065     0.0246027805    -0.0589868050    -0.0728686788
  141  C 10  Z     -0.0313276952     0.1169546028     0.1431326806     0.0923414014     0.0970906266
  142  C 10  X      0.2114913447    -0.1311015616     0.3397284412    -0.3109503898     0.3575271545
  143  C 10  Y     -0.0416544340     0.1989199487    -0.1046812127    -0.1416432856    -0.1303217912
  144  C 10  Z     -0.0594601308     0.2301548977     0.2613031998     0.2943228521     0.1607290651
  145  C 10 XX      0.0133869308     0.0003086573     0.0058269106    -0.0124850376     0.0091392847
  146  C 10 YY     -0.0075126577    -0.0034292451     0.0047559120     0.0045714022    -0.0177781259
  147  C 10 ZZ      0.0007478772     0.0004853082     0.0029891989    -0.0022625473    -0.0024124061
  148  C 10 XY     -0.0043243910    -0.0008864580     0.0044010724    -0.0066875595    -0.0059063229
  149  C 10 XZ     -0.0094898450    -0.0096279334    -0.0068965490    -0.0014696431    -0.0034068893
  150  C 10 YZ      0.0081108474     0.0090201811     0.0062844004     0.0020751407     0.0014285363
  151  C 11  S     -0.0102273813     0.0288628684    -0.0183508514    -0.0210775687    -0.0015103577
  152  C 11  S      0.0381693223    -0.0625739935     0.0446103060     0.0300568110     0.0126058178
  153  C 11  S     -0.3712456153     0.0422185747    -0.6530988890     0.9811666998    -0.0689524609
  154  C 11  X     -0.0057006466    -0.0551308376     0.0039548148     0.0760253582    -0.0431176451
  155  C 11  Y     -0.0242504215    -0.0588124030     0.0273645418     0.0827162622    -0.0502820241
  156  C 11  Z     -0.0479831936    -0.1525753183    -0.1464249189    -0.1032596955    -0.0711127610
  157  C 11  X      0.1649302419    -0.3009286072     0.2117969023     0.1173124288     0.0568775269
  158  C 11  Y      0.0074528979    -0.5560154612     0.5062701062     0.3246992403    -0.1870080149
  159  C 11  Z     -0.0446626034    -0.3177073023    -0.3507682708    -0.2304413284    -0.1855829133
  160  C 11 XX     -0.0004147001    -0.0026649552    -0.0003687439     0.0026495954    -0.0061556740
  161  C 11 YY      0.0039895232    -0.0041702918     0.0005381770     0.0066866384     0.0069588707
  162  C 11 ZZ      0.0020774297    -0.0065407841     0.0046769457     0.0021645225     0.0007422911
  163  C 11 XY      0.0092849289    -0.0026876265     0.0015598917     0.0013209288     0.0083646220
  164  C 11 XZ      0.0040439992     0.0013813058     0.0003091135    -0.0008978552    -0.0011757482
  165  C 11 YZ      0.0016778988    -0.0084075199    -0.0094547860    -0.0064674181    -0.0060924670
  166  C 12  S      0.0334934945    -0.0034629634    -0.0301058288     0.0460901919     0.0207986175
  167  C 12  S     -0.0815249923     0.0124615144     0.0770367060    -0.0956905687    -0.0789212563
  168  C 12  S     -0.7424969658     0.6723341970    -0.1777122309    -0.9907932666     0.1573047306
  169  C 12  X      0.0626170793    -0.0184009475    -0.0676410740     0.1124670445     0.0158998891
  170  C 12  Y     -0.0096900735    -0.0097915251    -0.0343314669     0.1012565067    -0.0299898507
  171  C 12  Z     -0.0801093499    -0.1603061866    -0.1290017071    -0.0783741446    -0.1089723571
  172  C 12  X      0.0797843738     0.1120325469    -0.5276793988     0.7283233364     0.0755892894
  173  C 12  Y      0.1443491459     0.0807897100    -0.3425857317     0.2293972218    -0.0045252404
  174  C 12  Z     -0.0516808654    -0.3238121429    -0.3179402655    -0.2369965140    -0.2016775106
  175  C 12 XX     -0.0073785786     0.0060273759     0.0031653175    -0.0072460755    -0.0030941788
  176  C 12 YY     -0.0036948703     0.0007340815     0.0051858854    -0.0078409457    -0.0045187266
  177  C 12 ZZ     -0.0067485402    -0.0012742182     0.0063940501    -0.0079423713    -0.0064298413
  178  C 12 XY      0.0008594800    -0.0011100605     0.0019613140     0.0044085814     0.0039923227
  179  C 12 XZ     -0.0016404793     0.0077153373     0.0101319487     0.0065937055     0.0038898185
  180  C 12 YZ     -0.0039247255    -0.0007415190     0.0002829321     0.0014424103     0.0035181643
  181  C 13  S      0.0138242115    -0.0159091524     0.0469729861    -0.0373637289    -0.0053429047
  182  C 13  S     -0.0270057540     0.0330413855    -0.1003045381     0.0678860532     0.0123760450
  183  C 13  S      0.0831682101    -0.2786918277    -0.2186135760     0.5876502555    -0.1328168996
  184  C 13  X     -0.0147915665     0.0203639694     0.0059791199     0.0131212368     0.0208512458
  185  C 13  Y      0.0354941409    -0.0179274064     0.0624590735    -0.0711862593    -0.0148394355
  186  C 13  Z      0.0632145750     0.1671389273     0.1483464689     0.0769137258     0.0832613869
  187  C 13  X     -0.1962951958     0.0736006947     0.1013757724    -0.1277387661     0.0333454061
  188  C 13  Y      0.3294401397    -0.3349187081     0.7335636310    -0.5484727709    -0.1829368730
  189  C 13  Z      0.1212118010     0.3581910891     0.3582693451     0.1893585629     0.1916198466
  190  C 13 XX      0.0005002889    -0.0013121729     0.0009853151    -0.0038125633     0.0000650054
  191  C 13 YY     -0.0026663213     0.0028672258    -0.0129316791     0.0139075112     0.0013044422
  192  C 13 ZZ     -0.0027674018     0.0031169511    -0.0087730063     0.0057174219     0.0013527615
  193  C 13 XY      0.0017598410    -0.0039373923     0.0013160877     0.0035674414    -0.0016752018
  194  C 13 XZ      0.0003367065    -0.0013548781    -0.0025954128    -0.0001593872     0.0016998658
  195  C 13 YZ     -0.0050665768    -0.0099068723    -0.0082482443    -0.0039348293    -0.0063082611
  196  C 14  S     -0.0424064935     0.0436494103    -0.0523898045     0.0105003693     0.0151860192
  197  C 14  S      0.0908162676    -0.0934062002     0.1113564188    -0.0248705606    -0.0347732385
  198  C 14  S      0.6903382244    -0.2829121025     0.1891192191     0.0555802973    -0.0813412424
  199  C 14  X      0.0673940797    -0.0490696878     0.0223455434     0.0171339886    -0.0089638872
  200  C 14  Y     -0.0493361050     0.0152739016    -0.0326040240     0.0293569015    -0.0102661696
  201  C 14  Z     -0.0493082401    -0.1463876137    -0.1390993239    -0.0769384373    -0.0696005506
  202  C 14  X      0.4414710694    -0.5313759098     0.5167196815     0.0148046670    -0.1901196209
  203  C 14  Y     -0.3642708710     0.2945082731    -0.5106822384     0.2968957402     0.0744112720
  204  C 14  Z     -0.1361921937    -0.3294284035    -0.3771916159    -0.1839770024    -0.1629611024
  205  C 14 XX      0.0094950750    -0.0085298065     0.0051023971     0.0044716033    -0.0012026798
  206  C 14 YY      0.0037493324    -0.0026142600     0.0056862427    -0.0066256392    -0.0012457501
  207  C 14 ZZ      0.0075558825    -0.0081543841     0.0114705139    -0.0023333223    -0.0038784690
  208  C 14 XY     -0.0043953400     0.0058869612    -0.0055025322     0.0025827835     0.0035458249
  209  C 14 XZ     -0.0031759618    -0.0072889356    -0.0060271112    -0.0039420010    -0.0044530960
  210  C 14 YZ      0.0015283833     0.0063354795     0.0065407945     0.0039184612     0.0023487475
  211  C 15  S      0.0360594305    -0.0533780016     0.0393965059     0.0224985132    -0.0080815024
  212  C 15  S     -0.0776363885     0.1092132101    -0.0877991302    -0.0448513209     0.0110007382
  213  C 15  S     -0.3402336322     0.5429000322     0.0520469541    -0.7215247332     0.1079097830
  214  C 15  X     -0.0136141311     0.0991052882    -0.0552455292    -0.0230366865     0.0701355005
  215  C 15  Y     -0.0056391738     0.0099211933    -0.0064106418    -0.0062203244    -0.0220476909
  216  C 15  Z      0.0496296571     0.1653990470     0.1591948987     0.0892479754     0.0697768628
  217  C 15  X     -0.3235218716     0.7728940925    -0.7097193456    -0.1060674312     0.3551887590
  218  C 15  Y     -0.0389311944     0.1915825691    -0.1421726442    -0.1293871414    -0.0431483750
  219  C 15  Z      0.1057583745     0.3266614890     0.3973311091     0.2116499192     0.1564009235
  220  C 15 XX     -0.0055938494     0.0142159867    -0.0085465127    -0.0070669977     0.0087791819
  221  C 15 YY     -0.0024521488     0.0000425384     0.0005780474    -0.0001083697    -0.0051660657
  222  C 15 ZZ     -0.0076595513     0.0086626082    -0.0088874125    -0.0037994329    -0.0002653426
  223  C 15 XY     -0.0010876274     0.0020865406     0.0001310506    -0.0056459952    -0.0005735077
  224  C 15 XZ      0.0031908734     0.0090459003     0.0085387328     0.0053787942     0.0037464303
  225  C 15 YZ      0.0016972424     0.0025400765     0.0021114114     0.0003160871     0.0009518040
  226  H 16  S     -0.0671390426    -0.0458439313     0.0499751813     0.0038576980     0.0345050546
  227  H 16  S      0.5267180599     0.1569806216     0.2274629912    -0.2750226656     0.3139337481
  228  H 17  S     -0.0761098712     0.0028395415     0.0763936868    -0.0272717104    -0.1410195230
  229  H 17  S     -1.0262019256    -0.0665109221     0.3226592527    -0.8121342232    -0.1317087858
  230  H 18  S      0.0270457852     0.0206495968     0.0297908274     0.0317160501    -0.1299986448
  231  H 18  S      0.6661080662     0.2220627140    -0.3425799697     0.5021210696    -0.0113718011
  232  H 19  S      0.0606184128    -0.0047575437    -0.0179401251    -0.0655743149    -0.0154989826
  233  H 19  S     -0.1926565664    -0.4851222684     0.1856541906    -0.1416071202     0.3623200155
  234  H 20  S     -0.0318125398    -0.0128180135    -0.0540613553     0.0420210270    -0.0118406270
  235  H 20  S      0.0738799622    -0.0324532913    -0.1425327326    -0.0037585767     0.1124035070
  236  H 21  S      0.0132485509    -0.0438788609    -0.0021884172    -0.0414963715     0.1364958226
  237  H 21  S     -0.2333377970    -0.1491748352     0.0893295016     0.3062381266    -0.1523997539
  238  H 22  S      0.0172700714     0.0378382400    -0.0285536432    -0.0156666318     0.0599880884
  239  H 22  S      0.1442954643     0.7428761047    -0.4085214256    -0.8888055533     0.3051292701
  240  H 23  S      0.0005051012     0.0246801761    -0.0319966116     0.0581442997     0.0141248502
  241  H 23  S      0.5892756992    -0.1441945142    -0.7233389423     1.4813618645     0.1563724306
  242  H 24  S      0.0100380577    -0.0229589634     0.0221985715     0.0047619010    -0.0157520104
  243  H 24  S      0.3482734771    -0.2782978627     1.0187225584    -0.9470374889    -0.1630164979
  244  H 25  S     -0.0111187400     0.0225613910    -0.0327089483     0.0099940197     0.0057673822
  245  H 25  S     -1.0299899297     0.8310063357    -0.9889054856     0.1782592107     0.2184901600
  246  H 26  S      0.0218745926    -0.0216740051     0.0301420110    -0.0155408850     0.0115290291
  247  H 26  S      0.5442290340    -1.2135832247     0.8992521249     0.4775099207    -0.4644909307

                         71               72               73               74               75
                    0.2096426352     0.2209716175     0.2354791545     0.2417975850     0.2680491768
    1  C  1  S     -0.0041935943     0.0169209646     0.0990766121     0.0458758241    -0.0408030907
    2  C  1  S      0.0449241534    -0.0420235980    -0.1772001675     0.0132399816     0.1144833528
    3  C  1  S     -0.6430107469    -0.6911325147    -3.2737174770    -3.6656040314     1.6171704713
    4  C  1  X     -0.0454818785    -0.1343199203     0.1259575579     0.0591786096     0.0470664638
    5  C  1  Y     -0.0436227544    -0.1029748771     0.0201254643     0.1342805645    -0.0429143906
    6  C  1  Z      0.0400746247    -0.1534648479    -0.1934661130    -0.1058092689    -0.0307398955
    7  C  1  X      0.3400631061    -0.4748430066     1.2463796794     0.0300974945     0.3964240798
    8  C  1  Y     -0.4385098316     0.2260120393     0.0374910935     0.6615846013    -0.3503464729
    9  C  1  Z      0.2475474100    -0.4401711522    -0.5907656005    -0.9918157807    -0.0150109866
   10  C  1 XX      0.0135711078    -0.0141724700    -0.0124956587    -0.0087510466     0.0163443767
   11  C  1 YY      0.0008472200     0.0112258595    -0.0225332208    -0.0101909328    -0.0033913647
   12  C  1 ZZ     -0.0104615675    -0.0094425770    -0.0147342619     0.0029694339     0.0157046259
   13  C  1 XY     -0.0053246211    -0.0055341239     0.0133474167    -0.0151860842    -0.0008089175
   14  C  1 XZ      0.0034742318     0.0028996407     0.0040506120    -0.0007146411    -0.0124364820
   15  C  1 YZ      0.0148889779    -0.0003753523    -0.0027142947    -0.0069270036    -0.0130314247
   16  C  2  S     -0.0826814000     0.0115546774    -0.0411461415    -0.0051050834     0.0229376211
   17  C  2  S      0.1393801845    -0.0210854049     0.0412973750     0.0481614077     0.1219317264
   18  C  2  S      1.5460240221     0.2256465894     1.7652219298    -0.2360510609    -5.0110236136
   19  C  2  X     -0.0350465664     0.1098548873     0.0984881306    -0.1329183197     0.2705824620
   20  C  2  Y      0.2186042092     0.0701493369     0.0557100551    -0.0266045865    -0.0607002091
   21  C  2  Z      0.0132551426     0.3313216042    -0.0831800859     0.0005789115    -0.1481042663
   22  C  2  X     -1.3677581446     0.5606804158    -0.1901260659    -0.7725627259     0.3803786152
   23  C  2  Y      0.0881930392     0.4039834896     0.0817270734    -0.3632054197    -0.9590503547
   24  C  2  Z      1.0155234780     0.2111047861     0.1080620050    -0.1796732540     0.1273897228
   25  C  2 XX      0.0224177387    -0.0076195435     0.0056878242     0.0013387784    -0.0054328827
   26  C  2 YY     -0.0004964365    -0.0049734258     0.0116801021     0.0170546769     0.0087573073
   27  C  2 ZZ      0.0154290454     0.0081061223     0.0013631238    -0.0090880796     0.0021028425
   28  C  2 XY     -0.0033904805     0.0065282614    -0.0093534737     0.0023040203    -0.0019595559
   29  C  2 XZ     -0.0037261779    -0.0011845239     0.0067519396    -0.0216037406     0.0025198318
   30  C  2 YZ     -0.0048957299     0.0026631579     0.0068451047    -0.0052766109     0.0014850151
   31  C  3  S     -0.0179269252     0.0114415064    -0.0070598272    -0.0774751088     0.0220465703
   32  C  3  S      0.0699972994    -0.0529760228    -0.0083242928     0.0365436827     0.0153054908
   33  C  3  S      0.4788262380    -0.3589432590    -0.0337062540     4.2211502248    -0.5563299951
   34  C  3  X     -0.0534427346     0.1125168955     0.0884385451    -0.0172947114     0.0703380684
   35  C  3  Y      0.1648938938    -0.0036893098    -0.0094359098     0.0462688966    -0.1531048913
   36  C  3  Z      0.0992424232     0.0847823143    -0.0494823603    -0.1156782139    -0.0467156013
   37  C  3  X     -0.1354955986     0.6774575707     1.2144747641     0.4093985194    -0.0110803725
   38  C  3  Y      0.9016658621    -0.0041647559    -0.4052973889     0.7897532555    -0.2485397070
   39  C  3  Z      0.4427486336     0.6087270342    -0.1718754503    -1.3176396744     0.1613085337
   40  C  3 XX      0.0038562507    -0.0053271657    -0.0111691993    -0.0086786621    -0.0054378042
   41  C  3 YY     -0.0093800474    -0.0109928701     0.0111779370     0.0158102306    -0.0013799298
   42  C  3 ZZ      0.0204893681     0.0018433861    -0.0025407392     0.0153943017     0.0073070192
   43  C  3 XY      0.0026444408    -0.0003239887     0.0002555481     0.0003925236    -0.0044308981
   44  C  3 XZ     -0.0014730789     0.0144604802     0.0278326924     0.0042971655     0.0033592056
   45  C  3 YZ     -0.0040412273     0.0012309897     0.0008783842    -0.0062957546    -0.0036781306
   46  C  4  S     -0.0403642226    -0.0273558600    -0.0263489128     0.0112181953    -0.0311037314
   47  C  4  S      0.1070175477     0.0074769563    -0.0232445765    -0.0250131302     0.1313038228
   48  C  4  S      1.3305950814     1.4129395167     1.8830129231    -0.4711431737     0.5266438512
   49  C  4  X      0.0443465409    -0.1261818572     0.1760288397    -0.0372858520    -0.0542796528
   50  C  4  Y      0.0469392851     0.1367186439     0.0655144560    -0.1345554855     0.0830390839
   51  C  4  Z     -0.0202142454     0.1426591881     0.1574369233     0.0341472606    -0.0067820941
   52  C  4  X      0.2809536007    -0.0667027802     1.4049533254     0.1116269164    -0.1786842653
   53  C  4  Y      0.3571755373     0.9480525897     0.7664500552    -0.6550202761     0.7275861499
   54  C  4  Z     -0.0074599138     0.6304280723     0.5386963700    -0.6267868479    -0.0632666156
   55  C  4 XX      0.0163722268     0.0139663593    -0.0113345673    -0.0149721483     0.0108902297
   56  C  4 YY      0.0104396922    -0.0048457341     0.0129408037    -0.0023173556     0.0063981419
   57  C  4 ZZ     -0.0000150749    -0.0008113629     0.0020710366     0.0061099593     0.0103261680
   58  C  4 XY      0.0077521396     0.0054012145    -0.0021703038     0.0111457999     0.0116144515
   59  C  4 XZ     -0.0000877769    -0.0035909709     0.0038577933     0.0080977098     0.0081405318
   60  C  4 YZ      0.0090060490    -0.0044496519    -0.0032761653     0.0061307550     0.0011351067
   61  C  5  S      0.0163722820     0.0159258898    -0.0105524398     0.0272706505     0.0029996442
   62  C  5  S      0.0183941387    -0.0194988494     0.0761605535     0.0334338679     0.0085555193
   63  C  5  S     -1.0085962585    -0.9128873230    -0.9580348360    -1.7704649619    -0.7481947395
   64  C  5  X      0.0110715770     0.0616607084    -0.0240368735    -0.1419820317     0.0372237960
   65  C  5  Y      0.0566473289    -0.0228096961    -0.0656125392    -0.0736655011     0.0757219888
   66  C  5  Z     -0.0280567310    -0.1971857690     0.0418101864    -0.0409898276    -0.0198523052
   67  C  5  X     -0.4990666355     0.1174586379    -0.4353695786    -0.9712926979     0.5545674426
   68  C  5  Y      0.5521538148     0.1504632277     0.0496410980    -0.7676180028     0.2770516146
   69  C  5  Z     -0.1455795180    -1.3390911703    -0.1454500014    -0.6002592654    -0.8425094414
   70  C  5 XX      0.0041021006    -0.0207637677     0.0018692711     0.0063205908    -0.0198192392
   71  C  5 YY      0.0010355010    -0.0027985015     0.0016063905    -0.0098959204     0.0027542871
   72  C  5 ZZ     -0.0055986303     0.0144898281     0.0089250240     0.0003568344     0.0133334543
   73  C  5 XY      0.0019194300    -0.0011512133    -0.0049811632    -0.0005507269    -0.0005987184
   74  C  5 XZ      0.0014009306     0.0004812037    -0.0043030715     0.0169258907     0.0018174081
   75  C  5 YZ     -0.0117307748    -0.0042786127    -0.0042787303     0.0151895465    -0.0055429346
   76  C  6  S      0.0518004530    -0.0209184702     0.0334707971    -0.0458697608    -0.0724493674
   77  C  6  S     -0.0479097954     0.0128527270    -0.0354934546     0.0426785494     0.0628579828
   78  C  6  S     -1.8207344575     1.2570503472    -1.2135576726     2.8766243254     3.5241841963
   79  C  6  X     -0.0264134236    -0.1527165240     0.0390661960    -0.0099081722     0.0385239636
   80  C  6  Y      0.0331033161    -0.0541554027     0.0339147902    -0.0717308444    -0.1509119027
   81  C  6  Z      0.0481283363     0.0226297727    -0.0739708956    -0.0637665936     0.0951593884
   82  C  6  X     -0.7412614970    -0.5715705296    -0.2375616116    -0.1842360211     0.8269536365
   83  C  6  Y      0.2463321350    -0.7428259476     0.3103358064    -1.0171466992    -1.5311245722
   84  C  6  Z      0.7755397709     0.0721802962    -0.4302499514     0.0154058645     0.0328735272
   85  C  6 XX      0.0014178675     0.0122234290     0.0009851425    -0.0064577621    -0.0082864701
   86  C  6 YY     -0.0177369152     0.0009939169    -0.0057436869     0.0222686951     0.0166640083
   87  C  6 ZZ      0.0006138698    -0.0044600642    -0.0055947855     0.0025579527     0.0178941505
   88  C  6 XY     -0.0106022354    -0.0188920807     0.0070800198    -0.0096054406     0.0125073697
   89  C  6 XZ     -0.0089513030    -0.0043678577    -0.0003539291    -0.0092328990     0.0071650448
   90  C  6 YZ      0.0158951062    -0.0019477075    -0.0090629993     0.0005692069    -0.0114089253
   91  C  7  S      0.0195135867     0.0164308144    -0.0261463436     0.0283556944     0.0033807890
   92  C  7  S     -0.0208068040    -0.0320053613     0.0116107547     0.0997650581     0.0748600845
   93  C  7  S     -0.8629687576    -0.5406956479     1.3470065526    -2.9583650485    -1.3100255543
   94  C  7  X     -0.0370947481    -0.0100680957     0.0080578131     0.0292871798     0.0130358679
   95  C  7  Y      0.1254027581     0.0129525165    -0.0331753270     0.0148656814    -0.0576598466
   96  C  7  Z      0.0643362662     0.0512265685    -0.0608965258     0.0154523038    -0.0210927788
   97  C  7  X     -0.0549262156    -0.0648028481     0.0257320335    -0.3171399473    -0.0576879996
   98  C  7  Y      0.8108327301    -0.0451885066    -0.1899528683     0.8233080905    -0.5017163124
   99  C  7  Z      0.2999427196     0.3369776345    -0.6840860160     1.1979822722     0.9777850851
  100  C  7 XX     -0.0105955925    -0.0016564696     0.0138076397    -0.0068747172    -0.0024299205
  101  C  7 YY      0.0183684619    -0.0085845195    -0.0046640440     0.0066545841    -0.0160504396
  102  C  7 ZZ     -0.0133082823     0.0014719684    -0.0031727132     0.0100730348     0.0271851442
  103  C  7 XY     -0.0071295264    -0.0164402631    -0.0147414579    -0.0091329243     0.0067133225
  104  C  7 XZ      0.0047769572     0.0077083404    -0.0020487767     0.0026207046    -0.0072706058
  105  C  7 YZ     -0.0017128404    -0.0057232358     0.0088870053     0.0115299771    -0.0079038851
  106  C  8  S      0.0049906944    -0.0015696443     0.0434652865    -0.0306531320    -0.0138151683
  107  C  8  S      0.0226564853    -0.0153551902    -0.0536014548     0.0723708507    -0.0140111796
  108  C  8  S     -0.9006705262     0.6572362711    -1.2437503056     0.4927544503    -0.4349787093
  109  C  8  X     -0.0188083575    -0.0810917036    -0.0276311418    -0.0451686873    -0.0464865178
  110  C  8  Y     -0.1358231607    -0.0404786032     0.0538457421     0.0812736754     0.0152755589
  111  C  8  Z     -0.1044561612    -0.0986970530    -0.1189119591     0.1136954595     0.0087583341
  112  C  8  X     -0.9243321557     0.3937179304    -0.1176631030    -0.0764770160    -2.0294036455
  113  C  8  Y     -0.9895546431     0.2259009012    -0.0550950702    -0.0848502259    -0.8582720199
  114  C  8  Z      0.9730231385    -0.9573512011    -0.0059800786     0.4439711817     1.9105886158
  115  C  8 XX      0.0011927868    -0.0025598598    -0.0046532896     0.0015353355    -0.0050108015
  116  C  8 YY     -0.0114200174     0.0008504822    -0.0100450073     0.0119897666    -0.0093633706
  117  C  8 ZZ      0.0020561237     0.0061744412    -0.0056762295     0.0043712317    -0.0017581270
  118  C  8 XY      0.0086954695    -0.0073148359     0.0044062146    -0.0067979261     0.0102274114
  119  C  8 XZ     -0.0058072266     0.0096263429    -0.0099240976    -0.0005681115    -0.0152698892
  120  C  8 YZ     -0.0119531766     0.0055339332    -0.0117243934     0.0072932649    -0.0131027452
  121  N  9  S      0.0388503921    -0.0299191342     0.0376198565    -0.0176728056     0.0503312042
  122  N  9  S      0.0176520497    -0.0338301930     0.0806866016    -0.0682710342     0.0337382657
  123  N  9  S      1.8096924982    -1.1071316763     0.5655675492     0.1704896543     2.6711451505
  124  N  9  X      0.0657169144    -0.0889294260     0.0262726205     0.0147839795     0.0050206955
  125  N  9  Y     -0.0865386510    -0.0567139184     0.0295364537     0.0207284546     0.0598532118
  126  N  9  Z     -0.0728781857    -0.0709666041    -0.0692409218     0.0782746120    -0.0131376053
  127  N  9  X     -0.4152621432     0.3558280784    -0.0986806336    -0.0761805055    -0.4261890119
  128  N  9  Y     -0.0458753517     0.2334102582    -0.1005695664    -0.0748358948    -0.4584048527
  129  N  9  Z      0.4607239226    -0.0573144291     0.2099094883    -0.0876344163     0.5225279791
  130  N  9 XX     -0.0024198314     0.0043991487     0.0073258191    -0.0045971562    -0.0026681829
  131  N  9 YY     -0.0076070108     0.0055761114    -0.0012336849    -0.0081632059    -0.0115468210
  132  N  9 ZZ     -0.0094068884    -0.0030481230    -0.0007394565    -0.0023834937    -0.0042324799
  133  N  9 XY      0.0094141969    -0.0019772447     0.0034433577    -0.0042007599     0.0074372901
  134  N  9 XZ     -0.0065982811     0.0066314245    -0.0054013576    -0.0012681551    -0.0130224773
  135  N  9 YZ     -0.0089694856     0.0049135936    -0.0025272109     0.0027015533    -0.0083005239
  136  C 10  S     -0.0416652254    -0.0161573329     0.0111802528    -0.0576389249    -0.0348032750
  137  C 10  S      0.1319489007    -0.0129136517    -0.1124641611     0.0294639757     0.2180364960
  138  C 10  S     -0.3338405018     1.0379027238    -0.0243380965     2.1206722409     0.0156388461
  139  C 10  X     -0.0134325700    -0.0518356094     0.0112697495    -0.0127893411     0.0957104174
  140  C 10  Y      0.0123901709    -0.0238696512     0.1022756713     0.0561049949    -0.0424282761
  141  C 10  Z     -0.0597479246     0.1093650678     0.0715075247     0.1124181120    -0.0040171973
  142  C 10  X     -0.0555815292    -0.5987908453    -0.1668097171    -0.7531052127     0.9531330283
  143  C 10  Y      0.0611344894    -0.1128782667     0.3046003866     0.8518231803    -0.6273818294
  144  C 10  Z     -0.1362140569     0.3481540110     0.3344458009     0.4694897288    -0.0376453744
  145  C 10 XX      0.0109809804     0.0109803212    -0.0180971542    -0.0063717824     0.0137155680
  146  C 10 YY      0.0052522192    -0.0133007241    -0.0004596574     0.0041962343     0.0222962464
  147  C 10 ZZ      0.0077181005     0.0030844713    -0.0036402726     0.0153083795     0.0093302294
  148  C 10 XY     -0.0039495331     0.0009358822     0.0057342556    -0.0077619083    -0.0117695658
  149  C 10 XZ     -0.0010863606     0.0047138095     0.0000880141     0.0055632116    -0.0041170823
  150  C 10 YZ      0.0008651830    -0.0052962433    -0.0036840044    -0.0037649996    -0.0012739275
  151  C 11  S      0.0389343482    -0.0144294570     0.0326698695     0.0450625163     0.0178711068
  152  C 11  S     -0.0622085106     0.0067205889    -0.0750609163    -0.1374621018     0.0571554333
  153  C 11  S     -0.5498304337     0.7763274726    -0.6597634162    -0.0855088378    -1.2930557129
  154  C 11  X     -0.0243390226    -0.0064929942    -0.0230470586     0.0490676706     0.0104407979
  155  C 11  Y     -0.0696046081     0.0173379621    -0.0192075585     0.0162807241    -0.0153589630
  156  C 11  Z     -0.0234582536    -0.0346641734    -0.1166756764    -0.0193977050    -0.0717932772
  157  C 11  X     -0.1464233404     0.0044843623    -0.1882215986     0.5618127879     0.3611508188
  158  C 11  Y     -0.5194897229    -0.0844093216    -0.1873342494    -0.5312847521     0.0491537233
  159  C 11  Z      0.0804199802    -0.1949538838    -0.1754024196    -0.2347618514    -0.0423777485
  160  C 11 XX     -0.0017867557    -0.0016448177     0.0033288951    -0.0026299118     0.0056668296
  161  C 11 YY     -0.0048678598    -0.0007189457    -0.0107990157    -0.0175727957     0.0102529245
  162  C 11 ZZ     -0.0084119137     0.0056695714    -0.0063766270    -0.0068722918    -0.0074286800
  163  C 11 XY      0.0051333197     0.0021521136    -0.0107291054     0.0066232494     0.0146358675
  164  C 11 XZ      0.0007507003    -0.0029455372    -0.0021673111    -0.0038064946    -0.0004378700
  165  C 11 YZ      0.0055611512    -0.0087833805    -0.0034016772    -0.0096106560     0.0038965242
  166  C 12  S      0.0182917659     0.0278420556    -0.0422807729     0.0273312505    -0.0110058608
  167  C 12  S     -0.0208192314    -0.0626403347     0.0473615408    -0.1098146766     0.0821502195
  168  C 12  S      0.0678022883    -0.7464162246     1.0469208189     0.2114260516    -0.0935201978
  169  C 12  X      0.0157906829    -0.0106464777    -0.0527548708    -0.0034587878     0.0105943918
  170  C 12  Y     -0.0166939520    -0.0365490435    -0.0222005531    -0.0195189837    -0.0233893369
  171  C 12  Z      0.0625978861    -0.0537078300    -0.0702744725    -0.0507281787    -0.0022839850
  172  C 12  X      0.3474930818     0.1244953042    -0.4381524929     0.5366219987     0.0507022935
  173  C 12  Y     -0.0610647166    -0.3730941242     0.1549447303    -0.1717619937    -0.4544380811
  174  C 12  Z      0.0953349473    -0.2074443648    -0.1731572363    -0.2323034594    -0.0327719663
  175  C 12 XX     -0.0022574159    -0.0082430784     0.0039307642    -0.0153647502     0.0067561291
  176  C 12 YY      0.0038881722    -0.0007511542    -0.0018305273    -0.0031547318     0.0068675853
  177  C 12 ZZ     -0.0054393813    -0.0049926134     0.0091592557    -0.0027510618    -0.0001270540
  178  C 12 XY      0.0026745635    -0.0011967231    -0.0065421976     0.0090193046     0.0174897860
  179  C 12 XZ     -0.0015052557     0.0068921494     0.0054423810     0.0075272598     0.0008225117
  180  C 12 YZ     -0.0033299356     0.0051038925     0.0040014671     0.0049906738    -0.0002177536
  181  C 13  S     -0.0071605845    -0.0068181138     0.0182613996     0.0047655437     0.0124961686
  182  C 13  S      0.0223899373     0.0070366992    -0.0386100605    -0.0409535904    -0.0040365379
  183  C 13  S     -0.4972044062    -0.1395114442    -0.0080586369    -0.7624542330    -0.6507529199
  184  C 13  X     -0.0058973842    -0.0058728895    -0.0268015565     0.0074360830     0.0339419098
  185  C 13  Y     -0.0205469138     0.0147311768     0.0231871498    -0.0330788964    -0.0624915133
  186  C 13  Z     -0.0402586759     0.0491144955     0.0567078682     0.0300980558     0.0076185293
  187  C 13  X     -0.1163868742    -0.0387944455     0.1860701272    -0.1150338716     0.0319770902
  188  C 13  Y     -0.3597660927     0.0393013548     0.2425878241    -0.4246657739    -0.3891304946
  189  C 13  Z     -0.0904841634     0.1413798838     0.1443417163     0.1249092473     0.0134027100
  190  C 13 XX      0.0002414251     0.0039417002    -0.0004052080    -0.0017008810     0.0001280462
  191  C 13 YY     -0.0000929569    -0.0037822023    -0.0030574936    -0.0074755936     0.0006031134
  192  C 13 ZZ      0.0017971857     0.0010696469    -0.0020396869     0.0004208847    -0.0052813785
  193  C 13 XY      0.0016729564     0.0035837368    -0.0055919374     0.0039709236    -0.0007524207
  194  C 13 XZ     -0.0022707140     0.0006526084     0.0003933975     0.0017527562    -0.0009065757
  195  C 13 YZ      0.0032921837    -0.0024617705    -0.0031327267    -0.0016059072     0.0000247594
  196  C 14  S      0.0098343627    -0.0026613467    -0.0044863756    -0.0066157213    -0.0092991239
  197  C 14  S     -0.0162017964     0.0022058319     0.0082854326     0.0021772357     0.0387717893
  198  C 14  S      0.4766891774     0.0777715913    -0.0972949084     0.7610098151     0.4711930577
  199  C 14  X     -0.0227790265    -0.0231799187     0.0132701573    -0.0308409534    -0.0243338978
  200  C 14  Y      0.0045366025     0.0013716917     0.0003639550     0.0394936998     0.0245431071
  201  C 14  Z      0.0263567684    -0.0460435353    -0.0575535727    -0.0344428002    -0.0086116215
  202  C 14  X     -0.3357560449    -0.0990499495     0.1655593376    -0.3819073333    -0.3132063609
  203  C 14  Y      0.2275241902     0.0471040084    -0.1346769270     0.3306253005     0.2704128426
  204  C 14  Z      0.0813633228    -0.1092021932    -0.1467962830    -0.0684122159    -0.0129676631
  205  C 14 XX     -0.0011422057     0.0019236301    -0.0066303454     0.0002637200     0.0007976288
  206  C 14 YY      0.0034355386    -0.0023642043     0.0048955296     0.0015835179     0.0093891311
  207  C 14 ZZ     -0.0035924465     0.0012232183     0.0027697699     0.0018566815    -0.0015374026
  208  C 14 XY      0.0013703654     0.0014949629    -0.0053456008     0.0027696567     0.0050064618
  209  C 14 XZ      0.0028334019    -0.0029140434    -0.0024436563    -0.0023738922    -0.0000913329
  210  C 14 YZ      0.0007518767     0.0018128560     0.0040854763     0.0009470983     0.0013295549
  211  C 15  S     -0.0241259808     0.0107522704    -0.0173012769    -0.0005327843    -0.0077668758
  212  C 15  S      0.0547212630    -0.0337599913     0.0445152848    -0.0207232469     0.0497223996
  213  C 15  S      0.0247892697    -0.3168682245     0.3219953421    -0.9340142824    -0.1534866685
  214  C 15  X      0.0313009929     0.0251295385    -0.0512516272     0.0154100974     0.0345881424
  215  C 15  Y      0.0050318662    -0.0070269309     0.0184130004     0.0092962374    -0.0276830461
  216  C 15  Z     -0.0133816002     0.0431962048     0.0683341060     0.0221624851     0.0126667820
  217  C 15  X      0.3810401472     0.1861103124    -0.1981228472     0.3707900010     0.1453222320
  218  C 15  Y      0.3267540019    -0.0990480391     0.1626933548     0.1096848147     0.2625012117
  219  C 15  Z     -0.0649399972     0.1198612836     0.1688878382     0.0926755134     0.0433137617
  220  C 15 XX      0.0065002291    -0.0030029087     0.0001267780    -0.0112751455     0.0040695924
  221  C 15 YY      0.0002503142    -0.0031413349     0.0052313855     0.0034363669     0.0051727525
  222  C 15 ZZ      0.0038565560    -0.0008881396     0.0044664035     0.0018996396    -0.0022833745
  223  C 15 XY      0.0036750379    -0.0007493215     0.0049837516     0.0051538698     0.0039985714
  224  C 15 XZ      0.0016876415     0.0011871237     0.0061939563     0.0002087888     0.0041953323
  225  C 15 YZ     -0.0027132861     0.0004609194    -0.0023538901     0.0001263266    -0.0025301511
  226  H 16  S      0.0206451677    -0.0080293825     0.0319210270     0.0471152025     0.0274128171
  227  H 16  S      0.1508262582    -0.3773528727    -0.0987120966    -0.0030199406    -0.1829676314
  228  H 17  S      0.0370714555    -0.0100665255     0.0278352365     0.0645154629     0.0619729392
  229  H 17  S     -0.1058904175     0.4013267071     0.9840891734    -0.6510426173     0.2333948009
  230  H 18  S      0.0476649873     0.0151102102     0.0007158055     0.0796542263     0.1004966129
  231  H 18  S     -0.0691546154    -0.8099848570     0.0180366065    -0.2979269500    -0.1299790950
  232  H 19  S     -0.0316081828    -0.0054741611     0.0237666027     0.0486636167     0.0860519051
  233  H 19  S      0.5231281462     0.1532031543     0.0437298284    -0.0836845008     0.4535480799
  234  H 20  S     -0.0879248499    -0.0053164669     0.1179878899    -0.0287529501     0.0333811672
  235  H 20  S     -0.2449005299    -0.0538315450     0.0453306321     0.1278264349     0.1288707624
  236  H 21  S     -0.0601997757    -0.0104184099    -0.0285591501     0.0165143205    -0.0345112437
  237  H 21  S     -0.2056959660     0.0013446644    -0.0007453127     0.1270807565     0.0879076470
  238  H 22  S      0.0546396071    -0.0179598410    -0.0306164641     0.0046891676     0.1032976761
  239  H 22  S      1.0016483760    -0.2428144099     0.5682491128     0.4460236681     0.5304925188
  240  H 23  S      0.0412493130    -0.0013231410    -0.0740832877    -0.0048167626     0.0801189009
  241  H 23  S      0.3545505563     0.2452816897    -1.0068081836     0.4536610473     0.0003564808
  242  H 24  S     -0.0224975692    -0.0213479002     0.0178798607    -0.0318628556     0.0016112653
  243  H 24  S     -0.2646033983     0.0377628728     0.3796952213    -0.2263128463    -0.2158683086
  244  H 25  S      0.0217306014    -0.0028358713     0.0026691859     0.0050191359    -0.0021671307
  245  H 25  S      0.3096625964     0.0801133892    -0.2050236795     0.2799940160     0.2718824726
  246  H 26  S     -0.0142029307    -0.0015922598    -0.0089230779    -0.0444221491    -0.0001510825
  247  H 26  S     -0.5764017340    -0.0216351157     0.0560768901    -0.1380760769    -0.2438620457

                         76               77               78               79               80
                    0.2804462272     0.2970992607     0.3118280189     0.3263074019     0.3314888897
    1  C  1  S     -0.0769928203    -0.0187975175    -0.0611479991    -0.0026705315     0.0048107301
    2  C  1  S      0.1127777842     0.0239821402     0.1847725424    -0.0056188967     0.0340033336
    3  C  1  S      2.4828585325     0.3942006982     1.4767561557    -0.7767161034    -3.1780542906
    4  C  1  X      0.1265449083    -0.0729588211     0.0504752147     0.0415734685     0.0178861804
    5  C  1  Y      0.0324743797     0.1587411182    -0.0252886425     0.0854928477    -0.0266779971
    6  C  1  Z     -0.0576536058    -0.0115880078    -0.1181783568     0.0418479722     0.0118026674
    7  C  1  X      0.8507696217    -0.3979612421     1.8039086207    -0.8231816501    -1.0023373432
    8  C  1  Y      0.0835826693     1.0715260935    -1.7224792872     0.6274008147     1.4537699172
    9  C  1  Z     -0.2758955254     0.4471904172    -0.6279638867     0.2617878799     0.1540067770
   10  C  1 XX      0.0291630591     0.0314505987     0.0099979244    -0.0048385398    -0.0149036973
   11  C  1 YY     -0.0193759607    -0.0109571079     0.0297537556    -0.0029586548     0.0070014729
   12  C  1 ZZ      0.0212588943    -0.0130604162     0.0010622256     0.0034687399    -0.0007073834
   13  C  1 XY      0.0184836437    -0.0165296009    -0.0141949910     0.0019160002    -0.0026912723
   14  C  1 XZ      0.0022540329     0.0040732145     0.0013640174     0.0038909507     0.0049552790
   15  C  1 YZ      0.0076350654     0.0065992065     0.0072774459     0.0013878898    -0.0087732618
   16  C  2  S      0.0301002449     0.0297816953     0.0487826151    -0.0019205111    -0.0138485370
   17  C  2  S     -0.0909461356    -0.0726259341     0.0010584595    -0.0005100124     0.0793101226
   18  C  2  S      1.0591808273    -1.6709703293    -4.9278228698     1.3481093563    -0.6999993611
   19  C  2  X     -0.1777614438    -0.2295919168     0.0137055637    -0.0355792434    -0.0206445797
   20  C  2  Y      0.2311757432     0.0725256709    -0.0162500782     0.0452656797    -0.0406989048
   21  C  2  Z     -0.1097372552    -0.0322008937     0.0652276638    -0.0125333757     0.0329051118
   22  C  2  X     -0.1935500999    -2.0249433548    -2.1632292911     0.2215748269    -0.4743425909
   23  C  2  Y      1.1071425397    -0.3619324958    -1.4475278183     0.3926126578    -0.3170227592
   24  C  2  Z     -1.1866351499     0.9909130197     2.7273975297    -0.6697717765     0.2939822187
   25  C  2 XX     -0.0009262185     0.0012262868    -0.0071345176     0.0040403472     0.0115492932
   26  C  2 YY      0.0035884131    -0.0097349582     0.0015489425    -0.0006695471    -0.0017109579
   27  C  2 ZZ     -0.0169375895    -0.0089650114    -0.0091670089     0.0024111288     0.0059147581
   28  C  2 XY     -0.0170660320     0.0058293565    -0.0057522973     0.0009604806     0.0092973845
   29  C  2 XZ      0.0018909533    -0.0146016606    -0.0157048831    -0.0000424010    -0.0120287318
   30  C  2 YZ      0.0056081472    -0.0146091897    -0.0145364076    -0.0019192207    -0.0108052043
   31  C  3  S      0.0233874925     0.0722546859    -0.0082693571     0.0192421601     0.0063495432
   32  C  3  S     -0.0292186422    -0.0372970401     0.0375422319    -0.0855366691    -0.0766970130
   33  C  3  S     -0.7462165516    -4.1327262004     1.3873898418    -1.0340107067    -0.2028460932
   34  C  3  X      0.0267900546     0.0217819166     0.0690416665    -0.0336515727    -0.0811042515
   35  C  3  Y     -0.0342193857    -0.1502026339     0.1453829668    -0.0747003686    -0.0612585448
   36  C  3  Z      0.0153281532     0.0769652898     0.1198855912     0.0071307204     0.0268725117
   37  C  3  X      0.0976274603     0.2204336707     0.0789049630     0.1087467080     0.2398464417
   38  C  3  Y      0.4483828170    -1.5885102659     0.7845382406    -0.5472692121    -0.8810128726
   39  C  3  Z      0.6491816571     1.4151351125    -0.3655122742     0.4415293130    -0.0163508844
   40  C  3 XX      0.0074122608    -0.0111634308    -0.0031095237     0.0011475707    -0.0075503145
   41  C  3 YY     -0.0167408055    -0.0075561911     0.0156649958    -0.0169849531     0.0005333052
   42  C  3 ZZ      0.0012855256    -0.0083019566     0.0024421878    -0.0094699597    -0.0135493065
   43  C  3 XY      0.0090946069     0.0107115649     0.0092107581    -0.0015895574    -0.0117212094
   44  C  3 XZ      0.0049240446    -0.0027720364    -0.0020673972     0.0001403746    -0.0039263570
   45  C  3 YZ      0.0172468259    -0.0173933529    -0.0202040492     0.0012018159    -0.0079753972
   46  C  4  S     -0.0140763752    -0.0351053364     0.0216116817    -0.0205148626    -0.0165584772
   47  C  4  S     -0.0101660986     0.0647775045     0.0567002287    -0.0651526077    -0.0429730249
   48  C  4  S      1.1309934252     2.2937582799    -1.1980063574     1.4266394371     1.3881983163
   49  C  4  X      0.0852876893     0.1279102192    -0.0683084053    -0.0029792719    -0.0752656256
   50  C  4  Y     -0.0421122919    -0.0040954960    -0.0136005509     0.0726555712     0.0622795268
   51  C  4  Z      0.1457299614    -0.0401287266     0.0166720771    -0.0207777079    -0.1018669439
   52  C  4  X      0.3912613279     0.4267083749    -0.0781268852     0.1808017659     0.2476480815
   53  C  4  Y      0.4614411177     0.8617683043    -0.7757430196     0.6573446045     0.4862211156
   54  C  4  Z      0.6365601671     0.8034797148     0.6267706081    -0.1218215236    -0.3820432173
   55  C  4 XX      0.0105007277     0.0140118278     0.0073243738    -0.0056853703    -0.0068676898
   56  C  4 YY     -0.0169981287     0.0121877667     0.0147795428    -0.0047575324     0.0085272165
   57  C  4 ZZ      0.0119378340    -0.0014146884    -0.0154249957     0.0015609210    -0.0091329470
   58  C  4 XY     -0.0086093371     0.0182752210     0.0035744450    -0.0008624292     0.0075826319
   59  C  4 XZ     -0.0031419643     0.0038581107    -0.0083489803    -0.0006038795     0.0027996545
   60  C  4 YZ     -0.0069947669    -0.0104497768    -0.0062928436     0.0019266511     0.0015169782
   61  C  5  S      0.0330103048     0.0330385281    -0.0233956740     0.0213882933     0.0036914001
   62  C  5  S     -0.0035730837     0.0011405866    -0.0256479940     0.0218848501     0.1170196275
   63  C  5  S     -1.9743471497    -1.9973213802     1.2279473267    -1.3375892211    -1.1244883003
   64  C  5  X     -0.0420562196    -0.0054125005    -0.0121457761     0.0267184960     0.0438469632
   65  C  5  Y     -0.0607389300    -0.1212674782    -0.1351676373     0.0415741680     0.0117805124
   66  C  5  Z     -0.0640180064    -0.1154614044     0.0018504196    -0.0463011542    -0.0192682345
   67  C  5  X     -0.7879745570    -0.9262694438     0.3718128984    -0.3860327025    -0.2608460772
   68  C  5  Y     -0.6696123406     0.1656960244    -0.8614498112     0.5735683065     0.8051036287
   69  C  5  Z     -0.7855372360    -0.6522211056     0.1157274808    -0.4027182329    -0.2310450257
   70  C  5 XX      0.0042845684     0.0077233387    -0.0146451093     0.0002647293     0.0071898636
   71  C  5 YY     -0.0092916431    -0.0093147121    -0.0014503502     0.0026633376     0.0043868345
[truncated: 882,432 more chars]
