# Supplementary material for: Simulating the Energy Capture Process in Push–Pull Norbornadiene-Quadricyclane Photoswitches
Source: J Phys Chem Lett. 2025 Apr 23;16(17):4315–25. doi: 10.1021/acs.jpclett.5c00634 (PMC12051204; doi:10.1021/acs.jpclett.5c00634)
Supplement: Supplementary file 4 — jz5c00634_si_004.zip [file jz5c00634_si_004.zip › PES_scans/MRSF-TDDFT/Compound_I/input_09.log]

   PyOQP started at 2025-02-01 20:45:31


          ***********************************************************
          *                                                         *
          *             OpenQP: Open Quantum Platform               *
          *                                                         *
          *                Version: 1.0 Aug, 2024                   *
          *                                                         *
          ***********************************************************
          *     The most efficient implementation of MRSF-TDDFT.    *
          ***********************************************************
          *                                                         *
          *   OpenQP was initiated by Prof. Cheol Ho Choi in 2012.  *
          *                                                         *
          *   It has since been developed by:                       *
          *   Dr. Vladimir Mironov                                  *
          *   Dr. Konstantin Komarov                                *
          *   Mr. Igor Gerasimov                                    *
          *   Dr. Hiroya Nakata                                     *
          *   Dr. Mohsen Mazaherifar                                *
          *                                                         *
          *   In 2024, Prof. Jingbai Li at Hoffmann Institute of    *
          *   Advanced Materials began developing PyOQP.            *
          *                                                         *
          ***********************************************************

                     Job Details:
                      Start Time: Sat Feb  1 20:45:31 2025    
                      Host: r21c01b02.bem2.kdm.wcss.pl  
                      Resources Allocated:
                        OpenMP Threads:   12

                    ++++++++++++++++++++++++++++++++++++++++
                      MODULE: apply_basis 
                      Setting up basis set information
                    ++++++++++++++++++++++++++++++++++++++++

     Basis Sets options
     ------------------
     Basis Set File: /home/mkochman/programs/openqp/openqp/share/basis_sets/def2-sv(p).basis
     Number of Shells  =     112     Number of Primitives  =     224
     Number of Basis Set functions  =     247
     Maximum Angluar Momentum =       2


                    ++++++++++++++++++++++++++++++++++++++++
                       MODULE: int1e
                       Computing H, S and T Matrices
                    ++++++++++++++++++++++++++++++++++++++++

                     ================================
                     Cartesian Coordinate in Angstrom
                     ================================
        ATOM     ZNUC           X              Y              Z
      --------------------------------------------------------------
          1      6.0     0.018314020     0.965523540     1.116675240
          2      6.0     0.058344650     2.367625120     0.664576580
          3      6.0    -1.254960230     0.774063880     1.869088150
          4      6.0    -1.886707320     0.644938900     0.491963260
          5      6.0    -1.795438650     1.959862290    -0.031564050
          6      6.0    -1.332629590     2.889217860     1.021646590
          7      6.0    -1.669423630     2.182419340     2.335533110
          8      6.0     0.992737470     3.063446740    -0.096891460
          9      7.0     1.754905000     3.672867730    -0.724340270
         10      6.0     1.014796120    -0.064327830     0.916139980
         11      6.0     2.199600000     0.197710990     0.198515620
         12      6.0     0.843389010    -1.357691250     1.458916120
         13      6.0     1.806250860    -2.336840410     1.288268740
         14      6.0     2.974703830    -2.056045450     0.576915020
         15      6.0     3.165232780    -0.787450320     0.037572120
         16      1.0    -1.341723390    -0.054431260     2.562805210
         17      1.0    -1.965284500    -0.266732310    -0.079246160
         18      1.0    -1.977344990     2.259417060    -1.055500950
         19      1.0    -1.502909450     3.954372150     0.904896640
         20      1.0    -2.731130060     2.228905550     2.590365580
         21      1.0    -1.065380580     2.549696180     3.168172820
         22      1.0     2.369172770     1.174067530    -0.230658090
         23      1.0    -0.052580310    -1.599424890     2.015162890
         24      1.0     1.651778430    -3.322619120     1.713177860
         25      1.0     3.729897160    -2.823716180     0.447246410
         26      1.0     4.070406430    -0.560208010    -0.514451920

 ...... End Of One Electron Integrals ......


                    ++++++++++++++++++++++++++++++++++++++++
                       MODULE: Guess_Huckel
                       Initial guess using Huckel theory
                    ++++++++++++++++++++++++++++++++++++++++

 ...... End of initial orbital guess ......

   Step  CPU time (seconds):      0.000   Wall time (seconds):      0.000
   Total CPU time (seconds):      0.000   Wall time (seconds):      0.000

   ==============================================
      PyQOP: Orbital Guess
   ==============================================

   PyOQP guess type:                   huckel
   PyOQP guess file:                   compute orbitals
   PyOQP guess alpha:                  computed
   PyOQP guess beta:                   computed


   ==============================================
   PyOQP: Entering Electronic Energy Calculation
   ==============================================

   PyOQP natom:                        26
   PyOQP charge:                       0
   PyOQP basis:                        def2-sv(p)
    

   ==============================================
   PyOQP: Normal SCF steps
   ==============================================

   PyOQP method:                       tdhf
   PyOQP hf/functional:                dtcam-vaee
   PyOQP scf type:                     rohf
   PyOQP scf maxit:                    1000
   PyOQP scf multiplicity:             3
   PyOQP scf convergence:              1e-07
   PyOQP scf incremental:              True
   PyOQP diis type:                    cdiis
   PyOQP vdiis/cdiis switch:           0.3
   PyOQP vdiis/vshift switch:          0.003
   PyOQP cdiis/vshift_switch           0.3
   PyOQP vshift:                       0.0
   

                    ++++++++++++++++++++++++++++++++++++++++
                       MODULE: HF_DFT_Energy
                       Computing HF/DFT SCF Energy
                    ++++++++++++++++++++++++++++++++++++++++

     Lebedev grid-based DFT options
     ------------------------------
     XC functional: DTCAM-VAEE
     NRAD  =      96     NLEB  =     302
     THRESH=    0.00E+00
 
 The LibXC 6.2.2 version is used.
 S. Lehtola, C. Steigemann, M. J.T. Oliveira, and M. A.L. Marques.,  SoftwareX 7, 1–5 (2018)
 The libXC interfaces are described in the following article:
 Igor S. Gerasimov, Federico Zahariev, Sarom S. Leang, Anton Tesliuk, Mark S. Gordon, Michael G. Medvedev,
 Introducing LibXC into GAMESS (US),
 Mendeleev Commun., 2021, 31, 302–305
 
 The information about selected functionals:
The CAM version of B3LYP, tuned for excitations and properties exchange-correlation functional will be used with a coefficient   1.00000000E+00.
The functional has been described in the following articles:
[1] K. Okuno, Y. Shigeta, R. Kishi, H. Miyasaka, and M. Nakano.,  J. Photochem. Photobiol., A 235, 29 (2012); DOI: 10.1016/j.jphotochem.2012.03.003
[2] W. Park, A. Lashkaripour, K. Komarov, S. Lee, M. Huix-Rotllant, and C. H. Choi, J. Chem. Theory Comput., ??, ?? (2024); DOI: 10.1021/acs.jctc.4c00640
 
CAM-corrected functional is called
Yanai's notation of CAM parameters is used
The global hybrid part:                  5.00000000E-01
Additional long-range hybrid part:      -2.00000000E-01
Range-saparated factor:                  3.30000000E-01
 
     DFT Threshold         = 0.133E-08
   Step  CPU time (seconds):      0.783   Wall time (seconds):      0.104
   Total CPU time (seconds):      0.783   Wall time (seconds):      0.104

     SCF options
     ------------------
     SCF type = ROHF                 MaxIT =  1000
     MaxDIIS =     5                 Conv =   0.0000001000
     DIIS Type = c-DIIS
     vDIIS_cDIIS_Switch =  0.30000   vDIIS_vshift_Switch =  0.00300
     DIIS Reset Mod =    10          DIIS Reset Conv =   0.00500000
     VShift =  0.00000               VShift_cDIIS_Switch =  0.30000
     MOM =     F                     MOM_Switch =  0.00300


   Direct SCF iterations begin.
   =============================================================================================
    Iter         Energy            Delta E         Int Skip     DIIS Error     Shift     Method
   =============================================================================================
       1    -593.1227495351   -593.1227495351      50238948     0.49703556     0.000     SD
       2    -592.0782294192      1.0445201159      50193819     0.32736755     0.000     C-DIIS
       3    -590.6429838631      1.4352455561      50275928     0.36227556     0.000     C-DIIS
       4    -594.4491901695     -3.8062063064      50454601     0.17417548     0.000     C-DIIS
       5    -594.6285858570     -0.1793956875      50809785     0.06906126     0.000     C-DIIS
       6    -594.7510725575     -0.1224867005      50980989     0.02660935     0.000     C-DIIS
       7    -594.7644217819     -0.0133492244      51750325     0.01078668     0.000     C-DIIS
       8    -594.7668891438     -0.0024673619      52368082     0.00525643     0.000     C-DIIS
       9    -594.7680306708     -0.0011415270      53766409     0.00139665     0.000     C-DIIS
      10    -594.7680696013     -0.0000389305      57806552     0.00085644     0.000     C-DIIS
      11    -594.7680960695     -0.0000264682      59577135     0.00017463     0.000     C-DIIS
      12    -594.7680989691     -0.0000028996      66110481     0.00014895     0.000     C-DIIS
      13    -594.7681004895     -0.0000015204      69371914     0.00007195     0.000     C-DIIS
      14    -594.7681008321     -0.0000003426      69081799     0.00016240     0.000     C-DIIS
      15    -594.7681013316     -0.0000004995      72020015     0.00003555     0.000     C-DIIS
      16    -594.7681016305     -0.0000002989      71010985     0.00002477     0.000     C-DIIS
      17    -594.7681016566     -0.0000000260      77480779     0.00002762     0.000     C-DIIS
      18    -594.7681017173     -0.0000000608      76620966     0.00000598     0.000     C-DIIS
      19    -594.7681017170      0.0000000004      87477247     0.00001022     0.000     C-DIIS
      20    -594.7681017225     -0.0000000055      85930630     0.00000367     0.000     C-DIIS
      21    -594.7681017254     -0.0000000030      87320453     0.00000394     0.000     C-DIIS
      22    -594.7681017231      0.0000000023      93752412     0.00000167     0.000     C-DIIS
      23    -594.7681017256     -0.0000000025      92991594     0.00000100     0.000     C-DIIS
      24    -594.7681017267     -0.0000000011      99297056     0.00000066     0.000     C-DIIS
      25    -594.7681017304     -0.0000000037      96484631     0.00000050     0.000     C-DIIS
      26    -594.7681017326     -0.0000000022     101976710     0.00000082     0.000     C-DIIS
      27    -594.7681017288      0.0000000038     102183700     0.00000022     0.000     C-DIIS
      28    -594.7681017303     -0.0000000015     108819660     0.00000028     0.000     C-DIIS
      29    -594.7681017397     -0.0000000094     119875997     0.00000011     0.000     C-DIIS
      30    -594.7681017537     -0.0000000140     127999213     0.00000012     0.000     C-DIIS
      31    -594.7681017764     -0.0000000227     119719789     0.00000013     0.000     C-DIIS
      32    -594.7681017151      0.0000000613     146238457     0.00000019     0.000     C-DIIS
      33    -594.7681017431     -0.0000000280     125189333     0.00000024     0.000     C-DIIS
      34    -594.7681017572     -0.0000000141     125945883     0.00000031     0.000     C-DIIS
      35    -594.7681017807     -0.0000000235     121863382     0.00000034     0.000     C-DIIS
      36    -594.7681018032     -0.0000000225     133777873     0.00000040     0.000     C-DIIS
      37    -594.7681017970      0.0000000063     110498246     0.00000036     0.000     C-DIIS
      38    -594.7681017838      0.0000000131     112422257     0.00000040     0.000     C-DIIS
      39    -594.7681017556      0.0000000282     117232058     0.00000043     0.000     C-DIIS
      40    -594.7681017778     -0.0000000222     103277058     0.00000030     0.000     C-DIIS
      41    -594.7681018018     -0.0000000241     105433938     0.00000014     0.000     C-DIIS
      42    -594.7681017956      0.0000000063     114796875     0.00000017     0.000     C-DIIS
      43    -594.7681018119     -0.0000000163     117919781     0.00000018     0.000     C-DIIS
      44    -594.7681018103      0.0000000016     122715845     0.00000024     0.000     C-DIIS
      45    -594.7681017969      0.0000000135     114635929     0.00000024     0.000     C-DIIS
      46    -594.7681017871      0.0000000098     123174428     0.00000011     0.000     C-DIIS
      47    -594.7681017672      0.0000000199     128649369     0.00000013     0.000     C-DIIS
      48    -594.7681017425      0.0000000246     125760299     0.00000019     0.000     C-DIIS
      49    -594.7681017500     -0.0000000075     120063588     0.00000024     0.000     C-DIIS
      50    -594.7681017315      0.0000000185     118440884     0.00000015     0.000     C-DIIS
      51    -594.7681017214      0.0000000101     117333545     0.00000017     0.000     C-DIIS
      52    -594.7681016908      0.0000000306     119672367     0.00000014     0.000     C-DIIS
      53    -594.7681016680      0.0000000228     121445859     0.00000014     0.000     C-DIIS
      54    -594.7681016415      0.0000000265     123893031     0.00000021     0.000     C-DIIS
      55    -594.7681016522     -0.0000000108     117797599     0.00000026     0.000     C-DIIS
      56    -594.7681016738     -0.0000000216     119535390     0.00000026     0.000     C-DIIS
      57    -594.7681016558      0.0000000180     117772091     0.00000023     0.000     C-DIIS
      58    -594.7681016701     -0.0000000142     109083059     0.00000011     0.000     C-DIIS
      59    -594.7681016502      0.0000000199     118474972     0.00000007     0.000     C-DIIS
   ----------------------------------------------------------------
          SCF convergence achieved ....

 Final ROHF energy is     -594.7681016502 after  59 iterations


 DFT: XC energy              =       -49.3210596503
 DFT: total electron density =       102.0000015615
 DFT: number of electrons    =       102


          ===============================
          Molecular Orbitals and Energies
          ===============================

   -------------- Alpha Orbitals -------------

                          1                2                3                4                5
                  -14.7907935742   -10.6372104488   -10.6207370222   -10.6185717505   -10.6172122011
    1  C  1  S     -0.0000147148     0.0082365188    -0.0012420002    -0.0016150281     0.0077095901
    2  C  1  S      0.0003084430     0.0001274808     0.0011610041    -0.0007763939     0.0003837207
    3  C  1  S     -0.0011166934     0.0288067705    -0.0270368255     0.0187652021    -0.0132425692
    4  C  1  X      0.0001492550    -0.0001958316     0.0004784871     0.0001326485    -0.0002200794
    5  C  1  Y     -0.0000505589    -0.0008014059    -0.0000785157     0.0000034487     0.0000678500
    6  C  1  Z      0.0000085543     0.0004192287    -0.0001120302    -0.0002035955     0.0000546309
    7  C  1  X     -0.0064136315     0.0021796030     0.0080454101    -0.0012400725     0.0035329936
    8  C  1  Y      0.0068442427    -0.0048637196    -0.0011657534     0.0007471628     0.0027461084
    9  C  1  Z      0.0014854663    -0.0023271144     0.0016176319     0.0000711805    -0.0033253385
   10  C  1 XX     -0.0000372126    -0.0000126136    -0.0003402374    -0.0000049859     0.0003148142
   11  C  1 YY      0.0000211457    -0.0021782285    -0.0001096317    -0.0004076581     0.0002920101
   12  C  1 ZZ     -0.0000151867    -0.0002362644     0.0002665070     0.0000657377     0.0000999237
   13  C  1 XY     -0.0000074365    -0.0002692867     0.0001648805     0.0002648078    -0.0003286148
   14  C  1 XZ      0.0000316863     0.0000347785    -0.0000696335    -0.0000996865    -0.0000081611
   15  C  1 YZ      0.0000167684     0.0006833986    -0.0000539760    -0.0001357842    -0.0001175758
   16  C  2  S      0.0000075776     0.9896373232     0.0010533401     0.0179865182    -0.0089414283
   17  C  2  S      0.0009910448     0.0442712621    -0.0002590876     0.0015704367     0.0014800732
   18  C  2  S      0.0273176750    -0.0312069454     0.0143775039    -0.0884640701     0.0073531141
   19  C  2  X      0.0002559937    -0.0004414131     0.0001033067     0.0013744025     0.0003965309
   20  C  2  Y      0.0002736913    -0.0003302048    -0.0000940672     0.0010659299    -0.0005308911
   21  C  2  Z     -0.0000270199    -0.0011890723     0.0000923418    -0.0017610599    -0.0003327345
   22  C  2  X      0.0163855190     0.0071423560    -0.0005130725    -0.0251456260    -0.0176707205
   23  C  2  Y      0.0112603682     0.0094212810    -0.0016927534    -0.0134668163    -0.0008528322
   24  C  2  Z     -0.0144376396     0.0011955767    -0.0009974814     0.0224346691     0.0116072713
   25  C  2 XX      0.0004011382     0.0019891236    -0.0001997738     0.0016796889    -0.0014251470
   26  C  2 YY      0.0002175170     0.0018133816    -0.0000573581     0.0010538467    -0.0002837963
   27  C  2 ZZ      0.0003221990     0.0011424945     0.0000240029     0.0013410940     0.0000679451
   28  C  2 XY      0.0002165484     0.0008455280    -0.0001729332     0.0012510826     0.0006468983
   29  C  2 XZ     -0.0001860807    -0.0016914651    -0.0000330918    -0.0012969922     0.0003743810
   30  C  2 YZ     -0.0001328031    -0.0012971271    -0.0000063152    -0.0009647118    -0.0000905131
   31  C  3  S     -0.0000101212     0.0009505479    -0.0250889381     0.0032440792     0.0031487807
   32  C  3  S     -0.0005975414    -0.0002688192    -0.0046907045     0.0018243572    -0.0008607839
   33  C  3  S     -0.0009037735    -0.0030979049     0.0186294938    -0.0169088144     0.0084802345
   34  C  3  X     -0.0000893118     0.0000076254    -0.0005638781    -0.0000910957     0.0000738827
   35  C  3  Y     -0.0000585738     0.0001214518    -0.0005078566     0.0001954535     0.0002032838
   36  C  3  Z      0.0001408018    -0.0001492803    -0.0004266978    -0.0001262954    -0.0001953396
   37  C  3  X     -0.0004318025    -0.0023556224     0.0051170252    -0.0027057356     0.0033284236
   38  C  3  Y     -0.0002892193     0.0009979405     0.0089587588    -0.0060267975     0.0003151874
   39  C  3  Z      0.0001693684    -0.0043736495    -0.0060354766     0.0042332400    -0.0059912246
   40  C  3 XX     -0.0000777360    -0.0000755599     0.0000686369     0.0001736751    -0.0000949417
   41  C  3 YY     -0.0000888267     0.0002692327    -0.0005548695     0.0001959640     0.0003342972
   42  C  3 ZZ     -0.0001030782     0.0001735711     0.0013478298     0.0002294225     0.0001265513
   43  C  3 XY     -0.0000469953     0.0002966066     0.0000154892    -0.0001145556     0.0000130978
   44  C  3 XZ     -0.0000343680    -0.0000584049     0.0007081400     0.0001401372     0.0000058976
   45  C  3 YZ      0.0000019584    -0.0004238541     0.0003062086    -0.0000261391    -0.0004932084
   46  C  4  S     -0.0000048944     0.0009567150    -0.9888903175    -0.0012424857    -0.0092389761
   47  C  4  S     -0.0001355722     0.0007694697    -0.0433276082     0.0001829400    -0.0007241378
   48  C  4  S      0.0032691251    -0.0186804373     0.0421252418     0.0009590268    -0.0072305855
   49  C  4  X     -0.0000530492     0.0000962443    -0.0017095081    -0.0000683559    -0.0000018253
   50  C  4  Y      0.0000468463    -0.0000578437    -0.0012336752    -0.0001343650     0.0000263317
   51  C  4  Z     -0.0001015206     0.0001143357    -0.0005228442     0.0003020448     0.0001856019
   52  C  4  X      0.0003516769    -0.0040178689     0.0060901494     0.0000362903    -0.0005086062
   53  C  4  Y      0.0015471466    -0.0053378895     0.0055246251     0.0006326929    -0.0016387930
   54  C  4  Z     -0.0000369553    -0.0010572312    -0.0017016108     0.0013688720    -0.0023839479
   55  C  4 XX     -0.0000428023     0.0001320864     0.0004420652    -0.0001275591    -0.0000123858
   56  C  4 YY     -0.0000067686     0.0001120392    -0.0015707884     0.0000292482     0.0002518405
   57  C  4 ZZ     -0.0000353519     0.0000623458    -0.0009394756     0.0000418530     0.0000536089
   58  C  4 XY      0.0000196041     0.0001664469    -0.0000532718     0.0000171583     0.0001946637
   59  C  4 XZ     -0.0000424543     0.0000172656    -0.0003194797     0.0000604210     0.0000454244
   60  C  4 YZ     -0.0000300830     0.0000096629    -0.0002580002     0.0000618183     0.0002158932
   61  C  5  S      0.0000060102     0.0002121727    -0.0332542754     0.0025104355     0.0368129578
   62  C  5  S      0.0005923711    -0.0014212530    -0.0010668867    -0.0004291034     0.0027142088
   63  C  5  S     -0.0095022455     0.0308956475    -0.0166762360     0.0104864910     0.0307860401
   64  C  5  X      0.0001916211     0.0003825688    -0.0003346754     0.0004021209    -0.0000560434
   65  C  5  Y     -0.0001002724     0.0000917445    -0.0015235360     0.0002597581    -0.0006741751
   66  C  5  Z      0.0000107090     0.0004068108     0.0003373092    -0.0000238360    -0.0004410943
   67  C  5  X     -0.0020334891     0.0073488005    -0.0002955545     0.0030705554     0.0035519410
   68  C  5  Y      0.0002258885    -0.0015721137     0.0046790971     0.0009921160     0.0055950331
   69  C  5  Z     -0.0035290774     0.0078364070    -0.0004879732     0.0023292826     0.0112340144
   70  C  5 XX      0.0001563809     0.0001312790    -0.0000193866     0.0002546231    -0.0001693083
   71  C  5 YY      0.0000433435    -0.0001661834     0.0017404241     0.0000044524    -0.0007914420
   72  C  5 ZZ      0.0000010444     0.0000556160     0.0001604308    -0.0000759452    -0.0006267958
   73  C  5 XY     -0.0000464091     0.0000957000     0.0003410867     0.0001412772    -0.0003865904
   74  C  5 XZ     -0.0000222621     0.0003562183    -0.0000811703     0.0000351728    -0.0004571308
   75  C  5 YZ     -0.0000027108    -0.0002222098    -0.0006682646    -0.0000847957    -0.0010293159
   76  C  6  S     -0.0000133706     0.0084721038    -0.0079142236     0.0074790304     0.9888754204
   77  C  6  S     -0.0005029610     0.0039172128    -0.0001066940     0.0015274023     0.0476586606
   78  C  6  S      0.0126581256    -0.0202203143     0.0040201480    -0.0095634936    -0.0965911075
   79  C  6  X      0.0001641381    -0.0007084056    -0.0000130208     0.0002377904     0.0007164095
   80  C  6  Y     -0.0000088808    -0.0001997607     0.0002033533     0.0001433367    -0.0023288193
   81  C  6  Z     -0.0000527497     0.0002843736     0.0001425019    -0.0004405333    -0.0003299961
   82  C  6  X      0.0002864362     0.0014912724    -0.0023973916    -0.0002131888    -0.0056132088
   83  C  6  Y     -0.0060854805     0.0114288529     0.0006273907     0.0045364044     0.0261963411
   84  C  6  Z      0.0003253732    -0.0000481953     0.0022167779     0.0013229953     0.0007091965
   85  C  6 XX     -0.0001369166    -0.0013392634     0.0000125052     0.0000811135     0.0011049303
   86  C  6 YY     -0.0000714959     0.0002179602    -0.0005720133     0.0000454711     0.0018529751
   87  C  6 ZZ     -0.0000598174     0.0001091656     0.0000691921     0.0003516447     0.0012948261
   88  C  6 XY     -0.0000579753     0.0007733925     0.0000001880     0.0002780500    -0.0000814711
   89  C  6 XZ      0.0000680336     0.0004878717    -0.0000426322     0.0000207513    -0.0000399187
   90  C  6 YZ      0.0000179942    -0.0003781794    -0.0000761380    -0.0000503261    -0.0000244151
   91  C  7  S     -0.0000043976     0.0002641406    -0.0004864496    -0.0000647351     0.0076919116
   92  C  7  S     -0.0001636932    -0.0012958484     0.0011885221    -0.0001307232     0.0007017618
   93  C  7  S     -0.0038042194     0.0147936177    -0.0150234366     0.0085984179     0.0294447363
   94  C  7  X     -0.0000359835     0.0000192980    -0.0001014174    -0.0001976995    -0.0000555240
   95  C  7  Y     -0.0000665813     0.0002085696     0.0002789877    -0.0002608859    -0.0002323514
   96  C  7  Z      0.0001078294    -0.0002715529    -0.0000157608     0.0000044799     0.0004316085
   97  C  7  X      0.0002668147     0.0052803130    -0.0004604671     0.0023669266     0.0023513408
   98  C  7  Y     -0.0001765105    -0.0006541286     0.0029468570    -0.0018997083     0.0021430487
   99  C  7  Z      0.0018509203    -0.0048880520     0.0067097546    -0.0026480003    -0.0103235605
  100  C  7 XX      0.0000087855     0.0001234522     0.0001384309    -0.0001311445     0.0000048866
  101  C  7 YY     -0.0000185911    -0.0003222460     0.0001525002    -0.0000332710    -0.0007083712
  102  C  7 ZZ     -0.0001159417     0.0002225293    -0.0003190751     0.0000871284    -0.0011773995
  103  C  7 XY      0.0000396628    -0.0000722215     0.0000480901    -0.0000248485    -0.0001280790
  104  C  7 XZ     -0.0000452674    -0.0004047139     0.0000599152     0.0000929208     0.0003437594
  105  C  7 YZ      0.0000043068     0.0001156336    -0.0004221779     0.0001840631     0.0009380978
  106  C  8  S      0.0001835204     0.0176077326     0.0010315890    -0.9893482869     0.0073804245
  107  C  8  S      0.0023351503     0.0014081771     0.0003099459    -0.0487170234    -0.0007843755
  108  C  8  S     -0.0014190383     0.0121957061    -0.0025984703     0.0409828574     0.0079868986
  109  C  8  X     -0.0014738039     0.0013870785     0.0000861204     0.0000160988     0.0001677075
  110  C  8  Y     -0.0010514734     0.0010098796     0.0000504674     0.0000587996    -0.0002860604
  111  C  8  Z      0.0012323808    -0.0012974572     0.0000840500    -0.0001069400     0.0000019433
  112  C  8  X      0.0300090955     0.0084745012     0.0024524875    -0.0568598840    -0.0118539644
  113  C  8  Y      0.0228663306     0.0056421185     0.0022225606    -0.0457259529    -0.0092611565
  114  C  8  Z     -0.0241749870    -0.0091027467    -0.0022206210     0.0459503863     0.0088421633
  115  C  8 XX     -0.0002542126    -0.0015855194     0.0000197241    -0.0022196881    -0.0000789600
  116  C  8 YY      0.0001833991    -0.0006887337     0.0000268032    -0.0010110307     0.0000198471
  117  C  8 ZZ      0.0001536136    -0.0011518414     0.0000991585    -0.0013910936    -0.0003086681
  118  C  8 XY     -0.0010809729    -0.0013769557    -0.0000218021    -0.0026926996    -0.0000054991
  119  C  8 XZ      0.0010657214     0.0018159075    -0.0000624026     0.0028735038    -0.0000672794
  120  C  8 YZ      0.0008446650     0.0012873606    -0.0000277399     0.0022326753    -0.0001997606
  121  N  9  S     -0.9881656293    -0.0000395563    -0.0000012975    -0.0005020313     0.0000166891
  122  N  9  S      0.0464307224     0.0019453872     0.0001117281    -0.0006309653    -0.0006088306
  123  N  9  S     -0.0553214123    -0.0185262472    -0.0026223489     0.0689488877     0.0123962686
  124  N  9  X      0.0026793980     0.0008015753     0.0000045389     0.0012679936    -0.0000303194
  125  N  9  Y      0.0021886441     0.0006152197    -0.0000078854     0.0010592711    -0.0000205799
  126  N  9  Z     -0.0022317437    -0.0005023439     0.0000189946    -0.0009923597     0.0000817076
  127  N  9  X      0.0095276428     0.0039676247     0.0005604174    -0.0153174527    -0.0020442883
  128  N  9  Y      0.0080340749     0.0031754743     0.0003614027    -0.0120543080    -0.0017695899
  129  N  9  Z     -0.0080343305    -0.0023382034    -0.0002955681     0.0129293623     0.0020901837
  130  N  9 XX     -0.0029242193     0.0006542344    -0.0000003527    -0.0004768149    -0.0001537209
  131  N  9 YY     -0.0031966325     0.0006164825     0.0000197831    -0.0007135172    -0.0001054025
  132  N  9 ZZ     -0.0031372929     0.0006102029     0.0000467017    -0.0006737786    -0.0000867420
  133  N  9 XY      0.0005868097     0.0002387093    -0.0000308904     0.0006297460     0.0000589610
  134  N  9 XZ     -0.0006154823    -0.0002887584     0.0000137549    -0.0006517821    -0.0000272169
  135  N  9 YZ     -0.0004653432    -0.0002529738     0.0000055108    -0.0005263994    -0.0000533922
  136  C 10  S     -0.0000075703    -0.0002199309     0.0007610369     0.0004401630    -0.0000894312
  137  C 10  S      0.0003584108    -0.0002758109     0.0002235304     0.0000568690    -0.0002314839
  138  C 10  S      0.0044153452    -0.0109232821    -0.0010312397    -0.0016859640     0.0028291605
  139  C 10  X     -0.0000220937    -0.0001915999    -0.0003603897    -0.0000414161     0.0001438154
  140  C 10  Y      0.0000101846    -0.0002250951    -0.0000292257     0.0000239380    -0.0001629503
  141  C 10  Z      0.0000019709     0.0002546785    -0.0000605425     0.0000038730    -0.0000991093
  142  C 10  X     -0.0038688644     0.0101755673    -0.0014940968     0.0042919107    -0.0045324410
  143  C 10  Y      0.0044143223    -0.0024855442     0.0028055804     0.0029819422     0.0000831371
  144  C 10  Z      0.0005976021    -0.0041773244    -0.0005635458    -0.0032346151     0.0028271701
  145  C 10 XX      0.0000758315     0.0000529176     0.0003054315     0.0001146027    -0.0001454890
  146  C 10 YY      0.0000729886    -0.0001948992     0.0000264577     0.0001465271    -0.0001189549
  147  C 10 ZZ      0.0000383552    -0.0000398366     0.0001695012     0.0000624491    -0.0000926462
  148  C 10 XY     -0.0000504435     0.0000390162    -0.0001286074     0.0000481622     0.0000249379
  149  C 10 XZ     -0.0000091125    -0.0001703829     0.0000063617    -0.0000856632     0.0000058329
  150  C 10 YZ      0.0000191299     0.0000641550    -0.0000427786    -0.0000839124    -0.0000063243
  151  C 11  S     -0.0000075480    -0.0003266604    -0.0001402044     0.0000504924     0.0001335612
  152  C 11  S      0.0002913280    -0.0005164182    -0.0001216388    -0.0000581201     0.0002222462
  153  C 11  S      0.0006755279    -0.0061262194     0.0018213509     0.0009252428     0.0006030169
  154  C 11  X     -0.0000262899     0.0002634338     0.0001338245    -0.0001658389     0.0000344706
  155  C 11  Y      0.0001925735    -0.0001886766     0.0000163565     0.0003056679    -0.0000673741
  156  C 11  Z     -0.0000562412    -0.0000655563     0.0000283936    -0.0000049389    -0.0000048120
  157  C 11  X      0.0000732664     0.0002109276    -0.0001180947     0.0059909470    -0.0026531277
  158  C 11  Y     -0.0024805300     0.0053376318    -0.0013259205    -0.0041965151    -0.0001924750
  159  C 11  Z      0.0008149292    -0.0020783707     0.0001054629    -0.0017650126     0.0013608081
  160  C 11 XX      0.0000445246    -0.0002250359    -0.0000770845     0.0000190388     0.0000529732
  161  C 11 YY      0.0001232463    -0.0001449404    -0.0000456774     0.0001285754    -0.0000026948
  162  C 11 ZZ      0.0000602300    -0.0001370483    -0.0000585042     0.0000052747     0.0000260502
  163  C 11 XY      0.0000129745     0.0000867944     0.0000253004    -0.0001859690     0.0001002339
  164  C 11 XZ      0.0000008615     0.0000291701     0.0000391389     0.0001080648    -0.0000478324
  165  C 11 YZ     -0.0000340789    -0.0000261363    -0.0000293621     0.0000772298    -0.0000347179
  166  C 12  S     -0.0000080266     0.0000190409     0.0000903003     0.0001607630    -0.0000956191
  167  C 12  S      0.0000866120    -0.0001257893    -0.0001200963     0.0002701608    -0.0001800193
  168  C 12  S      0.0012549944     0.0044508267     0.0052606870     0.0023621626    -0.0000483863
  169  C 12  X      0.0000403528    -0.0000584382    -0.0000624078     0.0000128948     0.0000171098
  170  C 12  Y     -0.0000131339     0.0001318785     0.0000821082     0.0000306193     0.0000101970
  171  C 12  Z     -0.0000183023    -0.0000078933    -0.0000617298    -0.0000368150    -0.0000352297
  172  C 12  X      0.0007064020    -0.0014246631     0.0013654100    -0.0010727414     0.0009583619
  173  C 12  Y      0.0009304418     0.0021667291     0.0005241370     0.0025962049    -0.0020066915
  174  C 12  Z     -0.0007047769    -0.0001124533    -0.0007555607    -0.0003015712     0.0001378761
  175  C 12 XX      0.0000103380    -0.0000389828     0.0000306464     0.0000291522    -0.0000091716
  176  C 12 YY     -0.0000044421     0.0001536797     0.0000314403     0.0000411700    -0.0000683005
  177  C 12 ZZ     -0.0000001970     0.0000010918    -0.0000596728     0.0000563316    -0.0000265359
  178  C 12 XY      0.0000356379    -0.0000676949    -0.0001065716    -0.0000154212     0.0000140023
  179  C 12 XZ     -0.0000405283     0.0000381151    -0.0000037059     0.0000318383    -0.0000558122
  180  C 12 YZ     -0.0000298347    -0.0000238228    -0.0000040859     0.0000172194    -0.0000226226
  181  C 13  S     -0.0000056309     0.0000218455     0.0000021454     0.0000182218    -0.0000185082
  182  C 13  S     -0.0000040088     0.0002152281     0.0000781862     0.0000789230    -0.0000599757
  183  C 13  S     -0.0003970617     0.0002846293    -0.0034004387    -0.0009004572    -0.0008994148
  184  C 13  X      0.0000094515     0.0000369893     0.0000503712    -0.0000108749     0.0000205914
  185  C 13  Y     -0.0000049875     0.0000193038    -0.0000211831     0.0000194345    -0.0000178816
  186  C 13  Z     -0.0000016731    -0.0000198325    -0.0000001347     0.0000020647     0.0000093931
  187  C 13  X     -0.0003703613    -0.0003647715     0.0000128244    -0.0017403943     0.0010291456
  188  C 13  Y     -0.0000510816    -0.0004450221    -0.0013663524     0.0000341468    -0.0002389095
  189  C 13  Z      0.0002081023     0.0003695340     0.0003838942     0.0008879452    -0.0004928377
  190  C 13 XX     -0.0000049078     0.0000195355    -0.0000196726    -0.0000044404    -0.0000131335
  191  C 13 YY      0.0000168966     0.0000022584    -0.0000125645     0.0000164130    -0.0000015945
  192  C 13 ZZ     -0.0000207401     0.0000598364     0.0000120195     0.0000153116    -0.0000122733
  193  C 13 XY     -0.0000125857     0.0000290900     0.0000389880    -0.0000076272    -0.0000023103
  194  C 13 XZ     -0.0000121570     0.0000159825     0.0000190757     0.0000244929    -0.0000056279
  195  C 13 YZ     -0.0000133632     0.0000132371    -0.0000132868     0.0000056243    -0.0000103092
  196  C 14  S     -0.0000037294     0.0000140589     0.0000011405    -0.0000500344     0.0000099213
  197  C 14  S      0.0000164710     0.0000614512    -0.0000454193    -0.0001066980     0.0000030813
  198  C 14  S      0.0013558886    -0.0009587600     0.0023791736     0.0018204700    -0.0000184947
  199  C 14  X      0.0000083513    -0.0000491548    -0.0000074928     0.0000238703     0.0000022007
  200  C 14  Y      0.0000099342    -0.0000081459    -0.0000116688     0.0000326431    -0.0000211169
  201  C 14  Z     -0.0000071655     0.0000364782     0.0000072992    -0.0000218476     0.0000108643
  202  C 14  X     -0.0001511810     0.0003169482    -0.0007599897    -0.0018018935     0.0005766212
  203  C 14  Y      0.0003301851    -0.0005841931     0.0007463373    -0.0004071820     0.0005191941
  204  C 14  Z     -0.0000322233     0.0000134506     0.0001072467     0.0010721940    -0.0004795960
  205  C 14 XX     -0.0000021753     0.0000247025    -0.0000069510     0.0000002131    -0.0000066784
  206  C 14 YY      0.0000173734     0.0000072112    -0.0000045407    -0.0000168319     0.0000016641
  207  C 14 ZZ     -0.0000096867     0.0000216882     0.0000003307     0.0000020071    -0.0000096373
  208  C 14 XY      0.0000017922    -0.0000023267    -0.0000035532     0.0000079995    -0.0000010205
  209  C 14 XZ     -0.0000109756     0.0000022179    -0.0000151670    -0.0000055535    -0.0000051134
  210  C 14 YZ     -0.0000153205     0.0000063240    -0.0000132243    -0.0000008977    -0.0000070168
  211  C 15  S     -0.0000061189     0.0000276657     0.0000131926    -0.0001892597     0.0000508920
  212  C 15  S     -0.0001196539    -0.0000112511    -0.0000018427    -0.0000630355    -0.0000234077
  213  C 15  S     -0.0016201808     0.0051029669    -0.0022364896    -0.0063961141     0.0011815301
  214  C 15  X      0.0000586966    -0.0000777265    -0.0000222390     0.0000641514     0.0000075991
  215  C 15  Y     -0.0000762539     0.0000734074     0.0000016989    -0.0000691825     0.0000159597
  216  C 15  Z     -0.0000006221     0.0000153600    -0.0000238221    -0.0000143223    -0.0000006614
  217  C 15  X      0.0005261034    -0.0021404965     0.0008476935     0.0028828818    -0.0006617401
  218  C 15  Y      0.0005095545     0.0005684786     0.0002658168    -0.0031514929     0.0013747429
  219  C 15  Z     -0.0004579180     0.0009467984    -0.0002791672    -0.0003633186    -0.0001355413
  220  C 15 XX     -0.0000331253     0.0000804153    -0.0000036393    -0.0000887665     0.0000110635
  221  C 15 YY     -0.0000398489     0.0000399024     0.0000085630    -0.0000729242     0.0000221529
  222  C 15 ZZ     -0.0000493803    -0.0000012889     0.0000111412     0.0000368850    -0.0000334785
  223  C 15 XY      0.0000003140    -0.0000913694    -0.0000158850     0.0001092586    -0.0000335703
  224  C 15 XZ     -0.0000146530    -0.0000145079    -0.0000200814     0.0000459982    -0.0000187814
  225  C 15 YZ     -0.0000065581     0.0000365024     0.0000155449    -0.0000024614    -0.0000043997
  226  H 16  S      0.0000213410     0.0005100890     0.0009081751    -0.0003028559    -0.0000482070
  227  H 16  S     -0.0001460249     0.0021591455     0.0016689085    -0.0008396857     0.0014574972
  228  H 17  S      0.0001013869     0.0001671776     0.0022040387     0.0001592015    -0.0001829077
  229  H 17  S     -0.0000126653     0.0004615182    -0.0083806803     0.0003488274     0.0001317333
  230  H 18  S      0.0000092174    -0.0005037174     0.0006747855     0.0000106525     0.0000542238
  231  H 18  S     -0.0005186193    -0.0008788855     0.0015000971    -0.0006679611    -0.0002162861
  232  H 19  S      0.0003750693    -0.0006858720    -0.0002586877     0.0002559457    -0.0028037593
  233  H 19  S      0.0000575269    -0.0014322184    -0.0010970008    -0.0003183077     0.0067525269
  234  H 20  S      0.0001255847     0.0001384927     0.0009013641     0.0002198780    -0.0007422200
  235  H 20  S      0.0004208065     0.0008399485     0.0003314203     0.0000083429    -0.0010981089
  236  H 21  S     -0.0000025181    -0.0009934227    -0.0000559463    -0.0005914096    -0.0004435128
  237  H 21  S     -0.0004583501    -0.0009936422    -0.0007836220     0.0005318408    -0.0005431275
  238  H 22  S      0.0000775756    -0.0006288560     0.0000886921     0.0001724702     0.0000180879
  239  H 22  S      0.0006803354    -0.0031123507     0.0002560724     0.0003048486     0.0013495014
  240  H 23  S      0.0000678908    -0.0001568680     0.0001960630    -0.0001359873     0.0000998959
  241  H 23  S      0.0004071508    -0.0012147452    -0.0005296285    -0.0001562921    -0.0006438536
  242  H 24  S     -0.0000163085    -0.0001105835    -0.0000882358    -0.0000381904     0.0000282393
  243  H 24  S      0.0000312635    -0.0002136459    -0.0000259100    -0.0001137792     0.0002397654
  244  H 25  S     -0.0000133493    -0.0000542669     0.0000679895     0.0000964987    -0.0000150169
  245  H 25  S     -0.0000055746    -0.0001315044     0.0000891003     0.0001038931     0.0000014013
  246  H 26  S     -0.0000733106     0.0000639331    -0.0000502180    -0.0000514959     0.0000086808
  247  H 26  S     -0.0000817525     0.0002980535    -0.0000544551    -0.0000169905    -0.0000892216

                          6                7                8                9               10
                  -10.6135991859   -10.6131200460   -10.6110107135   -10.5978560114   -10.5953532803
    1  C  1  S     -0.5392145586     0.8298581261     0.0065229624     0.0007425486     0.0124388954
    2  C  1  S     -0.0251596834     0.0361837613     0.0007554971     0.0001856916     0.0009280314
    3  C  1  S     -0.0065848082    -0.0393838076    -0.0035168193     0.0052797813    -0.0154576467
    4  C  1  X      0.0001781562    -0.0008910905     0.0001775569     0.0000365675     0.0002870209
    5  C  1  Y     -0.0000978029     0.0000577409    -0.0000098131     0.0000464553    -0.0006995207
    6  C  1  Z      0.0008742262    -0.0000967426    -0.0000437764    -0.0000118201    -0.0000247628
    7  C  1  X      0.0031995187    -0.0012500747     0.0020562924     0.0017785443     0.0301092308
    8  C  1  Y      0.0014650124     0.0032782709    -0.0017533679     0.0025103539    -0.0292248030
    9  C  1  Z     -0.0079111830     0.0026357910    -0.0001395244    -0.0032467356    -0.0079653572
   10  C  1 XX      0.0000930348     0.0020816709    -0.0003661993    -0.0001441651     0.0014753528
   11  C  1 YY     -0.0013087642     0.0018903639    -0.0001373281    -0.0000823684     0.0013056307
   12  C  1 ZZ      0.0001108261     0.0005054036    -0.0000512294    -0.0000380607     0.0001989220
   13  C  1 XY      0.0009555392    -0.0008169607     0.0003617582     0.0001114635    -0.0014759625
   14  C  1 XZ     -0.0002580832    -0.0012118806    -0.0002236202     0.0003232556    -0.0002483979
   15  C  1 YZ     -0.0000548012    -0.0003015492     0.0001398386    -0.0002060014     0.0003578678
   16  C  2  S      0.0053700403    -0.0065354910    -0.0002408138     0.0001710120    -0.0003379386
   17  C  2  S      0.0004120179    -0.0001015498     0.0010581466     0.0008654066     0.0009157302
   18  C  2  S     -0.0003148267     0.0431158864    -0.0225549037    -0.0018843309    -0.0125511374
   19  C  2  X      0.0001089794    -0.0004532161     0.0005779994    -0.0001519584     0.0006794058
   20  C  2  Y     -0.0006869553     0.0009647188     0.0000133928    -0.0001297158    -0.0001280647
   21  C  2  Z      0.0000055791     0.0000981145    -0.0002322592     0.0000849789    -0.0004763894
   22  C  2  X      0.0024237148     0.0183352246     0.0018820690     0.0086117407    -0.0334286726
   23  C  2  Y      0.0025020725     0.0110320608    -0.0037737579     0.0068762734    -0.0211811881
   24  C  2  Z      0.0004708507    -0.0154247127     0.0066119629    -0.0069213384     0.0268884277
   25  C  2 XX     -0.0001881084    -0.0001280424    -0.0004231396    -0.0001000547     0.0000316764
   26  C  2 YY      0.0010947165    -0.0019749941     0.0001211139     0.0000644969     0.0000304884
   27  C  2 ZZ      0.0001450714    -0.0002102318    -0.0000522564    -0.0000627326     0.0000909928
   28  C  2 XY     -0.0001985711    -0.0000444685    -0.0002344890     0.0000854145    -0.0000996521
   29  C  2 XZ      0.0002047533    -0.0000368825     0.0001171030     0.0003199386     0.0001680237
   30  C  2 YZ     -0.0004954956     0.0007817241     0.0002030283     0.0000867963     0.0000794450
   31  C  3  S     -0.8293747247    -0.5393651400     0.0088607972     0.0091717920     0.0004045153
   32  C  3  S     -0.0415531458    -0.0233672173     0.0000719908    -0.0012599015    -0.0003652235
   33  C  3  S      0.0827850241     0.0309244880     0.0126436809    -0.0030913071     0.0340090697
   34  C  3  X      0.0001345224    -0.0012668281     0.0001215816    -0.0002853975     0.0006206521
   35  C  3  Y     -0.0011301286    -0.0006946332    -0.0002340360     0.0005600015    -0.0002586954
   36  C  3  Z      0.0015701241     0.0012480955     0.0002738592     0.0004896099    -0.0002986709
   37  C  3  X      0.0020155279     0.0018236247    -0.0014894560     0.0015380653     0.0024011314
   38  C  3  Y      0.0148104298     0.0024035496     0.0026537247     0.0001645663     0.0124308655
   39  C  3  Z     -0.0181527856    -0.0011997559    -0.0004799726    -0.0060643395    -0.0098899932
   40  C  3 XX     -0.0003121594    -0.0016945264    -0.0001362202     0.0001922857    -0.0002185547
   41  C  3 YY     -0.0016145769    -0.0004019732    -0.0002890336     0.0015106003    -0.0000188605
   42  C  3 ZZ     -0.0011157858    -0.0012747283    -0.0004598041     0.0001466897     0.0000938833
   43  C  3 XY      0.0002317063    -0.0003789694    -0.0000261163    -0.0006015703     0.0003628881
   44  C  3 XZ     -0.0005409427     0.0010305117    -0.0001248672    -0.0001939104     0.0001187467
   45  C  3 YZ      0.0003120952     0.0002248367     0.0004172722     0.0006797727     0.0000167591
   46  C  4  S      0.0221953119     0.0128510252     0.0329169203     0.0001623667    -0.0007745563
   47  C  4  S      0.0002638461    -0.0012278330     0.0016678802     0.0008723133     0.0007972316
   48  C  4  S     -0.0342929340     0.0035374484    -0.0224712614    -0.0060004889    -0.0200465043
   49  C  4  X     -0.0000381919     0.0003205147     0.0001025877     0.0000494469     0.0007030907
   50  C  4  Y     -0.0001770427     0.0000769973     0.0015181023     0.0000720745    -0.0000799403
   51  C  4  Z      0.0002555658     0.0006690159    -0.0007886781    -0.0001989194    -0.0000990050
   52  C  4  X     -0.0073019464     0.0032787542    -0.0017984374    -0.0016949805    -0.0032901941
   53  C  4  Y     -0.0040026471     0.0007490480    -0.0066060621    -0.0033293132    -0.0071303931
   54  C  4  Z     -0.0098285691    -0.0024207777     0.0006160934    -0.0024360003    -0.0036167364
   55  C  4 XX      0.0001683035     0.0002425216    -0.0000181462     0.0002391690     0.0005791424
   56  C  4 YY     -0.0000703922     0.0000573961     0.0016903082    -0.0001071583     0.0000026489
   57  C  4 ZZ      0.0012930650     0.0007125268     0.0003146060    -0.0001226597    -0.0000443438
   58  C  4 XY     -0.0000030637     0.0001105067    -0.0000013741    -0.0000135988     0.0000404073
   59  C  4 XZ      0.0004977270     0.0005957027     0.0001126664    -0.0001054676    -0.0000414131
   60  C  4 YZ     -0.0001437343     0.0001358232    -0.0008781335    -0.0003074225    -0.0000900372
   61  C  5  S     -0.0100655682     0.0009436581    -0.9884527353     0.0006285184     0.0002414984
   62  C  5  S     -0.0003788676     0.0000731922    -0.0436543310     0.0004539307    -0.0010380103
   63  C  5  S      0.0107887313    -0.0048131912     0.0498649215    -0.0005670797     0.0217345602
   64  C  5  X     -0.0002701926     0.0003125215    -0.0013185623     0.0001120207    -0.0001889839
   65  C  5  Y      0.0000380132     0.0000162751     0.0004006652    -0.0002432019    -0.0000017904
   66  C  5  Z     -0.0004628825    -0.0000134523    -0.0017065997    -0.0001491912    -0.0000448256
   67  C  5  X      0.0010599628    -0.0009439663     0.0054762372    -0.0002879054     0.0031855773
   68  C  5  Y     -0.0002332172     0.0006795332    -0.0048140029    -0.0003380564    -0.0034626203
   69  C  5  Z      0.0020776555    -0.0005765444     0.0075227629    -0.0027344357     0.0082404540
   70  C  5 XX     -0.0002163954     0.0003411391     0.0003965546     0.0002622593    -0.0002549188
   71  C  5 YY     -0.0002044570     0.0000247553    -0.0013522161     0.0000600596    -0.0000075853
   72  C  5 ZZ     -0.0006155810    -0.0001135944    -0.0015492196    -0.0004791615    -0.0001755846
   73  C  5 XY      0.0002486775    -0.0002108595    -0.0002570162    -0.0001137312    -0.0001329749
   74  C  5 XZ     -0.0004002940     0.0002004439    -0.0003502686     0.0000691192     0.0000993013
   75  C  5 YZ      0.0003249742    -0.0000164743     0.0002996610    -0.0000252455    -0.0000575452
   76  C  6  S      0.0074883168    -0.0046642603     0.0372943726     0.0079175158    -0.0001904560
   77  C  6  S      0.0009015204     0.0004787246    -0.0009901323    -0.0011356839     0.0006062311
   78  C  6  S      0.0004268510    -0.0001406338     0.0028557993    -0.0016269157    -0.0291739127
   79  C  6  X     -0.0000484213     0.0003534898    -0.0006853721    -0.0001244387    -0.0004076363
   80  C  6  Y      0.0004114071    -0.0002240792    -0.0003374182    -0.0001634683     0.0001400194
   81  C  6  Z      0.0000379895     0.0000317781    -0.0008101798     0.0008136748     0.0002853198
   82  C  6  X     -0.0004719535    -0.0006656002     0.0054967181     0.0028476388    -0.0046749774
   83  C  6  Y      0.0031003534    -0.0031147564    -0.0030953764    -0.0056494953     0.0125532598
   84  C  6  Z      0.0028662822     0.0001340781     0.0013520756    -0.0029439857    -0.0009356404
   85  C  6 XX      0.0000529248     0.0001839105     0.0000263686     0.0001326467     0.0000109770
   86  C  6 YY     -0.0008845861     0.0002672319     0.0003487522     0.0003180255     0.0000335171
   87  C  6 ZZ      0.0002119501     0.0000359695     0.0009235671     0.0014668539     0.0000765108
   88  C  6 XY      0.0002219204    -0.0003739153     0.0004789679     0.0001440764     0.0002419764
   89  C  6 XZ     -0.0000987921     0.0001711693     0.0003214666    -0.0003995148    -0.0001603435
   90  C  6 YZ      0.0001769708     0.0000641543     0.0012120835    -0.0008577722    -0.0000281131
   91  C  7  S     -0.0077932604    -0.0042732736    -0.0002680256    -0.9895855295     0.0020851247
   92  C  7  S     -0.0002688458    -0.0013413470     0.0011446345    -0.0440600382     0.0000068323
   93  C  7  S     -0.0271197838    -0.0048399011    -0.0115642103     0.0447857742    -0.0024127064
   94  C  7  X      0.0001096495     0.0001250763    -0.0001438781    -0.0005705262    -0.0001711068
   95  C  7  Y     -0.0002547179    -0.0005315510    -0.0000139581     0.0004467033     0.0005520816
   96  C  7  Z      0.0000237189    -0.0001786229     0.0002333710     0.0013131721    -0.0001553919
   97  C  7  X     -0.0048590641     0.0024189145    -0.0006040315     0.0016382511     0.0010320193
   98  C  7  Y      0.0068198331     0.0027799278     0.0034097645    -0.0011035653     0.0042008861
   99  C  7  Z      0.0061352044    -0.0000226943     0.0047946144    -0.0023005687    -0.0004639831
  100  C  7 XX     -0.0000215771     0.0001614918     0.0001015469    -0.0005539148    -0.0000409136
  101  C  7 YY      0.0015366619     0.0007856044     0.0001438279    -0.0004296088    -0.0001503799
  102  C  7 ZZ     -0.0000419898     0.0001923091    -0.0005201150    -0.0007936685     0.0000727466
  103  C  7 XY     -0.0003188691    -0.0003574309    -0.0000126073     0.0000345305    -0.0000777252
  104  C  7 XZ      0.0000140612    -0.0004653144     0.0001771898     0.0000976667     0.0000344755
  105  C  7 YZ      0.0000964967     0.0004300705    -0.0002554475    -0.0001500040    -0.0001409589
  106  C  8  S     -0.0017247577    -0.0032548598    -0.0022555981     0.0001648495    -0.0004601972
  107  C  8  S      0.0004354171     0.0011322296    -0.0002781942     0.0000610724    -0.0007093781
  108  C  8  S     -0.0007989006    -0.0244406816     0.0068096447    -0.0067249101     0.0287342475
  109  C  8  X     -0.0000037237     0.0000778055    -0.0003615597     0.0000499973    -0.0002190871
  110  C  8  Y     -0.0000736124     0.0002498373    -0.0001532205     0.0000081907    -0.0004989637
  111  C  8  Z     -0.0000027642    -0.0000196394    -0.0000163454    -0.0001469659     0.0002169309
  112  C  8  X      0.0022531268     0.0220035171    -0.0068791583     0.0059090085    -0.0262355184
  113  C  8  Y      0.0022321240     0.0161187373    -0.0044757576     0.0046333591    -0.0194718057
  114  C  8  Z     -0.0028575053    -0.0177596842     0.0044919280    -0.0044238143     0.0212107296
  115  C  8 XX      0.0000927298     0.0002983130     0.0002680836     0.0000277497     0.0000583598
  116  C  8 YY      0.0000860442     0.0002460010     0.0001915787     0.0000309840     0.0000874748
  117  C  8 ZZ      0.0000511244     0.0002127411     0.0000245121     0.0000046924     0.0000286909
  118  C  8 XY      0.0000138690    -0.0000441374     0.0001598764     0.0000781514     0.0001370196
  119  C  8 XZ      0.0000969104    -0.0001830105    -0.0001495657    -0.0000169720    -0.0000516927
  120  C  8 YZ      0.0000049129    -0.0000592302     0.0000112560    -0.0000124126    -0.0001017413
  121  N  9  S     -0.0000061005    -0.0000125013     0.0000057024    -0.0000030545     0.0000181640
  122  N  9  S      0.0002233957     0.0006672869    -0.0003018706     0.0001926967    -0.0009396986
  123  N  9  S     -0.0036168721    -0.0191831807     0.0057824913    -0.0051833618     0.0234143340
  124  N  9  X      0.0000300142    -0.0000025453    -0.0000968876     0.0000009257    -0.0001288686
  125  N  9  Y      0.0000005937     0.0000059136    -0.0000714058    -0.0000213067    -0.0001034216
  126  N  9  Z      0.0000264022     0.0000144252     0.0000893727    -0.0000316057     0.0001008869
  127  N  9  X      0.0008629801     0.0032184318    -0.0009052938     0.0008793905    -0.0039909054
  128  N  9  Y      0.0004999933     0.0029350178    -0.0008880914     0.0006288010    -0.0035031399
  129  N  9  Z     -0.0003275171    -0.0026793336     0.0009453424    -0.0009344935     0.0033360712
  130  N  9 XX      0.0000096870     0.0001106000    -0.0000950223     0.0000365041    -0.0002133225
  131  N  9 YY      0.0000684171     0.0000637641    -0.0000891161     0.0000563570    -0.0001709704
  132  N  9 ZZ      0.0000613152     0.0001254394    -0.0000955777     0.0000127283    -0.0002026241
  133  N  9 XY     -0.0000204236    -0.0001223692    -0.0000064598    -0.0000129286     0.0000641259
  134  N  9 XZ      0.0000219945     0.0000694485     0.0000302138     0.0000413598    -0.0000164228
  135  N  9 YZ     -0.0000021349     0.0000988180     0.0000114336     0.0000248712    -0.0000467470
  136  C 10  S     -0.0069906038     0.0099837400    -0.0002212805    -0.0020524578    -0.9894391876
  137  C 10  S      0.0000186215    -0.0005527561    -0.0003799245    -0.0002038401    -0.0413732384
  138  C 10  S     -0.0078967514     0.0344785771    -0.0014646241     0.0001061427     0.0060598104
  139  C 10  X     -0.0004950565     0.0006718246     0.0001189820     0.0000440584     0.0000952908
  140  C 10  Y      0.0003906436    -0.0008145064    -0.0000249164     0.0000842667    -0.0000689947
  141  C 10  Z      0.0002293214    -0.0001301397     0.0000674068    -0.0001468550     0.0000296070
  142  C 10  X     -0.0061031881     0.0056092205    -0.0012318818    -0.0005801866     0.0152802052
  143  C 10  Y      0.0069569103    -0.0053719247     0.0008906279    -0.0030007422    -0.0161653568
  144  C 10  Z      0.0023646655    -0.0019977622    -0.0004296849     0.0021737576    -0.0028067518
  145  C 10 XX      0.0007063799    -0.0010740271    -0.0000178934    -0.0000351454    -0.0016450698
  146  C 10 YY      0.0007732341    -0.0012888879    -0.0000419226     0.0000692101    -0.0020017695
  147  C 10 ZZ      0.0002244944    -0.0002588057    -0.0000963985    -0.0000068532     0.0000524036
  148  C 10 XY     -0.0007241457     0.0010840085    -0.0001011708    -0.0000385089     0.0008107728
  149  C 10 XZ     -0.0002795425     0.0002802332     0.0000262894    -0.0000110215     0.0012733869
  150  C 10 YZ      0.0003522166    -0.0002535304     0.0000121617     0.0000102788     0.0006749582
  151  C 11  S     -0.0001930626     0.0002058157    -0.0000052974     0.0001135671    -0.0142833643
  152  C 11  S      0.0002586951    -0.0000722812     0.0000233523     0.0001061283     0.0003622390
  153  C 11  S      0.0101060904    -0.0199860243     0.0001861338     0.0023651361    -0.0161738227
  154  C 11  X     -0.0001532793     0.0001721864     0.0000264497    -0.0001047649    -0.0015033244
  155  C 11  Y      0.0000858374    -0.0002975174    -0.0000114846     0.0000532396    -0.0002605764
  156  C 11  Z     -0.0000083268     0.0000442705     0.0000222029     0.0000571399     0.0008612819
  157  C 11  X      0.0015813962     0.0012784973    -0.0004751073    -0.0001178041    -0.0006017394
  158  C 11  Y     -0.0066187809     0.0105408420    -0.0004158220    -0.0005046850     0.0028053821
  159  C 11  Z      0.0013491881    -0.0042467618     0.0004879249    -0.0000709758    -0.0005019677
  160  C 11 XX     -0.0000753118     0.0000497220     0.0000040382     0.0000875222     0.0017227506
  161  C 11 YY      0.0000263835     0.0000958669    -0.0000324729     0.0000424643     0.0001521150
  162  C 11 ZZ      0.0000007266     0.0000416591     0.0000487079     0.0000043990     0.0006583612
  163  C 11 XY      0.0000225283     0.0000071764     0.0000314072    -0.0000312653     0.0002650418
  164  C 11 XZ      0.0001166708    -0.0000654050    -0.0000329659     0.0000074536    -0.0010971354
  165  C 11 YZ      0.0000563737    -0.0000679237    -0.0000327761     0.0000403535    -0.0001721023
  166  C 12  S      0.0000122401     0.0006377090    -0.0000517158    -0.0004279937    -0.0194883504
  167  C 12  S      0.0001587493     0.0002513602    -0.0000415514    -0.0001574361    -0.0001010783
  168  C 12  S      0.0142292063    -0.0198651948     0.0010416633    -0.0032873853    -0.0143514295
  169  C 12  X     -0.0003484741     0.0000669915     0.0000112485     0.0000525824     0.0001968483
  170  C 12  Y      0.0003269521    -0.0000956514    -0.0000156538    -0.0000880849     0.0016674962
  171  C 12  Z      0.0001042960    -0.0001123233     0.0000265500    -0.0000215218    -0.0006267912
  172  C 12  X      0.0096679886    -0.0073860154     0.0008347817    -0.0011802081    -0.0028613987
  173  C 12  Y     -0.0034063998    -0.0016090906     0.0005120569    -0.0010256744    -0.0003479229
  174  C 12  Z     -0.0043163350     0.0051069607    -0.0004913597     0.0008298327     0.0015106814
  175  C 12 XX      0.0000826679     0.0001713533    -0.0000018964    -0.0000495251     0.0001217183
  176  C 12 YY      0.0000304283     0.0002184021     0.0000374766    -0.0000790376     0.0020035163
  177  C 12 ZZ      0.0001256716     0.0000776510    -0.0000205181     0.0000060939     0.0003530386
  178  C 12 XY     -0.0001474471    -0.0000334979     0.0000505703     0.0000174703     0.0001476021
  179  C 12 XZ      0.0000061974    -0.0000207100    -0.0000027879    -0.0000109129    -0.0000933224
  180  C 12 YZ      0.0000933671    -0.0000123788    -0.0000170348    -0.0000089215    -0.0008569534
  181  C 13  S     -0.0002739425     0.0001459190     0.0000142646    -0.0000237513    -0.0013292820
  182  C 13  S     -0.0000488225    -0.0000171819     0.0000035268    -0.0000490612     0.0005655719
  183  C 13  S     -0.0157587770     0.0149678769    -0.0005247420     0.0013912873     0.0035057359
  184  C 13  X      0.0001207280    -0.0000846408    -0.0000076516    -0.0000281007     0.0001725735
  185  C 13  Y     -0.0001205300     0.0000882846    -0.0000018072     0.0000265016    -0.0000006541
  186  C 13  Z     -0.0000014108     0.0000288674    -0.0000160708     0.0000257733    -0.0001047040
  187  C 13  X      0.0022643423     0.0002932703    -0.0000200814     0.0000609840    -0.0025674548
  188  C 13  Y     -0.0063938949     0.0056698717    -0.0003319040     0.0007088053    -0.0007485512
  189  C 13  Z      0.0010559956    -0.0023731009     0.0001596381    -0.0002858358     0.0017178299
  190  C 13 XX     -0.0000830182     0.0000190010     0.0000123588     0.0000035264    -0.0001367880
  191  C 13 YY     -0.0001230147     0.0000034365     0.0000018314     0.0000168432    -0.0002275750
  192  C 13 ZZ      0.0000524056    -0.0000175898    -0.0000058405    -0.0000038694     0.0000895310
  193  C 13 XY      0.0001312983    -0.0000077893     0.0000010874    -0.0000284134     0.0001342437
  194  C 13 XZ      0.0000212370    -0.0000010854    -0.0000040902    -0.0000008152     0.0001476183
  195  C 13 YZ      0.0000014385    -0.0000284483     0.0000028299     0.0000029674     0.0001123076
  196  C 14  S     -0.0001388947     0.0000885393     0.0000061760    -0.0000248862     0.0005723370
  197  C 14  S     -0.0002744029     0.0001807647     0.0000173860    -0.0000160160     0.0005929107
  198  C 14  S      0.0082461464    -0.0125575556     0.0003203918    -0.0004209189     0.0026733099
  199  C 14  X      0.0000030454    -0.0000115177    -0.0000053314     0.0000181539    -0.0002111391
  200  C 14  Y     -0.0000489725    -0.0000037686    -0.0000066681     0.0000167564     0.0002010952
  201  C 14  Z      0.0000309341    -0.0000002623     0.0000011169    -0.0000054966     0.0000373218
  202  C 14  X     -0.0025165275     0.0036436024    -0.0000129486     0.0000853554     0.0005464336
  203  C 14  Y      0.0032336435    -0.0035107374     0.0000714150    -0.0000167158    -0.0003878749
  204  C 14  Z      0.0001691524    -0.0005839151    -0.0000249371    -0.0000788553    -0.0001529080
  205  C 14 XX     -0.0000288198     0.0000077697     0.0000010570    -0.0000061320     0.0001531403
  206  C 14 YY     -0.0000297174     0.0000086346    -0.0000006201    -0.0000000718     0.0001413498
  207  C 14 ZZ     -0.0000305145     0.0000192991     0.0000022640     0.0000025825     0.0002247003
  208  C 14 XY      0.0000343815    -0.0000520058     0.0000009748    -0.0000020192     0.0000742620
  209  C 14 XZ     -0.0000131798     0.0000256004    -0.0000001588     0.0000049564     0.0000349879
  210  C 14 YZ     -0.0000219014     0.0000363755    -0.0000003124    -0.0000025967     0.0000089438
  211  C 15  S     -0.0001708520     0.0002068880    -0.0000004200    -0.0000238886    -0.0010242077
  212  C 15  S     -0.0001283289     0.0000247929    -0.0000333136     0.0000535772     0.0005316337
  213  C 15  S     -0.0113916759     0.0159469903     0.0000997622    -0.0010837733     0.0043470077
  214  C 15  X      0.0000874038    -0.0001350902    -0.0000069199     0.0000145651     0.0000205181
  215  C 15  Y     -0.0000248101     0.0001183234     0.0000007134    -0.0000234221    -0.0001779102
  216  C 15  Z      0.0000010466     0.0000166166    -0.0000201839     0.0000053267     0.0000531064
  217  C 15  X      0.0035475272    -0.0060634685    -0.0000500215     0.0005374398     0.0003225892
  218  C 15  Y     -0.0002215444    -0.0004944781     0.0002458242    -0.0002875535     0.0033809673
  219  C 15  Z     -0.0018562940     0.0033197069    -0.0000093822    -0.0000971372    -0.0014058345
  220  C 15 XX     -0.0000269538     0.0000672538     0.0000001234    -0.0000184231    -0.0002076334
  221  C 15 YY     -0.0000527667     0.0000208871     0.0000047816    -0.0000079961    -0.0001647375
  222  C 15 ZZ     -0.0000164363    -0.0000020978    -0.0000059014     0.0000181814     0.0000638197
  223  C 15 XY      0.0000384862    -0.0000493472    -0.0000177923     0.0000359433     0.0001205106
  224  C 15 XZ      0.0000174497    -0.0000365534    -0.0000089793     0.0000070250     0.0001935670
  225  C 15 YZ      0.0000081298     0.0000108807    -0.0000048253     0.0000044531     0.0000661361
  226  H 16  S      0.0023241347     0.0009380310    -0.0001696130     0.0008144884     0.0009056393
  227  H 16  S     -0.0056372822    -0.0055517159    -0.0012884272     0.0022769230     0.0014919333
  228  H 17  S      0.0004304513    -0.0006969833     0.0000593214    -0.0002836973    -0.0000507284
  229  H 17  S      0.0011830949    -0.0005246976     0.0010152664    -0.0010656100    -0.0009422948
  230  H 18  S      0.0000463031     0.0000888951     0.0028095009    -0.0004010561     0.0004776893
  231  H 18  S     -0.0009408868     0.0001203826    -0.0074790275    -0.0010704850     0.0005287252
  232  H 19  S     -0.0002609872     0.0003573313     0.0003481934     0.0010006746    -0.0004646829
  233  H 19  S     -0.0016370996     0.0012474501     0.0011267613     0.0025077799    -0.0011809435
  234  H 20  S      0.0002479576     0.0004277239     0.0007099400     0.0011176511     0.0003031453
  235  H 20  S      0.0003471468     0.0013344750     0.0004279904    -0.0083190487     0.0006938855
  236  H 21  S      0.0009265413    -0.0003856023    -0.0000365726     0.0009589018    -0.0002746257
  237  H 21  S      0.0008208294    -0.0007348559    -0.0004138399    -0.0088735848    -0.0002507572
  238  H 22  S      0.0007035321    -0.0009990915     0.0000049202     0.0000742307    -0.0000178139
  239  H 22  S      0.0009615768    -0.0024202382     0.0006218421    -0.0002556545     0.0023991000
  240  H 23  S      0.0009693198    -0.0008173422     0.0000581728    -0.0001613421     0.0000307889
  241  H 23  S      0.0021377537    -0.0000304046     0.0006632344    -0.0004963700     0.0008090623
  242  H 24  S     -0.0002282567     0.0003373892    -0.0000236673     0.0000517379    -0.0004834700
  243  H 24  S     -0.0003709285     0.0003127376    -0.0001010124     0.0001159353    -0.0012528652
  244  H 25  S      0.0002925289    -0.0002654923    -0.0000070706     0.0000083038    -0.0002699992
  245  H 25  S      0.0003478520    -0.0002217549    -0.0000052247     0.0000080398    -0.0006367064
  246  H 26  S     -0.0001095138     0.0003627054     0.0000052332    -0.0000200418    -0.0004829196
  247  H 26  S     -0.0000638119     0.0006147491    -0.0000387962    -0.0000283071    -0.0014377271

                         11               12               13               14               15
                  -10.5801115491   -10.5793681436   -10.5769584247   -10.5749320770   -10.5738120993
    1  C  1  S     -0.0003917323     0.0000113622     0.0003006154     0.0000914623     0.0000319246
    2  C  1  S      0.0003471437     0.0000799765    -0.0003502834    -0.0000426982     0.0002101604
    3  C  1  S     -0.0069690135    -0.0151899470    -0.0009248535    -0.0030238650     0.0131305701
    4  C  1  X      0.0004830265     0.0002401175    -0.0002367692    -0.0000631730     0.0000334789
    5  C  1  Y     -0.0000805573     0.0001574152     0.0001901289     0.0000319210     0.0004857852
    6  C  1  Z     -0.0002771842    -0.0002498380     0.0000621891     0.0000307169    -0.0001601358
    7  C  1  X     -0.0183687773    -0.0114124668     0.0028305110     0.0014699923     0.0036612546
    8  C  1  Y      0.0011676622    -0.0002605496    -0.0072220257     0.0002755016    -0.0223953075
    9  C  1  Z      0.0100382149     0.0068754574     0.0006956323    -0.0009668807     0.0053721736
   10  C  1 XX      0.0000111023     0.0000469877    -0.0001398711    -0.0000165786    -0.0001625409
   11  C  1 YY      0.0003122001     0.0001220547     0.0000261489    -0.0000488363    -0.0000391287
   12  C  1 ZZ      0.0000756586     0.0000135697    -0.0001175887    -0.0000034797    -0.0000574884
   13  C  1 XY      0.0000780380    -0.0000148613    -0.0000514138     0.0000097150    -0.0000306018
   14  C  1 XZ      0.0000067571    -0.0000469552     0.0000492020     0.0000035635     0.0001184972
   15  C  1 YZ     -0.0001097838    -0.0000239721    -0.0000256499     0.0000062804     0.0000479074
   16  C  2  S     -0.0000335419    -0.0000135473    -0.0000181301     0.0000184063    -0.0003261258
   17  C  2  S     -0.0001666556    -0.0003590325     0.0001642389    -0.0000545828     0.0002933084
   18  C  2  S      0.0094800622     0.0070914659    -0.0024848467    -0.0010008852     0.0068718269
   19  C  2  X     -0.0000267695     0.0000260420     0.0000732329    -0.0000190692     0.0003933240
   20  C  2  Y     -0.0000874944    -0.0000341300    -0.0000321746     0.0000336262    -0.0002772377
   21  C  2  Z      0.0001307240     0.0000633440    -0.0000355589    -0.0000127841    -0.0000004108
   22  C  2  X      0.0086166941     0.0031067808    -0.0050444413    -0.0010436765    -0.0066252603
   23  C  2  Y     -0.0009549667    -0.0045521873    -0.0049122529    -0.0007784244    -0.0093459367
   24  C  2  Z     -0.0050466747    -0.0009236081     0.0045070349     0.0009258452     0.0058608293
   25  C  2 XX     -0.0000678130    -0.0001113620    -0.0000524336    -0.0000216893     0.0000818107
   26  C  2 YY      0.0000623701     0.0001097511     0.0000847997     0.0000019881     0.0002783149
   27  C  2 ZZ     -0.0000771225    -0.0001268837     0.0000070276    -0.0000156723     0.0000349537
   28  C  2 XY     -0.0001363289    -0.0001058409    -0.0000069226     0.0000096193    -0.0000633335
   29  C  2 XZ      0.0000258756     0.0000417060     0.0000621191     0.0000013936     0.0000243027
   30  C  2 YZ      0.0000635609     0.0000179081    -0.0000091111    -0.0000135431    -0.0000385565
   31  C  3  S      0.0001179115     0.0003643711     0.0000399140     0.0000486469     0.0000602814
   32  C  3  S      0.0004417011     0.0000773838    -0.0001158338    -0.0001801294     0.0002748203
   33  C  3  S     -0.0181536050    -0.0097730586     0.0022201310     0.0029123562    -0.0058885354
   34  C  3  X     -0.0003537580    -0.0003369990     0.0000248360     0.0000097711    -0.0000922929
   35  C  3  Y      0.0001047487     0.0002465556     0.0000225612     0.0000222515     0.0000588648
   36  C  3  Z     -0.0000278774    -0.0000104325    -0.0000139893     0.0000148763     0.0000271828
   37  C  3  X     -0.0040085588    -0.0009003881    -0.0001787890     0.0009333654    -0.0038075889
   38  C  3  Y     -0.0035956611    -0.0034148545     0.0014723375    -0.0000406732     0.0043344210
   39  C  3  Z      0.0070177583     0.0042500268    -0.0008873748    -0.0011214248     0.0010104301
   40  C  3 XX     -0.0001151058    -0.0001025576    -0.0000146885     0.0000036575    -0.0001410487
   41  C  3 YY      0.0000938940    -0.0000384357    -0.0000221299    -0.0000553886     0.0001251629
   42  C  3 ZZ     -0.0001103961    -0.0000943678     0.0000133295    -0.0000008821     0.0000125058
   43  C  3 XY     -0.0000924301     0.0000166169     0.0000786134     0.0000117549     0.0002161239
   44  C  3 XZ      0.0000815380    -0.0000069072    -0.0000214139    -0.0000201574     0.0000416538
   45  C  3 YZ      0.0000189087    -0.0000570128    -0.0000177184    -0.0000102275    -0.0000588815
   46  C  4  S      0.0000477786     0.0000516050     0.0000026612    -0.0000087726     0.0001463232
   47  C  4  S     -0.0001773606    -0.0002100620     0.0000666241     0.0000265007    -0.0000468544
   48  C  4  S      0.0069548908     0.0052303663    -0.0022016801    -0.0010739260    -0.0008663382
   49  C  4  X     -0.0001894637    -0.0001440588     0.0000266968     0.0000286349    -0.0001273288
   50  C  4  Y      0.0000161864     0.0000100856     0.0000075361    -0.0000055719     0.0000827717
   51  C  4  Z      0.0001060988     0.0000386701    -0.0000102164    -0.0000187306     0.0000068367
   52  C  4  X      0.0015357299     0.0014375836    -0.0003234278    -0.0002557315     0.0002944147
   53  C  4  Y      0.0015035770     0.0017534366    -0.0008312830    -0.0000902191    -0.0014335248
   54  C  4  Z      0.0022225168     0.0017174508    -0.0002995275    -0.0003711496     0.0004262701
   55  C  4 XX     -0.0001879427    -0.0000878497     0.0000218544     0.0000312741    -0.0001276905
   56  C  4 YY      0.0000021805    -0.0000209399    -0.0000120494    -0.0000077464    -0.0000234223
   57  C  4 ZZ      0.0000717112     0.0000653662    -0.0000020254    -0.0000080014     0.0000082531
   58  C  4 XY      0.0000217760     0.0000778996     0.0000254186     0.0000016122     0.0001015476
   59  C  4 XZ      0.0000406502     0.0000184781    -0.0000158856    -0.0000232798     0.0000331377
   60  C  4 YZ      0.0000446273     0.0000748908    -0.0000023627     0.0000019388     0.0000014981
   61  C  5  S     -0.0000236104    -0.0000471935    -0.0000013116    -0.0000051484     0.0000067394
   62  C  5  S      0.0001101284     0.0000792296    -0.0001288590    -0.0000117649    -0.0000902492
   63  C  5  S     -0.0055371656    -0.0038716460     0.0019930505     0.0007703214     0.0004255711
   64  C  5  X      0.0000063280    -0.0000140452    -0.0000184272    -0.0000010563    -0.0000611552
   65  C  5  Y      0.0000412913     0.0000451501    -0.0000026392     0.0000015989    -0.0000329458
   66  C  5  Z     -0.0000306697    -0.0000157957    -0.0000267903     0.0000046329    -0.0000656064
   67  C  5  X     -0.0010882203    -0.0007988713     0.0001785793     0.0001633912    -0.0005594443
   68  C  5  Y     -0.0002987007    -0.0000373738    -0.0006769616     0.0000093760    -0.0013725460
   69  C  5  Z     -0.0016795633    -0.0010498624     0.0008381114     0.0002854062     0.0007630887
   70  C  5 XX     -0.0000124149    -0.0000331934    -0.0000274260     0.0000008431    -0.0000838025
   71  C  5 YY     -0.0000153393     0.0000069299    -0.0000018509     0.0000047536     0.0000190024
   72  C  5 ZZ      0.0000175843     0.0000100816    -0.0000331133    -0.0000045788    -0.0000278706
   73  C  5 XY      0.0000037328    -0.0000122562    -0.0000219028    -0.0000060031    -0.0000346628
   74  C  5 XZ     -0.0000427164    -0.0000439251    -0.0000148477    -0.0000013465    -0.0000133578
   75  C  5 YZ     -0.0000139821     0.0000006798    -0.0000071435     0.0000043350    -0.0000332467
   76  C  6  S      0.0000795067     0.0000613832     0.0000702784    -0.0000026490     0.0001281508
   77  C  6  S     -0.0004292262    -0.0002947040    -0.0001927518     0.0000501559    -0.0004894862
   78  C  6  S      0.0092436047     0.0045127081    -0.0018802046    -0.0011779555    -0.0008743347
   79  C  6  X      0.0000478093    -0.0000406140    -0.0000868205    -0.0000106911    -0.0001621300
   80  C  6  Y     -0.0000173784    -0.0000093921     0.0000408804    -0.0000009008     0.0000902110
   81  C  6  Z     -0.0000001616    -0.0000042774     0.0000392289    -0.0000028219     0.0001065481
   82  C  6  X      0.0016566887     0.0011778753    -0.0001275726    -0.0000219379    -0.0006864839
   83  C  6  Y     -0.0027787775    -0.0005983121     0.0013748846     0.0006670072     0.0006217444
   84  C  6  Z     -0.0007875558    -0.0008443544    -0.0005063550    -0.0000505024    -0.0008456594
   85  C  6 XX     -0.0000338474    -0.0000072967    -0.0000109172     0.0000180019    -0.0001266512
   86  C  6 YY      0.0000000970     0.0000020283    -0.0000269628    -0.0000050432    -0.0000059473
   87  C  6 ZZ     -0.0000641955    -0.0000464597    -0.0000292968     0.0000063693    -0.0000836843
   88  C  6 XY     -0.0000023777     0.0000261308     0.0000339158     0.0000051782     0.0000665258
   89  C  6 XZ      0.0000177264    -0.0000099694    -0.0000435775    -0.0000095583    -0.0000338060
   90  C  6 YZ      0.0000050181     0.0000014651     0.0000066544     0.0000028806    -0.0000115977
   91  C  7  S     -0.0002824863    -0.0002594929     0.0000179133     0.0000301277    -0.0001403833
   92  C  7  S      0.0002939529     0.0001745414     0.0000188500    -0.0000577478     0.0001731550
   93  C  7  S      0.0002542979     0.0017315952    -0.0003257863     0.0005461462    -0.0023760717
   94  C  7  X      0.0000537818     0.0000638108    -0.0000104080    -0.0000059467     0.0000258647
   95  C  7  Y     -0.0001588653    -0.0001195056     0.0000439419     0.0000180030     0.0000173641
   96  C  7  Z     -0.0000475579    -0.0000502831    -0.0000117542     0.0000064304    -0.0000520290
   97  C  7  X     -0.0002843097    -0.0005279744    -0.0000815200    -0.0000391672     0.0001377731
   98  C  7  Y     -0.0007563069    -0.0008960084     0.0004215653    -0.0000711584     0.0011826746
   99  C  7  Z     -0.0000256792    -0.0005927447    -0.0000172892    -0.0001804004     0.0007257748
  100  C  7 XX      0.0000420124     0.0000300632    -0.0000046444    -0.0000101012     0.0000272402
  101  C  7 YY      0.0000484671     0.0000857181     0.0000091852     0.0000076355     0.0000041959
  102  C  7 ZZ      0.0000641333     0.0000514476     0.0000101873    -0.0000077298     0.0000313872
  103  C  7 XY     -0.0000066435    -0.0000179569    -0.0000286087    -0.0000000309    -0.0000831552
  104  C  7 XZ      0.0000377555     0.0000144852     0.0000209672    -0.0000038069     0.0000372607
  105  C  7 YZ      0.0000682222     0.0000660013    -0.0000222301    -0.0000057597    -0.0000321638
  106  C  8  S      0.0001137465     0.0001073229     0.0002067188     0.0000190728    -0.0000488784
  107  C  8  S     -0.0000597658    -0.0001943000    -0.0003554409    -0.0001022418    -0.0003623763
  108  C  8  S     -0.0057854568    -0.0012472599     0.0069873821     0.0011099960     0.0058461264
  109  C  8  X      0.0000157497    -0.0000235101    -0.0001042297    -0.0000170567    -0.0001513350
  110  C  8  Y      0.0002152076     0.0001520368     0.0001389557    -0.0000022467    -0.0001460915
  111  C  8  Z     -0.0000561749    -0.0000179790     0.0000060875     0.0000086258     0.0001478494
  112  C  8  X      0.0046929926     0.0003887161    -0.0040458151    -0.0010640946    -0.0047075336
  113  C  8  Y      0.0039772675     0.0008864749    -0.0038708818    -0.0008783966    -0.0029764576
  114  C  8  Z     -0.0038776876    -0.0003404648     0.0036030264     0.0008728684     0.0039697740
  115  C  8 XX      0.0000221277     0.0000194755    -0.0000085401    -0.0000120741    -0.0000283028
  116  C  8 YY     -0.0000488095    -0.0000569648    -0.0000359385    -0.0000115457     0.0001172046
  117  C  8 ZZ     -0.0000678660    -0.0000641573    -0.0000785002    -0.0000253280    -0.0000225755
  118  C  8 XY     -0.0000703626    -0.0000523487     0.0000162290    -0.0000043956    -0.0000562959
  119  C  8 XZ     -0.0000931001    -0.0000978295    -0.0000861446    -0.0000074074    -0.0000303004
  120  C  8 YZ      0.0000148452     0.0000058798    -0.0000436978    -0.0000025895    -0.0000462004
  121  N  9  S     -0.0000049165    -0.0000005582     0.0000002767     0.0000019571     0.0000167175
  122  N  9  S      0.0002197292     0.0000295520    -0.0000522116    -0.0000713082    -0.0005075663
  123  N  9  S     -0.0045310137    -0.0004809899     0.0029174906     0.0011560063     0.0053886571
  124  N  9  X      0.0000055096    -0.0000075189    -0.0000143821     0.0000015268     0.0001154826
  125  N  9  Y      0.0000275079    -0.0000007278     0.0000020996    -0.0000121736    -0.0002397809
  126  N  9  Z     -0.0000158789    -0.0000047217     0.0000040916     0.0000038509    -0.0000049708
  127  N  9  X      0.0007223005     0.0000604741    -0.0005226368    -0.0001865746    -0.0003296918
  128  N  9  Y      0.0007212674     0.0000266891    -0.0002009921    -0.0002085894    -0.0018005244
  129  N  9  Z     -0.0006601904    -0.0001022872     0.0003347486     0.0001774822     0.0006510375
  130  N  9 XX      0.0000681369     0.0000197093     0.0000139014    -0.0000179690    -0.0002321308
  131  N  9 YY      0.0000326650    -0.0000001202    -0.0000147459    -0.0000166845    -0.0000676978
  132  N  9 ZZ      0.0000664014     0.0000154709    -0.0000053657    -0.0000229364    -0.0002466083
  133  N  9 XY     -0.0000124291     0.0000022281    -0.0000174350     0.0000049890     0.0000197518
  134  N  9 XZ      0.0000076271     0.0000006945    -0.0000013711    -0.0000090695    -0.0000345215
  135  N  9 YZ      0.0000216190     0.0000069457     0.0000167211    -0.0000076265    -0.0000900014
  136  C 10  S     -0.0143537287    -0.0135030808     0.0026638846    -0.0014039891     0.0142499109
  137  C 10  S     -0.0014068305    -0.0010833060     0.0005163395     0.0001236055     0.0016304608
  138  C 10  S      0.0150996980     0.0231586246     0.0001399478     0.0037702810    -0.0275254315
  139  C 10  X     -0.0002012199     0.0002030666    -0.0000514324     0.0001354121     0.0009513962
  140  C 10  Y      0.0005347288     0.0008654795    -0.0003531629    -0.0001356201     0.0001790753
  141  C 10  Z     -0.0001091315    -0.0004448487     0.0001613047    -0.0000192507    -0.0005796916
  142  C 10  X      0.0043617260    -0.0010152799     0.0081505896    -0.0013266043     0.0221177366
  143  C 10  Y      0.0217531966     0.0135160370     0.0044112890    -0.0011757557     0.0018963815
  144  C 10  Z     -0.0097308800    -0.0040682182    -0.0059109726     0.0011281807    -0.0125690050
  145  C 10 XX      0.0001076487    -0.0001913363    -0.0000479443     0.0000773666     0.0017412046
  146  C 10 YY     -0.0011311623    -0.0016534201    -0.0001898310     0.0001689964     0.0001466027
  147  C 10 ZZ     -0.0002530990    -0.0003758820     0.0000152159     0.0001063075     0.0007103753
  148  C 10 XY     -0.0003742196    -0.0002862947     0.0001640197     0.0000410928     0.0005901107
  149  C 10 XZ      0.0000667683     0.0002111831    -0.0000256474    -0.0000194758    -0.0012094073
  150  C 10 YZ      0.0006656693     0.0008169969    -0.0000035979    -0.0000586549    -0.0003536472
  151  C 11  S     -0.0028276532     0.0004316199    -0.1117147018     0.0461199663    -0.9821952606
  152  C 11  S     -0.0009526857     0.0000284242    -0.0032153597     0.0020947750    -0.0413647019
  153  C 11  S     -0.0136601084    -0.0071103712    -0.0150601506     0.0066089342     0.0193737142
  154  C 11  X      0.0000547170    -0.0001009944     0.0013087885    -0.0005365661     0.0003442902
  155  C 11  Y      0.0000342737    -0.0001578740    -0.0012252597     0.0003337581     0.0009403422
  156  C 11  Z     -0.0000384943     0.0001129517    -0.0002572827     0.0001637324    -0.0005284834
  157  C 11  X      0.0073453128     0.0066944601     0.0055354881     0.0032010546     0.0062555946
  158  C 11  Y     -0.0039718626    -0.0032428042     0.0010633405    -0.0006875160     0.0035260910
  159  C 11  Z     -0.0025269262    -0.0024299091    -0.0032788149    -0.0014337758    -0.0044618771
  160  C 11 XX     -0.0002259156     0.0001316871     0.0008969309    -0.0003512798    -0.0016558635
  161  C 11 YY      0.0001003935     0.0002245746     0.0009490826    -0.0003842703    -0.0009211982
  162  C 11 ZZ     -0.0001083330     0.0000862043     0.0000996296    -0.0000762976     0.0003523748
  163  C 11 XY      0.0001633648     0.0000513714    -0.0010300263     0.0002577963     0.0007734610
  164  C 11 XZ     -0.0000197029    -0.0000805747    -0.0001165072     0.0001071245     0.0014106185
  165  C 11 YZ     -0.0001870109    -0.0001058735     0.0001961370     0.0000085474     0.0004154034
  166  C 12  S      0.6771412620     0.7214763623    -0.0097055771    -0.0028473990    -0.0004326211
  167  C 12  S      0.0272377151     0.0312378151     0.0002143948     0.0000860758     0.0004796905
  168  C 12  S      0.0019740374    -0.0252608281     0.0083849622     0.0043088284     0.0121213107
  169  C 12  X     -0.0005215301     0.0014727891     0.0000337117    -0.0002617717    -0.0000936054
  170  C 12  Y      0.0013549150    -0.0005118212     0.0001922433     0.0003868020    -0.0001017433
  171  C 12  Z     -0.0002416886    -0.0006613867    -0.0000718349     0.0000100518     0.0001024907
  172  C 12  X      0.0017003610     0.0005627070    -0.0011179486     0.0011181903    -0.0055132661
  173  C 12  Y      0.0091021142     0.0021317418     0.0015898512    -0.0050135240     0.0102978840
  174  C 12  Z     -0.0040041302    -0.0009278716    -0.0000122202     0.0011289985    -0.0007472692
  175  C 12 XX     -0.0003760062     0.0010824080     0.0000071138    -0.0002798914    -0.0001884772
  176  C 12 YY      0.0004202272     0.0021301934     0.0001763243    -0.0003821408     0.0000124046
  177  C 12 ZZ     -0.0004045253    -0.0003596827     0.0000968157    -0.0000564314    -0.0000635636
  178  C 12 XY      0.0003116184    -0.0012976140    -0.0000535332     0.0001944934    -0.0001552351
  179  C 12 XZ     -0.0003419915    -0.0007309780     0.0001085924     0.0001070610     0.0002256854
  180  C 12 YZ     -0.0006516252    -0.0005158374     0.0000197093     0.0000543265     0.0001029027
  181  C 13  S      0.7199676593    -0.6753702231     0.0235893329     0.0676823814    -0.0018403812
  182  C 13  S      0.0285167439    -0.0286520206     0.0018497462     0.0040072408     0.0008682738
  183  C 13  S     -0.0168409929     0.0297788701    -0.0005125540    -0.0198029006     0.0030617391
  184  C 13  X      0.0010415390     0.0010914507     0.0000463021     0.0016022585     0.0001522917
  185  C 13  Y     -0.0003376352    -0.0018128371     0.0001691719     0.0004954203     0.0002429792
  186  C 13  Z     -0.0004234607     0.0000494066    -0.0000851123    -0.0010127865    -0.0001721761
  187  C 13  X     -0.0028184130     0.0003450400     0.0021278295     0.0007138385    -0.0032862502
  188  C 13  Y     -0.0030571108     0.0017399727    -0.0025518535    -0.0018766159    -0.0006511164
  189  C 13  Z      0.0024919429    -0.0008289084    -0.0002096250     0.0002673982     0.0020238908
  190  C 13 XX     -0.0000642806    -0.0016125315     0.0000763419     0.0016797588     0.0002878539
  191  C 13 YY     -0.0003231376    -0.0011926108    -0.0000922630     0.0003364138     0.0001206986
  192  C 13 ZZ     -0.0004704275     0.0003044758     0.0000506838     0.0004859971     0.0002641081
  193  C 13 XY      0.0002889462     0.0012827787     0.0000335517     0.0001918822     0.0000258356
  194  C 13 XZ     -0.0005708365     0.0010404524    -0.0000288727    -0.0011656365    -0.0000227970
  195  C 13 YZ     -0.0003708724     0.0001149631     0.0000412356    -0.0002862394     0.0000530711
  196  C 14  S      0.0484227321    -0.0514614429    -0.1688576376    -0.9723142613    -0.0266896950
  197  C 14  S      0.0006618291    -0.0015431563    -0.0055166113    -0.0402276946    -0.0007383868
  198  C 14  S      0.0084213280    -0.0116149373    -0.0088869502     0.0371326180     0.0045810884
  199  C 14  X      0.0010116502    -0.0012086845     0.0003558619     0.0008568620    -0.0002228689
  200  C 14  Y      0.0001084586    -0.0004105629     0.0016142969    -0.0010551714    -0.0004649498
  201  C 14  Z     -0.0005666806     0.0007782599    -0.0007453068    -0.0000844027     0.0002757196
  202  C 14  X     -0.0012311818     0.0002473663     0.0004887074    -0.0031919732     0.0012228437
  203  C 14  Y      0.0014347784     0.0003231934    -0.0006360258     0.0032281682    -0.0008097818
  204  C 14  Z      0.0001570912    -0.0002348603    -0.0000450806     0.0005603771    -0.0003711874
  205  C 14 XX     -0.0008377793     0.0011751771     0.0001232456    -0.0007499689    -0.0001188200
  206  C 14 YY     -0.0001611205     0.0003038119     0.0014872224    -0.0012264749    -0.0005713670
  207  C 14 ZZ     -0.0003887038     0.0004354530     0.0003979647     0.0002564842    -0.0000413300
  208  C 14 XY     -0.0002908549     0.0002842214     0.0002821283    -0.0002665257    -0.0000373790
  209  C 14 XZ      0.0005588227    -0.0008309496    -0.0000717122     0.0012432145     0.0001606823
  210  C 14 YZ      0.0001836151    -0.0002834341    -0.0006762956     0.0010907774     0.0002998253
  211  C 15  S      0.0026331123    -0.0148199974    -0.9684496966     0.1659854335     0.1180888855
  212  C 15  S     -0.0010130232    -0.0009062943    -0.0393277818     0.0081500026     0.0062369181
  213  C 15  S     -0.0035842449     0.0001693989     0.0284908767    -0.0220796986    -0.0130658202
  214  C 15  X      0.0001851915     0.0001306284     0.0006947435    -0.0004001447    -0.0016372948
  215  C 15  Y     -0.0000200852     0.0001570028     0.0000931933    -0.0018524725     0.0014409833
  216  C 15  Z     -0.0000867320    -0.0001215732    -0.0003947595     0.0008499396     0.0003497183
  217  C 15  X     -0.0020963630     0.0005828667    -0.0026407366     0.0023075994    -0.0009181235
  218  C 15  Y     -0.0002877088    -0.0040617464    -0.0026141559    -0.0003796873    -0.0016284989
  219  C 15  Z      0.0012068204     0.0011180003     0.0022928319    -0.0010685886     0.0010454088
  220  C 15 XX      0.0000245782    -0.0001847495    -0.0002346364     0.0002357556     0.0011346175
  221  C 15 YY      0.0000080662    -0.0002849986    -0.0009920381     0.0020224063     0.0015540849
  222  C 15 ZZ     -0.0001471958    -0.0001758972     0.0006946805     0.0001906385     0.0000093350
  223  C 15 XY     -0.0000437467     0.0000229149     0.0005659339     0.0000772080    -0.0012566434
  224  C 15 XZ     -0.0001404066     0.0000051052     0.0006396050    -0.0003097486    -0.0003381176
  225  C 15 YZ     -0.0000705834     0.0000409708     0.0005660340    -0.0009420413    -0.0000331523
  226  H 16  S     -0.0000651664    -0.0004007323     0.0001103008    -0.0000712932     0.0005980420
  227  H 16  S     -0.0023439116    -0.0019546474     0.0003689639     0.0002207657     0.0013751072
  228  H 17  S     -0.0000010847    -0.0000388094    -0.0000184317     0.0000284704    -0.0002329755
  229  H 17  S      0.0001484003     0.0006795592    -0.0000916707     0.0000006253    -0.0001399897
  230  H 18  S      0.0000133471     0.0000427430     0.0001021681     0.0000137752     0.0002073753
  231  H 18  S      0.0000899814     0.0000531806     0.0000601212    -0.0000013113     0.0003024202
  232  H 19  S     -0.0000603335    -0.0001522843    -0.0001356976    -0.0000447728    -0.0000842427
  233  H 19  S     -0.0000618850    -0.0002717439    -0.0002588413    -0.0000908987    -0.0001305325
  234  H 20  S     -0.0000319061    -0.0001468468     0.0000071639    -0.0000316445     0.0001317446
  235  H 20  S     -0.0001854290    -0.0003173991     0.0000021656    -0.0000357403     0.0001032684
  236  H 21  S      0.0000699388     0.0000995811     0.0000056476     0.0000002914     0.0000024720
  237  H 21  S      0.0003029126     0.0003220117     0.0000212747    -0.0000023473    -0.0001863003
  238  H 22  S      0.0007093292     0.0003731087     0.0003839759    -0.0004944250     0.0022232244
  239  H 22  S      0.0021793899     0.0013215985    -0.0001509224    -0.0010358090    -0.0108064078
  240  H 23  S     -0.0016781012    -0.0015510045    -0.0003553766    -0.0002981803    -0.0007019345
  241  H 23  S      0.0058853284     0.0076917070    -0.0013439165    -0.0011425464    -0.0020549141
  242  H 24  S     -0.0023820500     0.0017315850    -0.0004998813     0.0001280620    -0.0004293707
  243  H 24  S      0.0033426363    -0.0060187173    -0.0004424500     0.0024465778    -0.0009936419
  244  H 25  S     -0.0000355536     0.0006119881     0.0006688185     0.0027868328    -0.0003881613
  245  H 25  S     -0.0003283877     0.0014913523     0.0003861285    -0.0070866782    -0.0013062397
  246  H 26  S      0.0006115529     0.0001426428     0.0029024160    -0.0002461918     0.0000753720
  247  H 26  S      0.0012477710     0.0002289720    -0.0060565643     0.0028846553     0.0031207502

                         16               17               18               19               20
                   -1.0316296631    -0.9860738708    -0.9362291153    -0.8595641770    -0.8471099323
    1  C  1  S     -0.0977883159    -0.0172370311     0.0411941320     0.1000498170     0.0792464508
    2  C  1  S      0.1792862911     0.0290000860    -0.0771014628    -0.1959567069    -0.1573979085
    3  C  1  S      0.0475733443     0.0190362122    -0.0390124981    -0.0722196328    -0.0074955041
    4  C  1  X     -0.0526931437    -0.0205964826    -0.0353779747     0.0205778690    -0.0828855945
    5  C  1  Y      0.0317724449    -0.0021974258     0.0366023346     0.0735146753    -0.0324944313
    6  C  1  Z     -0.0009356393     0.0060710347     0.0049199207    -0.0246720176     0.0421926276
    7  C  1  X     -0.0235022278     0.0339515204    -0.0118389757     0.0686021830    -0.0140228681
    8  C  1  Y      0.0164016055    -0.0388039496     0.0253327406     0.0153298139    -0.0361598202
    9  C  1  Z     -0.0005515006    -0.0095469624    -0.0013860291    -0.0380185689     0.0136147735
   10  C  1 XX      0.0161084274     0.0039496054    -0.0047796410    -0.0181086024    -0.0037336241
   11  C  1 YY      0.0121964376     0.0009724075    -0.0055007630    -0.0092310314    -0.0161819623
   12  C  1 ZZ      0.0043787644     0.0007406808    -0.0017416150    -0.0069729009    -0.0049806795
   13  C  1 XY     -0.0045447023    -0.0008013206     0.0025541110     0.0001008048     0.0038845951
   14  C  1 XZ     -0.0017915171    -0.0005069035     0.0018540031     0.0047085257     0.0018382528
   15  C  1 YZ     -0.0025765308    -0.0001523299    -0.0002459576    -0.0003518128     0.0030857872
   16  C  2  S     -0.1012595942     0.0194479229    -0.0059856649    -0.0678065819     0.1417965702
   17  C  2  S      0.1893500276    -0.0397783821     0.0120593051     0.1343236922    -0.2805419369
   18  C  2  S      0.0411326389    -0.2226032406     0.0118530215     0.0391513216    -0.0980559885
   19  C  2  X     -0.0495027034    -0.0367783303    -0.0199616242    -0.0482667506    -0.0295767134
   20  C  2  Y     -0.0242283911    -0.0259821082     0.0142497441     0.0669408035     0.0047183691
   21  C  2  Z      0.0091699857     0.0242171804    -0.0000437516    -0.0195877454     0.0246014745
   22  C  2  X     -0.0030693635    -0.1207689760    -0.0124687604    -0.0652248777    -0.0082259887
   23  C  2  Y      0.0033204019    -0.0825408146     0.0174002619     0.0309857095    -0.0104008703
   24  C  2  Z     -0.0050760769     0.1042961016    -0.0007024719     0.0181015240     0.0122073726
   25  C  2 XX      0.0162789517    -0.0020016617     0.0030653251     0.0156588305    -0.0175643628
   26  C  2 YY      0.0113733796    -0.0015266482    -0.0008397764     0.0034049205    -0.0186989259
   27  C  2 ZZ      0.0055978521    -0.0024152655     0.0006489831     0.0054150659    -0.0107960846
   28  C  2 XY      0.0030928003    -0.0016073714     0.0003579914    -0.0014233539     0.0000751892
   29  C  2 XZ     -0.0039605611     0.0023520956    -0.0003419695    -0.0019488021     0.0049205752
   30  C  2 YZ     -0.0039536886     0.0017710215     0.0002204889    -0.0005961187     0.0053148463
   31  C  3  S     -0.1040294114    -0.0320587172    -0.0015586154     0.1068408127    -0.0795326561
   32  C  3  S      0.1919590575     0.0642451170     0.0019862234    -0.2184468644     0.1578972721
   33  C  3  S      0.0449843274     0.0187037960     0.0192089875     0.0724626061     0.0331545958
   34  C  3  X      0.0134043245     0.0019738151    -0.0154110350    -0.0346066875    -0.0483183534
   35  C  3  Y      0.0446324429     0.0119134289     0.0150524433     0.0293204237     0.0173013942
   36  C  3  Z     -0.0569955672    -0.0167712090    -0.0006187094     0.0462946739    -0.0204421657
   37  C  3  X     -0.0023485051     0.0018507799    -0.0056885451     0.0055306157    -0.0231789257
   38  C  3  Y      0.0180962055     0.0053243356     0.0128167995     0.0316022838     0.0178870639
   39  C  3  Z     -0.0114733874    -0.0021381881    -0.0034502834    -0.0241922328     0.0020218681
   40  C  3 XX      0.0074452287     0.0027790364    -0.0013037403    -0.0131195918     0.0047327572
   41  C  3 YY      0.0143650115     0.0047367685     0.0018153787    -0.0098113039     0.0122233013
   42  C  3 ZZ      0.0148964675     0.0051778419     0.0006791924    -0.0168640343     0.0135154155
   43  C  3 XY      0.0000098026    -0.0001176873    -0.0001618599    -0.0001246383    -0.0024467048
   44  C  3 XZ     -0.0022234560    -0.0002972961     0.0011244808     0.0029456091     0.0029080181
   45  C  3 YZ     -0.0056425387    -0.0013488140    -0.0006814854     0.0004942778    -0.0008575275
   46  C  4  S     -0.0875323417    -0.0270942904    -0.0117984573     0.0554547205    -0.0861493883
   47  C  4  S      0.1612448720     0.0512987288     0.0221568582    -0.1094313634     0.1697380423
   48  C  4  S      0.0260675490    -0.0034252625    -0.0038406771    -0.0719436512     0.0455337139
   49  C  4  X      0.0413846878     0.0114375210    -0.0013251545    -0.0376625643     0.0094827928
   50  C  4  Y      0.0521538194     0.0136398676     0.0153492821     0.0288799770     0.0258468983
   51  C  4  Z      0.0277457151     0.0100258451    -0.0007171729    -0.0473388123     0.0279756280
   52  C  4  X      0.0042997670     0.0003359486    -0.0022686841    -0.0159877125    -0.0008295207
   53  C  4  Y      0.0042200186    -0.0047046870    -0.0015102778    -0.0008593007     0.0046620064
   54  C  4  Z      0.0044500082     0.0039912738    -0.0037481288    -0.0375366013     0.0168359154
   55  C  4 XX      0.0071149763     0.0021678283    -0.0003602494    -0.0080048695     0.0035872743
   56  C  4 YY      0.0131906183     0.0039467816     0.0027678708    -0.0035722382     0.0133850017
   57  C  4 ZZ      0.0088834881     0.0032028897     0.0010651122    -0.0098896269     0.0130119539
   58  C  4 XY      0.0043962527     0.0009242450     0.0005846418    -0.0000078016     0.0004609370
   59  C  4 XZ      0.0047325358     0.0017163486     0.0000232406    -0.0057641659     0.0036668437
   60  C  4 YZ      0.0022956441     0.0009032577     0.0002089978    -0.0021438156     0.0026058991
   61  C  5  S     -0.0948588616    -0.0222267142    -0.0259582781    -0.0607629929    -0.0301271961
   62  C  5  S      0.1727555762     0.0374841387     0.0485532907     0.1180885631     0.0578474842
   63  C  5  S      0.0394668807     0.0618322818     0.0265832892     0.0791942418    -0.0025373755
   64  C  5  X      0.0375432141     0.0035070732     0.0058278705     0.0264485663    -0.0307624139
   65  C  5  Y     -0.0124761306    -0.0077737708     0.0031683114     0.0688144695    -0.0550019852
   66  C  5  Z      0.0632912727     0.0160477742     0.0157141762     0.0258915834     0.0206303514
   67  C  5  X      0.0078899745     0.0123108539     0.0034334901     0.0133318265    -0.0120258485
   68  C  5  Y     -0.0025332385    -0.0014884976     0.0018011756     0.0295745004    -0.0207779130
   69  C  5  Z      0.0128405089     0.0200523945     0.0097096083     0.0301870214    -0.0064483956
   70  C  5 XX      0.0076182221     0.0003998574     0.0013569690     0.0060505285    -0.0040004223
   71  C  5 YY      0.0104020693     0.0025614154     0.0029304318     0.0057981453     0.0058789816
   72  C  5 ZZ      0.0145906845     0.0036271089     0.0043207356     0.0100527497     0.0062776656
   73  C  5 XY      0.0007495084     0.0001060570     0.0008930912     0.0047388580    -0.0013390313
   74  C  5 XZ      0.0072165654     0.0013706157     0.0013878919     0.0036156431    -0.0017231290
   75  C  5 YZ     -0.0023615812    -0.0008928179     0.0000495407     0.0049519537    -0.0040438387
   76  C  6  S     -0.1083887466    -0.0181022463    -0.0320858375    -0.1222195651     0.0225013620
   77  C  6  S      0.2005451549     0.0363735336     0.0639977254     0.2483001333    -0.0501216589
   78  C  6  S      0.0526605859    -0.0529993264    -0.0139257595    -0.0465333716     0.0443949237
   79  C  6  X      0.0198260805    -0.0073152817    -0.0002460032     0.0202115545    -0.0661256158
   80  C  6  Y     -0.0726656157    -0.0182478292    -0.0159040858    -0.0195281386    -0.0172031535
   81  C  6  Z     -0.0113430248     0.0034498474    -0.0035743365    -0.0385344498     0.0382559059
   82  C  6  X      0.0043291639    -0.0050475123    -0.0069467592    -0.0104024211    -0.0196961888
   83  C  6  Y     -0.0226763668     0.0289377146     0.0035642911     0.0275890109    -0.0262058606
   84  C  6  Z      0.0042498073     0.0031820667     0.0037383107     0.0018566517     0.0126904479
   85  C  6 XX      0.0081746302     0.0006705370     0.0025441607     0.0136662627    -0.0078170968
   86  C  6 YY      0.0195270705     0.0042120253     0.0053915617     0.0165015267    -0.0000831691
   87  C  6 ZZ      0.0102353034     0.0024299178     0.0040353027     0.0157290463    -0.0007650038
   88  C  6 XY     -0.0028352263     0.0004904903     0.0000548329    -0.0015473587     0.0051170785
   89  C  6 XZ     -0.0015972975    -0.0000661406    -0.0002739560    -0.0020961409     0.0019016215
   90  C  6 YZ      0.0004710168    -0.0003427643     0.0001820703     0.0025682563    -0.0024641088
   91  C  7  S     -0.0762303962    -0.0222261387    -0.0201205886    -0.0172955370    -0.0633757807
   92  C  7  S      0.1413916208     0.0435029491     0.0390756211     0.0339522552     0.1250609479
   93  C  7  S      0.0047391909     0.0170800982    -0.0012514464    -0.0009842926    -0.0073821599
   94  C  7  X      0.0219578262     0.0046743553     0.0019641090    -0.0007476661    -0.0103591882
   95  C  7  Y     -0.0189003668    -0.0074227544     0.0015967834     0.0534885219    -0.0350684068
   96  C  7  Z     -0.0520698302    -0.0135826164    -0.0133684312    -0.0276623222    -0.0113968319
   97  C  7  X      0.0007283576    -0.0029150615    -0.0009686598    -0.0026754153    -0.0089056292
   98  C  7  Y     -0.0004094242    -0.0010140036     0.0059946870     0.0328689625    -0.0095829099
   99  C  7  Z     -0.0023035461    -0.0089041429    -0.0015597118    -0.0110466585     0.0116156065
  100  C  7 XX      0.0079951099     0.0023028358     0.0021468287     0.0020485190     0.0071854956
  101  C  7 YY      0.0075699942     0.0026089373     0.0016677400    -0.0018720165     0.0091746339
  102  C  7 ZZ      0.0127405537     0.0040074674     0.0038575402     0.0064252480     0.0083933301
  103  C  7 XY     -0.0008744509    -0.0004758325     0.0004686404     0.0027812133    -0.0005077053
  104  C  7 XZ     -0.0027770000    -0.0002101425    -0.0002854177    -0.0008512196     0.0018531183
  105  C  7 YZ      0.0025407368     0.0010069896    -0.0000159758    -0.0045672858     0.0037026105
  106  C  8  S     -0.0513510052     0.1862121235    -0.0026395254    -0.0147640628     0.0356640280
  107  C  8  S      0.0959171362    -0.3642925792     0.0064553272     0.0290010461    -0.0709324423
  108  C  8  S      0.0236364585     0.0239109432     0.0035208069     0.0297253265    -0.0005359366
  109  C  8  X     -0.0019674798    -0.1261618191    -0.0011538058    -0.0565996919     0.1041768411
  110  C  8  Y      0.0004058583    -0.1013019792     0.0043496460    -0.0300683980     0.0852793902
  111  C  8  Z     -0.0014518468     0.1035166518    -0.0014977692     0.0384797567    -0.0853824020
  112  C  8  X      0.0111198895    -0.1926253418     0.0092622948    -0.0218362460     0.0068829344
  113  C  8  Y      0.0092220886    -0.1474010516     0.0038978807    -0.0234770858     0.0091735997
  114  C  8  Z     -0.0084150426     0.1555197046    -0.0064809479     0.0201727112    -0.0080144544
  115  C  8 XX      0.0057469788    -0.0205431536     0.0005392415     0.0033056924    -0.0053537004
  116  C  8 YY      0.0036980787    -0.0147627456    -0.0000303615     0.0008525531    -0.0045951468
  117  C  8 ZZ      0.0032337469    -0.0150852017     0.0002986160     0.0015132718    -0.0040455670
  118  C  8 XY      0.0039134379    -0.0141265127     0.0003846864     0.0008846253    -0.0026312926
  119  C  8 XZ     -0.0040791646     0.0154485611    -0.0002242230    -0.0015159254     0.0027968984
  120  C  8 YZ     -0.0031537225     0.0123401759    -0.0000999348    -0.0004983459     0.0024111123
  121  N  9  S      0.0348982679    -0.2203102952     0.0031071755    -0.0262301450     0.0544439195
  122  N  9  S      0.0683998024    -0.4370905155     0.0070260985    -0.0526418970     0.1092013741
  123  N  9  S      0.0014546339     0.0684367433    -0.0101127788    -0.0048649680     0.0417532791
  124  N  9  X      0.0215612553    -0.1277597965     0.0026016112    -0.0107967566     0.0265888754
  125  N  9  Y      0.0168873899    -0.1026070779     0.0006675957    -0.0121489780     0.0203392795
  126  N  9  Z     -0.0171154670     0.1052357112    -0.0013989532     0.0113880101    -0.0218741357
  127  N  9  X      0.0020804013    -0.0279010884     0.0016426181    -0.0032822743    -0.0007600791
  128  N  9  Y      0.0014795504    -0.0236074462     0.0028337164     0.0004057636    -0.0010531700
  129  N  9  Z     -0.0023029534     0.0239588015    -0.0019922925     0.0009183347     0.0014280387
  130  N  9 XX      0.0028830350    -0.0166721732     0.0005214880    -0.0013617090     0.0038328708
  131  N  9 YY      0.0020726478    -0.0124205883     0.0001481493    -0.0017150902     0.0026754663
  132  N  9 ZZ      0.0019716967    -0.0126476155     0.0003293976    -0.0014379134     0.0029384934
  133  N  9 XY      0.0019141047    -0.0107505267     0.0000888964    -0.0013481013     0.0026418534
  134  N  9 XZ     -0.0019165139     0.0113355728    -0.0001588820     0.0011827401    -0.0028204417
  135  N  9 YZ     -0.0015071848     0.0090542452     0.0000218203     0.0013513770    -0.0022052322
  136  C 10  S     -0.0303471532    -0.0042528324     0.1293508095     0.0791931651     0.0845959230
  137  C 10  S      0.0558095236     0.0060241281    -0.2439162457    -0.1547803770    -0.1649455465
  138  C 10  S      0.0175206919    -0.0242634804    -0.0179953790    -0.0415677453    -0.0442243790
  139  C 10  X     -0.0139445369    -0.0042384004    -0.0286915007     0.0494714979     0.0087916085
  140  C 10  Y      0.0122249151    -0.0002702067     0.0310228421    -0.0259841395    -0.0454020829
  141  C 10  Z      0.0018151319     0.0018789312     0.0037769883    -0.0167011691     0.0085323383
  142  C 10  X     -0.0043130425     0.0259146897    -0.0119143413     0.0176708241     0.0316681180
  143  C 10  Y      0.0050503942    -0.0170677265     0.0077355196    -0.0453866602    -0.0266240123
  144  C 10  Z      0.0031030162    -0.0075633161     0.0040610231     0.0058957663    -0.0080530654
  145  C 10 XX      0.0033477812     0.0002951973    -0.0150861715    -0.0097719471    -0.0099681984
  146  C 10 YY      0.0033424952     0.0000119833    -0.0170039961    -0.0102006626    -0.0110658364
  147  C 10 ZZ      0.0010242533     0.0000380180    -0.0078092951    -0.0052550730    -0.0058326071
  148  C 10 XY     -0.0014539262     0.0000846902     0.0020049985     0.0023358714     0.0018172540
  149  C 10 XZ     -0.0010936083    -0.0001953086     0.0062965352     0.0029792573     0.0033184535
  150  C 10 YZ     -0.0005330347    -0.0001331088     0.0040525371     0.0012304548     0.0016556240
  151  C 11  S     -0.0113169529     0.0016159350     0.1109214777    -0.0048074054     0.0385368186
  152  C 11  S      0.0199922540    -0.0034414697    -0.2032551670     0.0093658523    -0.0736014170
  153  C 11  S     -0.0070958748    -0.0045756596    -0.0603821429     0.0050881192    -0.0223415431
  154  C 11  X     -0.0070353349    -0.0007369476     0.0162741216     0.0456125945     0.0474689485
  155  C 11  Y     -0.0007542088    -0.0024613991     0.0489256482    -0.0264233742    -0.0212458933
  156  C 11  Z      0.0035866927     0.0011096136    -0.0258384201    -0.0141485810    -0.0181107632
  157  C 11  X     -0.0110357290     0.0096799420     0.0042985013     0.0094618879     0.0287952726
  158  C 11  Y      0.0075394382     0.0023167020     0.0149209598     0.0001300310    -0.0111771977
  159  C 11  Z      0.0028434802    -0.0060547671    -0.0074634656    -0.0044212104    -0.0111174831
  160  C 11 XX      0.0016489777     0.0000554245    -0.0134855745    -0.0008622786    -0.0062723943
  161  C 11 YY      0.0010544668    -0.0004008851    -0.0149986487     0.0030873830    -0.0029363257
  162  C 11 ZZ      0.0005097377    -0.0000857572    -0.0064288816    -0.0004573886    -0.0035722166
  163  C 11 XY      0.0000884754    -0.0001314443     0.0019977348    -0.0023701900    -0.0015164182
  164  C 11 XZ     -0.0009742618     0.0000349558     0.0060286083     0.0015036109     0.0034661782
  165  C 11 YZ     -0.0004405406     0.0002321774     0.0040281714     0.0000581514     0.0013292224
  166  C 12  S     -0.0118529451    -0.0028961192     0.1156352452     0.0185737364    -0.0035293097
  167  C 12  S      0.0207689074     0.0052271149    -0.2123760313    -0.0366630539     0.0067882081
  168  C 12  S     -0.0086293907    -0.0046266464    -0.0713740156    -0.0170902914    -0.0184682803
  169  C 12  X      0.0001993042    -0.0003412542    -0.0445736358     0.0307206572     0.0235241346
  170  C 12  Y      0.0077420774     0.0017303516    -0.0189178271    -0.0511527067    -0.0516687609
  171  C 12  Z     -0.0030945283    -0.0005440157     0.0305984223     0.0025974825     0.0050800661
  172  C 12  X     -0.0105573919    -0.0087460995    -0.0145306798     0.0113401837    -0.0070597904
  173  C 12  Y      0.0111798843     0.0031079791    -0.0057867439    -0.0363538198    -0.0088784528
  174  C 12  Z      0.0003367261     0.0032546864     0.0098834266     0.0070515050     0.0065552842
  175  C 12 XX      0.0008748947     0.0002220270    -0.0140666999    -0.0001317697     0.0026663612
  176  C 12 YY      0.0018639944     0.0005539575    -0.0157693576    -0.0048109454    -0.0014675373
  177  C 12 ZZ      0.0005263967     0.0001869149    -0.0067261164    -0.0016231844     0.0000020794
  178  C 12 XY     -0.0000331181    -0.0001729499     0.0022946422    -0.0014079435    -0.0023941315
  179  C 12 XZ     -0.0005830888     0.0000235679     0.0061202603     0.0000039224    -0.0006336507
  180  C 12 YZ     -0.0008378208    -0.0000885252     0.0040619963     0.0023841197     0.0019359834
  181  C 13  S     -0.0043558589    -0.0010447067     0.1056483589    -0.0558717887    -0.0684390771
  182  C 13  S      0.0075550590     0.0021759000    -0.1945849021     0.1058175933     0.1300035804
  183  C 13  S      0.0245406455     0.0062805713    -0.0299475227     0.0130004970     0.0469995565
  184  C 13  X     -0.0010859207    -0.0004566270    -0.0036028833     0.0335446663     0.0261563286
  185  C 13  Y      0.0032540173     0.0008244511    -0.0538517865     0.0084787673     0.0103376346
  186  C 13  Z     -0.0005560957    -0.0000572947     0.0204513838    -0.0204777213    -0.0173633787
  187  C 13  X     -0.0046721063    -0.0031548554    -0.0003448745     0.0212586561     0.0019816033
  188  C 13  Y      0.0096011377     0.0025624900    -0.0031071835    -0.0063502896     0.0053905554
  189  C 13  Z     -0.0004933477     0.0008848354     0.0013578102    -0.0087816825    -0.0028381635
  190  C 13 XX      0.0005533658     0.0001476329    -0.0123822850     0.0074664083     0.0093149148
  191  C 13 YY      0.0008306714     0.0002012873    -0.0145667817     0.0061779201     0.0080743328
  192  C 13 ZZ      0.0000463952     0.0001081987    -0.0060944451     0.0046463563     0.0053692471
  193  C 13 XY     -0.0004085928    -0.0000775574     0.0019564279     0.0015340885     0.0004656002
  194  C 13 XZ     -0.0002820696     0.0000112461     0.0053032640    -0.0037842364    -0.0041379538
  195  C 13 YZ     -0.0001556291     0.0000106853     0.0037912710    -0.0023667130    -0.0023711322
  196  C 14  S     -0.0030698033    -0.0004474489     0.1004177492    -0.0864580343    -0.0811197915
  197  C 14  S      0.0059625683     0.0008039125    -0.1842218499     0.1628952010     0.1538307813
  198  C 14  S     -0.0083359348    -0.0041046062    -0.0554218835     0.0397103241     0.0331049012
  199  C 14  X     -0.0015757216    -0.0003642069     0.0397615689    -0.0183299298    -0.0225116172
  200  C 14  Y      0.0017079460     0.0001299696    -0.0395586311     0.0236694576     0.0107884577
  201  C 14  Z      0.0004242278     0.0002067182    -0.0072761943     0.0009075899     0.0080849277
  202  C 14  X      0.0040642246    -0.0020594873     0.0115627202     0.0003281252    -0.0059418626
  203  C 14  Y     -0.0038334560    -0.0031783319    -0.0110730250     0.0074714642    -0.0055157117
  204  C 14  Z     -0.0007367822     0.0021794892    -0.0023456344    -0.0033902967     0.0049767749
  205  C 14 XX      0.0004140478     0.0001117835    -0.0123711896     0.0102999419     0.0105909672
  206  C 14 YY      0.0004659277     0.0000041209    -0.0136150682     0.0120118998     0.0102625838
  207  C 14 ZZ      0.0001389041     0.0000548715    -0.0056665743     0.0059754272     0.0059419678
  208  C 14 XY     -0.0001173315    -0.0000439057     0.0023430000    -0.0010713410    -0.0008309977
  209  C 14 XZ     -0.0001818646    -0.0000114637     0.0053313263    -0.0038341176    -0.0040663638
  210  C 14 YZ     -0.0001058158     0.0000459746     0.0033269019    -0.0029008838    -0.0023119664
  211  C 15  S     -0.0041969595     0.0001465087     0.1023447965    -0.0684982703    -0.0397194998
  212  C 15  S      0.0072285175     0.0002532635    -0.1882163155     0.1296774852     0.0758445176
  213  C 15  S      0.0219993450    -0.0021133448    -0.0320996340     0.0305751305     0.0090236950
  214  C 15  X     -0.0029249736    -0.0001530794     0.0482726523    -0.0112047787     0.0021570419
  215  C 15  Y      0.0008152896    -0.0004128145     0.0091329648    -0.0305330299    -0.0421959747
  216  C 15  Z      0.0012818586     0.0002110638    -0.0283639705     0.0163995041     0.0134328651
  217  C 15  X     -0.0080378804     0.0027245824     0.0043583545    -0.0001736075     0.0097053311
  218  C 15  Y      0.0046103439    -0.0077259427     0.0009672255    -0.0058690943    -0.0242377607
  219  C 15  Z      0.0023916299     0.0013061036    -0.0025696340     0.0021696842     0.0032819339
  220  C 15 XX      0.0006849225    -0.0000208507    -0.0126575347     0.0072275124     0.0031904965
  221  C 15 YY      0.0005832569    -0.0000544396    -0.0133526844     0.0102789849     0.0065463719
  222  C 15 ZZ      0.0000589546     0.0001580274    -0.0059619740     0.0049844726     0.0033573297
  223  C 15 XY     -0.0003606056     0.0001877519     0.0017421426     0.0005568772     0.0021201728
  224  C 15 XZ     -0.0003485042     0.0000594153     0.0056092798    -0.0029696862    -0.0016063664
  225  C 15 YZ     -0.0001132388    -0.0000078667     0.0035065095    -0.0033149060    -0.0030585617
  226  H 16  S      0.0290801236     0.0102438267    -0.0039357038    -0.0653909966     0.0437378391
  227  H 16  S      0.0068651351     0.0015253172     0.0023970434    -0.0024478262     0.0068266335
  228  H 17  S      0.0235079687     0.0081457201     0.0016402675    -0.0359231200     0.0419593044
  229  H 17  S      0.0017873589     0.0013596549    -0.0010748333    -0.0045973432     0.0078703142
  230  H 18  S      0.0245361112     0.0054181793     0.0094417337     0.0353234350     0.0071212812
  231  H 18  S      0.0038006189     0.0016960320     0.0017176923     0.0043247292     0.0020162250
  232  H 19  S      0.0303667653     0.0019826176     0.0128555518     0.0706815309    -0.0184511399
  233  H 19  S      0.0070020744    -0.0020909199     0.0020232487     0.0064987917     0.0009329258
  234  H 20  S      0.0258342888     0.0083447619     0.0096043189     0.0093295736     0.0435233909
  235  H 20  S      0.0031453383    -0.0018379949     0.0005589576     0.0013078010     0.0014956530
  236  H 21  S      0.0260080144     0.0081422443     0.0080648772     0.0095674330     0.0294538906
  237  H 21  S      0.0033500517     0.0053387734     0.0018018908     0.0010088088     0.0081579875
  238  H 22  S      0.0053041791    -0.0073263932    -0.0404996973    -0.0019105581    -0.0282929084
  239  H 22  S      0.0008426812    -0.0015263328    -0.0055604617    -0.0024061142     0.0004543872
  240  H 23  S      0.0050459379     0.0010801011    -0.0442359069    -0.0202047087     0.0006393077
  241  H 23  S     -0.0002824618    -0.0027960248    -0.0046254436    -0.0051513545     0.0015080363
  242  H 24  S      0.0012908138     0.0003235434    -0.0365796288     0.0260404189     0.0345289346
  243  H 24  S      0.0006419995    -0.0003677784    -0.0038240786     0.0029060161     0.0019886670
  244  H 25  S      0.0002401459     0.0002146177    -0.0345654127     0.0407042691     0.0401795477
  245  H 25  S     -0.0005591632     0.0001164713    -0.0049784363     0.0032495183     0.0027888081
  246  H 26  S      0.0011512333     0.0000122091    -0.0348990117     0.0318123105     0.0189110524
  247  H 26  S      0.0003793149    -0.0001952136    -0.0037897597     0.0022369357     0.0009111043

                         21               22               23               24               25
                   -0.8155473798    -0.8064491488    -0.7883401578    -0.7004728781    -0.6732658092
    1  C  1  S      0.0007783799    -0.0074702717     0.0774848586    -0.1034807408    -0.0154367753
    2  C  1  S     -0.0010099536     0.0191391627    -0.1566940377     0.2130867996     0.0304055445
    3  C  1  S     -0.0197241431    -0.0613844008    -0.0921219749     0.0653559336     0.0336255003
    4  C  1  X      0.0055949985     0.0054098235     0.0585196278     0.0282285766     0.1119147736
    5  C  1  Y     -0.0021028012     0.0109941197    -0.0723856713    -0.0366022871     0.0023356143
    6  C  1  Z      0.0036333669     0.0426597832    -0.0082406539     0.0048648325    -0.0648593994
    7  C  1  X     -0.0091831054     0.0424606191    -0.0226691451    -0.0423398607     0.0444870720
    8  C  1  Y     -0.0161542633    -0.0210811977     0.0418496407     0.0308893879     0.0267864649
    9  C  1  Z      0.0133863144     0.0115273675     0.0013826478     0.0143771351    -0.0357423408
   10  C  1 XX     -0.0030088277    -0.0028500883    -0.0103148890     0.0131298094     0.0015464892
   11  C  1 YY      0.0026268794     0.0023695293    -0.0108141527     0.0164684490     0.0016609506
   12  C  1 ZZ     -0.0003590822     0.0015814582    -0.0065508184     0.0076432342     0.0015317146
   13  C  1 XY     -0.0006487379    -0.0014507528    -0.0036646459    -0.0085735561    -0.0026183588
   14  C  1 XZ      0.0006931797    -0.0072210416     0.0033967230    -0.0021973603     0.0003327639
   15  C  1 YZ     -0.0007643773     0.0020692735     0.0036392537    -0.0001392989     0.0018034592
   16  C  2  S     -0.0209997172     0.0006902333     0.0977836254     0.0660430255     0.0039757392
   17  C  2  S      0.0422983172    -0.0014838971    -0.1989641834    -0.1333699103    -0.0106573300
   18  C  2  S      0.0504266010    -0.0578741476     0.0059230801    -0.0585405198    -0.0054429924
   19  C  2  X     -0.0060750582     0.0024502895    -0.0686744816    -0.1482506164     0.0884461929
   20  C  2  Y      0.0152442881     0.0082227603     0.0357172362    -0.1262277539    -0.0470338109
   21  C  2  Z     -0.0034362776     0.0413694267     0.0142511864     0.1085758689    -0.0212304935
   22  C  2  X     -0.0101585515    -0.0448192340     0.0376196105    -0.0085298234     0.0488987896
   23  C  2  Y     -0.0040822764    -0.0392276384     0.0584567869    -0.0136806018     0.0062792636
   24  C  2  Z      0.0036036392     0.0539288810    -0.0477410476     0.0053970382    -0.0234981903
   25  C  2 XX      0.0035885534    -0.0029006009    -0.0075187746    -0.0064910856    -0.0047106741
   26  C  2 YY      0.0022284961    -0.0000988451    -0.0158638806    -0.0042289921     0.0004099478
   27  C  2 ZZ      0.0017396680     0.0015750212    -0.0090164567    -0.0090811365     0.0003927495
   28  C  2 XY     -0.0005442682    -0.0027869661    -0.0044039545    -0.0060612235     0.0009656252
   29  C  2 XZ     -0.0008382218    -0.0054354828     0.0053108304     0.0074481425    -0.0006126245
   30  C  2 YZ     -0.0006813663    -0.0011860121     0.0060064797     0.0040713814     0.0006248624
   31  C  3  S      0.0161076901    -0.0547803227     0.0588574697     0.0389038940     0.0598111001
   32  C  3  S     -0.0330835457     0.1051449082    -0.1234393080    -0.0799691307    -0.1230903224
   33  C  3  S     -0.0220692107     0.1104781266    -0.0158606969    -0.0602156453    -0.0070054338
   34  C  3  X      0.0086738632     0.0093846462    -0.0509571123     0.0980559624    -0.0491516298
   35  C  3  Y     -0.0018872051     0.0707330393     0.0200435179     0.0117421746     0.0611774978
   36  C  3  Z      0.0125351034     0.0869062109     0.0312028070    -0.0234023534     0.0159617672
   37  C  3  X      0.0013031913     0.0091527587    -0.0100999495     0.0235380666    -0.0140951429
   38  C  3  Y     -0.0054646514     0.0581830772    -0.0063888225    -0.0076907347     0.0273972995
   39  C  3  Z      0.0019276920     0.0247283366     0.0079007074    -0.0006759186     0.0188527635
   40  C  3 XX     -0.0014177017     0.0053930065    -0.0082082035    -0.0003439092    -0.0068030450
   41  C  3 YY     -0.0015271474     0.0168726910    -0.0049054769    -0.0077900558    -0.0073109033
   42  C  3 ZZ     -0.0035166036    -0.0012849533    -0.0095684800    -0.0083916842    -0.0093670033
   43  C  3 XY      0.0000966661    -0.0014974238    -0.0044376750     0.0010896236    -0.0030901571
   44  C  3 XZ     -0.0005025265    -0.0044384489     0.0040846938    -0.0049440338     0.0024201129
   45  C  3 YZ     -0.0000406469     0.0018935871     0.0016138347    -0.0018310548     0.0061934914
   46  C  4  S      0.0256827427     0.1283063138    -0.0053399526     0.0761742198    -0.0392306264
   47  C  4  S     -0.0508670185    -0.2568264727     0.0074072965    -0.1562035980     0.0753091605
   48  C  4  S     -0.0164550375    -0.0466950013     0.0299218084    -0.0348019187     0.0578294620
   49  C  4  X     -0.0055460055    -0.0182089403    -0.0333203515     0.0185435876    -0.0304541178
   50  C  4  Y     -0.0054470045    -0.0560340900     0.0439936039     0.0284914175     0.0298365473
   51  C  4  Z     -0.0046249039     0.0648824188    -0.0411837283    -0.0063703043    -0.0736074167
   52  C  4  X     -0.0004439922     0.0072172605    -0.0054822162     0.0100371711    -0.0035456911
   53  C  4  Y      0.0000021853    -0.0079209093     0.0283399029     0.0158682709     0.0202265646
   54  C  4  Z     -0.0028710717     0.0180118203    -0.0194026296    -0.0170074091    -0.0155905057
   55  C  4 XX     -0.0020569939    -0.0099518766    -0.0051438762    -0.0020624348     0.0000703808
   56  C  4 YY     -0.0037208780    -0.0240872247     0.0057753032    -0.0125481759     0.0097017574
   57  C  4 ZZ     -0.0034781027    -0.0123234430    -0.0012742101    -0.0142936987     0.0030556264
   58  C  4 XY     -0.0003033653    -0.0031553517    -0.0010247034     0.0007277253    -0.0002088007
   59  C  4 XZ     -0.0010921983    -0.0011339259    -0.0034627201    -0.0009649915    -0.0029172750
   60  C  4 YZ     -0.0004901921     0.0018769408    -0.0008513695    -0.0031196796     0.0005362011
   61  C  5  S      0.0041364424     0.1344530599    -0.0824114008    -0.0226928740    -0.0275760240
   62  C  5  S     -0.0075369161    -0.2643241999     0.1666348747     0.0481314873     0.0538777476
   63  C  5  S      0.0033360776    -0.0978056339     0.0136127500    -0.0075327564    -0.0001664066
   64  C  5  X      0.0069103861    -0.0069781882    -0.0134299464     0.0273916528    -0.0383721065
   65  C  5  Y      0.0230750857     0.0760214404     0.0266066720     0.0759192040    -0.0798165950
   66  C  5  Z     -0.0002774030     0.0031267769     0.0250523059     0.0197601771    -0.0281681746
   67  C  5  X      0.0017562042    -0.0052855415    -0.0097108777     0.0068827455    -0.0115919070
   68  C  5  Y      0.0074094865     0.0286768622     0.0246459327     0.0375787455    -0.0194374128
   69  C  5  Z      0.0043135820    -0.0107554558    -0.0008969530     0.0066937683    -0.0152028577
   70  C  5 XX      0.0004668030    -0.0105499910     0.0023017640     0.0037193803    -0.0002988310
   71  C  5 YY     -0.0010962862    -0.0212400682     0.0114162951     0.0009922617     0.0048470836
   72  C  5 ZZ     -0.0003885767    -0.0161407817     0.0153692374     0.0055727317     0.0041164186
   73  C  5 XY      0.0007625937    -0.0004714247     0.0028615698    -0.0000838498    -0.0013653895
   74  C  5 XZ      0.0004288794    -0.0044666788     0.0005961196     0.0042805191    -0.0029013673
   75  C  5 YZ      0.0015972828     0.0065460371     0.0018940894     0.0036439593    -0.0035076229
   76  C  6  S     -0.0209668889    -0.0401028902    -0.0798202315    -0.0610496141     0.0496617863
   77  C  6  S      0.0438918913     0.0757900848     0.1623446749     0.1273183024    -0.1054995287
   78  C  6  S     -0.0176859693     0.0684382146     0.0637744908     0.0406775159     0.0214673653
   79  C  6  X      0.0114994972     0.0043365633    -0.0650934930    -0.0168089034    -0.0493538992
   80  C  6  Y      0.0031564379     0.0093485147    -0.0118180542    -0.0185706646    -0.0191102164
   81  C  6  Z     -0.0060373466     0.1199414135    -0.0078503787    -0.0324641500     0.0648072863
   82  C  6  X     -0.0004745482    -0.0029036732    -0.0200859601    -0.0017153080    -0.0159198030
   83  C  6  Y      0.0114002700    -0.0096314626    -0.0188238268    -0.0201630737    -0.0206838125
   84  C  6  Z     -0.0023779859     0.0545135422     0.0078800712    -0.0027402662     0.0289100735
   85  C  6 XX      0.0029899024     0.0035746168     0.0042607491     0.0037498090    -0.0072427953
   86  C  6 YY      0.0026119653     0.0043947726     0.0132991188     0.0126571409    -0.0105706380
   87  C  6 ZZ      0.0025915906     0.0075819247     0.0135764315     0.0077191646    -0.0025371803
   88  C  6 XY     -0.0008210670    -0.0011911699     0.0034368276    -0.0043117995     0.0040698666
   89  C  6 XZ     -0.0005662004    -0.0029672150     0.0011609739     0.0030616003    -0.0000801281
   90  C  6 YZ      0.0001447478    -0.0110201514     0.0011382122     0.0025578835    -0.0020804064
   91  C  7  S      0.0011106841    -0.1648623777    -0.0496633933     0.0419213109    -0.0797334364
   92  C  7  S     -0.0024026410     0.3288329318     0.0983056180    -0.0845571372     0.1643710326
   93  C  7  S      0.0177735536     0.0053993298     0.0193638555    -0.0288370229     0.0007067602
   94  C  7  X      0.0032306238     0.0231124283    -0.0220660315     0.0268485911    -0.0399177443
   95  C  7  Y      0.0115835041    -0.0033834058     0.0396366765     0.0397778073     0.0234528190
   96  C  7  Z     -0.0022637787    -0.0033211523    -0.0239966240    -0.0412745105     0.0452274886
   97  C  7  X      0.0019527678    -0.0056318565    -0.0106832253     0.0108772310    -0.0169706723
   98  C  7  Y      0.0024834988     0.0100181580     0.0130030496     0.0140135356     0.0136606708
   99  C  7  Z     -0.0055734864     0.0240639089    -0.0048742758    -0.0122271361     0.0259611722
  100  C  7 XX      0.0000385497     0.0258935424     0.0059729422    -0.0076040924     0.0162814411
  101  C  7 YY     -0.0005929508     0.0192560273     0.0035744209    -0.0074990491     0.0065176777
  102  C  7 ZZ      0.0002614460     0.0202798130     0.0103052344    -0.0030133755     0.0117869052
  103  C  7 XY      0.0002459216     0.0000954504     0.0023349231    -0.0012343558     0.0020287731
  104  C  7 XZ     -0.0003966988    -0.0005767251     0.0016625654    -0.0021687594     0.0026909509
  105  C  7 YZ     -0.0010823024     0.0009038976    -0.0021274135    -0.0036132890     0.0026063688
  106  C  8  S     -0.0076911395     0.0032856472     0.0387965477     0.0874305491    -0.0120376850
  107  C  8  S      0.0169950789    -0.0107916102    -0.0768840366    -0.1821890982     0.0267455540
  108  C  8  S      0.0034770985     0.0546995861    -0.0865160806    -0.0819936906    -0.0094375547
  109  C  8  X     -0.0168369415     0.0101346464     0.0722704245     0.1429353195    -0.0037479511
  110  C  8  Y     -0.0055240763     0.0077193700     0.0644146473     0.1100998340    -0.0358591105
  111  C  8  Z      0.0109855357    -0.0001714190    -0.0640573383    -0.1201543862     0.0169435721
  112  C  8  X      0.0007600451    -0.0583917472     0.0664246453     0.0324802821     0.0234377388
  113  C  8  Y      0.0032034789    -0.0394429233     0.0508726304     0.0284065898     0.0081524625
  114  C  8  Z     -0.0006893402     0.0424970609    -0.0554565878    -0.0274870444    -0.0185501338
  115  C  8 XX      0.0013707366    -0.0013984219    -0.0045377595    -0.0132738417     0.0008852918
  116  C  8 YY      0.0003619053    -0.0012836449    -0.0048455473    -0.0100222593     0.0033119332
  117  C  8 ZZ      0.0011428187    -0.0001724540    -0.0045382837    -0.0110629649     0.0019729159
  118  C  8 XY      0.0009219604    -0.0009669085    -0.0036000548    -0.0057924691     0.0012410319
  119  C  8 XZ     -0.0008046706    -0.0002134683     0.0027301006     0.0067314400    -0.0004616330
  120  C  8 YZ     -0.0004658281     0.0001099588     0.0029778544     0.0049834481    -0.0015965389
  121  N  9  S     -0.0043690518     0.0032388527     0.0306963129     0.0535752402    -0.0083857996
  122  N  9  S     -0.0079290668     0.0046326625     0.0639853257     0.1107440980    -0.0166190237
  123  N  9  S     -0.0106459298     0.0539317102    -0.0210923924     0.0537257690    -0.0329283161
  124  N  9  X     -0.0003892147     0.0006766875     0.0137358712     0.0156950611    -0.0082961845
  125  N  9  Y     -0.0030828216     0.0006304089     0.0099033565     0.0124880204     0.0058540327
  126  N  9  Z      0.0013550011    -0.0025469408    -0.0097851697    -0.0116642754     0.0017436310
  127  N  9  X      0.0005099442    -0.0069304167     0.0070280016     0.0001601494     0.0070691590
  128  N  9  Y      0.0024656719    -0.0076881561     0.0065481695     0.0001071385     0.0007644346
  129  N  9  Z     -0.0014692640     0.0093161975    -0.0060667380    -0.0010509205    -0.0022398023
  130  N  9 XX      0.0000767842    -0.0001945396     0.0025829277     0.0039003197    -0.0015769623
  131  N  9 YY     -0.0003520248    -0.0001320215     0.0016306824     0.0029927385     0.0005644586
  132  N  9 ZZ      0.0000146603     0.0002998258     0.0017887542     0.0028874892    -0.0003938770
  133  N  9 XY     -0.0002784104     0.0001608323     0.0013496484     0.0025698143    -0.0003588169
  134  N  9 XZ      0.0002151732    -0.0004540777    -0.0015527052    -0.0023869458     0.0009136516
  135  N  9 YZ      0.0003959937    -0.0004140720    -0.0010412823    -0.0019832328    -0.0001673349
  136  C 10  S     -0.0059530186    -0.0050595392    -0.0941751337    -0.0465678395    -0.0498312034
  137  C 10  S      0.0114849414     0.0082417702     0.1873992424     0.0972259721     0.1035116559
  138  C 10  S      0.0033039314    -0.0261369075     0.0712766172     0.0809088828     0.0189780539
  139  C 10  X     -0.0615534796     0.0066699767     0.0541392350    -0.0860383808     0.0498697332
  140  C 10  Y     -0.0722965237     0.0027028434    -0.0531620579     0.0713367492     0.1285754862
  141  C 10  Z      0.0583793719     0.0030804948    -0.0107437922     0.0241243976    -0.0710715926
  142  C 10  X     -0.0096005302    -0.0016629281    -0.0521382272    -0.0341172755    -0.0025789957
  143  C 10  Y     -0.0011441861     0.0037464847     0.0358202581     0.0440032857     0.0102999497
  144  C 10  Z      0.0051879918    -0.0069673353     0.0144767423     0.0069139074    -0.0036691309
  145  C 10 XX     -0.0047372006     0.0002367497     0.0115899748     0.0063250854     0.0077344762
  146  C 10 YY      0.0069965783    -0.0002132137     0.0121639704     0.0066775907     0.0057192705
  147  C 10 ZZ     -0.0004005535     0.0003807995     0.0085222538     0.0027608132     0.0042530604
  148  C 10 XY     -0.0002152796     0.0002006324     0.0023481008    -0.0047201560    -0.0019969881
  149  C 10 XZ      0.0030980481    -0.0008898578    -0.0046485854    -0.0008288235    -0.0018932804
  150  C 10 YZ     -0.0025297430     0.0005208384    -0.0040837235     0.0010968022     0.0002480969
  151  C 11  S      0.1317485192    -0.0095853638    -0.0751913832     0.0592384907    -0.0313453307
  152  C 11  S     -0.2523023408     0.0179679672     0.1462793138    -0.1161261032     0.0633438420
  153  C 11  S     -0.0838213980     0.0141762783     0.0947892259    -0.0405684959     0.0320459827
  154  C 11  X     -0.0490172991     0.0010777578    -0.0481401301    -0.0414477254    -0.1237034917
  155  C 11  Y      0.0369787913    -0.0013780968    -0.0037517245     0.0093742035     0.0719761932
  156  C 11  Z      0.0127560443     0.0012706506     0.0269828006     0.0189075930     0.0398127400
  157  C 11  X     -0.0077834682    -0.0005539597    -0.0135039775    -0.0027854207    -0.0538364332
  158  C 11  Y      0.0031910227    -0.0084276618    -0.0315854527    -0.0038277169     0.0216243243
  159  C 11  Z      0.0033006793     0.0051979648     0.0186965255     0.0015473906     0.0213612497
  160  C 11 XX     -0.0166905916     0.0010799628     0.0103542626    -0.0060499278     0.0052330217
  161  C 11 YY     -0.0195381523     0.0011728401     0.0086242161    -0.0099431470     0.0031218962
  162  C 11 ZZ     -0.0086797932     0.0009496695     0.0068635792    -0.0048548448     0.0037514429
  163  C 11 XY      0.0062532801    -0.0001851722     0.0027050087     0.0001789548     0.0028476817
  164  C 11 XZ      0.0041804372    -0.0006789006    -0.0051150341     0.0015002484    -0.0032550892
  165  C 11 YZ      0.0021188413    -0.0003013383    -0.0035486083     0.0025825522    -0.0020828250
  166  C 12  S     -0.1406515566     0.0038532663    -0.0660348845     0.0495864778     0.0927783479
  167  C 12  S      0.2697067640    -0.0075573695     0.1281210972    -0.0966313058    -0.1850299908
  168  C 12  S      0.0946970040    -0.0057610908     0.0690277245    -0.0304376597    -0.0504415451
  169  C 12  X      0.0319758333    -0.0023311500    -0.0056269281    -0.0223542159     0.0533637093
  170  C 12  Y     -0.0453426141     0.0063040867     0.0589687878     0.0597815112    -0.0064722077
  171  C 12  Z     -0.0014174901     0.0005231523    -0.0173958522    -0.0078774263    -0.0257930953
  172  C 12  X      0.0058370392    -0.0058029398     0.0254851334    -0.0086847985     0.0208362003
  173  C 12  Y     -0.0054002316     0.0186217634     0.0111124303     0.0177692966    -0.0290052614
  174  C 12  Z     -0.0015185940     0.0003421004    -0.0173455166    -0.0016916349    -0.0009240149
  175  C 12 XX      0.0189617897    -0.0009369251     0.0063338609    -0.0078044998    -0.0138991806
  176  C 12 YY      0.0192310636    -0.0001979273     0.0102149333    -0.0050045864    -0.0117629210
  177  C 12 ZZ      0.0097820911    -0.0004259594     0.0058003526    -0.0044427364    -0.0087058058
  178  C 12 XY     -0.0056921524     0.0009044057     0.0031092528     0.0001908478    -0.0006701444
  179  C 12 XZ     -0.0054880326     0.0000858353    -0.0030924850     0.0028783710     0.0054264536
  180  C 12 YZ     -0.0020370105    -0.0001624937    -0.0046005497     0.0007625016     0.0030173831
  181  C 13  S     -0.1295041395     0.0100576656     0.0493396310     0.0198840706    -0.0575990797
  182  C 13  S      0.2486675591    -0.0195125094    -0.0963009585    -0.0396531788     0.1148004950
  183  C 13  S      0.0507529230     0.0092103159    -0.0726944585     0.0038389797     0.0148875331
  184  C 13  X     -0.0552286608    -0.0004026339    -0.0721002536     0.0846212575     0.1069392303
  185  C 13  Y      0.0366010736    -0.0010319106     0.0227228419    -0.0267419104    -0.0584667108
  186  C 13  Z      0.0166092843     0.0007527750     0.0299935232    -0.0350632867    -0.0361330487
  187  C 13  X     -0.0239318530    -0.0085043524    -0.0190138920     0.0253008971     0.0489308000
  188  C 13  Y      0.0001802202     0.0058552239    -0.0050172958    -0.0036367310    -0.0220358681
  189  C 13  Z      0.0125636680     0.0015228757     0.0119781220    -0.0119623187    -0.0181395104
  190  C 13 XX      0.0158354682    -0.0011842370    -0.0081054620    -0.0012591798     0.0074923585
  191  C 13 YY      0.0189352264    -0.0012123883    -0.0040159194    -0.0051384043     0.0072346261
  192  C 13 ZZ      0.0085064329    -0.0008563294    -0.0053604771    -0.0006004939     0.0059975811
  193  C 13 XY     -0.0059796005    -0.0000454210    -0.0033605046     0.0032960188     0.0031186098
  194  C 13 XZ     -0.0038357792     0.0003841326     0.0044508192    -0.0010374168    -0.0035314674
  195  C 13 YZ     -0.0019615417     0.0002570217     0.0023356657    -0.0000985307    -0.0031756113
  196  C 14  S      0.0129716922     0.0049207168     0.1114897271    -0.0774322454    -0.0511528423
  197  C 14  S     -0.0247645286    -0.0090532450    -0.2165212971     0.1527585650     0.1015845464
  198  C 14  S     -0.0026079079    -0.0010588306    -0.0223157215     0.0277166859     0.0259923747
  199  C 14  X     -0.0591750439     0.0040448758     0.0083478060     0.0240155280    -0.0568229664
  200  C 14  Y     -0.0718296673     0.0037629274    -0.0014704226    -0.0136674236    -0.1007648145
  201  C 14  Z      0.0559698839    -0.0035611764    -0.0043190460    -0.0075849374     0.0648253906
  202  C 14  X     -0.0247470486     0.0003996312    -0.0116819228     0.0071794939    -0.0163962184
  203  C 14  Y     -0.0264234710    -0.0014146251     0.0159899317    -0.0075293149    -0.0231987330
  204  C 14  Z      0.0221157919     0.0006610665     0.0001631940    -0.0012225911     0.0167564864
  205  C 14 XX      0.0042729867    -0.0009315127    -0.0143227513     0.0099117139     0.0102985486
  206  C 14 YY     -0.0085203129    -0.0002525718    -0.0149391207     0.0112496238     0.0035330944
  207  C 14 ZZ     -0.0000266013    -0.0003745720    -0.0090545430     0.0063008796     0.0046253000
  208  C 14 XY      0.0005784958     0.0000146447     0.0007809602    -0.0015409725    -0.0013946886
  209  C 14 XZ     -0.0031710220     0.0004267811     0.0048424248    -0.0027696967    -0.0039264918
  210  C 14 YZ      0.0028724964     0.0000211938     0.0032168299    -0.0019082608     0.0005226378
  211  C 15  S      0.1407384051    -0.0053496126     0.0356668564     0.0076244970     0.0973949387
  212  C 15  S     -0.2702427969     0.0103571203    -0.0693142741    -0.0154694382    -0.1936826316
  213  C 15  S     -0.0626616904    -0.0017539141    -0.0720839255     0.0021893366    -0.0459150530
  214  C 15  X      0.0355838609    -0.0025908471    -0.0273500404     0.0341624328    -0.0266285204
  215  C 15  Y     -0.0405806782     0.0055183008     0.0798812526    -0.0927218667    -0.0257636836
  216  C 15  Z     -0.0043139629    -0.0004678927    -0.0134216683     0.0144955267     0.0230227029
  217  C 15  X      0.0029703785     0.0032735079     0.0054752928     0.0113505492    -0.0047408340
  218  C 15  Y     -0.0195759461     0.0000944682     0.0239259191    -0.0350656252     0.0035759332
  219  C 15  Z      0.0052754141    -0.0018852659    -0.0111344598     0.0066567173     0.0010443489
  220  C 15 XX     -0.0186321111     0.0007858791    -0.0016315591    -0.0034003097    -0.0146711626
  221  C 15 YY     -0.0186965492     0.0006774368    -0.0075630237     0.0007060978    -0.0118091633
  222  C 15 ZZ     -0.0097252784     0.0003453608    -0.0035750414    -0.0000594229    -0.0085258364
  223  C 15 XY      0.0051953085    -0.0004027642    -0.0033894907     0.0031424518     0.0009018728
  224  C 15 XZ      0.0054234217    -0.0001942354     0.0009960984     0.0007104186     0.0051824149
  225  C 15 YZ      0.0021328653     0.0000540284     0.0040618458    -0.0020415891     0.0020255294
  226  H 16  S     -0.0042094583     0.0400563889    -0.0388082110    -0.0519618502    -0.0789983387
  227  H 16  S      0.0018645176     0.0014094187    -0.0097580946    -0.0071269639    -0.0233813660
  228  H 17  S     -0.0144213788    -0.0849633858    -0.0011016607    -0.0776331668     0.0443334395
  229  H 17  S      0.0000141399    -0.0099822434     0.0025289555    -0.0170196575     0.0084197326
  230  H 18  S     -0.0001811819    -0.0859373097     0.0523780300     0.0177169312     0.0301110703
  231  H 18  S      0.0001422970    -0.0123809660     0.0071729695     0.0052246427     0.0054168947
  232  H 19  S      0.0149644688     0.0263728365     0.0582717803     0.0465683068    -0.0541441206
  233  H 19  S      0.0007913706     0.0013313596     0.0101218722     0.0161035360    -0.0121860190
  234  H 20  S     -0.0025478503     0.1023499016     0.0426235578    -0.0524523932     0.0979384998
  235  H 20  S     -0.0013293404     0.0180324717     0.0009295624    -0.0053785706     0.0199837989
  236  H 21  S      0.0009341221     0.1174432863     0.0269056929    -0.0364495323     0.0806854837
  237  H 21  S     -0.0015068334     0.0135006611     0.0073241316    -0.0083460242     0.0189187032
  238  H 22  S     -0.0766861480     0.0056766939     0.0415591563    -0.0547533725     0.0462043609
  239  H 22  S     -0.0000990075     0.0064998884     0.0103432837    -0.0043766011     0.0050959047
  240  H 23  S      0.0863311210    -0.0015642279     0.0385185161    -0.0421147031    -0.1174381262
  241  H 23  S      0.0044541130     0.0037500617     0.0114489352    -0.0111339201    -0.0240063969
  242  H 24  S      0.0758478050    -0.0061020673    -0.0333177921    -0.0166938917     0.0620917906
  243  H 24  S      0.0046589962    -0.0009781707    -0.0015452327    -0.0027267178     0.0133411672
  244  H 25  S     -0.0071135127    -0.0031991358    -0.0713994607     0.0754855109     0.0561652157
  245  H 25  S     -0.0005305574    -0.0007500600    -0.0038902955     0.0124354491     0.0114673997
  246  H 26  S     -0.0806515869     0.0029335864    -0.0241526770    -0.0051621299    -0.1033589199
  247  H 26  S     -0.0051255738    -0.0009475793    -0.0007154712    -0.0014769847    -0.0214484671

                         26               27               28               29               30
                   -0.6621368723    -0.6351297771    -0.6142169676    -0.5994446024    -0.5634668622
    1  C  1  S     -0.0222535847    -0.0448684070    -0.0060521398    -0.0633686833     0.0176691178
    2  C  1  S      0.0461212910     0.0904615337     0.0235973612     0.1362816343    -0.0343910976
    3  C  1  S     -0.0552890791    -0.0587800030    -0.1439711399     0.0610295223    -0.1306091325
    4  C  1  X     -0.0847878690     0.0188099338     0.0151628856     0.0749889875     0.0535185500
    5  C  1  Y      0.1276849543     0.1188348603    -0.0173934572    -0.0829076239    -0.0727628186
    6  C  1  Z      0.0026778560    -0.0480178164     0.0366301437    -0.0062363522    -0.0430597831
    7  C  1  X     -0.0174574923    -0.0311524086     0.0509948280    -0.0486249566     0.0199102870
    8  C  1  Y      0.0804564818     0.0358765718    -0.1011599166     0.0172697292     0.0392531949
    9  C  1  Z     -0.0197617100    -0.0027976605     0.0441542563     0.0230285519    -0.0313091711
   10  C  1 XX      0.0051484070    -0.0000105950    -0.0009929056     0.0069770553     0.0016359084
   11  C  1 YY      0.0014137565     0.0111676655    -0.0008369440     0.0098860920    -0.0040038559
   12  C  1 ZZ      0.0018228147     0.0033643701     0.0059539427     0.0071709145    -0.0039093786
   13  C  1 XY     -0.0001801378    -0.0037248243    -0.0000839512     0.0010551442    -0.0024323720
   14  C  1 XZ     -0.0010057525     0.0034102523    -0.0051235597    -0.0024059442     0.0029319713
   15  C  1 YZ     -0.0016534977    -0.0021938686    -0.0023431719     0.0005026545     0.0004113252
   16  C  2  S      0.0005472688    -0.0257389535     0.0113997464     0.0239034735     0.0201723923
   17  C  2  S      0.0008570881     0.0500986303    -0.0330362483    -0.0540113622    -0.0398361190
   18  C  2  S     -0.1611758893    -0.0147824727     0.1921923613     0.1128777590    -0.0130687606
   19  C  2  X     -0.1008540130     0.0165532052     0.0532285311     0.0328100884     0.0760475635
   20  C  2  Y     -0.1148012719    -0.1528489908    -0.0101783378    -0.0154961239     0.0320439334
   21  C  2  Z      0.0841611136     0.0448020305    -0.0661188216     0.0075998510    -0.0728726020
   22  C  2  X     -0.0580475102    -0.0181149168    -0.0276578066     0.0837353755     0.1105975176
   23  C  2  Y     -0.0607558074    -0.1073581418    -0.0794084000     0.0453564204     0.0501060871
   24  C  2  Z      0.0603951790     0.0507313443    -0.0031823669    -0.0615097732    -0.0764163484
   25  C  2 XX      0.0007736757    -0.0012218637    -0.0011759838    -0.0066171995    -0.0003436196
   26  C  2 YY      0.0027394989     0.0066665898    -0.0043573949    -0.0002411675    -0.0055886286
   27  C  2 ZZ     -0.0018880643     0.0020788975    -0.0004573334    -0.0026588997    -0.0027871920
   28  C  2 XY      0.0002972024     0.0038512827     0.0035481141    -0.0055993560     0.0039187106
   29  C  2 XZ      0.0019500867    -0.0001224102     0.0039951247     0.0013003074    -0.0014846139
   30  C  2 YZ      0.0003845291    -0.0008373241    -0.0027090498     0.0016560949     0.0005875761
   31  C  3  S     -0.0108608026     0.0930102822    -0.0698132649     0.0254927539     0.0068540489
   32  C  3  S      0.0185381689    -0.1969818851     0.1409071671    -0.0471684858    -0.0248512357
   33  C  3  S      0.0760039413    -0.0428558900     0.1450465483    -0.1377669753     0.0844840732
   34  C  3  X      0.0402725949     0.0260273884     0.0202442652     0.0529608695    -0.1004801401
   35  C  3  Y      0.0494811726     0.1400106683    -0.0112361049    -0.0845010139     0.0457439198
   36  C  3  Z     -0.0475549172    -0.0213583433     0.1490417754     0.0266688825    -0.0893069151
   37  C  3  X      0.0268957869     0.0081727920     0.0044148794     0.0131823854    -0.0096279765
   38  C  3  Y      0.0329345569     0.0542380912     0.0466712771    -0.0832992500     0.0324829204
   39  C  3  Z     -0.0339152779     0.0001384133     0.0225991501     0.0486646413    -0.0689112004
   40  C  3 XX      0.0008713993    -0.0099261596     0.0082562353     0.0007934898    -0.0019634629
   41  C  3 YY     -0.0000092678    -0.0137367621     0.0150691343    -0.0050725451    -0.0046519261
   42  C  3 ZZ      0.0013313314    -0.0166207927     0.0058421497    -0.0040876311    -0.0001592967
   43  C  3 XY      0.0037536415    -0.0001412355    -0.0028673215     0.0003051831    -0.0082839842
   44  C  3 XZ     -0.0025248683    -0.0016156096    -0.0042315863    -0.0022838444     0.0053291208
   45  C  3 YZ     -0.0037431143     0.0050975204    -0.0069067002     0.0045951867    -0.0033820619
   46  C  4  S      0.0321500559    -0.0017416829     0.1112341121    -0.0187323055     0.0060377716
   47  C  4  S     -0.0651482081    -0.0006193162    -0.2306905974     0.0349459476    -0.0132163875
   48  C  4  S     -0.0664347006    -0.0233898107    -0.1409137364     0.1162093181    -0.0392174782
   49  C  4  X      0.0318733090    -0.0076916809    -0.0126869095    -0.0160728219     0.0147509634
   50  C  4  Y      0.0365313711     0.0894321143     0.1338029247    -0.1109858623     0.1524438749
   51  C  4  Z      0.0408593993    -0.1004064821     0.0238215657    -0.0809243491     0.1355036259
   52  C  4  X      0.0044880485    -0.0035085819    -0.0016500976     0.0087923795     0.0038985246
   53  C  4  Y     -0.0049186110     0.0266027212     0.0008989147    -0.0021051678     0.0554692213
   54  C  4  Z      0.0012455228    -0.0332373645    -0.0242174395    -0.0114398490     0.0386126007
   55  C  4 XX      0.0008718268     0.0002577437    -0.0105202394     0.0025509363    -0.0017253485
   56  C  4 YY     -0.0074917948     0.0036951389    -0.0225067902     0.0045851891    -0.0022476876
   57  C  4 ZZ     -0.0061705225    -0.0060811679    -0.0127947888     0.0027772922    -0.0031643019
   58  C  4 XY      0.0031064327     0.0031653561    -0.0024083770    -0.0030473123     0.0009920288
   59  C  4 XZ      0.0014063631    -0.0039722593    -0.0032843953    -0.0004366317     0.0011097743
   60  C  4 YZ     -0.0003549278    -0.0014101717    -0.0131392325     0.0010696751    -0.0000163046
   61  C  5  S      0.0200687544    -0.0293191590    -0.1235226945    -0.0056593822     0.0142710969
   62  C  5  S     -0.0443682577     0.0532184592     0.2507000660     0.0166161109    -0.0291401710
   63  C  5  S      0.0110772239     0.0404953224     0.1833758567    -0.0499585070    -0.0399646562
   64  C  5  X      0.0383879721    -0.0062668332    -0.0194517896    -0.0349368273     0.0038430983
   65  C  5  Y      0.0062407319    -0.1120374877     0.0990704257     0.0299816117    -0.0237514004
   66  C  5  Z      0.0474445264    -0.0179107544    -0.1244815983    -0.0970447481     0.2127131793
   67  C  5  X      0.0204525599     0.0075915260    -0.0010731005    -0.0240282594     0.0061504297
   68  C  5  Y     -0.0022549658    -0.0414724660     0.0209647054     0.0274655604    -0.0051314728
   69  C  5  Z      0.0244636912     0.0110251145     0.0265904807    -0.0590884335     0.0747591879
   70  C  5 XX      0.0015517274     0.0032938907     0.0092780941    -0.0009455011    -0.0045415155
   71  C  5 YY     -0.0057537228     0.0016497950     0.0104263969     0.0054358068    -0.0037015277
   72  C  5 ZZ     -0.0037211412     0.0038327549     0.0298842943     0.0009969657    -0.0027506631
   73  C  5 XY     -0.0011915775    -0.0029367838     0.0011301137    -0.0007670864     0.0000221208
   74  C  5 XZ      0.0039394890     0.0012999949     0.0035712451    -0.0028857899    -0.0021311836
   75  C  5 YZ      0.0000200709    -0.0055481202    -0.0057679522     0.0024917789     0.0012445466
   76  C  6  S      0.0020892020     0.0822918286     0.0668462491    -0.0336897714    -0.0110822368
   77  C  6  S     -0.0056206199    -0.1730373361    -0.1319400014     0.0720460551     0.0200932373
   78  C  6  S      0.0038009419    -0.0442520162    -0.1900586494     0.0545032800     0.0769738008
   79  C  6  X      0.0380135915     0.0044448522    -0.0539348875    -0.0438160084    -0.1072174579
   80  C  6  Y     -0.0685412201    -0.1228494791    -0.0663101749     0.1429658148    -0.0903970774
   81  C  6  Z     -0.0090716463     0.0797435157    -0.1178383412     0.0197806967    -0.0012714504
   82  C  6  X      0.0233374868     0.0034041441    -0.0317440983    -0.0206589596    -0.0183790662
   83  C  6  Y     -0.0236009366    -0.0287471573     0.0537371680     0.0385976532    -0.0697430365
   84  C  6  Z      0.0034523105     0.0348408796    -0.0503592934     0.0009343270     0.0098140896
   85  C  6 XX     -0.0004316912    -0.0098656872    -0.0090196547     0.0026416853    -0.0016232779
   86  C  6 YY      0.0016343753    -0.0180028031    -0.0152845041     0.0065122603     0.0061903479
   87  C  6 ZZ     -0.0035885185    -0.0076073624    -0.0020361285     0.0077771952    -0.0025343227
   88  C  6 XY     -0.0046211480     0.0002247907     0.0042734248    -0.0011825122     0.0087406606
   89  C  6 XZ      0.0011268608     0.0001893687     0.0042003550     0.0013067129    -0.0020174578
   90  C  6 YZ      0.0012556030    -0.0005129821     0.0062074831    -0.0021981601     0.0013677093
   91  C  7  S      0.0427532688    -0.0668303355    -0.0069991773    -0.0176910181     0.0111979278
   92  C  7  S     -0.0845874871     0.1426063934     0.0144818218     0.0328376714    -0.0235997445
   93  C  7  S     -0.0789641903    -0.0191685377     0.0230745765     0.0887521861    -0.0633101457
   94  C  7  X      0.0458070149     0.0037639522    -0.0204292761    -0.0193175733    -0.1094482485
   95  C  7  Y     -0.0265608799     0.0257137917    -0.1138058410     0.0906472238    -0.0354565590
   96  C  7  Z     -0.0484665218     0.0400889028     0.0636985962     0.0645342503    -0.1359589942
   97  C  7  X      0.0062022725    -0.0099392002    -0.0031129274     0.0087039056    -0.0590933732
   98  C  7  Y     -0.0026200628     0.0147610037    -0.0296058211     0.0201286271    -0.0135309787
   99  C  7  Z     -0.0061191059     0.0258868305     0.0133074042     0.0086041035    -0.0410738940
  100  C  7 XX     -0.0090687856     0.0155720777     0.0024570266     0.0066847022    -0.0059525702
  101  C  7 YY     -0.0053466067     0.0019006336     0.0039692260     0.0012581566    -0.0022228081
  102  C  7 ZZ     -0.0048444201     0.0123857500    -0.0024255950     0.0015379472     0.0004941075
  103  C  7 XY     -0.0020066703     0.0005337330    -0.0043675545     0.0019665642    -0.0008467446
  104  C  7 XZ     -0.0034207258     0.0000780362     0.0025801760     0.0031300999    -0.0031584513
  105  C  7 YZ      0.0006234621     0.0047728079     0.0036671141    -0.0039681023    -0.0004556863
  106  C  8  S      0.0508458893     0.0159074519    -0.0168687076     0.0097898510    -0.0312384866
  107  C  8  S     -0.1133653462    -0.0335720556     0.0408802151    -0.0191899705     0.0684706392
  108  C  8  S      0.0319661078     0.0412563028     0.0099401144    -0.0999467485    -0.0363865965
  109  C  8  X      0.0827610335     0.0416994421    -0.0236829677     0.0209910391    -0.0280943767
  110  C  8  Y      0.0456077313    -0.0035821053    -0.0327974886    -0.0010029702    -0.0508328716
  111  C  8  Z     -0.0626933669    -0.0202772126     0.0082376888    -0.0075242176     0.0302160816
  112  C  8  X     -0.0548902707    -0.0328588150     0.0074640919     0.0827157016     0.0492887792
  113  C  8  Y     -0.0482065250    -0.0269295533     0.0067764784     0.0584966155     0.0286342724
  114  C  8  Z      0.0468543127     0.0267237093    -0.0030950640    -0.0665554206    -0.0391847373
  115  C  8 XX     -0.0083405604    -0.0040393055     0.0031123905    -0.0015263812     0.0051677260
  116  C  8 YY     -0.0058117850    -0.0003725668     0.0030705703     0.0000065844     0.0044395953
  117  C  8 ZZ     -0.0075134317    -0.0017397501     0.0025135935    -0.0009776802     0.0033225643
  118  C  8 XY     -0.0039393169     0.0006220726     0.0012158085    -0.0016662666     0.0013588819
  119  C  8 XZ      0.0040694902     0.0016482816    -0.0006104605     0.0005199183    -0.0016999025
  120  C  8 YZ      0.0030821525    -0.0003668132    -0.0011051119     0.0002232247    -0.0011161542
  121  N  9  S      0.0256994046     0.0110788192    -0.0096600816     0.0018822601    -0.0179397489
  122  N  9  S      0.0503587907     0.0225518090    -0.0201425486     0.0054834714    -0.0368876568
  123  N  9  S      0.1001791557     0.0418779933    -0.0249084358    -0.0611148285    -0.0719903481
  124  N  9  X     -0.0001562755    -0.0046928347    -0.0009485333    -0.0057076274    -0.0052877105
  125  N  9  Y      0.0095709291     0.0087061750     0.0055182642     0.0045333679     0.0125565635
  126  N  9  Z     -0.0028266179    -0.0012338644     0.0066176627     0.0000001392    -0.0004151897
  127  N  9  X     -0.0095626113    -0.0002558928     0.0008511661     0.0144789819     0.0095248553
  128  N  9  Y     -0.0125522439    -0.0072140411    -0.0037342348     0.0054403482    -0.0022140784
  129  N  9  Z      0.0090378150     0.0035595929    -0.0061559952    -0.0080902206    -0.0043533205
  130  N  9 XX      0.0009689483    -0.0003752090    -0.0007983506    -0.0004866022    -0.0019679065
  131  N  9 YY      0.0017963419     0.0015592414     0.0001359984     0.0008726458     0.0002164287
  132  N  9 ZZ      0.0008332901     0.0005871302    -0.0013005372     0.0002539365    -0.0012021929
  133  N  9 XY      0.0014672340     0.0006807824     0.0000580114    -0.0001172459    -0.0001902808
  134  N  9 XZ     -0.0010464333     0.0001908409     0.0009420120     0.0002507069     0.0009277860
  135  N  9 YZ     -0.0014555211    -0.0008786630     0.0002815279    -0.0003738638    -0.0001822447
  136  C 10  S      0.0707911048     0.0283321490     0.0088570482     0.0373206521    -0.0153657146
  137  C 10  S     -0.1475535471    -0.0602091994    -0.0216010397    -0.0762231341     0.0339313793
  138  C 10  S      0.0521926829     0.0874864119    -0.0394292417     0.0581998980     0.0472204911
  139  C 10  X      0.1008947790    -0.0582181363    -0.0117205154    -0.1391878472    -0.0570332240
  140  C 10  Y      0.0493027141    -0.0388550702     0.0287195971     0.1525109129     0.0546704271
  141  C 10  Z     -0.0706198241     0.0450438641     0.0103820784     0.0221904090     0.0048830305
  142  C 10  X      0.0014954395    -0.0126589359     0.0244329875    -0.0630432622    -0.0961055794
  143  C 10  Y      0.0126065411     0.0230937249     0.0165961717     0.0733863454     0.0446458451
  144  C 10  Z     -0.0007910337     0.0023301525    -0.0219777292     0.0080336564     0.0345683439
  145  C 10 XX     -0.0070558137    -0.0070161075    -0.0012832614    -0.0030896793     0.0018331376
  146  C 10 YY     -0.0119667795     0.0009994708    -0.0020951850    -0.0045004457     0.0028414857
  147  C 10 ZZ     -0.0060082518    -0.0037301682    -0.0008143968    -0.0039273027     0.0023633687
  148  C 10 XY      0.0012517087    -0.0014716679    -0.0001339296    -0.0030603652     0.0027874995
  149  C 10 XZ      0.0005969725     0.0033116081    -0.0002845202     0.0012498457    -0.0005577886
  150  C 10 YZ      0.0019188574    -0.0005124511     0.0005018630     0.0027590613    -0.0025851453
  151  C 11  S     -0.0984059225     0.0486207082    -0.0068451490    -0.0082186258    -0.0040889806
  152  C 11  S      0.1978793483    -0.0967850778     0.0116154095     0.0153383538     0.0087957907
  153  C 11  S      0.0386172414    -0.0848160624    -0.0095327029    -0.0105993770     0.0938856887
  154  C 11  X      0.0402732495     0.0695716765     0.0166579492     0.1015707040    -0.0109494008
  155  C 11  Y      0.0320501920    -0.0347814945     0.0221429951     0.0920320858     0.1119656956
  156  C 11  Z     -0.0321047144    -0.0242992215    -0.0117361997    -0.0855741312    -0.0352685701
  157  C 11  X      0.0042056611     0.0485898504     0.0121533457     0.0291867066    -0.0099264627
  158  C 11  Y      0.0060319617    -0.0044154136     0.0109094640     0.0441936754     0.0084875279
  159  C 11  Z     -0.0064455740    -0.0246006892    -0.0068580502    -0.0304347811     0.0002972179
  160  C 11 XX      0.0116431558    -0.0060553486     0.0002798206     0.0024266624     0.0019162046
  161  C 11 YY      0.0169012260    -0.0066009835     0.0013792952     0.0031339780     0.0016106857
  162  C 11 ZZ      0.0083718765    -0.0050029567     0.0007050593     0.0001149794     0.0012532758
  163  C 11 XY     -0.0013388649    -0.0025314036    -0.0007732797    -0.0047121548     0.0011813955
  164  C 11 XZ     -0.0028779802     0.0029130157    -0.0001442990     0.0006905122    -0.0010519712
  165  C 11 YZ     -0.0036434635     0.0028979313    -0.0001927187     0.0016207364    -0.0009421700
  166  C 12  S      0.0209699463    -0.0659973274     0.0048441971     0.0058325396    -0.0177679950
  167  C 12  S     -0.0419592621     0.1347220664    -0.0099760604    -0.0127960685     0.0354196493
  168  C 12  S     -0.0536767265     0.0406826898     0.0002588976    -0.0152669758     0.0536455826
  169  C 12  X      0.0710885995    -0.0244595238    -0.0136055093    -0.0838974881    -0.0984754918
  170  C 12  Y     -0.1504007587    -0.0257963687    -0.0176831048    -0.1169061888    -0.0091713749
  171  C 12  Z      0.0149989181     0.0219163166     0.0205305985     0.0841526874     0.0530025485
  172  C 12  X      0.0128746297    -0.0054630988    -0.0153677387    -0.0271375963    -0.0068381001
  173  C 12  Y     -0.0691054260    -0.0080237293     0.0207475946    -0.0383634321    -0.0278071727
  174  C 12  Z      0.0170976550     0.0034736109     0.0091778492     0.0264134742     0.0127639204
  175  C 12 XX     -0.0009305024     0.0103940247    -0.0004605395     0.0015904776     0.0032668123
  176  C 12 YY     -0.0047339176     0.0087778608    -0.0003703538     0.0004573871     0.0031305033
  177  C 12 ZZ     -0.0024167859     0.0063936473    -0.0007692052    -0.0010453151     0.0025951118
  178  C 12 XY     -0.0032769417    -0.0007939164    -0.0001657155    -0.0044970485     0.0011658893
  179  C 12 XZ      0.0009834896    -0.0033299267     0.0000150563     0.0006901148    -0.0014219888
  180  C 12 YZ      0.0032896046    -0.0013368002     0.0007002128     0.0023052495    -0.0014818169
  181  C 13  S     -0.0961474148     0.0280232181    -0.0091485741    -0.0468289729     0.0082130069
  182  C 13  S      0.1907606532    -0.0563913760     0.0186104241     0.0934348303    -0.0188493855
  183  C 13  S      0.0618994291    -0.0110786009     0.0301576440     0.0694739571    -0.0363890266
  184  C 13  X     -0.0550831083    -0.0938445167    -0.0006306303    -0.0581375739    -0.0205087146
  185  C 13  Y     -0.0287520546     0.0483477517    -0.0212744086    -0.1157669195    -0.0921990018
  186  C 13  Z      0.0393281785     0.0326404860     0.0095896200     0.0706799192     0.0425107961
  187  C 13  X     -0.0102719564    -0.0294774870    -0.0126254198    -0.0194954867     0.0042957418
  188  C 13  Y      0.0077078601     0.0150865624     0.0023919627    -0.0231620449    -0.0472193009
  189  C 13  Z      0.0024417217     0.0112369950     0.0049404191     0.0183481138     0.0136761499
  190  C 13 XX      0.0101801456    -0.0038578037     0.0015321310     0.0065725976     0.0008815557
  191  C 13 YY      0.0168861321    -0.0034488135     0.0015809165     0.0085911762    -0.0011776171
  192  C 13 ZZ      0.0075505375    -0.0032531569     0.0010447349     0.0049243187    -0.0004426992
  193  C 13 XY     -0.0018093394    -0.0024918865     0.0000122034    -0.0000010991    -0.0011480745
  194  C 13 XZ     -0.0023009202     0.0021928007    -0.0007253938    -0.0018943760    -0.0002211253
  195  C 13 YZ     -0.0036510106     0.0020882324    -0.0002751756    -0.0020929479     0.0008755065
  196  C 14  S      0.0762656195     0.0279635069     0.0020406152     0.0298100901    -0.0161722543
  197  C 14  S     -0.1521703581    -0.0565502496    -0.0033921530    -0.0599433421     0.0304536375
  198  C 14  S     -0.0503897584    -0.0307733557    -0.0052658839    -0.0274872221     0.0526055525
  199  C 14  X     -0.0890497814     0.0504017094     0.0009511371     0.0345340180     0.1054106093
  200  C 14  Y     -0.0446174038     0.0800323734    -0.0138132101    -0.0452503107    -0.0835962627
  201  C 14  Z      0.0624096554    -0.0540711847     0.0035627275    -0.0020685281    -0.0259483097
  202  C 14  X     -0.0185018188     0.0198619199     0.0008324379     0.0270300367     0.0281415594
  203  C 14  Y     -0.0188823888     0.0168776985    -0.0135979097    -0.0308261573    -0.0136512637
  204  C 14  Z      0.0163215424    -0.0165952977     0.0037740368    -0.0029798687    -0.0095600344
  205  C 14 XX     -0.0078748116    -0.0060872032    -0.0000905050    -0.0040051810     0.0030426502
  206  C 14 YY     -0.0141718445    -0.0018440016    -0.0003849002    -0.0040465596     0.0038736373
  207  C 14 ZZ     -0.0056536468    -0.0024775005     0.0002190722    -0.0008875838     0.0018245588
  208  C 14 XY      0.0031242567     0.0015051243     0.0004950684     0.0044901671    -0.0008590718
  209  C 14 XZ      0.0008631466     0.0021384395    -0.0001402310     0.0001744952    -0.0007623422
  210  C 14 YZ      0.0021613094    -0.0007315823    -0.0000413741    -0.0011945756    -0.0006143032
  211  C 15  S      0.0258468167    -0.0663204014    -0.0017810323    -0.0420602598     0.0010768552
  212  C 15  S     -0.0518756435     0.1316487704     0.0036120456     0.0840975848    -0.0033269377
  213  C 15  S     -0.0010026323     0.0525313212     0.0151475491     0.0802845118    -0.0368381621
  214  C 15  X     -0.0628545318     0.0508427943     0.0081223267     0.0870169559     0.1054427182
  215  C 15  Y      0.1470832371    -0.0129990695     0.0155025851     0.0824383268    -0.0027801927
  216  C 15  Z     -0.0182422780    -0.0220644302    -0.0088386757    -0.0741821249    -0.0547252202
  217  C 15  X     -0.0237889006     0.0013740869     0.0013238725     0.0094410509     0.0519558561
  218  C 15  Y      0.0523855251    -0.0149605914     0.0002755026     0.0283508542     0.0006834272
  219  C 15  Z     -0.0051433139     0.0046413117    -0.0005381175    -0.0151957482    -0.0272167290
  220  C 15 XX     -0.0012352739     0.0098998617     0.0002166586     0.0074393507    -0.0001043186
  221  C 15 YY     -0.0052318865     0.0080208142     0.0007641073     0.0063753110     0.0020155332
  222  C 15 ZZ     -0.0031188991     0.0063404014     0.0002330521     0.0044607354     0.0003086520
  223  C 15 XY     -0.0038183049     0.0010917414    -0.0003158330    -0.0007748646    -0.0002939762
  224  C 15 XZ      0.0010816902    -0.0040469466    -0.0000093989    -0.0023023802     0.0003849138
  225  C 15 YZ      0.0034495140    -0.0022510573     0.0000950036    -0.0009414885    -0.0005810970
  226  H 16  S     -0.0336801658    -0.1604860011     0.1395169718     0.0237951485    -0.0603598916
  227  H 16  S      0.0009320325    -0.0298614375     0.0368442697    -0.0096087521    -0.0020940896
  228  H 17  S     -0.0629629416    -0.0112823964    -0.1974405173     0.1092967701    -0.1422256559
  229  H 17  S     -0.0134349814     0.0021528970    -0.0565164392     0.0206123675    -0.0231645396
  230  H 18  S     -0.0457719788     0.0215394896     0.2210696948     0.0700427325    -0.1550179786
  231  H 18  S     -0.0053763946     0.0106687358     0.0618970852     0.0058396044    -0.0270931060
  232  H 19  S     -0.0426744373    -0.1580257436    -0.0987337050     0.1274470617    -0.0343530089
  233  H 19  S     -0.0019624114    -0.0342350776    -0.0340733135     0.0230599881     0.0017838338
  234  H 20  S     -0.0700997650     0.0664408723     0.0254434727     0.0420365658     0.0365803426
  235  H 20  S     -0.0082213137     0.0184786315     0.0045513287     0.0094088116    -0.0004392001
  236  H 21  S     -0.0484680754     0.0880529495     0.0059659947     0.0605386437    -0.1318068777
  237  H 21  S     -0.0053788629     0.0236965473     0.0003368808     0.0045434005    -0.0169340789
  238  H 22  S      0.1094909424    -0.0479031815     0.0247375544     0.0896610716     0.0853833126
  239  H 22  S      0.0234471295    -0.0085829154     0.0021393390     0.0049818867     0.0143228397
  240  H 23  S     -0.0310861366     0.0733807365     0.0167297039     0.0860339232     0.0913753029
  241  H 23  S     -0.0112894168     0.0117623653     0.0045501004     0.0192836068     0.0139835082
  242  H 24  S      0.1117384066    -0.0360247392     0.0226225999     0.1335056356     0.0595300758
  243  H 24  S      0.0276702126    -0.0080106215     0.0033440990     0.0267472974     0.0108748369
  244  H 25  S     -0.0867037883    -0.0344341487     0.0034456349     0.0032531983     0.1067194718
  245  H 25  S     -0.0184921357    -0.0086325870    -0.0017943289    -0.0111095083     0.0232164597
  246  H 26  S     -0.0289341727     0.0903696078     0.0102549807     0.1190528334     0.0735435433
  247  H 26  S     -0.0056536748     0.0230936832     0.0007976757     0.0234612959     0.0120135471

                         31               32               33               34               35
                   -0.5366731104    -0.5146632412    -0.4996447671    -0.4926603271    -0.4745817232
    1  C  1  S     -0.0603452980    -0.0041495243     0.0266710358    -0.0138622594    -0.0021220942
    2  C  1  S      0.1386829202     0.0114475773    -0.0563902217     0.0271782530     0.0058883506
    3  C  1  S      0.2306530581     0.0544619414    -0.0015552957     0.0285285145    -0.0062457431
    4  C  1  X      0.0235819205     0.1181296902     0.0971577947    -0.0153361475     0.1896090744
    5  C  1  Y     -0.0948154113     0.1411772641    -0.0588336630     0.0235543591     0.0612502075
    6  C  1  Z     -0.0092579702    -0.1121342317    -0.0493271710    -0.0852895927     0.0329337010
    7  C  1  X      0.0534760913     0.0795730609     0.0240355667    -0.0475250024     0.1016661171
    8  C  1  Y     -0.0775049833     0.0483178477    -0.0475642265    -0.0411327171    -0.0154454378
    9  C  1  Z     -0.0133089693    -0.0537376208    -0.0062586993     0.0033633077     0.0182123068
   10  C  1 XX      0.0141708652    -0.0042142699    -0.0077839092    -0.0033294421    -0.0127739823
   11  C  1 YY      0.0070715879     0.0052059542    -0.0007189032     0.0084079703     0.0108802591
   12  C  1 ZZ      0.0059744661     0.0012677910    -0.0030005734     0.0003567410     0.0010195988
   13  C  1 XY      0.0006956495     0.0008659568    -0.0066966302     0.0012496378    -0.0044264193
   14  C  1 XZ     -0.0010482804    -0.0000144840     0.0034439397     0.0058988638    -0.0019831322
   15  C  1 YZ     -0.0000583889    -0.0035118764     0.0014892279    -0.0058125165    -0.0015569721
   16  C  2  S      0.0303222510    -0.0228787078    -0.0245022202    -0.0240580166    -0.0177331954
   17  C  2  S     -0.0618218357     0.0582532036     0.0555519192     0.0539185688     0.0480978537
   18  C  2  S      0.0463493187     0.0410090679     0.0967666666     0.1419875726    -0.0018596994
   19  C  2  X      0.1328141419    -0.0196930437    -0.1472481603    -0.0834696377     0.0769192249
   20  C  2  Y     -0.0058231715    -0.1669638234     0.0604622807    -0.0962745356    -0.0542061562
   21  C  2  Z     -0.0700051641     0.0377977487    -0.0070628962    -0.0460175414     0.1083131695
   22  C  2  X      0.0980688148     0.0169079134    -0.0473313246    -0.0121871651     0.0299885567
   23  C  2  Y      0.0533119890    -0.0212550765     0.0255010337    -0.0448766002    -0.0441553137
   24  C  2  Z     -0.0733140207    -0.0109956234    -0.0142747446    -0.0362835247     0.0640255960
   25  C  2 XX     -0.0084395467     0.0041546300     0.0106727686     0.0072605319     0.0036485716
   26  C  2 YY     -0.0018720521     0.0089698638     0.0008899837     0.0044896168     0.0030492804
   27  C  2 ZZ     -0.0026278095     0.0005922724     0.0013639972     0.0007272290     0.0019597224
   28  C  2 XY      0.0022263044    -0.0049978016    -0.0024294085     0.0000041242    -0.0027467485
   29  C  2 XZ      0.0000172806     0.0041554308     0.0041223498     0.0060656629    -0.0042122974
   30  C  2 YZ     -0.0010148875     0.0011874305     0.0009289694     0.0008712256    -0.0007574506
   31  C  3  S      0.0024566493    -0.0112089414     0.0062991432     0.0306150781     0.0029307706
   32  C  3  S      0.0022668779     0.0180564722    -0.0196044403    -0.0673936131    -0.0160813373
   33  C  3  S     -0.0137281512     0.0416050341    -0.0199232408    -0.0988101654     0.0067133606
   34  C  3  X      0.0151895849    -0.1420374854    -0.0932884214    -0.0395900825    -0.0577453336
   35  C  3  Y      0.0006233663    -0.0898286278    -0.0328113471    -0.0992001076    -0.0136985418
   36  C  3  Z     -0.1024945089     0.1032365049     0.1001305131    -0.0231006303     0.2283316468
   37  C  3  X     -0.0130142137    -0.0603179145    -0.0505068909    -0.0444636078    -0.0127919414
   38  C  3  Y      0.0201939006    -0.0258048483     0.0038647987    -0.0459885283    -0.0042330823
   39  C  3  Z     -0.0251620659     0.0289604885     0.0342268576     0.0077549800     0.0604116594
   40  C  3 XX      0.0047887909    -0.0026853040    -0.0051293218    -0.0040384332    -0.0016411183
   41  C  3 YY     -0.0074306589     0.0068085781     0.0045709935    -0.0077207889     0.0131043797
   42  C  3 ZZ      0.0021947749     0.0014554475    -0.0015282719    -0.0004411841    -0.0128011191
   43  C  3 XY     -0.0046311301     0.0003435248    -0.0019223784    -0.0023259049    -0.0002290573
   44  C  3 XZ     -0.0010153772     0.0039884746     0.0026803914    -0.0024958458     0.0056814249
   45  C  3 YZ      0.0014421747    -0.0042876973     0.0002735847     0.0017516077    -0.0111970240
   46  C  4  S      0.0114502714    -0.0058836879    -0.0074302681     0.0096548273    -0.0092552955
   47  C  4  S     -0.0228825273     0.0065874049     0.0123315088    -0.0289984924     0.0204744291
   48  C  4  S      0.0117532170     0.0087084191    -0.0109092971     0.0047352327    -0.0335758242
   49  C  4  X      0.0318678380    -0.0460148947    -0.0271072759     0.0423556829    -0.1614067180
   50  C  4  Y      0.0687653431    -0.1047323276    -0.0756032942    -0.1183825464     0.0231236912
   51  C  4  Z      0.0795125254     0.0228695289    -0.0251421850     0.0271807576    -0.1301429071
   52  C  4  X      0.0165356809    -0.0144710126    -0.0110398067     0.0268931953    -0.0808229399
   53  C  4  Y      0.0370086385    -0.0406847968    -0.0386097543    -0.0304053572    -0.0090159234
   54  C  4  Z      0.0252984921     0.0171156698     0.0023024999     0.0239604955    -0.0472870721
   55  C  4 XX      0.0032040642    -0.0045331652    -0.0042071100     0.0014727158    -0.0117492979
   56  C  4 YY     -0.0058400226     0.0020631367     0.0051756243    -0.0023661845     0.0129426041
   57  C  4 ZZ     -0.0026751146     0.0046773856     0.0017580761    -0.0025347983     0.0011784274
   58  C  4 XY     -0.0009197114    -0.0012560859     0.0006617698     0.0016272107    -0.0047647130
   59  C  4 XZ      0.0034547889    -0.0027833850    -0.0041355284    -0.0006205387    -0.0071299687
   60  C  4 YZ     -0.0020904833     0.0037318767     0.0041971551     0.0035917916     0.0015829938
   61  C  5  S     -0.0039548747     0.0139461506     0.0086386350     0.0120406408    -0.0089834606
   62  C  5  S      0.0079018672    -0.0308148025    -0.0145679782    -0.0285809531     0.0254903133
   63  C  5  S     -0.0368668117     0.0100851577    -0.0010755284    -0.0077410040     0.0265216354
   64  C  5  X     -0.0386792369     0.0160043372     0.0829342014     0.1014386703    -0.1042272115
   65  C  5  Y      0.0168163816     0.0839327429     0.0402557320     0.1146917076    -0.0683229569
   66  C  5  Z      0.0339251273     0.0234664676     0.0703062487     0.0485566162     0.0764465007
   67  C  5  X     -0.0167095424     0.0100466381     0.0297794280     0.0492975681    -0.0550915758
   68  C  5  Y      0.0194237360     0.0212698858    -0.0069416074     0.0304016679    -0.0434171597
   69  C  5  Z      0.0081800810     0.0125804747     0.0270965128     0.0300725487     0.0229734412
   70  C  5 XX     -0.0046068200     0.0018720665     0.0061904736     0.0062479669    -0.0035918182
   71  C  5 YY      0.0021130810    -0.0026862449    -0.0035106505    -0.0046588673     0.0030943978
   72  C  5 ZZ      0.0027964903    -0.0034344642    -0.0056700707    -0.0054979613     0.0023255399
   73  C  5 XY     -0.0032029831     0.0016394065     0.0058894039     0.0009371717     0.0036782823
   74  C  5 XZ     -0.0037785939     0.0005509520     0.0042331382     0.0045005772    -0.0045127069
   75  C  5 YZ     -0.0006477399     0.0051880408     0.0049136724     0.0064769228     0.0036880249
   76  C  6  S     -0.0092313272    -0.0133591458     0.0069069745     0.0100505724    -0.0278286783
   77  C  6  S      0.0118831771     0.0329431520    -0.0055211733    -0.0158700550     0.0652070088
   78  C  6  S      0.0486945048     0.0076295749    -0.0162812138    -0.0193296175     0.0329580765
   79  C  6  X     -0.1505985855    -0.0410457019     0.1232837422    -0.0091605457    -0.0489767281
   80  C  6  Y      0.0914663747     0.0066912473    -0.1553351473    -0.0811275066    -0.0781804772
   81  C  6  Z      0.0035616970    -0.0667444027    -0.0981571866    -0.1252953049     0.1084639476
   82  C  6  X     -0.0609023271    -0.0279996198     0.0428173556    -0.0238006923    -0.0166840507
   83  C  6  Y     -0.0058008083     0.0036394634    -0.0491998034    -0.0227842067    -0.0254179499
   84  C  6  Z      0.0056078582    -0.0203489273    -0.0380918767    -0.0410853881     0.0310626868
   85  C  6 XX     -0.0043709254     0.0017696667     0.0056549441     0.0006880677     0.0052102445
   86  C  6 YY      0.0076720086     0.0042648357    -0.0094256875    -0.0068900900     0.0057945988
   87  C  6 ZZ      0.0003357121     0.0004628235     0.0003875361     0.0022022734    -0.0003452198
   88  C  6 XY      0.0062030952    -0.0015359042    -0.0015544440    -0.0009131999     0.0039283675
   89  C  6 XZ      0.0003913277    -0.0002217676    -0.0045576621    -0.0062687619     0.0045362332
   90  C  6 YZ     -0.0016524743     0.0032188650     0.0077477079     0.0101814470    -0.0056010781
   91  C  7  S     -0.0004970988     0.0111083922    -0.0081696291    -0.0156347879     0.0171770847
   92  C  7  S     -0.0003130630    -0.0256543421     0.0185899772     0.0349249052    -0.0425394809
   93  C  7  S     -0.0314802320    -0.0132941069    -0.0019458524     0.0051543880     0.0290678204
   94  C  7  X     -0.1250603543    -0.1310122092    -0.0211676543    -0.2249674235     0.0493935158
   95  C  7  Y      0.0285122532    -0.0495524916    -0.0630698370     0.0295535632    -0.0479903873
   96  C  7  Z     -0.0362239548    -0.0102910733     0.0459949308     0.0869935289    -0.1876068087
   97  C  7  X     -0.0453870186    -0.0394287978    -0.0095691984    -0.0882270089     0.0327551006
   98  C  7  Y      0.0246435374    -0.0197861738    -0.0293877491     0.0129316947    -0.0407991908
   99  C  7  Z     -0.0054103657     0.0014634836     0.0281150236     0.0543245718    -0.1058991344
  100  C  7 XX      0.0023744667     0.0010248776     0.0035864440     0.0159754102    -0.0128879858
  101  C  7 YY     -0.0014733570     0.0007455963     0.0000868843    -0.0049778267     0.0026738821
  102  C  7 ZZ     -0.0009330282    -0.0065024561     0.0006933368    -0.0000069874    -0.0026855271
  103  C  7 XY     -0.0015020135    -0.0001095472     0.0016520694     0.0005184428    -0.0019789602
  104  C  7 XZ     -0.0001557244    -0.0023570788    -0.0009354737    -0.0024380939    -0.0040003811
  105  C  7 YZ     -0.0020225715    -0.0030485562     0.0027809215     0.0004767872    -0.0084222144
  106  C  8  S     -0.0325112698     0.0385922838     0.0192866619     0.0234682697     0.0050939790
  107  C  8  S      0.0762441226    -0.0820667853    -0.0357532836    -0.0484060367    -0.0122416099
  108  C  8  S     -0.0459426356    -0.0684639205    -0.0462629381    -0.0623732945     0.0083322951
  109  C  8  X     -0.0319134184     0.0675545446    -0.0358510681     0.0075387937     0.0670223342
  110  C  8  Y     -0.0337247301    -0.0117046338     0.0694670938    -0.0149844279    -0.0177909634
  111  C  8  Z      0.0288397899    -0.0466186686    -0.0347899373    -0.0636893162     0.0552621580
  112  C  8  X      0.0574879823     0.0498685877     0.0141469059     0.0299816484     0.0033697566
  113  C  8  Y      0.0490889807     0.0108285162     0.0511397610     0.0172506232    -0.0199060693
  114  C  8  Z     -0.0505083054    -0.0357906454    -0.0342811425    -0.0461765243     0.0426961532
  115  C  8 XX      0.0036104216    -0.0069733671    -0.0014195624    -0.0021302500    -0.0024067657
  116  C  8 YY      0.0057664702    -0.0026621582    -0.0031928343    -0.0019579262    -0.0009715750
  117  C  8 ZZ      0.0047961765    -0.0052327704    -0.0020768475    -0.0040735242     0.0002036118
  118  C  8 XY      0.0035900121    -0.0015977637     0.0003132129    -0.0007245863    -0.0007284958
  119  C  8 XZ     -0.0011788615     0.0033228593     0.0009866179     0.0018947694     0.0000254412
  120  C  8 YZ     -0.0028973025     0.0008767358     0.0011169398     0.0013477609    -0.0002874289
  121  N  9  S     -0.0141444767     0.0212802260     0.0159426067     0.0138984749     0.0051438508
  122  N  9  S     -0.0275825711     0.0463026956     0.0356887810     0.0301975226     0.0101335214
  123  N  9  S     -0.0867616618     0.0133787746    -0.0030041052     0.0038368120     0.0337470355
  124  N  9  X      0.0078419744    -0.0228262154     0.0296260707    -0.0029295083    -0.0446299672
  125  N  9  Y      0.0025654892     0.0160882988    -0.0393808750     0.0117186366     0.0092005306
  126  N  9  Z     -0.0058804291     0.0164595025     0.0169044842     0.0381892109    -0.0334633215
  127  N  9  X      0.0075243030     0.0147633874    -0.0087061511     0.0047349387     0.0196830530
  128  N  9  Y      0.0069080103    -0.0027330016     0.0244751989    -0.0034330144    -0.0095685289
  129  N  9  Z     -0.0051308068    -0.0126943297    -0.0153110731    -0.0234452429     0.0203806427
  130  N  9 XX     -0.0008396924    -0.0002215989     0.0052019415     0.0017109841    -0.0042978682
  131  N  9 YY     -0.0005286088     0.0037702736    -0.0020591869     0.0027236448     0.0013844523
  132  N  9 ZZ     -0.0004173014     0.0006497591     0.0002251918    -0.0019237037     0.0036429274
  133  N  9 XY     -0.0001891906     0.0010053968    -0.0001758363     0.0014686510    -0.0012052058
  134  N  9 XZ      0.0004582424     0.0012498782    -0.0010367342     0.0017380607    -0.0002500973
  135  N  9 YZ      0.0002179880    -0.0010421151     0.0024945706     0.0006560359    -0.0026219135
  136  C 10  S     -0.0030766073     0.0133130546    -0.0705027414     0.0344789612     0.0026889645
  137  C 10  S      0.0070585831    -0.0285960317     0.1505298307    -0.0741768438    -0.0088902349
  138  C 10  S      0.0619986129    -0.0871250942     0.2531061590    -0.1374125731    -0.0471173757
  139  C 10  X     -0.0851083089     0.1043480967    -0.0135417816    -0.1177114635    -0.0821953909
  140  C 10  Y      0.0609365813     0.1332077056     0.0036916073    -0.0792295472     0.0211570380
  141  C 10  Z      0.0198065030    -0.1029733059    -0.0022052458     0.0507706851     0.1143173191
  142  C 10  X      0.0976874462     0.0357517377     0.0694805070    -0.0318890134    -0.0000181907
  143  C 10  Y     -0.1246447195     0.0198034780    -0.0573983288     0.0310452557     0.0063183126
  144  C 10  Z     -0.0100260744    -0.0294754493    -0.0225116331    -0.0110435333     0.0290246329
  145  C 10 XX      0.0024580466    -0.0030861232     0.0104404073    -0.0058393818    -0.0049375813
  146  C 10 YY      0.0016624224    -0.0007475415     0.0099465004    -0.0028306377     0.0038790425
  147  C 10 ZZ     -0.0031199715    -0.0017666769     0.0058405799    -0.0041218433    -0.0011641750
  148  C 10 XY     -0.0114998539    -0.0001965435    -0.0051743043     0.0006851059    -0.0017225009
  149  C 10 XZ      0.0027473557     0.0014601146    -0.0005984258     0.0031356481     0.0009090473
  150  C 10 YZ      0.0050160832    -0.0000508866     0.0007635806    -0.0017584839     0.0013167897
  151  C 11  S      0.0501185194     0.0130656703     0.0380484536    -0.0155405874     0.0164602414
  152  C 11  S     -0.1023550943    -0.0274804644    -0.0732204243     0.0282589536    -0.0351957936
  153  C 11  S     -0.2389537370     0.0054298456    -0.2072302889     0.0385978847    -0.0538722844
  154  C 11  X      0.0572116331    -0.1485196597    -0.0407984274     0.1606573524     0.1231744425
  155  C 11  Y     -0.1264971777     0.0396926633    -0.1128436091    -0.0230523006    -0.0262501652
  156  C 11  Z      0.0118085411     0.0636897936     0.0580263228    -0.0939900171    -0.0175383506
  157  C 11  X      0.0107602078    -0.0630007480     0.0306166599     0.0477903536     0.0463667574
  158  C 11  Y      0.0562936859     0.0135163626     0.0355801372    -0.0320522874    -0.0024549439
  159  C 11  Z     -0.0269249968     0.0284454720    -0.0289010879    -0.0232163252    -0.0017726119
  160  C 11 XX     -0.0042448261    -0.0001782381     0.0031194605    -0.0021637444    -0.0041021756
  161  C 11 YY     -0.0111153014    -0.0033849897    -0.0168102191     0.0087182138    -0.0010256429
  162  C 11 ZZ     -0.0068060860    -0.0009594424    -0.0028613011    -0.0011254751    -0.0014291439
  163  C 11 XY     -0.0063600147     0.0010653169    -0.0011697068    -0.0029261698    -0.0054255975
  164  C 11 XZ      0.0027325727    -0.0012252717    -0.0023805434     0.0038416979     0.0015850283
  165  C 11 YZ      0.0064187271     0.0002364775     0.0066073904    -0.0013567548     0.0019180466
  166  C 12  S      0.0424537301    -0.0134362207     0.0446664297    -0.0124992408     0.0064982948
  167  C 12  S     -0.0854965106     0.0246013368    -0.0882516862     0.0239881928    -0.0161157921
  168  C 12  S     -0.2484185054     0.0140193248    -0.2006372867     0.1152750766    -0.0123905196
  169  C 12  X      0.1411172949     0.0470274152     0.0451934595    -0.1017055305    -0.0558327495
  170  C 12  Y     -0.0411714092    -0.1861367093     0.0756328589     0.0900992422     0.0825578490
  171  C 12  Z     -0.0625758492     0.0387365998    -0.0526379712     0.0039495864     0.0399976927
  172  C 12  X     -0.0430144290     0.0186189403    -0.0502863476    -0.0100069320    -0.0301506639
  173  C 12  Y     -0.0287281086    -0.0441994894    -0.0072495793     0.0780963723     0.0636896026
  174  C 12  Z      0.0320062769     0.0063094408     0.0286286335    -0.0332196386     0.0171213652
  175  C 12 XX     -0.0094558910     0.0058430940    -0.0149343967     0.0054362905     0.0011009014
  176  C 12 YY     -0.0031595268    -0.0033112764     0.0022765594    -0.0015608966    -0.0013348742
  177  C 12 ZZ     -0.0070835696     0.0011889785    -0.0054705739     0.0028264446    -0.0018775515
  178  C 12 XY     -0.0077243818    -0.0016410463    -0.0008316437     0.0012578053     0.0013929826
  179  C 12 XZ      0.0066151028    -0.0024519975     0.0078165847    -0.0035819692    -0.0011237621
  180  C 12 YZ      0.0041291317     0.0026581508    -0.0017290625    -0.0011186454     0.0015989650
  181  C 13  S     -0.0522404642     0.0101809850    -0.0395148532     0.0134030719    -0.0060839890
  182  C 13  S      0.1078262000    -0.0196748933     0.0757308615    -0.0237364420     0.0145835967
  183  C 13  S      0.2192358537    -0.0187321749     0.2084815354    -0.0852303179     0.0339610001
  184  C 13  X     -0.0216684824    -0.1476135783    -0.0115024129     0.1509303352     0.1330250532
  185  C 13  Y      0.0612016129     0.1100197410    -0.1774310673     0.0251849283    -0.0040299167
  186  C 13  Z     -0.0101885041     0.0395821636     0.0662213788    -0.0962224588    -0.0502186041
  187  C 13  X     -0.0041073852    -0.0579989463     0.0196364852     0.0239783641     0.0254184974
  188  C 13  Y      0.1009169229     0.0291808030     0.0161765989    -0.0223662673     0.0127221474
  189  C 13  Z     -0.0333259182     0.0199130084    -0.0163885402    -0.0071339401    -0.0107697957
  190  C 13 XX      0.0014104259    -0.0002871741    -0.0021823713     0.0026812274     0.0017714246
  191  C 13 YY      0.0117518840    -0.0026888943     0.0166734574    -0.0091864267    -0.0017420945
  192  C 13 ZZ      0.0046228257    -0.0018187943     0.0036107052     0.0002546252     0.0019784597
  193  C 13 XY      0.0028746406    -0.0032016542     0.0028107649     0.0026736924     0.0047984868
  194  C 13 XZ      0.0002428334     0.0008899323     0.0016003080    -0.0025280154    -0.0029704227
  195  C 13 YZ     -0.0049694629     0.0024713765    -0.0074328717     0.0015028254    -0.0003003653
  196  C 14  S      0.0536019899    -0.0066053786     0.0516187850    -0.0214838081    -0.0014023292
  197  C 14  S     -0.1039477298     0.0151299835    -0.1069845974     0.0462090797     0.0070653510
  198  C 14  S     -0.2093487074     0.0282461114    -0.2491120921     0.1040545505    -0.0111553369
  199  C 14  X     -0.1517573183     0.0714478075     0.0071668923    -0.1218844521    -0.1322625588
  200  C 14  Y      0.1573482616     0.1465519179    -0.0246194878    -0.0632706239     0.0088541065
  201  C 14  Z      0.0260670360    -0.0882606139     0.0030025080     0.0815694112     0.0769858237
  202  C 14  X      0.0101766879     0.0191549297     0.0592283026    -0.0708974148    -0.0423416169
  203  C 14  Y     -0.0012553977     0.0549504569    -0.0786878993    -0.0032307373    -0.0118774388
  204  C 14  Z     -0.0035217912    -0.0287992893    -0.0049538221     0.0366708038     0.0305710598
  205  C 14 XX     -0.0099351464    -0.0018429397    -0.0084902821     0.0051581502    -0.0002483696
  206  C 14 YY     -0.0106258382     0.0034399726    -0.0074596267     0.0003591905    -0.0025397654
  207  C 14 ZZ     -0.0031725667     0.0000980982    -0.0026842061     0.0016076164     0.0014679494
  208  C 14 XY      0.0087854398    -0.0005728901     0.0085539128    -0.0024745340     0.0039772881
  209  C 14 XZ      0.0010578761     0.0016598681     0.0000942313    -0.0009561630    -0.0014874911
  210  C 14 YZ     -0.0016488243    -0.0008440307    -0.0029572733     0.0015232286    -0.0001528954
  211  C 15  S     -0.0525444007    -0.0037400943    -0.0432449604     0.0131071967    -0.0128815249
  212  C 15  S      0.1083889850     0.0092027209     0.0846786302    -0.0248340183     0.0276804422
  213  C 15  S      0.2162470100    -0.0083381747     0.2176110612    -0.0672592565     0.0386794405
  214  C 15  X     -0.0406352154     0.0367338041     0.1111833801    -0.1330771909    -0.0525467658
  215  C 15  Y      0.0153240443    -0.1810529145     0.0577839621     0.1163735112     0.0771099943
  216  C 15  Z      0.0155074494     0.0435568298    -0.0796264998     0.0211135035     0.0187762152
  217  C 15  X     -0.0897794205     0.0138329792    -0.0276632545    -0.0239782734    -0.0284114376
  218  C 15  Y      0.0066605612    -0.0472987535    -0.0286160140     0.0522156202     0.0268156297
  219  C 15  Z      0.0441936009     0.0091052458     0.0235626309    -0.0087470715     0.0128508932
  220  C 15 XX      0.0102095654    -0.0021179963     0.0150395794    -0.0043754937     0.0008254586
  221  C 15 YY      0.0019815425     0.0019142058    -0.0023606012     0.0006368828     0.0011352266
  222  C 15 ZZ      0.0062657287     0.0010554602     0.0059549106    -0.0028591773     0.0021193735
  223  C 15 XY      0.0040864623     0.0037065733     0.0021068945    -0.0031802128     0.0010714535
  224  C 15 XZ     -0.0055445728     0.0002422062    -0.0081806921     0.0039074299    -0.0013963857
  225  C 15 YZ     -0.0017598128    -0.0025236469     0.0008870741     0.0008192186    -0.0000436774
  226  H 16  S     -0.0642151600     0.1281317680     0.0639081992     0.0208911490     0.1430821215
  227  H 16  S     -0.0182939157     0.0340464489     0.0229833198     0.0050901735     0.0593909030
  228  H 17  S     -0.0895047625     0.0689612151     0.0746775061     0.0574687776     0.0671914731
  229  H 17  S     -0.0221200333     0.0211946141     0.0244251575     0.0241715071     0.0244332218
  230  H 18  S     -0.0086393763    -0.0198674604    -0.0660115672    -0.0404715475    -0.0512078222
  231  H 18  S      0.0029925017    -0.0076914923    -0.0192450008    -0.0075599194    -0.0213733644
  232  H 19  S      0.0973952618     0.0302566287    -0.1394196893    -0.0690871484    -0.0309408838
  233  H 19  S      0.0342477406     0.0083728316    -0.0456702061    -0.0264330501    -0.0098102494
  234  H 20  S      0.0846886781     0.0827651918     0.0322022160     0.2115978854    -0.0981968885
  235  H 20  S      0.0213576433     0.0252420218     0.0090472477     0.0637261725    -0.0312972030
  236  H 21  S     -0.0626730043    -0.0870355991     0.0109980546    -0.0208478235    -0.1289958974
  237  H 21  S     -0.0152643775    -0.0264487182     0.0026749072    -0.0076402912    -0.0397679896
  238  H 22  S     -0.1342948116    -0.0190603401    -0.1605566200     0.0533381058    -0.0117823334
  239  H 22  S     -0.0461336467    -0.0043009567    -0.0656234459     0.0254423950     0.0040536092
  240  H 23  S     -0.1604722434     0.0399292151    -0.1216977704     0.0750072408     0.0399701774
  241  H 23  S     -0.0624871024     0.0239735825    -0.0517917561     0.0365395456     0.0172102046
  242  H 24  S      0.0225978512    -0.0600901250     0.1984229361    -0.0831467983    -0.0205045421
  243  H 24  S      0.0198172724    -0.0214082808     0.0748829205    -0.0339623125    -0.0074572833
  244  H 25  S     -0.2174892406    -0.0241164445    -0.0493074807    -0.0109541593    -0.0863892215
  245  H 25  S     -0.0677549459    -0.0061882731    -0.0271713526     0.0005781931    -0.0325399923
  246  H 26  S      0.0352374289    -0.0176203891     0.1670811909    -0.0928769301    -0.0130905527
  247  H 26  S      0.0222472776    -0.0052385771     0.0633541847    -0.0334049741    -0.0031589518

                         36               37               38               39               40
                   -0.4702851469    -0.4622115224    -0.4528861842    -0.4244660980    -0.4152362248
    1  C  1  S      0.0038254370    -0.0072909145    -0.0012311142     0.0140370586    -0.0327128758
    2  C  1  S     -0.0052084973     0.0218289507     0.0039881991    -0.0327640343     0.0719628109
    3  C  1  S     -0.0012011312     0.0125912256    -0.1141221665    -0.0614485080     0.1206534454
    4  C  1  X     -0.0219708343    -0.0748342127    -0.0049855410    -0.0503280923    -0.0431133905
    5  C  1  Y      0.0781657833     0.1765676807    -0.1384929136     0.0625035851    -0.0113953919
    6  C  1  Z      0.0076377512     0.0146691094     0.0627297027    -0.0536838253     0.1476661698
    7  C  1  X     -0.0272962109    -0.0124491778     0.0096300925    -0.0059390539    -0.0155505472
    8  C  1  Y      0.0033533901     0.0650565127    -0.0511489447     0.0009447893    -0.0142082903
    9  C  1  Z      0.0255093037     0.0031329242     0.0257539006    -0.0298659445     0.0684917616
   10  C  1 XX     -0.0039111555    -0.0003317638     0.0042044850    -0.0057094404     0.0072167764
   11  C  1 YY      0.0038218584     0.0045727993    -0.0047523011    -0.0007853147     0.0006387056
   12  C  1 ZZ     -0.0011620956    -0.0005591596    -0.0008369825     0.0024617221     0.0056230710
   13  C  1 XY      0.0016888819     0.0053259616    -0.0034540252     0.0078268259    -0.0002639758
   14  C  1 XZ     -0.0004837646    -0.0017203595    -0.0059028268    -0.0004909310    -0.0020053562
   15  C  1 YZ     -0.0009106174    -0.0015542487     0.0078177384    -0.0064070548    -0.0036011803
   16  C  2  S     -0.0063559319    -0.0201813094     0.0310652944     0.0243676577     0.0154402849
   17  C  2  S      0.0152470254     0.0473028193    -0.0710439988    -0.0549041920    -0.0345793296
   18  C  2  S     -0.0137315269     0.0094763721    -0.0750772301    -0.0577574715    -0.0445384276
   19  C  2  X      0.0250360148     0.0879347054     0.0049765169     0.1048038063    -0.0215793009
   20  C  2  Y     -0.0646001407    -0.1178333681     0.1116731011    -0.1641986761     0.0315245862
   21  C  2  Z      0.0247404475     0.0587450269    -0.0524128511    -0.1025736496     0.0278086731
   22  C  2  X      0.0085874520     0.0229472569    -0.0286616090     0.0176019105    -0.0093054292
   23  C  2  Y     -0.0467747602    -0.0422458729    -0.0002776344    -0.1108988296     0.0252047420
   24  C  2  Z      0.0206732428     0.0335415040     0.0113744195    -0.0167957641     0.0111553770
   25  C  2 XX      0.0000379633    -0.0042738335    -0.0000528661    -0.0012238426     0.0012352957
   26  C  2 YY      0.0012223815     0.0090098365    -0.0142142042    -0.0102702657    -0.0026703630
   27  C  2 ZZ      0.0013552853     0.0032632548     0.0003504050     0.0012885698    -0.0034507057
   28  C  2 XY     -0.0008119227     0.0020605522     0.0035250901     0.0048602276     0.0038983720
   29  C  2 XZ     -0.0011094018    -0.0029460117    -0.0035041079    -0.0020842696     0.0038378373
   30  C  2 YZ     -0.0009304624    -0.0039865981    -0.0024553298     0.0019751375    -0.0052626495
   31  C  3  S     -0.0151675751    -0.0119771524     0.0013825235     0.0043703232     0.0104807905
   32  C  3  S      0.0375509567     0.0307167401     0.0006248265    -0.0148591564    -0.0226816615
   33  C  3  S     -0.0158529186     0.0250030224    -0.0002922103     0.0070054274    -0.0424420840
   34  C  3  X     -0.0304457485    -0.0154094647     0.0457041774     0.0519186791     0.1785242648
   35  C  3  Y      0.0563070973     0.0775129839     0.1337601536    -0.1404192514    -0.0280661211
   36  C  3  Z     -0.0097339007    -0.0738747488    -0.0739712961     0.0319540923     0.0644626261
   37  C  3  X     -0.0357057907    -0.0163034763     0.0418611169     0.0450967315     0.0793025557
   38  C  3  Y      0.0216320689     0.0164368385     0.0341670337    -0.0549754080    -0.0055773505
   39  C  3  Z      0.0079709085    -0.0455231502    -0.0574314886     0.0126624080     0.0449582956
   40  C  3 XX      0.0031936487     0.0052637008     0.0026175647    -0.0074400514     0.0069910896
   41  C  3 YY      0.0039387398     0.0001012774     0.0032195292     0.0032206400    -0.0043741218
   42  C  3 ZZ      0.0001335610    -0.0011703495    -0.0077892929     0.0033580575    -0.0061715600
   43  C  3 XY      0.0016190651     0.0017227566    -0.0013240775     0.0067742822    -0.0003463714
   44  C  3 XZ     -0.0000342159    -0.0010937129    -0.0015361203     0.0004043947    -0.0079818063
   45  C  3 YZ      0.0025945049     0.0018735270     0.0099024075    -0.0062938858    -0.0033681259
   46  C  4  S      0.0036911848     0.0085875163     0.0200525527     0.0104962419     0.0036404334
   47  C  4  S     -0.0102439308    -0.0190637928    -0.0531320935    -0.0266681008    -0.0103321349
   48  C  4  S      0.0059573111    -0.0305463959    -0.0077164474    -0.0018686877     0.0204616508
   49  C  4  X     -0.0204287408    -0.0127374287    -0.0086858739     0.0310300607    -0.0288002727
   50  C  4  Y     -0.1166259116    -0.0942620709    -0.2668498121    -0.0542365941    -0.0085874033
   51  C  4  Z      0.0241395024     0.0509438875     0.0138224311    -0.0115576310    -0.1455803402
   52  C  4  X     -0.0085327956    -0.0146945904     0.0024805425     0.0249252186    -0.0157892946
   53  C  4  Y     -0.0442904313    -0.0307352151    -0.0875967410    -0.0270886160     0.0086186452
   54  C  4  Z      0.0082043366     0.0059229336     0.0014467441     0.0051154756    -0.0553102745
   55  C  4 XX     -0.0017696920     0.0000470761    -0.0027871755     0.0001695926    -0.0000693646
   56  C  4 YY     -0.0018109195    -0.0058309298    -0.0016365147     0.0018086221     0.0074066441
   57  C  4 ZZ      0.0033347193     0.0039013751    -0.0010061671    -0.0057679179    -0.0086161066
   58  C  4 XY     -0.0011305421    -0.0016971327    -0.0023098527     0.0004744323     0.0004502715
   59  C  4 XZ      0.0009958036     0.0028025959     0.0027197494     0.0003571855    -0.0007914267
   60  C  4 YZ      0.0060812447     0.0042293437     0.0160160095     0.0004774496     0.0024992401
   61  C  5  S      0.0101343737     0.0135747304     0.0073663177    -0.0163162437    -0.0115898620
   62  C  5  S     -0.0265287122    -0.0389598401    -0.0190490860     0.0378023975     0.0329182511
   63  C  5  S     -0.0118658373     0.0013911335    -0.0294526410     0.0620840910    -0.0412503958
   64  C  5  X     -0.0204852856    -0.0706184104     0.0058954706     0.0313484327     0.0071315422
   65  C  5  Y      0.0955766807     0.0751158747     0.2405617826     0.0867956513    -0.0045362844
   66  C  5  Z     -0.0822772790    -0.1618166079    -0.0803999355     0.1215058923     0.1274282749
   67  C  5  X     -0.0098576211    -0.0249368637    -0.0021523494     0.0258082864    -0.0118972397
   68  C  5  Y      0.0288690423     0.0276099678     0.0851002603     0.0436970851    -0.0032914664
   69  C  5  Z     -0.0309981831    -0.0512460382    -0.0368428996     0.0551801766     0.0321561064
   70  C  5 XX     -0.0020417851    -0.0051303685    -0.0033089426     0.0008037121     0.0021472388
   71  C  5 YY     -0.0042255676    -0.0054847870    -0.0109062654     0.0021750421     0.0073884157
   72  C  5 ZZ      0.0039152849     0.0072211718     0.0134249341     0.0028431693    -0.0056922693
   73  C  5 XY     -0.0005621358    -0.0041025899     0.0016353059    -0.0030472068     0.0030307473
   74  C  5 XZ     -0.0000223254    -0.0017365848     0.0023500509     0.0002512395     0.0002596714
   75  C  5 YZ      0.0010127785    -0.0031343437     0.0067152844     0.0081085571     0.0076788495
   76  C  6  S     -0.0019458456     0.0078312152    -0.0080250802    -0.0209779865    -0.0018979266
   77  C  6  S      0.0015974157    -0.0211005567     0.0262050450     0.0518053909     0.0037376920
   78  C  6  S      0.0155415749    -0.0434329765    -0.0227064809     0.0068033344     0.0511594263
   79  C  6  X     -0.0330199139    -0.0762361784    -0.0400873355    -0.2016577124    -0.0369954747
   80  C  6  Y      0.0142929497     0.0915424697    -0.2334871840    -0.0993662517    -0.0460693227
   81  C  6  Z      0.0009317048     0.0675297406     0.0330597879     0.0205774481    -0.0978978403
   82  C  6  X     -0.0133333691    -0.0435643933    -0.0179569745    -0.0996312742    -0.0317284770
   83  C  6  Y      0.0030990186     0.0413213736    -0.0817128575    -0.0278242218    -0.0438563596
   84  C  6  Z     -0.0155905186     0.0127773162    -0.0189780815     0.0307175781    -0.0456434449
   85  C  6 XX     -0.0008858658    -0.0021848685     0.0007808305    -0.0096833013     0.0030367289
   86  C  6 YY      0.0012491370     0.0029460014    -0.0105131231     0.0031112250    -0.0005147770
   87  C  6 ZZ      0.0001176589    -0.0035118037     0.0117060376     0.0146715400    -0.0019964828
   88  C  6 XY     -0.0009382872    -0.0009506205     0.0052184122     0.0032044270     0.0026758260
   89  C  6 XZ      0.0015312656     0.0015012720     0.0004984229     0.0065077586    -0.0009044052
   90  C  6 YZ     -0.0030831060    -0.0083125532    -0.0027828142     0.0049539659     0.0062638699
   91  C  7  S      0.0007084263     0.0017161506    -0.0266870604     0.0014571037     0.0079395670
   92  C  7  S     -0.0005362091    -0.0051756289     0.0604114251     0.0001232622    -0.0191384024
   93  C  7  S      0.0097303664     0.0342612573     0.1017988815    -0.0187470607    -0.0395256087
   94  C  7  X     -0.0347479437    -0.1209734700     0.0547516180     0.1590136645    -0.1272575066
   95  C  7  Y     -0.0615979478    -0.0452227994    -0.0419872172     0.1646415779     0.0077810912
   96  C  7  Z     -0.0652570786    -0.1173314985    -0.1854965866     0.0119421534     0.0516358943
   97  C  7  X     -0.0033734432    -0.0334713568     0.0359186209     0.0686515286    -0.0631268116
   98  C  7  Y     -0.0221125528    -0.0153699633    -0.0278257760     0.0741495553     0.0016822067
   99  C  7  Z     -0.0322635515    -0.0637343485    -0.1007936023     0.0182765909     0.0331281370
  100  C  7 XX     -0.0005816789     0.0023191153    -0.0020471870    -0.0093254532     0.0086718088
  101  C  7 YY      0.0023048597     0.0017779283     0.0013677830    -0.0028141012    -0.0073086000
  102  C  7 ZZ     -0.0031538515    -0.0066503778     0.0088195055     0.0125501219    -0.0037156938
  103  C  7 XY     -0.0027689626    -0.0042233912    -0.0039317882     0.0022665691    -0.0055110999
  104  C  7 XZ     -0.0038311171    -0.0082561573    -0.0059109061     0.0114473190    -0.0025277526
  105  C  7 YZ     -0.0005862096    -0.0029192763    -0.0000454135    -0.0036978088    -0.0019270254
  106  C  8  S      0.0073508623     0.0008830614    -0.0366746243    -0.0487717783    -0.0498853747
  107  C  8  S     -0.0215609101    -0.0015725842     0.0780578370     0.1079943434     0.1091513753
  108  C  8  S      0.0156414612     0.0090651731     0.0782071522     0.0780521852     0.0381148943
  109  C  8  X      0.0415030629     0.0297263606    -0.0363694363     0.0875777503     0.0502942576
  110  C  8  Y     -0.0427785803    -0.0084025474    -0.0051402306    -0.1641168297     0.1112132364
  111  C  8  Z     -0.0032191657     0.0238140586     0.0032423582    -0.1013776918    -0.0079916306
  112  C  8  X     -0.0037477171    -0.0039951874    -0.0560808708    -0.0041646081    -0.0069195919
  113  C  8  Y     -0.0397708957    -0.0070528699    -0.0372892494    -0.1164856426     0.0247399463
  114  C  8  Z      0.0161816681     0.0185253653     0.0309789143    -0.0140055429     0.0289952195
  115  C  8 XX     -0.0010735060    -0.0036762270     0.0055305642     0.0062279819     0.0025982649
  116  C  8 YY     -0.0014853406     0.0011524678     0.0021388231     0.0017103955     0.0045175155
  117  C  8 ZZ     -0.0015084572     0.0004800541     0.0043640657     0.0059861255     0.0015351295
  118  C  8 XY     -0.0018696634     0.0018634181     0.0003130372     0.0010941717     0.0006580195
  119  C  8 XZ      0.0001918841     0.0013866805    -0.0016801709    -0.0025833772     0.0014796444
  120  C  8 YZ      0.0007967083    -0.0017892106    -0.0002633352    -0.0003903600    -0.0005346287
  121  N  9  S      0.0013207297     0.0053946649    -0.0289222010    -0.0520141220    -0.0729151112
  122  N  9  S      0.0011227083     0.0122425136    -0.0632955557    -0.1106828210    -0.1534648066
  123  N  9  S      0.0287425767     0.0170360935    -0.0250360885    -0.1046273581    -0.1873147305
  124  N  9  X     -0.0316476656    -0.0140237806     0.0439440793     0.0409785822     0.1608618050
  125  N  9  Y      0.0312638735    -0.0037143907     0.0247283111     0.2142016316     0.0683813230
  126  N  9  Z      0.0046532420    -0.0163749565    -0.0182513563    -0.0073383656    -0.1617076105
  127  N  9  X      0.0119862489     0.0064494319    -0.0293219267    -0.0243522233    -0.0849169302
  128  N  9  Y     -0.0207185313     0.0030756051    -0.0183677620    -0.1175755860    -0.0342795796
  129  N  9  Z      0.0018252323     0.0095128840     0.0161067778     0.0059565165     0.0852986284
  130  N  9 XX     -0.0029703531    -0.0012802002    -0.0001192682    -0.0066741705     0.0001566381
  131  N  9 YY      0.0028443183     0.0005364589    -0.0023121937     0.0080399644    -0.0077176786
  132  N  9 ZZ     -0.0002838151     0.0022494961    -0.0025249072    -0.0082420112    -0.0005752181
  133  N  9 XY      0.0005418985    -0.0003405106     0.0015960445     0.0097944814     0.0051179871
  134  N  9 XZ      0.0012974502    -0.0002146004    -0.0015246400     0.0021307574    -0.0100912874
  135  N  9 YZ     -0.0017160232    -0.0010518503    -0.0005040522    -0.0068359423    -0.0053906757
  136  C 10  S     -0.0098966364    -0.0071101582     0.0028364877     0.0006286322     0.0146500821
  137  C 10  S      0.0215526821     0.0162238386    -0.0098729629    -0.0025406809    -0.0308691940
  138  C 10  S      0.0457763213     0.0626199244     0.0145764314     0.0277320389    -0.0227609638
  139  C 10  X     -0.0100583258     0.1241354430    -0.0526060435     0.0420879032     0.0776865043
  140  C 10  Y     -0.1384577303    -0.1286276264     0.0927448025    -0.1076091466     0.0368839321
  141  C 10  Z      0.0583110395    -0.0107696789    -0.0101610756    -0.0508323948     0.1100447944
  142  C 10  X      0.0515128409     0.0409478819    -0.0657939884     0.0333493656     0.0644883442
  143  C 10  Y      0.0061084164    -0.0833315686     0.0443835232    -0.0612161066    -0.0137671856
  144  C 10  Z     -0.0295618303     0.0105033695     0.0100450326    -0.0280798258     0.0582670041
  145  C 10 XX     -0.0080119467     0.0017588761     0.0028047309    -0.0009756862     0.0009082623
  146  C 10 YY      0.0111850203    -0.0020287063    -0.0038193611     0.0006845693    -0.0047092809
  147  C 10 ZZ     -0.0000521315     0.0018324242    -0.0005735085     0.0001026678    -0.0020909758
  148  C 10 XY      0.0010290468     0.0035474101    -0.0008341982     0.0009965214    -0.0038792558
  149  C 10 XZ      0.0049459644    -0.0021583541    -0.0020738713     0.0001659280     0.0007587901
  150  C 10 YZ     -0.0041431644     0.0000585003     0.0021827568    -0.0010330613     0.0021876646
  151  C 11  S      0.0242752430    -0.0129336542    -0.0046171100     0.0086797437    -0.0181006085
  152  C 11  S     -0.0576856359     0.0359336233     0.0089594098    -0.0166594547     0.0379615390
  153  C 11  S     -0.0952454848     0.0076584108     0.0446573448    -0.0460772286     0.0458145194
  154  C 11  X      0.0159086970    -0.0025178331    -0.0117764388    -0.0354684569     0.0762343004
  155  C 11  Y      0.1661912493    -0.2052266538     0.0459174897    -0.0776525236    -0.0103793390
  156  C 11  Z     -0.0639635586     0.0779921893    -0.0141292795     0.0004352759     0.0847323888
  157  C 11  X      0.0558058469     0.0108100417    -0.0218448539    -0.0085654919     0.0423928191
  158  C 11  Y      0.0595101766    -0.0643739065     0.0034797404    -0.0200649575     0.0137385872
  159  C 11  Z     -0.0481085847     0.0201758035     0.0101578956    -0.0159340145     0.0402607359
  160  C 11 XX     -0.0034798805     0.0046901150    -0.0016443953     0.0002682698     0.0000605141
  161  C 11 YY     -0.0026211723    -0.0051006750     0.0046053485    -0.0032047569     0.0004171976
  162  C 11 ZZ     -0.0003355912     0.0020144402    -0.0002422841    -0.0021400715     0.0052411393
  163  C 11 XY      0.0076056747    -0.0011126180    -0.0013937341     0.0017423319    -0.0028871284
  164  C 11 XZ     -0.0023196280    -0.0014322397     0.0016745347     0.0002236567    -0.0007181591
  165  C 11 YZ     -0.0040344692     0.0034523279    -0.0008884307     0.0015712665    -0.0025031454
  166  C 12  S     -0.0278183966    -0.0023057245     0.0100438751     0.0030653448    -0.0042690967
  167  C 12  S      0.0692599289     0.0037144130    -0.0233943121    -0.0049571713     0.0114958562
  168  C 12  S      0.0894731398    -0.0255075613    -0.0007141443    -0.0403210631    -0.0133134684
  169  C 12  X      0.2109822635    -0.0774469042    -0.0384466175     0.0044420519     0.1555902086
  170  C 12  Y      0.0891329592     0.0914392527    -0.0676812389     0.0473659794    -0.0398016571
  171  C 12  Z     -0.1420222065     0.0111635245     0.0356763917    -0.0638199198     0.0593127246
  172  C 12  X      0.0656351338    -0.0258703737     0.0060472746    -0.0134175163     0.0604038417
  173  C 12  Y      0.0526670290    -0.0128418516    -0.0461477975     0.0077831777    -0.0208514293
  174  C 12  Z     -0.0532117782     0.0180039299     0.0069412675    -0.0210862698     0.0479211598
  175  C 12 XX     -0.0021601287    -0.0028685964     0.0014219462    -0.0044483072     0.0005036905
  176  C 12 YY      0.0080090834     0.0034376718    -0.0023268936     0.0010349271     0.0038330989
  177  C 12 ZZ      0.0009966629     0.0019818759    -0.0012589798     0.0014234458    -0.0049325037
  178  C 12 XY     -0.0049273128     0.0082894008    -0.0021783414     0.0012638795    -0.0017731802
  179  C 12 XZ      0.0053235179    -0.0008028971    -0.0005886225     0.0009154261     0.0044470359
  180  C 12 YZ      0.0009507088    -0.0055133654     0.0015762959    -0.0025377113     0.0027010391
  181  C 13  S     -0.0171568795     0.0222055283    -0.0025865588     0.0023418876     0.0036444345
  182  C 13  S      0.0429604507    -0.0537441201     0.0047651076    -0.0076784184    -0.0072506514
  183  C 13  S      0.0469802688    -0.0404285129    -0.0339763940     0.0311141401    -0.0224611503
  184  C 13  X      0.0076013184    -0.0059055749    -0.0243775852    -0.0197720274    -0.0780151815
  185  C 13  Y      0.1593855175    -0.1902296811     0.0048940985    -0.0674153589     0.0836933047
  186  C 13  Z     -0.0588997923     0.0704421951     0.0061983166     0.0010657742     0.1138129466
  187  C 13  X      0.0354585100     0.0092919618    -0.0088330562    -0.0000780409    -0.0176394642
  188  C 13  Y      0.0410287862    -0.0643493885    -0.0049029330    -0.0117223702     0.0244724713
  189  C 13  Z     -0.0325538095     0.0182180378     0.0046895015    -0.0123940001     0.0537561506
  190  C 13 XX      0.0018759970    -0.0054961801     0.0003480273    -0.0029993616    -0.0005981822
  191  C 13 YY      0.0017286716     0.0034771472    -0.0008499228     0.0034471576     0.0029146091
  192  C 13 ZZ     -0.0003262392    -0.0026493917     0.0011152160    -0.0001813110    -0.0041498688
  193  C 13 XY     -0.0077961245     0.0005664521     0.0028049539    -0.0004678073    -0.0049094079
  194  C 13 XZ      0.0030624312     0.0015236649    -0.0009346162     0.0018640376     0.0013835133
  195  C 13 YZ      0.0044419280    -0.0027207809    -0.0012784275    -0.0031724115     0.0064321792
  196  C 14  S      0.0103180688     0.0134882340    -0.0093041544     0.0114778735     0.0025703719
  197  C 14  S     -0.0245140161    -0.0339299971     0.0217969780    -0.0254589553    -0.0110431067
  198  C 14  S     -0.0378621726    -0.0476200919     0.0402003355    -0.0650017412     0.0264917224
  199  C 14  X      0.0016374775     0.1105161653    -0.0223745318     0.0220812234     0.1537242488
  200  C 14  Y     -0.1297031253    -0.1113837562     0.1053224345    -0.0287325443    -0.0475048539
  201  C 14  Z      0.0449135561    -0.0172536790    -0.0280530277    -0.0291562836     0.0241918868
  202  C 14  X      0.0297960565     0.0246993647    -0.0135378748     0.0153083666     0.0488953272
  203  C 14  Y     -0.0208153086    -0.0596995578     0.0451922463    -0.0278922645     0.0037181028
  204  C 14  Z     -0.0079966612     0.0092073048    -0.0100955954    -0.0125114980     0.0190992902
  205  C 14 XX      0.0078170651    -0.0037509077    -0.0019395604    -0.0014496205    -0.0005131121
  206  C 14 YY     -0.0099868562     0.0045644555     0.0025998988    -0.0006839021     0.0041828544
  207  C 14 ZZ     -0.0000547145    -0.0030581361     0.0010531445    -0.0015535112    -0.0021125560
  208  C 14 XY     -0.0008873020    -0.0046637915     0.0023393926    -0.0002056930    -0.0095419396
  209  C 14 XZ     -0.0051415472     0.0027637413     0.0011857488     0.0013790869    -0.0004767357
  210  C 14 YZ      0.0040725603    -0.0000109798    -0.0019386169    -0.0012599722     0.0063636194
  211  C 15  S      0.0188964823    -0.0063019443    -0.0035994243    -0.0046550236     0.0108237510
  212  C 15  S     -0.0500703579     0.0150930540     0.0103748415     0.0091741883    -0.0211439358
  213  C 15  S     -0.0302751651     0.0316658606    -0.0210616024     0.0403894666    -0.0463579106
  214  C 15  X      0.2270376200    -0.0757831151    -0.0451615695    -0.0063672074    -0.0111660243
  215  C 15  Y      0.0774548738     0.0866897473    -0.0879671021     0.0052055761     0.0663508715
  216  C 15  Z     -0.1442271424     0.0121613511     0.0510669054    -0.0313698170     0.0803144877
  217  C 15  X      0.0635925740    -0.0184872671    -0.0099985313    -0.0126322267     0.0157024436
  218  C 15  Y      0.0282511107    -0.0078784903    -0.0154793784    -0.0177485444     0.0271959532
  219  C 15  Z     -0.0426417933     0.0132481352     0.0086683224    -0.0030439180     0.0330312239
  220  C 15 XX      0.0032410978     0.0045709874    -0.0041030147     0.0041961080    -0.0054884108
  221  C 15 YY     -0.0052334397    -0.0022265555     0.0037173926    -0.0016149478     0.0009030835
  222  C 15 ZZ      0.0000176316    -0.0009575850     0.0000663367    -0.0005583145    -0.0000134145
  223  C 15 XY      0.0047036700    -0.0079674024     0.0014959383    -0.0007729668    -0.0074704181
  224  C 15 XZ     -0.0054564201     0.0003377766     0.0025877855    -0.0005362458     0.0008363129
  225  C 15 YZ     -0.0015334722     0.0053836702    -0.0019952595     0.0009618636     0.0032361454
  226  H 16  S     -0.0342652743    -0.0720914961    -0.1376566562     0.1110220197     0.0231319135
  227  H 16  S     -0.0194106311    -0.0205390086    -0.0448792887     0.0447992507     0.0074996973
  228  H 17  S      0.0685566617     0.0340264815     0.1704923742     0.0320379104     0.0739559775
  229  H 17  S      0.0188889048     0.0137084010     0.0657236762     0.0126213371     0.0243030433
  230  H 18  S      0.0768591990     0.1417124844     0.1161733439    -0.0650963527    -0.1046945210
  231  H 18  S      0.0258427322     0.0507655088     0.0441527654    -0.0271858817    -0.0456686653
  232  H 19  S      0.0180233585     0.0733187779    -0.1891648759    -0.0358829171    -0.0250004548
  233  H 19  S      0.0051926181     0.0284871255    -0.0683140343    -0.0195607888    -0.0079034368
  234  H 20  S      0.0133163766     0.0747840735    -0.0546532217    -0.1386045333     0.1201718601
  235  H 20  S      0.0072184683     0.0291805304    -0.0224289880    -0.0581167247     0.0524370039
  236  H 21  S     -0.0771347080    -0.1496268910    -0.0788844584     0.1379868117    -0.0360103139
  237  H 21  S     -0.0279765523    -0.0559781429    -0.0322218237     0.0529905025    -0.0111293543
  238  H 22  S      0.1220790185    -0.1597792185     0.0441533314    -0.0508057776    -0.0122962505
  239  H 22  S      0.0386872806    -0.0492874003     0.0144531115    -0.0106383414    -0.0309594688
  240  H 23  S     -0.1972975455     0.0404978417     0.0370573951    -0.0348711946    -0.0767339033
  241  H 23  S     -0.0781176507     0.0084894343     0.0103585645    -0.0085719842    -0.0338997451
  242  H 24  S     -0.1194078495     0.1422257012     0.0049305267     0.0579572983    -0.0257478227
  243  H 24  S     -0.0466996090     0.0559086781     0.0041714989     0.0266698729    -0.0128786801
  244  H 25  S      0.0585469625     0.1150971748    -0.0617742937     0.0192294187     0.1283622828
  245  H 25  S      0.0210479476     0.0440003961    -0.0235015444     0.0078762826     0.0607813373
  246  H 26  S      0.2058796591    -0.0347953917    -0.0659895593     0.0183281565    -0.0510886908
  247  H 26  S      0.0764065399    -0.0136742681    -0.0255119639     0.0091531210    -0.0230225304

                         41               42               43               44               45
                   -0.4108757955    -0.4083171366    -0.4025327301    -0.3963798072    -0.3933728446
    1  C  1  S     -0.0087428825     0.0044549759    -0.0249936718    -0.0161666344    -0.0047616246
    2  C  1  S      0.0191433815    -0.0127559848     0.0537520400     0.0414593140     0.0116067472
    3  C  1  S      0.0428287298     0.0446634932     0.0948515888     0.0081239510     0.0214271096
    4  C  1  X      0.0538604960     0.0119024885    -0.0138635491     0.1375769384    -0.0170937083
    5  C  1  Y      0.0354705737     0.0146706320    -0.0792152784    -0.0232584571     0.0046683421
    6  C  1  Z     -0.0281122645    -0.0783101814     0.0012565748    -0.0783544584     0.0301326311
    7  C  1  X     -0.0017522195    -0.0061415178    -0.0209338409     0.0916022550    -0.0063953543
    8  C  1  Y      0.0835864911     0.0036660508    -0.0567203141    -0.0217340549     0.0157058695
    9  C  1  Z     -0.0275246750    -0.0358997144     0.0034317571    -0.0367624655     0.0170022743
   10  C  1 XX     -0.0014515821    -0.0032393722    -0.0018249291     0.0047130061    -0.0028342699
   11  C  1 YY      0.0001019285     0.0025956578     0.0015855727     0.0033818021     0.0053017587
   12  C  1 ZZ      0.0040436485    -0.0016160121     0.0097243670    -0.0015932718    -0.0003902770
   13  C  1 XY     -0.0077922951    -0.0022778626    -0.0025039485    -0.0008307357     0.0014799228
   14  C  1 XZ     -0.0011013324     0.0004720377    -0.0066478610     0.0014984755    -0.0021826829
   15  C  1 YZ      0.0018032641     0.0030376282     0.0025687637     0.0039128976     0.0039263023
   16  C  2  S      0.0231285679    -0.0013982607     0.0085282348     0.0059224720    -0.0020579024
   17  C  2  S     -0.0537360940     0.0013376300    -0.0193471385    -0.0092604282     0.0059376759
   18  C  2  S     -0.0780434728    -0.0724372829     0.0235673139     0.0425523376    -0.0121922709
   19  C  2  X     -0.0019016730    -0.1020418910     0.0110492576     0.0560676487     0.0416318345
   20  C  2  Y     -0.0704111523    -0.0101255739     0.0330929453    -0.0117486246     0.0241721759
   21  C  2  Z     -0.0782207575     0.0805811045    -0.0801917871     0.0222638842     0.0962404645
   22  C  2  X      0.0416037113    -0.0746263181     0.0049687827     0.0637354484     0.0338741050
   23  C  2  Y      0.0227448372    -0.0055422192     0.0114371999     0.0046079225     0.0243655016
   24  C  2  Z     -0.0716940578     0.0523952514    -0.0476721485    -0.0056367981     0.0377392524
   25  C  2 XX     -0.0076715715    -0.0020770717    -0.0066859787    -0.0010010678     0.0106589924
   26  C  2 YY     -0.0009734934     0.0062708072    -0.0017269280     0.0038203873     0.0013384493
   27  C  2 ZZ     -0.0002839837    -0.0007011461     0.0033100540    -0.0042178622    -0.0107326574
   28  C  2 XY     -0.0054123974    -0.0021171186     0.0016957375    -0.0000303564     0.0038563751
   29  C  2 XZ      0.0039588154    -0.0016151048    -0.0028985429     0.0042155696     0.0057017644
   30  C  2 YZ     -0.0023440284     0.0031223854    -0.0012142111    -0.0006506125     0.0013955176
   31  C  3  S     -0.0131761450    -0.0009654790    -0.0040646315     0.0048906785     0.0027418310
   32  C  3  S      0.0341277188     0.0012698694     0.0102457831    -0.0120524498    -0.0053909647
   33  C  3  S     -0.0005149947    -0.0082601294    -0.0451922460     0.0154970334    -0.0208486557
   34  C  3  X     -0.0670812022    -0.0685617312     0.1107077437    -0.1400708015     0.0242539748
   35  C  3  Y      0.2982203186    -0.0349564033     0.0262129504    -0.0088835239     0.0413294527
   36  C  3  Z      0.0803821209     0.0113052664     0.1472009689    -0.0729166339     0.0141977954
   37  C  3  X     -0.0244719608    -0.0525737532     0.0434279395    -0.0515028511     0.0124681975
   38  C  3  Y      0.1323403259    -0.0239995295     0.0099107698    -0.0014693536     0.0218346761
   39  C  3  Z      0.0592904206    -0.0005553732     0.0865994862    -0.0500940399     0.0141560898
   40  C  3 XX      0.0014127408    -0.0029950662     0.0012529304    -0.0043030071     0.0023694991
   41  C  3 YY      0.0047873432     0.0022669318     0.0071252974    -0.0018832591    -0.0027645249
   42  C  3 ZZ     -0.0022947530     0.0009582685    -0.0059202485     0.0032257489    -0.0006115092
   43  C  3 XY     -0.0034605170    -0.0014729425    -0.0038002929     0.0023036921     0.0001498039
   44  C  3 XZ      0.0000179133     0.0004941546    -0.0083982506     0.0101144100    -0.0015434582
   45  C  3 YZ      0.0131275812    -0.0041870764    -0.0057858217     0.0061639939     0.0043818993
   46  C  4  S     -0.0137901097     0.0062318554     0.0221240918    -0.0155072573    -0.0024387109
   47  C  4  S      0.0290585839    -0.0108774916    -0.0516743668     0.0340537765     0.0035982631
   48  C  4  S      0.0741155989    -0.0591284328    -0.0196245518     0.0396360784     0.0423254383
   49  C  4  X     -0.0384866551     0.0167306470    -0.0112373262    -0.0232555779    -0.0316709825
   50  C  4  Y     -0.0162458426     0.0509651466     0.0259464480    -0.0404391033    -0.0177154122
   51  C  4  Z     -0.0555782008     0.0101680609    -0.1919872685     0.1657621984    -0.0078015423
   52  C  4  X     -0.0093265184     0.0025937201     0.0067271344    -0.0108835347    -0.0108620520
   53  C  4  Y      0.0139431662     0.0088957365     0.0212844931    -0.0226951014     0.0047776885
   54  C  4  Z     -0.0218457964    -0.0013848156    -0.0784320439     0.0769226778     0.0047717968
   55  C  4 XX     -0.0021480792    -0.0001927623    -0.0023088803    -0.0004481067    -0.0002430582
   56  C  4 YY      0.0063669975    -0.0055711458     0.0022599636    -0.0000389372     0.0037549903
   57  C  4 ZZ      0.0009550865     0.0031180378    -0.0087647526     0.0063555099    -0.0030959123
   58  C  4 XY      0.0031813363     0.0000132766     0.0003133077    -0.0023518356    -0.0010203515
   59  C  4 XZ     -0.0040433310    -0.0017072231    -0.0050314461     0.0027032402     0.0005043369
   60  C  4 YZ      0.0111728276    -0.0064352725    -0.0001448546     0.0029010741     0.0041916290
   61  C  5  S      0.0163450272     0.0100326498     0.0016305227    -0.0084750461    -0.0152970482
   62  C  5  S     -0.0343735708    -0.0278819591    -0.0002201035     0.0192380683     0.0397841886
   63  C  5  S     -0.0783396341     0.0294167865    -0.0479493950     0.0342485185    -0.0184659093
   64  C  5  X      0.0265280115    -0.0004540105     0.0028773502    -0.0297218436    -0.0132668696
   65  C  5  Y      0.0164254328    -0.0932976914    -0.0898712148     0.1237910339     0.0727595050
   66  C  5  Z      0.0646840886    -0.1213020198     0.0247508080     0.0338616266     0.0973840496
   67  C  5  X      0.0147403549     0.0104443184    -0.0007735399    -0.0188875387    -0.0265629285
   68  C  5  Y      0.0251428321    -0.0523144921    -0.0467866307     0.0640752714     0.0408184197
   69  C  5  Z      0.0092686867    -0.0371581248    -0.0053510052     0.0231686167     0.0248481658
   70  C  5 XX     -0.0008352196     0.0003249951    -0.0003715003    -0.0014663116     0.0007392459
   71  C  5 YY      0.0061070034    -0.0046071596     0.0035012344    -0.0020691004     0.0062631089
   72  C  5 ZZ     -0.0119072332     0.0007204380    -0.0042126514     0.0070436098    -0.0006412157
   73  C  5 XY      0.0026486311    -0.0020766436    -0.0010337978     0.0014784653     0.0032964704
   74  C  5 XZ     -0.0019042195     0.0009424762    -0.0024067490    -0.0001405591     0.0011059376
   75  C  5 YZ      0.0038592140    -0.0069906558     0.0038219752    -0.0000985915     0.0048029358
   76  C  6  S      0.0082560728     0.0001517777    -0.0099477631     0.0040526228     0.0035047765
   77  C  6  S     -0.0268915161     0.0001601351     0.0216082455    -0.0066165198    -0.0085009992
   78  C  6  S      0.0260826572    -0.0295167315     0.0387967805    -0.0243218527     0.0377812054
   79  C  6  X     -0.0323539603     0.1144055522    -0.0394217666    -0.0489469268    -0.0176692881
   80  C  6  Y      0.1718184171     0.0319933027    -0.0190032031    -0.0403208177    -0.0008747081
   81  C  6  Z     -0.2015176078     0.1131968470     0.0694666947    -0.0518503712    -0.1610730246
   82  C  6  X     -0.0047219343     0.0538062514    -0.0301462636    -0.0055404543    -0.0072309113
   83  C  6  Y      0.0506214996     0.0279341914    -0.0205908304    -0.0138011085    -0.0144008513
   84  C  6  Z     -0.1059566623     0.0552381680     0.0256539049    -0.0257317166    -0.0746383664
   85  C  6 XX     -0.0090753156     0.0048824636     0.0001160496    -0.0026006172     0.0014606827
   86  C  6 YY      0.0160527067    -0.0009095206     0.0036200209    -0.0033841968     0.0008764555
   87  C  6 ZZ     -0.0097202354    -0.0032821772    -0.0001183702     0.0044819527    -0.0036460380
   88  C  6 XY     -0.0030107029    -0.0044701738     0.0026134709     0.0027166151     0.0015840179
   89  C  6 XZ      0.0051381460    -0.0052629812    -0.0044499212     0.0076069954     0.0066856781
   90  C  6 YZ     -0.0000091513    -0.0053430341    -0.0036972407     0.0026608766     0.0061145146
   91  C  7  S     -0.0036223442    -0.0004130625    -0.0073571264    -0.0007830564     0.0090975398
   92  C  7  S      0.0082467458     0.0021221373     0.0189943271    -0.0027041275    -0.0231932707
   93  C  7  S      0.0091434467     0.0117803682     0.0171819617     0.0249780552    -0.0283037788
   94  C  7  X      0.0982313390    -0.0613273941    -0.0348758512     0.1369077504    -0.0098822496
   95  C  7  Y     -0.3065063710     0.0099609991    -0.0348903619     0.0168201733    -0.0734103211
   96  C  7  Z      0.0924521851    -0.0707055239    -0.1198041597     0.0631690981     0.1181062920
   97  C  7  X      0.0453199073    -0.0242604476    -0.0148292695     0.0705499978    -0.0045657383
   98  C  7  Y     -0.1419409422     0.0045464026    -0.0211445373     0.0047173389    -0.0418807166
   99  C  7  Z      0.0411630875    -0.0358129506    -0.0560553443     0.0196877846     0.0608502837
  100  C  7 XX     -0.0054796187     0.0021726967     0.0003558879    -0.0081775283     0.0018263053
  101  C  7 YY      0.0125702571     0.0019698706     0.0037277765     0.0002173675    -0.0030004571
  102  C  7 ZZ     -0.0062745808    -0.0041867590    -0.0017842288     0.0073020969    -0.0023702109
  103  C  7 XY     -0.0067212696     0.0022719518    -0.0057886081     0.0054688918    -0.0020838153
  104  C  7 XZ      0.0054649721    -0.0073605128    -0.0054700582     0.0100132286     0.0037811034
  105  C  7 YZ      0.0111888213    -0.0039605000    -0.0073154148     0.0062879522     0.0057132894
  106  C  8  S     -0.0168679422    -0.0511241192     0.0081539762    -0.0038264621     0.0007287388
  107  C  8  S      0.0364872342     0.1074703785    -0.0165326490     0.0158604017    -0.0020549755
  108  C  8  S     -0.0271706957     0.0655479080    -0.0096423011    -0.0333897741    -0.0154638326
  109  C  8  X     -0.0106480106     0.1025254065    -0.1475654863     0.0009642671     0.1774414462
  110  C  8  Y     -0.0256140190     0.1717914192    -0.0169741906     0.0991257985     0.0435339921
  111  C  8  Z     -0.1486118298    -0.0979108906    -0.0448458107     0.0814958330     0.2386213840
  112  C  8  X      0.0049423067    -0.0440868993    -0.0479706675     0.0390535369     0.1027985740
  113  C  8  Y     -0.0069847629     0.0040491610     0.0214917694     0.0942010476     0.0227997879
  114  C  8  Z     -0.0885525802     0.0295918275    -0.0533606338     0.0081467472     0.1314866822
  115  C  8 XX     -0.0014153135    -0.0016392537    -0.0036337949    -0.0019197525     0.0086131011
  116  C  8 YY      0.0004860135     0.0030232890     0.0020968032     0.0061478109     0.0006066140
  117  C  8 ZZ      0.0034475240     0.0001103085     0.0038724333    -0.0018329550    -0.0101721014
  118  C  8 XY     -0.0019742207    -0.0014376178     0.0007863490     0.0049225838     0.0036113540
  119  C  8 XZ     -0.0007638133     0.0024846839    -0.0010839610     0.0032169984     0.0025481604
  120  C  8 YZ     -0.0016292813     0.0008476592    -0.0032608995    -0.0025081235     0.0054818783
  121  N  9  S     -0.0335035939    -0.1070243628     0.0323815918    -0.0004817580    -0.0038821838
  122  N  9  S     -0.0698915647    -0.2254588143     0.0683190497     0.0021016728    -0.0084911435
  123  N  9  S     -0.1137448729    -0.2593997725     0.0792625856    -0.0563976155    -0.0100869301
  124  N  9  X      0.1186657450     0.2745562330     0.0085961187     0.0240977349    -0.1546595462
  125  N  9  Y      0.1052710505     0.1406047437    -0.0876542895    -0.0906961479    -0.0266182331
  126  N  9  Z      0.0420882079    -0.2145947592     0.1434027853    -0.0892854791    -0.2351501354
  127  N  9  X     -0.0602849480    -0.1490708550    -0.0054043750    -0.0031578053     0.0871861504
  128  N  9  Y     -0.0520598630    -0.0751357513     0.0483548374     0.0602774107     0.0149624469
  129  N  9  Z     -0.0285696340     0.1172101281    -0.0797895092     0.0421712795     0.1335142163
  130  N  9 XX      0.0037596826     0.0021837077     0.0078640582     0.0012731416    -0.0143822175
  131  N  9 YY      0.0018751969    -0.0095346852    -0.0001965938    -0.0066485420    -0.0025167361
  132  N  9 ZZ     -0.0093052323    -0.0039308387    -0.0043601634     0.0064776738     0.0163985883
  133  N  9 XY      0.0079438032     0.0109167611    -0.0016497629    -0.0038833283    -0.0080302520
  134  N  9 XZ     -0.0001475553    -0.0148979496     0.0046413745    -0.0047637856    -0.0054320390
  135  N  9 YZ     -0.0006575613    -0.0083679474     0.0077893200     0.0004302244    -0.0083604658
  136  C 10  S     -0.0030725761    -0.0051819762     0.0111234858     0.0038895179     0.0008287479
  137  C 10  S      0.0078529698     0.0115554226    -0.0246684356    -0.0082135253    -0.0015086672
  138  C 10  S      0.0391830037    -0.0024884810    -0.0277979607     0.0096697225    -0.0036387005
  139  C 10  X     -0.0449432381    -0.0365929057    -0.0945834662    -0.0201920810    -0.0876601507
  140  C 10  Y      0.0110417648     0.0063028240     0.0057659166     0.1541301248    -0.0915171665
  141  C 10  Z      0.0177552821    -0.1092382720    -0.1139768328    -0.0467085107    -0.0409173797
  142  C 10  X     -0.0596082126    -0.0061735642    -0.0219831530     0.0230288283    -0.0593650072
  143  C 10  Y      0.0049532003     0.0000650904    -0.0166170575     0.0362405585    -0.0510435394
  144  C 10  Z      0.0302852471    -0.0644093023    -0.0717792947    -0.0301891236    -0.0220780956
  145  C 10 XX     -0.0013341258    -0.0006169957    -0.0016888496     0.0033195044    -0.0049356501
  146  C 10 YY      0.0025067325     0.0013638026    -0.0008578218    -0.0008766070     0.0043375019
  147  C 10 ZZ      0.0005430744     0.0011887490    -0.0018704802    -0.0030194728     0.0002330667
  148  C 10 XY     -0.0003338049     0.0018099082    -0.0071733410    -0.0090407881     0.0014463436
  149  C 10 XZ      0.0007346220    -0.0014677838    -0.0010863921     0.0011838474    -0.0015731493
  150  C 10 YZ     -0.0005212677     0.0004577007     0.0071710402     0.0053979562     0.0027077118
  151  C 11  S      0.0061445439     0.0025323888    -0.0131516313    -0.0039339732     0.0012342142
  152  C 11  S     -0.0124052135    -0.0076091972     0.0293616631     0.0150224195    -0.0050964940
  153  C 11  S      0.0167435830    -0.0166148179     0.0265351250    -0.0318653570     0.0336003849
  154  C 11  X      0.0341205471    -0.0715134508     0.0176193221     0.0548930071    -0.0047225424
  155  C 11  Y     -0.0151755125    -0.0025280406    -0.1151615313    -0.1699880258     0.0120365589
  156  C 11  Z     -0.0177818662    -0.0628644395    -0.1166015048     0.0296217871    -0.1208942020
  157  C 11  X     -0.0031844957    -0.0315660262     0.0068031475     0.0462583140    -0.0170610883
  158  C 11  Y     -0.0065499476     0.0270642299    -0.0601554661    -0.0446449089    -0.0115513168
  159  C 11  Z     -0.0018755356    -0.0490940028    -0.0677122005    -0.0056341121    -0.0449587860
  160  C 11 XX     -0.0009563906     0.0026386514     0.0039720067     0.0091610362    -0.0047158696
  161  C 11 YY     -0.0000685795    -0.0009718567     0.0029623951    -0.0099627395     0.0085895382
  162  C 11 ZZ     -0.0013227272    -0.0029972499    -0.0032779373    -0.0008080002    -0.0033699757
  163  C 11 XY     -0.0020641227     0.0024564626    -0.0012170871    -0.0084841932     0.0035555653
  164  C 11 XZ      0.0010201743    -0.0010621837     0.0006120949    -0.0020032241     0.0016464144
  165  C 11 YZ      0.0008257042     0.0029191202     0.0058593318     0.0092204620     0.0007489426
  166  C 12  S     -0.0080495186     0.0019414392    -0.0040759517    -0.0094534097    -0.0013764706
  167  C 12  S      0.0146141576    -0.0062614097     0.0104681331     0.0181586569     0.0046550473
  168  C 12  S      0.0083416625     0.0035377002     0.0157499319     0.0590638139    -0.0227572532
  169  C 12  X     -0.0623181782    -0.0829907470     0.0543760730     0.0151165901    -0.0222870662
  170  C 12  Y      0.0217314516    -0.0330252018    -0.1369505799    -0.1625733440     0.0215210757
  171  C 12  Z      0.0233246897    -0.0501347493    -0.1283844638     0.0399812227    -0.1315211046
  172  C 12  X     -0.0170229743    -0.0407443072     0.0108328712     0.0263283559    -0.0266125201
  173  C 12  Y     -0.0065941152    -0.0005170166    -0.0597526489    -0.0797610728    -0.0065166577
  174  C 12  Z      0.0090983313    -0.0375498481    -0.0666042334     0.0076651411    -0.0614618897
  175  C 12 XX      0.0022223644     0.0006291948    -0.0049822636     0.0082344788    -0.0083354633
  176  C 12 YY      0.0002445633    -0.0045586221     0.0010837180    -0.0056096424     0.0050696047
  177  C 12 ZZ      0.0016389845     0.0038157760     0.0030706229     0.0011055315     0.0028510756
  178  C 12 XY      0.0018516982    -0.0002239299    -0.0076111804    -0.0030341016    -0.0026967767
  179  C 12 XZ     -0.0017889050    -0.0041189503     0.0002986019    -0.0034800149     0.0008960247
  180  C 12 YZ     -0.0008974250    -0.0001306388     0.0021077454     0.0042184808    -0.0008966860
  181  C 13  S      0.0054365838    -0.0042391728     0.0019581671     0.0015200481     0.0027230820
  182  C 13  S     -0.0125257398     0.0108779868    -0.0022000105     0.0036199244    -0.0091576202
  183  C 13  S     -0.0203495974     0.0220004739    -0.0436078063    -0.0940178905     0.0140381476
  184  C 13  X      0.0365590571     0.0292642026    -0.1689828687    -0.0124372234    -0.1007841176
  185  C 13  Y     -0.0244743509    -0.0009142999     0.0560738356     0.1593965019    -0.0920328913
  186  C 13  Z     -0.0138260696    -0.1063164326    -0.0689969907    -0.0546656088    -0.0558039621
  187  C 13  X      0.0124395540     0.0004000462    -0.0739090849    -0.0015839993    -0.0468046203
  188  C 13  Y     -0.0102716033    -0.0008293721    -0.0043174820     0.0174480802    -0.0306704296
  189  C 13  Z     -0.0037439392    -0.0490283817    -0.0358423015    -0.0083221216    -0.0440715128
  190  C 13 XX      0.0000322260     0.0031039812     0.0015150492     0.0095957183    -0.0055311953
  191  C 13 YY     -0.0021555836    -0.0051730270    -0.0040816157    -0.0123036763     0.0033222375
  192  C 13 ZZ      0.0001485602     0.0030179857     0.0008027984    -0.0010061090     0.0024676718
  193  C 13 XY      0.0017699226    -0.0002912063    -0.0104832062    -0.0086930882    -0.0010323233
  194  C 13 XZ     -0.0010724968    -0.0013197974     0.0023913105    -0.0021782250     0.0025524535
  195  C 13 YZ     -0.0003955195    -0.0019254893     0.0008113759     0.0095798308    -0.0070705640
  196  C 14  S     -0.0043069710    -0.0025705598     0.0027444072     0.0012823134    -0.0002164720
  197  C 14  S      0.0098159505     0.0077327448    -0.0122222801    -0.0092386104     0.0005746101
  198  C 14  S      0.0150821854    -0.0165054390     0.0516267020     0.0527356663     0.0033992157
  199  C 14  X     -0.0315784039    -0.1016416576     0.0634091280     0.0084963597    -0.0012866202
  200  C 14  Y      0.0068556607    -0.0231791462    -0.1318517744    -0.2001188561     0.0303870723
  201  C 14  Z      0.0095255609    -0.0214857259    -0.1202722922     0.0617813371    -0.1460800067
  202  C 14  X     -0.0153508633    -0.0343387131    -0.0067605635    -0.0226232554    -0.0080773561
  203  C 14  Y      0.0025182591    -0.0202108060    -0.0326115046    -0.0549700508     0.0079358921
  204  C 14  Z      0.0036497228    -0.0190643476    -0.0575934039     0.0299840341    -0.0735918360
  205  C 14 XX     -0.0003265973     0.0036147274     0.0059786070     0.0078168163    -0.0001997473
  206  C 14 YY      0.0006964654    -0.0044125743     0.0002540639    -0.0030422415     0.0017723671
  207  C 14 ZZ      0.0006370441     0.0008510784    -0.0044017856    -0.0026959551    -0.0016017896
  208  C 14 XY      0.0010743730     0.0033415050    -0.0129647749    -0.0119721316    -0.0002976038
  209  C 14 XZ      0.0002059482     0.0000939315     0.0049174493    -0.0009140323     0.0050055085
  210  C 14 YZ     -0.0008582336    -0.0028425503     0.0014500135     0.0070914765    -0.0049451422
  211  C 15  S     -0.0059321347     0.0001436743     0.0067735402     0.0019737596    -0.0019926742
  212  C 15  S      0.0136540983    -0.0026107798    -0.0123532509    -0.0058455670     0.0072850023
  213  C 15  S      0.0075425516     0.0391678066    -0.0614208465    -0.0192794979    -0.0198567130
  214  C 15  X     -0.0320400324     0.0178171909    -0.1279104151    -0.0398693764    -0.0915399894
  215  C 15  Y      0.0105668224    -0.0140468106     0.0564599378     0.2131611751    -0.0957737590
  216  C 15  Z      0.0079770041    -0.0924256320    -0.0906704901    -0.0552572773    -0.0483784311
  217  C 15  X     -0.0133707388    -0.0185785232    -0.0332019120    -0.0132578367    -0.0336861524
  218  C 15  Y      0.0100530532    -0.0072557905     0.0151101156     0.0749858327    -0.0384225693
  219  C 15  Z      0.0020131080    -0.0347408723    -0.0615583751    -0.0216684074    -0.0442533086
  220  C 15 XX      0.0000043191     0.0052412075     0.0020384351     0.0065219203    -0.0014617485
  221  C 15 YY      0.0013122357    -0.0026195114     0.0015618559    -0.0057790365     0.0059304108
  222  C 15 ZZ      0.0003570222    -0.0014361963    -0.0070852048    -0.0009204438    -0.0049706373
  223  C 15 XY     -0.0000487299     0.0045430178    -0.0057901989    -0.0054168584     0.0003715715
  224  C 15 XZ      0.0005471394    -0.0009766980     0.0064864509    -0.0020648285     0.0063199444
  225  C 15 YZ     -0.0001788947    -0.0011369383     0.0032161958     0.0050686597    -0.0006755262
  226  H 16  S     -0.1442571239     0.0458010477     0.0634255219    -0.0373322567    -0.0373208720
  227  H 16  S     -0.0592823460     0.0191270277     0.0205048666    -0.0116016636    -0.0201417469
  228  H 17  S      0.0740040378    -0.0589410339     0.0472690205    -0.0236166398     0.0311078510
  229  H 17  S      0.0346858614    -0.0198081624     0.0258578148    -0.0102579369     0.0189904053
  230  H 18  S     -0.0864017442     0.0725217452    -0.0512374031     0.0231247392    -0.0525990510
  231  H 18  S     -0.0347986705     0.0315831913    -0.0176222440     0.0082686481    -0.0340638078
  232  H 19  S      0.1819690640     0.0039610522    -0.0010833693    -0.0320790788     0.0111941520
  233  H 19  S      0.0807193571     0.0039531691     0.0019982040    -0.0101973096     0.0033511494
  234  H 20  S     -0.0805413019     0.0434090793     0.0135597979    -0.1161954360     0.0225387405
  235  H 20  S     -0.0364341516     0.0194180347     0.0048216217    -0.0520693138     0.0132515872
  236  H 21  S      0.0252206563    -0.0826449986    -0.1123338856     0.1324761108     0.0503069606
  237  H 21  S      0.0095418582    -0.0377407631    -0.0535971436     0.0605788414     0.0273396816
  238  H 22  S     -0.0055148419    -0.0056107330    -0.0445188067    -0.1621807436     0.0647688660
  239  H 22  S     -0.0068792723    -0.0407749924    -0.0176562393    -0.0880546678     0.0349188200
  240  H 23  S      0.0468849373     0.0503596313    -0.0710067964     0.0541168034    -0.0597740630
  241  H 23  S      0.0114414300     0.0268820965    -0.0314647438     0.0200421830    -0.0329709478
  242  H 24  S      0.0031985704    -0.0376876423    -0.0580057292    -0.1711699875     0.0740873752
  243  H 24  S      0.0032124559    -0.0186461781    -0.0299448137    -0.0866055045     0.0380434113
  244  H 25  S     -0.0205150325    -0.0469951262     0.1470071168     0.1403288254    -0.0046447924
  245  H 25  S     -0.0093196126    -0.0229099226     0.0724889858     0.0713437910    -0.0024612550
  246  H 26  S     -0.0187352184     0.0574899935    -0.0593160123     0.0361700190    -0.0696275249
  247  H 26  S     -0.0078295685     0.0294295971    -0.0300794472     0.0180781547    -0.0345146684

                         46               47               48               49               50
                   -0.3816850815    -0.3512931205    -0.3352757517    -0.2751537482    -0.2742959708
    1  C  1  S     -0.0007180593     0.0147663099    -0.0105884372    -0.0091782366    -0.0125882341
    2  C  1  S      0.0009274585    -0.0396919175     0.0307794503     0.0226816683     0.0287963662
    3  C  1  S     -0.0506591381     0.0257596891     0.0224952796     0.0457507469     0.0776500333
    4  C  1  X     -0.1480242234    -0.0107657369     0.0381358807    -0.0319470783    -0.0431559118
    5  C  1  Y      0.0558595549    -0.1565377362     0.0001050595    -0.0038942887    -0.0049367513
    6  C  1  Z      0.0984801746    -0.0311697071     0.2123554369     0.0105983700     0.0107575273
    7  C  1  X     -0.0809880288    -0.0217100584     0.0851858461    -0.0273100448    -0.0121431607
    8  C  1  Y      0.0549339322    -0.0474369324     0.0017931269    -0.0006778679    -0.0174964828
    9  C  1  Z      0.0441113454    -0.0327600476     0.1120243831     0.0029605425    -0.0117513573
   10  C  1 XX      0.0050580882     0.0026183082     0.0055709640    -0.0035936098    -0.0060767269
   11  C  1 YY     -0.0093290818    -0.0081576061     0.0030115262     0.0065390519     0.0076159435
   12  C  1 ZZ      0.0049584930    -0.0004259004    -0.0040932656     0.0005527184     0.0026160253
   13  C  1 XY      0.0048894525    -0.0043166015    -0.0001267324     0.0021870947     0.0012782882
   14  C  1 XZ     -0.0074453934     0.0002557438    -0.0040059059    -0.0073907910    -0.0101983214
   15  C  1 YZ      0.0000604336     0.0037588344     0.0018080322     0.0071817157     0.0080659644
   16  C  2  S      0.0146277891     0.0104155801    -0.0226156121    -0.0108428837    -0.0148409687
   17  C  2  S     -0.0346025220    -0.0273498046     0.0574800368     0.0278864353     0.0385836154
   18  C  2  S     -0.0192842454    -0.0219286027     0.0281252331     0.0076534544     0.0119178835
   19  C  2  X      0.0663353334    -0.0735064909    -0.0466193302     0.0016413427     0.0010405620
   20  C  2  Y      0.0093570554     0.1097459269     0.1044711486     0.0319058006     0.0404920177
   21  C  2  Z     -0.0343948283    -0.0402577198     0.1273814745     0.0692230660     0.0892494745
   22  C  2  X      0.0319321325    -0.0841057047    -0.0388613712     0.0100859943    -0.0061766006
   23  C  2  Y      0.0054247213     0.0925507056     0.0908308595     0.0339589653     0.0456356789
   24  C  2  Z     -0.0216304257    -0.0274450107     0.0935121622     0.0532462403     0.0722747588
   25  C  2 XX     -0.0026868893     0.0131862948     0.0067767574     0.0010815494     0.0014001439
   26  C  2 YY     -0.0018703158    -0.0130195342    -0.0046667100     0.0019992899     0.0032282264
   27  C  2 ZZ     -0.0030022840    -0.0044123520     0.0087808961     0.0017119169     0.0020866926
   28  C  2 XY      0.0084999792    -0.0034590711    -0.0103403518    -0.0017772755    -0.0019734940
   29  C  2 XZ      0.0019322683    -0.0028189112    -0.0057033548    -0.0030374454    -0.0044080552
   30  C  2 YZ     -0.0053565433     0.0117574664    -0.0061808040    -0.0018962924    -0.0017649081
   31  C  3  S     -0.0021937616    -0.0076912809     0.0061977491     0.0006918527     0.0021444760
   32  C  3  S      0.0038887443     0.0180132451    -0.0151140424    -0.0012158310    -0.0058614614
   33  C  3  S      0.0025590131     0.0078820684     0.0517764746    -0.0333887266    -0.0076206804
   34  C  3  X      0.2028218722     0.0098877601     0.0501931679     0.0404920821     0.0487275514
   35  C  3  Y      0.0429695706     0.0589598540    -0.0399185655    -0.0057111704    -0.0053618717
   36  C  3  Z      0.0216861952     0.0292212439    -0.1020615234     0.0057366586    -0.0036445437
   37  C  3  X      0.1233503324    -0.0029609034     0.0383602682     0.0169162288     0.0313156018
   38  C  3  Y      0.0108792122     0.0278620833    -0.0239294063    -0.0285206904    -0.0091504431
   39  C  3  Z      0.0126962971     0.0163904485    -0.0904995584    -0.0015309702    -0.0144082975
   40  C  3 XX      0.0043554025    -0.0018164127     0.0133185658     0.0034850344     0.0051444402
   41  C  3 YY     -0.0015402902     0.0030483474    -0.0105900812    -0.0014062494    -0.0029672885
   42  C  3 ZZ     -0.0030911307     0.0016524143    -0.0054766387    -0.0024989682    -0.0035573971
   43  C  3 XY      0.0009846812    -0.0068236563     0.0031363315     0.0009557876     0.0013982527
   44  C  3 XZ     -0.0096589488    -0.0053305264     0.0061378795    -0.0010405938    -0.0003767604
   45  C  3 YZ     -0.0012443364     0.0022332081     0.0020446597     0.0000944917     0.0002615023
   46  C  4  S      0.0148767653     0.0115314162    -0.0289414585     0.0026517908    -0.0011359907
   47  C  4  S     -0.0373351678    -0.0267845788     0.0725588995    -0.0038100379     0.0065715195
   48  C  4  S      0.0114528440    -0.0238010671     0.0076412418    -0.0222842909    -0.0216578643
   49  C  4  X      0.0189118436     0.0877515703    -0.1567662381    -0.0841298744    -0.1184561031
   50  C  4  Y     -0.0255987765     0.0172760195     0.0271340638     0.0204652743     0.0142063519
   51  C  4  Z     -0.1318887382    -0.0772633137     0.1074647875     0.0055918004     0.0184277116
   52  C  4  X      0.0166135494     0.0575038414    -0.1285883409    -0.0600678296    -0.0986314315
   53  C  4  Y      0.0121472057     0.0176598209     0.0006554095     0.0097891766     0.0011047570
   54  C  4  Z     -0.0591603099    -0.0461261110     0.0469281070     0.0136736017     0.0099106999
   55  C  4 XX      0.0016271410     0.0011526111    -0.0005570999    -0.0000532469     0.0002133005
   56  C  4 YY      0.0032930510    -0.0040949651     0.0065356715     0.0015343928     0.0025443564
   57  C  4 ZZ     -0.0107025951    -0.0016171844     0.0057981319    -0.0025516049    -0.0018203068
   58  C  4 XY      0.0016455013     0.0042308469    -0.0075309185    -0.0055888603    -0.0068783171
   59  C  4 XZ      0.0007077677    -0.0032535852     0.0067313240     0.0020713170     0.0028995377
   60  C  4 YZ      0.0043632454    -0.0014744654    -0.0004693956    -0.0000673105     0.0007439534
   61  C  5  S     -0.0097326813     0.0086280201    -0.0045313655    -0.0043513395    -0.0031305590
   62  C  5  S      0.0257126738    -0.0184841486     0.0162877616     0.0145395399     0.0127867227
   63  C  5  S     -0.0456451115    -0.0270045729     0.0122911972    -0.0043243938     0.0009601793
   64  C  5  X      0.0059954620     0.1050719928    -0.1487966141    -0.1029075585    -0.1378539911
   65  C  5  Y      0.0247486275    -0.0798966879     0.0328456551     0.0184306323     0.0346207160
   66  C  5  Z      0.0888736820    -0.0728727995     0.0386852356     0.0354733196     0.0438717655
   67  C  5  X     -0.0053618955     0.0664330659    -0.1121538470    -0.0887810051    -0.1128466147
   68  C  5  Y      0.0205304961    -0.0387002658     0.0173173681     0.0083950284     0.0186729820
   69  C  5  Z      0.0197895100    -0.0418206424     0.0223213123     0.0126828864     0.0215515913
   70  C  5 XX     -0.0005436587     0.0020425752    -0.0003605933    -0.0003480805    -0.0007092456
   71  C  5 YY      0.0068411144    -0.0004116646    -0.0005914686     0.0013452543     0.0009954696
   72  C  5 ZZ     -0.0028180766    -0.0038846840     0.0024508834     0.0012657291     0.0016137733
   73  C  5 XY     -0.0011248814    -0.0014168523     0.0106434071     0.0042674136     0.0056918832
   74  C  5 XZ     -0.0003966909     0.0034720512    -0.0017386819    -0.0015997053    -0.0021159107
   75  C  5 YZ      0.0071434266    -0.0014504956    -0.0032437705     0.0000504278     0.0000553236
   76  C  6  S      0.0039900947    -0.0147399297     0.0032183867     0.0013634739     0.0018951152
   77  C  6  S     -0.0109646447     0.0385039686    -0.0041384005    -0.0020965673    -0.0019337535
   78  C  6  S      0.0255346903    -0.0070942171    -0.0476142420    -0.0036382627    -0.0267920726
   79  C  6  X     -0.1145422445     0.1374892331     0.1171511407     0.0208624243     0.0274768168
   80  C  6  Y     -0.0117034067     0.0181300672    -0.0160645644    -0.0071784586    -0.0104390582
   81  C  6  Z     -0.0708643430     0.0183475715    -0.0650542258    -0.0271039411    -0.0367824794
   82  C  6  X     -0.0701417042     0.0505118298     0.0580524820     0.0116175281     0.0109092153
   83  C  6  Y     -0.0230431275     0.0212473162    -0.0002141427    -0.0049978676    -0.0000583852
   84  C  6  Z     -0.0358790152     0.0238698229    -0.0492340867    -0.0310769424    -0.0324484940
   85  C  6 XX     -0.0034212188     0.0026523703     0.0126127433     0.0059467424     0.0078979171
   86  C  6 YY      0.0021784738     0.0040352862    -0.0083750806    -0.0026129275    -0.0037814042
   87  C  6 ZZ     -0.0008082105     0.0004450704    -0.0047638877    -0.0033844048    -0.0040680369
   88  C  6 XY      0.0034894899    -0.0034544321     0.0008987401     0.0015495739     0.0020393448
   89  C  6 XZ      0.0016737034    -0.0072186442     0.0035277395     0.0039046448     0.0053461822
   90  C  6 YZ      0.0027725138    -0.0016523270     0.0027795820     0.0002598509     0.0001899905
   91  C  7  S      0.0016234385    -0.0119810591     0.0229524793     0.0089854518     0.0120845981
   92  C  7  S     -0.0027279662     0.0341700460    -0.0653520226    -0.0288633642    -0.0372946796
   93  C  7  S     -0.0138052785     0.0095978621     0.0045295290     0.0368131139     0.0180444423
   94  C  7  X     -0.0522953788    -0.0342120245    -0.0679372868    -0.0138137592    -0.0174021389
   95  C  7  Y     -0.0069509664    -0.0770684800     0.0461182382    -0.0047910509    -0.0025908209
   96  C  7  Z      0.0199975841    -0.0435610021     0.0955122759     0.0308232491     0.0415465374
   97  C  7  X     -0.0319755647    -0.0244371158    -0.0221052524     0.0097369691     0.0057158381
   98  C  7  Y     -0.0068240675    -0.0389381449     0.0177670038    -0.0174005867    -0.0139050075
   99  C  7  Z      0.0179964500    -0.0075125175     0.0186640769    -0.0025248852    -0.0028540043
  100  C  7 XX      0.0046458666     0.0040871653     0.0050410454     0.0007679794     0.0010326245
  101  C  7 YY     -0.0036547191     0.0053533335    -0.0124212463    -0.0041779039    -0.0058145623
  102  C  7 ZZ     -0.0009156348    -0.0028564088    -0.0051854847    -0.0025108155    -0.0029679741
  103  C  7 XY     -0.0076285140    -0.0010223022     0.0024235139    -0.0006345851    -0.0003972614
  104  C  7 XZ     -0.0003960799    -0.0071170985    -0.0018255419    -0.0003831829    -0.0003637725
  105  C  7 YZ     -0.0009047101    -0.0010519970     0.0044557527     0.0010408075     0.0016065778
  106  C  8  S     -0.0071206366    -0.0021249845     0.0041759396     0.0011136247     0.0014308467
  107  C  8  S      0.0184871334     0.0060775468    -0.0095802410    -0.0034701158    -0.0040448172
  108  C  8  S      0.0158795356    -0.0161179392    -0.0210559181    -0.0096102035    -0.0060765734
  109  C  8  X     -0.0502321752     0.2066104553     0.0181450879    -0.0052877362     0.0019580851
  110  C  8  Y      0.0242963101    -0.2102310994    -0.1263633470    -0.0105726313    -0.0098373925
  111  C  8  Z      0.0858386439     0.0568213480    -0.1357857072    -0.0246603104    -0.0176951382
  112  C  8  X     -0.0051574046     0.1259083127    -0.0051990272    -0.0111940821    -0.0164811934
  113  C  8  Y      0.0372021338    -0.1467054329    -0.1061849520    -0.0164396260    -0.0266715583
  114  C  8  Z      0.0296671862     0.0473381435    -0.0740309659    -0.0157379196    -0.0136422677
  115  C  8 XX      0.0007822679     0.0222191710    -0.0005016528    -0.0027898886    -0.0031975079
  116  C  8 YY      0.0060429477    -0.0168693487    -0.0167560603    -0.0039840508    -0.0043547648
  117  C  8 ZZ     -0.0005016193    -0.0036270724     0.0132331905     0.0050164136     0.0053672864
  118  C  8 XY      0.0041793186    -0.0009420220    -0.0116603250    -0.0040793416    -0.0043354125
  119  C  8 XZ      0.0018824367    -0.0074570377    -0.0095712313    -0.0026834560    -0.0034814250
  120  C  8 YZ     -0.0020629456     0.0125696215     0.0013848987    -0.0008396562     0.0000873370
  121  N  9  S      0.0140535741     0.0019967138    -0.0002882272     0.0001342420     0.0002405915
  122  N  9  S      0.0299592329     0.0034155415    -0.0014008932    -0.0001397836    -0.0001996916
  123  N  9  S      0.0326630183     0.0256264123     0.0214897990     0.0102558503     0.0177838688
  124  N  9  X     -0.0333251583    -0.2527499652     0.0008502299     0.0187066310     0.0127137411
  125  N  9  Y     -0.1001387015     0.2438751983     0.1968584929     0.0337644849     0.0389128659
  126  N  9  Z     -0.0164428236    -0.0634382624     0.1675811908     0.0504105294     0.0460971454
  127  N  9  X      0.0191604565     0.1457532518    -0.0064638281    -0.0145780423    -0.0119609291
  128  N  9  Y      0.0587104097    -0.1479770687    -0.1250581643    -0.0242601255    -0.0282058957
  129  N  9  Z      0.0091980328     0.0418343485    -0.1008251596    -0.0320567353    -0.0275515487
  130  N  9 XX      0.0005594669    -0.0198662879    -0.0003649178     0.0011464001     0.0004967129
  131  N  9 YY     -0.0036115689     0.0154902811     0.0111208268     0.0015043903     0.0016892262
  132  N  9 ZZ      0.0043543837     0.0042540423    -0.0105140988    -0.0025460718    -0.0021138533
  133  N  9 XY     -0.0050621290     0.0021198019     0.0086341462     0.0018260187     0.0017949015
  134  N  9 XZ     -0.0003349696     0.0066173540     0.0068405649     0.0010236576     0.0008072433
  135  N  9 YZ      0.0025238287    -0.0114711405    -0.0013753306     0.0002851938     0.0000070435
  136  C 10  S      0.0040852011    -0.0097411966    -0.0028548837     0.0007182221     0.0006048093
  137  C 10  S     -0.0088866204     0.0213061947     0.0066263538    -0.0011314931    -0.0010511537
  138  C 10  S      0.0239120600     0.0153892807    -0.0257665568    -0.0148286302    -0.0245228115
  139  C 10  X      0.1983097250    -0.0063982778     0.0666340508    -0.0757927169    -0.1001547767
  140  C 10  Y      0.0262778434     0.1046498419     0.0689032636    -0.0531919095    -0.0697686366
  141  C 10  Z     -0.1317824504    -0.0580643046     0.0623278967    -0.1591411962    -0.2087709841
  142  C 10  X      0.0560192532    -0.0167357586     0.0361163808    -0.0565612616    -0.0601542842
  143  C 10  Y      0.0449868969     0.0418226241     0.0022724040    -0.0327813216    -0.0715963677
  144  C 10  Z     -0.0547611668    -0.0183812213     0.0472646912    -0.1065354495    -0.1430156217
  145  C 10 XX      0.0039834872     0.0095392975    -0.0007022866     0.0063223321    -0.0068532562
  146  C 10 YY     -0.0097385947    -0.0051502128    -0.0010888499     0.0050227826    -0.0046263831
  147  C 10 ZZ      0.0035658892     0.0000447177     0.0019198231    -0.0120286842     0.0105523311
  148  C 10 XY      0.0092407174    -0.0059220776     0.0009217953     0.0081316446    -0.0047849758
  149  C 10 XZ     -0.0076545602    -0.0002375244    -0.0067583436     0.0018823827    -0.0059522540
  150  C 10 YZ      0.0005465369     0.0024819284     0.0072538496     0.0084498375    -0.0023729803
  151  C 11  S     -0.0067781053     0.0065235259    -0.0010170548    -0.0015834431    -0.0020998147
  152  C 11  S      0.0190036199    -0.0085065330     0.0058419381     0.0042013857     0.0054592445
  153  C 11  S     -0.0340810478    -0.0374026895    -0.0070851769     0.0059790985    -0.0018449675
  154  C 11  X     -0.2141555903    -0.0096848999    -0.0336502705     0.0571335588    -0.1410267218
  155  C 11  Y     -0.0107180262    -0.1189641050    -0.0413333938     0.0417340357    -0.0892818878
  156  C 11  Z      0.0896897286     0.0649820368     0.0198465868     0.1260681231    -0.2453739799
  157  C 11  X     -0.0845746837    -0.0115592441    -0.0221145338     0.0397888308    -0.1057767074
  158  C 11  Y      0.0100563022    -0.0686694693    -0.0229865912     0.0261867269    -0.0613583628
  159  C 11  Z      0.0265932814     0.0412278973     0.0170269244     0.0913503060    -0.1811567080
  160  C 11 XX      0.0085193416     0.0064358438    -0.0024015877     0.0119950826     0.0053748141
  161  C 11 YY     -0.0090672913    -0.0101196599    -0.0014140338    -0.0041020375     0.0017968751
  162  C 11 ZZ      0.0029101674    -0.0021165956     0.0034802547    -0.0071821198    -0.0062465354
  163  C 11 XY      0.0053143597    -0.0052633336    -0.0013678766     0.0011730959     0.0036765901
  164  C 11 XZ     -0.0066779140     0.0000937584    -0.0054149399     0.0103765565     0.0029531542
  165  C 11 YZ      0.0027858967     0.0050897290     0.0057520067    -0.0084157797     0.0018381432
  166  C 12  S      0.0096181484     0.0093612922     0.0055422382     0.0018615937     0.0014679941
  167  C 12  S     -0.0275311325    -0.0227197715    -0.0135292651    -0.0049907658    -0.0034181196
  168  C 12  S      0.0199971452    -0.0048290567    -0.0157180553     0.0041427793    -0.0135685528
  169  C 12  X     -0.1455312660     0.0014950686    -0.0166917353    -0.1438569459     0.0318193225
  170  C 12  Y     -0.0434250830    -0.0993743257    -0.0479359165    -0.1000266399     0.0146802560
  171  C 12  Z      0.0637287767     0.0534626160     0.0074437013    -0.2693778058     0.0654330740
  172  C 12  X     -0.0413302644     0.0099693274    -0.0054396521    -0.1051079542     0.0175398479
  173  C 12  Y     -0.0044988274    -0.0474570107    -0.0350689260    -0.0698527671     0.0071369612
  174  C 12  Z      0.0067867953     0.0225684966     0.0091955925    -0.2081362967     0.0491479113
  175  C 12 XX      0.0087105703     0.0037277013    -0.0017335049    -0.0033454833     0.0057337488
  176  C 12 YY     -0.0127763208    -0.0059557682     0.0008997179    -0.0018743488    -0.0093177784
  177  C 12 ZZ      0.0037828205    -0.0011866977    -0.0009688134     0.0043675514     0.0030354880
  178  C 12 XY      0.0089744672    -0.0014554688     0.0019684903    -0.0023738615    -0.0057221874
  179  C 12 XZ     -0.0108976689    -0.0007319496    -0.0047992199    -0.0021204254     0.0069392105
  180  C 12 YZ      0.0000983296     0.0004600040     0.0065579926    -0.0012331022    -0.0140196776
  181  C 13  S     -0.0046039135    -0.0037159892    -0.0020289121    -0.0004906792    -0.0003988333
  182  C 13  S      0.0129321148     0.0103543016     0.0054673811     0.0011155799     0.0014521445
  183  C 13  S      0.0099022938    -0.0263049217    -0.0089872908    -0.0022751236     0.0043714064
  184  C 13  X      0.1544117636     0.0162092731    -0.0492022072    -0.0595637240     0.1332797486
  185  C 13  Y      0.0147543711     0.0750929256    -0.0140850953    -0.0371556667     0.0895775325
  186  C 13  Z     -0.1226756719     0.0170300487    -0.1111008050    -0.1128985077     0.2511332698
  187  C 13  X      0.0592811973     0.0082272725    -0.0300338366    -0.0432939048     0.0982135776
  188  C 13  Y      0.0008006427     0.0227412026    -0.0189073672    -0.0292818658     0.0658933801
  189  C 13  Z     -0.0525915934     0.0202129843    -0.0707493348    -0.0784632062     0.1829031134
  190  C 13 XX      0.0071161564     0.0062987588    -0.0014637267     0.0127012816     0.0045500931
  191  C 13 YY     -0.0098816306    -0.0047034543    -0.0034227295    -0.0040344649     0.0018113558
  192  C 13 ZZ      0.0032176787    -0.0013453434     0.0052899036    -0.0084821214    -0.0060995165
  193  C 13 XY      0.0024864238    -0.0022134886    -0.0032384471     0.0012501715     0.0033452486
  194  C 13 XZ     -0.0052457523    -0.0012581927    -0.0034619124     0.0108932450     0.0026607728
  195  C 13 YZ      0.0015291020     0.0047204583     0.0003237841    -0.0080551514     0.0021957952
  196  C 14  S     -0.0009345660     0.0045325738     0.0013290372     0.0000416673     0.0001025535
  197  C 14  S      0.0063240071    -0.0116633368    -0.0032007511     0.0001364047     0.0001365494
  198  C 14  S     -0.0495989254     0.0075007470     0.0000905455     0.0038206979    -0.0042011696
  199  C 14  X     -0.1758043804     0.0134487685    -0.0819836008     0.0855207387     0.0998480269
  200  C 14  Y     -0.0486250862    -0.0623733042    -0.0710464866     0.0561219472     0.0655694888
  201  C 14  Z      0.0715316219     0.0771580694    -0.1231180436     0.1650862856     0.1947202057
  202  C 14  X     -0.0542713119     0.0003639958    -0.0511183165     0.0626731971     0.0755254704
  203  C 14  Y     -0.0406864083    -0.0216645724    -0.0391917344     0.0423870694     0.0476576508
  204  C 14  Z      0.0208884937     0.0454066560    -0.0816324534     0.1214224420     0.1418142259
  205  C 14 XX      0.0044064825     0.0012364715     0.0038297521     0.0048598671    -0.0078958661
  206  C 14 YY     -0.0090404477    -0.0012411914    -0.0029072331     0.0066181294    -0.0026400737
  207  C 14 ZZ      0.0031443043    -0.0008796842    -0.0012290489    -0.0114300238     0.0106034637
  208  C 14 XY      0.0098719839    -0.0038257134    -0.0011672390     0.0076585809    -0.0052085790
  209  C 14 XZ     -0.0045130338    -0.0014861352     0.0025237970     0.0017141292    -0.0057071347
  210  C 14 YZ     -0.0024616042     0.0039261314    -0.0026747802     0.0088693573    -0.0020582303
  211  C 15  S      0.0074841824    -0.0051451472    -0.0000002898     0.0005205957     0.0008569022
  212  C 15  S     -0.0243235966     0.0105254042    -0.0003862993    -0.0010595978    -0.0018949689
  213  C 15  S      0.0626319461     0.0081689970     0.0035607943    -0.0040051137     0.0061844603
  214  C 15  X      0.1604376261     0.0074623360    -0.0421126504     0.1462500676    -0.0266382286
  215  C 15  Y      0.0036500372     0.1014095693    -0.0120393727     0.0945580437    -0.0212541471
  216  C 15  Z     -0.1187786625     0.0112420289    -0.1096092544     0.2739897668    -0.0599093097
  217  C 15  X      0.0286678539     0.0106974662    -0.0286805924     0.1054917893    -0.0220976351
  218  C 15  Y     -0.0092599730     0.0390718431    -0.0121904280     0.0692862589    -0.0133931739
  219  C 15  Z     -0.0314978873     0.0120051296    -0.0686854832     0.1962024559    -0.0425714057
  220  C 15 XX      0.0112223933     0.0049512589     0.0037837380    -0.0038385058     0.0057789309
  221  C 15 YY     -0.0128748615    -0.0049667382     0.0003930857    -0.0018259600    -0.0093062565
  222  C 15 ZZ      0.0021787979     0.0024629114    -0.0038098414     0.0055390410     0.0032922351
  223  C 15 XY      0.0101971493    -0.0022191788     0.0033297327    -0.0028348885    -0.0053794876
  224  C 15 XZ     -0.0101834847    -0.0031347301    -0.0012278112    -0.0029334123     0.0068511981
  225  C 15 YZ     -0.0002232940     0.0016071465     0.0046697207    -0.0014401488    -0.0138975688
  226  H 16  S     -0.0162990699    -0.0160792611    -0.0618399316    -0.0038120753    -0.0120038016
  227  H 16  S     -0.0021579756    -0.0090559764    -0.0288933848    -0.0179487723    -0.0060342669
  228  H 17  S      0.0713378033    -0.0005773844    -0.0271331925    -0.0102286314    -0.0065587247
  229  H 17  S      0.0359553332     0.0008006026    -0.0160832053     0.0201809725     0.0039592558
  230  H 18  S     -0.0689369564     0.0132363842     0.0067510135    -0.0067551704    -0.0058538657
  231  H 18  S     -0.0331108099     0.0013274011     0.0028351010    -0.0066881904    -0.0044667036
  232  H 19  S      0.0105908862     0.0132364985    -0.0485092396    -0.0161463956    -0.0229022085
  233  H 19  S      0.0085485403    -0.0070616686    -0.0322104732    -0.0104939981    -0.0149534610
  234  H 20  S      0.0536067961     0.0372610332     0.0774001492     0.0176842075     0.0227661282
  235  H 20  S      0.0235463733     0.0112471723     0.0587627594     0.0237232497     0.0317671733
  236  H 21  S     -0.0192356730    -0.0725347412     0.0280354460     0.0036680033     0.0088011493
  237  H 21  S     -0.0086841855    -0.0434284070     0.0226668078     0.0002675901     0.0087501679
  238  H 22  S     -0.0769386820    -0.1126163944    -0.0372390481    -0.0003533638    -0.0019346981
  239  H 22  S     -0.0351196468     0.0008193095     0.0059221036     0.0039566734     0.0025231978
  240  H 23  S      0.1688621429     0.0370238895     0.0213174249     0.0010329209     0.0023321319
  241  H 23  S      0.0955857088     0.0198181222     0.0061766110     0.0051719310    -0.0018768678
  242  H 24  S     -0.0806042368    -0.0679657863    -0.0250870548    -0.0020504978    -0.0021682848
  243  H 24  S     -0.0419128344    -0.0385717640    -0.0147365339    -0.0024310046    -0.0017986493
  244  H 25  S     -0.1008024958     0.0432292106     0.0073086203     0.0000801544    -0.0004611295
  245  H 25  S     -0.0528557982     0.0249749033     0.0043745223    -0.0000902582    -0.0005806559
  246  H 26  S      0.1923455198     0.0339393670     0.0218969596     0.0023918893     0.0038325567
  247  H 26  S      0.0986062380     0.0160366441     0.0111810754     0.0015048408     0.0021478123

                         51               52               53               54               55
                   -0.1588901527    -0.1140766373     0.0147837432     0.0174658209     0.0489393531
    1  C  1  S     -0.0300300597     0.0157198619    -0.0004444292    -0.0002592732    -0.0396307537
    2  C  1  S      0.0766288382    -0.0308820461    -0.0143473966    -0.0003260474     0.0968522992
    3  C  1  S      0.0422807130    -0.2179886368     0.1762920228     0.0526254983     0.4106710993
    4  C  1  X     -0.1086946231     0.2256146331    -0.0344348355    -0.0364608424     0.0310231158
    5  C  1  Y     -0.0210540762     0.0969887722    -0.0361950837    -0.0396249769     0.1240007604
    6  C  1  Z     -0.0454207792     0.3764731816     0.0202267402     0.0294019532    -0.0085045947
    7  C  1  X     -0.0296356448     0.2609391884     0.0112819739    -0.0769854128    -0.2109878486
    8  C  1  Y     -0.1045045812     0.0961923788    -0.1315932693    -0.0635568231     0.4281207161
    9  C  1  Z     -0.0248435603     0.3621978237    -0.0155583860     0.0612276549     0.0602160877
   10  C  1 XX     -0.0015720901    -0.0005209050    -0.0102290316    -0.0065234671     0.0029951715
   11  C  1 YY     -0.0006631873    -0.0060123068     0.0019947028     0.0047961221     0.0074234237
   12  C  1 ZZ      0.0128790775     0.0007459475     0.0048741148     0.0013060396     0.0080602180
   13  C  1 XY     -0.0105145310    -0.0025832697    -0.0016045075     0.0018516795    -0.0074380805
   14  C  1 XZ     -0.0098798811     0.0002739787    -0.0106556015    -0.0104980230     0.0041303302
   15  C  1 YZ     -0.0135871046    -0.0061769774     0.0054438278     0.0063140366     0.0068885558
   16  C  2  S     -0.0121709047     0.0228379037     0.0171019186     0.0151388899     0.0077540298
   17  C  2  S      0.0200429224    -0.0614906248    -0.0344123620    -0.0317370999    -0.0266512281
   18  C  2  S      0.1867013390     0.0504963175    -0.0655688043    -0.0707899389     0.2233722631
   19  C  2  X     -0.2292888208     0.0005258745     0.0804493596     0.0560035623    -0.0472761045
   20  C  2  Y     -0.1208373855    -0.0582253786     0.0004545552    -0.0174750898     0.0596375957
   21  C  2  Z     -0.3569642004    -0.1148864294     0.0713373761     0.0301623468     0.0138574816
   22  C  2  X     -0.3028329403    -0.0191698444     0.1345314679     0.1737860942     0.0172116830
   23  C  2  Y     -0.1447958171    -0.0836563852     0.0150344556    -0.0400323412     0.5135255574
   24  C  2  Z     -0.3058609879    -0.1197843861     0.1205373278     0.0592239444    -0.1569737242
   25  C  2 XX     -0.0063415604    -0.0003461860     0.0069686276     0.0083199692    -0.0311062253
   26  C  2 YY      0.0028913694    -0.0174003302    -0.0073038533    -0.0090940280     0.0234504151
   27  C  2 ZZ      0.0065705859     0.0093510472    -0.0035883496    -0.0028623627     0.0016933528
   28  C  2 XY     -0.0019919759    -0.0053850122     0.0063548724     0.0043117750     0.0160238647
   29  C  2 XZ     -0.0076183651     0.0109866601     0.0066293975     0.0066358405     0.0137162877
   30  C  2 YZ     -0.0004241757    -0.0109435172     0.0050887636     0.0034729141    -0.0213906115
   31  C  3  S     -0.0048755108    -0.0063738783     0.0012003061    -0.0050089799     0.0212668418
   32  C  3  S      0.0134047410     0.0091296584    -0.0110693210     0.0105660760    -0.0407993413
   33  C  3  S      0.0951076669     0.1851824293     0.1514957796     0.0523826501    -0.4627171547
   34  C  3  X      0.0848785261    -0.0156454758     0.0458630290     0.0560663939    -0.0491512354
   35  C  3  Y      0.0125470842    -0.0072372812     0.0171439043     0.0054075520     0.0503703326
   36  C  3  Z      0.0005866471    -0.0378837970     0.0127929819     0.0270322018     0.0079238121
   37  C  3  X      0.0547346349     0.0009327213     0.0266603829    -0.0156428523    -0.1193646957
   38  C  3  Y      0.0190521450     0.0119866942     0.1334796292    -0.0366170483     0.0908639312
   39  C  3  Z     -0.0289887347    -0.0542256358    -0.0071104791     0.0047963215     0.0919544098
   40  C  3 XX      0.0123311928     0.0147933249     0.0092880538     0.0095814609    -0.0021046259
   41  C  3 YY     -0.0010555054    -0.0019647878    -0.0037129199     0.0001360445    -0.0027380951
   42  C  3 ZZ     -0.0083146066    -0.0089059921    -0.0071419754    -0.0070430918    -0.0052755747
   43  C  3 XY      0.0025064608     0.0056932663     0.0022450124     0.0017608976     0.0052156909
   44  C  3 XZ      0.0004884817     0.0166322043     0.0053371307     0.0027770344     0.0038197492
   45  C  3 YZ     -0.0024058551    -0.0018273403    -0.0019729122    -0.0011027752    -0.0085233135
   46  C  4  S     -0.0010196761    -0.0310479763    -0.0135858206     0.0015721458     0.0066932750
   47  C  4  S      0.0042954595     0.0821480795     0.0395705452    -0.0025048156    -0.0216075387
   48  C  4  S     -0.0619144951     0.0026809747    -0.0534743864    -0.1786956474    -0.0091012856
   49  C  4  X     -0.3465755885    -0.0354863659    -0.1829909567    -0.1929552094    -0.0018516886
   50  C  4  Y      0.0095839416     0.0118041860    -0.0044068870     0.0245831655     0.0243329477
   51  C  4  Z      0.0584831026     0.0795937008     0.0470795369     0.0369301983     0.0189963277
   52  C  4  X     -0.3381853044    -0.0538266024    -0.3501616217    -0.3044886164     0.0024707521
   53  C  4  Y     -0.0042810876    -0.0309803047    -0.0916075725    -0.0429300517     0.0449087980
   54  C  4  Z      0.0312333903     0.0703466271     0.0101779051     0.0690405760     0.0753655885
   55  C  4 XX      0.0040784951    -0.0099450618     0.0022799175     0.0003000554    -0.0030282067
   56  C  4 YY     -0.0007325387     0.0065077547     0.0006317241    -0.0018838625    -0.0001624845
   57  C  4 ZZ     -0.0016444251     0.0148679568     0.0042175821    -0.0006494678    -0.0011694724
   58  C  4 XY     -0.0069488668     0.0123098752     0.0097746360     0.0068164390     0.0048445022
   59  C  4 XZ      0.0053084135    -0.0063106426    -0.0054686155    -0.0042872825    -0.0047065485
   60  C  4 YZ     -0.0006808446    -0.0028311670    -0.0007668815    -0.0029150171     0.0043024023
   61  C  5  S      0.0367422570    -0.0088900883    -0.0079784736    -0.0116684927     0.0154305442
   62  C  5  S     -0.0884698809     0.0181525327     0.0109288831     0.0192251210    -0.0516032784
   63  C  5  S     -0.0665277568     0.1492427720     0.2993134320     0.2859132586    -0.0356814055
   64  C  5  X     -0.1580531237     0.3123355356     0.2223137175     0.1998358148     0.0466481420
   65  C  5  Y     -0.0126850354    -0.0748151821     0.0062142337    -0.0160675799    -0.0112188820
   66  C  5  Z     -0.0289181044    -0.0575653645    -0.0355320410    -0.0343731883     0.0218700874
   67  C  5  X     -0.1548943904     0.3485295173     0.3944744362     0.3324889329     0.1323238715
   68  C  5  Y     -0.0303583177    -0.0753546423    -0.0179975858    -0.0663417297     0.0345506511
   69  C  5  Z      0.0079553935    -0.0270641060     0.0169609287    -0.0070138415     0.1360346161
   70  C  5 XX      0.0109831812     0.0018740702    -0.0002813486     0.0023613077    -0.0060030432
   71  C  5 YY     -0.0138748904    -0.0008250757    -0.0001232308    -0.0000503604    -0.0046945799
   72  C  5 ZZ     -0.0095872739     0.0014205625     0.0030322018     0.0024509611     0.0000418457
   73  C  5 XY      0.0162030008     0.0043691712     0.0078016845     0.0097775078    -0.0050642454
   74  C  5 XZ     -0.0044959132    -0.0026248215    -0.0031812841    -0.0029175042    -0.0054318827
   75  C  5 YZ     -0.0041937794    -0.0027304620    -0.0002728466    -0.0006889922    -0.0023432125
   76  C  6  S      0.0051079901     0.0044282618     0.0005718321    -0.0006664799     0.0618847727
   77  C  6  S     -0.0097809354    -0.0058201458     0.0076206984     0.0062229021    -0.1346250524
   78  C  6  S     -0.1677919667    -0.1735466642    -0.1617193548    -0.0695544008    -0.8981171979
   79  C  6  X      0.0602961675    -0.0260612946    -0.0264349804    -0.0094416404    -0.1664610748
   80  C  6  Y      0.0290667526     0.0140993874    -0.0070660449    -0.0019867926    -0.0354581631
   81  C  6  Z      0.0520720846     0.0098841547    -0.0194732134    -0.0153875081     0.0181093786
   82  C  6  X      0.0147463795    -0.0194401496     0.0034011690     0.0456005785    -0.2320195445
   83  C  6  Y      0.0612438435     0.0546169620     0.0418337293     0.0239212831    -0.0771998982
   84  C  6  Z      0.0278518276     0.0003180528     0.0283027178    -0.0257741121     0.0095009963
   85  C  6 XX     -0.0018989823    -0.0156232295    -0.0085330568    -0.0088754620    -0.0077681934
   86  C  6 YY     -0.0023130907     0.0036441647     0.0026437470     0.0035340899    -0.0113306465
   87  C  6 ZZ      0.0012773910     0.0089258648     0.0064209708     0.0057399246    -0.0098695260
   88  C  6 XY     -0.0049338146    -0.0046150389    -0.0025912006    -0.0035293035     0.0039713364
   89  C  6 XZ     -0.0120088281    -0.0117689314    -0.0015119717    -0.0034956855    -0.0046885338
   90  C  6 YZ     -0.0017709256     0.0046877291     0.0037335075     0.0042419840    -0.0030447922
   91  C  7  S     -0.0028861353     0.0012713596     0.0079227531     0.0024293419     0.0113717014
   92  C  7  S      0.0031540381    -0.0060667199    -0.0147489582    -0.0114743584    -0.0224780245
   93  C  7  S      0.0500831767     0.0248048097    -0.1833238496     0.0583139201    -0.1190181177
   94  C  7  X      0.0230888335    -0.0159005535    -0.0039236667     0.0014958723    -0.0111682604
   95  C  7  Y      0.0540791889     0.0811822267     0.0342953848     0.0282912736     0.0512825211
   96  C  7  Z     -0.0206967432    -0.0329384411    -0.0143886025    -0.0108243641    -0.0666489669
   97  C  7  X      0.0222951383    -0.0086875193    -0.0096471299     0.0379243098    -0.0096431479
   98  C  7  Y      0.0578280606     0.1099763106     0.0858480327     0.0491496831     0.1132321585
   99  C  7  Z     -0.0424097622    -0.0553338124    -0.0460013444    -0.0438078740    -0.2116221292
  100  C  7 XX     -0.0002316513    -0.0002257776     0.0005732433     0.0007219015    -0.0049486160
  101  C  7 YY      0.0004363451    -0.0004663881    -0.0018437809    -0.0003777761    -0.0007665444
  102  C  7 ZZ      0.0003429805    -0.0007762463    -0.0024991376    -0.0027231608     0.0019566251
  103  C  7 XY     -0.0003792321    -0.0003441543    -0.0010851810    -0.0016837386    -0.0036204952
  104  C  7 XZ      0.0001062858    -0.0001366815    -0.0005153332    -0.0008848690     0.0073693537
  105  C  7 YZ     -0.0003186046     0.0005919400    -0.0000569441     0.0002864915     0.0024921350
  106  C  8  S     -0.0010452591     0.0001626505     0.0003034377     0.0003515609    -0.0010794565
  107  C  8  S      0.0056719114     0.0017689789    -0.0034930938    -0.0048963282     0.0104072809
  108  C  8  S     -0.0038795575     0.0248364585     0.0999562742     0.0685295935    -0.1977795893
  109  C  8  X     -0.0204154249    -0.0074972274     0.0654142505     0.0600475459    -0.2254672550
  110  C  8  Y     -0.0112913226    -0.0184926459    -0.0097512588    -0.0262747560     0.2864085971
  111  C  8  Z     -0.0327654081    -0.0243070723     0.0717409998     0.0477937906     0.0147687335
  112  C  8  X     -0.0090763682     0.0269361397     0.0916419356     0.1075253779    -0.0376469936
  113  C  8  Y     -0.0147467104     0.0177220551     0.0121353943     0.0189527413     0.5317065960
  114  C  8  Z      0.0357002698    -0.0465065338     0.0013270932     0.0148691467    -0.1967790882
  115  C  8 XX      0.0209225433     0.0058940035    -0.0110332190    -0.0089614681     0.0282793572
  116  C  8 YY      0.0090663801     0.0060581829     0.0011642049     0.0014853942    -0.0272910319
  117  C  8 ZZ     -0.0295412960    -0.0095831201     0.0106322660     0.0075107717     0.0023460994
  118  C  8 XY      0.0152964567     0.0073482467    -0.0029929104    -0.0023494400    -0.0103716042
  119  C  8 XZ      0.0104390982     0.0066528686    -0.0006626568     0.0018160822    -0.0101606103
  120  C  8 YZ      0.0112389395     0.0010338089    -0.0048395977    -0.0064685447     0.0182514282
  121  N  9  S      0.0003976984    -0.0008541031    -0.0021575853    -0.0017724535    -0.0084329177
  122  N  9  S     -0.0011902246     0.0011575085     0.0006945594     0.0009517740    -0.0125161294
  123  N  9  S      0.0332900261    -0.0579134111    -0.1008302138    -0.0934921075    -0.2515172793
  124  N  9  X     -0.1144839178    -0.0304382836     0.0620357934     0.0688613721    -0.2295157656
  125  N  9  Y     -0.0562564679    -0.0458318892    -0.0145617032    -0.0258912354     0.2860116206
  126  N  9  Z     -0.1956778822    -0.0756834450     0.0701579503     0.0663639883     0.0103976574
  127  N  9  X      0.0836884083     0.0378730870    -0.0504141053    -0.0601771715     0.3296445711
  128  N  9  Y      0.0393440619     0.0503150114     0.0355232635     0.0446793564    -0.3222365796
  129  N  9  Z      0.1610135430     0.0584588154    -0.0934723789    -0.0897759641    -0.0439843640
  130  N  9 XX     -0.0038409765    -0.0006846807    -0.0009587078    -0.0001894875     0.0046052498
  131  N  9 YY     -0.0016357374    -0.0004712806     0.0006169583     0.0007880970    -0.0037000509
  132  N  9 ZZ      0.0047283113     0.0018572073     0.0020259448     0.0009751747     0.0004060454
  133  N  9 XY     -0.0025060090    -0.0013594930    -0.0010825484    -0.0005064683    -0.0031055910
  134  N  9 XZ     -0.0020474393    -0.0001131198     0.0004379561     0.0009194885    -0.0014809976
  135  N  9 YZ     -0.0022217490    -0.0000068507    -0.0000416500    -0.0002286754     0.0033817525
  136  C 10  S      0.0006111284    -0.0021280870    -0.0012383526    -0.0005166511    -0.0082112205
  137  C 10  S      0.0013703607     0.0000483384     0.0045915203     0.0041271146     0.0223979911
  138  C 10  S     -0.0677224835     0.0397009357    -0.0653864904    -0.0244850208     0.2548961221
  139  C 10  X      0.0129776076     0.0050054480    -0.0974205342    -0.0883922264    -0.0177954460
  140  C 10  Y     -0.0005906358     0.0156442503    -0.0590929854    -0.0550792588    -0.0168594795
  141  C 10  Z      0.0066702708     0.0273805413    -0.1694860742    -0.1572244196    -0.0620273091
  142  C 10  X      0.0493594542    -0.0288983454    -0.0408301485    -0.1073155319    -0.1859368688
  143  C 10  Y     -0.0277641332     0.0120652856    -0.1856104989    -0.0742099522     0.1800309575
  144  C 10  Z     -0.0048988478     0.0074389144    -0.2323467346    -0.2202358925    -0.0788385203
  145  C 10 XX      0.0025835462    -0.0150346109    -0.0059308643     0.0148940771    -0.0016824513
  146  C 10 YY     -0.0040887056     0.0096541550    -0.0102070920     0.0043394775     0.0049485682
  147  C 10 ZZ      0.0001104882     0.0055737229     0.0165918720    -0.0186753731     0.0005723510
  148  C 10 XY     -0.0004304106     0.0026977150    -0.0097690816     0.0105802039    -0.0020089196
  149  C 10 XZ      0.0002672036    -0.0146820453    -0.0045725189     0.0063672802     0.0036970631
  150  C 10 YZ     -0.0034863084     0.0172229048    -0.0117010284     0.0065083249     0.0024689028
  151  C 11  S     -0.0035338872     0.0015996333    -0.0005448081    -0.0009662370    -0.0006896347
  152  C 11  S      0.0094919782    -0.0049107325    -0.0013834321    -0.0013799149     0.0168272154
  153  C 11  S     -0.0263820229     0.0275914157    -0.0003545003     0.0403245433    -0.1077060679
  154  C 11  X      0.0031320284    -0.0702913261    -0.0571892740     0.1272534120     0.0289271297
  155  C 11  Y      0.0091995823    -0.0513017654    -0.0411015781     0.0822255302     0.0404672219
  156  C 11  Z      0.0298809440    -0.1412594389    -0.0939795611     0.2620079265     0.0084265208
  157  C 11  X     -0.0042700854    -0.0637420039    -0.0914000301     0.1932974556     0.1207859626
  158  C 11  Y      0.0244147375    -0.0535942652    -0.0029617584     0.1576388270    -0.2041867278
  159  C 11  Z      0.0192080224    -0.1381890979    -0.1639435726     0.3948934742     0.0637741461
  160  C 11 XX      0.0007890055    -0.0013428414     0.0168797838     0.0016728387     0.0058004457
  161  C 11 YY     -0.0004062564     0.0008711937    -0.0051405278     0.0046324134    -0.0006494169
  162  C 11 ZZ      0.0011212970    -0.0003980768    -0.0125012070    -0.0072300457     0.0004649459
  163  C 11 XY      0.0001422739    -0.0002341591     0.0009918205     0.0038792950     0.0073875687
  164  C 11 XZ      0.0003565994    -0.0011458520     0.0157010411     0.0007737762     0.0004347995
  165  C 11 YZ     -0.0014795436     0.0022976293    -0.0104458792     0.0062165596    -0.0030518952
  166  C 12  S      0.0006097569    -0.0003452881    -0.0009834360     0.0003928392     0.0078803464
  167  C 12  S      0.0002674899     0.0006803787     0.0070539847     0.0026179543    -0.0187572714
  168  C 12  S     -0.0116296552    -0.0022522133    -0.0668709445    -0.0222251045     0.0279958288
  169  C 12  X      0.0068977486    -0.0760634128     0.1228796820    -0.0671048208     0.0262516036
  170  C 12  Y      0.0021845018    -0.0498815162     0.0795582457    -0.0478105491     0.0114466575
  171  C 12  Z      0.0191768081    -0.1357113652     0.2479207404    -0.1120473829    -0.0119309532
  172  C 12  X      0.0023436636    -0.0640541201     0.1578275219    -0.1101901359     0.1555158972
  173  C 12  Y      0.0077316089    -0.0560985452     0.0997469835    -0.0601790378     0.0175098985
  174  C 12  Z      0.0280477481    -0.1307431133     0.4294396982    -0.1788580069    -0.0732074529
  175  C 12 XX     -0.0002967208    -0.0015388286    -0.0061102607     0.0092485132    -0.0006843051
  176  C 12 YY      0.0009029886     0.0010751835    -0.0013283885    -0.0111106090    -0.0053577785
  177  C 12 ZZ     -0.0004252473     0.0007877243     0.0088583274     0.0026396956     0.0019463705
  178  C 12 XY      0.0005535259     0.0001204109    -0.0051101318    -0.0074018440     0.0003867169
  179  C 12 XZ     -0.0010134916    -0.0013639857    -0.0045760136     0.0108858939     0.0008953554
  180  C 12 YZ      0.0011875621     0.0017695519    -0.0018242281    -0.0192151740    -0.0050244861
  181  C 13  S     -0.0002966924    -0.0001306713    -0.0008240919    -0.0010855433     0.0042498664
  182  C 13  S      0.0012291715    -0.0002338755     0.0028713711     0.0021505769    -0.0107524314
  183  C 13  S      0.0142788655    -0.0098630482     0.0402701619     0.0238667837    -0.1750085925
  184  C 13  X     -0.0073771095    -0.0014953442    -0.0608567312     0.1354707554     0.0267163366
  185  C 13  Y     -0.0043736064    -0.0004445901    -0.0388250863     0.0906530141     0.0197949224
  186  C 13  Z     -0.0149699071    -0.0023064091    -0.1117119088     0.2610279478     0.0356522946
  187  C 13  X     -0.0099353707    -0.0018358426    -0.0940639440     0.1980614802     0.0415964601
  188  C 13  Y     -0.0015796006    -0.0043853372    -0.0457165552     0.1464090438    -0.0073912477
  189  C 13  Z     -0.0167312735    -0.0069922642    -0.1841218783     0.4046008694     0.0702157139
  190  C 13 XX     -0.0009058415     0.0095934668    -0.0155925019    -0.0016790229    -0.0049091477
  191  C 13 YY      0.0001204005    -0.0027911078     0.0051822001    -0.0045925844     0.0001947402
  192  C 13 ZZ      0.0009963068    -0.0069205481     0.0109290029     0.0065025970     0.0025139855
  193  C 13 XY     -0.0001962168     0.0013720357    -0.0014433965    -0.0046125405    -0.0006061367
  194  C 13 XZ     -0.0010713556     0.0081336135    -0.0144905803    -0.0009315378    -0.0013070267
  195  C 13 YZ      0.0005939307    -0.0054483060     0.0110623241    -0.0053888403    -0.0006790449
  196  C 14  S     -0.0000102076    -0.0001839513     0.0002616589     0.0001099676    -0.0031489318
  197  C 14  S      0.0006684359     0.0000523739    -0.0005669711    -0.0003420148     0.0069459436
  198  C 14  S     -0.0098756188     0.0034390691    -0.0299468092    -0.0098565134     0.1522385565
  199  C 14  X     -0.0117596848     0.0717504967    -0.0754308796    -0.0779908374    -0.0235863549
  200  C 14  Y     -0.0076492408     0.0472225878    -0.0510928391    -0.0530022464    -0.0046314926
  201  C 14  Z     -0.0203842421     0.1387393331    -0.1397057891    -0.1437443694    -0.0586638212
  202  C 14  X     -0.0049603194     0.0710403662    -0.1089798720    -0.1207755436    -0.0559832691
  203  C 14  Y     -0.0107170127     0.0504723086    -0.0829004090    -0.0869369736     0.0203024302
  204  C 14  Z     -0.0191939944     0.1442514694    -0.2114150390    -0.2165440798    -0.0991290333
  205  C 14 XX      0.0005792567     0.0004841011     0.0068959925    -0.0128186733    -0.0005614408
  206  C 14 YY      0.0002493855    -0.0004067823     0.0091320326    -0.0058133417     0.0006291610
  207  C 14 ZZ     -0.0006732156    -0.0001119808    -0.0161865652     0.0184677431     0.0018775676
  208  C 14 XY      0.0005637480    -0.0002591719     0.0104521137    -0.0098765746    -0.0000525591
  209  C 14 XZ      0.0001764664     0.0006072984     0.0029042278    -0.0084187211    -0.0019360551
  210  C 14 YZ      0.0003831534    -0.0007640446     0.0119926573    -0.0058807719     0.0008761140
  211  C 15  S      0.0013445984    -0.0010951233    -0.0007960868    -0.0006422656     0.0089035577
  212  C 15  S     -0.0033928835     0.0029319964     0.0044129942     0.0024413683    -0.0263722271
  213  C 15  S      0.0269961634    -0.0140013337     0.0415564811     0.0186292167    -0.2676460929
  214  C 15  X      0.0081262273    -0.0047936598     0.1290684895    -0.0610687274     0.0216221456
  215  C 15  Y      0.0000751342     0.0010106404     0.0886420863    -0.0381265727    -0.0074888172
  216  C 15  Z      0.0077913626    -0.0043041587     0.2503576542    -0.1148844488     0.0238166971
  217  C 15  X     -0.0044445883     0.0003927390     0.1848650434    -0.0977042901     0.0864238539
  218  C 15  Y      0.0074800795    -0.0071742748     0.1278903106    -0.0689230996     0.0201687406
  219  C 15  Z      0.0120846906    -0.0085411305     0.3832451529    -0.1722536573     0.0004587266
  220  C 15 XX     -0.0005465669     0.0041424546     0.0057601201    -0.0080231371    -0.0051848042
  221  C 15 YY      0.0005967401    -0.0064199940     0.0018561779     0.0111049058     0.0031596862
  222  C 15 ZZ     -0.0005124791     0.0027271494    -0.0065639500    -0.0025366755    -0.0039392256
  223  C 15 XY      0.0005523349    -0.0040546970     0.0037635110     0.0066552897     0.0026035298
  224  C 15 XZ     -0.0011577149     0.0053291276     0.0029725605    -0.0108434625     0.0001352099
  225  C 15 YZ      0.0017234298    -0.0103862674     0.0023931786     0.0188657250     0.0026502684
  226  H 16  S     -0.0187613347    -0.0371372755    -0.0183429903    -0.0168515152     0.0447251589
  227  H 16  S     -0.0140451932    -0.0562793003     0.0553343685    -0.0956020474     0.3030226279
  228  H 17  S     -0.0227761129    -0.0076029977    -0.0212951194    -0.0340501689     0.0170154971
  229  H 17  S     -0.0095324081    -0.0015835183    -0.1267115369     0.0484609370     0.1686117959
  230  H 18  S     -0.0041915886    -0.0034404428     0.0038868313    -0.0013687360     0.0047962582
  231  H 18  S      0.0164606925    -0.0102564346    -0.0350989845    -0.0621500555     0.2426949605
  232  H 19  S      0.0060354071     0.0313168248     0.0168499375     0.0223193055    -0.0100815386
  233  H 19  S      0.0059620760     0.0329283956     0.0374736802     0.0325702045     0.4535247597
  234  H 20  S     -0.0141125825     0.0075890706     0.0122277143     0.0097880205    -0.0353537464
  235  H 20  S      0.0173102016    -0.0090220375     0.0734666914     0.0463750452     0.0359848794
  236  H 21  S      0.0080429305    -0.0056535673    -0.0048620817    -0.0095579612     0.0325129097
  237  H 21  S     -0.0207488108     0.0085587517     0.0635713224    -0.0242948802     0.3012958007
  238  H 22  S      0.0013287872    -0.0038591499    -0.0050888483    -0.0035931850     0.0220048368
  239  H 22  S      0.0020216810    -0.0153675121    -0.0534095582    -0.0490959202     0.3253207490
  240  H 23  S      0.0025965556    -0.0004479011     0.0010355004    -0.0006254565     0.0110614316
  241  H 23  S     -0.0033656779     0.0017561159    -0.0540862607    -0.0070245361     0.1965792183
  242  H 24  S     -0.0010460347    -0.0011520456    -0.0018011418    -0.0024709974     0.0064171503
  243  H 24  S     -0.0014976410    -0.0013649171    -0.0053237115    -0.0116508132     0.0648701635
  244  H 25  S     -0.0009921825     0.0005923205     0.0004013240    -0.0000389709    -0.0015803508
  245  H 25  S     -0.0017642079     0.0010654177     0.0024392980     0.0008682338    -0.0136075506
  246  H 26  S      0.0029701400    -0.0009250728     0.0026950385     0.0029913750    -0.0109432170
  247  H 26  S      0.0034467875    -0.0008365219     0.0030538397     0.0053925448     0.0187346380

                         56               57               58               59               60
                    0.0634877566     0.0714577380     0.0868408330     0.1036727660     0.1058215351
    1  C  1  S     -0.0254235092     0.0159346230    -0.0286475223    -0.0018644470     0.0113336206
    2  C  1  S      0.0390522415    -0.0587427449     0.0778286224     0.0253029332    -0.0011999862
    3  C  1  S      0.4708312655    -0.1705313844     0.0293999330    -0.4244921635    -0.2311179164
    4  C  1  X     -0.1700473623     0.0292036106     0.0406414775     0.0121500540     0.0200731918
    5  C  1  Y     -0.0933085008    -0.0442425214     0.0021930422     0.0163310248    -0.0311507558
    6  C  1  Z     -0.1866840699     0.0485560037     0.0000557338     0.0197502171    -0.0207638643
    7  C  1  X     -0.4233893494    -0.2452500781    -0.0528730509    -0.0345130242     0.1838038148
    8  C  1  Y     -0.1128557578     0.0263941482     0.1472064343     0.1924507191    -0.1650516733
    9  C  1  Z     -0.3105788988     0.2280070286     0.0318600321    -0.0761635842    -0.0833704935
   10  C  1 XX      0.0094905776    -0.0016429131     0.0046012344     0.0025783078    -0.0041755781
   11  C  1 YY     -0.0028092882    -0.0059977552     0.0027447808     0.0044067981     0.0029530034
   12  C  1 ZZ     -0.0000356048    -0.0062742873     0.0070187197    -0.0046269428     0.0019602715
   13  C  1 XY     -0.0087214050    -0.0038035468     0.0074959462     0.0001587752     0.0005021670
   14  C  1 XZ      0.0032885072     0.0002457486    -0.0008933855    -0.0021736867     0.0017028588
   15  C  1 YZ     -0.0119537953     0.0050582185    -0.0004705505    -0.0060126878     0.0000519879
   16  C  2  S      0.0197310468     0.0247023269     0.0016426632    -0.0006760723     0.0047753536
   17  C  2  S     -0.0289958060    -0.0826889707     0.0148787914     0.0262662785    -0.0404093924
   18  C  2  S     -0.3118870725     0.4729792382    -0.4109288065    -0.3965694197     0.7204155205
   19  C  2  X      0.0243633117    -0.0139474111     0.0194961373    -0.0025159554    -0.0393886025
   20  C  2  Y     -0.0071724853    -0.0151588169     0.0208259193    -0.0340482603    -0.0330965125
   21  C  2  Z      0.0124390359     0.0062961220    -0.0083362711     0.0289378113     0.0313408284
   22  C  2  X      0.2815283932     0.4394284022     0.0112881152     0.1697542211     0.0244569816
   23  C  2  Y      0.1115580212     0.0671866839    -0.0467432970    -0.0964217698     0.0274783123
   24  C  2  Z     -0.0013144011    -0.3073096488     0.0342186281     0.0123130538    -0.0255974117
   25  C  2 XX      0.0096304847     0.0029370908    -0.0036001173     0.0075034677     0.0001123858
   26  C  2 YY      0.0065994141    -0.0209613566     0.0079587752     0.0029568803    -0.0053799364
   27  C  2 ZZ     -0.0219414824     0.0004178284    -0.0007470347    -0.0080934377    -0.0020044909
   28  C  2 XY      0.0221707999    -0.0054504320    -0.0058869298    -0.0002502831     0.0008857881
   29  C  2 XZ      0.0078737607    -0.0138219064     0.0058668294     0.0006225062    -0.0026446268
   30  C  2 YZ      0.0138521843     0.0032674262    -0.0024384192    -0.0019841242     0.0022368509
   31  C  3  S      0.0171822653     0.0433709708     0.0118619115    -0.0236419596    -0.0321123687
   32  C  3  S     -0.0436156112    -0.0822677918    -0.0040230869     0.0319647374     0.0366051217
   33  C  3  S     -0.0438199048    -0.8655520233    -0.5003839097     0.7268386503     1.0656266181
   34  C  3  X      0.0480955580     0.0132709547     0.0044908131    -0.0079780346    -0.0130861913
   35  C  3  Y      0.0535354326     0.0867855940     0.0139789031    -0.0654839158    -0.0997837925
   36  C  3  Z      0.0078897920    -0.0923046685    -0.0301054872    -0.0259293181     0.1038249462
   37  C  3  X     -0.0934182081    -0.0688785792     0.0545220789     0.0755786234     0.0217728054
   38  C  3  Y      0.2420131090     0.3537441085    -0.0933840052    -0.3767098002    -0.2898769941
   39  C  3  Z     -0.0646056422    -0.1284800896    -0.0878610476    -0.2205280797     0.2551291527
   40  C  3 XX     -0.0031080210    -0.0088397089     0.0012661993     0.0005459455     0.0022207466
   41  C  3 YY     -0.0026090311    -0.0022355734    -0.0009989373     0.0054706177     0.0040918306
   42  C  3 ZZ     -0.0041399288    -0.0072979209    -0.0039424900     0.0016330577     0.0047204537
   43  C  3 XY     -0.0030196090    -0.0025712708    -0.0022631329    -0.0071509181    -0.0005901254
   44  C  3 XZ     -0.0078494912     0.0031608922     0.0003010116    -0.0013544310     0.0003708979
   45  C  3 YZ     -0.0048473492    -0.0049134285     0.0077284508    -0.0086583374    -0.0002529242
   46  C  4  S      0.0194095938     0.0291375035    -0.0137673406     0.0391122198    -0.0200857549
   47  C  4  S     -0.0388233372    -0.0723440160     0.0354231994    -0.0459030210     0.0352654569
   48  C  4  S     -0.5232640540    -0.3201653498     0.1481425444    -1.2035820090     0.4376744732
   49  C  4  X     -0.2150003288     0.0710655291    -0.0231273025    -0.0437677114     0.0043248320
   50  C  4  Y     -0.0014453021     0.0741682070    -0.0079278711     0.1301181891    -0.0613946356
   51  C  4  Z      0.0102286540     0.0476349330    -0.0077868652     0.0315922643    -0.0419266080
   52  C  4  X     -0.5204845429     0.1223960257    -0.0094417871    -0.1434288521     0.0264502750
   53  C  4  Y     -0.1256303848     0.1788344030    -0.0739005063     0.3668025141    -0.1277855312
   54  C  4  Z     -0.0015193990     0.2237700375     0.0695957349    -0.0416749238    -0.3242730981
   55  C  4 XX      0.0107212348    -0.0082437598     0.0032694708    -0.0092076577     0.0021407064
   56  C  4 YY     -0.0080555475     0.0015657301     0.0003622041     0.0000937508     0.0034863312
   57  C  4 ZZ     -0.0089407988    -0.0101181271     0.0039242061    -0.0034708208     0.0031765275
   58  C  4 XY      0.0116216186     0.0007339806    -0.0025566902     0.0024775821    -0.0021742972
   59  C  4 XZ     -0.0020207666     0.0012744115     0.0014778447     0.0058901322    -0.0025736079
   60  C  4 YZ      0.0014434129     0.0064167977    -0.0043826348     0.0037848934     0.0006655348
   61  C  5  S      0.0047856574     0.0207470544    -0.0204821673     0.0356249462     0.0189194007
   62  C  5  S     -0.0423290193    -0.0398449133     0.0524620315    -0.0651748587    -0.0479936568
   63  C  5  S      0.3647942068    -0.5418926204     0.3732074775    -0.9026884024    -0.3176526459
   64  C  5  X      0.1629928117    -0.0252076031    -0.0154205382    -0.0002450310     0.0070022102
   65  C  5  Y      0.0224294574    -0.0262169286     0.0121810276    -0.0624406546    -0.0030297338
   66  C  5  Z     -0.0336362683     0.0917844972    -0.0672982089     0.1344669731     0.0627249784
   67  C  5  X      0.3145512130    -0.0934439244    -0.0068357158     0.0517473116     0.0162745695
   68  C  5  Y     -0.0806640085    -0.0906437650    -0.0278984730    -0.3051533131     0.1447441906
   69  C  5  Z      0.0921928581     0.1295211614    -0.2079163199     0.4184653579     0.3184465064
   70  C  5 XX      0.0033964390    -0.0051385424     0.0022341702    -0.0080055493    -0.0018731964
   71  C  5 YY     -0.0078379488    -0.0096824348     0.0093618279    -0.0081860521    -0.0047412581
   72  C  5 ZZ     -0.0012878189     0.0037376031     0.0002863168    -0.0004718223    -0.0044360601
   73  C  5 XY      0.0047449648    -0.0035588284     0.0040813041     0.0048172840    -0.0009926200
   74  C  5 XZ      0.0026296977     0.0046281553    -0.0030854744     0.0059379776     0.0015505674
   75  C  5 YZ     -0.0012540421    -0.0067468236     0.0013648921    -0.0034224117     0.0026094774
   76  C  6  S      0.0109301738     0.0071097946    -0.0216259689     0.0048580322     0.0251813906
   77  C  6  S     -0.0326553512    -0.0290365403     0.0510814805    -0.0189223289    -0.0347482212
   78  C  6  S      0.0666891811     0.3078385908     0.3651393374     0.0301165023    -0.9572680855
   79  C  6  X     -0.0272113212     0.1111622182    -0.0168156245     0.0328284046     0.0203615805
   80  C  6  Y     -0.0366095352    -0.0765533954     0.0973000520    -0.0463953612    -0.1268083494
   81  C  6  Z      0.0086880671     0.0153125019    -0.0301979165    -0.0573855678     0.0142642010
   82  C  6  X      0.0781457475     0.1881218819     0.0402874907     0.2583545985     0.0401292894
   83  C  6  Y     -0.1755147352    -0.4396263578     0.4014765506    -0.1856688438    -0.3650581092
   84  C  6  Z      0.1349540270     0.1194742569    -0.2320106164    -0.3886349947     0.1161952194
   85  C  6 XX     -0.0108394637    -0.0038259669     0.0039856648    -0.0055760389    -0.0009176314
   86  C  6 YY      0.0038356179     0.0105538683    -0.0020754532     0.0065489097    -0.0039575085
   87  C  6 ZZ      0.0003138947    -0.0112103861     0.0094932434    -0.0059114318    -0.0049289285
   88  C  6 XY     -0.0039012317    -0.0015775681     0.0029101897     0.0006167236    -0.0016097554
   89  C  6 XZ     -0.0038960743     0.0061387805    -0.0028387740    -0.0060525553     0.0019237347
   90  C  6 YZ      0.0023603768    -0.0012999656    -0.0020606878     0.0007346641     0.0015695877
   91  C  7  S      0.0026632639     0.0443482280    -0.0527979583    -0.0690770620     0.0192074090
   92  C  7  S      0.0337350670    -0.0558990572     0.0685727234     0.0885490522    -0.0330922143
   93  C  7  S     -0.5581962550    -1.1720823902     1.3311527787     1.8116797779    -0.4038825701
   94  C  7  X      0.0205536418     0.0292560860    -0.0231607012    -0.1067625309     0.0117642445
   95  C  7  Y     -0.0017126181    -0.0586632651     0.0114418738     0.0552427847    -0.0081106479
   96  C  7  Z     -0.0226782270    -0.0418541783     0.0439444180     0.1176021066    -0.0275595217
   97  C  7  X     -0.0566696966     0.1001194079    -0.0548582688    -0.3313970785     0.0288045737
   98  C  7  Y      0.0511159382    -0.1210058940    -0.0457741462     0.2123307159     0.0947378644
   99  C  7  Z      0.1071328365     0.0222915191     0.0234444302     0.2898657003    -0.1467401335
  100  C  7 XX     -0.0004472335    -0.0010680454     0.0052960956     0.0033446682    -0.0019997559
  101  C  7 YY      0.0032127333    -0.0120584933     0.0060715215     0.0039615268    -0.0016575336
  102  C  7 ZZ      0.0040831734    -0.0011937676     0.0048793015     0.0134261614    -0.0036031893
  103  C  7 XY      0.0003121965     0.0027347296     0.0002716690     0.0013976696    -0.0003123878
  104  C  7 XZ      0.0013274478    -0.0056991899     0.0010359199     0.0002668698    -0.0004187109
  105  C  7 YZ      0.0004744390     0.0055765454    -0.0009334376     0.0080098580    -0.0017696285
  106  C  8  S     -0.0059549520    -0.0080252528     0.0052983183     0.0003184294     0.0058713341
  107  C  8  S      0.0084533980     0.0309263466    -0.0185753728    -0.0084103964    -0.0095115089
  108  C  8  S      0.0578152321    -0.0775624312    -0.1018005561     0.2490918495     0.1625860853
  109  C  8  X      0.0960662574     0.0478096810    -0.0247082302     0.0401285000     0.0065775259
  110  C  8  Y      0.0667461668    -0.1654188863     0.0586659221    -0.0028886050    -0.0149668008
  111  C  8  Z      0.2112054534    -0.0609625317     0.0057874294     0.0549264399    -0.0105259161
  112  C  8  X      0.1973577011     0.5350329334    -0.2361173299     0.0612729296     0.3354004286
  113  C  8  Y      0.1884837949     0.2106912252    -0.0647496701     0.0824792604     0.3025426993
  114  C  8  Z      0.1561556120    -0.4820014788     0.1637518214    -0.0268218372    -0.3093491320
  115  C  8 XX     -0.0113312672    -0.0032319215     0.0007619521    -0.0018224746    -0.0006618056
  116  C  8 YY     -0.0048307698     0.0168059521    -0.0034575856     0.0002791941     0.0054478435
  117  C  8 ZZ      0.0196109842    -0.0031760658    -0.0015337786     0.0027417115     0.0002523278
  118  C  8 XY     -0.0105208240     0.0024303115    -0.0021270045    -0.0047152515    -0.0041867580
  119  C  8 XZ     -0.0057753951     0.0099527854    -0.0023860636     0.0007161816     0.0050956632
  120  C  8 YZ     -0.0037687970    -0.0014246482    -0.0001049711    -0.0014536199     0.0024771147
  121  N  9  S     -0.0067187924    -0.0132455075     0.0018343840    -0.0082744216    -0.0186000062
  122  N  9  S     -0.0112154802    -0.0089362983    -0.0101647586    -0.0133224286    -0.0269602042
  123  N  9  S     -0.1530371649    -0.6091410326     0.2813504348    -0.1833176716    -0.5482725539
  124  N  9  X      0.0900456289     0.0385436833     0.0048586574     0.0115282697    -0.0039904057
  125  N  9  Y      0.0653345631    -0.1493809615     0.0192197177     0.0010469137    -0.0277210039
  126  N  9  Z      0.1955664823    -0.0580882858     0.0049052762     0.0343877875    -0.0036210160
  127  N  9  X     -0.0882643215     0.0530068674    -0.0388156384     0.0187048712     0.1098825292
  128  N  9  Y     -0.0700107499     0.2781574961    -0.0878940611     0.0247153680     0.1077609065
  129  N  9  Z     -0.2736393317    -0.0117043840     0.0377310331    -0.0734601913    -0.0795164110
  130  N  9 XX     -0.0027744833    -0.0005009559     0.0000955492    -0.0018145515    -0.0000842015
  131  N  9 YY     -0.0010001814     0.0051219157    -0.0029469672     0.0004610397     0.0018636949
  132  N  9 ZZ      0.0040048940     0.0003416196    -0.0020304366     0.0017223429    -0.0000293720
  133  N  9 XY     -0.0032654175    -0.0015159908    -0.0001644093    -0.0022931869    -0.0039809777
  134  N  9 XZ     -0.0005639945     0.0045952422    -0.0023795170     0.0011569919     0.0030390061
  135  N  9 YZ     -0.0004809665     0.0012601090    -0.0002373718    -0.0000136293     0.0024630884
  136  C 10  S     -0.0039274158    -0.0017635111     0.0135108024     0.0002876696     0.0131860257
  137  C 10  S      0.0287766250    -0.0131719575    -0.0246041970     0.0012006831    -0.0263746576
  138  C 10  S     -0.0818290727     0.1498577630     0.0718144874     0.0162977231     0.0703039510
  139  C 10  X      0.0898255810    -0.0282936727     0.0151468050     0.0011813456    -0.0111322574
  140  C 10  Y      0.0583380103    -0.0008460310    -0.0261673838     0.0116656307     0.0158940289
  141  C 10  Z      0.1794933949    -0.0136196473    -0.0171370583     0.0105506047     0.0051402024
  142  C 10  X      0.1628246355    -0.2272454973    -0.1422792369    -0.1729029574     0.1732012613
  143  C 10  Y      0.1171341937     0.2166478673     0.0863748712     0.1719640273    -0.1758510662
  144  C 10  Z      0.3315141090    -0.0109659231     0.0112251389     0.0570410693    -0.0195145991
  145  C 10 XX      0.0084135450    -0.0008415855    -0.0011999069    -0.0005605523     0.0034815754
  146  C 10 YY     -0.0022942023     0.0017687942     0.0048203008    -0.0011221418    -0.0041463407
  147  C 10 ZZ     -0.0008360198    -0.0015837216    -0.0061768462     0.0020861100    -0.0030557141
  148  C 10 XY     -0.0034668490    -0.0073255238    -0.0124607188    -0.0008474216    -0.0007195153
  149  C 10 XZ      0.0032631719     0.0023266042     0.0013924421    -0.0023671913    -0.0034649228
  150  C 10 YZ     -0.0050063008     0.0049314323     0.0040088428     0.0004349052    -0.0006073256
  151  C 11  S      0.0001863423     0.0213492555     0.0196539692     0.0026064785     0.0129835885
  152  C 11  S      0.0010475992    -0.0651000186    -0.0356468894    -0.0089310944    -0.0293277450
  153  C 11  S      0.0058827716     0.0725646685    -0.1714575126     0.1375779094    -0.3898084960
  154  C 11  X     -0.0218708569     0.0153128224    -0.0000656866    -0.0147705709    -0.0326502746
  155  C 11  Y     -0.0176610459    -0.0319529321    -0.0185984387    -0.0173585426    -0.0608942168
  156  C 11  Z     -0.0248995142     0.0101022884     0.0025700280    -0.0162753411     0.0432244585
  157  C 11  X     -0.0547721299    -0.0045285979     0.0284046474    -0.0509995774     0.0038581751
  158  C 11  Y     -0.0471974989    -0.0550189746    -0.1403103606    -0.1164065698    -0.0099983677
  159  C 11  Z     -0.0343958773     0.0206776400     0.0386880118     0.0046501094     0.0115518371
  160  C 11 XX     -0.0142631736    -0.0050122897    -0.0069697290     0.0005453574    -0.0087367972
  161  C 11 YY      0.0024005574    -0.0011816229     0.0051786440    -0.0011649621     0.0043016734
  162  C 11 ZZ      0.0117569794    -0.0069310576    -0.0031064909    -0.0012065794    -0.0032223307
  163  C 11 XY     -0.0023537599     0.0001861592     0.0058600389    -0.0014382222    -0.0015706134
  164  C 11 XZ     -0.0113193177     0.0026450244     0.0011759108     0.0010550855     0.0032979300
  165  C 11 YZ      0.0039082426    -0.0025569606    -0.0068278659    -0.0005896325    -0.0017049348
  166  C 12  S      0.0096750719     0.0402281974     0.0314813930     0.0017376911    -0.0265680349
  167  C 12  S     -0.0133416324    -0.0995691335    -0.0595480118    -0.0112784342     0.0682215226
  168  C 12  S     -0.1215100063    -0.2097423783    -0.4554514863     0.0971073263     0.1654595726
  169  C 12  X     -0.0027656938     0.0976934703     0.0821398040     0.0129883675    -0.1026208905
  170  C 12  Y     -0.0126865014     0.0183438219     0.0317640779     0.0088069306    -0.0279325470
  171  C 12  Z     -0.0548319294    -0.0452665330    -0.0539393953     0.0305512393     0.0566357167
  172  C 12  X      0.0389448465     0.4140187728     0.3211626372     0.0742743709    -0.4816727182
  173  C 12  Y     -0.0265853145     0.0067824079    -0.0015083530     0.0667238915    -0.0861799919
  174  C 12  Z     -0.1214557150    -0.2187308448    -0.1635338670    -0.0565132135     0.2919278584
  175  C 12 XX     -0.0031144662    -0.0046485292     0.0027469321     0.0002545288     0.0088735356
  176  C 12 YY      0.0081021883    -0.0109075857    -0.0130267088    -0.0001455995     0.0030725789
  177  C 12 ZZ     -0.0082363081    -0.0052129190    -0.0016147852    -0.0017026911     0.0046739367
  178  C 12 XY      0.0074399679    -0.0020485811     0.0050391981    -0.0007149848     0.0022032109
  179  C 12 XZ     -0.0057031366     0.0004035622    -0.0068436160     0.0019691677    -0.0041888680
  180  C 12 YZ      0.0141394795    -0.0003420418    -0.0012610852    -0.0000012129    -0.0000235606
  181  C 13  S      0.0018062365     0.0115292023     0.0414652148    -0.0039127711     0.0171496865
  182  C 13  S     -0.0041492803    -0.0275476438    -0.0912054695     0.0022552287    -0.0358425484
  183  C 13  S     -0.0738269179    -0.4793518335    -0.7568944839     0.0330273948     0.1093571789
  184  C 13  X     -0.0643508052     0.0073756710     0.0238512090    -0.0012783250    -0.0001968004
  185  C 13  Y     -0.0282888786     0.0693701656     0.1224955866    -0.0074853381     0.0179973530
  186  C 13  Z     -0.1250268144     0.0014858007    -0.0447288159     0.0094036731    -0.0163509879
  187  C 13  X     -0.1143242951     0.0636629074     0.0787503384    -0.0177370879     0.0483625801
  188  C 13  Y     -0.0472297152     0.0556424714     0.3288958848    -0.0530214667     0.1898690120
  189  C 13  Z     -0.2059584430    -0.0026402635    -0.1362597301     0.0387454807    -0.1110180187
  190  C 13 XX      0.0102067790    -0.0089759668    -0.0151516292    -0.0015814030    -0.0011207216
  191  C 13 YY      0.0010290736     0.0020739076     0.0016971268     0.0000279458    -0.0014300806
  192  C 13 ZZ     -0.0125764205     0.0004280242    -0.0056532637     0.0017549318    -0.0031348676
  193  C 13 XY      0.0055512214     0.0023194751     0.0051737913    -0.0003159500     0.0029754592
  194  C 13 XZ      0.0094770694     0.0009019586     0.0019106946    -0.0020233898    -0.0017584305
  195  C 13 YZ     -0.0025117026    -0.0026282032    -0.0065961461     0.0022559659    -0.0027937791
  196  C 14  S      0.0032024373     0.0172030963     0.0324903790    -0.0003883189     0.0282973856
  197  C 14  S     -0.0067186361    -0.0409174763    -0.0703642564    -0.0004343184    -0.0584573249
  198  C 14  S     -0.0093028282    -0.1275760799    -0.5172042818     0.0855776084    -0.8216083594
  199  C 14  X      0.0974818248    -0.0361726804    -0.0861041136    -0.0032906399    -0.0906394029
  200  C 14  Y      0.0731822891     0.0150874074     0.0852117504    -0.0155654092     0.0791163690
  201  C 14  Z      0.1944335887    -0.0290445556    -0.0015218503    -0.0205571023     0.0349102318
  202  C 14  X      0.1619612043    -0.1233919397    -0.2344311993    -0.0147677515    -0.1863672707
  203  C 14  Y      0.1365596008     0.0807698210     0.2130779800    -0.0178569906     0.1884294304
  204  C 14  Z      0.3403669633    -0.0420867639     0.0175735483    -0.0406913596     0.0629884865
  205  C 14 XX      0.0042426242    -0.0012545789    -0.0021560722     0.0000454002    -0.0058876936
  206  C 14 YY     -0.0039411946    -0.0022491664    -0.0042323542     0.0011947515    -0.0020019824
  207  C 14 ZZ     -0.0014369960    -0.0040708096    -0.0079806190    -0.0010454264    -0.0061883894
  208  C 14 XY     -0.0025112859    -0.0054809251    -0.0103315890     0.0014239064    -0.0063557597
  209  C 14 XZ      0.0040978298    -0.0003631911     0.0010277102    -0.0000886572     0.0035756639
  210  C 14 YZ     -0.0053217848     0.0037250947     0.0054384197     0.0012510023     0.0017910547
  211  C 15  S      0.0048251609     0.0065469763     0.0338463282    -0.0032866576     0.0297895857
  212  C 15  S     -0.0106662574    -0.0130413158    -0.0766187325     0.0061674468    -0.0630405731
  213  C 15  S     -0.0614243368    -0.1925595360    -0.5081813841    -0.0575506755    -0.3916790314
  214  C 15  X     -0.0744560550    -0.0162763917    -0.0622416016     0.0157076871    -0.1181208902
  215  C 15  Y     -0.0512075276     0.0190200357    -0.0138785112     0.0139407861    -0.0320278368
  216  C 15  Z     -0.1329545808     0.0329625871     0.0522467696     0.0264215190     0.0580270862
  217  C 15  X     -0.1294559338    -0.0169092970    -0.1723491486     0.0700728876    -0.3801203597
  218  C 15  Y     -0.0744239601     0.0002814442    -0.0612665998     0.0218193294    -0.1554707043
  219  C 15  Z     -0.2221943894     0.0650411375     0.1339177494     0.0316154449     0.2258975393
  220  C 15 XX     -0.0004044144     0.0021599885    -0.0009792409     0.0012944084     0.0004978835
  221  C 15 YY     -0.0094261622    -0.0025892469    -0.0098759234     0.0000301125    -0.0118137814
  222  C 15 ZZ      0.0077325664    -0.0012188527    -0.0043243357    -0.0005162940    -0.0020210181
  223  C 15 XY     -0.0066789399     0.0031056777     0.0065689990     0.0004368913     0.0045757221
  224  C 15 XZ      0.0012051005    -0.0029667017    -0.0053294851     0.0010762044    -0.0051855990
  225  C 15 YZ     -0.0112861502     0.0018572327    -0.0012424949     0.0002567129    -0.0002766239
  226  H 16  S      0.0249650428     0.0376550257    -0.0130409523     0.0327660957    -0.0223649872
  227  H 16  S      0.3252030889     0.8504247386     0.1032376405    -0.4636373907    -0.9266761780
  228  H 17  S     -0.0169455497     0.0404944419    -0.0308085912     0.0500092760    -0.0032547980
  229  H 17  S      0.0725482722     0.6538773656    -0.1827928416     1.0186045297    -0.5778944781
  230  H 18  S      0.0231212606     0.0397216974    -0.0212170724     0.0416741575    -0.0032412476
  231  H 18  S      0.0503369496     0.5668456229    -0.5076571131     1.1115053220     0.5059735800
  232  H 19  S      0.0314432525     0.0524501989    -0.0274036238     0.0431969528    -0.0000283539
  233  H 19  S      0.2722020407     0.5637284512    -0.7365759256     0.2895257429     0.9258346685
  234  H 20  S     -0.0202325941     0.0490302564    -0.0166985763    -0.0308150331     0.0058643468
  235  H 20  S      0.1114191273     0.6482404193    -0.6273152421    -1.2838834133     0.2589032792
  236  H 21  S      0.0160885631     0.0086466260    -0.0124785862     0.0197002952     0.0001995223
  237  H 21  S      0.1211535559     0.4864782716    -0.5346873172    -0.8006067641     0.2412762779
  238  H 22  S      0.0087512537     0.0128882375     0.0507972045    -0.0022223215     0.0205919668
  239  H 22  S      0.0604465605     0.0337666597     0.3507820118     0.0477312514     0.3114235055
  240  H 23  S      0.0124288839     0.0162931864     0.0619776231    -0.0107681667     0.0036741285
  241  H 23  S      0.1593747277     0.6806297947     0.7630360281     0.0714501335    -0.7375223757
  242  H 24  S      0.0045039528     0.0226974062     0.0581207606    -0.0063457663     0.0198496530
  243  H 24  S      0.0769897667     0.3678748497     0.9706098993    -0.1010434379     0.2697932464
  244  H 25  S      0.0061676613     0.0331295832     0.0514782117    -0.0000532707     0.0273783870
  245  H 25  S      0.0548114982     0.2945572827     0.8051651937    -0.0548600861     0.8406559963
  246  H 26  S      0.0058293980     0.0176112678     0.0438881128    -0.0024617420     0.0491878767
  247  H 26  S      0.0605082063     0.1756411783     0.6409155541    -0.0397334402     0.9156984037

                         61               62               63               64               65
                    0.1220541811     0.1316820029     0.1337488680     0.1401049838     0.1533621238
    1  C  1  S     -0.0095244034     0.0206058524     0.0057327868     0.0030703177    -0.0150009262
    2  C  1  S     -0.0023211032    -0.0354589331    -0.0057974596    -0.0238562436     0.0454535696
    3  C  1  S      0.3421375020    -0.2403300878    -0.1222184280     0.3945945111     0.1373048579
    4  C  1  X     -0.0488034592     0.0293002675     0.0357622324     0.0163197923     0.0190093789
    5  C  1  Y     -0.0143983091     0.0005624911     0.0125442893     0.0423257260    -0.0293413086
    6  C  1  Z      0.0091367380     0.0063477090     0.0365501774    -0.0318785088    -0.0429405601
    7  C  1  X     -0.3639482960     0.1388353519    -0.3807723275    -0.1188301194    -0.4878083498
    8  C  1  Y      0.0863240032     0.2373450499     0.3226118947     0.0966038351     0.2133779076
    9  C  1  Z      0.1069521676    -0.1558340686     0.1561800662    -0.0834165199     0.0955943109
   10  C  1 XX     -0.0031781786    -0.0022376719    -0.0029381882     0.0045775417     0.0028730528
   11  C  1 YY     -0.0007044637    -0.0047081915     0.0033318199    -0.0061966929    -0.0022989631
   12  C  1 ZZ      0.0026230983    -0.0012296744    -0.0035462264    -0.0008029956     0.0102714737
   13  C  1 XY      0.0022755219    -0.0007649429    -0.0037507200    -0.0028866533     0.0073109683
   14  C  1 XZ      0.0009823228    -0.0045598223     0.0004056921    -0.0040192142    -0.0012426448
   15  C  1 YZ     -0.0054743941    -0.0051313552    -0.0033694719     0.0047825381     0.0036343468
   16  C  2  S     -0.0208385959    -0.0194603730     0.0045440256     0.0157014327     0.0325087490
   17  C  2  S      0.0380006012     0.0367070497    -0.0071133161    -0.0171640615    -0.1134660726
   18  C  2  S      0.2340889126     0.0839418410    -0.1301469861    -0.5481481228     0.6527521438
   19  C  2  X     -0.0134894422    -0.0223850699    -0.0163710263     0.0628988196    -0.0037662754
   20  C  2  Y      0.0248139399    -0.0068678559    -0.0474566862     0.0354548724    -0.0029847655
   21  C  2  Z     -0.0349530855    -0.0654278387    -0.0321563585     0.0274775932     0.0472309310
   22  C  2  X      0.0437952754    -0.0403215877     0.2733336346    -0.1221533713     0.5391769956
   23  C  2  Y      0.1431602170     0.2068931651     0.0904521380     0.0511690870     0.2290866145
   24  C  2  Z     -0.1262534947    -0.1701195289    -0.2812282104     0.1376318320    -0.2628015775
   25  C  2 XX      0.0000825454     0.0081207261     0.0022180004    -0.0053927301    -0.0104150785
   26  C  2 YY      0.0065440406     0.0001869201    -0.0025182977     0.0019508091    -0.0057148947
   27  C  2 ZZ      0.0031712757    -0.0008752841    -0.0008697074    -0.0002112636    -0.0039882930
   28  C  2 XY      0.0007223638     0.0025720094     0.0043895305     0.0010467116    -0.0065036600
   29  C  2 XZ      0.0057190087     0.0028521891    -0.0006165048    -0.0015576525    -0.0003195338
   30  C  2 YZ      0.0045392471     0.0039178454    -0.0006952218    -0.0026003207     0.0041089231
   31  C  3  S     -0.0377415876    -0.0542000466    -0.0045246607    -0.0106715805    -0.0293971720
   32  C  3  S      0.0842950326     0.0916122954     0.0208738366     0.0337523275     0.0882230152
   33  C  3  S      0.0834137397     1.2609688623    -0.3951961842    -0.0783746848    -0.0845636521
   34  C  3  X     -0.0864207884    -0.0121292428    -0.0317440047     0.0308568099    -0.0104341251
   35  C  3  Y     -0.0047095393    -0.0362176536     0.0109305136     0.0121189597    -0.0567786194
   36  C  3  Z     -0.0008242167     0.0326465057    -0.0254667709     0.0446224608     0.0698601648
   37  C  3  X     -0.2216070019     0.0478907492    -0.1511960073    -0.1795854948    -0.1865736248
   38  C  3  Y     -0.1756463560    -0.2093004338    -0.1950619184    -0.0849370173    -0.4485597608
   39  C  3  Z      0.2534275619     0.1314787451     0.0213228862     0.1342951053     0.4879780402
   40  C  3 XX      0.0148599160     0.0062057381    -0.0018876504    -0.0030598350     0.0075166834
   41  C  3 YY     -0.0007150588     0.0135804553     0.0103951947    -0.0004157351     0.0058310405
   42  C  3 ZZ      0.0041384811     0.0028048470    -0.0052837160     0.0104290091     0.0043444139
   43  C  3 XY     -0.0061381526    -0.0026675835     0.0022989119     0.0134903542    -0.0012457808
   44  C  3 XZ     -0.0029715947     0.0006846171    -0.0006049318     0.0038448320     0.0014438173
   45  C  3 YZ     -0.0054585302    -0.0004941733     0.0026904661    -0.0019646510     0.0024354474
   46  C  4  S      0.0769937663     0.0384859458     0.0476186987     0.0029922825     0.0098718816
   47  C  4  S     -0.1644367184    -0.0664327986    -0.0839788941    -0.0056470206    -0.0260223783
   48  C  4  S     -1.0844528033    -0.5763839606    -0.5898714129    -0.3779501926     0.0701962749
   49  C  4  X     -0.0059342533     0.0153894301     0.0333914883     0.0350891025    -0.0097517331
   50  C  4  Y      0.1059908473     0.0140111437     0.0317839443     0.0757756644     0.0201440639
   51  C  4  Z      0.0511183961     0.0125199865     0.0382894654     0.0695787870     0.0029849683
   52  C  4  X     -0.0147589010     0.0582688925     0.1062687274    -0.0596085619     0.0173366179
   53  C  4  Y      0.5645615573     0.2022692106     0.2272808008     0.2577418885     0.1688000937
   54  C  4  Z      0.3250742151     0.0689331067     0.3551668162     0.1836469497     0.0728689759
   55  C  4 XX     -0.0134598072    -0.0098383491    -0.0115003714     0.0031163960     0.0007821191
   56  C  4 YY     -0.0177732395    -0.0034602419    -0.0011706686    -0.0019095433    -0.0045267772
   57  C  4 ZZ     -0.0031168156    -0.0019974347    -0.0070947651    -0.0037452774     0.0005809713
   58  C  4 XY      0.0005170623    -0.0024105355    -0.0025003486     0.0065677232    -0.0025789132
   59  C  4 XZ     -0.0016566962     0.0014642095     0.0014420986    -0.0026655370    -0.0021762249
   60  C  4 YZ      0.0024384263    -0.0019978790    -0.0065091783    -0.0018593264    -0.0013202089
   61  C  5  S     -0.0072476067    -0.0406944376    -0.0815948647     0.0155404942    -0.0056586018
   62  C  5  S      0.0047596474     0.0770169021     0.1676670906    -0.0367882695    -0.0018170142
   63  C  5  S      0.1130956480     0.5664777562     1.0764425786    -0.4227733303     0.1009092995
   64  C  5  X      0.0045467344    -0.0276577664    -0.0526421863     0.0690326708     0.0137105343
   65  C  5  Y     -0.0089345365     0.0100115432     0.0278336943    -0.0053537284     0.0255079311
   66  C  5  Z     -0.0335719073    -0.0426843668    -0.0842730535     0.0832910879     0.0266428985
   67  C  5  X      0.0128956545    -0.1488501460    -0.2245570513     0.1631740993     0.0765274089
   68  C  5  Y     -0.1794751638     0.1191484709     0.1762575322    -0.1517139907     0.0804050722
   69  C  5  Z     -0.2616095006    -0.3024389328    -0.6147539413     0.2858003932     0.1071230646
   70  C  5 XX      0.0030913369     0.0123953815     0.0181606641    -0.0055039336    -0.0008114211
   71  C  5 YY     -0.0047928643     0.0006558907     0.0076680208     0.0012335848     0.0027054277
   72  C  5 ZZ      0.0057962201     0.0050543765     0.0108578816    -0.0058713965    -0.0023748165
   73  C  5 XY     -0.0015804918    -0.0000980702    -0.0016620141    -0.0042906286     0.0011972089
   74  C  5 XZ     -0.0045040479     0.0028562819     0.0041728851    -0.0017683327    -0.0042506515
   75  C  5 YZ      0.0044101227    -0.0007161751    -0.0055455221    -0.0023030246     0.0020572767
   76  C  6  S     -0.0309594806     0.0418585121     0.0523820053    -0.0284470761    -0.0073218695
   77  C  6  S      0.0496965640    -0.0847914467    -0.1200776341     0.0493720681     0.0284540117
   78  C  6  S      1.0022296583    -0.6393141969    -0.3862651901     0.5483795440    -0.0792642181
   79  C  6  X     -0.0705343469     0.0485386090     0.0857907076    -0.0309940479     0.0240103389
   80  C  6  Y      0.1168189977    -0.0552734243    -0.0433608362     0.0810246392     0.0268903348
   81  C  6  Z      0.0128976433     0.0027416237     0.0268439214     0.0187260362    -0.0044867114
   82  C  6  X     -0.2250481907     0.0607848374     0.2385463233    -0.3041588872     0.1293835510
   83  C  6  Y      0.3750596556    -0.4253347338    -0.5409741065     0.3815308214     0.1884253369
   84  C  6  Z      0.1858221839     0.1753829836     0.1226708961    -0.0870426057    -0.0387537244
   85  C  6 XX      0.0097023202    -0.0064988677    -0.0138723489    -0.0003343241     0.0041311041
   86  C  6 YY      0.0046995570    -0.0075617276    -0.0079532785     0.0034154654    -0.0024600498
   87  C  6 ZZ     -0.0005515124    -0.0054250880    -0.0045503918     0.0093255613     0.0049274527
   88  C  6 XY      0.0043275432    -0.0009514192    -0.0035859949    -0.0042272624     0.0031639045
   89  C  6 XZ     -0.0041671513    -0.0013826002     0.0050606855     0.0087104358     0.0052827110
   90  C  6 YZ      0.0062083758     0.0058830925     0.0040213644     0.0011230984     0.0022635917
   91  C  7  S      0.0571255004     0.0093119480    -0.0261265967     0.0227225511     0.0131052678
   92  C  7  S     -0.0716392649     0.0038009596     0.0424889441    -0.0341109404    -0.0311805802
   93  C  7  S     -1.1617715724    -0.5123588862     0.4187967305    -0.2040496096     0.1030459054
   94  C  7  X     -0.1092637304     0.0128576060     0.1130068538     0.2601490747     0.0271126697
   95  C  7  Y     -0.0261000674     0.0092558923     0.0228771584     0.0840736570     0.0074678440
   96  C  7  Z     -0.0651562034    -0.0233799661     0.0488405826     0.1149252479    -0.0085697838
   97  C  7  X     -0.3639548987    -0.0309177525     0.3689378678     1.1089263882     0.2115337657
   98  C  7  Y     -0.1987008459     0.2390506452     0.1581469867     0.1945074957     0.0149218624
   99  C  7  Z     -0.2306108771    -0.0444393676     0.2177892149     0.4010554081    -0.2694569801
  100  C  7 XX     -0.0130019137    -0.0000258189     0.0060551624    -0.0005798430     0.0000222216
  101  C  7 YY      0.0041904373     0.0050138512     0.0059307706     0.0000663624     0.0017900493
  102  C  7 ZZ     -0.0059680817    -0.0055584097    -0.0028678313    -0.0050625793    -0.0067014916
  103  C  7 XY      0.0038902510    -0.0017448463     0.0009266901    -0.0032846028     0.0019219414
  104  C  7 XZ      0.0088431636     0.0003801780    -0.0053333557    -0.0027628589     0.0000581684
  105  C  7 YZ      0.0017497522     0.0061854679     0.0072875803    -0.0047820729    -0.0006334284
  106  C  8  S      0.0096859779     0.0037293922    -0.0076235265    -0.0102984475     0.0084532248
  107  C  8  S     -0.0159057566    -0.0013174957     0.0241830990     0.0134044089    -0.0144131717
  108  C  8  S     -0.4451089311    -0.2761242444    -0.2667308336     0.0708736570    -0.1639754954
  109  C  8  X      0.0055518403     0.0439629847    -0.0069002917    -0.0559330520    -0.0134263654
  110  C  8  Y      0.0425219216     0.0131891289     0.0051800617     0.0584571785    -0.0038740176
  111  C  8  Z     -0.0040248642     0.0370312642     0.0327179172     0.0234060986    -0.0376158618
  112  C  8  X      0.0266595804     0.1409999231     0.1160986344    -0.3360355464     0.5187899709
  113  C  8  Y     -0.0246470316    -0.0338335529     0.1837303287    -0.2022477886     0.5672897243
  114  C  8  Z      0.0416047891     0.0854742000    -0.0165520523     0.1870770688    -0.5851121093
  115  C  8 XX     -0.0025419376    -0.0020767678    -0.0002967981     0.0021010378    -0.0006457489
  116  C  8 YY     -0.0043675861    -0.0035559026     0.0056737489    -0.0047623839     0.0073185624
  117  C  8 ZZ     -0.0012148772    -0.0002994440     0.0008956141     0.0024596151     0.0005047340
  118  C  8 XY      0.0045555203     0.0030319937    -0.0042834327     0.0004959987    -0.0066490275
  119  C  8 XZ     -0.0035345513    -0.0052610432     0.0008216480    -0.0020140177     0.0075756141
  120  C  8 YZ     -0.0004635846    -0.0019102574     0.0014297140     0.0000742008     0.0043661537
  121  N  9  S      0.0129812961     0.0172948494    -0.0083437895     0.0052536654    -0.0282602098
  122  N  9  S      0.0274416767     0.0453248152    -0.0275633337    -0.0016345994    -0.0486493294
  123  N  9  S      0.1822232693     0.0927703231    -0.0530092214     0.3522780357    -0.7898251123
  124  N  9  X      0.0288134438     0.0141431684     0.0175667133    -0.0400773301     0.0052678101
  125  N  9  Y      0.0117122265     0.0540234395     0.0021746947     0.0384697711    -0.0586796029
  126  N  9  Z     -0.0010759823     0.0424606683     0.0367282220    -0.0065883841    -0.0230211382
  127  N  9  X     -0.0649700894    -0.0683991136    -0.0143062298    -0.0126809357     0.1704202779
  128  N  9  Y     -0.0423999884    -0.0474323394    -0.0189532202    -0.1023215189     0.1554338023
  129  N  9  Z      0.0200928439    -0.0504134901    -0.0539833400     0.0709925384    -0.0788021697
  130  N  9 XX      0.0020102561     0.0007547479    -0.0014894485     0.0004152136     0.0005381030
  131  N  9 YY     -0.0007185122     0.0013756796    -0.0012077776    -0.0041943235     0.0015882748
  132  N  9 ZZ      0.0008962048     0.0035875178    -0.0024099720    -0.0001333603    -0.0020244385
  133  N  9 XY      0.0017487191     0.0027196752    -0.0019076133     0.0010818357    -0.0061300340
  134  N  9 XZ     -0.0024671353    -0.0016575665    -0.0008216549    -0.0024304849     0.0034699245
  135  N  9 YZ     -0.0008029471    -0.0020740436     0.0004297747    -0.0003597608     0.0040130845
  136  C 10  S      0.0155983276     0.0036504121    -0.0082898060     0.0000335142    -0.0043145053
  137  C 10  S     -0.0607281342    -0.0077190816     0.0226009962     0.0060487391    -0.0109551199
  138  C 10  S      0.2503729602     0.0495958382     0.1398751784    -0.0054143895     0.9267623519
  139  C 10  X      0.0159468399     0.0051084009    -0.0075899619    -0.0014492241     0.0689437009
  140  C 10  Y      0.0031629654     0.0529207552     0.0068272907     0.0402602615    -0.0440447813
  141  C 10  Z      0.0318498644     0.0013662592     0.0314831016     0.0198649852     0.0003682380
  142  C 10  X      0.0584375833    -0.1093224462    -0.2538958755     0.0783765482    -0.0248102229
  143  C 10  Y      0.1860707024    -0.0277007303     0.4315369047     0.0826386177     0.1240176836
  144  C 10  Z     -0.0290848560     0.1107800478     0.0314020140    -0.0166182211     0.0087536409
  145  C 10 XX      0.0008012971    -0.0074562660     0.0042672569    -0.0041081216     0.0022463352
  146  C 10 YY     -0.0109124422     0.0051517608    -0.0032651238     0.0035297809     0.0034431928
  147  C 10 ZZ     -0.0002619153     0.0016492534     0.0046577353     0.0016531629    -0.0043620326
  148  C 10 XY      0.0000883282     0.0024689009    -0.0037828458     0.0033106987    -0.0149538651
  149  C 10 XZ     -0.0017503003     0.0013644023    -0.0023445975     0.0038282019     0.0063777121
  150  C 10 YZ      0.0002181511    -0.0047031555     0.0051607501    -0.0049406454     0.0024316104
  151  C 11  S     -0.0068166760    -0.0114487389     0.0079409382    -0.0016158869     0.0451199382
  152  C 11  S      0.0049763431     0.0296877114    -0.0228055381     0.0014990344    -0.1164474345
  153  C 11  S     -0.0395021097     0.4804957997    -0.1242822482     0.0069812091    -1.1701105482
  154  C 11  X     -0.0207866983    -0.0035363299    -0.0176328642     0.0102350726     0.0150970169
  155  C 11  Y     -0.0111137302     0.0950959285    -0.0667093877     0.0376520163    -0.1146748003
  156  C 11  Z      0.0007263220    -0.0610070009    -0.0116231902    -0.0136856587     0.0416561023
  157  C 11  X      0.1077361663    -0.1112015319     0.0070635517     0.0167902961     0.0241101412
  158  C 11  Y     -0.0600349784     0.2306717431    -0.3099231963     0.0613188134    -0.3029067635
  159  C 11  Z     -0.0956271154    -0.0850175836     0.0153948760    -0.0514691559     0.0897627564
  160  C 11 XX     -0.0040954787     0.0089037160    -0.0039828093     0.0008034096    -0.0120066988
  161  C 11 YY      0.0027966422    -0.0015164583    -0.0012931244    -0.0009362279    -0.0113495603
  162  C 11 ZZ      0.0025212156     0.0015529037    -0.0004569587     0.0012593998    -0.0048027717
  163  C 11 XY      0.0009626415    -0.0058525738     0.0034733734    -0.0033982359     0.0089849531
  164  C 11 XZ      0.0025369913    -0.0017385519     0.0020670099    -0.0008680865    -0.0027825767
  165  C 11 YZ     -0.0023982638     0.0028655606    -0.0037933639     0.0013962287    -0.0038229444
  166  C 12  S     -0.0075866026    -0.0158463923     0.0184121462    -0.0228576384     0.0058209293
  167  C 12  S     -0.0098033931     0.0220015581    -0.0572947952     0.0439149144    -0.0112818805
  168  C 12  S      0.5020698201    -0.1345313688     0.2420825368     0.4994979824    -0.6936960981
  169  C 12  X     -0.0456602921     0.0309461158    -0.0008799004    -0.0314929290     0.0540102453
  170  C 12  Y     -0.0105969831     0.0178889498    -0.0038190589     0.0135570275    -0.0205912897
  171  C 12  Z      0.0662314798     0.0034996458     0.0316111341     0.0393051308     0.0104625049
  172  C 12  X     -0.1621181572    -0.0539249747     0.1649060666    -0.1436012243     0.1218043425
  173  C 12  Y     -0.0276733822    -0.0461220465     0.1752650406    -0.0481848040    -0.1727202719
  174  C 12  Z      0.0830439631     0.0264945291    -0.1934579749     0.0881318948     0.0177734100
  175  C 12 XX      0.0014809584     0.0058262892    -0.0050650232     0.0047784310    -0.0031538480
  176  C 12 YY      0.0015578387    -0.0048473278     0.0007406911     0.0028805041    -0.0020908465
  177  C 12 ZZ     -0.0014626736     0.0021465204    -0.0059837983     0.0027592260     0.0021281325
  178  C 12 XY      0.0007693921     0.0033457560    -0.0010653382     0.0011500410     0.0157512210
  179  C 12 XZ      0.0020623086     0.0000454375     0.0040722461     0.0006657191    -0.0020378767
  180  C 12 YZ      0.0013059108     0.0018437648    -0.0019988691     0.0021999146    -0.0048478200
  181  C 13  S     -0.0027389993     0.0454714295    -0.0288113037     0.0100813334     0.0580776090
  182  C 13  S     -0.0012240326    -0.1050888194     0.0551147959    -0.0237873324    -0.1389796552
  183  C 13  S      0.1351365615    -0.8387397979     0.4953775072    -0.2056438205    -0.5881325782
  184  C 13  X     -0.0008014795     0.0425897475    -0.0182985693     0.0088308873    -0.0038664264
  185  C 13  Y     -0.0271884608     0.1399543973    -0.0775798197     0.0092718452     0.0316945937
  186  C 13  Z      0.0077170399    -0.0610715756     0.0584701497    -0.0236244297    -0.0354130025
  187  C 13  X      0.0637153715     0.0878631643    -0.0815547336     0.0939063240    -0.1368387869
  188  C 13  Y     -0.1224578282     0.6114120898    -0.4128298462     0.0258237870     0.5760392297
  189  C 13  Z      0.0020512687    -0.2356145431     0.2454860931    -0.0844006311    -0.1810560740
  190  C 13 XX     -0.0001524402    -0.0095927442     0.0024938935    -0.0021213030    -0.0038983121
  191  C 13 YY     -0.0005032487    -0.0068682054     0.0033066371    -0.0013816086    -0.0124777783
  192  C 13 ZZ      0.0015088176    -0.0070685988     0.0071415611    -0.0019091695    -0.0116354330
  193  C 13 XY      0.0023170005    -0.0027327316     0.0017679002     0.0007355307    -0.0014972852
  194  C 13 XZ     -0.0021701241    -0.0000231691    -0.0031420287     0.0000559263    -0.0043183139
  195  C 13 YZ      0.0013826869     0.0027311089     0.0008221557     0.0014509454     0.0031712542
  196  C 14  S      0.0106761877     0.0063385426    -0.0030130225     0.0109437016    -0.0721741338
  197  C 14  S     -0.0249962854    -0.0118483069     0.0044780650    -0.0222198491     0.1489060422
  198  C 14  S     -0.3249245902    -0.2705305848     0.2676480652    -0.2966069160     1.2099115265
  199  C 14  X     -0.0371418216    -0.0418205795    -0.0000041093    -0.0304013201     0.1067319383
  200  C 14  Y      0.0308765948     0.0142612853    -0.0154886980     0.0373274253    -0.1197620585
  201  C 14  Z      0.0028051609    -0.0070105616    -0.0370002905     0.0152144705     0.0091868478
  202  C 14  X     -0.0782046662    -0.1834360940     0.0453604563    -0.1224013434     0.6294369644
  203  C 14  Y      0.1258492599    -0.0858425392     0.0610251618     0.1257752353    -0.7489427314
  204  C 14  Z     -0.0163342695     0.0751602931    -0.1386062403     0.0454548281    -0.0174412745
  205  C 14 XX     -0.0024832307     0.0001477576    -0.0000676979    -0.0021409583     0.0113113890
  206  C 14 YY     -0.0005660818    -0.0024218688     0.0028353953    -0.0013408102     0.0132799788
  207  C 14 ZZ     -0.0026264788    -0.0011462185    -0.0007360316    -0.0018550704     0.0091510503
  208  C 14 XY     -0.0002390736     0.0011370312     0.0006420121     0.0007143852    -0.0054896967
  209  C 14 XZ      0.0012986350    -0.0005056792    -0.0000674398     0.0011317001     0.0032165916
  210  C 14 YZ      0.0009237648     0.0022370617     0.0016445808    -0.0004736616     0.0015720456
  211  C 15  S      0.0208979414    -0.0392754117     0.0279071539    -0.0073397151     0.0243143502
  212  C 15  S     -0.0512447632     0.0881439045    -0.0691831330     0.0161278139    -0.0602675646
  213  C 15  S     -0.4359418749     0.9136458978    -0.7595183899     0.0966142360     0.0831306478
  214  C 15  X     -0.0442890553     0.1123719640    -0.0525473717    -0.0052740926    -0.0195689419
  215  C 15  Y     -0.0246215582     0.0499510185    -0.0123252676    -0.0012393380     0.0127408965
  216  C 15  Z      0.0456527593    -0.0446591997     0.0840629045    -0.0059526635    -0.0140396759
  217  C 15  X     -0.1490808903     0.4441722023    -0.2203236306     0.0444567055    -0.3576415127
  218  C 15  Y     -0.1304578212     0.0749170843     0.0015484579    -0.0083194608     0.1599381640
  219  C 15  Z      0.1616348095    -0.1911619823     0.2230621440    -0.0289162248     0.0991893150
  220  C 15 XX     -0.0018114155     0.0051472328    -0.0031284050    -0.0003934549    -0.0042140666
  221  C 15 YY     -0.0062206947     0.0090447989    -0.0059783700     0.0014874088    -0.0020415221
  222  C 15 ZZ     -0.0030150428     0.0061313832    -0.0069736210     0.0022552190    -0.0034234041
  223  C 15 XY      0.0009808802     0.0034213037    -0.0007570270     0.0010541728    -0.0002864547
  224  C 15 XZ     -0.0006055502     0.0010475423     0.0017330567     0.0003653857    -0.0015178261
  225  C 15 YZ      0.0001791624    -0.0029144662     0.0013316588    -0.0013410082    -0.0025943939
  226  H 16  S     -0.0479340860    -0.0218036659     0.0004190990    -0.0021216233    -0.0285175927
  227  H 16  S     -0.3990866321    -0.8917628326    -0.0387446694    -0.1088084084    -0.9046868047
  228  H 17  S      0.0508184284     0.0450717689     0.0382706842    -0.0143095924    -0.0116880847
  229  H 17  S      1.4381759056     0.5748872028     0.8104078695     0.6067190617     0.2143016286
  230  H 18  S     -0.0102302532    -0.0332573329    -0.0550899685     0.0001159871    -0.0378015930
  231  H 18  S     -0.2743350603    -0.7331989969    -1.4278266678     0.6742542938     0.0569883482
  232  H 19  S     -0.0344765233     0.0197989833     0.0478753503    -0.0310698739    -0.0473645484
  233  H 19  S     -0.9972452566     0.8373113118     0.9364060749    -0.8156132041    -0.2344766286
  234  H 20  S     -0.0483702162     0.0043472014     0.0228153508     0.0515965945     0.0226397044
  235  H 20  S     -0.0584722914     0.1775767313     0.3215761402     1.5193260337     0.3101555854
  236  H 21  S      0.0641328617     0.0038245141    -0.0354429762    -0.0537444726    -0.0049751630
  237  H 21  S      1.1759631233     0.1452097969    -0.8249054988    -1.3548320491     0.0386692010
  238  H 22  S      0.0066699980    -0.0318616031     0.0183984985    -0.0130118662     0.0214262720
  239  H 22  S      0.0408214001    -0.6249856459     0.4487777425    -0.1252034296     0.9901712799
  240  H 23  S     -0.0269266005    -0.0105472019    -0.0153066868    -0.0119786800     0.0153253407
  241  H 23  S     -0.4448178817     0.1005149895     0.1733594643    -0.4424161131     0.4855090233
  242  H 24  S     -0.0051954082     0.0167868799    -0.0186697404     0.0029887500     0.0174298490
  243  H 24  S     -0.1976964709     1.3051384468    -0.8573418409     0.2013154748     0.9567823266
  244  H 25  S      0.0041204858    -0.0025798133     0.0033627693     0.0001766250    -0.0238182853
  245  H 25  S      0.3420967510     0.2494240714    -0.1213037070     0.3781103354    -1.7815680462
  246  H 26  S      0.0185401968    -0.0188698810     0.0075940879    -0.0069835986     0.0239945916
  247  H 26  S      0.5317607754    -1.0772039787     0.7558852045    -0.0974161919     0.3496275330

                         66               67               68               69               70
                    0.1657815794     0.1745926068     0.1880945839     0.1902556850     0.1959117177
    1  C  1  S      0.0049691857     0.0222398788     0.0455745654     0.0283740562    -0.0022200811
    2  C  1  S      0.0244431334    -0.0567927426    -0.1316788331    -0.0284421485     0.0276634296
    3  C  1  S     -0.7610547480     0.1286673455    -0.2764903222    -1.0448977405    -0.4199576549
    4  C  1  X      0.0851352729    -0.0745176635     0.1240373507     0.0920884739     0.0434715012
    5  C  1  Y      0.0420765755    -0.1329119553    -0.0208336636     0.0773602939     0.0024798665
    6  C  1  Z      0.0852119592     0.0313273775    -0.0836661690    -0.0564638771    -0.0144826260
    7  C  1  X      0.6361532216    -0.1383643072     0.0195160157     0.8096129999     0.4954218670
    8  C  1  Y     -0.0400716288    -0.4486626707     0.2048048466     0.1118764621    -0.1154335677
    9  C  1  Z     -0.0669370944     0.1000099345     0.0178125272    -0.2980863591    -0.2267939230
   10  C  1 XX      0.0045018851    -0.0191362843    -0.0228787885    -0.0011014853     0.0022654937
   11  C  1 YY     -0.0057411777     0.0193229295    -0.0144931972    -0.0129582953     0.0059086210
   12  C  1 ZZ      0.0002159122    -0.0111176172     0.0144076347     0.0060315649    -0.0069910675
   13  C  1 XY     -0.0101089304     0.0066902692     0.0179493767    -0.0005499537     0.0056291816
   14  C  1 XZ      0.0058009974     0.0025752707     0.0011225174    -0.0119662451    -0.0082595141
   15  C  1 YZ     -0.0143797577     0.0001786974    -0.0109715283     0.0098387161     0.0028085722
   16  C  2  S     -0.0435309394    -0.0968052772    -0.0173954705    -0.0028093398    -0.0079621484
   17  C  2  S      0.1439529058     0.2327571696    -0.0101888798     0.0147254047     0.0251422552
   18  C  2  S     -0.7627645380     0.7084557907     1.8133784933    -0.3920644228    -0.0615657884
   19  C  2  X     -0.1134044323     0.0848695357    -0.0157061376     0.0842088837     0.0295997936
   20  C  2  Y     -0.0221043062     0.0518057699    -0.0470260749     0.0548904733    -0.0078620631
   21  C  2  Z     -0.2375369287     0.1138328343    -0.1353359159    -0.0664964515    -0.0026144830
   22  C  2  X     -0.8230533646    -0.5780801160     0.1812396104    -0.1552207008    -0.2060227505
   23  C  2  Y     -0.3970887178    -0.0565410705     0.3895130599    -0.0620796508    -0.1727031704
   24  C  2  Z     -0.0185432851     0.5371599481    -0.4881031316     0.0884002235     0.2447419167
   25  C  2 XX      0.0274769746     0.0168591995     0.0037934308     0.0007036151     0.0048424070
   26  C  2 YY      0.0127369005     0.0014204987     0.0076477818     0.0041411555     0.0010948224
   27  C  2 ZZ     -0.0148474217     0.0325194297    -0.0025378273    -0.0026606872    -0.0011929338
   28  C  2 XY      0.0093495088     0.0080880670    -0.0105249861    -0.0153016024    -0.0114878151
   29  C  2 XZ      0.0028666538    -0.0017638337     0.0103422002     0.0042322586     0.0056096042
   30  C  2 YZ     -0.0025400108     0.0017255582     0.0188386729    -0.0007673557    -0.0087409783
   31  C  3  S     -0.0168835290     0.0287157498     0.0206419837    -0.0474032960    -0.0644966656
   32  C  3  S     -0.0316127479    -0.0443986624     0.0198534305     0.0649530109     0.1027264961
   33  C  3  S      1.7653661846    -0.7722590297    -1.7450354479     1.7076691754     2.0617911288
   34  C  3  X     -0.0350164237    -0.0126947738     0.1731887732     0.0674428519    -0.0920940368
   35  C  3  Y      0.0393572883    -0.0932909033    -0.0574408479     0.1707950248    -0.0691896426
   36  C  3  Z     -0.0201260164     0.0102954503     0.1450042217     0.0374460520    -0.1320898667
   37  C  3  X      0.0497814925    -0.0984643315     0.8791049889     0.5510003826    -0.2481483683
   38  C  3  Y      0.6418904722    -0.5294389097    -0.9034942213     0.8629413289    -0.4731129399
   39  C  3  Z     -0.3444224162     0.0715096391     0.9726142135    -0.0141068833    -0.8509166027
   40  C  3 XX     -0.0036984456     0.0007918517    -0.0009264619    -0.0001367469     0.0051895506
   41  C  3 YY      0.0002447294     0.0002578097     0.0056254921     0.0029556668     0.0312813131
   42  C  3 ZZ      0.0019141974    -0.0113314625    -0.0032769823     0.0144474178    -0.0109982698
   43  C  3 XY      0.0027902760    -0.0074148497    -0.0143576847     0.0015925647    -0.0027655577
   44  C  3 XZ      0.0020981344    -0.0037858535     0.0229548290     0.0144477696    -0.0050505116
   45  C  3 YZ     -0.0008792294     0.0148711147     0.0205432373    -0.0172531171    -0.0045712456
   46  C  4  S     -0.0142662652     0.0169900562    -0.0310055224    -0.0418725853     0.0305676176
   47  C  4  S      0.0256024128    -0.0492560018     0.0086200254     0.1012562557    -0.0600259031
   48  C  4  S     -0.2376100295    -0.1832746880     1.2048253674     0.7267053942    -0.9922467956
   49  C  4  X      0.0782473003    -0.0596736016     0.0451044380     0.0364876273    -0.0352308684
   50  C  4  Y     -0.0643561318    -0.0152887953    -0.0184621774     0.0751575352     0.0360182170
   51  C  4  Z     -0.0211896133     0.0103113235     0.1658443598     0.0538793773    -0.2163002271
   52  C  4  X      0.1190179238    -0.1261448307     0.4654039565     0.2310909330    -0.3056978009
   53  C  4  Y     -0.3097836639    -0.0824119176    -0.0183476983     0.3625780563     0.1263003753
   54  C  4  Z     -0.2919583288     0.1862461115     0.9816272897    -0.1030152468    -0.9916883941
   55  C  4 XX     -0.0051576707    -0.0018825663     0.0026002210     0.0016764583    -0.0095172666
   56  C  4 YY      0.0006825392    -0.0035215699     0.0142193199     0.0126954055    -0.0241842980
   57  C  4 ZZ      0.0052530484    -0.0037014838    -0.0124737521     0.0037769391     0.0186320365
   58  C  4 XY      0.0005735679    -0.0010167948    -0.0128226292     0.0050230107    -0.0051427673
   59  C  4 XZ      0.0032577638    -0.0046635205    -0.0052956746     0.0031612325     0.0050216379
   60  C  4 YZ      0.0015520535    -0.0106446801    -0.0054944282     0.0175838208    -0.0040707491
   61  C  5  S      0.0403235125     0.0033522914    -0.0053867974     0.0002962994     0.0487573940
   62  C  5  S     -0.0685840217    -0.0039400905    -0.0215829546     0.0193694064    -0.1185746325
   63  C  5  S     -0.7909629880     0.0878093982     0.7825137580    -0.3224300072    -0.9222969003
   64  C  5  X     -0.0627156605     0.1010282401    -0.0011474457    -0.0144443774    -0.0016797120
   65  C  5  Y     -0.0668243695    -0.0836937525    -0.0258829619     0.0966349411    -0.0534756774
   66  C  5  Z     -0.0106712238    -0.0026252073     0.0872298125     0.0343121016    -0.0989191220
   67  C  5  X     -0.3353190670     0.1552042602     0.0403243374     0.0041726424    -0.0924674879
   68  C  5  Y     -0.3891428669    -0.2665600409     0.0352539806     0.6068647037    -0.2703567157
   69  C  5  Z      0.0455011239    -0.0061597229     0.6076421617     0.0862779699    -0.1793691369
   70  C  5 XX      0.0045881370     0.0010334978     0.0105506202    -0.0035517438    -0.0132312892
   71  C  5 YY     -0.0105886725    -0.0039846498    -0.0081846962     0.0068421456     0.0099516086
   72  C  5 ZZ     -0.0073769629     0.0041451654    -0.0019875311    -0.0024794435    -0.0222220878
   73  C  5 XY     -0.0025017411    -0.0027546025    -0.0005349057     0.0051952518     0.0126188947
   74  C  5 XZ      0.0132326061    -0.0060302931    -0.0086498143     0.0001495068    -0.0014678130
   75  C  5 YZ      0.0032469945     0.0079314808    -0.0085466624    -0.0167883207     0.0177870183
   76  C  6  S     -0.0255384431     0.0175690927     0.0204394640     0.0386301930     0.0010707589
   77  C  6  S      0.0366013608     0.0053528204     0.0495580198    -0.0807226770     0.0090717885
   78  C  6  S      0.9894051940    -0.9662982411    -2.0019863819    -0.8577725083    -0.4645820122
   79  C  6  X     -0.0085909867    -0.1494691358     0.0706622940     0.1332408778    -0.0149629125
   80  C  6  Y     -0.0265915216    -0.0717122390     0.0702001777     0.0753967011    -0.0051346975
   81  C  6  Z     -0.0039718003     0.0337274847     0.0492684762    -0.0883331977    -0.2499507896
   82  C  6  X     -0.3203981654    -0.7481268694     0.0638857971     0.3976337627    -0.1225052279
   83  C  6  Y     -0.2928368472    -0.0779717106     0.8418034239     0.2152428078     0.1814305394
   84  C  6  Z      0.0856396266     0.1459378607     0.0284697316    -0.1888089090    -1.1993464996
   85  C  6 XX      0.0007305096     0.0081839439     0.0064877437    -0.0111083247    -0.0025500455
   86  C  6 YY      0.0097548615     0.0016599632    -0.0005777209    -0.0157306813    -0.0052237557
   87  C  6 ZZ     -0.0001969330    -0.0128408197    -0.0001840423     0.0088247504     0.0083439561
   88  C  6 XY     -0.0096770908    -0.0082411281     0.0091712652     0.0096457382    -0.0024841344
   89  C  6 XZ     -0.0172650753     0.0063630040    -0.0012901194    -0.0048944368    -0.0047003971
   90  C  6 YZ      0.0011301133     0.0018330196     0.0029667171     0.0010708430    -0.0206491913
   91  C  7  S      0.0225898752    -0.0110627497    -0.0202817188     0.0052294415    -0.0230448294
   92  C  7  S      0.0486483568    -0.0088455753    -0.0049622271     0.0002631039     0.0570706353
   93  C  7  S     -1.7526068358     0.6970947015     1.7568062128    -0.4163540583     0.5889996488
   94  C  7  X      0.0323941025     0.0210703257     0.0332618087    -0.0383740200     0.1099028458
   95  C  7  Y      0.0149871972    -0.1340247199    -0.0992239382     0.1815068172     0.0005005618
   96  C  7  Z      0.0017723058     0.0623554946    -0.0514091098    -0.0637785819    -0.1782736186
   97  C  7  X     -0.1478015828     0.3106331530     0.2834589303    -0.3371888420     0.5852753650
   98  C  7  Y      0.2973604544    -0.4503603714    -0.5058950507     0.9433823194     0.3320167829
   99  C  7  Z      0.5488192696     0.0378992699    -0.9764780696    -0.1948630312    -0.8357019592
  100  C  7 XX     -0.0060322341    -0.0003777104     0.0132585272     0.0035920112     0.0078466745
  101  C  7 YY      0.0039424412    -0.0060375353    -0.0012310787     0.0080966493    -0.0013641642
  102  C  7 ZZ      0.0078382749     0.0064294520    -0.0039255551    -0.0142304903     0.0056131633
  103  C  7 XY     -0.0047957732     0.0016418900    -0.0063641138    -0.0112509014     0.0015945133
  104  C  7 XZ      0.0033788847     0.0069639311     0.0054914443    -0.0038016137     0.0057272977
  105  C  7 YZ     -0.0007037221    -0.0053750740    -0.0078657701     0.0129189251     0.0204707253
  106  C  8  S     -0.0135096268     0.0090848990     0.0445578646     0.0128421209     0.0122886189
  107  C  8  S      0.0472486847     0.0050050161    -0.0852867969    -0.0181067623    -0.0320230291
  108  C  8  S     -0.2354545745    -0.6614785833    -0.6980718751    -0.2958331826     0.1030562525
  109  C  8  X      0.1199081766    -0.0401693939     0.1072043225     0.0500038307     0.0283507211
  110  C  8  Y      0.0683778204    -0.0394953988     0.1232023255    -0.0303184983     0.0136860290
  111  C  8  Z      0.2658003055    -0.1403486309     0.0726393940    -0.0300724053     0.0062104592
  112  C  8  X     -0.6129032932    -0.6767863817     0.8645773694    -0.2927902893    -0.1850784305
  113  C  8  Y     -0.5851794348    -0.7403585691     0.6185693479    -0.3560427529    -0.1439058278
  114  C  8  Z      1.1822362393     0.3196656698    -0.4160076054     0.2984240236     0.1506476640
  115  C  8 XX     -0.0021914107    -0.0033499194    -0.0080129840     0.0002069729    -0.0004529423
  116  C  8 YY     -0.0022241378    -0.0125150296    -0.0066083436    -0.0052687646    -0.0022468366
  117  C  8 ZZ      0.0044138640    -0.0023602483    -0.0051444594    -0.0055548760    -0.0040738985
  118  C  8 XY      0.0026160818     0.0181604490     0.0042660507     0.0064058084    -0.0017187973
  119  C  8 XZ     -0.0095234195    -0.0084677820    -0.0027372252    -0.0071355461    -0.0000701297
  120  C  8 YZ     -0.0074605021    -0.0063611922    -0.0025978081    -0.0088504308    -0.0054050413
  121  N  9  S      0.0252390740     0.0506096337     0.0113068581     0.0317693700     0.0047576627
  122  N  9  S      0.0066090906     0.0949464061     0.0697503773     0.0691056854     0.0053149455
  123  N  9  S      1.2947907240     1.1459163088    -0.7265018278     0.5895847748     0.2071486626
  124  N  9  X      0.1251314282    -0.0342743439     0.0560080947     0.0168759201     0.0145623620
  125  N  9  Y      0.0691643896     0.0276871698     0.0748196805     0.0255573164     0.0057716318
  126  N  9  Z      0.1726313265    -0.1249742041     0.0603851253    -0.0178364870     0.0009889522
  127  N  9  X     -0.4457162563    -0.1784983477     0.0495536517    -0.1434060149    -0.0508244645
  128  N  9  Y     -0.3060403044    -0.1395161448     0.0342246927    -0.0890542022    -0.0341173070
  129  N  9  Z     -0.0913420553     0.3608186751    -0.2309126196     0.1083266055     0.0283306179
  130  N  9 XX     -0.0086617679     0.0043879884     0.0043925140     0.0008944092    -0.0006668537
  131  N  9 YY     -0.0082321226     0.0005045807     0.0034982105     0.0022796473    -0.0004906863
  132  N  9 ZZ      0.0023317767    -0.0018502346     0.0112023331     0.0017489160     0.0000764601
  133  N  9 XY      0.0015196321     0.0122622675    -0.0032993060     0.0059345921    -0.0000554332
  134  N  9 XZ     -0.0087197398    -0.0046816926    -0.0009587846    -0.0020331426    -0.0009725057
  135  N  9 YZ     -0.0073330911    -0.0047992710     0.0001195165    -0.0044341693    -0.0013841180
  136  C 10  S     -0.0202318669    -0.0041250522     0.0323343289    -0.0019697526    -0.0126252947
  137  C 10  S      0.0608823928     0.0216166925    -0.1415468636    -0.0121727114     0.0620474593
  138  C 10  S      0.3122429737     0.1761474953    -0.2660488842     0.2907642325    -0.5415450626
  139  C 10  X     -0.0111584869    -0.0456197919     0.0732943095    -0.1062949391    -0.0088266815
  140  C 10  Y      0.0298840875    -0.0144972515    -0.0536784006    -0.0090309356    -0.0395689654
  141  C 10  Z      0.0283122468     0.0257155332     0.0141568046    -0.1541995948    -0.0165537796
  142  C 10  X      0.0629246163     0.2076040285    -0.0960448043    -0.0809624773    -0.0588909020
  143  C 10  Y     -0.2416654971    -0.1757355337     0.3773810246    -0.2761618537    -0.1843769700
  144  C 10  Z      0.1303817949    -0.0681888482    -0.0472511940    -0.3118440587     0.0084550823
  145  C 10 XX     -0.0052056081     0.0197275484    -0.0089565522    -0.0089586238     0.0028503812
  146  C 10 YY      0.0116435404    -0.0166118218    -0.0102650552     0.0101719047     0.0074446475
  147  C 10 ZZ      0.0067017435     0.0021436307    -0.0089181682    -0.0025396337    -0.0006072366
  148  C 10 XY      0.0006198617     0.0034016131    -0.0069301067     0.0044556805    -0.0040741087
  149  C 10 XZ     -0.0095457014    -0.0067239762     0.0045790995     0.0084609448     0.0007534412
  150  C 10 YZ      0.0080239850    -0.0015441018     0.0015477435    -0.0103883804    -0.0025514296
  151  C 11  S     -0.0109489627    -0.0658469459     0.0014154260    -0.0135660412     0.0058649437
  152  C 11  S      0.0521059324     0.1672641842    -0.0271221517     0.0391351443    -0.0023055865
  153  C 11  S     -0.2868092041     0.4146669907     0.4649754481    -0.0833588235     0.2510478317
  154  C 11  X     -0.0259234801     0.0164924933     0.0115208079     0.1199513036     0.0232387099
  155  C 11  Y     -0.0061390916     0.0990096379    -0.0070436686     0.1105150574     0.0005978473
  156  C 11  Z     -0.1023312627     0.0025822214    -0.0263983532     0.0717523181     0.0021099263
  157  C 11  X     -0.0163327630     0.2683880183     0.1433056221     0.2720222898    -0.0254838650
  158  C 11  Y      0.0937237171     0.4444316779    -0.1669795407     0.5806418649    -0.0498077452
  159  C 11  Z     -0.2240431968    -0.2269184401    -0.0700228513     0.0775525855     0.1087140363
  160  C 11 XX      0.0089738022     0.0068548169    -0.0045399055     0.0085580671     0.0003081786
  161  C 11 YY     -0.0002185532     0.0117032817     0.0015749267     0.0062824774     0.0024388593
  162  C 11 ZZ      0.0029418134     0.0164336592     0.0002030930    -0.0044593471    -0.0024836121
  163  C 11 XY      0.0029872087     0.0066383781     0.0019218344    -0.0007484397     0.0006119367
  164  C 11 XZ      0.0017424155     0.0003308390     0.0002567366    -0.0005222042    -0.0022541241
  165  C 11 YZ     -0.0035176149    -0.0015002496    -0.0031793441     0.0102469127    -0.0005336650
  166  C 12  S      0.0012463973     0.0341983013     0.0385672130    -0.0210074587     0.0297799778
  167  C 12  S      0.0079670579    -0.0724714042    -0.1226340598     0.0420604257    -0.0177430348
  168  C 12  S     -0.6093436713    -0.9872119992    -0.0610915111    -0.0964965856    -0.8378780855
  169  C 12  X     -0.0388834616     0.0518523119     0.0825800055     0.0414365170     0.0823839719
  170  C 12  Y     -0.0316189938     0.0015856545     0.0462616317     0.0741977746     0.0627094139
  171  C 12  Z     -0.0869147133     0.0367126733    -0.0494808728     0.0776771741    -0.0137142049
  172  C 12  X     -0.1832683837    -0.0738052131     0.4486593803     0.0311073972     0.4200567239
  173  C 12  Y     -0.1532543284     0.1782517933     0.4305170472     0.0862620506     0.2303526921
  174  C 12  Z     -0.0546787074     0.0539962944    -0.4188887645     0.3630638020    -0.2071283642
  175  C 12 XX      0.0003607731    -0.0076009991    -0.0046911012    -0.0063264349    -0.0016485788
  176  C 12 YY     -0.0020400964     0.0004928261    -0.0087279450    -0.0012332945    -0.0010655241
  177  C 12 ZZ     -0.0003548544    -0.0091534733    -0.0092613983     0.0135973372    -0.0030184356
  178  C 12 XY      0.0012666958    -0.0054800471     0.0019078379    -0.0032052603     0.0006472072
  179  C 12 XZ      0.0032387375     0.0019677741     0.0003551059    -0.0028260360    -0.0031574847
  180  C 12 YZ     -0.0048534838     0.0021736697     0.0008709233     0.0011526451    -0.0026935864
  181  C 13  S      0.0139985111    -0.0033592209    -0.0286929032     0.0098228582    -0.0287349964
  182  C 13  S     -0.0260693434     0.0166924452     0.0526406940    -0.0218776718     0.0603745765
  183  C 13  S      0.1212861596     0.4873998494     0.3576437874     0.2807755940     0.3982674377
  184  C 13  X      0.0429108653    -0.0464041551     0.0109126353    -0.0553163284    -0.0132225506
  185  C 13  Y      0.0534020875     0.0374172769    -0.0413229303    -0.0408374029    -0.0507172721
  186  C 13  Z      0.1007863858    -0.0507950671     0.0196569697    -0.1031318482    -0.0172590565
  187  C 13  X      0.0461123271    -0.2593578851    -0.1017065587    -0.0798118902    -0.2353446877
  188  C 13  Y      0.3510223889     0.3448454796    -0.4266663466     0.0328402092    -0.3473311031
  189  C 13  Z      0.1544462498    -0.1007992498     0.2294836992    -0.3584372882     0.1530200046
  190  C 13 XX     -0.0017675288     0.0035092776    -0.0024318999     0.0005063253    -0.0011368744
  191  C 13 YY     -0.0060467450     0.0004972672     0.0099440832     0.0032650925     0.0103027802
  192  C 13 ZZ      0.0036919460     0.0004371199     0.0053215324    -0.0061997315     0.0028676702
  193  C 13 XY     -0.0027001506     0.0056304666     0.0012107244     0.0041720223     0.0031635246
  194  C 13 XZ     -0.0034967887    -0.0030590887     0.0035059395     0.0001499302     0.0010498868
  195  C 13 YZ     -0.0051485371     0.0012703536    -0.0017735115     0.0028633831    -0.0012753911
  196  C 14  S     -0.0334239160    -0.0306648160     0.0209613183    -0.0216418995     0.0152700114
  197  C 14  S      0.0764321418     0.0707894702    -0.0511658754     0.0501924092    -0.0271645737
  198  C 14  S      0.3551141812     0.1730252987     0.0228923668    -0.0470177313     0.1418196410
  199  C 14  X     -0.0293492815     0.0451531481     0.0113059807     0.0793391973     0.0134236117
  200  C 14  Y     -0.0518867086     0.0104539661     0.0047447874     0.0484240993     0.0227189386
  201  C 14  Z     -0.1141199626     0.0286148989    -0.0231814828     0.1032630333     0.0181244171
  202  C 14  X      0.1978960107     0.3752685436    -0.1388183757     0.4673461599    -0.1167063632
  203  C 14  Y     -0.3100059928    -0.2098062976     0.2053931599    -0.0394890140     0.2429346836
  204  C 14  Z     -0.3283294526     0.0030117724    -0.0352736306     0.1594584566     0.0590221098
  205  C 14 XX      0.0023046814     0.0114121699    -0.0003593430     0.0073281119     0.0020987707
  206  C 14 YY      0.0075078161    -0.0018055104    -0.0053129310    -0.0011605881    -0.0035542584
  207  C 14 ZZ      0.0061717384     0.0046725743    -0.0035626412     0.0031794527    -0.0032304420
  208  C 14 XY     -0.0022090062    -0.0028073907     0.0016282855    -0.0041300549     0.0012504154
  209  C 14 XZ     -0.0026007678     0.0006836002    -0.0033767626     0.0059603970    -0.0019101003
  210  C 14 YZ      0.0068985357     0.0025598121     0.0004350501    -0.0032541860    -0.0014910944
  211  C 15  S      0.0322742284     0.0524637172    -0.0003121526     0.0250866875    -0.0054763637
  212  C 15  S     -0.0674612685    -0.1146049282    -0.0061338972    -0.0440257897     0.0184365840
  213  C 15  S     -0.3080619214    -0.5287224563    -0.4017302896    -0.2314760516    -0.1929316002
  214  C 15  X      0.0070247960    -0.0437952260     0.0259362853    -0.1406542351    -0.0000820866
  215  C 15  Y      0.0324895648    -0.0325981184     0.0002352589    -0.0278632903    -0.0030478149
  216  C 15  Z      0.1303830837    -0.0207894168     0.0044874354    -0.0835916419    -0.0258895009
  217  C 15  X     -0.2857817658    -0.4258377381     0.2244741117    -0.6910409652     0.1302340032
  218  C 15  Y      0.1266567612    -0.2111873551    -0.1103770866    -0.1159259510     0.0351611421
  219  C 15  Z      0.4034700438     0.1870205425    -0.0296156008    -0.0082917551    -0.1545408469
  220  C 15 XX     -0.0043245872    -0.0126589867     0.0016443307    -0.0151274257     0.0007949283
  221  C 15 YY      0.0015825169    -0.0034345244    -0.0018179730     0.0034802149    -0.0002710104
  222  C 15 ZZ     -0.0124072206    -0.0080922193    -0.0012435706     0.0013265510     0.0018172031
  223  C 15 XY      0.0030783840    -0.0047817097    -0.0019202183    -0.0036155551    -0.0015670135
  224  C 15 XZ      0.0046230134     0.0004735216     0.0011050413    -0.0009010922    -0.0001498688
  225  C 15 YZ     -0.0005913719    -0.0018955779     0.0013970876    -0.0021888443    -0.0000883223
  226  H 16  S      0.0073474926    -0.0653389146    -0.1025823291     0.0851452976     0.0483371548
  227  H 16  S      0.1046410393    -0.3770653225    -0.9741340196     0.2624029584    -0.7760448382
  228  H 17  S      0.0199060442    -0.0582754526    -0.0505794212     0.0904544186    -0.0402495966
  229  H 17  S     -0.4306345915     0.0650051565     0.0938972653     0.0767996316    -0.1597683262
  230  H 18  S      0.0661983965    -0.0063892216    -0.0030597611     0.0309472856    -0.0898952553
  231  H 18  S      0.4995138089     0.1583495242     0.4353244680     0.0132034714     0.1362306450
  232  H 19  S      0.0331353554     0.0674680189    -0.0298631209    -0.0521217693    -0.0095539718
  233  H 19  S     -0.0907380002     0.5021415776    -0.1523887019     0.0674009038    -0.1685273304
  234  H 20  S     -0.0431707480    -0.0251222883     0.0680979021     0.0413402683     0.0344045978
  235  H 20  S      0.3323916369     0.0106721916     0.0998530881    -0.1459259075     0.7200440915
  236  H 21  S      0.0225827954     0.0244144373    -0.0251431438    -0.0477856176     0.1205886187
  237  H 21  S      0.1374602951    -0.2597006744     0.1328434661     0.0961084814     0.2156423190
  238  H 22  S     -0.0068149668    -0.0261651489     0.0083233367    -0.0485080847     0.0205162218
  239  H 22  S     -0.0517535250    -0.9075728198    -0.1073277468    -0.6796636642     0.0397781599
  240  H 23  S     -0.0039400796    -0.0213987737     0.0129044998    -0.0267932491     0.0655387026
  241  H 23  S      0.0667057957     0.4536599126     1.0612464980    -0.1569316912     1.0770941703
  242  H 24  S      0.0141134778     0.0037054593    -0.0036256075     0.0242141720    -0.0034828085
  243  H 24  S      0.2810126310     0.2286797121    -0.7272825140     0.0964791910    -0.6720062658
  244  H 25  S     -0.0145911848    -0.0181212831     0.0181102526    -0.0148067682     0.0188819705
  245  H 25  S     -0.6244134801    -0.5575578434     0.2548178661    -0.3759120802     0.2789154969
  246  H 26  S      0.0080946889     0.0229106416    -0.0096348420    -0.0014025401    -0.0135734469
  247  H 26  S      0.6854841885     0.8513060463    -0.1042494784     0.8459675057    -0.1586579464

                         71               72               73               74               75
                    0.2105076597     0.2164976578     0.2323058415     0.2466604099     0.2698483413
    1  C  1  S     -0.0126325410    -0.0142542604    -0.0018095509     0.0594526222     0.0588766471
    2  C  1  S      0.0273530296     0.0235473303    -0.0712093363    -0.1360790131    -0.1411707528
    3  C  1  S      0.7272808461     0.1386521331     1.4772440096    -1.3602999220    -1.9784031193
    4  C  1  X     -0.0229083294    -0.1231258510    -0.0878927877     0.0541050147    -0.0022237349
    5  C  1  Y      0.0018518644    -0.0765364995    -0.0317494092    -0.0312761873     0.1049377927
    6  C  1  Z     -0.1474692086    -0.0369854371     0.1083651302    -0.1761075119    -0.0989116841
    7  C  1  X     -0.0322357458    -0.2635859924    -1.2918841592     0.7427694611     0.5875823628
    8  C  1  Y     -0.0934775261    -0.2528976663     0.0761706121    -0.1828324052     0.6207064641
    9  C  1  Z     -0.4325484185    -0.1686294638     1.0090496003    -0.6518189823    -0.7152230742
   10  C  1 XX      0.0187701452     0.0074275129    -0.0079247821    -0.0022929448    -0.0074717791
   11  C  1 YY     -0.0042142853    -0.0062453974    -0.0014385440    -0.0183326692    -0.0123232142
   12  C  1 ZZ     -0.0023384587     0.0037737237     0.0060079472    -0.0137724600    -0.0172338704
   13  C  1 XY      0.0089619500    -0.0114483672    -0.0009013249     0.0045361579    -0.0220685981
   14  C  1 XZ     -0.0025709563     0.0119204225     0.0116356449    -0.0068798681    -0.0021126861
   15  C  1 YZ     -0.0106845684     0.0048018728     0.0063807799     0.0012931801     0.0094033485
   16  C  2  S      0.0526017964    -0.0316968430    -0.0154244077    -0.0760804554     0.0329454814
   17  C  2  S     -0.0896946583     0.0272896214    -0.0829359450     0.1863425285    -0.1542327934
   18  C  2  S     -1.2977941893     1.5310634751     3.4561276816     0.1655255665     1.0804414712
   19  C  2  X      0.2004110764    -0.0314445190    -0.1866439619     0.0534403243    -0.2655507307
   20  C  2  Y     -0.0458596539     0.1425119306     0.0358505135     0.1636478104     0.0181888840
   21  C  2  Z      0.0295796710     0.0946862078    -0.0705844101     0.0893085556     0.1914746230
   22  C  2  X      0.8671166682    -0.5201649712     0.2307857218    -0.8385475364    -0.7821799383
   23  C  2  Y     -0.0634468449     0.4099351258     0.7187281331    -0.0251597809     0.4427653870
   24  C  2  Z      0.0270521586     0.3518740910    -0.7626672860     0.6767089004     0.3383008507
   25  C  2 XX     -0.0184234409     0.0041386172     0.0048138898     0.0174351828    -0.0060834154
   26  C  2 YY      0.0012250816    -0.0001305578    -0.0109829478     0.0157004547    -0.0117726704
   27  C  2 ZZ     -0.0072668125     0.0084495518     0.0025768846     0.0101870704    -0.0116192817
   28  C  2 XY     -0.0099835381     0.0039568136    -0.0001173165    -0.0117335502     0.0077424690
   29  C  2 XZ      0.0010730186     0.0014437619     0.0075265622     0.0044872288    -0.0077636042
   30  C  2 YZ      0.0076876053     0.0078313290    -0.0001133622     0.0054294287    -0.0022113275
   31  C  3  S      0.0099509924    -0.0436616315     0.0626859820    -0.0024674685    -0.0333947879
   32  C  3  S     -0.0105692933     0.0896728597     0.0336750062     0.0119084545     0.0028667934
   33  C  3  S     -0.3710235293     1.2622919643    -4.8506004949     0.1007389736     2.0725279662
   34  C  3  X      0.0934470920    -0.1054667767    -0.1094771581     0.1803955013     0.0605790027
   35  C  3  Y     -0.0235350912     0.1709588918     0.0096630510     0.0543839622     0.0576174476
   36  C  3  Z     -0.0586432077     0.1561365162    -0.0518002222    -0.0673480972     0.0167039505
   37  C  3  X      0.1842010364    -0.5521460391    -0.6910659192     1.1576873682     0.8731892057
   38  C  3  Y     -0.3262754882     0.7367140063    -0.8949367243     0.1795036438     0.4500540226
   39  C  3  Z     -0.3527638003     0.5406266087     0.7840889133    -0.2295596987    -0.2195001648
   40  C  3 XX     -0.0110863889     0.0120512693     0.0125972065    -0.0156671371    -0.0114948111
   41  C  3 YY      0.0064592711    -0.0075223448    -0.0057294523     0.0086268758     0.0095091664
   42  C  3 ZZ     -0.0008236192     0.0164988998    -0.0124366011     0.0099772338     0.0102349507
   43  C  3 XY     -0.0070889569     0.0030668327     0.0031621434    -0.0051895301     0.0097245032
   44  C  3 XZ     -0.0047886967    -0.0072917996     0.0004531872     0.0137501079     0.0085900073
   45  C  3 YZ     -0.0081392710    -0.0086991475     0.0020070017    -0.0031201370    -0.0005346913
   46  C  4  S      0.0004805175    -0.0188048340     0.0069874907    -0.0287727038    -0.0114184372
   47  C  4  S      0.0364255316     0.0408581166    -0.1282992373     0.0579712292     0.0449804704
   48  C  4  S     -0.3241066751     0.3618198032     1.8298594489     0.7377719997    -0.4886564864
   49  C  4  X     -0.0401994823    -0.0167350209     0.0668556401    -0.0311957211    -0.0230080951
   50  C  4  Y      0.0464329086     0.0315890604     0.0399156648     0.0426676194    -0.0434486290
   51  C  4  Z     -0.0743167928    -0.0410670590    -0.0360908714     0.1040522797     0.0995985786
   52  C  4  X     -0.3233128061    -0.0490730360     0.4390988640     0.0432081752    -0.0019141275
   53  C  4  Y      0.0320389148     0.0519770968     0.6280426460     0.4322423280    -0.2821532564
   54  C  4  Z     -0.2565043297    -0.3506711702     0.3753723489     0.4458236126     0.3245044958
   55  C  4 XX      0.0109805969     0.0145410723    -0.0009587805     0.0081513903     0.0006542656
   56  C  4 YY      0.0024775300    -0.0048838268    -0.0199156549     0.0027551234     0.0014890521
   57  C  4 ZZ     -0.0045703603     0.0019446920     0.0042935230     0.0037294701     0.0062719054
   58  C  4 XY      0.0016345882     0.0078008402    -0.0096525421     0.0058982186     0.0022718243
   59  C  4 XZ      0.0042854436    -0.0077165716    -0.0076834172     0.0084034463     0.0055437284
   60  C  4 YZ      0.0056972848     0.0143113222    -0.0032861251    -0.0011823945    -0.0091049706
   61  C  5  S     -0.0137272271     0.0109257456     0.0468876227     0.0358370840     0.0188855433
   62  C  5  S      0.0102098961    -0.0574144638    -0.1509148671    -0.0671606125    -0.0631216684
   63  C  5  S      0.5015266846     0.6076415420    -0.7311920329    -1.0965253169    -0.0069872783
   64  C  5  X      0.0252396002     0.0453330235    -0.0522976693     0.0493325924    -0.0497657459
   65  C  5  Y      0.0793904123     0.1259094110    -0.0094684674    -0.0651904249    -0.1078236694
   66  C  5  Z      0.0335809522     0.0432569943    -0.0647128472    -0.1186479443    -0.1183624462
   67  C  5  X      0.2699670897     0.2310056821    -0.2399193849    -0.0623713496    -0.1575674164
   68  C  5  Y      0.3115818587     0.6929119998     0.3658019685    -0.1454884950    -0.6610702443
   69  C  5  Z      0.2773788096     0.5445405135    -0.1362162106    -0.7431637157    -0.5277087790
   70  C  5 XX     -0.0089969806     0.0009047897     0.0069360198    -0.0090024703    -0.0059558541
   71  C  5 YY      0.0097870243     0.0079184001    -0.0015323779    -0.0059412345    -0.0089434942
   72  C  5 ZZ     -0.0002646937    -0.0156432175    -0.0301315240    -0.0026813590     0.0001827956
   73  C  5 XY      0.0057641147    -0.0034161907    -0.0009405672     0.0023570457    -0.0031833027
   74  C  5 XZ     -0.0025339506    -0.0045997591    -0.0111441066    -0.0058299454    -0.0000944058
   75  C  5 YZ     -0.0071984938    -0.0052429643     0.0043189121    -0.0030197230     0.0084844332
   76  C  6  S     -0.0002133299     0.0572291104     0.0574905748     0.0257349254    -0.0118371884
   77  C  6  S     -0.0359720170    -0.0404182652    -0.0178257704    -0.0394774611     0.0309226146
   78  C  6  S      0.1116503743    -2.6225962124    -2.7894189585    -0.5137443141     0.1560652115
   79  C  6  X      0.1104575867    -0.0220208832    -0.0110559377    -0.0629233157    -0.1279266141
   80  C  6  Y      0.0281024660     0.0804438156     0.0667154062    -0.0198057764    -0.0030972575
   81  C  6  Z     -0.0299974483    -0.0299182247    -0.1151218491    -0.1182917125    -0.0504835894
   82  C  6  X      0.9987791295    -0.4767126785    -0.5027906768    -0.8018921076    -1.0555440896
   83  C  6  Y      0.2110455466     0.6800206648     0.7084804464    -0.2118140501    -0.0382908349
   84  C  6  Z     -0.2999155777     0.3706225358    -0.8270371268    -0.5944457828    -0.2217652245
   85  C  6 XX     -0.0153493442     0.0093719001     0.0086927801     0.0081070840     0.0178861340
   86  C  6 YY     -0.0006675246    -0.0273382006    -0.0226928578    -0.0097271632     0.0040969488
   87  C  6 ZZ      0.0081959761     0.0046353497     0.0049098918    -0.0069904630    -0.0147048596
   88  C  6 XY      0.0175318664    -0.0036812453    -0.0079610969    -0.0029272687    -0.0194083112
   89  C  6 XZ      0.0084752723     0.0039345390    -0.0058005518    -0.0086541008    -0.0024641114
   90  C  6 YZ     -0.0108174711     0.0139198447    -0.0119485838    -0.0152466938    -0.0048439558
   91  C  7  S     -0.0272258988     0.0256594187    -0.0540147182    -0.0243632795     0.0214847030
   92  C  7  S      0.0333480382    -0.0555593993    -0.0209938336     0.0431010997    -0.0207593902
   93  C  7  S      0.8762506002    -0.4437971582     3.4982299992     0.5872596101    -0.7541061252
   94  C  7  X      0.0269452719    -0.0536077004     0.0291863184     0.0080593785    -0.0253396499
   95  C  7  Y     -0.0200121102     0.1498916372     0.0836939313     0.0013549698    -0.0054680068
   96  C  7  Z     -0.1159933826     0.0638654820    -0.0880587535    -0.0714147767     0.0637090311
   97  C  7  X      0.0525140140    -0.0774637054     0.8092072438     0.0209752666    -0.1908796621
   98  C  7  Y     -0.2586594713     1.0900713332    -0.2207953808     0.0198967085     0.3001624114
   99  C  7  Z     -0.5591627282    -0.0298515627    -1.3216238374    -0.2338233473     0.2985999345
  100  C  7 XX      0.0098738267    -0.0096773264     0.0127466718     0.0106335914    -0.0004508487
  101  C  7 YY     -0.0034790993     0.0210627887     0.0010208290    -0.0090000802    -0.0073175671
  102  C  7 ZZ      0.0020028602    -0.0222826139    -0.0039241358     0.0081000437     0.0012783978
  103  C  7 XY      0.0076454745    -0.0046107399     0.0053757572    -0.0207600951    -0.0234692533
  104  C  7 XZ     -0.0068657508     0.0044684799     0.0137813738     0.0083326889     0.0009121711
  105  C  7 YZ      0.0049895609     0.0062730651     0.0090111836     0.0063119818    -0.0023884712
  106  C  8  S      0.0045386970     0.0140235416     0.0256089954     0.0386057701    -0.0261837631
  107  C  8  S     -0.0365672663    -0.0163708061    -0.0266396826    -0.0810415696    -0.0016032698
  108  C  8  S      0.2933685135    -0.2737364504    -0.6188289413    -0.8902254364     2.1802807222
  109  C  8  X     -0.0107915273     0.0589636831     0.1722337986     0.0012895111    -0.0040000303
  110  C  8  Y     -0.0022235694    -0.0875371370    -0.0276058070     0.0292572645    -0.0533464745
  111  C  8  Z     -0.0565464459    -0.0650589722     0.0696248180    -0.0754124265    -0.0085509038
  112  C  8  X     -0.0684637430     0.1917084364     1.7926263930    -1.0304336298     1.0341438861
  113  C  8  Y      0.1537097573    -0.2598940073     0.9410525292    -0.8561298893     0.3785106020
  114  C  8  Z     -0.2879948642    -0.2200876526    -1.0295006467     0.6586466600    -0.7642921563
  115  C  8 XX     -0.0010958325    -0.0047830238     0.0019200003    -0.0114229277     0.0041991509
  116  C  8 YY     -0.0032371634    -0.0055188698    -0.0077716506    -0.0040854307     0.0002731570
  117  C  8 ZZ     -0.0027336764     0.0031461898     0.0001518523    -0.0089539508     0.0138548338
  118  C  8 XY      0.0016385741     0.0066017691    -0.0001342244     0.0027096506    -0.0153778999
  119  C  8 XZ     -0.0038388477    -0.0021290061     0.0069482375    -0.0110775124     0.0169844004
  120  C  8 YZ     -0.0009987424     0.0002619618     0.0024393918    -0.0111373185     0.0194047164
  121  N  9  S      0.0100920178     0.0109980125    -0.0064696773     0.0281575226    -0.0582526079
  122  N  9  S      0.0544112324     0.0333768845     0.0624168708    -0.0010348172    -0.0744102799
  123  N  9  S     -0.2906567335     0.0055017646    -1.7163644056     1.6316075429    -1.9393529239
  124  N  9  X     -0.0849388911     0.0348214250     0.0702399756     0.0850195243    -0.1022991613
  125  N  9  Y      0.0535915565    -0.0664054588    -0.0095057813    -0.0509345201    -0.0274910427
  126  N  9  Z     -0.0395563085    -0.0619237245     0.0655448259    -0.0909668223     0.0494776820
  127  N  9  X      0.1886046774    -0.0688782158     0.1558376125    -0.3639400332     0.4199041009
  128  N  9  Y     -0.0088899610     0.1489868443     0.3404686826    -0.1957781446     0.4368696900
  129  N  9  Z      0.0353066353     0.0994087909    -0.3782635576     0.3797545280    -0.3425144552
  130  N  9 XX      0.0041827949    -0.0002508346     0.0014937817    -0.0014889673    -0.0004848544
  131  N  9 YY      0.0048754475     0.0048593666     0.0109391456    -0.0051711239     0.0042261637
  132  N  9 ZZ      0.0050971912     0.0007118524     0.0152641869    -0.0116657475     0.0066099933
  133  N  9 XY      0.0029794171     0.0033292624    -0.0040924256     0.0027623892    -0.0042400560
  134  N  9 XZ      0.0020611096     0.0015334729     0.0058175717    -0.0083844292     0.0121888315
  135  N  9 YZ      0.0004298987    -0.0013659111    -0.0000252080    -0.0039922119     0.0076320572
  136  C 10  S      0.0377422322    -0.0330807661     0.0466198904    -0.0156314271    -0.0112891128
  137  C 10  S     -0.0485880545     0.0704532064    -0.2130718804     0.0342152765    -0.0111315678
  138  C 10  S     -0.5507763586     0.3883624771     0.7227176837    -0.3085390894     0.0609146908
  139  C 10  X      0.0978965460     0.0616144542    -0.0191344045     0.0884726123    -0.1041280646
  140  C 10  Y      0.0768226011     0.0000542527    -0.0200301162     0.1353535712     0.1235243217
  141  C 10  Z      0.1915613460     0.1797789217     0.0080386034     0.0390787698     0.0627266506
  142  C 10  X      0.5978683835     0.0578663495     0.0348827915     0.3522339011    -0.7376107354
  143  C 10  Y     -0.0664122839    -0.0611782307     0.3649585144     0.3737348404     0.1971644058
  144  C 10  Z      0.3296238813     0.4733149985    -0.2615633277    -0.0064190441     0.4631061144
  145  C 10 XX     -0.0097865609     0.0069438819    -0.0059050793     0.0013061864    -0.0132727985
  146  C 10 YY      0.0058650253     0.0007625955    -0.0293241423     0.0064510298     0.0084555630
  147  C 10 ZZ     -0.0064130207     0.0053924100    -0.0062446039    -0.0003801813     0.0019882907
  148  C 10 XY      0.0065150928    -0.0052462402     0.0053769237     0.0009692207     0.0131655614
  149  C 10 XZ     -0.0030497195     0.0037484639    -0.0021016046     0.0052335417     0.0076384719
  150  C 10 YZ     -0.0087860445     0.0051775348     0.0084237134    -0.0071561356    -0.0136526361
  151  C 11  S     -0.0446881164     0.0063415171    -0.0225932237     0.0615051432    -0.0066537318
  152  C 11  S      0.1097532755    -0.0304723555    -0.0227925357    -0.1128394647    -0.0221439826
  153  C 11  S      0.1666509247     0.4193028914     0.2895051573    -1.5916746172     1.1403641482
  154  C 11  X     -0.0500536770    -0.0187418718    -0.0268569055    -0.0547656545     0.0364296684
  155  C 11  Y      0.0259283326    -0.0283723017    -0.0189524921    -0.0756442349     0.0491421109
  156  C 11  Z     -0.1679647555    -0.0976891141     0.0123945817     0.0047339152    -0.0482116147
  157  C 11  X     -0.2340429210    -0.0447043188     0.1629570035    -0.0849957358    -0.4057429481
  158  C 11  Y      0.5543608875    -0.1182007934     0.2590260513    -0.5662640748     0.5759240962
  159  C 11  Z     -0.5695036184    -0.3044914549    -0.1310720774     0.0291882784    -0.0698991595
  160  C 11 XX      0.0032819242    -0.0074677718    -0.0098592142    -0.0052896224     0.0046192757
  161  C 11 YY      0.0037219932    -0.0059405391     0.0018088345    -0.0170322409    -0.0023261921
  162  C 11 ZZ      0.0156299936     0.0075955485     0.0003469623    -0.0037995076    -0.0047956237
  163  C 11 XY     -0.0139629055     0.0006751560     0.0020371314    -0.0070448764    -0.0258240706
  164  C 11 XZ      0.0011506755    -0.0025283603     0.0089855924    -0.0065879120     0.0028560256
  165  C 11 YZ     -0.0045745978    -0.0098322984     0.0025502877    -0.0013577702     0.0109148157
  166  C 12  S     -0.0357019012     0.0346972270    -0.0153390353    -0.0315454007    -0.0049267125
  167  C 12  S      0.1010172483    -0.0556651272    -0.0178677197     0.0527336280     0.0026240091
  168  C 12  S      0.0494820077    -0.7770151813     0.8495398622     1.2233690967    -0.4439074356
  169  C 12  X     -0.0799829563    -0.0365611207    -0.0504305039    -0.0569319181     0.0056030953
  170  C 12  Y      0.0052889355    -0.0431825557    -0.0631520989    -0.0453794365     0.0765893222
  171  C 12  Z     -0.1508719300    -0.1249282512     0.0552040658    -0.0470541458    -0.0499829822
  172  C 12  X     -0.5826940200     0.3576466019    -0.3350831687    -0.3569977635     0.1702487607
  173  C 12  Y      0.1327277300    -0.3688691532    -0.0750784223     0.1221718560     0.1514904796
  174  C 12  Z     -0.2312262600    -0.4279617820     0.2400895795    -0.0604691935    -0.2153534093
  175  C 12 XX      0.0184634323    -0.0047348212    -0.0005491941     0.0111444766    -0.0010125458
  176  C 12 YY      0.0058524719     0.0046388439     0.0012443597     0.0032997409     0.0022382942
  177  C 12 ZZ     -0.0051740585    -0.0118817191     0.0021476464    -0.0010375724    -0.0034315289
  178  C 12 XY      0.0000515138     0.0141267210    -0.0077833240    -0.0006779053    -0.0074645512
  179  C 12 XZ      0.0050095955     0.0029944023     0.0045836306     0.0012142242     0.0088438091
  180  C 12 YZ      0.0082163689    -0.0041350528     0.0046903886     0.0074421808     0.0078786934
  181  C 13  S      0.0053231421    -0.0100883398     0.0144936126     0.0133501686    -0.0082329658
  182  C 13  S     -0.0008641649     0.0105592538    -0.0353011686    -0.0128209670     0.0060086804
  183  C 13  S      0.6620802657    -0.3290976465    -0.0935347199    -0.2792524908     0.3776919949
  184  C 13  X      0.0573734350     0.0670738143    -0.0114543145    -0.0061743414    -0.0127457779
  185  C 13  Y      0.0664341889    -0.0175634324     0.0433354115     0.0242489916     0.0249198045
  186  C 13  Z      0.1096351101     0.0927449075    -0.0097094038     0.0534445455     0.0115950696
  187  C 13  X      0.2475580264    -0.0366059228     0.2337210473     0.1962274343    -0.0550030123
  188  C 13  Y      0.4914059163    -0.3228592290     0.3349171603     0.0163491824     0.1412882340
  189  C 13  Z      0.1297101350     0.4448198600    -0.2551064674     0.0450270696     0.0231935152
  190  C 13 XX     -0.0011230670     0.0024152369     0.0021049716    -0.0008812722     0.0006059164
  191  C 13 YY     -0.0005708548    -0.0053887188    -0.0075006126    -0.0005303261    -0.0000792570
  192  C 13 ZZ      0.0026566177     0.0041630968    -0.0012370125    -0.0016725760     0.0021753548
  193  C 13 XY     -0.0055557120     0.0009186357    -0.0030304604    -0.0049800215     0.0020985663
  194  C 13 XZ      0.0022298528     0.0004722862    -0.0009109071     0.0040114332     0.0011456983
  195  C 13 YZ     -0.0077342836    -0.0065514637     0.0040637428    -0.0025022606    -0.0008161129
  196  C 14  S     -0.0129444092     0.0049516889    -0.0007346018    -0.0001984538    -0.0019527798
  197  C 14  S      0.0297965905    -0.0090546205    -0.0138632645     0.0063992940    -0.0001203479
  198  C 14  S     -0.4910727043     0.3441426706    -0.6901952859     0.2424490556    -0.2693571169
  199  C 14  X     -0.0270327718    -0.0772241328     0.0116493153    -0.0069884039     0.0004630234
  200  C 14  Y     -0.0509695553    -0.0153976845    -0.0355175816     0.0045042976    -0.0222886083
  201  C 14  Z     -0.1324576920    -0.0696637933     0.0098066388    -0.0504733727    -0.0062816818
  202  C 14  X      0.2861885791    -0.4247666285     0.1879968640    -0.0661112550     0.2146775356
  203  C 14  Y     -0.4112775467     0.1730901144    -0.3860062474     0.0384199524    -0.2312874870
  204  C 14  Z     -0.4107927107    -0.1210416914     0.0436448114    -0.1069356191    -0.0659214287
  205  C 14 XX     -0.0022755674    -0.0027369543    -0.0025040317    -0.0068630637     0.0005065286
  206  C 14 YY      0.0020543334     0.0009476880    -0.0018796686     0.0091237388    -0.0031032043
  207  C 14 ZZ      0.0034839500     0.0017779433    -0.0004986561     0.0000213689     0.0004773749
  208  C 14 XY     -0.0012694724     0.0032746219    -0.0003455572    -0.0031476562    -0.0046860063
  209  C 14 XZ     -0.0033851017    -0.0066199790     0.0028833109     0.0020293838     0.0021204944
  210  C 14 YZ      0.0090657027     0.0019668500     0.0015763690     0.0000165208     0.0052754786
  211  C 15  S      0.0212178635     0.0009720528     0.0081356929    -0.0263454573    -0.0078206886
  212  C 15  S     -0.0352006106    -0.0006248408    -0.0346156137     0.0547266767     0.0471592577
  213  C 15  S      0.2445967645    -0.3497579637     0.3895097523     0.2653825754     0.2270940049
  214  C 15  X      0.0081864401     0.0630296777     0.0015544885     0.0067678537    -0.0967934896
  215  C 15  Y      0.0528128617     0.0173127066    -0.0134940023     0.0156579287     0.0823313804
  216  C 15  Z      0.1425578936     0.0701774603     0.0068197951     0.0370944459     0.0303829356
  217  C 15  X     -0.3912967011     0.3478620190    -0.1580556402     0.0846650239    -0.4309977474
  218  C 15  Y     -0.0226338471     0.0490415045    -0.4112411534     0.4442023598    -0.0950778320
  219  C 15  Z      0.6431054945     0.1047138932     0.2106804698    -0.0515576341     0.3053051012
  220  C 15 XX      0.0009508909     0.0044560424     0.0042142492     0.0027040910     0.0000307951
  221  C 15 YY      0.0029222976    -0.0011799533    -0.0043216844     0.0034667962     0.0056950890
  222  C 15 ZZ     -0.0110930640    -0.0035240963    -0.0018487140     0.0046477500     0.0042508756
  223  C 15 XY     -0.0020347937     0.0015876355    -0.0035768320     0.0084685881    -0.0007246289
  224  C 15 XZ      0.0065861717     0.0026494751    -0.0009541403     0.0004568385     0.0045690403
  225  C 15 YZ     -0.0017094896     0.0004976288     0.0027546695    -0.0040592402     0.0004987435
  226  H 16  S      0.0645356176     0.0274367050    -0.0078122770     0.0585638799     0.0269009518
  227  H 16  S      0.2793302371    -0.4288818325     0.8572369881     0.6493146913    -0.2612047625
  228  H 17  S      0.0093950134     0.0207267890    -0.0859576516    -0.0363249504    -0.0443692552
  229  H 17  S     -0.0215359003    -0.2402923898     0.1605705574     0.3350528984     0.0747817143
  230  H 18  S     -0.0085153273    -0.0465628656    -0.1391903214     0.0301272850    -0.0171108323
  231  H 18  S     -0.0190493294     0.2054166979     0.0129005584    -0.2839505639    -0.3840632817
  232  H 19  S     -0.0099467809    -0.1213491373    -0.0551562249     0.0333579341    -0.0129851079
  233  H 19  S     -0.1301083281     0.1223518737     0.1052332957     0.2914997293    -0.3144562293
  234  H 20  S      0.0688610702    -0.0613050088    -0.0113703542     0.0247081749     0.0089532871
  235  H 20  S      0.0464434837    -0.1325922374    -0.1416988455    -0.1069855313    -0.0619184398
  236  H 21  S      0.0060376696    -0.0404500339     0.0767095825     0.0243263193    -0.0099034924
  237  H 21  S      0.2384861585    -0.2248959537    -0.4500995920     0.0189452269     0.0480694042
  238  H 22  S     -0.0591210961     0.0275959437    -0.0337609755     0.0214482123    -0.0889398086
  239  H 22  S     -1.0276468249    -0.1572707622    -0.5911049150     1.4849005249    -1.3144282875
  240  H 23  S     -0.0196104804     0.0475214517    -0.0693815288    -0.0245956917    -0.0553613204
  241  H 23  S     -0.4920568934     0.9792000164    -0.9979110773    -0.9083804793     0.4697157518
  242  H 24  S      0.0417895563    -0.0331956657    -0.0028716483     0.0211169785     0.0045390307
  243  H 24  S      0.2927129094    -0.4857993983     0.5532709078     0.1884061387    -0.0100996620
  244  H 25  S     -0.0202063833     0.0056093482    -0.0211239772     0.0182752549     0.0078256807
  245  H 25  S     -0.4402420968     0.3402435384    -0.2544475053    -0.0051611159    -0.2402083964
  246  H 26  S      0.0177560776    -0.0074959327     0.0341766892    -0.0240180759     0.0025332218
  247  H 26  S      0.7167791164    -0.1535865366     0.2005786147    -0.3545745456     0.5929138165

                         76               77               78               79               80
                    0.2918009155     0.2966175210     0.3224323520     0.3286432039     0.3312042832
    1  C  1  S     -0.0162579592    -0.0774800621     0.0200649276    -0.0317179001     0.0849056181
    2  C  1  S     -0.0149467930     0.0960547121    -0.1448121835     0.0187385934    -0.1868930110
    3  C  1  S      1.0778259312     3.1732864965     1.5311455718     0.8464761323    -3.3224322658
    4  C  1  X     -0.0681444982     0.1362025055    -0.0337633180    -0.0280520016    -0.0402416270
    5  C  1  Y      0.0988740216    -0.0804248564     0.0404791749     0.0899240770    -0.0331617814
    6  C  1  Z     -0.0734108719    -0.0357287112     0.0413109504    -0.0058964923     0.0225765077
    7  C  1  X     -2.8920326523     0.9860295688    -0.7261242899    -1.5834438619    -2.5121980047
    8  C  1  Y      2.8713667637    -0.3413245539     0.4913376490     0.8376091183     2.2946632616
    9  C  1  Z      0.6955056996    -0.4296563224     0.1429219576     0.4275713497     0.9119486951
   10  C  1 XX      0.0039156822     0.0238026801     0.0176635487     0.0141791678    -0.0200061654
   11  C  1 YY     -0.0106133773    -0.0175926149    -0.0356552004    -0.0169311212    -0.0164422085
   12  C  1 ZZ      0.0108173632     0.0237971290    -0.0039614341     0.0085553853    -0.0123582907
   13  C  1 XY      0.0083471927     0.0204945499     0.0051556917    -0.0089976151     0.0286733976
   14  C  1 XZ      0.0032609142    -0.0058236948    -0.0180362428    -0.0095721063    -0.0060962292
   15  C  1 YZ      0.0103096040     0.0059424426     0.0061101855     0.0154687739    -0.0143237681
   16  C  2  S      0.0509359233     0.0238119339     0.0157781796     0.0489855267    -0.0468559968
   17  C  2  S     -0.0892988604    -0.0901030703    -0.1447819486    -0.1194333694    -0.0348110928
   18  C  2  S     -2.7395609913     0.4875080381     1.5562305381    -0.6963251611     4.5551325924
   19  C  2  X      0.0218746393    -0.0083000010     0.0090371840    -0.0330618489     0.0830485216
   20  C  2  Y      0.0750771831     0.2174978509     0.1000518396     0.1485823347    -0.0676387058
   21  C  2  Z      0.0397691861    -0.0344122362    -0.0923968696    -0.0030750373    -0.0481397032
   22  C  2  X      2.0316424576     0.4187965513     0.9984496963     0.1430873524     3.3323981272
   23  C  2  Y      1.0864373808     1.2816894988     1.1295272257     0.5919993171     1.5024024185
   24  C  2  Z     -1.4066165789    -0.6939424977    -0.8518483514    -0.0738127685    -2.5534716171
   25  C  2 XX     -0.0033947465    -0.0056972564    -0.0095940761    -0.0041848987     0.0053075117
   26  C  2 YY     -0.0126986344    -0.0000930841    -0.0107167310    -0.0079905488    -0.0067472490
   27  C  2 ZZ     -0.0184238017    -0.0113885115    -0.0018649728    -0.0108013257     0.0042318353
   28  C  2 XY      0.0041459398    -0.0204513766    -0.0068364866     0.0053947423    -0.0078298294
   29  C  2 XZ     -0.0146557322     0.0075503734     0.0054699511    -0.0052980682     0.0082531120
   30  C  2 YZ     -0.0107717076     0.0050044496     0.0088297406    -0.0029903477     0.0131816219
   31  C  3  S      0.0307767009    -0.0223339269    -0.0218465930    -0.0100591980    -0.0539183304
   32  C  3  S      0.1020016253     0.0771129236     0.1477428903     0.0402887094     0.1755564662
   33  C  3  S     -4.6312480076     0.6041948300    -0.8832588610    -0.8048466853    -0.2592474853
   34  C  3  X      0.0260029326    -0.0060767598     0.1172125614     0.0053884052     0.0011220120
   35  C  3  Y     -0.0884190066    -0.0271525890    -0.0402201196     0.0956369936     0.0674215342
   36  C  3  Z      0.0951937387    -0.0341099519    -0.1168693219     0.0678631435    -0.1433572438
   37  C  3  X     -0.3173820578    -0.1946955861    -0.5599298031    -0.8261197779    -0.2920906974
   38  C  3  Y     -1.4395372139     0.3615088907    -0.2580067685    -0.3265588464    -0.1988159828
   39  C  3  Z      2.1122488319    -0.0571256654    -0.3782959427     0.0453798478     0.0038960257
   40  C  3 XX      0.0038211696     0.0146648471     0.0050587690     0.0019237501     0.0130787094
   41  C  3 YY     -0.0009428709    -0.0101459033     0.0136166163     0.0174624012     0.0239467533
   42  C  3 ZZ      0.0033028571     0.0145357123     0.0108663036    -0.0139384140     0.0060825789
   43  C  3 XY      0.0074084655     0.0004485793     0.0139007085     0.0169813945    -0.0258930450
   44  C  3 XZ      0.0055431414    -0.0000927726    -0.0019306343    -0.0078346167    -0.0025307056
   45  C  3 YZ     -0.0055488776     0.0148694616     0.0063960462     0.0023439825     0.0156187536
   46  C  4  S     -0.0354115537     0.0075343855     0.0504844830     0.0639863095     0.0018525383
   47  C  4  S     -0.0325386729    -0.0262596366    -0.0656794055    -0.1401519489    -0.1080143397
   48  C  4  S      3.8184493121    -0.1140956582    -2.2732250048    -2.7499550955     1.1900740079
   49  C  4  X     -0.0368747852     0.0022062010     0.0397927514    -0.0084015451    -0.1202839797
   50  C  4  Y      0.0151383311    -0.0347971617    -0.1048995079    -0.1363399893    -0.0298947724
   51  C  4  Z      0.0366907593     0.0360877598    -0.0133198184    -0.0699665406    -0.0697667119
   52  C  4  X      0.6119334702    -0.1497152281    -0.4713395189    -0.3746485194     0.1003679815
   53  C  4  Y      1.2266570208     0.2031878893    -1.1611433822    -1.9085900038     0.3661703434
   54  C  4  Z      1.0536669487    -0.1047627153    -0.1933615794     0.1417286022    -0.5986490022
   55  C  4 XX      0.0068652999     0.0084653421    -0.0025775139    -0.0131724919    -0.0157697585
   56  C  4 YY     -0.0051956362    -0.0189210323    -0.0088294209    -0.0042950017    -0.0193465970
   57  C  4 ZZ      0.0060032539     0.0100062028    -0.0057403459    -0.0223340682     0.0087690542
   58  C  4 XY      0.0002542354    -0.0010342681    -0.0005211594     0.0032231756    -0.0075104055
   59  C  4 XZ     -0.0002268519     0.0015680025     0.0036263498    -0.0105871732     0.0155008909
   60  C  4 YZ     -0.0069878202    -0.0072513693    -0.0079744976    -0.0091908862     0.0042306904
   61  C  5  S      0.0376266276     0.0196997907    -0.0268217565    -0.0519157521     0.0089608727
   62  C  5  S      0.0161119884    -0.0460253203    -0.0076899081     0.0907067225     0.0114951733
   63  C  5  S     -3.8159055177    -0.9572874497     2.3420683831     3.3805602551    -1.4037512301
   64  C  5  X     -0.0054793233    -0.0007555792     0.0099136242     0.0456780505     0.0064573568
   65  C  5  Y     -0.0163278401     0.0263346939    -0.0150752608    -0.0859515939     0.1092506966
   66  C  5  Z     -0.0854903459    -0.0308115700     0.0680950804     0.0972406736     0.0264021877
   67  C  5  X     -0.4597487714    -0.1405954785     0.1139718924     0.1167714704    -0.1524714012
   68  C  5  Y      0.1364496100    -0.2875012914    -0.7962837838    -1.2826934140     0.4109693127
   69  C  5  Z     -1.7509458860    -0.6398656133     0.8869181686     1.3451833924    -0.3107907218
   70  C  5 XX     -0.0086582429    -0.0033430421     0.0116613636     0.0133142282     0.0087804868
   71  C  5 YY     -0.0034738693    -0.0047952596    -0.0017299610     0.0090528240     0.0029905260
   72  C  5 ZZ      0.0016335265    -0.0048664287    -0.0002340046     0.0118707573    -0.0088820141
   73  C  5 XY      0.0020036268     0.0008566154    -0.0018630995    -0.0016371919     0.0137001362
   74  C  5 XZ      0.0042647753    -0.0025285841    -0.0001235702     0.0094687198    -0.0020049095
[truncated: 883,133 more chars]
