# Supplementary material for: Simulating the Energy Capture Process in Push–Pull Norbornadiene-Quadricyclane Photoswitches
Source: J Phys Chem Lett. 2025 Apr 23;16(17):4315–25. doi: 10.1021/acs.jpclett.5c00634 (PMC12051204; doi:10.1021/acs.jpclett.5c00634)
Supplement: Supplementary file 4 — jz5c00634_si_004.zip [file jz5c00634_si_004.zip › PES_scans/MRSF-TDDFT/Compound_I/input_14.log]

   PyOQP started at 2025-02-01 21:01:32


          ***********************************************************
          *                                                         *
          *             OpenQP: Open Quantum Platform               *
          *                                                         *
          *                Version: 1.0 Aug, 2024                   *
          *                                                         *
          ***********************************************************
          *     The most efficient implementation of MRSF-TDDFT.    *
          ***********************************************************
          *                                                         *
          *   OpenQP was initiated by Prof. Cheol Ho Choi in 2012.  *
          *                                                         *
          *   It has since been developed by:                       *
          *   Dr. Vladimir Mironov                                  *
          *   Dr. Konstantin Komarov                                *
          *   Mr. Igor Gerasimov                                    *
          *   Dr. Hiroya Nakata                                     *
          *   Dr. Mohsen Mazaherifar                                *
          *                                                         *
          *   In 2024, Prof. Jingbai Li at Hoffmann Institute of    *
          *   Advanced Materials began developing PyOQP.            *
          *                                                         *
          ***********************************************************

                     Job Details:
                      Start Time: Sat Feb  1 21:01:32 2025    
                      Host: r21c01b02.bem2.kdm.wcss.pl  
                      Resources Allocated:
                        OpenMP Threads:   12

                    ++++++++++++++++++++++++++++++++++++++++
                      MODULE: apply_basis 
                      Setting up basis set information
                    ++++++++++++++++++++++++++++++++++++++++

     Basis Sets options
     ------------------
     Basis Set File: /home/mkochman/programs/openqp/openqp/share/basis_sets/def2-sv(p).basis
     Number of Shells  =     112     Number of Primitives  =     224
     Number of Basis Set functions  =     247
     Maximum Angluar Momentum =       2


                    ++++++++++++++++++++++++++++++++++++++++
                       MODULE: int1e
                       Computing H, S and T Matrices
                    ++++++++++++++++++++++++++++++++++++++++

                     ================================
                     Cartesian Coordinate in Angstrom
                     ================================
        ATOM     ZNUC           X              Y              Z
      --------------------------------------------------------------
          1      6.0    -0.059584530     0.906060890     1.010172010
          2      6.0    -0.069114180     2.312614040     0.445285780
          3      6.0    -1.206564150     0.838141720     1.972091630
          4      6.0    -1.788322160     0.616773690     0.591916410
          5      6.0    -1.775163310     1.961522670    -0.007259740
          6      6.0    -1.336178820     2.928789640     1.027863510
          7      6.0    -1.556427730     2.276886060     2.384949140
          8      6.0     0.851411660     2.973853470    -0.383491230
          9      7.0     1.601268380     3.537378440    -1.059781680
         10      6.0     0.981636910    -0.107588520     0.864661850
         11      6.0     2.265789990     0.240185930     0.419581140
         12      6.0     0.732949390    -1.454557450     1.194177570
         13      6.0     1.732329240    -2.411327290     1.087124060
         14      6.0     3.003841590    -2.049223150     0.646041510
         15      6.0     3.266325190    -0.722216450     0.312834490
         16      1.0    -1.239969720     0.034450910     2.698655480
         17      1.0    -2.038951640    -0.323637490     0.123597590
         18      1.0    -2.114473720     2.236646770    -0.997368570
         19      1.0    -1.495535050     3.990444600     0.874789460
         20      1.0    -2.591626740     2.357560110     2.728799630
         21      1.0    -0.884005580     2.675867920     3.148847430
         22      1.0     2.489411850     1.264689110     0.154535940
         23      1.0    -0.250330630    -1.756946560     1.532569540
         24      1.0     1.518991620    -3.442817090     1.346755060
         25      1.0     3.784280760    -2.797782580     0.560907910
         26      1.0     4.252023180    -0.431120570    -0.033269860

 ...... End Of One Electron Integrals ......


                    ++++++++++++++++++++++++++++++++++++++++
                       MODULE: Guess_Huckel
                       Initial guess using Huckel theory
                    ++++++++++++++++++++++++++++++++++++++++

 ...... End of initial orbital guess ......

   Step  CPU time (seconds):      0.000   Wall time (seconds):      0.000
   Total CPU time (seconds):      0.000   Wall time (seconds):      0.000

   ==============================================
      PyQOP: Orbital Guess
   ==============================================

   PyOQP guess type:                   huckel
   PyOQP guess file:                   compute orbitals
   PyOQP guess alpha:                  computed
   PyOQP guess beta:                   computed


   ==============================================
   PyOQP: Entering Electronic Energy Calculation
   ==============================================

   PyOQP natom:                        26
   PyOQP charge:                       0
   PyOQP basis:                        def2-sv(p)
    

   ==============================================
   PyOQP: Normal SCF steps
   ==============================================

   PyOQP method:                       tdhf
   PyOQP hf/functional:                dtcam-vaee
   PyOQP scf type:                     rohf
   PyOQP scf maxit:                    1000
   PyOQP scf multiplicity:             3
   PyOQP scf convergence:              1e-07
   PyOQP scf incremental:              True
   PyOQP diis type:                    cdiis
   PyOQP vdiis/cdiis switch:           0.3
   PyOQP vdiis/vshift switch:          0.003
   PyOQP cdiis/vshift_switch           0.3
   PyOQP vshift:                       0.0
   

                    ++++++++++++++++++++++++++++++++++++++++
                       MODULE: HF_DFT_Energy
                       Computing HF/DFT SCF Energy
                    ++++++++++++++++++++++++++++++++++++++++

     Lebedev grid-based DFT options
     ------------------------------
     XC functional: DTCAM-VAEE
     NRAD  =      96     NLEB  =     302
     THRESH=    0.00E+00
 
 The LibXC 6.2.2 version is used.
 S. Lehtola, C. Steigemann, M. J.T. Oliveira, and M. A.L. Marques.,  SoftwareX 7, 1–5 (2018)
 The libXC interfaces are described in the following article:
 Igor S. Gerasimov, Federico Zahariev, Sarom S. Leang, Anton Tesliuk, Mark S. Gordon, Michael G. Medvedev,
 Introducing LibXC into GAMESS (US),
 Mendeleev Commun., 2021, 31, 302–305
 
 The information about selected functionals:
The CAM version of B3LYP, tuned for excitations and properties exchange-correlation functional will be used with a coefficient   1.00000000E+00.
The functional has been described in the following articles:
[1] K. Okuno, Y. Shigeta, R. Kishi, H. Miyasaka, and M. Nakano.,  J. Photochem. Photobiol., A 235, 29 (2012); DOI: 10.1016/j.jphotochem.2012.03.003
[2] W. Park, A. Lashkaripour, K. Komarov, S. Lee, M. Huix-Rotllant, and C. H. Choi, J. Chem. Theory Comput., ??, ?? (2024); DOI: 10.1021/acs.jctc.4c00640
 
CAM-corrected functional is called
Yanai's notation of CAM parameters is used
The global hybrid part:                  5.00000000E-01
Additional long-range hybrid part:      -2.00000000E-01
Range-saparated factor:                  3.30000000E-01
 
     DFT Threshold         = 0.133E-08
   Step  CPU time (seconds):      0.779   Wall time (seconds):      0.134
   Total CPU time (seconds):      0.779   Wall time (seconds):      0.134

     SCF options
     ------------------
     SCF type = ROHF                 MaxIT =  1000
     MaxDIIS =     5                 Conv =   0.0000001000
     DIIS Type = c-DIIS
     vDIIS_cDIIS_Switch =  0.30000   vDIIS_vshift_Switch =  0.00300
     DIIS Reset Mod =    10          DIIS Reset Conv =   0.00500000
     VShift =  0.00000               VShift_cDIIS_Switch =  0.30000
     MOM =     F                     MOM_Switch =  0.00300


   Direct SCF iterations begin.
   =============================================================================================
    Iter         Energy            Delta E         Int Skip     DIIS Error     Shift     Method
   =============================================================================================
       1    -592.9873928251   -592.9873928251      50358661     0.68648021     0.000     SD
       2    -591.5654627677      1.4219300574      50289305     0.26172021     0.000     C-DIIS
       3    -590.8546220424      0.7108407252      50361676     0.34089869     0.000     C-DIIS
       4    -594.4678943096     -3.6132722672      50514503     0.15143007     0.000     C-DIIS
       5    -594.5758203430     -0.1079260335      50795147     0.05747496     0.000     C-DIIS
       6    -594.7181546466     -0.1423343036      51010215     0.01398615     0.000     C-DIIS
       7    -594.7258852309     -0.0077305843      51781764     0.00534477     0.000     C-DIIS
       8    -594.7267985428     -0.0009133119      52866909     0.00369742     0.000     C-DIIS
       9    -594.7271946670     -0.0003961242      54327922     0.00081434     0.000     C-DIIS
      10    -594.7272184620     -0.0000237950      58402165     0.00035783     0.000     C-DIIS
      11    -594.7272238692     -0.0000054073      61569781     0.00022731     0.000     C-DIIS
      12    -594.7272255142     -0.0000016450      63368022     0.00018059     0.000     C-DIIS
      13    -594.7272262916     -0.0000007774      69355907     0.00007265     0.000     C-DIIS
      14    -594.7272264552     -0.0000001636      73853897     0.00002036     0.000     C-DIIS
      15    -594.7272264561     -0.0000000009      78986473     0.00002472     0.000     C-DIIS
      16    -594.7272264712     -0.0000000151      79531836     0.00000487     0.000     C-DIIS
      17    -594.7272264758     -0.0000000046      86124129     0.00000179     0.000     C-DIIS
      18    -594.7272264759     -0.0000000001      90156523     0.00000204     0.000     C-DIIS
      19    -594.7272264761     -0.0000000002      92575937     0.00000193     0.000     C-DIIS
      20    -594.7272264768     -0.0000000007     102067466     0.00000061     0.000     C-DIIS
      21    -594.7272264765      0.0000000003      91554369     0.00000046     0.000     C-DIIS
      22    -594.7272264744      0.0000000021      97372579     0.00000029     0.000     C-DIIS
      23    -594.7272264701      0.0000000043     104920145     0.00000021     0.000     C-DIIS
      24    -594.7272264666      0.0000000035     101215470     0.00000012     0.000     C-DIIS
      25    -594.7272264587      0.0000000079     108576395     0.00000010     0.000     C-DIIS
   ----------------------------------------------------------------
          SCF convergence achieved ....

 Final ROHF energy is     -594.7272264587 after  25 iterations


 DFT: XC energy              =       -49.3130733279
 DFT: total electron density =       102.0000174965
 DFT: number of electrons    =       102


          ===============================
          Molecular Orbitals and Energies
          ===============================

   -------------- Alpha Orbitals -------------

                          1                2                3                4                5
                  -14.7835741302   -10.6393188340   -10.6252926786   -10.6233793244   -10.6156463627
    1  C  1  S     -0.0000160749    -0.0102338743    -0.9895648738     0.0030274364    -0.0031288239
    2  C  1  S      0.0002345412    -0.0001940986    -0.0443143935     0.0000294615    -0.0001912573
    3  C  1  S     -0.0010593327    -0.0317364774     0.0428334906    -0.0251494785    -0.0055044446
    4  C  1  X      0.0001723162     0.0000733762     0.0011235941     0.0006357335     0.0001065132
    5  C  1  Y     -0.0000361815     0.0005876000     0.0000853467    -0.0001757160     0.0001265257
    6  C  1  Z     -0.0000944066    -0.0004618290     0.0000705946    -0.0003745938     0.0001514590
    7  C  1  X     -0.0060703238     0.0016581864    -0.0062057338    -0.0039455644    -0.0044487100
    8  C  1  Y      0.0063128148     0.0004043230    -0.0024775591     0.0048418593     0.0054791774
    9  C  1  Z      0.0013606442     0.0027908434    -0.0026738095     0.0059110593    -0.0018758563
   10  C  1 XX     -0.0000234523     0.0000920998    -0.0015319174     0.0005795306     0.0001371889
   11  C  1 YY      0.0000421448     0.0020023795    -0.0019372622    -0.0001445378     0.0002762884
   12  C  1 ZZ     -0.0000271098     0.0004022614    -0.0006873402     0.0002963604     0.0000575609
   13  C  1 XY     -0.0000316311     0.0002065031     0.0013178841     0.0003735641    -0.0003103159
   14  C  1 XZ      0.0000332715    -0.0000080412     0.0007079791     0.0001612510    -0.0000275962
   15  C  1 YZ      0.0000014645    -0.0008323555     0.0001873476    -0.0000297435    -0.0000285060
   16  C  2  S      0.0000117621    -0.9897492922     0.0105612934     0.0011439752    -0.0072079679
   17  C  2  S      0.0010719051    -0.0441550144     0.0002265110    -0.0002892543     0.0014613523
   18  C  2  S      0.0271707997     0.0393867390    -0.0372466086     0.0116314883     0.0118227443
   19  C  2  X      0.0001767902     0.0007323650     0.0004189005    -0.0000525541     0.0002360599
   20  C  2  Y      0.0001919155     0.0000500284    -0.0009116190     0.0000312134    -0.0006097414
   21  C  2  Z     -0.0000718215     0.0007814682    -0.0000833768     0.0000780430    -0.0002941698
   22  C  2  X      0.0143764486    -0.0137570237    -0.0104342166     0.0051767364    -0.0044507517
   23  C  2  Y      0.0102392131    -0.0114848457    -0.0058553525    -0.0008008070     0.0055889717
   24  C  2  Z     -0.0152422186     0.0031718022     0.0119048071    -0.0048556322     0.0060031729
   25  C  2 XX      0.0004678476    -0.0017295515     0.0000757301    -0.0002228428    -0.0013299077
   26  C  2 YY      0.0002185992    -0.0015040944     0.0020897193    -0.0001416139    -0.0003138183
   27  C  2 ZZ      0.0003372999    -0.0014844868     0.0003372706    -0.0000992980     0.0000117924
   28  C  2 XY      0.0002304278    -0.0006726318    -0.0002442345    -0.0003556675     0.0007734548
   29  C  2 XZ     -0.0001852953     0.0017605193     0.0001889519     0.0001504151     0.0005175704
   30  C  2 YZ     -0.0001587479     0.0011006352    -0.0009464351     0.0000006535    -0.0002993654
   31  C  3  S     -0.0000129514    -0.0008080906    -0.0196297442    -0.0225543345     0.0249328356
   32  C  3  S     -0.0007249080     0.0002109982    -0.0027214418    -0.0033937316     0.0004129575
   33  C  3  S      0.0003753671     0.0065467676     0.0027195241    -0.0042064986    -0.0035636276
   34  C  3  X     -0.0000705810     0.0001310269     0.0009050749    -0.0008212949    -0.0000404736
   35  C  3  Y     -0.0000291148    -0.0001225929     0.0000163496    -0.0002330118     0.0002120234
   36  C  3  Z      0.0001875104     0.0001251825    -0.0003194330    -0.0003407551    -0.0001461377
   37  C  3  X     -0.0005099060     0.0018079823    -0.0036337180     0.0033256076     0.0015171256
   38  C  3  Y      0.0003873653     0.0007641743     0.0026979160     0.0022898991    -0.0027977422
   39  C  3  Z     -0.0000525677     0.0022307939    -0.0038259699     0.0006896491    -0.0029768577
   40  C  3 XX     -0.0001284209     0.0000859649     0.0010024773     0.0000564789    -0.0000400999
   41  C  3 YY     -0.0000782645    -0.0001694365    -0.0004067190    -0.0003862544     0.0002583200
   42  C  3 ZZ     -0.0000932284    -0.0001996526     0.0008188546     0.0014431394     0.0001516129
   43  C  3 XY     -0.0000444554    -0.0002169332     0.0002291788     0.0000628614    -0.0000207355
   44  C  3 XZ     -0.0000240596     0.0000618087    -0.0012189490     0.0007978518     0.0000242225
   45  C  3 YZ     -0.0000105577     0.0004142717     0.0000681226     0.0004425268    -0.0004501220
   46  C  4  S     -0.0000098674    -0.0011635814    -0.0024395931    -0.9894415191    -0.0036086880
   47  C  4  S     -0.0003088710    -0.0007449061     0.0000454643    -0.0437413545    -0.0003540867
   48  C  4  S      0.0026150289     0.0155580741    -0.0202209892     0.0539686459    -0.0050909197
   49  C  4  X     -0.0000757618    -0.0001043672    -0.0001220017    -0.0018039607    -0.0001438848
   50  C  4  Y      0.0000466735    -0.0000941562    -0.0001747023    -0.0011362739     0.0000597791
   51  C  4  Z     -0.0001416650    -0.0000711513    -0.0002329431    -0.0006770908     0.0001433086
   52  C  4  X      0.0003313149     0.0038264680    -0.0067780655     0.0083621198    -0.0002516909
   53  C  4  Y      0.0013172767     0.0032242387    -0.0016437548     0.0098508344    -0.0007490752
   54  C  4  Z     -0.0003424601    -0.0003852103    -0.0009029640     0.0017124552    -0.0004964944
   55  C  4 XX     -0.0000654320    -0.0001222529     0.0007253389     0.0001199861    -0.0001175782
   56  C  4 YY     -0.0000138298    -0.0002410463    -0.0000862967    -0.0015208206     0.0002744106
   57  C  4 ZZ     -0.0000727985    -0.0001074778     0.0002753626    -0.0009088539     0.0000320641
   58  C  4 XY      0.0000433865    -0.0003330110     0.0001158787    -0.0002186074     0.0001311652
   59  C  4 XZ     -0.0000363769     0.0000826813     0.0001642947    -0.0004002786    -0.0000118053
   60  C  4 YZ     -0.0000393960    -0.0000719819    -0.0000995800    -0.0003156492     0.0002250614
   61  C  5  S      0.0000080259     0.0000188315    -0.0011258834    -0.0144724748     0.0316544541
   62  C  5  S      0.0008722152     0.0002280168    -0.0004954974    -0.0002419692     0.0023737876
   63  C  5  S     -0.0089238221    -0.0272993729     0.0090481742    -0.0251702506     0.0251708164
   64  C  5  X      0.0002628850    -0.0002076688    -0.0004712668    -0.0000786939     0.0000288442
   65  C  5  Y     -0.0000961505    -0.0000398997     0.0001078387    -0.0011622627    -0.0006942084
   66  C  5  Z      0.0000533921    -0.0004012387    -0.0002809887     0.0003886836    -0.0004804755
   67  C  5  X     -0.0021439987    -0.0077585374     0.0016675548    -0.0020043358     0.0019220848
   68  C  5  Y      0.0000605226     0.0008003855    -0.0005632847     0.0053191811     0.0048412297
   69  C  5  Z     -0.0026795096    -0.0036442393     0.0005755345    -0.0046513361     0.0080526048
   70  C  5 XX      0.0001754850     0.0006984195    -0.0004556585     0.0001459474    -0.0001131614
   71  C  5 YY      0.0000810602     0.0002151797    -0.0001347700     0.0018394584    -0.0008734615
   72  C  5 ZZ      0.0000694877    -0.0000010500    -0.0003090766     0.0003559786    -0.0006069828
   73  C  5 XY     -0.0000369296     0.0001262219     0.0004394348     0.0002081189    -0.0004393458
   74  C  5 XZ      0.0000285016     0.0000350699    -0.0003465307    -0.0000442558    -0.0004737979
   75  C  5 YZ     -0.0000099299     0.0002594705     0.0001171149    -0.0008207905    -0.0010657931
   76  C  6  S     -0.0000105973    -0.0070089335    -0.0025501205    -0.0025617259     0.9888063940
   77  C  6  S     -0.0001406209    -0.0029696067    -0.0004177820    -0.0000102952     0.0463257059
   78  C  6  S      0.0105247178     0.0074890241     0.0031347306     0.0128514827    -0.0810280037
   79  C  6  X      0.0001642822     0.0006578676    -0.0001838051     0.0000302750     0.0008371927
   80  C  6  Y     -0.0000990828     0.0000822624     0.0004101201     0.0000769581    -0.0022823968
   81  C  6  Z     -0.0000473918    -0.0002645377     0.0000309632    -0.0000286353    -0.0006076722
   82  C  6  X      0.0000730029    -0.0027075102     0.0005791855    -0.0007380807    -0.0042054309
   83  C  6  Y     -0.0053683650    -0.0062877493     0.0028694631    -0.0025885666     0.0202333840
   84  C  6  Z      0.0004036165     0.0002088828     0.0012345487     0.0011471590     0.0008488347
   85  C  6 XX     -0.0001131974     0.0011442332    -0.0000912732     0.0000272502     0.0008581229
   86  C  6 YY      0.0000171235    -0.0000576839    -0.0006535660    -0.0004594739     0.0017008988
   87  C  6 ZZ     -0.0000265849     0.0001365877     0.0000819717     0.0000642041     0.0011991663
   88  C  6 XY     -0.0000771689    -0.0007989319     0.0004049468    -0.0000106557    -0.0001833088
   89  C  6 XZ      0.0000557018    -0.0007454812    -0.0001364600    -0.0000457397    -0.0000632439
   90  C  6 YZ      0.0000163621     0.0005278978    -0.0000034325    -0.0000294058     0.0000286908
   91  C  7  S     -0.0000043893    -0.0001594427    -0.0004287317    -0.0001760042     0.0104434879
   92  C  7  S      0.0000066343     0.0013400789     0.0010252917     0.0012183055     0.0003680287
   93  C  7  S     -0.0044383715    -0.0119406659    -0.0077703601    -0.0097701966     0.0291034384
   94  C  7  X     -0.0000032427     0.0000688927     0.0000352257    -0.0000824424    -0.0000896003
   95  C  7  Y     -0.0000594399    -0.0000889069     0.0001151724    -0.0000424384    -0.0003358257
   96  C  7  Z      0.0000580586     0.0001288155     0.0000334351    -0.0000705713     0.0007230474
   97  C  7  X      0.0001307296    -0.0040144068    -0.0030801054     0.0002403818     0.0022895630
   98  C  7  Y      0.0003245623     0.0019065465     0.0005245377     0.0007848506    -0.0003264646
   99  C  7  Z      0.0020360680     0.0041452530     0.0033087639     0.0054572895    -0.0101726497
  100  C  7 XX      0.0000150204     0.0000418020     0.0000235972     0.0002021133    -0.0000169016
  101  C  7 YY      0.0000017066     0.0002910550     0.0002240733     0.0002435149    -0.0007085117
  102  C  7 ZZ     -0.0000807197    -0.0002201506    -0.0001487069    -0.0002607617    -0.0013977527
  103  C  7 XY      0.0000279198     0.0001175307     0.0000685579     0.0000462123    -0.0000558707
  104  C  7 XZ     -0.0000447626     0.0003464929     0.0003721674     0.0000536605     0.0001961409
  105  C  7 YZ     -0.0000152391    -0.0002057787    -0.0002629990    -0.0002955892     0.0010047560
  106  C  8  S      0.0001870049    -0.0112142044    -0.0009408583    -0.0005282894    -0.0033833509
  107  C  8  S      0.0022823905    -0.0011801726    -0.0010900431    -0.0001457575    -0.0008696945
  108  C  8  S     -0.0001013384    -0.0095553883     0.0170678888    -0.0057245082    -0.0008656107
  109  C  8  X     -0.0014912700    -0.0012714512    -0.0000464409     0.0001163481     0.0002042641
  110  C  8  Y     -0.0010013622    -0.0009277120    -0.0002717362     0.0001515869    -0.0001599522
  111  C  8  Z      0.0013183362     0.0013485065     0.0000295857     0.0000173453    -0.0000837634
  112  C  8  X      0.0288816664    -0.0093871275    -0.0163621649     0.0033659407    -0.0036153074
  113  C  8  Y      0.0207396870    -0.0065306500    -0.0109513312     0.0032017122    -0.0025307865
  114  C  8  Z     -0.0251731478     0.0108384227     0.0137070988    -0.0034974092     0.0014798933
  115  C  8 XX     -0.0002046303     0.0014742020    -0.0001969759     0.0000284093    -0.0001122391
  116  C  8 YY      0.0002854964     0.0006481706    -0.0001344206    -0.0000663215     0.0000874129
  117  C  8 ZZ      0.0000342484     0.0013320899    -0.0001858622     0.0000477445    -0.0003247550
  118  C  8 XY     -0.0009931017     0.0012657436     0.0000868624    -0.0000034697    -0.0000353947
  119  C  8 XZ      0.0011512976    -0.0018545640     0.0001669274    -0.0001194419    -0.0000703240
  120  C  8 YZ      0.0008361214    -0.0013271096     0.0000254475    -0.0000280044    -0.0000621324
  121  N  9  S     -0.9881557626     0.0000445351     0.0000084617    -0.0000005823     0.0000035791
  122  N  9  S      0.0464343623    -0.0020446737    -0.0005178549     0.0000803152    -0.0002391121
  123  N  9  S     -0.0546931642     0.0196214390     0.0145361911    -0.0029709806     0.0043487287
  124  N  9  X      0.0026557927    -0.0008255060     0.0000041095     0.0000023413     0.0000532938
  125  N  9  Y      0.0020180600    -0.0006007101    -0.0000139217    -0.0000129061     0.0000084169
  126  N  9  Z     -0.0024290994     0.0005606026     0.0000033704     0.0000232234     0.0000564067
  127  N  9  X      0.0092313961    -0.0041414740    -0.0022955100     0.0006012677    -0.0004683521
  128  N  9  Y      0.0072489208    -0.0030911394    -0.0021335574     0.0003073547    -0.0005895158
  129  N  9  Z     -0.0086364087     0.0027117546     0.0023056744    -0.0003618090     0.0011488349
  130  N  9 XX     -0.0029486351    -0.0006744877    -0.0001209070    -0.0000070583    -0.0000923825
  131  N  9 YY     -0.0032649225    -0.0005883438    -0.0000485901     0.0000080377    -0.0000370554
  132  N  9 ZZ     -0.0030916649    -0.0006829994    -0.0000932600     0.0000358702    -0.0000052074
  133  N  9 XY      0.0005541487    -0.0002119254     0.0000907822    -0.0000266132     0.0000302692
  134  N  9 XZ     -0.0006618551     0.0002985925    -0.0000555179     0.0000148639    -0.0000118723
  135  N  9 YZ     -0.0004792563     0.0002480369    -0.0000846761     0.0000133310    -0.0000458277
  136  C 10  S     -0.0000094070     0.0001459132    -0.0069260112     0.0013084687     0.0002908040
  137  C 10  S      0.0003655231     0.0001182060     0.0010404845     0.0005643466     0.0000624029
  138  C 10  S      0.0039865825     0.0062667559    -0.0364547821     0.0071138582     0.0068237814
  139  C 10  X     -0.0000287529     0.0001721001    -0.0009975613    -0.0004339158     0.0000799075
  140  C 10  Y      0.0000184368     0.0001873512     0.0007482951    -0.0001294511    -0.0001003779
  141  C 10  Z     -0.0000224209    -0.0002353641     0.0001906059    -0.0000523903    -0.0000223626
  142  C 10  X     -0.0034070690    -0.0084710679    -0.0050193023    -0.0040688737    -0.0041485241
  143  C 10  Y      0.0040419294     0.0016025074     0.0129169858     0.0101868610     0.0030418441
  144  C 10  Z      0.0002526809     0.0021932110     0.0004778991    -0.0011295926     0.0015911507
  145  C 10 XX      0.0000823380    -0.0000708703     0.0014186605     0.0004752791    -0.0000486584
  146  C 10 YY      0.0000598319     0.0001803872     0.0013961432     0.0000970477     0.0000127166
  147  C 10 ZZ      0.0000436978     0.0000106309     0.0004134722     0.0001893308    -0.0000488211
  148  C 10 XY     -0.0000503965    -0.0000388847    -0.0013286921    -0.0001946683    -0.0000118520
  149  C 10 XZ     -0.0000094034     0.0001801382    -0.0002758323    -0.0000094575    -0.0000543824
  150  C 10 YZ      0.0000109206    -0.0000139534     0.0002950753    -0.0000970144     0.0000303684
  151  C 11  S     -0.0000076129     0.0002273135    -0.0003296207    -0.0000972113     0.0001139468
  152  C 11  S      0.0002422340     0.0002830189    -0.0000623093    -0.0000279518     0.0001695458
  153  C 11  S      0.0004004907     0.0061504521     0.0187115054    -0.0006652204    -0.0003511537
  154  C 11  X     -0.0000368698    -0.0002056496    -0.0000403714     0.0001840482     0.0000271363
  155  C 11  Y      0.0001290983     0.0001145033     0.0002569277    -0.0000400363    -0.0000568942
  156  C 11  Z     -0.0000722965     0.0000669883    -0.0000006143     0.0000319478     0.0000712542
  157  C 11  X      0.0001579595    -0.0007310545    -0.0005448095     0.0009475693    -0.0008887958
  158  C 11  Y     -0.0017324401    -0.0042363550    -0.0119584137    -0.0020760460    -0.0006249051
  159  C 11  Z      0.0005259908     0.0008834766     0.0020121953    -0.0001220861    -0.0001184813
  160  C 11 XX      0.0000216231     0.0001797004    -0.0001940082    -0.0001793572     0.0000009114
  161  C 11 YY      0.0001206754     0.0001158393    -0.0001314258     0.0000073693     0.0000317890
  162  C 11 ZZ      0.0000321401     0.0000638696    -0.0000487970    -0.0000663245    -0.0000286618
  163  C 11 XY      0.0000293565    -0.0000393544     0.0000380986     0.0000496494     0.0000657906
  164  C 11 XZ      0.0000024104    -0.0000227624     0.0000901984     0.0000376830     0.0000103403
  165  C 11 YZ     -0.0000103780     0.0000079979     0.0000604406    -0.0000404055    -0.0000049198
  166  C 12  S     -0.0000082860    -0.0000572791    -0.0002283740     0.0004286658     0.0000935571
  167  C 12  S      0.0000539003     0.0000042150    -0.0000081192     0.0002306711     0.0000701775
  168  C 12  S      0.0012489521    -0.0026793729     0.0293648401     0.0090353353     0.0001452590
  169  C 12  X      0.0000399446     0.0000694573    -0.0003152293    -0.0001464152     0.0000265410
  170  C 12  Y     -0.0000264806    -0.0001333132     0.0002544236     0.0002326404     0.0000475977
  171  C 12  Z     -0.0000032258     0.0000294139     0.0001078661    -0.0000649951    -0.0000135082
  172  C 12  X      0.0006946108     0.0011018487     0.0130035083     0.0042837637     0.0008500079
  173  C 12  Y      0.0012226604    -0.0012380423     0.0039894530     0.0009922104    -0.0009349693
  174  C 12  Z     -0.0004458529    -0.0002179900    -0.0051515187    -0.0011841897    -0.0003668135
  175  C 12 XX      0.0000131147     0.0000085075    -0.0001000596     0.0001566737     0.0000345716
  176  C 12 YY      0.0000025923    -0.0001378924    -0.0000605325     0.0001174327    -0.0000436197
  177  C 12 ZZ     -0.0000271495    -0.0000262381     0.0000215472    -0.0000045252    -0.0000075021
  178  C 12 XY      0.0000464053     0.0000709923    -0.0000579466    -0.0001343082     0.0000054776
  179  C 12 XZ     -0.0000318441    -0.0000304481     0.0000103388    -0.0000313537    -0.0000401150
  180  C 12 YZ     -0.0000255707    -0.0000095248    -0.0000237509     0.0000051847    -0.0000297704
  181  C 13  S     -0.0000055812    -0.0000109655    -0.0001361800     0.0000054872     0.0000005650
  182  C 13  S      0.0000022390    -0.0001617780     0.0001305896     0.0000802919    -0.0000721940
  183  C 13  S     -0.0002003929    -0.0004251058    -0.0215491907    -0.0063014260    -0.0005000690
  184  C 13  X      0.0000112886    -0.0000335939     0.0001738143     0.0000977713     0.0000204683
  185  C 13  Y     -0.0000036165    -0.0000167295    -0.0001270390    -0.0000712839    -0.0000362208
  186  C 13  Z      0.0000019653     0.0000009725    -0.0000323892     0.0000045619     0.0000012774
  187  C 13  X     -0.0005069327     0.0001249451    -0.0006122389     0.0002349144     0.0005190768
  188  C 13  Y     -0.0000398173     0.0003080979    -0.0090379379    -0.0024939358     0.0001543461
  189  C 13  Z      0.0001366067    -0.0000026787     0.0021483870     0.0002885982    -0.0000717463
  190  C 13 XX      0.0000014670    -0.0000081317    -0.0000469193    -0.0000604938    -0.0000214735
  191  C 13 YY      0.0000191380     0.0000104167    -0.0000614099    -0.0000401583     0.0000016108
  192  C 13 ZZ     -0.0000256973    -0.0000551394     0.0000597167     0.0000005701    -0.0000348456
  193  C 13 XY     -0.0000124565    -0.0000290214     0.0000818880     0.0000851486     0.0000024437
  194  C 13 XZ     -0.0000106266    -0.0000137355     0.0000041581     0.0000135064    -0.0000118622
  195  C 13 YZ     -0.0000085418     0.0000020611     0.0000185587    -0.0000225614    -0.0000063326
  196  C 14  S     -0.0000038629    -0.0000098859    -0.0000832452    -0.0000041773     0.0000028121
  197  C 14  S      0.0000115407    -0.0000514110    -0.0002396278    -0.0001087187    -0.0000281796
  198  C 14  S      0.0010651031     0.0011511847     0.0155743201     0.0030436804    -0.0003592037
  199  C 14  X      0.0000079579     0.0000452142    -0.0000171170    -0.0000012092     0.0000194426
  200  C 14  Y      0.0000028632     0.0000102246    -0.0000386763    -0.0000590276    -0.0000268880
  201  C 14  Z     -0.0000019312    -0.0000133661     0.0000234895     0.0000052348     0.0000144462
  202  C 14  X     -0.0001263368    -0.0004195267    -0.0049957212    -0.0011804868     0.0002146497
  203  C 14  Y      0.0001931496     0.0004826453     0.0041234750     0.0009558564     0.0000710821
  204  C 14  Z      0.0000364748    -0.0000218203     0.0004991285     0.0001686281    -0.0002038283
  205  C 14 XX      0.0000033652    -0.0000146928     0.0000060374    -0.0000055118    -0.0000044801
  206  C 14 YY      0.0000178304    -0.0000046878    -0.0000186146    -0.0000159255    -0.0000101476
  207  C 14 ZZ     -0.0000201934    -0.0000229963    -0.0000425706    -0.0000422817    -0.0000251017
  208  C 14 XY      0.0000064042     0.0000036981     0.0000686740     0.0000063525     0.0000004710
  209  C 14 XZ     -0.0000082043    -0.0000015674    -0.0000231090    -0.0000283549    -0.0000055744
  210  C 14 YZ     -0.0000069490    -0.0000061239    -0.0000320702    -0.0000182333    -0.0000138912
  211  C 15  S     -0.0000059777    -0.0000125327    -0.0001813516     0.0000157967     0.0000375052
  212  C 15  S     -0.0001118912     0.0000355157    -0.0001354063    -0.0001298408    -0.0000647542
  213  C 15  S     -0.0010172071    -0.0042711808    -0.0175093782    -0.0022702545     0.0006473807
  214  C 15  X      0.0000556054     0.0000597941     0.0001323915     0.0000072634     0.0000177960
  215  C 15  Y     -0.0000610631    -0.0000539797    -0.0000783286     0.0000278113     0.0000088650
  216  C 15  Z      0.0000057666    -0.0000088981    -0.0000183036    -0.0000300075    -0.0000215079
  217  C 15  X      0.0001996999     0.0018775192     0.0068722667     0.0004611608    -0.0004946686
  218  C 15  Y      0.0003998479    -0.0003216138     0.0008126872     0.0001233617     0.0003400332
  219  C 15  Z     -0.0002567165    -0.0004062057    -0.0020105599    -0.0000063022     0.0002965402
  220  C 15 XX     -0.0000091687    -0.0000596661    -0.0000623070     0.0000105422     0.0000003616
  221  C 15 YY     -0.0000383142    -0.0000185103    -0.0000228147    -0.0000113876     0.0000084902
  222  C 15 ZZ     -0.0000575045     0.0000055571    -0.0000129183    -0.0000478437    -0.0000410240
  223  C 15 XY     -0.0000042466     0.0000692295     0.0000179408    -0.0000293169    -0.0000145008
  224  C 15 XZ     -0.0000017860    -0.0000035109     0.0000060400    -0.0000376642    -0.0000297787
  225  C 15 YZ     -0.0000109745    -0.0000118258     0.0000109641     0.0000064073     0.0000041227
  226  H 16  S      0.0000547102    -0.0003111656     0.0005141551     0.0004699765    -0.0001025680
  227  H 16  S     -0.0000163516    -0.0015467175     0.0010539245     0.0007233361     0.0010553829
  228  H 17  S      0.0000761784    -0.0002647280     0.0009737065     0.0028009231     0.0000386913
  229  H 17  S     -0.0000423050    -0.0008643279     0.0013468790    -0.0072646838     0.0006238137
  230  H 18  S      0.0000480554     0.0008740525    -0.0001548692     0.0003663847    -0.0001934349
  231  H 18  S     -0.0003123231     0.0016518359    -0.0007239702     0.0011098304    -0.0007844628
  232  H 19  S      0.0003531850     0.0004941059    -0.0003272919    -0.0002184864    -0.0026901085
  233  H 19  S      0.0001117510     0.0011356394    -0.0017275518    -0.0009114242     0.0071001086
  234  H 20  S      0.0001172571    -0.0001030284    -0.0001077675     0.0007014818    -0.0006398345
  235  H 20  S      0.0002821181    -0.0008228812    -0.0008828777     0.0002184005    -0.0005280322
  236  H 21  S      0.0000231128     0.0008366769     0.0006087062    -0.0000803145    -0.0004916450
  237  H 21  S     -0.0004146546     0.0008358945     0.0008348762    -0.0006908994    -0.0004043249
  238  H 22  S      0.0000399478     0.0003951755     0.0010783061     0.0001935519     0.0001194700
  239  H 22  S      0.0001393349     0.0019963381     0.0027139476     0.0009138344     0.0007441383
  240  H 23  S      0.0000552276     0.0001086368     0.0012098600     0.0004269377     0.0001648009
  241  H 23  S      0.0004115842     0.0008870244     0.0018042385     0.0005192038    -0.0002226332
  242  H 24  S     -0.0000231332     0.0000693816    -0.0005110687    -0.0001109582     0.0000438522
  243  H 24  S      0.0000116728     0.0001536956    -0.0007282783    -0.0000355581     0.0002417312
  244  H 25  S     -0.0000162115     0.0000479005     0.0003536202     0.0001103719    -0.0000034861
  245  H 25  S     -0.0000070367     0.0001069588     0.0003435570     0.0002071543     0.0000383924
  246  H 26  S     -0.0000419637    -0.0000550896    -0.0003388185     0.0000191732     0.0000527623
  247  H 26  S      0.0000376717    -0.0001790581    -0.0005163297     0.0001369490     0.0001167254

                          6                7                8                9               10
                  -10.6152371516   -10.6130604293   -10.6088339165   -10.6010979519   -10.5984348559
    1  C  1  S     -0.0197451438    -0.0011808056     0.0008632370     0.0002312057     0.0072107047
    2  C  1  S      0.0007455834     0.0008624816     0.0003470323     0.0003968513     0.0013702483
    3  C  1  S      0.0179586292    -0.0193838304    -0.0042563672    -0.0001736198    -0.0138072303
    4  C  1  X     -0.0000479627    -0.0001943539    -0.0000136448    -0.0000524356    -0.0000060511
    5  C  1  Y     -0.0000481562    -0.0000139040    -0.0001364731     0.0000474682    -0.0005656538
    6  C  1  Z     -0.0006339657     0.0001539176     0.0000970502    -0.0000960458     0.0001052538
    7  C  1  X      0.0072011130     0.0019171522     0.0061057246     0.0002903073     0.0294352528
    8  C  1  Y     -0.0028265201    -0.0033193730    -0.0054791022     0.0016376868    -0.0307623051
    9  C  1  Z      0.0044441162    -0.0006047115    -0.0016384117    -0.0027609265    -0.0065068489
   10  C  1 XX     -0.0010825517     0.0001098287    -0.0003350895     0.0000283542     0.0017932532
   11  C  1 YY      0.0000846502     0.0003317532    -0.0001911983    -0.0000993871     0.0013560616
   12  C  1 ZZ     -0.0006299631    -0.0001130494    -0.0001479941    -0.0000085899     0.0001872838
   13  C  1 XY     -0.0001799622    -0.0002118342     0.0005153892     0.0001137817    -0.0014700647
   14  C  1 XZ      0.0010505536     0.0001936229    -0.0002413266     0.0003435882    -0.0001368018
   15  C  1 YZ      0.0001820685     0.0000853346     0.0000880602    -0.0002059984     0.0003351203
   16  C  2  S     -0.0003045568    -0.0116600687    -0.0001431842     0.0000682455    -0.0002423024
   17  C  2  S     -0.0003680365    -0.0015064813    -0.0001855863     0.0009040438     0.0001654057
   18  C  2  S     -0.0221579264     0.0867306031    -0.0287629905    -0.0062556597    -0.0104702043
   19  C  2  X      0.0002938124    -0.0011333069     0.0006439933    -0.0001463689     0.0009551739
   20  C  2  Y      0.0001573307    -0.0010682601     0.0000220125    -0.0000963783    -0.0001817331
   21  C  2  Z     -0.0000455234     0.0016287516    -0.0005415172     0.0000324090    -0.0004813352
   22  C  2  X     -0.0162313036     0.0199233829    -0.0075500284     0.0043418986    -0.0312055680
   23  C  2  Y     -0.0094511187     0.0108215963    -0.0072253884     0.0020215135    -0.0202649461
   24  C  2  Z      0.0116336391    -0.0205288084     0.0150791203    -0.0039126664     0.0300132057
   25  C  2 XX      0.0001060073    -0.0015645030     0.0004893292    -0.0000000206    -0.0001745489
   26  C  2 YY      0.0001709998    -0.0009907189     0.0001835404     0.0001611241     0.0000868945
   27  C  2 ZZ      0.0001262630    -0.0016079410    -0.0001074814    -0.0001522833    -0.0000145200
   28  C  2 XY      0.0001565505    -0.0011291056    -0.0001069093     0.0001253036    -0.0001189053
   29  C  2 XZ     -0.0002472862     0.0013849581     0.0004504100     0.0003076006     0.0000745923
   30  C  2 YZ     -0.0000421188     0.0008943073     0.0002771351     0.0000739985     0.0001246204
   31  C  3  S      0.9889005140     0.0062989113     0.0021208375     0.0098059093    -0.0005874480
   32  C  3  S      0.0465743538    -0.0012867301     0.0003101469    -0.0009396958     0.0009677877
   33  C  3  S     -0.0744968257     0.0191549315     0.0142033166    -0.0036478971     0.0258221509
   34  C  3  X      0.0007221092     0.0001245502     0.0001282775    -0.0002573783     0.0007070565
   35  C  3  Y      0.0010131366    -0.0001485250    -0.0001888067     0.0007393883    -0.0001810484
   36  C  3  Z     -0.0023549432     0.0000287613     0.0000145087     0.0004016806    -0.0005875597
   37  C  3  X     -0.0001950822     0.0020421787    -0.0007920345     0.0012992141     0.0009453874
   38  C  3  Y     -0.0114829513     0.0066171457     0.0027979032    -0.0010373532     0.0092279260
   39  C  3  Z      0.0143367458    -0.0053863237    -0.0015462880    -0.0058228836    -0.0093719294
   40  C  3 XX      0.0010005463    -0.0002193849    -0.0000019410     0.0001207243     0.0000062804
   41  C  3 YY      0.0013583059    -0.0001149349    -0.0001306623     0.0016727405     0.0002045003
   42  C  3 ZZ      0.0016678515    -0.0001163617    -0.0003194412     0.0002272228     0.0002545237
   43  C  3 XY     -0.0000288730     0.0000986957     0.0000190988    -0.0005423537     0.0003458548
   44  C  3 XZ     -0.0002301610    -0.0001647190    -0.0000892137    -0.0001726188     0.0000664541
   45  C  3 YZ     -0.0003004062    -0.0000030414     0.0003648292     0.0006120806     0.0000033864
   46  C  4  S     -0.0228045627    -0.0006546264     0.0145925135    -0.0000711895    -0.0012559466
   47  C  4  S      0.0002817642     0.0001451187     0.0008123253     0.0009695283     0.0019334804
   48  C  4  S      0.0260436430    -0.0037361740    -0.0249571919    -0.0062866118    -0.0166742697
   49  C  4  X      0.0000153204     0.0002180217     0.0001326873     0.0000982456     0.0010282256
   50  C  4  Y     -0.0000306039     0.0001536254     0.0010793950     0.0001315811     0.0000189922
   51  C  4  Z     -0.0007099073    -0.0003145628    -0.0005307934    -0.0001560562     0.0000645334
   52  C  4  X      0.0038760060    -0.0004765799    -0.0017473462    -0.0017389391    -0.0023766936
   53  C  4  Y      0.0038446788    -0.0020654310    -0.0084628042    -0.0035091741    -0.0060992956
   54  C  4  Z      0.0087640242    -0.0019353057     0.0004251305    -0.0022472783    -0.0026593418
   55  C  4 XX     -0.0001057833     0.0002038168     0.0002061018     0.0002674782     0.0007315793
   56  C  4 YY      0.0000239016     0.0000589304     0.0017191620    -0.0000523949     0.0002301791
   57  C  4 ZZ     -0.0015745149    -0.0000006427     0.0004482668    -0.0000589024     0.0002152940
   58  C  4 XY     -0.0001257683    -0.0000282703    -0.0001030955     0.0000407693     0.0001303601
   59  C  4 XZ     -0.0007563891    -0.0000212358     0.0001732253    -0.0001187685    -0.0000106750
   60  C  4 YZ     -0.0001059340    -0.0000549422    -0.0009355344    -0.0002398581    -0.0000617688
   61  C  5  S      0.0010189616    -0.0029973626    -0.9891402379     0.0001197810     0.0011234619
   62  C  5  S     -0.0004768361     0.0001164267    -0.0444651504     0.0006044476    -0.0016898790
   63  C  5  S     -0.0046859817    -0.0073364060     0.0609682923     0.0008814925     0.0183577428
   64  C  5  X     -0.0001631177    -0.0004907754    -0.0015971697     0.0001667587    -0.0004208905
   65  C  5  Y      0.0000800305    -0.0003798246     0.0001096093    -0.0002438524    -0.0001196073
   66  C  5  Z      0.0002967936     0.0000986459    -0.0017267637    -0.0000661570    -0.0001169003
   67  C  5  X     -0.0001174351    -0.0025558488     0.0089860741     0.0000382240     0.0031749448
   68  C  5  Y      0.0001153333    -0.0012512448    -0.0039450552    -0.0005322440    -0.0029336482
   69  C  5  Z     -0.0007971044     0.0001779342     0.0118370754    -0.0017079573     0.0070580064
   70  C  5 XX     -0.0001413675    -0.0002914858     0.0000334695     0.0002966500    -0.0004068353
   71  C  5 YY      0.0000870424    -0.0001044065    -0.0011338348     0.0000990270    -0.0001027499
   72  C  5 ZZ      0.0004780183     0.0000259855    -0.0015533237    -0.0003600987    -0.0002491406
   73  C  5 XY     -0.0001078333    -0.0001000032    -0.0000463438    -0.0001256085    -0.0002408473
   74  C  5 XZ      0.0001439119     0.0001438872    -0.0005724384     0.0000485637     0.0000585698
   75  C  5 YZ     -0.0001607467     0.0000389901     0.0001714391    -0.0000638273    -0.0000678084
   76  C  6  S     -0.0251940680     0.0031884093     0.0318871414     0.0104876794     0.0002809227
   77  C  6  S     -0.0018942612    -0.0008265785    -0.0003448938    -0.0006861923    -0.0003280081
   78  C  6  S     -0.0051142057     0.0044061480    -0.0144831472    -0.0043053460    -0.0250618770
   79  C  6  X     -0.0002453139    -0.0003163111    -0.0008020931    -0.0000749445    -0.0004725648
   80  C  6  Y     -0.0000940623    -0.0001632176    -0.0003989762    -0.0002734574     0.0003467474
   81  C  6  Z      0.0000229273     0.0005201433    -0.0005640847     0.0008896097     0.0003683772
   82  C  6  X      0.0001096810    -0.0003169387     0.0035907060     0.0023718213    -0.0043064956
   83  C  6  Y      0.0015771220    -0.0029104137     0.0044781198    -0.0034972065     0.0110954725
   84  C  6  Z     -0.0025863186    -0.0005137335     0.0013140367    -0.0034839174    -0.0001570673
   85  C  6 XX     -0.0000988591    -0.0001911173     0.0000259302     0.0000862516    -0.0001159529
   86  C  6 YY      0.0004243394     0.0000646805     0.0004879710     0.0003703658    -0.0001019989
   87  C  6 ZZ     -0.0001903109    -0.0003216077     0.0009666404     0.0016582355    -0.0000502148
   88  C  6 XY      0.0000681561    -0.0002573891     0.0005794818     0.0000774068     0.0002906736
   89  C  6 XZ      0.0000169606    -0.0000879778     0.0003501790    -0.0003376012    -0.0001057269
   90  C  6 YZ     -0.0001942239     0.0001072071     0.0011746084    -0.0008315954    -0.0000685912
   91  C  7  S      0.0092569445     0.0007520835     0.0002229915    -0.9895630148     0.0020246909
   92  C  7  S      0.0006375046     0.0005867675     0.0013101202    -0.0436425255    -0.0000738648
   93  C  7  S      0.0256066966    -0.0104938054    -0.0064040549     0.0456236405    -0.0006216326
   94  C  7  X     -0.0001835369     0.0002342870    -0.0001006381    -0.0003936130    -0.0002004067
   95  C  7  Y      0.0007276651     0.0002756028     0.0000541031     0.0004659846     0.0004507690
   96  C  7  Z      0.0001267144    -0.0001114139    -0.0000074576     0.0011739199    -0.0001623717
   97  C  7  X      0.0023780308    -0.0028462518    -0.0001168961     0.0008618304     0.0015660208
   98  C  7  Y     -0.0070027348     0.0027417444     0.0038337590    -0.0011592949     0.0029381567
   99  C  7  Z     -0.0060938061     0.0031920917     0.0024562820    -0.0022439578    -0.0006695821
  100  C  7 XX     -0.0000522618     0.0001619198     0.0002071910    -0.0004673301    -0.0000675248
  101  C  7 YY     -0.0018359407     0.0000551199     0.0001194644    -0.0004295961    -0.0001806716
  102  C  7 ZZ     -0.0000445854    -0.0000019342    -0.0003328126    -0.0007429898     0.0000674986
  103  C  7 XY      0.0004248077     0.0000193498    -0.0000263233     0.0000218829    -0.0000755286
  104  C  7 XZ      0.0001435888    -0.0000594872     0.0001481351     0.0001065969     0.0000523935
  105  C  7 YZ     -0.0002915454    -0.0002207196    -0.0002928032    -0.0001236101    -0.0000812128
  106  C  8  S     -0.0062808977     0.9894444867    -0.0030768442     0.0006594897    -0.0008342007
  107  C  8  S     -0.0013089695     0.0486183048    -0.0006261336    -0.0002804099    -0.0007365145
  108  C  8  S      0.0174038951    -0.0360025518     0.0154646470    -0.0020980475     0.0276482113
  109  C  8  X     -0.0001044599     0.0000371855    -0.0004734596     0.0000194169    -0.0002308619
  110  C  8  Y     -0.0000425038    -0.0000558521    -0.0002087349    -0.0000178517    -0.0004793332
  111  C  8  Z      0.0000879380     0.0000829411     0.0000440534    -0.0001424799     0.0002842357
  112  C  8  X     -0.0147843839     0.0528643096    -0.0132709072     0.0008319141    -0.0252584990
  113  C  8  Y     -0.0114839100     0.0402097527    -0.0100732080     0.0011536158    -0.0176933036
  114  C  8  Z      0.0143291948    -0.0471198750     0.0114584574    -0.0002072561     0.0218880161
  115  C  8 XX     -0.0002479631     0.0020343151     0.0002498578    -0.0000110528     0.0000687667
  116  C  8 YY     -0.0001697281     0.0007575613     0.0002530446    -0.0000545340     0.0001366343
  117  C  8 ZZ     -0.0001080839     0.0016393372    -0.0000544746    -0.0000510656     0.0000433301
  118  C  8 XY     -0.0000019527     0.0023904936     0.0001878611     0.0000661875     0.0001627996
  119  C  8 XZ      0.0000120770    -0.0029520442    -0.0002194177    -0.0000268338    -0.0001202322
  120  C  8 YZ      0.0000127877    -0.0021968367    -0.0000363876    -0.0000003945    -0.0001119741
  121  N  9  S      0.0000056240     0.0005177321     0.0000100486     0.0000013357     0.0000183836
  122  N  9  S     -0.0005167665     0.0005227438    -0.0005520037    -0.0000143446    -0.0009446989
  123  N  9  S      0.0141881126    -0.0667650305     0.0121290195    -0.0002945035     0.0228920280
  124  N  9  X     -0.0000229880    -0.0012177475    -0.0001475455    -0.0000114277    -0.0001269124
  125  N  9  Y      0.0000056485    -0.0009463870    -0.0000647248    -0.0000362591    -0.0001208094
  126  N  9  Z     -0.0000262857     0.0010558016     0.0001140803    -0.0000395104     0.0001210044
  127  N  9  X     -0.0025905874     0.0147028743    -0.0021673959    -0.0000060146    -0.0037302113
  128  N  9  Y     -0.0018034137     0.0108331861    -0.0014185352    -0.0002100772    -0.0031797656
  129  N  9  Z      0.0019887052    -0.0134692514     0.0018746160    -0.0003039544     0.0035728813
  130  N  9 XX     -0.0000672287     0.0005228406    -0.0001113387     0.0000083202    -0.0002379380
  131  N  9 YY     -0.0001074945     0.0007991533    -0.0001554140     0.0000235688    -0.0001782803
  132  N  9 ZZ     -0.0001067797     0.0006346591    -0.0001766357    -0.0000371656    -0.0002039009
  133  N  9 XY      0.0000525231    -0.0005178675     0.0000081684     0.0000221255     0.0000459188
  134  N  9 XZ     -0.0000594385     0.0006293657     0.0000179197     0.0000210338    -0.0000145338
  135  N  9 YZ     -0.0000433380     0.0004689765     0.0000215582     0.0000030402    -0.0000425589
  136  C 10  S     -0.0007005597    -0.0008518189    -0.0011557125    -0.0020247198    -0.9894691575
  137  C 10  S     -0.0004379030    -0.0001606924    -0.0006045918    -0.0002932338    -0.0411544128
  138  C 10  S     -0.0060200564    -0.0006034864    -0.0060575828     0.0017628929     0.0036690267
  139  C 10  X      0.0002262454     0.0000255242     0.0001314289     0.0000658482     0.0000763435
  140  C 10  Y      0.0001262756    -0.0000760386    -0.0001268806    -0.0000358367    -0.0000777404
  141  C 10  Z     -0.0002019102     0.0000534027     0.0000881174    -0.0001506434     0.0000057768
  142  C 10  X      0.0010645712    -0.0031720926     0.0003752584    -0.0016773084     0.0160477650
  143  C 10  Y     -0.0078062580    -0.0019178543     0.0005292744    -0.0004345829    -0.0149308601
  144  C 10  Z      0.0002519228     0.0016365948    -0.0007478442     0.0018291518    -0.0016722191
  145  C 10 XX     -0.0001275315    -0.0001258691    -0.0000454950    -0.0000347345    -0.0020238778
  146  C 10 YY     -0.0000187566    -0.0001768039    -0.0001110919     0.0000220536    -0.0021012538
  147  C 10 ZZ     -0.0000874381    -0.0000712966    -0.0001117294    -0.0000546009     0.0005785248
  148  C 10 XY     -0.0000297667    -0.0000481215    -0.0001051735    -0.0000438307     0.0005321375
  149  C 10 XZ      0.0000016476     0.0000672896     0.0000116099    -0.0000358944     0.0009182886
  150  C 10 YZ     -0.0002432281     0.0000979361     0.0000219403     0.0000343190     0.0004945256
  151  C 11  S      0.0001716423    -0.0001628300    -0.0001458095     0.0000906205    -0.0152040105
  152  C 11  S      0.0001139327    -0.0000348705    -0.0001428393     0.0001032226     0.0002717565
  153  C 11  S      0.0032617228    -0.0013744276     0.0021005031     0.0014570286    -0.0144545912
  154  C 11  X     -0.0001546863     0.0002204057     0.0000104963    -0.0000648073    -0.0016489685
  155  C 11  Y      0.0001535597    -0.0002776189     0.0000171892     0.0000138097    -0.0003767441
  156  C 11  Z      0.0001512657     0.0000158694     0.0000196830     0.0000038094     0.0005812906
  157  C 11  X     -0.0004174022    -0.0058162840     0.0001058561    -0.0001649730    -0.0008615736
  158  C 11  Y     -0.0002444865     0.0033774565    -0.0011752513    -0.0008361505     0.0026254968
  159  C 11  Z     -0.0001406211     0.0007769762     0.0002701517    -0.0001198758    -0.0003692120
  160  C 11 XX      0.0001255979     0.0000032784     0.0000113814     0.0000645794     0.0019904959
  161  C 11 YY      0.0000119114    -0.0001507859    -0.0000227645     0.0000452290     0.0002016371
  162  C 11 ZZ      0.0000567589    -0.0000634585     0.0000051029    -0.0000028495     0.0002536732
  163  C 11 XY     -0.0001069886     0.0002364043     0.0000355381     0.0000144369     0.0004365654
  164  C 11 XZ     -0.0000071637    -0.0000472115    -0.0000390804     0.0000244712    -0.0007404207
  165  C 11 YZ      0.0000117148    -0.0000731760    -0.0000238013     0.0000299858    -0.0001471586
  166  C 12  S     -0.0003952966    -0.0001336414    -0.0001461531    -0.0001650011    -0.0198696830
  167  C 12  S     -0.0001261414    -0.0002105876    -0.0001271345    -0.0000350068    -0.0000351284
  168  C 12  S     -0.0077954955    -0.0010747430     0.0027979487    -0.0010001431    -0.0126702074
  169  C 12  X      0.0001602181    -0.0000056698     0.0000254614     0.0000266757     0.0002596379
  170  C 12  Y     -0.0002182102    -0.0000227996     0.0000064888     0.0000043440     0.0017636383
  171  C 12  Z     -0.0000702899     0.0000429192    -0.0000014327     0.0000140369    -0.0003804265
  172  C 12  X     -0.0040388571     0.0007985663     0.0006578307     0.0000978014    -0.0025076763
  173  C 12  Y     -0.0003195538    -0.0012622133     0.0011113287    -0.0012348573    -0.0000362324
  174  C 12  Z      0.0016461219    -0.0002503823    -0.0003001879    -0.0002733913     0.0004962684
  175  C 12 XX     -0.0001507046    -0.0000282803    -0.0000279755    -0.0000091194     0.0001473565
  176  C 12 YY     -0.0001686165    -0.0000000641     0.0000623669    -0.0000459163     0.0021490691
  177  C 12 ZZ     -0.0000526963    -0.0000515508    -0.0000277680     0.0000232566     0.0001727626
  178  C 12 XY      0.0001097944     0.0000379158     0.0000621014    -0.0000025244     0.0002799827
  179  C 12 XZ      0.0000279108    -0.0000209025     0.0000082346    -0.0000290498    -0.0000902018
  180  C 12 YZ      0.0000154609    -0.0000366143    -0.0000149175    -0.0000389664    -0.0005611916
  181  C 13  S     -0.0000039986     0.0000043196     0.0000033425    -0.0000421212    -0.0012823121
  182  C 13  S     -0.0001353787    -0.0000417785     0.0000382754    -0.0000468961     0.0005855303
  183  C 13  S      0.0057845296     0.0010902429    -0.0014444660    -0.0004039663     0.0022698534
  184  C 13  X     -0.0000670103     0.0000137957    -0.0000050620    -0.0000074991     0.0001960246
  185  C 13  Y      0.0000407388    -0.0000143160     0.0000059118    -0.0000030123     0.0000033848
  186  C 13  Z      0.0000229921    -0.0000137442    -0.0000126998     0.0000116813    -0.0000625216
  187  C 13  X     -0.0008681597     0.0012924126    -0.0004195834     0.0004169930    -0.0030464969
  188  C 13  Y      0.0027071518     0.0001022217    -0.0006542257     0.0000385889    -0.0014673974
  189  C 13  Z     -0.0004057869    -0.0002544594     0.0002607873     0.0000036919     0.0012748840
  190  C 13 XX      0.0000455053     0.0000173395     0.0000109685    -0.0000155183    -0.0001775407
  191  C 13 YY      0.0000491766    -0.0000041790     0.0000108394     0.0000027921    -0.0002551271
  192  C 13 ZZ     -0.0000443734    -0.0000208740     0.0000085477    -0.0000031279     0.0001536285
  193  C 13 XY     -0.0000965717     0.0000060601    -0.0000082529    -0.0000042520     0.0000988505
  194  C 13 XZ      0.0000054640    -0.0000204225     0.0000080995    -0.0000115549     0.0000985905
  195  C 13 YZ      0.0000019764     0.0000045032     0.0000056460     0.0000064615     0.0000804884
  196  C 14  S     -0.0000009116     0.0000714348    -0.0000110641    -0.0000286504     0.0005516645
  197  C 14  S      0.0000596260     0.0001261742    -0.0000129230    -0.0000365303     0.0005761376
  198  C 14  S     -0.0020101528    -0.0014633388     0.0015107898     0.0001400365     0.0039215476
  199  C 14  X      0.0000230362    -0.0000283671    -0.0000010079     0.0000169678    -0.0002125109
  200  C 14  Y      0.0000532309    -0.0000247873     0.0000048891    -0.0000002427     0.0001954427
  201  C 14  Z     -0.0000282587     0.0000206048     0.0000015001     0.0000112348     0.0000296178
  202  C 14  X      0.0006058362     0.0016875239    -0.0005728073    -0.0000622972     0.0001568406
  203  C 14  Y     -0.0009330472     0.0003063210     0.0002653327     0.0002244409    -0.0000586848
  204  C 14  Z     -0.0000067108    -0.0006605620     0.0001213008    -0.0001135239    -0.0000919214
  205  C 14 XX     -0.0000068060     0.0000048947     0.0000036322    -0.0000043678     0.0001405912
  206  C 14 YY      0.0000060690     0.0000160306     0.0000008995    -0.0000033378     0.0001375322
  207  C 14 ZZ      0.0000331770     0.0000068794     0.0000025448    -0.0000101043     0.0002308407
  208  C 14 XY     -0.0000049442    -0.0000095648     0.0000056095     0.0000022303     0.0000693460
  209  C 14 XZ     -0.0000006393     0.0000062116    -0.0000024020     0.0000042355     0.0000226862
  210  C 14 YZ     -0.0000051984    -0.0000048997    -0.0000023191    -0.0000037498     0.0000008959
  211  C 15  S     -0.0000451477     0.0002079362    -0.0000303322    -0.0000100658    -0.0009528704
  212  C 15  S      0.0000910195     0.0000341274     0.0000079401     0.0000099807     0.0005845707
  213  C 15  S     -0.0001661063     0.0060368525    -0.0018400422    -0.0010469898     0.0031744915
  214  C 15  X      0.0000198040    -0.0000755264    -0.0000042737     0.0000148735     0.0000128945
  215  C 15  Y     -0.0000716825     0.0000593527    -0.0000046184    -0.0000043806    -0.0001895197
  216  C 15  Z     -0.0000365029    -0.0000124612    -0.0000152591     0.0000109002     0.0000277893
  217  C 15  X      0.0006030205    -0.0026528354     0.0008440423     0.0004109593     0.0009980459
  218  C 15  Y     -0.0005778005     0.0029039719    -0.0000798024    -0.0000675237     0.0036969297
  219  C 15  Z      0.0001885825     0.0003815679    -0.0002017975    -0.0000421410    -0.0009467823
  220  C 15 XX     -0.0000575729     0.0000969428    -0.0000037249    -0.0000116006    -0.0002672271
  221  C 15 YY      0.0000015638     0.0000762519     0.0000008432    -0.0000051662    -0.0001687075
  222  C 15 ZZ      0.0000483059    -0.0000470270     0.0000139162     0.0000008667     0.0001396835
  223  C 15 XY      0.0000490521    -0.0001142028    -0.0000030445     0.0000183294     0.0000892641
  224  C 15 XZ     -0.0000075259    -0.0000396501     0.0000012180     0.0000009272     0.0001290420
  225  C 15 YZ      0.0000034872     0.0000044133    -0.0000008931     0.0000061699     0.0000542259
  226  H 16  S     -0.0026599051     0.0003182612    -0.0001346049     0.0006317769     0.0009300398
  227  H 16  S      0.0071492992     0.0008643795    -0.0010215418     0.0020469292     0.0014470906
  228  H 17  S      0.0000384285    -0.0002570084    -0.0000179602    -0.0003689625    -0.0001117010
  229  H 17  S     -0.0005568063    -0.0005006691     0.0006619039    -0.0009687584    -0.0006221567
  230  H 18  S      0.0000226815     0.0000996396     0.0030752024    -0.0003126939     0.0004425834
  231  H 18  S      0.0005815618     0.0010630611    -0.0069012072    -0.0007207815     0.0005002409
  232  H 19  S     -0.0000198220    -0.0003115066    -0.0000052055     0.0007087026    -0.0004265512
  233  H 19  S      0.0001095504     0.0005234309     0.0005009511     0.0020202396    -0.0010799715
  234  H 20  S     -0.0004795146    -0.0001991937     0.0005545210     0.0010251344     0.0003229313
  235  H 20  S     -0.0004799535    -0.0002684909     0.0002485064    -0.0086936360     0.0006180791
  236  H 21  S     -0.0005049547     0.0006566353    -0.0000488058     0.0009783295    -0.0003541380
  237  H 21  S     -0.0000833626    -0.0000614841    -0.0004135367    -0.0088254481    -0.0004729950
  238  H 22  S      0.0000138606    -0.0001617839    -0.0000025537     0.0000475726    -0.0000572175
  239  H 22  S     -0.0005071754    -0.0000754704     0.0002446347     0.0002872990     0.0020012246
  240  H 23  S     -0.0002449134     0.0000923691     0.0000042888     0.0000240357     0.0000522442
  241  H 23  S     -0.0012313324     0.0003049643     0.0001456185    -0.0001815461     0.0009924339
  242  H 24  S      0.0001239684     0.0000130083    -0.0000532442     0.0000281249    -0.0005200108
  243  H 24  S      0.0002505262     0.0000351710    -0.0001045611     0.0001037575    -0.0013070902
  244  H 25  S     -0.0000833680    -0.0001087386     0.0000310448     0.0000262159    -0.0002420265
  245  H 25  S     -0.0001617668    -0.0001305226     0.0000247673     0.0000473239    -0.0006026502
  246  H 26  S     -0.0000427410     0.0000330831    -0.0000461652    -0.0000047498    -0.0005224154
  247  H 26  S     -0.0001026906    -0.0000230039    -0.0000854487    -0.0000204511    -0.0014401892

                         11               12               13               14               15
                  -10.5828613270   -10.5819995270   -10.5790199970   -10.5772690554   -10.5770159055
    1  C  1  S     -0.0001450278    -0.0000997061    -0.0002356619    -0.0000050368    -0.0001437422
    2  C  1  S     -0.0000318549    -0.0000179886     0.0002984711    -0.0000465106    -0.0000360652
    3  C  1  S     -0.0102595059     0.0119055945    -0.0007244930     0.0049680650    -0.0106246531
    4  C  1  X      0.0006348762    -0.0000936722     0.0002929008     0.0000740884     0.0000098955
    5  C  1  Y     -0.0000681118    -0.0001951662    -0.0001970404     0.0000489057    -0.0004266241
    6  C  1  Z     -0.0002487149     0.0000989065    -0.0000183936    -0.0000195546     0.0000536281
    7  C  1  X     -0.0184072085     0.0036350492    -0.0031142265    -0.0002039980    -0.0049393816
    8  C  1  Y      0.0034947519     0.0008747420     0.0078920556    -0.0035712888     0.0185596452
    9  C  1  Z      0.0084248615    -0.0028302842    -0.0008233779     0.0009783036    -0.0027711879
   10  C  1 XX     -0.0002041086    -0.0000089751     0.0001535193    -0.0000801642     0.0002821641
   11  C  1 YY      0.0003206471    -0.0000476912    -0.0000501090     0.0000187489     0.0000592584
   12  C  1 ZZ      0.0000627029     0.0000304162     0.0001164833     0.0000042230     0.0000078143
   13  C  1 XY      0.0000577274     0.0000156490     0.0000514243    -0.0000272866     0.0000353536
   14  C  1 XZ     -0.0000715585     0.0000581999    -0.0000263164     0.0000141666    -0.0000823067
   15  C  1 YZ     -0.0000369488    -0.0000470139    -0.0000097237     0.0000030247    -0.0000823581
   16  C  2  S     -0.0000551003     0.0000262481     0.0000340424    -0.0000558606     0.0002153771
   17  C  2  S     -0.0000623949     0.0002542463    -0.0000990368     0.0000575888     0.0000361174
   18  C  2  S      0.0107177592    -0.0043486497     0.0023701437     0.0020697742    -0.0056228725
   19  C  2  X     -0.0001729058     0.0000160017    -0.0001072289     0.0000940219    -0.0003938274
   20  C  2  Y     -0.0000981507     0.0000172340     0.0000518985    -0.0000698803     0.0001968491
   21  C  2  Z      0.0000815458     0.0000209519     0.0000768116     0.0000043988     0.0000571015
   22  C  2  X      0.0087197614     0.0002557449     0.0050368162    -0.0004106722     0.0068416017
   23  C  2  Y      0.0004306375     0.0035476946     0.0046460054    -0.0003266115     0.0072381972
   24  C  2  Z     -0.0055111145    -0.0014160334    -0.0054653698     0.0002975077    -0.0071045613
   25  C  2 XX      0.0000195001     0.0000436389     0.0000612420     0.0000330922    -0.0000241623
   26  C  2 YY      0.0000456347    -0.0000714266    -0.0000780598     0.0000235800    -0.0001541636
   27  C  2 ZZ     -0.0000281364     0.0000683718    -0.0000120208     0.0000276997    -0.0000382447
   28  C  2 XY     -0.0001555437     0.0000638075     0.0000276142    -0.0000264857     0.0001126273
   29  C  2 XZ      0.0000564761    -0.0000286974    -0.0000507060     0.0000053676    -0.0000169195
   30  C  2 YZ     -0.0000066205     0.0000359977     0.0000208318    -0.0000034526     0.0000824793
   31  C  3  S      0.0003209915    -0.0001748506     0.0000091389     0.0000420665    -0.0001912547
   32  C  3  S     -0.0002370155     0.0000100584    -0.0000637432    -0.0000284448     0.0001388416
   33  C  3  S     -0.0142968734     0.0036772921    -0.0009890526    -0.0011892627    -0.0004138072
   34  C  3  X     -0.0004126592     0.0001341644    -0.0000416365    -0.0000626589     0.0001167674
   35  C  3  Y      0.0000643028    -0.0001229299    -0.0000495025    -0.0000192823    -0.0000483497
   36  C  3  Z      0.0001650845    -0.0000604829     0.0000549221    -0.0000133225     0.0000543241
   37  C  3  X     -0.0017448222    -0.0006582062     0.0003509992    -0.0007634221     0.0016634384
   38  C  3  Y     -0.0024956562     0.0011923354    -0.0011833102     0.0009840154    -0.0038981018
   39  C  3  Z      0.0062579735    -0.0012191361     0.0004645171     0.0007911474    -0.0001306811
   40  C  3 XX     -0.0000657588    -0.0000020708    -0.0000055538    -0.0000292726     0.0001124924
   41  C  3 YY     -0.0000628397     0.0000670024    -0.0000024459     0.0000235432    -0.0000071523
   42  C  3 ZZ     -0.0002445057     0.0000431876    -0.0000395962    -0.0000321750     0.0000283253
   43  C  3 XY     -0.0000155583    -0.0000657778    -0.0000823937     0.0000334616    -0.0001956770
   44  C  3 XZ      0.0000987523     0.0000165723     0.0000200685     0.0000156526    -0.0000060280
   45  C  3 YZ     -0.0000164188     0.0000490540     0.0000340725    -0.0000168560     0.0001068988
   46  C  4  S      0.0003501535    -0.0001844825     0.0000030639     0.0000240827    -0.0001037773
   47  C  4  S     -0.0008080732     0.0004061784    -0.0001088106     0.0000167410    -0.0001622242
   48  C  4  S      0.0076156671    -0.0042263945     0.0014505266    -0.0000712267     0.0024283203
   49  C  4  X     -0.0004437238     0.0001572997    -0.0000315199    -0.0000564422     0.0001082523
   50  C  4  Y     -0.0000283806    -0.0000173015    -0.0000284695     0.0000012706    -0.0000819085
   51  C  4  Z      0.0000930485    -0.0000192963    -0.0000082284     0.0000274905    -0.0000293469
   52  C  4  X      0.0008330115    -0.0012089146     0.0002463254    -0.0002765174     0.0008297298
   53  C  4  Y      0.0024911509    -0.0013443659     0.0004740645     0.0002186971     0.0004079103
   54  C  4  Z      0.0011273130    -0.0004764971     0.0001104542     0.0000335010     0.0002856310
   55  C  4 XX     -0.0003629573     0.0000685849    -0.0000249687    -0.0000634143     0.0001146119
   56  C  4 YY     -0.0000985686     0.0000615356     0.0000019487     0.0000164024    -0.0000204574
   57  C  4 ZZ     -0.0000369428     0.0000355095    -0.0000120788     0.0000254681    -0.0000600236
   58  C  4 XY      0.0000198689    -0.0000669508    -0.0000543051     0.0000294061    -0.0001454260
   59  C  4 XZ     -0.0000490657     0.0000043170     0.0000029057    -0.0000047274     0.0000168581
   60  C  4 YZ      0.0000115979    -0.0000349954    -0.0000021989    -0.0000166824     0.0000137919
   61  C  5  S     -0.0001071534     0.0000636119    -0.0000525452     0.0000262365    -0.0001262970
   62  C  5  S      0.0004271509    -0.0000940977     0.0002635742     0.0000226313     0.0002258837
   63  C  5  S     -0.0063010215     0.0023476132    -0.0016770780    -0.0007833502    -0.0004485027
   64  C  5  X      0.0000399601     0.0000207186     0.0000692254    -0.0000291603     0.0001811435
   65  C  5  Y      0.0000971691    -0.0000409019     0.0000216433    -0.0000097453     0.0000658259
   66  C  5  Z      0.0000274386    -0.0000010738     0.0000422034    -0.0000009032     0.0000324917
   67  C  5  X     -0.0009275164     0.0005334654    -0.0003463108    -0.0001297026     0.0000148558
   68  C  5  Y      0.0009585846    -0.0006373400     0.0003940847     0.0000249462     0.0003681777
   69  C  5  Z     -0.0020078772     0.0005057190    -0.0006696022    -0.0002128687    -0.0006373012
   70  C  5 XX      0.0000829910     0.0000045402     0.0000517050    -0.0000139589     0.0001203733
   71  C  5 YY     -0.0000209911     0.0000004131     0.0000300335    -0.0000093636     0.0000261729
   72  C  5 ZZ      0.0000628075    -0.0000216012     0.0000464120     0.0000033244     0.0000282955
   73  C  5 XY      0.0000661187    -0.0000204490     0.0000169502    -0.0000065908     0.0000275187
   74  C  5 XZ     -0.0000645280     0.0000432108     0.0000195399    -0.0000009229     0.0000081641
   75  C  5 YZ      0.0000236161    -0.0000140017     0.0000097811     0.0000033554     0.0000047313
   76  C  6  S     -0.0000872571     0.0000388667    -0.0000645457     0.0000247225    -0.0000907617
   77  C  6  S      0.0002191544    -0.0001005544     0.0002184866    -0.0000589696     0.0002547949
   78  C  6  S      0.0046009074     0.0011425248     0.0024694534     0.0001448073     0.0038931394
   79  C  6  X      0.0000879152     0.0000386342     0.0000792603    -0.0000222528     0.0001411761
   80  C  6  Y     -0.0000960604     0.0000171443    -0.0000717943     0.0000159996    -0.0001183722
   81  C  6  Z     -0.0000485510     0.0000047191    -0.0000682038     0.0000180626    -0.0001260355
   82  C  6  X      0.0009978931    -0.0001824154     0.0003243528    -0.0002544969     0.0011597493
   83  C  6  Y     -0.0016448539    -0.0009455119    -0.0013614100    -0.0003187382    -0.0014255254
   84  C  6  Z     -0.0014925347     0.0008987689     0.0005684427     0.0000521777     0.0004531695
   85  C  6 XX      0.0000447776    -0.0000268385     0.0000261014    -0.0000288879     0.0000887417
   86  C  6 YY      0.0000618771    -0.0000202288     0.0000299762    -0.0000016348     0.0000321208
   87  C  6 ZZ      0.0000168518    -0.0000090294     0.0000280408    -0.0000135269     0.0000528615
   88  C  6 XY     -0.0000024751    -0.0000316680    -0.0000472030     0.0000123386    -0.0000980328
   89  C  6 XZ      0.0000003597     0.0000222735     0.0000401521     0.0000097415     0.0000176862
   90  C  6 YZ      0.0000398337    -0.0000113869    -0.0000062782    -0.0000017793     0.0000091213
   91  C  7  S     -0.0001251306     0.0000186239     0.0000060600    -0.0000530443     0.0001056487
   92  C  7  S      0.0000013923     0.0001163562     0.0000099917     0.0000847272    -0.0001170937
   93  C  7  S      0.0025446980    -0.0030173334    -0.0003038788    -0.0012651107     0.0021379419
   94  C  7  X      0.0000463137    -0.0000306191     0.0000107324     0.0000031427     0.0000062235
   95  C  7  Y     -0.0001264903     0.0000333391    -0.0000252180    -0.0000057978    -0.0000354348
   96  C  7  Z     -0.0000019431     0.0000179880     0.0000243555     0.0000009223     0.0000300379
   97  C  7  X     -0.0001999987     0.0001731962    -0.0001345117    -0.0000284788    -0.0001103959
   98  C  7  Y     -0.0004489689     0.0004988202    -0.0004287074     0.0004417915    -0.0014764732
   99  C  7  Z     -0.0011315436     0.0009870762     0.0002177736     0.0001607921    -0.0000566860
  100  C  7 XX      0.0000061310     0.0000139902     0.0000009125     0.0000115365    -0.0000123602
  101  C  7 YY      0.0000347163    -0.0000320122    -0.0000011723    -0.0000025952    -0.0000006452
  102  C  7 ZZ      0.0000401347    -0.0000088726    -0.0000149602     0.0000187343    -0.0000530929
  103  C  7 XY      0.0000158714     0.0000102721     0.0000256010     0.0000022181     0.0000251995
  104  C  7 XZ     -0.0000046093     0.0000135149    -0.0000147451     0.0000032658    -0.0000161922
  105  C  7 YZ      0.0000560189    -0.0000249973     0.0000123541    -0.0000022294     0.0000227726
  106  C  8  S      0.0000903248    -0.0000664388    -0.0002048612    -0.0000688574     0.0001610382
  107  C  8  S      0.0000564610     0.0001307293     0.0003491361     0.0000737086     0.0002447195
  108  C  8  S     -0.0067588248    -0.0005339890    -0.0067912445     0.0000240141    -0.0056522765
  109  C  8  X      0.0000204370     0.0000212981     0.0001164359    -0.0000179251     0.0001703750
  110  C  8  Y      0.0001907384    -0.0000500887    -0.0000863540    -0.0000354813     0.0002256046
  111  C  8  Z     -0.0000772994     0.0000020623     0.0000120427     0.0000138902    -0.0000518168
  112  C  8  X      0.0054740818     0.0011801038     0.0041887912     0.0004187886     0.0043336189
  113  C  8  Y      0.0042639567     0.0004157349     0.0036507729     0.0003290348     0.0026128388
  114  C  8  Z     -0.0051171907    -0.0009011945    -0.0040720300    -0.0003043244    -0.0043403727
  115  C  8 XX      0.0000354919    -0.0000147246    -0.0000073720     0.0000139032    -0.0000346238
  116  C  8 YY     -0.0000422567     0.0000372277     0.0000344109     0.0000393849    -0.0000793844
  117  C  8 ZZ     -0.0000830054     0.0000431182     0.0000673315     0.0000280656    -0.0000184908
  118  C  8 XY     -0.0000853331     0.0000300590    -0.0000173752    -0.0000019443     0.0000301691
  119  C  8 XZ     -0.0000420570     0.0000375739     0.0000704815     0.0000086994    -0.0000173987
  120  C  8 YZ      0.0000158094    -0.0000016618     0.0000587411    -0.0000163379     0.0001045101
  121  N  9  S     -0.0000051407    -0.0000013693    -0.0000014553     0.0000006588    -0.0000137153
  122  N  9  S      0.0002365103     0.0000550560     0.0000919510    -0.0000062492     0.0004251013
  123  N  9  S     -0.0052476105    -0.0011213682    -0.0033016692    -0.0004123724    -0.0049243898
  124  N  9  X      0.0000117560     0.0000036978     0.0000097340     0.0000186313    -0.0000983070
  125  N  9  Y      0.0000217409     0.0000118349     0.0000112133    -0.0000254683     0.0001753577
  126  N  9  Z     -0.0000284854    -0.0000010578    -0.0000110725     0.0000064813    -0.0000633405
  127  N  9  X      0.0008207157     0.0001777266     0.0005462611     0.0001545757     0.0003364433
  128  N  9  Y      0.0007300188     0.0002315718     0.0002955851    -0.0000415688     0.0014080697
  129  N  9  Z     -0.0008079175    -0.0001741147    -0.0004255784    -0.0000646131    -0.0008102884
  130  N  9 XX      0.0000669452     0.0000098511     0.0000027302    -0.0000185987     0.0001805249
  131  N  9 YY      0.0000423570     0.0000117268     0.0000208682     0.0000002230     0.0000920553
  132  N  9 ZZ      0.0000610195     0.0000100697     0.0000234138    -0.0000154836     0.0001843692
  133  N  9 XY     -0.0000058040    -0.0000093857     0.0000125643    -0.0000046762    -0.0000118799
  134  N  9 XZ     -0.0000010009     0.0000065637    -0.0000006492     0.0000060086     0.0000038450
  135  N  9 YZ      0.0000234281     0.0000035041    -0.0000088382    -0.0000105586     0.0001015844
  136  C 10  S     -0.0182091574     0.0084560758    -0.0035812879     0.0043755967    -0.0143953716
  137  C 10  S     -0.0018329459     0.0006243080    -0.0006960473     0.0001854418    -0.0016385512
  138  C 10  S      0.0227704158    -0.0161616457     0.0017783844    -0.0077654853     0.0244810674
  139  C 10  X     -0.0000520941    -0.0003231280    -0.0000108521     0.0000950749    -0.0011536753
  140  C 10  Y      0.0008965891    -0.0007232767     0.0003334688     0.0001895237    -0.0002735976
  141  C 10  Z     -0.0001662068     0.0002355110    -0.0000648624    -0.0000613024     0.0003793550
  142  C 10  X      0.0035922225     0.0024075839    -0.0097730772     0.0053908776    -0.0196057073
  143  C 10  Y      0.0222939325    -0.0046595642    -0.0047930375     0.0012671989    -0.0014003650
  144  C 10  Z     -0.0058965901     0.0005053060     0.0040826547    -0.0019597722     0.0066159123
  145  C 10 XX      0.0000414965     0.0002757283    -0.0000771852     0.0003256528    -0.0020200363
  146  C 10 YY     -0.0017351117     0.0013069709     0.0001860335    -0.0001198386    -0.0002924906
  147  C 10 ZZ     -0.0001626351     0.0001227699    -0.0000396001    -0.0000342941    -0.0002975031
  148  C 10 XY     -0.0006131930     0.0002610766    -0.0002141296     0.0000968774    -0.0007647030
  149  C 10 XZ      0.0001372316    -0.0001655045     0.0000528787    -0.0001504796     0.0007855251
  150  C 10 YZ      0.0005215517    -0.0003440578     0.0000274906    -0.0000251681     0.0003018863
  151  C 11  S     -0.0023291605    -0.0017444699     0.1733159516    -0.2378300513     0.9448260162
  152  C 11  S     -0.0007720218    -0.0003258293     0.0058281855    -0.0100793509     0.0396356673
  153  C 11  S     -0.0144897821     0.0020005496     0.0135364688    -0.0024995354    -0.0223556256
  154  C 11  X     -0.0000364287     0.0001399131    -0.0013615415     0.0006262444    -0.0002309430
  155  C 11  Y     -0.0000371584     0.0001775414     0.0011132179    -0.0001075075    -0.0011777921
  156  C 11  Z     -0.0000022750    -0.0000658985     0.0002129337    -0.0001604156     0.0003035365
  157  C 11  X      0.0086716969    -0.0037609431    -0.0058520226    -0.0020167161    -0.0059510073
  158  C 11  Y     -0.0037741167     0.0013912837    -0.0017897523     0.0012468242    -0.0029356950
  159  C 11  Z     -0.0015869497     0.0007091396     0.0018685611     0.0003777513     0.0021297703
  160  C 11 XX     -0.0001234179    -0.0002248246    -0.0008217378    -0.0000050519     0.0021071750
  161  C 11 YY      0.0002067453    -0.0001758972    -0.0008301682     0.0002029283     0.0010666257
  162  C 11 ZZ     -0.0000791382    -0.0000954696    -0.0001689411     0.0002250252    -0.0008446872
  163  C 11 XY      0.0001916186    -0.0000170662     0.0010052783    -0.0001564091    -0.0006269107
  164  C 11 XZ     -0.0000529610     0.0000662913     0.0000285486     0.0001191699    -0.0009622166
  165  C 11 YZ     -0.0001414915     0.0000361270    -0.0001454725     0.0000563218    -0.0002936993
  166  C 12  S      0.8717646989    -0.4681070876     0.0069896866     0.0023985754     0.0003435353
  167  C 12  S      0.0355703536    -0.0207923264    -0.0003410757    -0.0000296926    -0.0004228746
  168  C 12  S     -0.0077365707     0.0249787755    -0.0089351530    -0.0020855808    -0.0116293184
  169  C 12  X      0.0000738960    -0.0016810000    -0.0000265580     0.0002261801     0.0002032912
  170  C 12  Y      0.0012035623     0.0008151661    -0.0001841548    -0.0003858422     0.0000567167
  171  C 12  Z     -0.0002864657     0.0003297478     0.0000374639    -0.0000023104    -0.0000645170
  172  C 12  X      0.0018516716     0.0005681878     0.0012550310    -0.0017932670     0.0040522036
  173  C 12  Y      0.0071648415     0.0013024539    -0.0019327048     0.0060776163    -0.0071472426
  174  C 12  Z     -0.0015904792    -0.0004941571    -0.0000508713    -0.0005617168     0.0000252318
  175  C 12 XX      0.0001423040    -0.0013209656     0.0000399902     0.0002719755     0.0002753742
  176  C 12 YY      0.0011474104    -0.0019162021    -0.0001636109     0.0003589523     0.0001426679
  177  C 12 ZZ     -0.0008603404     0.0004535274    -0.0001182478     0.0000179463     0.0000062545
  178  C 12 XY      0.0000648446     0.0012273292     0.0000776659    -0.0002243731     0.0001722099
  179  C 12 XZ     -0.0003912048     0.0003906026    -0.0000867299    -0.0000440053    -0.0001641687
  180  C 12 YZ     -0.0004787654     0.0001887000    -0.0000273337    -0.0000074835    -0.0001128052
  181  C 13  S      0.4671631812     0.8696609422    -0.0229284224    -0.0667127478    -0.0098668365
  182  C 13  S      0.0179096418     0.0362159817    -0.0019080295    -0.0037984855    -0.0014834862
  183  C 13  S     -0.0066888883    -0.0339194217     0.0006339627     0.0194779933     0.0022116859
  184  C 13  X      0.0013809037    -0.0006666720    -0.0001131324    -0.0016988244    -0.0005141115
  185  C 13  Y     -0.0008353832     0.0016180385    -0.0002039288    -0.0005514310    -0.0003591430
  186  C 13  Z     -0.0002386998    -0.0001143092     0.0000728579     0.0006050512     0.0002196210
  187  C 13  X     -0.0017435416    -0.0015357431    -0.0021092591    -0.0009169850     0.0026319447
  188  C 13  Y     -0.0024413289    -0.0030344559     0.0026652023     0.0015070187     0.0016103482
  189  C 13  Z      0.0008554269     0.0010482099     0.0001229098    -0.0000631630    -0.0010240544
  190  C 13 XX     -0.0005452702     0.0018564561    -0.0001402907    -0.0018946086    -0.0006583354
  191  C 13 YY     -0.0006241529     0.0010507094     0.0000908907    -0.0003748393    -0.0001749358
  192  C 13 ZZ     -0.0004624780    -0.0008022103    -0.0000702297    -0.0000451986    -0.0002830527
  193  C 13 XY      0.0007810031    -0.0009386362    -0.0000462604    -0.0003582864    -0.0001076658
  194  C 13 XZ     -0.0001381184    -0.0007947986     0.0000334287     0.0007733190     0.0001567368
  195  C 13 YZ     -0.0002159401    -0.0001886431    -0.0000224051     0.0002274383     0.0000173763
  196  C 14  S      0.0300754092     0.0636979990     0.1915543160     0.9468664927     0.2034771478
  197  C 14  S      0.0001057544     0.0016178184     0.0064400837     0.0392359193     0.0081762906
  198  C 14  S      0.0038275373     0.0137990338     0.0077489695    -0.0356199909    -0.0128058633
  199  C 14  X      0.0006237548     0.0016157262    -0.0004476537    -0.0009183774     0.0001117567
  200  C 14  Y     -0.0000036110     0.0005348100    -0.0016271831     0.0009270627     0.0007951625
  201  C 14  Z     -0.0001899610    -0.0005707047     0.0004492718     0.0000875470    -0.0001769330
  202  C 14  X     -0.0006200953    -0.0008169861    -0.0006920833     0.0035525294    -0.0007486034
  203  C 14  Y      0.0019000706     0.0000853520     0.0004686567    -0.0030336944    -0.0005522484
  204  C 14  Z     -0.0001044126     0.0001961937     0.0000697701    -0.0004280860     0.0002762729
  205  C 14 XX     -0.0004956351    -0.0016273985    -0.0001091386     0.0010425329     0.0003944766
  206  C 14 YY     -0.0000707459    -0.0004093462    -0.0015532807     0.0012937097     0.0009916344
  207  C 14 ZZ     -0.0001456327    -0.0002011179    -0.0002779657    -0.0007789486    -0.0001985063
  208  C 14 XY     -0.0002255636    -0.0005260823    -0.0003638730     0.0005458226     0.0002351497
  209  C 14 XZ      0.0001755303     0.0006514496     0.0000390537    -0.0008332444    -0.0002877761
  210  C 14 YZ      0.0000638327     0.0002436745     0.0004035958    -0.0006933386    -0.0003666581
  211  C 15  S     -0.0008100562     0.0119063678     0.9551007864    -0.1484151236    -0.2127035833
  212  C 15  S     -0.0011639174     0.0003928588     0.0386350500    -0.0071135849    -0.0102652441
  213  C 15  S     -0.0030653980    -0.0014533549    -0.0274028233     0.0190478026     0.0196653758
  214  C 15  X      0.0002357067    -0.0000712908    -0.0006262053     0.0001800789     0.0017909599
  215  C 15  Y      0.0000439005    -0.0001647964    -0.0001924666     0.0021713409    -0.0009552615
  216  C 15  Z     -0.0000724209     0.0000520772     0.0002257966    -0.0004746712    -0.0003419954
  217  C 15  X     -0.0022912204    -0.0010917313     0.0031212074    -0.0026063322     0.0000664026
  218  C 15  Y     -0.0011967488     0.0035961596     0.0026277083    -0.0000707543     0.0009352428
  219  C 15  Z      0.0008063003    -0.0003344457    -0.0013368001     0.0007643907    -0.0001423048
  220  C 15 XX      0.0000107286     0.0001910383     0.0003217144    -0.0000768040    -0.0013038360
  221  C 15 YY     -0.0000834178     0.0002769537     0.0009235430    -0.0018702195    -0.0020082278
  222  C 15 ZZ     -0.0002394028     0.0000951188    -0.0009528047     0.0000588396     0.0001642940
  223  C 15 XY     -0.0000088999    -0.0000135675    -0.0003221972    -0.0004751755     0.0011723887
  224  C 15 XZ     -0.0000860430    -0.0000371035    -0.0004342606     0.0001879991     0.0003021061
  225  C 15 YZ     -0.0000427860    -0.0000365849    -0.0003585527     0.0006029089     0.0001704778
  226  H 16  S     -0.0002151656     0.0002151148    -0.0001025508     0.0000650836    -0.0002577078
  227  H 16  S     -0.0012180156     0.0000616869    -0.0002682358     0.0000987627    -0.0009362839
  228  H 17  S      0.0000624560     0.0000951802     0.0000177881     0.0000160685     0.0000806267
  229  H 17  S     -0.0002423173    -0.0002450502     0.0000219642     0.0000466082    -0.0001686838
  230  H 18  S     -0.0000483536    -0.0000213216    -0.0000745223     0.0000021809    -0.0001050701
  231  H 18  S     -0.0000673157     0.0000123310    -0.0000419064     0.0000174281    -0.0001993986
  232  H 19  S     -0.0000089750     0.0000977692     0.0000939957     0.0000445023     0.0000058946
  233  H 19  S      0.0000075567     0.0002149238     0.0002070937     0.0000767830     0.0001303158
  234  H 20  S     -0.0001176345     0.0001514181    -0.0000192225     0.0000564580    -0.0001317664
  235  H 20  S     -0.0002175146     0.0002419623    -0.0000158133     0.0000763137    -0.0001599872
  236  H 21  S      0.0000606078    -0.0000187223     0.0000323976     0.0000325437    -0.0000262886
  237  H 21  S      0.0002261511    -0.0000268804     0.0000529230     0.0000637514    -0.0000062590
  238  H 22  S      0.0007580954    -0.0000984051    -0.0005177497     0.0009216464    -0.0020630233
  239  H 22  S      0.0022908253    -0.0005252327     0.0006195919    -0.0010847139     0.0098979787
  240  H 23  S     -0.0021528539     0.0009382421     0.0004088223     0.0001554478     0.0006730284
  241  H 23  S      0.0067016232    -0.0048460221     0.0013712296     0.0005186357     0.0021149921
  242  H 24  S     -0.0016631654    -0.0024068521     0.0005205128    -0.0001980232     0.0003535567
  243  H 24  S      0.0015111921     0.0066673856     0.0004829483    -0.0025415681     0.0004188317
  244  H 25  S      0.0001783350    -0.0005782410    -0.0006974800    -0.0027848974    -0.0001420888
  245  H 25  S      0.0001836868    -0.0015005728    -0.0001354816     0.0067266323     0.0026331225
  246  H 26  S      0.0006231977     0.0000797339    -0.0028891793     0.0002841484     0.0001900737
  247  H 26  S      0.0012668651     0.0001938587     0.0058182719    -0.0022674125    -0.0038539127

                         16               17               18               19               20
                   -1.0441269926    -0.9817210240    -0.9389246319    -0.8751966003    -0.8423229538
    1  C  1  S     -0.1026605711     0.0158650087    -0.0407208714     0.0914413299    -0.0745771844
    2  C  1  S      0.1919161239    -0.0282233539     0.0766152454    -0.1824685865     0.1470327652
    3  C  1  S      0.0410668361    -0.0166593251     0.0404315569    -0.0444904941     0.0310455205
    4  C  1  X     -0.0638778421     0.0197730534     0.0334616959     0.0475850529     0.0838944530
    5  C  1  Y      0.0313162885     0.0034372412    -0.0390590206     0.0652903010    -0.0029575254
    6  C  1  Z      0.0033296947    -0.0084214165    -0.0007682252    -0.0438080775    -0.0496695972
    7  C  1  X     -0.0202722139    -0.0366395197     0.0157005327     0.0257733785    -0.0231166917
    8  C  1  Y      0.0128282498     0.0408181353    -0.0285712610     0.0387586845     0.0448118817
    9  C  1  Z     -0.0019998103     0.0070845098     0.0043479495    -0.0358130202    -0.0085643898
   10  C  1 XX      0.0177138602    -0.0037400329     0.0054507718    -0.0187083060     0.0063922690
   11  C  1 YY      0.0117501325    -0.0005940768     0.0050443657    -0.0060911540     0.0139129411
   12  C  1 ZZ      0.0053755006    -0.0009251356     0.0017193800    -0.0074260109     0.0046306653
   13  C  1 XY     -0.0055868761     0.0006282212    -0.0024203962    -0.0010288080    -0.0044206937
   14  C  1 XZ     -0.0021893123     0.0008254812    -0.0016209028     0.0056102840     0.0007860562
   15  C  1 YZ     -0.0027383022    -0.0000744907     0.0001482094    -0.0005414329    -0.0032475594
   16  C  2  S     -0.1029337785    -0.0234517042     0.0131937290    -0.0876617203    -0.1042308048
   17  C  2  S      0.1941962008     0.0476223319    -0.0259484927     0.1753703919     0.2082170356
   18  C  2  S      0.0205185151     0.2221752366    -0.0136121376     0.0558658771     0.0927596695
   19  C  2  X     -0.0591534203     0.0316157977     0.0232014272    -0.0590427259     0.0215476295
   20  C  2  Y     -0.0235607185     0.0241675292    -0.0142226737     0.0650587373    -0.0090258432
   21  C  2  Z      0.0187202390    -0.0260084122    -0.0016227547    -0.0129268742    -0.0265868571
   22  C  2  X     -0.0166860941     0.1102475130     0.0086119970    -0.0186940233     0.0368075540
   23  C  2  Y     -0.0064538882     0.0793632082    -0.0186459780     0.0543329092     0.0215844888
   24  C  2  Z      0.0074881031    -0.1131193279     0.0030142543    -0.0100758599    -0.0367660962
   25  C  2 XX      0.0166725019     0.0031177894    -0.0038747262     0.0184605687     0.0140540020
   26  C  2 YY      0.0109099552     0.0017200320     0.0000570382     0.0055483910     0.0138184569
   27  C  2 ZZ      0.0064837292     0.0028279562    -0.0011071758     0.0069738471     0.0081491731
   28  C  2 XY      0.0030900374     0.0015548453    -0.0001216614    -0.0026657513     0.0000559274
   29  C  2 XZ     -0.0053576863    -0.0023122272     0.0010191754    -0.0035356878    -0.0023608878
   30  C  2 YZ     -0.0041937896    -0.0019247068    -0.0003111345    -0.0000728940    -0.0038972365
   31  C  3  S     -0.1025917092     0.0272938627    -0.0026353516     0.1173925748     0.0798164961
   32  C  3  S      0.1894790137    -0.0566874721     0.0068132933    -0.2383629812    -0.1563572400
   33  C  3  S      0.0456722228    -0.0066446310    -0.0192192794     0.0189706320    -0.0945596460
   34  C  3  X      0.0132434692    -0.0022673757     0.0132944845    -0.0269823597     0.0381283840
   35  C  3  Y      0.0341312867    -0.0066242444    -0.0153609404     0.0329544975    -0.0375975236
   36  C  3  Z     -0.0691989970     0.0173094353    -0.0032313061     0.0656989096    -0.0001923783
   37  C  3  X     -0.0003461693    -0.0027000310     0.0041695650     0.0011338420     0.0154530937
   38  C  3  Y      0.0150100728     0.0002633936    -0.0102996886     0.0154066187    -0.0421618966
   39  C  3  Z     -0.0130138528     0.0007059717     0.0028364537    -0.0138413232     0.0056237066
   40  C  3 XX      0.0056905154    -0.0023275326     0.0015064818    -0.0118659049    -0.0041474256
   41  C  3 YY      0.0127948727    -0.0037425040    -0.0011882960    -0.0110631345    -0.0148131214
   42  C  3 ZZ      0.0170244295    -0.0050155500     0.0003295879    -0.0206005595    -0.0115467797
   43  C  3 XY     -0.0005417470     0.0001598106     0.0000512408     0.0004011942     0.0018136120
   44  C  3 XZ     -0.0026595091     0.0004066360    -0.0011575405     0.0031682940    -0.0016865801
   45  C  3 YZ     -0.0049375773     0.0008011610     0.0007960681    -0.0007175212     0.0004981461
   46  C  4  S     -0.0929593372     0.0229112911     0.0043891746     0.0753139524     0.0402295905
   47  C  4  S      0.1736644442    -0.0450717719    -0.0081838277    -0.1499091403    -0.0801833337
   48  C  4  S      0.0252941976    -0.0012659927     0.0065340998    -0.0635897683    -0.0120750386
   49  C  4  X      0.0498938905    -0.0111365404     0.0052527628    -0.0492411746     0.0035272925
   50  C  4  Y      0.0539702709    -0.0096268822    -0.0144941599     0.0241912970    -0.0105477968
   51  C  4  Z      0.0298111078    -0.0106329063     0.0033345587    -0.0622044113    -0.0398497065
   52  C  4  X      0.0049989588    -0.0014428505     0.0031876033    -0.0145351953     0.0020503727
   53  C  4  Y      0.0054054628     0.0029656372    -0.0000429167     0.0040348913     0.0016577309
   54  C  4  Z      0.0042282647    -0.0058818034     0.0045679722    -0.0338400206    -0.0119594716
   55  C  4 XX      0.0090100084    -0.0023962349     0.0010523455    -0.0109373295    -0.0003415580
   56  C  4 YY      0.0137547233    -0.0031166139    -0.0020068645    -0.0054332721    -0.0056867838
   57  C  4 ZZ      0.0083667396    -0.0027476759    -0.0002568382    -0.0118918502    -0.0078453329
   58  C  4 XY      0.0059085212    -0.0008818244    -0.0005980087    -0.0011164589    -0.0000381373
   59  C  4 XZ      0.0054000957    -0.0017805434     0.0003554259    -0.0076580034    -0.0033561836
   60  C  4 YZ      0.0021527763    -0.0008743772     0.0000253656    -0.0029532241    -0.0027670639
   61  C  5  S     -0.0973066147     0.0132420344     0.0259810594    -0.0683695875    -0.0071034818
   62  C  5  S      0.1794891028    -0.0196422749    -0.0492001114     0.1351422138     0.0175795768
   63  C  5  S      0.0391594454    -0.0538667279    -0.0217440550     0.0583256106     0.0055686060
   64  C  5  X      0.0497800184    -0.0009599893    -0.0091864266     0.0381611694     0.0329848701
   65  C  5  Y     -0.0068636782     0.0070985964    -0.0090077713     0.0805457625     0.0244106964
   66  C  5  Z      0.0634445660    -0.0115423992    -0.0154967033     0.0252389861    -0.0189927931
   67  C  5  X      0.0097536646    -0.0117215563    -0.0032681550     0.0106837342     0.0078296223
   68  C  5  Y     -0.0019307864     0.0005495412    -0.0033897578     0.0320013893     0.0110446859
   69  C  5  Z      0.0124608927    -0.0134948949    -0.0078320265     0.0181628119    -0.0013440672
   70  C  5 XX      0.0096120508     0.0002749052    -0.0019897469     0.0088752798     0.0068265592
   71  C  5 YY      0.0098547245    -0.0013604223    -0.0026677560     0.0064880789     0.0002455457
   72  C  5 ZZ      0.0139934471    -0.0020612709    -0.0040284529     0.0095852115    -0.0019987244
   73  C  5 XY      0.0003126205     0.0002692507    -0.0010730552     0.0058881394     0.0011151338
   74  C  5 XZ      0.0087011728    -0.0008503094    -0.0018628126     0.0049035523     0.0019079767
   75  C  5 YZ     -0.0022204281     0.0007099103    -0.0004787692     0.0057476786     0.0014107362
   76  C  6  S     -0.1040273588     0.0093205921     0.0348189255    -0.1255963233     0.0053490117
   77  C  6  S      0.1924359458    -0.0178613315    -0.0688380023     0.2534228459    -0.0038495684
   78  C  6  S      0.0422469576     0.0474714061     0.0047611587    -0.0013027173    -0.0458479294
   79  C  6  X      0.0209315787     0.0068370036    -0.0028398484     0.0271947813     0.0436261869
   80  C  6  Y     -0.0735848893     0.0120395097     0.0172259660    -0.0293340163     0.0118573023
   81  C  6  Z     -0.0194322640    -0.0055189740     0.0071928002    -0.0569857051    -0.0675543199
   82  C  6  X      0.0035366435     0.0032554182     0.0050406715    -0.0026443961     0.0159574320
   83  C  6  Y     -0.0172719658    -0.0285453177    -0.0014385668     0.0111161906     0.0194054583
   84  C  6  Z      0.0028675918    -0.0014737949    -0.0054509987     0.0020584406    -0.0295271156
   85  C  6 XX      0.0062815159     0.0000228778    -0.0025824553     0.0127286540     0.0036390666
   86  C  6 YY      0.0189479552    -0.0023206445    -0.0055959991     0.0168796387    -0.0026504979
   87  C  6 ZZ      0.0105761063    -0.0012969075    -0.0045187752     0.0169495167    -0.0025997427
   88  C  6 XY     -0.0033798579    -0.0006143642     0.0003789822    -0.0028718722    -0.0032888119
   89  C  6 XZ     -0.0021805488    -0.0001901197     0.0004866527    -0.0029828525    -0.0013924319
   90  C  6 YZ      0.0015031941     0.0004567508    -0.0005002761     0.0042226798     0.0052975139
   91  C  7  S     -0.0686048084     0.0161644248     0.0186355450    -0.0098647849     0.0987089839
   92  C  7  S      0.1267834282    -0.0308964844    -0.0363409356     0.0192620534    -0.1965495264
   93  C  7  S      0.0059640949    -0.0241388791     0.0047517094    -0.0025131061     0.0216999751
   94  C  7  X      0.0158708187    -0.0023487587    -0.0011637547    -0.0014084519     0.0024952908
   95  C  7  Y     -0.0200827586     0.0069008813    -0.0024612298     0.0519249024     0.0280862871
   96  C  7  Z     -0.0485346991     0.0090714621     0.0129455466    -0.0272271057     0.0149162064
   97  C  7  X      0.0006252243     0.0009036037     0.0004585420    -0.0012720706     0.0072485056
   98  C  7  Y     -0.0009930563     0.0040847500    -0.0051815103     0.0238934470    -0.0021910280
   99  C  7  Z     -0.0036702776     0.0107085252     0.0007663472    -0.0082384864    -0.0198239512
  100  C  7 XX      0.0061561021    -0.0014886918    -0.0019450724     0.0011183585    -0.0130906490
  101  C  7 YY      0.0070307991    -0.0020111715    -0.0014315074    -0.0030136732    -0.0130974889
  102  C  7 ZZ      0.0116153018    -0.0027051049    -0.0036378911     0.0055927132    -0.0125158434
  103  C  7 XY     -0.0008978405     0.0003921133    -0.0004203755     0.0021199324     0.0000053376
  104  C  7 XZ     -0.0022128395     0.0000031444     0.0002304344    -0.0007142410    -0.0010253565
  105  C  7 YZ      0.0026629960    -0.0009566041     0.0001122016    -0.0043114166    -0.0027113083
  106  C  8  S     -0.0397398024    -0.1887772402     0.0010919469    -0.0124140630    -0.0259003288
  107  C  8  S      0.0725742743     0.3687068363    -0.0033873384     0.0247902968     0.0527463451
  108  C  8  S      0.0312918220    -0.0153112540     0.0013773358    -0.0096401957    -0.0290029789
  109  C  8  X     -0.0070701167     0.1252952746     0.0061529355    -0.0640285825    -0.0756667184
  110  C  8  Y     -0.0034879434     0.0950214685    -0.0001212950    -0.0349540590    -0.0605548929
  111  C  8  Z      0.0036229012    -0.1131871500    -0.0025842802     0.0499001087     0.0680586306
  112  C  8  X     -0.0073574461     0.1883124074    -0.0084245006     0.0023257987     0.0184975439
  113  C  8  Y     -0.0039703881     0.1363419397    -0.0037942663    -0.0035011490     0.0110048603
  114  C  8  Z      0.0066271345    -0.1649607561     0.0065510094    -0.0019953713    -0.0142038533
  115  C  8 XX      0.0040382511     0.0202424807    -0.0003646345     0.0029279442     0.0039596634
  116  C  8 YY      0.0022010941     0.0134435168     0.0000580867     0.0006268994     0.0032588809
  117  C  8 ZZ      0.0024021960     0.0171017912    -0.0001866721     0.0014048563     0.0030118979
  118  C  8 XY      0.0025665015     0.0129833461    -0.0002043417     0.0004812275     0.0016639010
  119  C  8 XZ     -0.0031376816    -0.0165149114     0.0001811007    -0.0014125314    -0.0018159468
  120  C  8 YZ     -0.0022142676    -0.0125330311    -0.0001259323    -0.0001419580    -0.0017031751
  121  N  9  S      0.0230026781     0.2222891382     0.0017722403    -0.0345834554    -0.0408522574
  122  N  9  S      0.0445229546     0.4400240210     0.0026336282    -0.0681139639    -0.0810302010
  123  N  9  S      0.0131428755    -0.0687948329     0.0119833891    -0.0305458841    -0.0511222244
  124  N  9  X      0.0144001420     0.1276666923     0.0000952269    -0.0153308887    -0.0199382702
  125  N  9  Y      0.0104573720     0.0961354320     0.0012885412    -0.0143511260    -0.0136457014
  126  N  9  Z     -0.0126498227    -0.1152244904    -0.0010553499     0.0168834122     0.0178515136
  127  N  9  X     -0.0005777232     0.0276093612    -0.0014804413     0.0005239478     0.0036396431
  128  N  9  Y     -0.0009649004     0.0219710364    -0.0023963086     0.0029826711     0.0028838197
  129  N  9  Z      0.0004576746    -0.0263882397     0.0021724202    -0.0020448530    -0.0041806445
  130  N  9 XX      0.0019758290     0.0166053442    -0.0001718845    -0.0018084811    -0.0027004462
  131  N  9 YY      0.0012612018     0.0114413794     0.0000457775    -0.0017700416    -0.0016299605
  132  N  9 ZZ      0.0014912395     0.0141728921    -0.0000250126    -0.0019556791    -0.0023864482
  133  N  9 XY      0.0013150263     0.0100575360     0.0001342398    -0.0016428508    -0.0017728171
  134  N  9 XZ     -0.0015319663    -0.0123440121    -0.0001012190     0.0017519993     0.0022878716
  135  N  9 YZ     -0.0011267673    -0.0092547245    -0.0002298050     0.0017120383     0.0016287936
  136  C 10  S     -0.0286369061     0.0041545834    -0.1305252561     0.0476713408    -0.1094730252
  137  C 10  S      0.0522501847    -0.0059090351     0.2461884394    -0.0915999605     0.2153338421
  138  C 10  S      0.0169095067     0.0242555340     0.0136992818    -0.0162854776     0.0623357114
  139  C 10  X     -0.0143768109     0.0039558328     0.0300692548     0.0479341237    -0.0086120035
  140  C 10  Y      0.0113594136     0.0005445668    -0.0315512304    -0.0222770835     0.0395585299
  141  C 10  Z      0.0015526043    -0.0015964817    -0.0022103878    -0.0121521156    -0.0066504182
  142  C 10  X     -0.0047630272    -0.0264929718     0.0126305008     0.0052942740    -0.0443733093
  143  C 10  Y      0.0033075679     0.0189409364    -0.0088389081    -0.0157943779     0.0438328876
  144  C 10  Z      0.0028147340     0.0045189046    -0.0032906871     0.0050111003     0.0068315617
  145  C 10 XX      0.0032164198    -0.0002268860     0.0169842767    -0.0062241594     0.0147858585
  146  C 10 YY      0.0028205216    -0.0000462285     0.0177934687    -0.0056507605     0.0146071961
  147  C 10 ZZ      0.0005858331    -0.0000234105     0.0054825519    -0.0024348637     0.0062543558
  148  C 10 XY     -0.0010573651    -0.0002087595    -0.0005311889     0.0015138856    -0.0008493410
  149  C 10 XZ     -0.0007764386     0.0001862146    -0.0045368549     0.0014578164    -0.0029455954
  150  C 10 YZ     -0.0003686651     0.0000619395    -0.0028518736     0.0001899498    -0.0019900251
  151  C 11  S     -0.0099080420    -0.0012035304    -0.1108682493    -0.0152308845    -0.0490782247
  152  C 11  S      0.0174749828     0.0026423502     0.2030941441     0.0288411651     0.0938015165
  153  C 11  S     -0.0083091700     0.0040910588     0.0634214861     0.0096201262     0.0365647798
  154  C 11  X     -0.0069394773     0.0006974590    -0.0213791166     0.0304059803    -0.0645280197
  155  C 11  Y     -0.0011220361     0.0021627761    -0.0519597923    -0.0213920911     0.0195485788
  156  C 11  Z      0.0021184596    -0.0009382774     0.0162247878    -0.0041802082     0.0148608213
  157  C 11  X     -0.0116352108    -0.0091763626    -0.0050845832     0.0045989768    -0.0326421392
  158  C 11  Y      0.0073318607    -0.0028433335    -0.0160149654    -0.0041346076     0.0017181927
  159  C 11  Z      0.0014021493     0.0032760579     0.0047425091    -0.0007183634     0.0085783858
  160  C 11 XX      0.0017342595    -0.0000851499     0.0151774334     0.0006402025     0.0090956981
  161  C 11 YY      0.0009462404     0.0003367229     0.0156160593     0.0038756548     0.0041900047
  162  C 11 ZZ      0.0001402615     0.0000305178     0.0039578680     0.0004019074     0.0029114488
  163  C 11 XY      0.0003134958     0.0001951252    -0.0005432233    -0.0015370358     0.0030503724
  164  C 11 XZ     -0.0006008467     0.0000278167    -0.0042071321     0.0003696634    -0.0028590042
  165  C 11 YZ     -0.0002949628    -0.0002299092    -0.0028612603    -0.0002835527    -0.0014077989
  166  C 12  S     -0.0109396986     0.0029591755    -0.1160405026     0.0042211798    -0.0101136583
  167  C 12  S      0.0192432519    -0.0054375576     0.2130316004    -0.0089482737     0.0194804126
  168  C 12  S     -0.0116240727     0.0054546494     0.0725323383     0.0050818215     0.0359084969
  169  C 12  X      0.0003157267     0.0002143717     0.0490793693     0.0270610079    -0.0274368834
  170  C 12  Y      0.0078106144    -0.0018362386     0.0239911050    -0.0352630456     0.0685773814
  171  C 12  Z     -0.0016595118     0.0003703945    -0.0189972475    -0.0004048638    -0.0051282452
  172  C 12  X     -0.0100805793     0.0083951021     0.0152925411     0.0138052904     0.0111140530
  173  C 12  Y      0.0106938875    -0.0000766885     0.0070069774    -0.0212733423     0.0182061341
  174  C 12  Z      0.0005101945    -0.0025906751    -0.0056008302    -0.0012615231    -0.0081329673
  175  C 12 XX      0.0009317735    -0.0002568203     0.0158227889     0.0012184931    -0.0015528088
  176  C 12 YY      0.0019369461    -0.0005699417     0.0166230724    -0.0025195811     0.0043211135
  177  C 12 ZZ      0.0001999873    -0.0002042534     0.0041888863    -0.0004403496     0.0006069402
  178  C 12 XY      0.0002566738     0.0001772740    -0.0008523791    -0.0011875121     0.0032922782
  179  C 12 XZ     -0.0004188322    -0.0000182846    -0.0042217530    -0.0003203192    -0.0000181919
  180  C 12 YZ     -0.0005523182     0.0000129031    -0.0027772346     0.0006572605    -0.0019457575
  181  C 13  S     -0.0036971372     0.0011530372    -0.1050166481    -0.0467754177     0.0807708834
  182  C 13  S      0.0062858284    -0.0023661398     0.1934936104     0.0881797005    -0.1539440082
  183  C 13  S      0.0249600692    -0.0048330781     0.0294229559     0.0055477283    -0.0596634299
  184  C 13  X     -0.0009458838     0.0004261411     0.0064936610     0.0242703010    -0.0428273194
  185  C 13  Y      0.0028930475    -0.0008864204     0.0558528357     0.0126466031    -0.0106801892
  186  C 13  Z     -0.0002413765     0.0000321676    -0.0126675493    -0.0096719886     0.0144965565
  187  C 13  X     -0.0048025295     0.0019900084     0.0004779598     0.0144573844    -0.0080736143
  188  C 13  Y      0.0096878773    -0.0017964567     0.0034864726    -0.0051326358    -0.0061609867
  189  C 13  Z     -0.0004895875    -0.0001285371    -0.0008549929    -0.0023344551     0.0042070614
  190  C 13 XX      0.0005668898    -0.0001515613     0.0138017329     0.0068382566    -0.0126056034
  191  C 13 YY      0.0007505207    -0.0001991864     0.0152118609     0.0057996414    -0.0097917260
  192  C 13 ZZ     -0.0000846538    -0.0001302149     0.0038527291     0.0024435454    -0.0046373732
  193  C 13 XY     -0.0003604238     0.0000596621    -0.0007683407     0.0015293386    -0.0021851041
  194  C 13 XZ     -0.0001761608    -0.0000162354    -0.0036387893    -0.0021322548     0.0034955652
  195  C 13 YZ     -0.0000953904     0.0000032976    -0.0026009909    -0.0013066331     0.0020758250
  196  C 14  S     -0.0025188750     0.0005718468    -0.0995954139    -0.0656259789     0.1042173413
  197  C 14  S      0.0050062421    -0.0010491341     0.1826442037     0.1230132793    -0.1983360182
  198  C 14  S     -0.0093484943     0.0034876485     0.0552732892     0.0342984123    -0.0379774706
  199  C 14  X     -0.0014483568     0.0004474653    -0.0412865539    -0.0168947391     0.0276589483
  200  C 14  Y      0.0013638272    -0.0001827136     0.0379423566     0.0190901078    -0.0121471296
  201  C 14  Z      0.0002099883    -0.0001836341     0.0049157622     0.0003421676    -0.0058237694
  202  C 14  X      0.0044446411     0.0019340773    -0.0121557489    -0.0018423075     0.0037538908
  203  C 14  Y     -0.0041864501     0.0025384440     0.0108416171     0.0068547674     0.0074418738
  204  C 14  Z     -0.0005222408    -0.0011731851     0.0017186880    -0.0021793871    -0.0030407010
  205  C 14 XX      0.0003896418    -0.0001247193     0.0137807279     0.0086929000    -0.0148997040
  206  C 14 YY      0.0003966212    -0.0000224716     0.0140465482     0.0094586215    -0.0139191404
  207  C 14 ZZ      0.0000736670    -0.0000740205     0.0035029356     0.0031045249    -0.0057790633
  208  C 14 XY     -0.0000792435     0.0000564640    -0.0012398962    -0.0002245135    -0.0000258990
  209  C 14 XZ     -0.0001062329     0.0000077745    -0.0036777783    -0.0020900147     0.0035238620
  210  C 14 YZ     -0.0000591261    -0.0000274115    -0.0022704410    -0.0015155866     0.0020856357
  211  C 15  S     -0.0034568007     0.0000356900    -0.1009634012    -0.0550744098     0.0511480769
  212  C 15  S      0.0059210802    -0.0006498614     0.1858092059     0.1034761069    -0.0979526546
  213  C 15  S      0.0224304383     0.0024856599     0.0299034812     0.0225883270    -0.0252006103
  214  C 15  X     -0.0026785977     0.0002807507    -0.0521987947    -0.0147586415    -0.0024865759
  215  C 15  Y      0.0005772499     0.0003840191    -0.0123708752    -0.0210459811     0.0566756691
  216  C 15  Z      0.0006967507    -0.0001989577     0.0177343128     0.0083414502    -0.0103075578
  217  C 15  X     -0.0084077192    -0.0029562790    -0.0043154837    -0.0014750459    -0.0068677549
  218  C 15  Y      0.0040807207     0.0066769447    -0.0016151475    -0.0024502626     0.0272001533
  219  C 15  Z      0.0017661181    -0.0004696263     0.0016444377     0.0013123514    -0.0030187271
  220  C 15 XX      0.0006702224     0.0000341879     0.0140947762     0.0067318518    -0.0046391782
  221  C 15 YY      0.0005247104     0.0000116366     0.0137951562     0.0085337653    -0.0093560703
  222  C 15 ZZ     -0.0000701148    -0.0001952577     0.0037191018     0.0026111059    -0.0030717891
  223  C 15 XY     -0.0002815552    -0.0001830747    -0.0005627881     0.0007291792    -0.0034254272
  224  C 15 XZ     -0.0002202948    -0.0000345339    -0.0038823688    -0.0018144764     0.0014606727
  225  C 15 YZ     -0.0000589611    -0.0000000177    -0.0024185641    -0.0016307105     0.0025998964
  226  H 16  S      0.0273896609    -0.0087736353     0.0051768251    -0.0653307684    -0.0428705209
  227  H 16  S      0.0059455044    -0.0007321150    -0.0003559103    -0.0034796684    -0.0084762701
  228  H 17  S      0.0229767048    -0.0069484737     0.0015012093    -0.0414023539    -0.0161965865
  229  H 17  S      0.0026374908    -0.0015064487     0.0008416932    -0.0040582856    -0.0035097321
  230  H 18  S      0.0233603556    -0.0021326285    -0.0094152903     0.0365735626     0.0100886209
  231  H 18  S      0.0043414168     0.0000828061    -0.0015906973     0.0031326044    -0.0000631614
  232  H 19  S      0.0276612920     0.0008925979    -0.0138933483     0.0683982239     0.0018691630
  233  H 19  S      0.0058829738     0.0033076314    -0.0019533866     0.0063982125    -0.0022720327
  234  H 20  S      0.0223675103    -0.0060257327    -0.0088353542     0.0047117709    -0.0627728501
  235  H 20  S      0.0027731078     0.0010523060    -0.0012022519     0.0011391189    -0.0071626207
  236  H 21  S      0.0225462483    -0.0057397790    -0.0076221012     0.0057096133    -0.0545490428
  237  H 21  S      0.0033278864    -0.0041410173    -0.0018858262    -0.0001149415    -0.0098500352
  238  H 22  S      0.0039460675     0.0060031630     0.0399274553     0.0043328521     0.0336791935
  239  H 22  S      0.0015240387     0.0007768986     0.0043512671     0.0011833934     0.0023323043
  240  H 23  S      0.0043863303    -0.0010523152     0.0442052256    -0.0105680564     0.0089570768
  241  H 23  S      0.0008276167     0.0029748865     0.0034267194    -0.0015593308     0.0006115505
  242  H 24  S      0.0011040380    -0.0003825668     0.0362177938     0.0203781706    -0.0418182708
  243  H 24  S      0.0004890536     0.0003191104     0.0039806339     0.0022648368    -0.0023612132
  244  H 25  S      0.0000503919    -0.0002684884     0.0341863253     0.0291427162    -0.0529897529
  245  H 25  S     -0.0006517190    -0.0001223473     0.0049783976     0.0025946571    -0.0032289360
  246  H 26  S      0.0009453760     0.0000003990     0.0341801882     0.0241544522    -0.0253059643
  247  H 26  S      0.0002632678     0.0005165195     0.0039220387     0.0021120497    -0.0012009851

                         21               22               23               24               25
                   -0.8172088701    -0.8101309219    -0.7756962640    -0.6936763187    -0.6723638093
    1  C  1  S      0.0013790166     0.0151306817    -0.0831874834    -0.0985843366     0.0073517785
    2  C  1  S     -0.0039019749    -0.0315190066     0.1717044848     0.2021555293    -0.0146212783
    3  C  1  S      0.0029984618    -0.0680417357     0.0529651987     0.0797958179    -0.0061229204
    4  C  1  X     -0.0019778045     0.0690377933    -0.0078738771     0.0614960989    -0.0784667117
    5  C  1  Y     -0.0084217239    -0.0231607260     0.0676058561    -0.0492955596    -0.0262856503
    6  C  1  Z     -0.0067587372     0.0292163221     0.0166739279     0.0030105950     0.0712407754
    7  C  1  X     -0.0208497984     0.0142731778     0.0536409467    -0.0474567588    -0.0404801389
    8  C  1  Y     -0.0154032735     0.0134468080    -0.0335027566     0.0329735509    -0.0371618289
    9  C  1  Z      0.0101109413     0.0107661740    -0.0047704072     0.0137131771     0.0395418067
   10  C  1 XX     -0.0021169422    -0.0086804286     0.0070971241     0.0122918372    -0.0026589208
   11  C  1 YY      0.0020300402     0.0006213531     0.0132418259     0.0156421916     0.0003346307
   12  C  1 ZZ     -0.0005178280    -0.0008559382     0.0089980387     0.0076960433    -0.0002531217
   13  C  1 XY     -0.0002603008    -0.0027249738     0.0013100400    -0.0093967411     0.0020078886
   14  C  1 XZ      0.0017223732    -0.0044734296    -0.0065247250    -0.0016313688    -0.0028021546
   15  C  1 YZ     -0.0007336491     0.0031131440    -0.0030389815     0.0001982120    -0.0005305501
   16  C  2  S     -0.0144761386     0.0206975190    -0.1201023564     0.0647378814    -0.0011475267
   17  C  2  S      0.0293381349    -0.0432854070     0.2411076437    -0.1293416020     0.0047966004
   18  C  2  S      0.0505565073     0.0015230217     0.0179279857    -0.0647138811     0.0202738025
   19  C  2  X     -0.0100882520     0.0048050960     0.0998780522    -0.1257489755    -0.0718783003
   20  C  2  Y      0.0087690239     0.0325647434    -0.0096595734    -0.1023056707     0.0606108525
   21  C  2  Z     -0.0093568455     0.0348709475    -0.0132857486     0.1148863411     0.0264870498
   22  C  2  X     -0.0030930545     0.0206434208    -0.0476688156     0.0099095344    -0.0360590643
   23  C  2  Y      0.0011874069     0.0149178246    -0.0589401843    -0.0067608072     0.0048133058
   24  C  2  Z     -0.0028221513    -0.0055365692     0.0658967635    -0.0027251228     0.0229210068
   25  C  2 XX      0.0032994014    -0.0050393270     0.0082933037    -0.0061283793     0.0033368287
   26  C  2 YY      0.0015594089    -0.0040624689     0.0174898206    -0.0044698349    -0.0007259417
   27  C  2 ZZ      0.0008018528     0.0002183707     0.0137339788    -0.0091827745    -0.0003818991
   28  C  2 XY      0.0000260247    -0.0051414731     0.0016443205    -0.0062449359    -0.0031706297
   29  C  2 XZ      0.0001215967    -0.0028224019    -0.0080035658     0.0059103522    -0.0009995004
   30  C  2 YZ     -0.0001436690     0.0011936219    -0.0075051860     0.0039453051     0.0002264380
   31  C  3  S      0.0213926076    -0.0207816704    -0.0483047203     0.0461610264    -0.0513696265
   32  C  3  S     -0.0425245891     0.0329365393     0.1003661490    -0.0961329719     0.1065991333
   33  C  3  S     -0.0481244009     0.0888566667     0.0616110109    -0.0672109820    -0.0113511848
   34  C  3  X      0.0043780208    -0.0051782226     0.0577712911     0.0785346456     0.0455937687
   35  C  3  Y     -0.0163433610     0.0736661909     0.0071703683     0.0120498029    -0.0673218899
   36  C  3  Z     -0.0055317450     0.0906767892     0.0112221512    -0.0240062300    -0.0132083336
   37  C  3  X     -0.0014015436     0.0028081893     0.0220896783     0.0186622847     0.0107571980
   38  C  3  Y     -0.0155810974     0.0496598364     0.0215913721    -0.0071940909    -0.0308120184
   39  C  3  Z      0.0003794312     0.0182354247    -0.0029009642     0.0062552826    -0.0112962123
   40  C  3 XX     -0.0018061239     0.0013149903     0.0065863332    -0.0016757563     0.0053757882
   41  C  3 YY     -0.0043613870     0.0123725390     0.0074837503    -0.0088366698     0.0059465681
   42  C  3 ZZ     -0.0023980461    -0.0059491188     0.0051166195    -0.0092678072     0.0093117970
   43  C  3 XY      0.0004641471    -0.0028563899     0.0024481784    -0.0002192399     0.0014508478
   44  C  3 XZ      0.0003711694    -0.0019807413    -0.0065918482    -0.0046058804    -0.0028008384
   45  C  3 YZ     -0.0002369803     0.0010535992    -0.0006120838    -0.0007388777    -0.0045754847
   46  C  4  S     -0.0033785775     0.1087812331     0.0779217800     0.0676772443     0.0443035129
   47  C  4  S      0.0066949925    -0.2211920118    -0.1510868696    -0.1394356084    -0.0857635942
   48  C  4  S     -0.0053889856    -0.0342768738    -0.0668262244    -0.0371696614    -0.0611049124
   49  C  4  X     -0.0000826440    -0.0307224452     0.0340284554     0.0269248258     0.0336636296
   50  C  4  Y      0.0023312487    -0.0287786938    -0.0523013323     0.0268029292    -0.0309714132
   51  C  4  Z     -0.0137081689     0.0257347502     0.0548479135    -0.0119957221     0.0752166771
   52  C  4  X     -0.0017042706     0.0018269828     0.0069817100     0.0059976162     0.0020705753
   53  C  4  Y      0.0004970104    -0.0006076209    -0.0273279136     0.0159829601    -0.0193267922
   54  C  4  Z     -0.0026584495     0.0021641335     0.0166659093    -0.0151731529     0.0185964327
   55  C  4 XX      0.0002123622    -0.0125861349    -0.0008762451    -0.0024637226    -0.0018256076
   56  C  4 YY      0.0012758013    -0.0182764869    -0.0183755026    -0.0115610335    -0.0109818061
   57  C  4 ZZ     -0.0004387278    -0.0110753076    -0.0072487018    -0.0128573789    -0.0032270770
   58  C  4 XY      0.0003232633    -0.0050022258    -0.0004832191    -0.0009556370    -0.0012202030
   59  C  4 XZ     -0.0005515249    -0.0038245155     0.0003939259    -0.0019762539     0.0024469077
   60  C  4 YZ     -0.0006595533     0.0011705655     0.0009755214    -0.0023831680     0.0001719944
   61  C  5  S     -0.0191468777     0.0768769660     0.1284636189    -0.0132653809     0.0328529344
   62  C  5  S      0.0388212034    -0.1500425310    -0.2586291614     0.0319416442    -0.0628200611
   63  C  5  S      0.0170479406    -0.0813816658    -0.0598906922    -0.0236140057    -0.0194973341
   64  C  5  X      0.0084017487    -0.0160472436     0.0240498837     0.0187800222     0.0326520379
   65  C  5  Y      0.0051384627     0.0687160758     0.0169671690     0.0596384573     0.0879841301
   66  C  5  Z     -0.0004875895     0.0062792693    -0.0263435068     0.0250894010     0.0259105694
   67  C  5  X      0.0010189070    -0.0127249577     0.0085494336     0.0012825477     0.0042588766
   68  C  5  Y      0.0001744518     0.0300420491     0.0001825429     0.0308206038     0.0235157408
   69  C  5  Z      0.0047382660    -0.0164921670    -0.0077275574     0.0000088475     0.0074612817
   70  C  5 XX      0.0025162861    -0.0090785146    -0.0065626466     0.0025324836    -0.0014778206
   71  C  5 YY      0.0027465571    -0.0120017592    -0.0195861447     0.0008201442    -0.0049085435
   72  C  5 ZZ      0.0022024313    -0.0076728538    -0.0212254852     0.0036622099    -0.0049762310
   73  C  5 XY      0.0006505883     0.0018714156    -0.0017183962    -0.0005697226     0.0027477195
   74  C  5 XZ      0.0012321599    -0.0044824373    -0.0044390649     0.0037518271     0.0011564689
   75  C  5 YZ      0.0000529687     0.0065555130     0.0018926888     0.0040055785     0.0047271635
   76  C  6  S     -0.0053228370    -0.0721866747     0.0447055582    -0.0591178983    -0.0551564447
   77  C  6  S      0.0138675481     0.1395133567    -0.0935413943     0.1232004059     0.1172661612
   78  C  6  S     -0.0358026379     0.1228895012    -0.0395358271     0.0653436363    -0.0129670934
   79  C  6  X      0.0064636207    -0.0078160580     0.0718995901    -0.0197558755     0.0367528436
   80  C  6  Y     -0.0002654109     0.0063713849     0.0243302352    -0.0116499220     0.0279494188
   81  C  6  Z     -0.0281194597     0.0980552357     0.0427447565    -0.0140980383    -0.0641076397
   82  C  6  X     -0.0020132399     0.0002436304     0.0210653291    -0.0003346017     0.0094341601
   83  C  6  Y      0.0139850499    -0.0299175571     0.0216089279    -0.0242180594     0.0222812967
   84  C  6  Z     -0.0136187107     0.0504913519     0.0128147541     0.0006513078    -0.0298108337
   85  C  6 XX      0.0011797586     0.0053867652    -0.0001287480     0.0035185786     0.0070357455
   86  C  6 YY      0.0008488832     0.0092350247    -0.0101079853     0.0125025501     0.0113990321
   87  C  6 ZZ      0.0002624867     0.0131873091    -0.0077283004     0.0076350855     0.0045385189
   88  C  6 XY     -0.0002696502    -0.0008713633    -0.0041644659    -0.0032895689    -0.0035333089
   89  C  6 XZ     -0.0001102136    -0.0017489244    -0.0032357855     0.0024214580    -0.0010497896
   90  C  6 YZ      0.0022147050    -0.0085012517    -0.0047286938     0.0019241461     0.0016731957
   91  C  7  S      0.0323793734    -0.1607661728    -0.0134761400     0.0242617799     0.0665607432
   92  C  7  S     -0.0655212668     0.3212818786     0.0279243697    -0.0491969480    -0.1392433772
   93  C  7  S      0.0221222134    -0.0075017471    -0.0081974874    -0.0226461349     0.0184705853
   94  C  7  X     -0.0017122210     0.0102964947     0.0305935330     0.0168430048     0.0291872703
   95  C  7  Y      0.0085773350     0.0133031343    -0.0227401152     0.0451765802    -0.0138998336
   96  C  7  Z      0.0001706655    -0.0147793845     0.0230037570    -0.0398397161    -0.0410608806
   97  C  7  X      0.0033657502    -0.0091087781     0.0053365040     0.0056733532     0.0140440201
   98  C  7  Y     -0.0020108360     0.0157164697    -0.0045791658     0.0160092782    -0.0121718265
   99  C  7  Z     -0.0120140244     0.0262779918     0.0095888156    -0.0119298569    -0.0285926182
  100  C  7 XX     -0.0049268405     0.0244390054     0.0038519691    -0.0047847190    -0.0140540067
  101  C  7 YY     -0.0042279604     0.0182596619     0.0031411850    -0.0057817549    -0.0058472614
  102  C  7 ZZ     -0.0036952141     0.0213233515    -0.0013812639    -0.0002260002    -0.0094156979
  103  C  7 XY      0.0000511475     0.0009792785    -0.0014009710    -0.0008717561    -0.0016049646
  104  C  7 XZ     -0.0001163542    -0.0000597746    -0.0019608108    -0.0010730463    -0.0016070824
  105  C  7 YZ     -0.0008006585    -0.0003505594     0.0011171899    -0.0029605764    -0.0028970234
  106  C  8  S     -0.0051528567     0.0063615801    -0.0526081817     0.0797662850     0.0093553696
  107  C  8  S      0.0123012222    -0.0132058185     0.1047171278    -0.1665852646    -0.0206019693
  108  C  8  S     -0.0065185148    -0.0190675151     0.1047598789    -0.0844872513     0.0012384443
  109  C  8  X     -0.0118233661     0.0155481869    -0.0956950402     0.1297999171     0.0016931652
  110  C  8  Y     -0.0029325522     0.0135636262    -0.0796009744     0.0940746391     0.0326629968
  111  C  8  Z      0.0058096991    -0.0069068791     0.0966711119    -0.1171844764    -0.0140006937
  112  C  8  X      0.0076886148     0.0111394728    -0.0807562889     0.0364271923    -0.0144995166
  113  C  8  Y      0.0077117116     0.0113706054    -0.0587143152     0.0310125089    -0.0014737174
  114  C  8  Z     -0.0076901066    -0.0137207200     0.0739740299    -0.0351317501     0.0101182085
  115  C  8 XX      0.0010309959    -0.0011525367     0.0063334696    -0.0122433612    -0.0008059428
  116  C  8 YY      0.0004114599    -0.0012371778     0.0058925877    -0.0087558072    -0.0027084509
  117  C  8 ZZ      0.0007212794     0.0000886050     0.0072173713    -0.0106687032    -0.0013804376
  118  C  8 XY      0.0007627926    -0.0012439195     0.0038022634    -0.0050431138    -0.0010247658
  119  C  8 XZ     -0.0005990297    -0.0001676078    -0.0044970470     0.0063730421    -0.0000995071
  120  C  8 YZ     -0.0000904759     0.0003736853    -0.0040877055     0.0048270312     0.0015407747
  121  N  9  S     -0.0024519728     0.0056092346    -0.0420921300     0.0488885922     0.0073376023
  122  N  9  S     -0.0040034377     0.0116851514    -0.0874710211     0.1011920306     0.0147864321
  123  N  9  S     -0.0136078638    -0.0054949996     0.0216552337     0.0419867908     0.0223921010
  124  N  9  X      0.0003574621     0.0021493118    -0.0187158526     0.0138457157     0.0078098159
  125  N  9  Y     -0.0018293901     0.0012972482    -0.0124142620     0.0104420643    -0.0062017505
  126  N  9  Z      0.0012500354    -0.0030747897     0.0140996468    -0.0123614084    -0.0019897402
  127  N  9  X      0.0011144006     0.0026883061    -0.0081385144     0.0019445791    -0.0050539372
  128  N  9  Y      0.0025525444     0.0011378435    -0.0073080018     0.0007915512     0.0012065837
  129  N  9  Z     -0.0025116055    -0.0002377231     0.0083860189    -0.0013905928     0.0018019223
  130  N  9 XX      0.0002032036     0.0002495491    -0.0035317879     0.0034634391     0.0013927224
  131  N  9 YY     -0.0000934611     0.0001572230    -0.0020944398     0.0025284967    -0.0005822047
  132  N  9 ZZ     -0.0000312603     0.0006985235    -0.0025130544     0.0030235832     0.0005171332
  133  N  9 XY     -0.0001355403     0.0000260725    -0.0018478986     0.0021336790     0.0001283203
  134  N  9 XZ      0.0001589703    -0.0003831944     0.0022319304    -0.0024274900    -0.0009157765
  135  N  9 YZ      0.0003454191    -0.0002488670     0.0014602644    -0.0018905691     0.0003005228
  136  C 10  S     -0.0031970880    -0.0725866850     0.0532166309    -0.0626077044     0.0288321651
  137  C 10  S      0.0065605125     0.1427339784    -0.1071578837     0.1312195828    -0.0603844569
  138  C 10  S      0.0037726091     0.0257722757    -0.0539895890     0.0845745827    -0.0122867614
  139  C 10  X     -0.0736632891     0.0132859109    -0.0532249863    -0.0905801125    -0.0908572349
  140  C 10  Y     -0.0803087193    -0.0210949690     0.0580705697     0.0806010728    -0.1350752696
  141  C 10  Z      0.0361807994     0.0065040928     0.0090787208     0.0164339395     0.0606684749
  142  C 10  X     -0.0082153990    -0.0374412913     0.0312303346    -0.0414696111    -0.0025876875
  143  C 10  Y     -0.0043747597     0.0233065079    -0.0320707026     0.0520328360    -0.0136230031
  144  C 10  Z      0.0028942038     0.0036489153    -0.0041929496     0.0054604293     0.0035069270
  145  C 10 XX     -0.0056825147     0.0083694163    -0.0082339266     0.0089603391    -0.0063959467
  146  C 10 YY      0.0071040604     0.0111340140    -0.0068816203     0.0090456738    -0.0018264229
  147  C 10 ZZ     -0.0001963368     0.0046599869    -0.0039054397     0.0039228347    -0.0022187618
  148  C 10 XY     -0.0003024023     0.0010979727    -0.0035201110    -0.0050286327     0.0008716450
  149  C 10 XZ      0.0023009677    -0.0026282432     0.0018110541    -0.0011333307     0.0007229039
  150  C 10 YZ     -0.0015849407    -0.0012958777     0.0021718630     0.0007354937     0.0000545740
  151  C 11  S      0.1335638808    -0.0257925113     0.0603889990     0.0623789000     0.0583996188
  152  C 11  S     -0.2561849340     0.0497770462    -0.1177106693    -0.1229854015    -0.1171223778
  153  C 11  S     -0.0877349828     0.0494131630    -0.0704472316    -0.0378349178    -0.0499311151
  154  C 11  X     -0.0477813655    -0.0494258431     0.0232503325    -0.0691979439     0.1146143432
  155  C 11  Y      0.0347759363     0.0083710155     0.0158827792     0.0143680885    -0.0698580851
  156  C 11  Z      0.0071241672     0.0140322399    -0.0096349598     0.0187273541    -0.0179613086
  157  C 11  X     -0.0083715833    -0.0173819963    -0.0005326963    -0.0123490151     0.0543287590
  158  C 11  Y      0.0053835325    -0.0193536132     0.0298357918    -0.0026955954    -0.0158829426
  159  C 11  Z      0.0014767859     0.0098753491    -0.0058441909     0.0038789808    -0.0119488133
  160  C 11 XX     -0.0182381320     0.0048027566    -0.0087461213    -0.0066892631    -0.0094906459
  161  C 11 YY     -0.0199854206     0.0020821481    -0.0080830478    -0.0114153140    -0.0082273784
  162  C 11 ZZ     -0.0072523866     0.0018315159    -0.0037116183    -0.0041879784    -0.0041157238
  163  C 11 XY      0.0052941897     0.0032449007    -0.0025010685     0.0003415163    -0.0035656943
  164  C 11 XZ      0.0030283520    -0.0021422515     0.0022736977     0.0007761355     0.0024827159
  165  C 11 YZ      0.0015833743    -0.0012637013     0.0019032723     0.0017010297     0.0021907604
  166  C 12  S     -0.1391564139    -0.0527886429     0.0496678726     0.0581507048    -0.0906414509
  167  C 12  S      0.2671574764     0.1013904288    -0.0971073375    -0.1138143303     0.1812632831
  168  C 12  S      0.0932256138     0.0475467570    -0.0538052807    -0.0242371634     0.0587869685
  169  C 12  X      0.0313930972    -0.0027029158     0.0012534579    -0.0210719969    -0.0695368547
  170  C 12  Y     -0.0443585651     0.0380937266    -0.0406923345     0.0765449762     0.0399237776
  171  C 12  Z     -0.0007376400    -0.0054664981     0.0080902275    -0.0075421851     0.0149892051
  172  C 12  X      0.0051960925     0.0109654744    -0.0199825052    -0.0022337831    -0.0204177420
  173  C 12  Y     -0.0073247547     0.0199027019    -0.0142083708     0.0218665779     0.0356980643
  174  C 12  Z     -0.0005264249    -0.0033196200     0.0107239218    -0.0038172507     0.0020474703
  175  C 12 XX      0.0204673078     0.0055907455    -0.0058763296    -0.0103549442     0.0145436618
  176  C 12 YY      0.0193173061     0.0090291337    -0.0079558666    -0.0059649996     0.0129551739
  177  C 12 ZZ      0.0077504855     0.0029135113    -0.0031786623    -0.0041558871     0.0064160311
  178  C 12 XY     -0.0049143080     0.0022451765    -0.0032383279    -0.0000736926     0.0023057936
  179  C 12 XZ     -0.0036447812    -0.0015201583     0.0017662797     0.0022972117    -0.0035742484
  180  C 12 YZ     -0.0013887944    -0.0018360233     0.0023621560     0.0006906058    -0.0020487640
  181  C 13  S     -0.1292283844     0.0214087053    -0.0368915943     0.0217550600     0.0765464344
  182  C 13  S      0.2484357192    -0.0416551457     0.0722970789    -0.0435536722    -0.1523114492
  183  C 13  S      0.0507356803    -0.0278434495     0.0536740791    -0.0054955609    -0.0311906935
  184  C 13  X     -0.0558023428    -0.0511498720     0.0596593859     0.1102855866    -0.0901427494
  185  C 13  Y      0.0337122728     0.0104495889    -0.0178485373    -0.0266172173     0.0577749899
  186  C 13  Z      0.0096817828     0.0132015482    -0.0136839990    -0.0267560027     0.0158474037
  187  C 13  X     -0.0242762281    -0.0205133421     0.0191980623     0.0355494483    -0.0412070642
  188  C 13  Y     -0.0013064900    -0.0005134353     0.0027301246    -0.0076802488     0.0156912145
  189  C 13  Z      0.0076022568     0.0047030800    -0.0071013932    -0.0088244836     0.0082225688
  190  C 13 XX      0.0170136870    -0.0043927780     0.0069468743    -0.0010592100    -0.0105132078
  191  C 13 YY      0.0191360363    -0.0013423651     0.0033583260    -0.0057952575    -0.0115246221
  192  C 13 ZZ      0.0070726171    -0.0017490229     0.0028657168    -0.0009583595    -0.0055397280
  193  C 13 XY     -0.0050666012    -0.0033107263     0.0031441937     0.0040203360    -0.0033405875
  194  C 13 XZ     -0.0026824057     0.0017499438    -0.0022077687    -0.0008274797     0.0026680527
  195  C 13 YZ     -0.0013832450     0.0009721357    -0.0012176881    -0.0001235515     0.0025595636
  196  C 14  S      0.0105226899     0.0745023225    -0.0795450711    -0.0893433425     0.0266352940
  197  C 14  S     -0.0201434604    -0.1434332350     0.1553471126     0.1766289674    -0.0529167846
  198  C 14  S     -0.0024738653    -0.0180446816     0.0148947932     0.0368466954    -0.0145290935
  199  C 14  X     -0.0670361245     0.0007798558    -0.0078645271     0.0258563050     0.0871479181
  200  C 14  Y     -0.0774171071    -0.0158870583    -0.0088573536    -0.0241291311     0.1151332389
  201  C 14  Z      0.0344337752     0.0027289675     0.0042611296    -0.0025469037    -0.0475412257
  202  C 14  X     -0.0271008130    -0.0092763957     0.0103005072     0.0064224617     0.0249900681
  203  C 14  Y     -0.0287874669     0.0020940692    -0.0125376404    -0.0081930751     0.0295468230
  204  C 14  Z      0.0133821899     0.0027465040     0.0000606721     0.0000448373    -0.0127096273
  205  C 14 XX      0.0053871811    -0.0094710305     0.0116272941     0.0127791677    -0.0083583751
  206  C 14 YY     -0.0086327922    -0.0113062978     0.0107126391     0.0130634419     0.0007376801
  207  C 14 ZZ     -0.0002244282    -0.0044252055     0.0052783254     0.0059946961    -0.0020035928
  208  C 14 XY      0.0006117341    -0.0000627712     0.0001943299    -0.0013459108     0.0003214272
  209  C 14 XZ     -0.0020867380     0.0019425524    -0.0025164517    -0.0023208889     0.0021974798
  210  C 14 YZ      0.0016404596     0.0017088328    -0.0014668447    -0.0013401604    -0.0006021628
  211  C 15  S      0.1386974126     0.0499483106    -0.0112890782     0.0206701605    -0.0995283097
  212  C 15  S     -0.2665009576    -0.0962128279     0.0223024668    -0.0415369902     0.1980595217
  213  C 15  S     -0.0591679911    -0.0522094166     0.0512225393    -0.0062914989     0.0494039887
  214  C 15  X      0.0368724381    -0.0059680916     0.0239444407     0.0345328252     0.0467467194
  215  C 15  Y     -0.0408341888     0.0413491369    -0.0640483631    -0.1101362828    -0.0128890776
  216  C 15  Z     -0.0030029611    -0.0061791213     0.0053868038     0.0115720393    -0.0107385953
  217  C 15  X      0.0014007773     0.0054792193    -0.0059308030     0.0117791555     0.0085976936
  218  C 15  Y     -0.0198276665     0.0119523235    -0.0154404397    -0.0393670190    -0.0164452048
  219  C 15  Z      0.0032223204    -0.0041205096     0.0047455954     0.0042296962     0.0008601660
  220  C 15 XX     -0.0199794046    -0.0051876944    -0.0008132309    -0.0059379691     0.0156197315
  221  C 15 YY     -0.0186952277    -0.0088305309     0.0042056733    -0.0003326921     0.0132241675
  222  C 15 ZZ     -0.0077372866    -0.0030616034     0.0010483518    -0.0011514026     0.0070062200
  223  C 15 XY      0.0043094855    -0.0018778134     0.0031881272     0.0036336865     0.0013564278
  224  C 15 XZ      0.0037251567     0.0012808434    -0.0001000066     0.0008910372    -0.0036546567
  225  C 15 YZ      0.0014512966     0.0020167158    -0.0017232840    -0.0012444248    -0.0020364784
  226  H 16  S     -0.0096324170     0.0189820577     0.0364739130    -0.0565464969     0.0729706788
  227  H 16  S      0.0025812071     0.0005177455     0.0061099433    -0.0119408036     0.0217970879
  228  H 17  S      0.0047819031    -0.0679986493    -0.0535616649    -0.0725267742    -0.0469403071
  229  H 17  S      0.0034138261    -0.0099519924    -0.0102934133    -0.0144206169    -0.0073335779
  230  H 18  S      0.0130474037    -0.0473622459    -0.0851894347     0.0035672129    -0.0358530741
  231  H 18  S      0.0020640596    -0.0098474033    -0.0149212918     0.0020474740    -0.0079640644
  232  H 19  S      0.0043516256     0.0487224891    -0.0305827659     0.0486809435     0.0664099033
  233  H 19  S     -0.0004843633     0.0070606240    -0.0087513308     0.0151896341     0.0130399059
  234  H 20  S     -0.0211783414     0.1035508310    -0.0015705773    -0.0337680193    -0.0819133396
  235  H 20  S     -0.0044492633     0.0162048098     0.0051534708    -0.0031324652    -0.0174354472
  236  H 21  S     -0.0212825670     0.1107222692     0.0231609612    -0.0207853818    -0.0672911417
  237  H 21  S     -0.0037315662     0.0142095710    -0.0001024001    -0.0044539416    -0.0166507142
  238  H 22  S     -0.0774098529     0.0158768213    -0.0305104770    -0.0565341860    -0.0727299813
  239  H 22  S     -0.0008676158     0.0067668883    -0.0072607705    -0.0058257075    -0.0113934591
  240  H 23  S      0.0857964776     0.0313976177    -0.0308867501    -0.0527170500     0.1143704637
  241  H 23  S      0.0032795975     0.0076339341    -0.0106929967    -0.0120173029     0.0219481896
  242  H 24  S      0.0757406480    -0.0129250640     0.0268782356    -0.0193379675    -0.0838806570
  243  H 24  S      0.0047382397    -0.0007340334     0.0014800464    -0.0036457670    -0.0182041029
  244  H 25  S     -0.0057414239    -0.0436490149     0.0545909526     0.0907031911    -0.0296528602
  245  H 25  S     -0.0005121677    -0.0025372142     0.0032255684     0.0158986864    -0.0060810382
  246  H 26  S     -0.0792289261    -0.0297067934     0.0092013034    -0.0177196744     0.1073561015
  247  H 26  S     -0.0049674282    -0.0021159610    -0.0010060412    -0.0036375073     0.0225037913

                         26               27               28               29               30
                   -0.6626777050    -0.6397260209    -0.6189420491    -0.6010855409    -0.5546764158
    1  C  1  S     -0.0252282914     0.0453499165     0.0127336232     0.0677113075     0.0455517185
    2  C  1  S      0.0558813159    -0.0903749422    -0.0187721589    -0.1479868780    -0.0956379692
    3  C  1  S     -0.0726197794     0.0320882971    -0.1344477643    -0.0275500684    -0.2222274131
    4  C  1  X     -0.0910093363    -0.0015703171     0.0173017579    -0.0852546427     0.0337181816
    5  C  1  Y      0.1147478382    -0.1132288189     0.0199167838     0.0830599716    -0.0370693383
    6  C  1  Z      0.0320209428     0.0773109855     0.0335235751    -0.0018175355    -0.0272957917
    7  C  1  X     -0.0312685493     0.0437902753     0.0539130022     0.0266375792    -0.0027374310
    8  C  1  Y      0.0785867262    -0.0435726239    -0.0655477196     0.0058127287     0.0499667786
    9  C  1  Z     -0.0064725168     0.0154064854     0.0261787674    -0.0345854004    -0.0193850454
   10  C  1 XX      0.0061046283    -0.0016077340    -0.0056053837    -0.0068033973    -0.0038440820
   11  C  1 YY      0.0015405884    -0.0110328146    -0.0027308111    -0.0101155490    -0.0073361669
   12  C  1 ZZ      0.0027527146    -0.0031231210     0.0047204849    -0.0098455570    -0.0085692039
   13  C  1 XY     -0.0011738080     0.0049225289    -0.0031768674    -0.0000235313    -0.0023085874
   14  C  1 XZ     -0.0028089498    -0.0051208728    -0.0025949217     0.0023234837     0.0018309483
   15  C  1 YZ     -0.0016782202     0.0018190028    -0.0022537775     0.0006851006     0.0010853099
   16  C  2  S      0.0057284028     0.0233017360     0.0000463191    -0.0271213132     0.0078029224
   17  C  2  S     -0.0079439660    -0.0450450051    -0.0071147841     0.0628534727    -0.0125914696
   18  C  2  S     -0.1839298091     0.0566872786     0.1175018130    -0.1841000778    -0.0635610117
   19  C  2  X     -0.1139062192    -0.0041241082    -0.0075116170    -0.0334431809     0.0302068492
   20  C  2  Y     -0.0889668035     0.1592100400    -0.0245565743     0.0276288308     0.0437226303
   21  C  2  Z      0.1113964179    -0.0469437129    -0.0547285081     0.0166787395    -0.0467272772
   22  C  2  X     -0.0703437697     0.0313390034    -0.0431078590    -0.0858032635     0.0637778674
   23  C  2  Y     -0.0666380800     0.1083302314    -0.0679393040    -0.0306287200     0.0170446844
   24  C  2  Z      0.0836383967    -0.0644281927     0.0175240460     0.0814147044    -0.0369673830
   25  C  2 XX      0.0013356123     0.0005872787     0.0032846989     0.0057751018     0.0026771236
   26  C  2 YY      0.0014904903    -0.0062801892    -0.0046152501     0.0015858076    -0.0050615532
   27  C  2 ZZ     -0.0024057068    -0.0019331322     0.0000663507     0.0031728351    -0.0020747355
   28  C  2 XY     -0.0011718739    -0.0050951402     0.0030169506     0.0038870364     0.0032858447
   29  C  2 XZ      0.0007563591    -0.0004116151     0.0046418012    -0.0044598302    -0.0034081992
   30  C  2 YZ      0.0000162413     0.0012920174    -0.0033008964    -0.0006682065    -0.0002949556
   31  C  3  S     -0.0248395190    -0.0965707362    -0.0766956224    -0.0081785230    -0.0037890493
   32  C  3  S      0.0499226017     0.2026937444     0.1522721510     0.0152910929    -0.0014074731
   33  C  3  S      0.0588039875     0.0650390410     0.1860738174     0.0716312502     0.0711783614
   34  C  3  X      0.0552570731    -0.0184199790     0.0096319637    -0.0573142047    -0.1116125632
   35  C  3  Y      0.0306379848    -0.1452348056     0.0216294773     0.0693700313     0.0506338434
   36  C  3  Z     -0.0541354826     0.0420044980     0.1448325188    -0.0619918710    -0.0434345123
   37  C  3  X      0.0310593954    -0.0057388903     0.0035484725    -0.0140971849    -0.0204556482
   38  C  3  Y      0.0140246165    -0.0550246677     0.0553718170     0.0496473985     0.0232896434
   39  C  3  Z     -0.0376096896     0.0009226851    -0.0043848033    -0.0457853548    -0.0548797029
   40  C  3 XX      0.0023323547     0.0101557437     0.0072438649    -0.0026057454    -0.0018092620
   41  C  3 YY      0.0008978150     0.0149557434     0.0161795509     0.0008439188    -0.0002090174
   42  C  3 ZZ      0.0050967735     0.0169108725     0.0081804027     0.0036038899     0.0004168057
   43  C  3 XY      0.0028379275    -0.0005147420    -0.0030763708     0.0010024603    -0.0058079663
   44  C  3 XZ     -0.0042640664     0.0017363662    -0.0030504631     0.0034925734     0.0061895941
   45  C  3 YZ     -0.0056210369    -0.0044398114    -0.0081799972    -0.0022455714    -0.0032312359
   46  C  4  S      0.0585859369    -0.0002265604     0.1068416364    -0.0196639042    -0.0009577823
   47  C  4  S     -0.1167101937     0.0047946700    -0.2156827614     0.0454348114    -0.0014478959
   48  C  4  S     -0.0868883318     0.0170855844    -0.1872743013    -0.0443808912    -0.0229361421
   49  C  4  X      0.0539120528    -0.0107493099    -0.0021080751     0.0109834267    -0.0082139342
   50  C  4  Y      0.0537726294    -0.0855490921     0.1477389880     0.0548996359     0.1175628319
   51  C  4  Z      0.0669319165     0.0934887770     0.0179759830     0.0577117891     0.0910387083
   52  C  4  X      0.0110759670    -0.0047788088    -0.0160477447    -0.0059396364     0.0065138597
   53  C  4  Y     -0.0023861626    -0.0277888375    -0.0115116536     0.0065707652     0.0359551962
   54  C  4  Z      0.0080738951     0.0272896988    -0.0322979994     0.0196786186     0.0311614251
   55  C  4 XX     -0.0010637429    -0.0017139938    -0.0121974448     0.0002438524    -0.0042049651
   56  C  4 YY     -0.0134533118    -0.0029972713    -0.0214892272     0.0039727410     0.0002125108
   57  C  4 ZZ     -0.0087943820     0.0074577766    -0.0101180988     0.0027448072     0.0001205623
   58  C  4 XY      0.0025124555    -0.0043917170    -0.0042558161     0.0038810446    -0.0009882984
   59  C  4 XZ      0.0011587987     0.0042987404    -0.0049183248     0.0010383594    -0.0008838704
   60  C  4 YZ     -0.0004294787     0.0010508719    -0.0104754727     0.0036382898     0.0018045262
   61  C  5  S      0.0315484072     0.0121046810    -0.1163399852     0.0445706238     0.0117156063
   62  C  5  S     -0.0656758113    -0.0184435995     0.2306436236    -0.0950058909    -0.0250820425
   63  C  5  S     -0.0007210408    -0.0235036314     0.2050859375    -0.0168287898    -0.0027404674
   64  C  5  X      0.0551893506    -0.0190408886    -0.0154428584     0.0509382760     0.0148477300
   65  C  5  Y      0.0339547950     0.1159504892     0.0664098423    -0.0510903715    -0.0199147028
   66  C  5  Z      0.0648541492    -0.0079292662    -0.0951052340     0.1197558252     0.1722455475
   67  C  5  X      0.0250033645    -0.0170687558     0.0171092120     0.0264315952     0.0163420367
   68  C  5  Y      0.0097870347     0.0369492807     0.0062600301    -0.0273503728    -0.0137413727
   69  C  5  Z      0.0272787649    -0.0143657808     0.0464078153     0.0393131575     0.0690791202
   70  C  5 XX      0.0007382996    -0.0037418524     0.0120903654    -0.0030904768    -0.0040714138
   71  C  5 YY     -0.0080421852     0.0014725940     0.0083827961    -0.0083066263    -0.0035084727
   72  C  5 ZZ     -0.0051507858    -0.0003704315     0.0254824933    -0.0099136725    -0.0011524713
   73  C  5 XY     -0.0005944084     0.0049663791     0.0006373100     0.0013486274     0.0021650160
   74  C  5 XZ      0.0040284679    -0.0019986142     0.0073456188    -0.0002158578    -0.0021243166
   75  C  5 YZ      0.0019081857     0.0051827160    -0.0054651167    -0.0001321275     0.0015091442
   76  C  6  S     -0.0143675849    -0.0765435458     0.0853977361     0.0121122870    -0.0046771172
   77  C  6  S      0.0294246740     0.1606539927    -0.1712870596    -0.0291876796     0.0100562915
   78  C  6  S      0.0017417251     0.0450719649    -0.1953548671     0.0015254431     0.0487161061
   79  C  6  X      0.0423087444    -0.0109018093    -0.0260450228     0.0560014775    -0.0549820820
   80  C  6  Y     -0.0621487209     0.1178589701    -0.1168143400    -0.1013368298    -0.1184147423
   81  C  6  Z     -0.0270777308    -0.0938607303    -0.1082905055     0.0137945982     0.0038618917
   82  C  6  X      0.0260543598    -0.0068891417    -0.0200899141     0.0273562953    -0.0009701706
   83  C  6  Y     -0.0146721628     0.0272649408     0.0344875389    -0.0400049240    -0.0605997279
   84  C  6  Z     -0.0069031021    -0.0393869872    -0.0378066833     0.0132562509    -0.0001387147
   85  C  6 XX      0.0013264099     0.0090202275    -0.0093005038    -0.0003842149    -0.0004851636
   86  C  6 YY      0.0054444849     0.0161678830    -0.0191189203    -0.0015989453     0.0030231091
   87  C  6 ZZ     -0.0024977999     0.0083724238    -0.0068694010    -0.0062048234    -0.0026617815
   88  C  6 XY     -0.0051542581     0.0000834310     0.0038567439    -0.0006135188     0.0061382253
   89  C  6 XZ      0.0003516104    -0.0002138196     0.0037332067    -0.0033706229    -0.0026374684
   90  C  6 YZ      0.0021516937     0.0002599863     0.0070311845     0.0002992674     0.0010439943
   91  C  7  S      0.0578939561     0.0659108122    -0.0043356191     0.0164381482     0.0111620442
   92  C  7  S     -0.1169789450    -0.1407896219     0.0095639489    -0.0299145062    -0.0225159297
   93  C  7  S     -0.0590798935     0.0175823762     0.0017345351    -0.0779327605    -0.0392904793
   94  C  7  X      0.0483214787    -0.0062475203    -0.0036949652     0.0175344340    -0.0875011001
   95  C  7  Y     -0.0339556779    -0.0310805803    -0.1396423878    -0.0531070273    -0.0669418943
   96  C  7  Z     -0.0633065944    -0.0283563140     0.0631485912    -0.0699639793    -0.1220729749
   97  C  7  X      0.0078109206     0.0080467863    -0.0006475552    -0.0078468280    -0.0475016972
   98  C  7  Y     -0.0106633727    -0.0171795488    -0.0427518929    -0.0127917641    -0.0291368042
   99  C  7  Z     -0.0172509348    -0.0210228997     0.0198324744    -0.0099020725    -0.0385586110
  100  C  7 XX     -0.0131683208    -0.0145630872     0.0014125317    -0.0067462252    -0.0067159519
  101  C  7 YY     -0.0064145205    -0.0024463974     0.0044232412    -0.0013629121    -0.0008639534
  102  C  7 ZZ     -0.0065964156    -0.0123779295    -0.0035203657    -0.0005420098     0.0000251240
  103  C  7 XY     -0.0025393819    -0.0007958559    -0.0037861756    -0.0003322828    -0.0012722462
  104  C  7 XZ     -0.0030342556     0.0005079794     0.0012929716    -0.0026644162    -0.0034216803
  105  C  7 YZ      0.0000425226    -0.0049858770     0.0051865701     0.0024781400     0.0001813894
  106  C  8  S      0.0551265816    -0.0195035356    -0.0050872688    -0.0082766848    -0.0241515692
  107  C  8  S     -0.1238854730     0.0428558185     0.0148527748     0.0124381258     0.0493631546
  108  C  8  S      0.0429705690    -0.0507972044     0.0186976460     0.1144564451     0.0059925572
  109  C  8  X      0.0871140584    -0.0444641298    -0.0140167544    -0.0169576671    -0.0213527111
  110  C  8  Y      0.0561559975     0.0019219398    -0.0145018097     0.0053562550    -0.0336776271
  111  C  8  Z     -0.0712036029     0.0293174060    -0.0086291528     0.0110406485     0.0309216854
  112  C  8  X     -0.0695192841     0.0496899588    -0.0090689263    -0.1028932324     0.0027627128
  113  C  8  Y     -0.0527417622     0.0373069958    -0.0035994635    -0.0716804591    -0.0038144673
  114  C  8  Z      0.0641188833    -0.0422898732     0.0037087676     0.0901349173     0.0016194061
  115  C  8 XX     -0.0089968660     0.0044505234     0.0017490439     0.0007153365     0.0043244415
  116  C  8 YY     -0.0070222195     0.0009031233     0.0010169143    -0.0004482945     0.0021760827
  117  C  8 ZZ     -0.0085008053     0.0029114478     0.0006297605     0.0007664845     0.0022337079
  118  C  8 XY     -0.0041570303    -0.0004010517     0.0009997302     0.0011525033     0.0002927853
  119  C  8 XZ      0.0045508885    -0.0021998019     0.0001466304    -0.0010774058    -0.0013683940
  120  C  8 YZ      0.0034136676    -0.0000094781    -0.0003467967     0.0000598067    -0.0005734486
  121  N  9  S      0.0295254656    -0.0127489538    -0.0021719954    -0.0014388075    -0.0146704815
  122  N  9  S      0.0576466294    -0.0251128982    -0.0045264720    -0.0056254557    -0.0316026875
  123  N  9  S      0.1193032385    -0.0624246077    -0.0016050658     0.0855927639    -0.0223862417
  124  N  9  X      0.0026702877     0.0033259003     0.0034494818     0.0044241220    -0.0055085821
  125  N  9  Y      0.0069659019    -0.0094481981     0.0040903545    -0.0053214381     0.0088365994
  126  N  9  Z     -0.0063326510     0.0010438591     0.0079738722    -0.0013000327    -0.0030825244
  127  N  9  X     -0.0123887280     0.0037392109    -0.0023201262    -0.0175755471     0.0017960731
  128  N  9  Y     -0.0124436268     0.0097034871    -0.0031722618    -0.0070845526    -0.0066392083
  129  N  9  Z      0.0131156955    -0.0066394958    -0.0044777035     0.0132931966     0.0029927623
  130  N  9 XX      0.0013990957     0.0001825614     0.0002437144     0.0002301949    -0.0016870273
  131  N  9 YY      0.0012679534    -0.0015074954     0.0002924982    -0.0009971682    -0.0002693083
  132  N  9 ZZ      0.0014609453    -0.0004882191    -0.0010367469    -0.0001585115    -0.0008820349
  133  N  9 XY      0.0014569345    -0.0009513106     0.0004135721    -0.0000094275    -0.0001405675
  134  N  9 XZ     -0.0016457920     0.0000096420     0.0005317226    -0.0004977693     0.0004873447
  135  N  9 YZ     -0.0016142684     0.0010586397     0.0002550947     0.0003369432    -0.0003834822
  136  C 10  S      0.0667174313    -0.0283663887    -0.0115278484    -0.0386511372    -0.0189925082
  137  C 10  S     -0.1397017431     0.0587228558     0.0203613861     0.0792365138     0.0409350532
  138  C 10  S      0.0689013685    -0.0687841213    -0.0113760307    -0.0495678839     0.0143448141
  139  C 10  X      0.0945531894     0.0648864545     0.0201744603     0.1493696912    -0.0136198894
  140  C 10  Y      0.0414529147     0.0452748805    -0.0204231496    -0.1566379608     0.0180187468
  141  C 10  Z     -0.0312087013    -0.0159786708     0.0122853846    -0.0205917900    -0.0055637717
  142  C 10  X     -0.0058930693     0.0176613405     0.0196599376     0.0607615724    -0.1250328655
  143  C 10  Y      0.0222009451    -0.0241051780    -0.0085245909    -0.0695659698     0.0895175957
  144  C 10  Z      0.0028423084     0.0009581185    -0.0049319345    -0.0020787262     0.0201754264
  145  C 10 XX     -0.0073210738     0.0069364928     0.0001141765     0.0035688474     0.0021113838
  146  C 10 YY     -0.0115959095    -0.0004310474     0.0017471277     0.0049071443     0.0032910205
  147  C 10 ZZ     -0.0052653972     0.0030763105     0.0008721888     0.0032221396     0.0025669821
  148  C 10 XY      0.0008008762     0.0015541638     0.0005443266     0.0039929931     0.0080100471
  149  C 10 XZ      0.0000728439    -0.0030194343    -0.0006338657    -0.0009262353    -0.0012864416
  150  C 10 YZ      0.0014812331     0.0007561701    -0.0004639044    -0.0018335315    -0.0029405192
  151  C 11  S     -0.0847874152    -0.0441257705     0.0071058348     0.0077725493    -0.0228892034
  152  C 11  S      0.1709860450     0.0883084886    -0.0146137853    -0.0143177644     0.0469162403
  153  C 11  S      0.0273303610     0.0736103216    -0.0071837232     0.0101057400     0.1746751121
  154  C 11  X      0.0522921720    -0.0722581390    -0.0223688125    -0.1186139387    -0.0362827429
  155  C 11  Y      0.0246659952     0.0299787422    -0.0120537806    -0.1066063166     0.1467218162
  156  C 11  Z     -0.0185399841     0.0186217625     0.0141458719     0.0541357440    -0.0201375012
  157  C 11  X      0.0130669439    -0.0429352690     0.0006448512    -0.0371873927    -0.0141658817
  158  C 11  Y      0.0025941689     0.0030556209    -0.0042339012    -0.0493574420    -0.0208925635
  159  C 11  Z     -0.0042615031     0.0121962036     0.0043595277     0.0190289605     0.0068359641
  160  C 11 XX      0.0104835592     0.0062125311    -0.0011713821    -0.0022541821     0.0040406920
  161  C 11 YY      0.0153174421     0.0063381123    -0.0016316178    -0.0026849894     0.0058588357
  162  C 11 ZZ      0.0059536501     0.0035676950    -0.0002162988    -0.0007045277     0.0024949686
  163  C 11 XY     -0.0007542765     0.0030307829     0.0008476614     0.0055713181     0.0045912875
  164  C 11 XZ     -0.0017145285    -0.0021058698    -0.0004081422    -0.0003496477    -0.0013518836
  165  C 11 YZ     -0.0020156149    -0.0018459811    -0.0002045419    -0.0011460842    -0.0022277185
  166  C 12  S      0.0110821455     0.0627634995    -0.0036042584    -0.0042449971    -0.0291188269
  167  C 12  S     -0.0215123429    -0.1278145903     0.0074025226     0.0095993503     0.0584438988
  168  C 12  S     -0.0428413285    -0.0399949820     0.0120694078     0.0187475332     0.1455111250
  169  C 12  X      0.0588805938     0.0293476053     0.0101341456     0.0993321056    -0.1458287965
  170  C 12  Y     -0.1359266763     0.0277711140     0.0275509058     0.1318423821     0.0120856472
  171  C 12  Z      0.0106752527    -0.0095887523     0.0000216503    -0.0558126555     0.0381295673
  172  C 12  X      0.0105921709     0.0093051018     0.0047927177     0.0370612461     0.0107708537
  173  C 12  Y     -0.0630682892     0.0012342411     0.0100347147     0.0394585270    -0.0046488855
  174  C 12  Z      0.0092829146     0.0018128814     0.0062851990    -0.0208255111    -0.0038830679
  175  C 12 XX      0.0003124005    -0.0108143640    -0.0001049573    -0.0016905017     0.0063613433
  176  C 12 YY     -0.0036676801    -0.0083545178     0.0006944839    -0.0001666769     0.0047318117
  177  C 12 ZZ     -0.0008073151    -0.0048560848     0.0001271139     0.0003206658     0.0031174096
  178  C 12 XY     -0.0033496621     0.0002182642     0.0012613663     0.0050852978     0.0049887536
  179  C 12 XZ      0.0002983035     0.0020944148    -0.0002778903    -0.0005019826    -0.0023891748
  180  C 12 YZ      0.0017384315     0.0013081043     0.0001378105    -0.0017632608    -0.0022174621
  181  C 13  S     -0.0816897645    -0.0264635680     0.0125937886     0.0482841320     0.0270273174
  182  C 13  S      0.1619321176     0.0532121769    -0.0251305215    -0.0964158720    -0.0575494066
  183  C 13  S      0.0531675754     0.0049488281    -0.0153686605    -0.0792079592    -0.1120464496
  184  C 13  X     -0.0652501522     0.0934309690     0.0113752990     0.0736901775    -0.0095580803
  185  C 13  Y     -0.0251659694    -0.0402532839     0.0180997657     0.1267463140    -0.1145679143
  186  C 13  Z      0.0243034531    -0.0183521093    -0.0048956773    -0.0463587103     0.0240931510
  187  C 13  X     -0.0135875987     0.0329449681     0.0041350168     0.0263973173     0.0027075836
  188  C 13  Y      0.0091868942    -0.0147941591     0.0019009469     0.0227945768    -0.0826006236
  189  C 13  Z      0.0022296684    -0.0077590403    -0.0032292793    -0.0116256563     0.0151197598
  190  C 13 XX      0.0089825209     0.0040695131    -0.0017288325    -0.0073531026    -0.0000235286
  191  C 13 YY      0.0151708110     0.0036155064    -0.0022737409    -0.0093724092    -0.0055769570
  192  C 13 ZZ      0.0051773110     0.0021867191    -0.0008844225    -0.0040923372    -0.0017483927
  193  C 13 XY     -0.0012137889     0.0029617057    -0.0001598730    -0.0003990669    -0.0022641051
  194  C 13 XZ     -0.0013178071    -0.0014618507     0.0001227130     0.0013536516    -0.0000438020
  195  C 13 YZ     -0.0019601549    -0.0012441109     0.0005006976     0.0013813180     0.0015242426
  196  C 14  S      0.0731478603    -0.0271090971    -0.0089708925    -0.0316735788    -0.0349375470
  197  C 14  S     -0.1462763159     0.0544979609     0.0179059806     0.0636181002     0.0668635251
  198  C 14  S     -0.0498417362     0.0264072205     0.0045473748     0.0308126080     0.1232742391
  199  C 14  X     -0.0829102645    -0.0538626266     0.0048949709    -0.0378993186     0.1552292274
  200  C 14  Y     -0.0359072891    -0.0803618509     0.0070984580     0.0439545181    -0.1328417384
  201  C 14  Z      0.0312389844     0.0313088708    -0.0042281735     0.0022659695    -0.0203185421
  202  C 14  X     -0.0170712202    -0.0207344617    -0.0016354311    -0.0293067525     0.0210149862
  203  C 14  Y     -0.0168632324    -0.0170414086     0.0039933438     0.0322764077    -0.0134943999
  204  C 14  Z      0.0080178599     0.0094971735    -0.0011540546     0.0018166500    -0.0038720087
  205  C 14 XX     -0.0084313990     0.0063879569     0.0011121563     0.0044676863     0.0069600057
  206  C 14 YY     -0.0134077814     0.0016342515     0.0014423312     0.0039454622     0.0073745485
  207  C 14 ZZ     -0.0048840293     0.0019651248     0.0005306040     0.0011168400     0.0025268301
  208  C 14 XY      0.0026574555    -0.0012614757    -0.0008888553    -0.0048693086    -0.0038001377
  209  C 14 XZ      0.0008154137    -0.0014248113    -0.0001519473    -0.0001307922    -0.0008153464
  210  C 14 YZ      0.0012182360     0.0003734874     0.0000665261     0.0008125801    -0.0000382972
  211  C 15  S      0.0140080968     0.0634047706     0.0058104167     0.0451526209     0.0230934219
  212  C 15  S     -0.0285284062    -0.1260116710    -0.0117671205    -0.0904561803    -0.0487610111
  213  C 15  S      0.0041430869    -0.0517248407    -0.0117145011    -0.0836833620    -0.1171584238
  214  C 15  X     -0.0519205584    -0.0489608136    -0.0050184507    -0.1025703351     0.1189773381
  215  C 15  Y      0.1355075639     0.0068383417    -0.0236054812    -0.0932433958    -0.0023717394
  216  C 15  Z     -0.0106126613     0.0135660029     0.0067974778     0.0477853438    -0.0352335108
  217  C 15  X     -0.0218872279    -0.0005537029     0.0011887131    -0.0135014956     0.0884036048
  218  C 15  Y      0.0455825321     0.0107140435    -0.0109007366    -0.0292740627    -0.0003340779
  219  C 15  Z     -0.0022826542    -0.0013130511     0.0016591683     0.0096892410    -0.0261057675
  220  C 15 XX      0.0002192308    -0.0105216591    -0.0012717190    -0.0085712592    -0.0046272049
  221  C 15 YY     -0.0042233285    -0.0081563944    -0.0006848352    -0.0069864124     0.0003645763
  222  C 15 ZZ     -0.0013692947    -0.0045322573    -0.0004460538    -0.0039459189    -0.0016086745
  223  C 15 XY     -0.0039381288    -0.0016200826     0.0004008822     0.0002729544    -0.0020490262
  224  C 15 XZ      0.0003143995     0.0025160824     0.0000589302     0.0016943345     0.0016674223
  225  C 15 YZ      0.0019430634     0.0015661960     0.0001360211     0.0007141919     0.0002457549
  226  H 16  S     -0.0131886197     0.1723145206     0.1319652613    -0.0502133273    -0.0340705655
  227  H 16  S      0.0049271738     0.0306787992     0.0400842535    -0.0013943851     0.0031658984
  228  H 17  S     -0.1068281361     0.0198920709    -0.1984920669    -0.0262600557    -0.0926269851
  229  H 17  S     -0.0199133417    -0.0034457739    -0.0563398357     0.0025464500    -0.0123877198
  230  H 18  S     -0.0659590524     0.0118046482     0.1871459489    -0.1318263495    -0.1259790684
  231  H 18  S     -0.0082574518    -0.0042379372     0.0566817503    -0.0253783011    -0.0222406769
  232  H 19  S     -0.0230308678     0.1512725539    -0.1487585737    -0.0817217073    -0.0696080398
  233  H 19  S      0.0005295227     0.0311394544    -0.0427782396    -0.0122451455    -0.0116451804
  234  H 20  S     -0.0906461875    -0.0636787562     0.0123463657    -0.0438562102     0.0136252062
  235  H 20  S     -0.0144325608    -0.0171558318     0.0025019341    -0.0102441354    -0.0053138622
  236  H 21  S     -0.0655223488    -0.0823717960    -0.0014701280    -0.0517448036    -0.1257398100
  237  H 21  S     -0.0101114007    -0.0225895136     0.0004560699    -0.0031676971    -0.0200425758
  238  H 22  S      0.0917703630     0.0428442130    -0.0177611994    -0.0922952444     0.1218011413
  239  H 22  S      0.0210896720     0.0046850149    -0.0030076714    -0.0039656802     0.0317141895
  240  H 23  S     -0.0180712369    -0.0732544518    -0.0075321153    -0.0900902232     0.1313073657
  241  H 23  S     -0.0089875113    -0.0113641897    -0.0039366707    -0.0187530661     0.0321579763
  242  H 24  S      0.0955739579     0.0331119952    -0.0242566040    -0.1380275920     0.0481056739
  243  H 24  S      0.0245881009     0.0072128718    -0.0049232123    -0.0275667194     0.0042195687
  244  H 25  S     -0.0839407833     0.0330751642     0.0082120182    -0.0021748914     0.1774648147
  245  H 25  S     -0.0177957014     0.0084420166     0.0035435641     0.0120395039     0.0458780298
  246  H 26  S     -0.0159119917    -0.0846137775    -0.0129320401    -0.1254370917     0.0525409672
  247  H 26  S     -0.0022329924    -0.0205363055    -0.0019448600    -0.0244200516     0.0030427897

                         31               32               33               34               35
                   -0.5372650092    -0.5138204027    -0.5077895218    -0.4977972493    -0.4813396762
    1  C  1  S      0.0438956531     0.0062985403     0.0104799527    -0.0213530863     0.0138945190
    2  C  1  S     -0.1076641931    -0.0145951760    -0.0261845915     0.0433430855    -0.0249634241
    3  C  1  S     -0.0991270091    -0.0728546745     0.0656731166     0.0673146672     0.0074111430
    4  C  1  X      0.0148755027    -0.1669576222     0.0472470218    -0.0580994849    -0.1628166036
    5  C  1  Y      0.0994891220    -0.0508774581    -0.1173850848     0.0371905380    -0.0163705504
    6  C  1  Z     -0.0123748642     0.1083194498    -0.0456270369    -0.1051742608    -0.0124597202
    7  C  1  X     -0.0452295571    -0.0976635419    -0.0131898940    -0.0445029138    -0.0685822537
    8  C  1  Y      0.0631131966    -0.0274621641    -0.0793863075    -0.0060022278     0.0264620290
    9  C  1  Z      0.0094771984     0.0588588390     0.0045379106    -0.0211636864    -0.0150877395
   10  C  1 XX     -0.0158168916     0.0038766395    -0.0051767034     0.0033642765     0.0125422095
   11  C  1 YY     -0.0016934076    -0.0049904985     0.0025300587     0.0051820296    -0.0118795663
   12  C  1 ZZ     -0.0033964256    -0.0007857077    -0.0027717937     0.0016678588    -0.0024835604
   13  C  1 XY     -0.0000562055     0.0031462398    -0.0050044505     0.0033687783     0.0039086198
   14  C  1 XZ      0.0024417660    -0.0019123849     0.0052168289     0.0040331460     0.0011283543
   15  C  1 YZ      0.0001826598     0.0025832886     0.0001721799    -0.0070310805    -0.0005121470
   16  C  2  S     -0.0407437991     0.0187002319    -0.0179372170    -0.0168444010     0.0042809997
   17  C  2  S      0.0890054738    -0.0525183330     0.0445810400     0.0403574533    -0.0142995307
   18  C  2  S     -0.0138005955    -0.0149947082     0.0848429022     0.1009414484     0.0250181762
   19  C  2  X     -0.1640619581     0.0309847633    -0.1347639117    -0.0717584277    -0.0906906483
   20  C  2  Y     -0.0129868343     0.0941453312     0.0649272826    -0.1229631523     0.0407903372
   21  C  2  Z      0.1187634819    -0.0389706741    -0.0363666746    -0.0426249496    -0.0713089268
   22  C  2  X     -0.1061544910    -0.0256037899    -0.0333884294    -0.0056990940    -0.0441882773
   23  C  2  Y     -0.0394519467    -0.0079848892     0.0336200479    -0.0271630670     0.0497210530
   24  C  2  Z      0.0874077425     0.0212818894    -0.0332698490    -0.0426750950    -0.0513951819
   25  C  2 XX      0.0114250972    -0.0068909059     0.0115960438     0.0065013781    -0.0001091851
   26  C  2 YY      0.0049740965    -0.0059048619    -0.0010414975     0.0064200457     0.0013667592
   27  C  2 ZZ      0.0039927274     0.0004425094    -0.0003621234    -0.0022797380    -0.0023871705
   28  C  2 XY     -0.0053096899     0.0047637867    -0.0007341204     0.0000095225     0.0021362159
   29  C  2 XZ      0.0010233395    -0.0023157616     0.0016639068     0.0053066012     0.0038959086
   30  C  2 YZ      0.0025707236    -0.0007312862     0.0014547851     0.0004888932     0.0007748925
   31  C  3  S     -0.0033248854     0.0118499271     0.0193684035     0.0195143375     0.0003570688
   32  C  3  S      0.0004820786    -0.0154935724    -0.0460754868    -0.0410044318     0.0097551364
   33  C  3  S     -0.0525131889    -0.0429341174    -0.0763009301    -0.0755403398    -0.0161741417
   34  C  3  X      0.0096490871     0.1300766510    -0.0502724556    -0.0394250715     0.0197563625
   35  C  3  Y     -0.0297655976     0.0640284095    -0.0403134938    -0.1282555925    -0.0399961463
   36  C  3  Z      0.1664151191    -0.1513971862     0.0528415864    -0.0208112723    -0.1502131409
   37  C  3  X      0.0096023428     0.0515492298    -0.0375880684    -0.0358660032     0.0029061526
   38  C  3  Y     -0.0338374228     0.0142319821    -0.0038526072    -0.0545299686    -0.0160523934
   39  C  3  Z      0.0702233008    -0.0420205913     0.0348666142     0.0202834766    -0.0285040368
   40  C  3 XX     -0.0033838710     0.0006661792    -0.0041682093    -0.0034984273    -0.0015538397
   41  C  3 YY      0.0098222949    -0.0082722819    -0.0008705305    -0.0077729461    -0.0100685544
   42  C  3 ZZ     -0.0042237695     0.0023230092    -0.0030846555     0.0041758897     0.0126807368
   43  C  3 XY      0.0069684615     0.0018749480    -0.0035714421    -0.0026647362     0.0009486034
   44  C  3 XZ      0.0006123329    -0.0056710974     0.0015203021    -0.0024600715    -0.0029850947
   45  C  3 YZ     -0.0020352868     0.0061466694     0.0021752031     0.0016745705     0.0087846544
   46  C  4  S     -0.0201522162     0.0109758440    -0.0039113221     0.0154769516    -0.0040292315
   47  C  4  S      0.0332064321    -0.0138864797     0.0028377331    -0.0371146062     0.0158150974
   48  C  4  S      0.0536089254    -0.0367911484     0.0118373827     0.0008619346     0.0200690605
   49  C  4  X     -0.0700092012     0.0821028463     0.0006696764     0.0830717515     0.1403510501
   50  C  4  Y     -0.1629019950     0.0765368129    -0.0564905086    -0.0437748039     0.0471852759
   51  C  4  Z     -0.1242493807     0.0140462692    -0.0140762208     0.0534694871     0.1000833211
   52  C  4  X     -0.0186428862     0.0192874031     0.0044410692     0.0426983550     0.0584912728
   53  C  4  Y     -0.0576679228     0.0176886097    -0.0103897346    -0.0072208842     0.0187251070
   54  C  4  Z     -0.0228924359    -0.0108363307     0.0130742522     0.0329435799     0.0375192872
   55  C  4 XX     -0.0040756415     0.0062726448    -0.0012759035     0.0047530821     0.0109714179
   56  C  4 YY      0.0110253939    -0.0071591334     0.0040680692    -0.0072251212    -0.0091052843
   57  C  4 ZZ      0.0017170471    -0.0028675256    -0.0016348172    -0.0030307776     0.0017630678
   58  C  4 XY      0.0034876173    -0.0004908810     0.0013990782     0.0028566860     0.0037064149
   59  C  4 XZ     -0.0041684678     0.0054172795    -0.0032426784    -0.0005952652     0.0051125790
   60  C  4 YZ      0.0034247682    -0.0035654857     0.0024424992    -0.0016337078    -0.0037497814
   61  C  5  S      0.0130885927    -0.0169687156     0.0123945492     0.0128942040     0.0074124639
   62  C  5  S     -0.0202740074     0.0298577676    -0.0172666658    -0.0272608567    -0.0175145669
   63  C  5  S     -0.0193033341     0.0348788785    -0.0440191015     0.0002373495    -0.0021044941
   64  C  5  X      0.0711934691    -0.0315987659     0.1140561093     0.1025197037     0.0880939304
   65  C  5  Y      0.0076262220    -0.0419269783     0.0428131511     0.0753689772     0.0068106077
   66  C  5  Z     -0.0353403440    -0.0941074363     0.1106617106     0.0335926764    -0.0375490831
   67  C  5  X      0.0103572297    -0.0087093351     0.0368481314     0.0504034923     0.0415555844
   68  C  5  Y     -0.0080732135    -0.0074629873     0.0033553599     0.0292245205     0.0163881603
   69  C  5  Z     -0.0354757462    -0.0212483711     0.0298349182     0.0243027554    -0.0055150329
   70  C  5 XX      0.0072185539    -0.0016603120     0.0063872099     0.0072057662     0.0051415734
   71  C  5 YY     -0.0024294939     0.0014911632    -0.0028809282    -0.0023650510    -0.0003385153
   72  C  5 ZZ     -0.0077559193     0.0061533794    -0.0080692670    -0.0077044016    -0.0063919044
   73  C  5 XY      0.0060538541    -0.0036194360     0.0066099648    -0.0014706666    -0.0017737876
   74  C  5 XZ      0.0042242416     0.0009965243     0.0020641177     0.0022676559     0.0027900324
   75  C  5 YZ      0.0033325414    -0.0066381752     0.0061558657     0.0042494258    -0.0037299471
   76  C  6  S      0.0108805671     0.0158847164     0.0131904839     0.0088114477     0.0250493342
   77  C  6  S     -0.0110164983    -0.0396477154    -0.0175436583    -0.0134189085    -0.0566822600
   78  C  6  S     -0.0453506851    -0.0513897842    -0.0127870532    -0.0400671625    -0.0565451086
   79  C  6  X      0.1812916451     0.0299454792     0.0659574318    -0.0510851934     0.0548368462
   80  C  6  Y     -0.0892810950     0.0466483606    -0.1523199725     0.0280644748     0.1093073159
   81  C  6  Z     -0.0469578576     0.0616875289    -0.1053705854    -0.1097889994    -0.1045778568
   82  C  6  X      0.0631666587     0.0184917163     0.0161091123    -0.0397380888     0.0188440455
   83  C  6  Y      0.0042518718     0.0307716543    -0.0549431737     0.0258533044     0.0487764882
   84  C  6  Z     -0.0222367400     0.0156976688    -0.0325707654    -0.0247718506    -0.0204485473
   85  C  6 XX      0.0047615468    -0.0027554810     0.0013534806    -0.0025194729    -0.0041616099
   86  C  6 YY     -0.0084146874    -0.0047483220    -0.0086033966    -0.0008714847    -0.0037150547
   87  C  6 ZZ      0.0003357995     0.0004381097     0.0016445573     0.0015200618    -0.0010546585
   88  C  6 XY     -0.0092259125    -0.0005992759     0.0000777288    -0.0006580205    -0.0037448611
   89  C  6 XZ     -0.0014289535     0.0021518775    -0.0070538625    -0.0054232247    -0.0034688760
   90  C  6 YZ      0.0052822110    -0.0037819151     0.0102138582     0.0086872662     0.0055026437
   91  C  7  S     -0.0022815045    -0.0126127690    -0.0162307904    -0.0097881930    -0.0096302226
   92  C  7  S      0.0039542120     0.0272817475     0.0354122942     0.0199964640     0.0213562707
   93  C  7  S      0.0526158830     0.0344527312     0.0024714728     0.0088676308    -0.0119354961
   94  C  7  X      0.1518300394     0.1278119962    -0.0737162188    -0.2256558702    -0.0107130057
   95  C  7  Y     -0.0226584641     0.0719171727    -0.0186681870     0.0578970348     0.0644416972
   96  C  7  Z      0.0826315299     0.0281700387     0.0710542097     0.1359148066     0.2089431471
   97  C  7  X      0.0658621289     0.0459813223    -0.0314977395    -0.0874873229    -0.0119982609
   98  C  7  Y     -0.0267744383     0.0328419076    -0.0104417854     0.0274228907     0.0392301002
   99  C  7  Z      0.0222511198     0.0008924829     0.0390762357     0.0661037860     0.1015119801
  100  C  7 XX     -0.0001980331     0.0012331548     0.0081399468     0.0153015565     0.0112226824
  101  C  7 YY      0.0017537724    -0.0005925436    -0.0017543612    -0.0044496897    -0.0020565622
  102  C  7 ZZ      0.0002906727     0.0053914402     0.0025424853    -0.0020120805    -0.0002546181
  103  C  7 XY      0.0024808898     0.0010802673     0.0013519871     0.0004522016     0.0037842318
  104  C  7 XZ      0.0018284851     0.0036994444    -0.0012842276    -0.0024946161     0.0043253452
  105  C  7 YZ      0.0021083718     0.0034805185     0.0030293991     0.0000149298     0.0070983520
  106  C  8  S      0.0510529800    -0.0278785789     0.0073613984     0.0260046155     0.0038092504
  107  C  8  S     -0.1140533432     0.0573486466    -0.0111442042    -0.0548126209    -0.0053908157
  108  C  8  S      0.0131822476     0.0637530579    -0.0415775384    -0.0643830803    -0.0222819372
  109  C  8  X      0.0530898313    -0.0424678642    -0.0408863628     0.0230904342    -0.0537704242
  110  C  8  Y      0.0581015298    -0.0028023875     0.0422344052    -0.0228819264     0.0360313952
  111  C  8  Z     -0.0482008957     0.0335297658    -0.0330384248    -0.0593148780    -0.0419777989
  112  C  8  X     -0.0380766671    -0.0467436690     0.0144115483     0.0410794776     0.0058151941
  113  C  8  Y     -0.0289461582    -0.0227948179     0.0382334981     0.0115280205     0.0297601811
  114  C  8  Z      0.0375859983     0.0386141419    -0.0390256976    -0.0483868472    -0.0371857606
  115  C  8 XX     -0.0068957353     0.0051811901     0.0005993508    -0.0025918722     0.0005787218
  116  C  8 YY     -0.0077265832     0.0021034750    -0.0016722935    -0.0016318105     0.0002091248
  117  C  8 ZZ     -0.0070698374     0.0036278241    -0.0015573910    -0.0057317868    -0.0013548579
  118  C  8 XY     -0.0039726226     0.0009472460     0.0004438716    -0.0009411855     0.0008377419
  119  C  8 XZ      0.0028499413    -0.0023551227     0.0000641988     0.0028247316     0.0003486906
  120  C  8 YZ      0.0034741694    -0.0008250874     0.0014812250     0.0014091002     0.0005700532
  121  N  9  S      0.0259463775    -0.0169840097     0.0077970134     0.0132840785     0.0027854732
  122  N  9  S      0.0533580259    -0.0375844591     0.0178941061     0.0290860828     0.0072863421
  123  N  9  S      0.0913326688     0.0024524289    -0.0156030173    -0.0024134225    -0.0222623426
  124  N  9  X     -0.0067336607     0.0096236941     0.0270477510    -0.0100840255     0.0354806028
  125  N  9  Y     -0.0098110208    -0.0052543884    -0.0227675520     0.0180947004    -0.0226790280
  126  N  9  Z      0.0054827232    -0.0102664756     0.0170840541     0.0277351478     0.0226448298
  127  N  9  X     -0.0046730835    -0.0100396490    -0.0078941272     0.0090023626    -0.0141955264
  128  N  9  Y      0.0004136705    -0.0024362245     0.0151821489    -0.0051014621     0.0168829832
  129  N  9  Z      0.0031629601     0.0116351908    -0.0135859898    -0.0179696745    -0.0163781742
  130  N  9 XX      0.0019455092    -0.0006593650     0.0040445707     0.0009724208     0.0043906405
  131  N  9 YY      0.0006574693    -0.0021789401    -0.0012667891     0.0030938150    -0.0014352750
  132  N  9 ZZ      0.0016389175    -0.0008553650    -0.0008708446    -0.0014218802    -0.0020148982
  133  N  9 XY      0.0001386261    -0.0006699991     0.0002021296     0.0015446070     0.0003935280
  134  N  9 XZ     -0.0009677246    -0.0004058206    -0.0008075175     0.0014917834    -0.0005320431
  135  N  9 YZ     -0.0001896843     0.0005638099     0.0020846557    -0.0004275170     0.0024845440
  136  C 10  S      0.0061932691     0.0165955354    -0.0479682582     0.0559937132    -0.0237766166
  137  C 10  S     -0.0133056281    -0.0349965026     0.1032720267    -0.1191290027     0.0543690400
  138  C 10  S     -0.0712973039    -0.0565320301     0.1661896557    -0.2283360497     0.1059906711
  139  C 10  X      0.0732903231    -0.0643070477    -0.1290774107    -0.0498573167     0.1740197498
  140  C 10  Y     -0.0305579753    -0.1725856546    -0.0666649546    -0.0158067536    -0.0065654382
  141  C 10  Z     -0.0138243347     0.0618066137     0.0362647202    -0.0235346781    -0.0814750522
  142  C 10  X     -0.0518224131    -0.0551756740     0.0417996427    -0.0384272726     0.0503111996
  143  C 10  Y      0.0901569978     0.0135335342    -0.0591427722     0.0501698469    -0.0380839946
  144  C 10  Z     -0.0026279766     0.0148016376    -0.0090927618    -0.0168554352    -0.0197899479
  145  C 10 XX     -0.0019777399    -0.0023859885     0.0078059673    -0.0073818830     0.0086685952
  146  C 10 YY     -0.0008628919    -0.0030937521     0.0071667324    -0.0083811044    -0.0030070712
  147  C 10 ZZ      0.0006238280    -0.0005851521     0.0034784434    -0.0051412295     0.0031403581
  148  C 10 XY      0.0080308481     0.0057203959    -0.0058357627     0.0027171599     0.0031819399
  149  C 10 XZ     -0.0008960128    -0.0012245263     0.0009057819     0.0024057396    -0.0016375199
  150  C 10 YZ     -0.0020257240    -0.0007336754     0.0001803534    -0.0019391006    -0.0008062331
  151  C 11  S     -0.0340041500    -0.0376863960     0.0272690708    -0.0321107458    -0.0127730001
  152  C 11  S      0.0691864137     0.0759700841    -0.0537022991     0.0618045819     0.0313403488
  153  C 11  S      0.1543035926     0.1087237165    -0.1808695438     0.1308062165     0.0106160666
  154  C 11  X     -0.0433781235     0.1539298739     0.1038802403     0.0959239872    -0.1772944896
  155  C 11  Y      0.0697300538     0.0167834762    -0.1152764698     0.0420945439    -0.0515372663
  156  C 11  Z      0.0020176732    -0.0455109119    -0.0123827858    -0.0534913308     0.0490984363
  157  C 11  X     -0.0106548457     0.0494200661     0.0711774663     0.0014008905    -0.0519719213
  158  C 11  Y     -0.0427580916    -0.0366756585     0.0290664113    -0.0338144636    -0.0001529359
  159  C 11  Z      0.0152927554    -0.0040131345    -0.0276561639    -0.0029941658     0.0079920197
  160  C 11 XX      0.0034878941    -0.0003688056     0.0004089943    -0.0023357243     0.0069520391
  161  C 11 YY      0.0079114130     0.0118503640    -0.0108502278     0.0140543606    -0.0050736999
  162  C 11 ZZ      0.0031383724     0.0032180422    -0.0021042485     0.0009618285     0.0016963197
  163  C 11 XY      0.0048354869     0.0012723243    -0.0043769634    -0.0012959578     0.0056542921
  164  C 11 XZ     -0.0013992953     0.0005419946     0.0006357215     0.0027939840    -0.0019289885
  165  C 11 YZ     -0.0026909646    -0.0025076427     0.0036280988    -0.0019974525     0.0002091265
  166  C 12  S     -0.0260538088    -0.0151091305     0.0439262754    -0.0246090673     0.0061075386
  167  C 12  S      0.0514681558     0.0321312042    -0.0875354312     0.0462997200    -0.0105117049
  168  C 12  S      0.1700943198     0.1214749578    -0.1582774349     0.1603269170    -0.0608753836
  169  C 12  X     -0.0985718458    -0.0875334822     0.0092577096    -0.0974515318     0.0536048668
  170  C 12  Y      0.0100489145     0.1681639449     0.1655533955    -0.0295547555    -0.0570412294
  171  C 12  Z      0.0283022825    -0.0039936822    -0.0394602946     0.0167658831    -0.0186442634
  172  C 12  X      0.0321791270     0.0108104933    -0.0585736463     0.0170394329     0.0068743248
  173  C 12  Y      0.0345497168     0.0682854829     0.0415903470     0.0469858738    -0.0676837592
  174  C 12  Z     -0.0142122145    -0.0158370637     0.0076007195    -0.0202944098     0.0040163116
  175  C 12 XX      0.0077497136     0.0026541378    -0.0155083572     0.0125263745    -0.0055696827
  176  C 12 YY      0.0016217782     0.0039551457     0.0020841412    -0.0037908244     0.0026363887
  177  C 12 ZZ      0.0027442770     0.0013997487    -0.0037437351     0.0024377403     0.0002419539
  178  C 12 XY      0.0062194754     0.0051606747    -0.0016504483     0.0015487080     0.0017783141
  179  C 12 XZ     -0.0031537618    -0.0014672728     0.0044910286    -0.0045148080     0.0012188361
  180  C 12 YZ     -0.0016991038    -0.0018525158    -0.0010174745    -0.0005943743    -0.0021045844
  181  C 13  S      0.0348847835     0.0193393320    -0.0393444966     0.0273635075     0.0041687011
  182  C 13  S     -0.0716552410    -0.0390568408     0.0781066382    -0.0514846352    -0.0142366139
  183  C 13  S     -0.1438974424    -0.1059282427     0.1766842093    -0.1512960400     0.0198571949
  184  C 13  X      0.0120871443     0.1614760023     0.1086000405     0.0821531136    -0.1641832514
  185  C 13  Y     -0.0319720712    -0.0437350167    -0.1579802229     0.1092815596    -0.0995395675
  186  C 13  Z      0.0025764936    -0.0375005013    -0.0036996237    -0.0520528993     0.0603270614
  187  C 13  X     -0.0083001397     0.0470079296     0.0490544096    -0.0117391269    -0.0299669444
  188  C 13  Y     -0.0663582926    -0.0544052256     0.0124028962    -0.0207736093    -0.0214242183
  189  C 13  Z      0.0150459031    -0.0023517370    -0.0178569968     0.0036603799     0.0099691298
  190  C 13 XX     -0.0007337811     0.0005698737    -0.0000343763     0.0034400675    -0.0049677724
  191  C 13 YY     -0.0087332227    -0.0066507187     0.0137364071    -0.0144183586     0.0072691363
  192  C 13 ZZ     -0.0025028356    -0.0011057594     0.0032546877    -0.0013843706    -0.0013971599
  193  C 13 XY     -0.0022628864     0.0011650590     0.0061867861    -0.0000172007    -0.0039229071
  194  C 13 XZ     -0.0001825585    -0.0008108797    -0.0003219119    -0.0013124305     0.0022518201
  195  C 13 YZ      0.0021542788     0.0009928106    -0.0044751412     0.0023030519    -0.0011638206
  196  C 14  S     -0.0351386700    -0.0225430873     0.0415318231    -0.0384744723     0.0148589704
  197  C 14  S      0.0686471708     0.0437510358    -0.0844837692     0.0811450620    -0.0357479683
  198  C 14  S      0.1413996316     0.1046906139    -0.1931905337     0.1863483220    -0.0634712752
  199  C 14  X      0.0964275106    -0.0479140908    -0.1088690545    -0.0700225904     0.1911723315
  200  C 14  Y     -0.0891275282    -0.1767276922    -0.0794728401    -0.0032291772    -0.0088226224
  201  C 14  Z     -0.0124793897     0.0493604373     0.0451368067     0.0168734847    -0.0586767107
  202  C 14  X     -0.0124401733    -0.0474082678     0.0096795355    -0.0738417626     0.0732561928
  203  C 14  Y      0.0021916420    -0.0312495917    -0.0835835368     0.0393074895    -0.0146902158
  204  C 14  Z      0.0019918098     0.0208427005     0.0121603336     0.0127910393    -0.0208213794
  205  C 14 XX      0.0064826891     0.0073305782    -0.0051677769     0.0064348129    -0.0039797088
  206  C 14 YY      0.0068495988     0.0012211798    -0.0082920636     0.0043856115     0.0032111258
  207  C 14 ZZ      0.0020507956     0.0012390391    -0.0022903125     0.0025534314    -0.0020195938
  208  C 14 XY     -0.0059518316    -0.0051388441     0.0081664948    -0.0059560520    -0.0027701011
  209  C 14 XZ     -0.0003404308    -0.0011006375    -0.0006394433     0.0001600261     0.0015533694
  210  C 14 YZ      0.0007326732     0.0015782532    -0.0012151143     0.0011057409    -0.0004867834
  211  C 15  S      0.0343801891     0.0312876508    -0.0354955611     0.0280969629     0.0023045411
  212  C 15  S     -0.0706278070    -0.0641950120     0.0701392044    -0.0535000655    -0.0060108012
  213  C 15  S     -0.1410914511    -0.1098797613     0.1809631485    -0.1409573915     0.0283377504
  214  C 15  X      0.0135393948    -0.0770263640     0.0290510475    -0.1544894621     0.0766909801
  215  C 15  Y     -0.0155273305     0.1551166472     0.1658134841     0.0037045786    -0.0710581679
  216  C 15  Z     -0.0003012214    -0.0059148395    -0.0428643157     0.0368937770    -0.0145929298
  217  C 15  X      0.0585553066     0.0137119406    -0.0511808306    -0.0035228963     0.0220252727
  218  C 15  Y     -0.0037388594     0.0571605771     0.0176600447     0.0354133600    -0.0466233004
  219  C 15  Z     -0.0168319974    -0.0151945061     0.0106541188    -0.0087893831     0.0006389875
  220  C 15 XX     -0.0078105050    -0.0062653784     0.0137063402    -0.0120579837     0.0033018284
  221  C 15 YY     -0.0016744282    -0.0025647439    -0.0019360477     0.0017862146    -0.0025362653
  222  C 15 ZZ     -0.0029383180    -0.0031069296     0.0029469612    -0.0028101618    -0.0004849808
  223  C 15 XY     -0.0033883814    -0.0066577928     0.0005723279    -0.0037222690    -0.0020732977
  224  C 15 XZ      0.0025300970     0.0026257321    -0.0038673471     0.0048288642    -0.0004006827
  225  C 15 YZ      0.0010225689     0.0020587138     0.0007567796     0.0001374128     0.0009841567
  226  H 16  S      0.1080507377    -0.1315312388     0.0274755309     0.0440105794    -0.0689091968
  227  H 16  S      0.0267776927    -0.0384529268     0.0099617097     0.0089765710    -0.0318235892
  228  H 17  S      0.1805854862    -0.0843005668     0.0501849364    -0.0212361187    -0.0953784299
  229  H 17  S      0.0442254167    -0.0273406580     0.0201366686    -0.0020139052    -0.0328153169
  230  H 18  S     -0.0108131008     0.0868866739    -0.1121094801    -0.0507166455    -0.0020348816
  231  H 18  S     -0.0146802922     0.0266272666    -0.0309674030    -0.0119138806     0.0014617694
  232  H 19  S     -0.0963352851     0.0062899822    -0.1314452061     0.0256464688     0.0601749996
  233  H 19  S     -0.0355679970     0.0008710493    -0.0407818655     0.0029357780     0.0182054750
  234  H 20  S     -0.0841780943    -0.0684510152     0.0889592265     0.2184924515     0.0774802786
  235  H 20  S     -0.0171576123    -0.0191529350     0.0240597188     0.0643843167     0.0244925142
  236  H 21  S      0.1052943744     0.1088798766     0.0165803342    -0.0070980755     0.1447696756
  237  H 21  S      0.0207126600     0.0295960933     0.0064339460    -0.0027888045     0.0447113383
  238  H 22  S      0.0757903405     0.0869129969    -0.1071229992     0.0970787862    -0.0723082206
  239  H 22  S      0.0276062805     0.0324644065    -0.0438150716     0.0370635107    -0.0335824325
  240  H 23  S      0.1096253027     0.0411085121    -0.1075860955     0.1205633028    -0.0423217415
  241  H 23  S      0.0513638311     0.0115005830    -0.0440502671     0.0549021263    -0.0206322583
  242  H 24  S     -0.0218001625    -0.0242486639     0.1478502671    -0.1401806829     0.1104653014
  243  H 24  S     -0.0163068243    -0.0122020885     0.0546125983    -0.0551948672     0.0415713891
  244  H 25  S      0.1341596559     0.0904205028    -0.0729989672     0.0113851922     0.0999333520
  245  H 25  S      0.0423994708     0.0325344557    -0.0321478336     0.0116096064     0.0335130700
  246  H 26  S     -0.0350151039    -0.0581872119     0.1089056747    -0.1529740102     0.0414407927
  247  H 26  S     -0.0174857989    -0.0237880358     0.0418124309    -0.0554791580     0.0142360712

                         36               37               38               39               40
                   -0.4693420029    -0.4599395662    -0.4555931856    -0.4224872021    -0.4206819495
    1  C  1  S     -0.0045055020    -0.0033436036     0.0139149066    -0.0169266460    -0.0137949094
    2  C  1  S      0.0104876788     0.0077556794    -0.0353663695     0.0377268187     0.0310901562
    3  C  1  S     -0.0319944084     0.0505562064     0.0176616274     0.0915373362     0.0326174061
    4  C  1  X      0.0282364704    -0.0356163481     0.0550831987     0.0616441390    -0.0174136502
    5  C  1  Y     -0.0466862054     0.2432303310     0.0053659748     0.0065344347     0.0194342814
    6  C  1  Z      0.0251242543    -0.0688531930    -0.0764212485     0.0543655343     0.1554480023
    7  C  1  X      0.0397688444    -0.0206109028     0.0080333827     0.0045715570     0.0176417881
    8  C  1  Y     -0.0143885290     0.0848758626     0.0217627750     0.0546677662    -0.0299201496
    9  C  1  Z     -0.0041084260    -0.0241707797    -0.0441399835     0.0205123609     0.0773196715
   10  C  1 XX      0.0028087631    -0.0086733097    -0.0044245816     0.0035884497     0.0040250562
   11  C  1 YY     -0.0020622483     0.0087109921    -0.0018325988     0.0025110220     0.0013534498
   12  C  1 ZZ      0.0003854941     0.0022386425     0.0017488766    -0.0006928192     0.0010349014
   13  C  1 XY     -0.0014803793     0.0045329844    -0.0030841340    -0.0081466197     0.0032878694
   14  C  1 XZ     -0.0013549640     0.0005362815     0.0074861229     0.0015244040     0.0012766828
   15  C  1 YZ      0.0021325858    -0.0058533849    -0.0063078492     0.0049874611    -0.0064689292
   16  C  2  S      0.0068427935    -0.0355317658     0.0018033544    -0.0115550394    -0.0161552170
   17  C  2  S     -0.0158656294     0.0775148531    -0.0018140771     0.0254015695     0.0381786777
   18  C  2  S     -0.0000963810     0.0402528700    -0.0142524319     0.0202158715     0.0503410075
   19  C  2  X      0.0177529584     0.0817598520     0.0240563372    -0.0373301715     0.0123253503
   20  C  2  Y      0.0473487747    -0.2046293578    -0.0396117133     0.0998635880     0.0637211839
   21  C  2  Z     -0.0134904805     0.0785779540    -0.0080342951     0.0859300876     0.0999734757
   22  C  2  X     -0.0056658356     0.0147736522     0.0329379710     0.0246761698    -0.0086383110
   23  C  2  Y      0.0153047759    -0.0862788064     0.0027328144     0.1037537840     0.0129609728
   24  C  2  Z      0.0009320854     0.0476309549    -0.0236498724    -0.0108981081     0.0651052657
   25  C  2 XX     -0.0018861287    -0.0038206915    -0.0007630628    -0.0009376152     0.0058755678
   26  C  2 YY     -0.0025775007     0.0143381598     0.0053737280     0.0102976590     0.0009651341
   27  C  2 ZZ      0.0006078535     0.0048881319    -0.0043635960    -0.0041357645    -0.0000060125
   28  C  2 XY      0.0012927370    -0.0002482458     0.0027790076    -0.0044092422     0.0037539892
   29  C  2 XZ     -0.0015162517    -0.0000216607     0.0003431880     0.0046069293    -0.0013889935
   30  C  2 YZ     -0.0009587908    -0.0017845622     0.0049923979    -0.0019858456    -0.0030931504
   31  C  3  S      0.0078310858    -0.0155900623     0.0006861544    -0.0091583401     0.0239203914
   32  C  3  S     -0.0186913347     0.0339296364    -0.0127911239     0.0254066510    -0.0591553629
   33  C  3  S      0.0181686165     0.0154886564     0.0292143910     0.0018719018     0.0055706120
   34  C  3  X      0.0195081452    -0.0482568446    -0.0151048637    -0.0418802406     0.1309205336
   35  C  3  Y      0.0157675511     0.0043675582    -0.1363271267     0.2412255606    -0.1906612782
   36  C  3  Z     -0.0102770873     0.0585789122     0.1650232408     0.0041391252    -0.0193439115
   37  C  3  X      0.0245235619    -0.0408805930     0.0026833692    -0.0316597627     0.0578995334
   38  C  3  Y      0.0012813539    -0.0047802450    -0.0389548724     0.1094984957    -0.0763473274
   39  C  3  Z     -0.0319541623     0.0265887205     0.0761063321     0.0186016403    -0.0308783995
   40  C  3 XX     -0.0004254342     0.0015695154    -0.0055206194     0.0076342596     0.0042306553
   41  C  3 YY     -0.0005664616     0.0045992756     0.0012367852    -0.0021391435    -0.0098819213
   42  C  3 ZZ     -0.0032987839     0.0007866859     0.0041737707    -0.0031726782    -0.0034030543
   43  C  3 XY     -0.0010251345     0.0021191309    -0.0000868012    -0.0049875129    -0.0002108158
   44  C  3 XZ      0.0001588819    -0.0005560129     0.0045623180    -0.0015421882    -0.0049134445
   45  C  3 YZ     -0.0002318846    -0.0067424419    -0.0134697995     0.0099274368    -0.0086727064
   46  C  4  S      0.0035901154     0.0088578469    -0.0200503689    -0.0217525623    -0.0011999989
   47  C  4  S     -0.0077293919    -0.0178828629     0.0510172924     0.0512818783     0.0071857609
   48  C  4  S     -0.0211043700    -0.0478100493     0.0048580595     0.0497817094    -0.0441244984
   49  C  4  X     -0.0095088692    -0.0273788489    -0.0057349122    -0.0559829510    -0.0266561132
   50  C  4  Y      0.0179035600    -0.0216835809     0.3061492456     0.0785313833     0.0301222271
   51  C  4  Z     -0.0096747976    -0.0172886218    -0.1058316861    -0.0401458598    -0.0451701113
   52  C  4  X     -0.0010017239    -0.0221445763    -0.0065116370    -0.0315414138    -0.0325785884
   53  C  4  Y      0.0031961129    -0.0179107349     0.1078618672     0.0473267117     0.0054160261
   54  C  4  Z     -0.0057037092    -0.0133509901    -0.0342028934    -0.0222254582    -0.0291071436
   55  C  4 XX     -0.0009747487    -0.0021074168    -0.0002678408    -0.0007433880     0.0001796085
   56  C  4 YY      0.0006436668    -0.0029271871     0.0064951317     0.0055100795     0.0030508670
   57  C  4 ZZ     -0.0016155609     0.0022159342     0.0000437482     0.0033873323    -0.0023985114
   58  C  4 XY     -0.0016457902     0.0017430629     0.0003593485     0.0015482460    -0.0019551111
   59  C  4 XZ      0.0001768411    -0.0024253638    -0.0071735943    -0.0018204454     0.0033735225
   60  C  4 YZ     -0.0000870149    -0.0004964484    -0.0159799988     0.0035776922    -0.0059855577
   61  C  5  S     -0.0062336425     0.0142580664    -0.0185208394     0.0133919211    -0.0181088291
   62  C  5  S      0.0136701139    -0.0392005267     0.0480569343    -0.0250539391     0.0455886987
   63  C  5  S      0.0144321214     0.0193756977     0.0553016800    -0.0972021105     0.0168848847
   64  C  5  X     -0.0193579763    -0.0549468383     0.0272814670    -0.0168495993    -0.0390426276
   65  C  5  Y     -0.0097383794    -0.0296509907    -0.2822908937    -0.0886789657    -0.0419001745
   66  C  5  Z      0.0138626378    -0.1137238217     0.1801974839    -0.0103598736     0.0436445677
   67  C  5  X     -0.0104830560    -0.0126892193     0.0181646719    -0.0245451127    -0.0316812746
   68  C  5  Y     -0.0063167164    -0.0159330078    -0.1055407745    -0.0359809985    -0.0290074517
   69  C  5  Z      0.0098373082    -0.0306204164     0.0798460623    -0.0247068689     0.0164058680
   70  C  5 XX     -0.0016465959    -0.0020179474     0.0018189045    -0.0020193665     0.0006826742
   71  C  5 YY      0.0001591520    -0.0021976258     0.0139353127     0.0061337483     0.0025252975
   72  C  5 ZZ      0.0031437276    -0.0004030510    -0.0103939176    -0.0096238917     0.0040364996
   73  C  5 XY      0.0005517686    -0.0068530832    -0.0029629348     0.0040699311     0.0013865024
   74  C  5 XZ     -0.0005699692    -0.0009914233    -0.0041680478    -0.0014722724     0.0014380372
   75  C  5 YZ     -0.0001451377    -0.0032751334    -0.0048056285    -0.0047666266     0.0002616358
   76  C  6  S     -0.0008040072    -0.0033149591    -0.0101369783     0.0262790584     0.0005998250
   77  C  6  S      0.0038812195     0.0008322800     0.0178153261    -0.0698037112     0.0022741777
   78  C  6  S     -0.0211919743    -0.0168709430     0.0471036638     0.0333463680     0.0118988148
   79  C  6  X     -0.0049896258    -0.0546016008     0.0055333203     0.1205900776     0.0211670388
   80  C  6  Y     -0.0528213683     0.1528086405     0.1375405884     0.1933450667    -0.1011436155
   81  C  6  Z      0.0384353423     0.0710902162     0.0193582812    -0.1781688492     0.0481956790
   82  C  6  X     -0.0024776393    -0.0354309649     0.0164538556     0.0640588374    -0.0032563648
   83  C  6  Y     -0.0143925090     0.0717515256     0.0551916470     0.0449863856    -0.0452005300
   84  C  6  Z      0.0148197463     0.0274100372     0.0420458393    -0.0962537445     0.0301566928
   85  C  6 XX      0.0005679014    -0.0006110988    -0.0012815279     0.0027361625     0.0078029728
   86  C  6 YY     -0.0021643594     0.0087456364     0.0122604316     0.0063113315    -0.0096300491
   87  C  6 ZZ      0.0014783229    -0.0063084357    -0.0061951449    -0.0188383263     0.0011833664
   88  C  6 XY      0.0020926232    -0.0031392234    -0.0005000189    -0.0039201189     0.0023617906
   89  C  6 XZ      0.0002580613     0.0014439090     0.0014195835    -0.0037538069    -0.0045482975
   90  C  6 YZ     -0.0010854428    -0.0082132709     0.0014918613    -0.0024759899     0.0045092625
   91  C  7  S     -0.0041634319     0.0141280721     0.0232818970     0.0052577408     0.0098110551
   92  C  7  S      0.0079515711    -0.0300389129    -0.0501339215    -0.0143685236    -0.0253622102
   93  C  7  S      0.0238749720    -0.0077377045    -0.0888111264    -0.0250597198    -0.0400053319
   94  C  7  X      0.0252357110    -0.1207118087     0.1067108482    -0.0900710857    -0.1622551013
   95  C  7  Y      0.0126187443    -0.0450529964     0.0787926159    -0.2648234516     0.1821752864
   96  C  7  Z     -0.0488183754    -0.0696371545     0.1108817435     0.1273602327     0.0110379114
   97  C  7  X      0.0097583369    -0.0399029350     0.0260743729    -0.0448925247    -0.0783776119
   98  C  7  Y     -0.0018407864    -0.0159401163     0.0342172322    -0.1162137998     0.0816437106
   99  C  7  Z     -0.0258452902    -0.0355654459     0.0658651415     0.0571304913     0.0114500425
  100  C  7 XX     -0.0018700710    -0.0011688642    -0.0057480513     0.0054381396     0.0094499646
  101  C  7 YY     -0.0004455889     0.0030698378     0.0004184884     0.0070788739    -0.0137221165
  102  C  7 ZZ      0.0028527766    -0.0084578191    -0.0025938654    -0.0148270895     0.0008302342
  103  C  7 XY     -0.0001148358    -0.0036972890     0.0052413193    -0.0046680771    -0.0001862681
  104  C  7 XZ     -0.0000765434    -0.0068643764     0.0100767485    -0.0060130703    -0.0062722830
  105  C  7 YZ     -0.0005841518    -0.0060930580    -0.0030452125     0.0089790328    -0.0057645940
  106  C  8  S     -0.0159972247     0.0245840337     0.0026200244     0.0357073168    -0.0049653507
  107  C  8  S      0.0384640146    -0.0539420082    -0.0036918536    -0.0778989573     0.0118873234
  108  C  8  S      0.0123607346    -0.0083814289    -0.0196642417    -0.0827461202     0.0104729426
  109  C  8  X     -0.0344606146     0.0626912221     0.0196664288    -0.0381255944     0.0316967051
  110  C  8  Y      0.0221825702    -0.0386358337    -0.0141696541     0.1314712061     0.0739848034
  111  C  8  Z      0.0106379077    -0.0091256245     0.0062805061     0.0806249602     0.1010349490
  112  C  8  X     -0.0187715951     0.0068229410     0.0294157082     0.0334402159     0.0032586894
  113  C  8  Y      0.0142173525    -0.0224292754     0.0129956337     0.1032053708     0.0306667394
  114  C  8  Z      0.0028970721     0.0093541437    -0.0114204336    -0.0047239318     0.0629844989
  115  C  8 XX      0.0011400455    -0.0067971223    -0.0000720557    -0.0049621656     0.0006347684
  116  C  8 YY      0.0021674518    -0.0009673246     0.0008613005    -0.0005329003     0.0008702305
  117  C  8 ZZ      0.0032524941    -0.0022606749    -0.0007629992    -0.0046262936    -0.0010222088
  118  C  8 XY      0.0018987124     0.0006803572     0.0005600243    -0.0001661073     0.0011220185
  119  C  8 XZ     -0.0010698914     0.0018113922    -0.0001282493     0.0020986412     0.0010060157
  120  C  8 YZ     -0.0010778099    -0.0007913865     0.0001563874    -0.0004787758     0.0000773874
  121  N  9  S     -0.0064514647     0.0201535064     0.0022962017     0.0356130756    -0.0022152866
  122  N  9  S     -0.0130780396     0.0433419724     0.0059118219     0.0765306534    -0.0046953315
  123  N  9  S     -0.0152436404     0.0505199714    -0.0167433341     0.0498957250     0.0062619380
  124  N  9  X      0.0278619356    -0.0409205839    -0.0149587680    -0.0333908512    -0.0216493417
  125  N  9  Y     -0.0172802464     0.0147883127     0.0070445903    -0.1516896751    -0.0562070402
  126  N  9  Z     -0.0067996375     0.0127210424    -0.0046096968    -0.0054739143    -0.0845625546
  127  N  9  X     -0.0139996495     0.0198669830     0.0117665982     0.0221663023     0.0098753932
  128  N  9  Y      0.0095940155    -0.0077477490    -0.0021627310     0.0863264715     0.0285145936
  129  N  9  Z      0.0028949447    -0.0065870001    -0.0022910267    -0.0022376123     0.0473188576
  130  N  9 XX      0.0015486741    -0.0019492203    -0.0011161841     0.0036768545    -0.0024221645
  131  N  9 YY     -0.0021352115     0.0038771824     0.0011499318    -0.0054511495    -0.0044941164
  132  N  9 ZZ     -0.0001232208     0.0016618322     0.0006417787     0.0067756790     0.0069551759
  133  N  9 XY     -0.0001974675     0.0004026663    -0.0001057970    -0.0074714400    -0.0040185218
  134  N  9 XZ     -0.0011764475     0.0018718016     0.0005926289    -0.0016514842    -0.0034833815
  135  N  9 YZ      0.0011848914    -0.0014773291    -0.0005869169     0.0051717053    -0.0005995865
  136  C 10  S      0.0050804393    -0.0070511333    -0.0026917928    -0.0023273958     0.0093829981
  137  C 10  S     -0.0121973601     0.0160487785     0.0066278942     0.0072562882    -0.0207254180
  138  C 10  S     -0.0276855976     0.0654927852     0.0051554575    -0.0021749323    -0.0322452591
  139  C 10  X      0.0259954552     0.0994289275    -0.0278886732    -0.0339677227     0.0851145936
  140  C 10  Y      0.1164520749    -0.1790804503     0.0004960661     0.0625285131     0.0118685790
  141  C 10  Z     -0.0181216218    -0.0165211294     0.0008951416     0.0738211508     0.1712757044
  142  C 10  X     -0.0494705586     0.0660629549    -0.0064725964    -0.0377532590     0.0694361166
  143  C 10  Y     -0.0219674807    -0.0808735711    -0.0055770465     0.0283964293    -0.0149038958
  144  C 10  Z      0.0244562669    -0.0117918472     0.0081283723     0.0468237671     0.0854727400
  145  C 10 XX      0.0096987007    -0.0023085624    -0.0002670012     0.0001281915    -0.0004600547
  146  C 10 YY     -0.0113848923     0.0026231285     0.0015810993     0.0012465977    -0.0030778377
  147  C 10 ZZ     -0.0001882142     0.0010428948     0.0004755421    -0.0000597675    -0.0009107738
  148  C 10 XY     -0.0003435550     0.0029545650    -0.0007831935    -0.0005680358    -0.0017292697
  149  C 10 XZ     -0.0038249809     0.0008589441     0.0008164147     0.0006130332     0.0008773651
  150  C 10 YZ      0.0029596780    -0.0017069306    -0.0012763048     0.0005599597    -0.0002658397
  151  C 11  S     -0.0220126283     0.0000024216     0.0068503785    -0.0012050043    -0.0098274563
  152  C 11  S      0.0545206467     0.0065057650    -0.0144125656     0.0029255181     0.0217476050
  153  C 11  S      0.0819652281    -0.0505317329    -0.0164701474     0.0222223686     0.0046088495
  154  C 11  X     -0.0100888388     0.0135206733     0.0195492869     0.0456357713     0.0440323452
  155  C 11  Y     -0.2177660784    -0.1852387602    -0.0118691771     0.0291737369    -0.0076837479
  156  C 11  Z      0.0510568958     0.0205161855    -0.0062135833     0.0378951112     0.1303282793
  157  C 11  X     -0.0528891474     0.0368673639     0.0035278448     0.0053297477     0.0274821570
  158  C 11  Y     -0.0781184839    -0.0499002388     0.0002548105     0.0059329576     0.0044263064
  159  C 11  Z      0.0334644916    -0.0090257209    -0.0059743125     0.0301694927     0.0691794227
  160  C 11 XX      0.0028538702     0.0042461079    -0.0005353762    -0.0005317800    -0.0004113597
  161  C 11 YY     -0.0001256255    -0.0074932042    -0.0013457479     0.0006046434    -0.0009170148
  162  C 11 ZZ      0.0019295220     0.0004856422    -0.0009319682     0.0011721570     0.0045728352
  163  C 11 XY     -0.0094317880     0.0001068915    -0.0013350099    -0.0024882386    -0.0017038374
  164  C 11 XZ      0.0014275061    -0.0006218236     0.0006183987    -0.0010155679    -0.0033089816
  165  C 11 YZ      0.0032658251     0.0022065682     0.0006256759    -0.0011293279    -0.0045833693
  166  C 12  S      0.0289528809    -0.0102267258     0.0017517373    -0.0056871515    -0.0019255549
  167  C 12  S     -0.0718286132     0.0229428304    -0.0050954006     0.0099355539     0.0060112093
  168  C 12  S     -0.0932984452    -0.0072279852    -0.0181572696     0.0164514617    -0.0003460611
  169  C 12  X     -0.2567981110    -0.0259387389    -0.0254171663    -0.0345316221     0.1136173738
  170  C 12  Y     -0.0682174063     0.1339314761     0.0222835717    -0.0123397842    -0.0024847531
  171  C 12  Z      0.0923329027    -0.0287415995     0.0080286124     0.0616257290     0.1175477304
  172  C 12  X     -0.0836368633    -0.0204987467    -0.0187068747    -0.0070663242     0.0462853135
  173  C 12  Y     -0.0550603286     0.0285273663     0.0172017739    -0.0017863348    -0.0059777094
  174  C 12  Z      0.0362201595    -0.0048026855     0.0089544101     0.0270847962     0.0726108859
  175  C 12 XX      0.0026590847    -0.0034135126    -0.0001347244     0.0043643621    -0.0000206779
  176  C 12 YY     -0.0063883462     0.0054589932    -0.0009506489    -0.0006558413     0.0028437741
  177  C 12 ZZ     -0.0028212044     0.0020057930     0.0000354112    -0.0009865665    -0.0033881353
  178  C 12 XY      0.0076377479     0.0077401366     0.0006151155     0.0010618996    -0.0002021215
  179  C 12 XZ     -0.0034609114    -0.0003198885    -0.0006767164     0.0004045770     0.0050731680
  180  C 12 YZ     -0.0013069778    -0.0038085509    -0.0002380342     0.0014889159     0.0039004000
  181  C 13  S      0.0196491005     0.0162887397    -0.0014590309     0.0016230261     0.0024366964
  182  C 13  S     -0.0498878206    -0.0385619594     0.0030478400    -0.0025035609    -0.0047797716
  183  C 13  S     -0.0494944667    -0.0064454562     0.0230460713    -0.0159084159    -0.0155994679
  184  C 13  X     -0.0005951024     0.0231023695     0.0388137945     0.0405260693    -0.0431122733
  185  C 13  Y     -0.2157696764    -0.1405148836    -0.0094371587     0.0281441128     0.0433378242
  186  C 13  Z      0.0439808963     0.0145857268    -0.0067465649     0.0211252487     0.1207473536
  187  C 13  X     -0.0318373831     0.0204084959     0.0068437986     0.0078785713    -0.0031939828
  188  C 13  Y     -0.0592861621    -0.0441224679     0.0061626066     0.0067237641     0.0104586142
  189  C 13  Z      0.0222169201    -0.0003966536    -0.0038214574     0.0169981155     0.0587117354
  190  C 13 XX     -0.0024223068    -0.0045265697     0.0005921342     0.0022667595    -0.0012057162
  191  C 13 YY      0.0006605901     0.0030456293    -0.0001563108    -0.0029593433     0.0025722069
  192  C 13 ZZ     -0.0017069381    -0.0020801027     0.0002748290    -0.0004389500    -0.0022901608
  193  C 13 XY      0.0101588347    -0.0014453172     0.0015629192     0.0011647749    -0.0029349846
  194  C 13 XZ     -0.0021273272     0.0012898230    -0.0005760773    -0.0010769869     0.0005752631
  195  C 13 YZ     -0.0035429077    -0.0010731383    -0.0003403761     0.0024227601     0.0063465206
  196  C 14  S     -0.0063055732     0.0169879237     0.0005157810    -0.0071981417     0.0036714419
  197  C 14  S      0.0156052565    -0.0411889389     0.0002438775     0.0162444551    -0.0111689950
  198  C 14  S      0.0200869939    -0.0696712161    -0.0137738652     0.0356092043     0.0072379934
  199  C 14  X      0.0098154996     0.0740037554    -0.0390484496    -0.0268943770     0.1072768888
  200  C 14  Y      0.1165516799    -0.1610450035     0.0020476333     0.0089862638    -0.0269255810
  201  C 14  Z     -0.0232642831     0.0055150183     0.0114865269     0.0409191817     0.0755506877
  202  C 14  X     -0.0301413605     0.0203784685    -0.0100993613    -0.0133818330     0.0380387033
  203  C 14  Y      0.0060517750    -0.0790512118    -0.0072470920     0.0101552898     0.0027158314
  204  C 14  Z      0.0085512561     0.0077049279     0.0044995869     0.0195772592     0.0419443354
  205  C 14 XX     -0.0105362073    -0.0010725870    -0.0002873968     0.0006177534    -0.0012207114
  206  C 14 YY      0.0112423284     0.0000621928    -0.0007689124     0.0006194870     0.0019883964
  207  C 14 ZZ      0.0002994157    -0.0023933823     0.0003294746     0.0009930103    -0.0004300986
  208  C 14 XY      0.0010092621    -0.0047065916     0.0017474275     0.0005673153    -0.0059809842
  209  C 14 XZ      0.0035589293     0.0007651369    -0.0003289719    -0.0014212455    -0.0028680237
  210  C 14 YZ     -0.0025029366     0.0006677458    -0.0003765106     0.0013239304     0.0049346254
  211  C 15  S     -0.0235926844    -0.0035785672    -0.0051031629    -0.0007473400     0.0069108550
  212  C 15  S      0.0602650091     0.0060566017     0.0108772863     0.0022191621    -0.0141374359
  213  C 15  S      0.0472566436     0.0415944615     0.0216669677    -0.0095086827    -0.0224323918
  214  C 15  X     -0.2647745233    -0.0164869775    -0.0071481365    -0.0070623957     0.0098240874
  215  C 15  Y     -0.0702206620     0.1382916120     0.0150048422     0.0164206054     0.0448524759
  216  C 15  Z      0.0941234111    -0.0282324747    -0.0016840494     0.0405446293     0.0999089203
  217  C 15  X     -0.0783903664    -0.0101494567    -0.0086254020     0.0020014405     0.0168727379
  218  C 15  Y     -0.0342012105     0.0058656770     0.0037147375     0.0200223062     0.0183222822
  219  C 15  Z      0.0308218428    -0.0005598682     0.0022841110     0.0165128891     0.0487396917
  220  C 15 XX     -0.0032270163     0.0074933471     0.0012712231    -0.0022326095    -0.0038175290
  221  C 15 YY      0.0045845495    -0.0052779406     0.0000924712     0.0010862896    -0.0006457515
  222  C 15 ZZ      0.0022673205    -0.0003209900     0.0005645943     0.0011131901     0.0017280879
  223  C 15 XY     -0.0069993967    -0.0066595038     0.0008328269    -0.0000042709    -0.0051853335
  224  C 15 XZ      0.0033283182    -0.0008609261    -0.0004346778    -0.0013648894    -0.0036348059
  225  C 15 YZ      0.0018080910     0.0030491073    -0.0001906053    -0.0001208966     0.0011908236
  226  H 16  S     -0.0174445854     0.0570382244     0.1901076244    -0.1516818348     0.0828215273
  227  H 16  S      0.0058311039     0.0203560108     0.0680727393    -0.0594059409     0.0379668437
  228  H 17  S     -0.0082836847     0.0149476071    -0.1636738873     0.0008415384    -0.0062110495
  229  H 17  S      0.0043547545     0.0051850803    -0.0572408978     0.0024727724    -0.0101332462
  230  H 18  S      0.0020075510     0.0769782315    -0.1843594752    -0.0299098699    -0.0089812869
  231  H 18  S      0.0019705344     0.0267659241    -0.0631728022    -0.0121937874    -0.0052515100
  232  H 19  S     -0.0458480115     0.1342348818     0.1299853618     0.1509722264    -0.1073121500
  233  H 19  S     -0.0139784027     0.0457104332     0.0432510537     0.0669583897    -0.0445177980
  234  H 20  S     -0.0280218004     0.0609705340    -0.0817740495     0.0939171905     0.1501441045
  235  H 20  S     -0.0113662102     0.0244077892    -0.0313028584     0.0400680751     0.0649657990
  236  H 21  S     -0.0067887164    -0.1377946537     0.1228699992    -0.0636077994    -0.0353878766
  237  H 21  S     -0.0025115383    -0.0506763328     0.0503276803    -0.0211758712    -0.0083257537
  238  H 22  S     -0.1557204093    -0.1394767726    -0.0109131256     0.0137147215    -0.0143764271
  239  H 22  S     -0.0467761502    -0.0417458791    -0.0031355043     0.0045331448    -0.0025031779
  240  H 23  S      0.2047213985    -0.0064152139     0.0155661108     0.0446181566    -0.0532302974
  241  H 23  S      0.0778754811    -0.0031632636     0.0054123351     0.0107353614    -0.0222507402
  242  H 24  S      0.1563075079     0.0922027252     0.0020771553    -0.0308586989    -0.0075974237
  243  H 24  S      0.0615892053     0.0354462418     0.0012806045    -0.0135603108    -0.0045621394
  244  H 25  S     -0.0509900466     0.1163659012    -0.0271975356    -0.0163365409     0.0798601383
  245  H 25  S     -0.0187684665     0.0444220856    -0.0114654915    -0.0072872266     0.0368462660
  246  H 26  S     -0.2090255948     0.0316227759     0.0054989214    -0.0132715377    -0.0206152581
  247  H 26  S     -0.0773686385     0.0127031660     0.0027659059    -0.0066670159    -0.0107366959

                         41               42               43               44               45
                   -0.4102005918    -0.4021337329    -0.4013649441    -0.3948395739    -0.3905638733
    1  C  1  S      0.0277388459    -0.0119585166    -0.0248969623    -0.0078206812     0.0123469904
    2  C  1  S     -0.0586417893     0.0282722044     0.0526344970     0.0167018022    -0.0372606631
    3  C  1  S     -0.1004571894    -0.0023814156     0.1158744334     0.0457473622     0.0222128903
    4  C  1  X     -0.0098704222     0.0275774152     0.0412148486    -0.0154265994    -0.0935969693
    5  C  1  Y     -0.0043769166    -0.0636152737    -0.1082381164    -0.0154469646    -0.0240793973
    6  C  1  Z     -0.0453213999     0.0199495076    -0.0256137188     0.0418855723     0.0235727945
    7  C  1  X      0.0067592258     0.0226641508     0.0068092798    -0.0072698470    -0.0982794245
    8  C  1  Y     -0.0143853267    -0.0388513353    -0.0759901078    -0.0095971277    -0.0041947233
    9  C  1  Z     -0.0166014886     0.0037870357     0.0018056310     0.0290227111     0.0192459112
   10  C  1 XX     -0.0011471243     0.0007853656     0.0023463971    -0.0045290836    -0.0048265102
   11  C  1 YY     -0.0008945215    -0.0016481101     0.0023705598     0.0064326465    -0.0044131980
   12  C  1 ZZ     -0.0095591189     0.0056933930     0.0044736664     0.0017854198     0.0036910322
   13  C  1 XY      0.0041370759    -0.0011080243    -0.0036613621     0.0009340775    -0.0025169936
   14  C  1 XZ      0.0002737444    -0.0002369715    -0.0017531301    -0.0021271377     0.0026960784
   15  C  1 YZ      0.0012374245    -0.0013136548     0.0056969850     0.0017216459    -0.0011198846
   16  C  2  S     -0.0355411403     0.0042253139     0.0017263818     0.0010019473    -0.0027074358
   17  C  2  S      0.0793610204    -0.0063379435    -0.0063948949     0.0004421250    -0.0026750975
   18  C  2  S      0.1216723846     0.0786328442     0.0398382620    -0.0214595847    -0.0038579978
   19  C  2  X      0.0075134410     0.0574586961    -0.0470341663     0.0456979855    -0.0999039442
   20  C  2  Y      0.0722951085    -0.0036386747     0.0995876702     0.0177940138     0.0265741791
   21  C  2  Z      0.0824886534    -0.1528780125     0.0276578797     0.0540463399    -0.0523427964
   22  C  2  X      0.0022764579     0.0507519400    -0.0281159464     0.0404180064    -0.1005252101
   23  C  2  Y      0.0244892142     0.0044807753     0.0448049066     0.0078557923     0.0008943515
   24  C  2  Z      0.0410450542    -0.0933130938     0.0019769390     0.0163228717    -0.0032926413
   25  C  2 XX      0.0044729799    -0.0028624538    -0.0056992592     0.0091503004    -0.0067792240
   26  C  2 YY      0.0070551328    -0.0066031230     0.0046961561    -0.0024454861    -0.0005102771
   27  C  2 ZZ      0.0022597654     0.0044533143     0.0002787182    -0.0077354785     0.0079369999
   28  C  2 XY      0.0000925775    -0.0001958990     0.0013330703     0.0016244524     0.0004088876
   29  C  2 XZ     -0.0024336444    -0.0005657213    -0.0005034444     0.0004455545    -0.0025628185
   30  C  2 YZ      0.0041150812    -0.0022755831     0.0013724227     0.0010808728     0.0027789918
   31  C  3  S      0.0016224344    -0.0016973967     0.0000195881     0.0018646708    -0.0068775971
   32  C  3  S     -0.0055944565     0.0035613329     0.0005379353    -0.0036719925     0.0183307712
   33  C  3  S      0.0368114201     0.0094629334    -0.0364541367    -0.0228862059    -0.0432726038
   34  C  3  X     -0.0950820644     0.0450352437     0.0200912196     0.0538548930     0.0898872541
   35  C  3  Y     -0.1262262953     0.0421563067    -0.0356681084     0.0180608970     0.0292160860
   36  C  3  Z     -0.0831917179     0.0306799838     0.0619331193     0.0273686705     0.0850645199
   37  C  3  X     -0.0519641799     0.0365020412    -0.0082390797     0.0214982432     0.0244348598
   38  C  3  Y     -0.0585955924     0.0263404677    -0.0185302379     0.0185116122     0.0004188116
   39  C  3  Z     -0.0621620612     0.0166446117     0.0391996008     0.0293039201     0.0635671524
   40  C  3 XX     -0.0030507306     0.0007356249    -0.0003363414     0.0023893758     0.0007971104
   41  C  3 YY     -0.0024595615     0.0024549736     0.0028720097    -0.0014273873     0.0052693629
   42  C  3 ZZ      0.0052654718    -0.0025695998    -0.0023272331    -0.0012844239    -0.0023919817
   43  C  3 XY      0.0012359668    -0.0008715186    -0.0039925702    -0.0004565269    -0.0051575916
   44  C  3 XZ      0.0056578247    -0.0009651532    -0.0024602541    -0.0030397506    -0.0089458266
   45  C  3 YZ     -0.0027168774     0.0012515019    -0.0054519272     0.0016236109    -0.0064793153
   46  C  4  S     -0.0028213776     0.0010120318     0.0101315839     0.0012108071     0.0158103095
   47  C  4  S      0.0118954281    -0.0057421677    -0.0208803644    -0.0040692909    -0.0335807179
   48  C  4  S     -0.0502027869     0.0319037674    -0.0292338791     0.0381288766    -0.0588223617
   49  C  4  X      0.0266126700    -0.0105396770     0.0117181781    -0.0272971501     0.0540878699
   50  C  4  Y      0.0470912136    -0.0259389959     0.0502319942    -0.0109535560     0.0242386159
   51  C  4  Z      0.1265501298    -0.0442036285    -0.0764752598    -0.0392149474    -0.1684632430
   52  C  4  X      0.0030149581     0.0034656568     0.0052576191    -0.0089073995     0.0199160509
   53  C  4  Y     -0.0055416731     0.0004252133     0.0225776798     0.0133167281     0.0105632070
   54  C  4  Z      0.0473420449    -0.0169738367    -0.0357171467    -0.0120301565    -0.0858833357
   55  C  4 XX      0.0012861565    -0.0006540899     0.0000603590    -0.0004367013     0.0010999104
   56  C  4 YY     -0.0076466819     0.0036179631    -0.0025816535     0.0037714776    -0.0027415024
   57  C  4 ZZ      0.0083803519    -0.0037628341    -0.0012682298    -0.0042630211    -0.0040788761
   58  C  4 XY     -0.0031286036     0.0001194957    -0.0019828633    -0.0009059626     0.0031497433
   59  C  4 XZ      0.0025286533    -0.0008236313    -0.0026155472     0.0004491781    -0.0037962571
   60  C  4 YZ     -0.0063468451     0.0031462229    -0.0052826764     0.0020626756    -0.0046256675
   61  C  5  S     -0.0005144013    -0.0012374517     0.0019852383    -0.0133482680     0.0190786091
   62  C  5  S     -0.0042508278     0.0051278418    -0.0034370961     0.0367530468    -0.0457908661
   63  C  5  S      0.0489225030    -0.0185344621    -0.0280287451    -0.0392471382    -0.0276098055
   64  C  5  X     -0.0389247096     0.0138733667    -0.0050635943    -0.0191707942     0.0693590280
   65  C  5  Y     -0.0351826285     0.0300879101    -0.1056683288     0.0422980685    -0.1591541253
   66  C  5  Z     -0.1219721509     0.0761973517    -0.0600855203     0.0849684274    -0.1172537085
   67  C  5  X     -0.0159082961     0.0082434694    -0.0081635889    -0.0279398984     0.0456617945
   68  C  5  Y     -0.0293179706     0.0224842609    -0.0593665397     0.0229349607    -0.0817834661
   69  C  5  Z     -0.0317678334     0.0278464900    -0.0297580106     0.0123093723    -0.0480680722
   70  C  5 XX     -0.0005064957    -0.0005869178    -0.0003784102    -0.0003345917     0.0024663210
   71  C  5 YY     -0.0071231725     0.0023863449    -0.0012400564     0.0061620984    -0.0029302172
   72  C  5 ZZ      0.0072861185    -0.0015409341     0.0003403523     0.0003313917    -0.0073848565
   73  C  5 XY     -0.0013104703     0.0006297868    -0.0008216978     0.0021541278    -0.0032683021
   74  C  5 XZ      0.0028942081    -0.0037638022    -0.0000713062     0.0003580861    -0.0001472890
   75  C  5 YZ     -0.0083371918     0.0049700895    -0.0037031553     0.0045391536    -0.0038869809
   76  C  6  S      0.0050903061    -0.0066423383    -0.0033059478    -0.0009383935    -0.0049936427
   77  C  6  S     -0.0097520535     0.0159079055     0.0075062514    -0.0000067399     0.0124338223
   78  C  6  S     -0.0338396814     0.0106159077     0.0101682855     0.0767243356    -0.0435792444
   79  C  6  X      0.1209579909    -0.1080258402     0.0903287074    -0.0348133058     0.0974734827
   80  C  6  Y     -0.0292765091    -0.0273726129    -0.0272800049    -0.0157201378     0.0494841647
   81  C  6  Z      0.1203104746    -0.0076055612     0.1127937165    -0.1077327647     0.1405927160
   82  C  6  X      0.0623567739    -0.0536835550     0.0423506828    -0.0157613807     0.0319206879
   83  C  6  Y      0.0031474646    -0.0190282107    -0.0155737689    -0.0328079137     0.0445206676
   84  C  6  Z      0.0578558753    -0.0053517958     0.0471813716    -0.0520287635     0.0653759810
   85  C  6 XX      0.0065490278    -0.0054317751     0.0053485001     0.0015557490     0.0009834359
   86  C  6 YY     -0.0100764872     0.0029573461    -0.0039100860     0.0013225005     0.0022641043
   87  C  6 ZZ      0.0010025148     0.0045398465    -0.0003907885    -0.0024802840    -0.0012526616
   88  C  6 XY     -0.0020432363     0.0043436088    -0.0004510944     0.0019250604    -0.0045845581
   89  C  6 XZ     -0.0042289458     0.0030247347    -0.0074081576     0.0036675039    -0.0115216723
   90  C  6 YZ     -0.0027439842     0.0004618430    -0.0045232958     0.0046240249    -0.0078153277
   91  C  7  S      0.0007228577    -0.0067619396    -0.0049934875     0.0068099483    -0.0094464656
   92  C  7  S     -0.0028788553     0.0163351906     0.0125172710    -0.0162797775     0.0273489011
   93  C  7  S      0.0047002107     0.0098944345     0.0151217757    -0.0426390392     0.0343274933
   94  C  7  X     -0.0320038353     0.0739172394    -0.0674807760    -0.0113835200    -0.1131628964
   95  C  7  Y      0.1188185589    -0.0173601439     0.0172736101    -0.0380228030    -0.0297780326
   96  C  7  Z     -0.0420420633    -0.0319592569    -0.1029867229     0.0778888995    -0.1396172860
   97  C  7  X     -0.0134088917     0.0323041435    -0.0309443260    -0.0072165581    -0.0553702832
   98  C  7  Y      0.0560009658    -0.0068980943     0.0057433847    -0.0188291990    -0.0128219109
   99  C  7  Z     -0.0224605526    -0.0151565773    -0.0523708121     0.0464941887    -0.0719760026
  100  C  7 XX      0.0011355577    -0.0040530681     0.0013627430     0.0020463067     0.0036328372
  101  C  7 YY     -0.0037978293     0.0026292858     0.0007008306    -0.0024915801     0.0045578442
  102  C  7 ZZ      0.0021368462     0.0038723844    -0.0004448666    -0.0021788384    -0.0034312123
  103  C  7 XY      0.0064151180    -0.0018799096    -0.0009301040    -0.0021299554    -0.0054589696
  104  C  7 XZ     -0.0039558455     0.0054736538    -0.0079133351     0.0019812709    -0.0132288160
  105  C  7 YZ     -0.0027614515     0.0000275952    -0.0062972641     0.0028689226    -0.0088214648
  106  C  8  S      0.0690733144     0.0484913225    -0.0045106716     0.0018960676     0.0029450084
  107  C  8  S     -0.1495874719    -0.1004144206     0.0109623910    -0.0060588870    -0.0130013984
  108  C  8  S     -0.0582061796    -0.0595627673    -0.0016335006    -0.0110939626     0.0394156267
  109  C  8  X     -0.0360925951    -0.1914604354    -0.0843252732     0.1439145738    -0.1050334646
  110  C  8  Y     -0.0015706118    -0.1753178393     0.1636922364    -0.0379524856    -0.0113904109
  111  C  8  Z      0.1683498614    -0.0023414427     0.0138753925     0.1564300921    -0.1468442897
  112  C  8  X      0.0386367665     0.0017862607    -0.0360585990     0.0831790406    -0.0900779547
  113  C  8  Y      0.0434891156    -0.0088966901     0.0925579321    -0.0195053667    -0.0429874068
  114  C  8  Z      0.0327604157    -0.0985933089     0.0000972431     0.0828525088    -0.0430635726
  115  C  8 XX     -0.0027597436    -0.0017469241    -0.0044816646     0.0083703055    -0.0039149472
  116  C  8 YY     -0.0039551453    -0.0025131513     0.0050305682    -0.0022331569    -0.0025205175
  117  C  8 ZZ     -0.0064688630     0.0040764390    -0.0000597644    -0.0063522573     0.0036217850
  118  C  8 XY      0.0008162709     0.0003827143     0.0020532925     0.0009345435    -0.0041449667
  119  C  8 XZ      0.0006402252    -0.0034583157     0.0020425341    -0.0002885067    -0.0008977537
  120  C  8 YZ      0.0013190435    -0.0025665944    -0.0026300119     0.0044436243    -0.0007624012
  121  N  9  S      0.0982910355     0.1049714259    -0.0073299563     0.0036063714    -0.0049226368
  122  N  9  S      0.2073946587     0.2214951867    -0.0142205849     0.0063983229    -0.0122842614
  123  N  9  S      0.2410453308     0.2432236272    -0.0389576409     0.0213753439     0.0233892081
  124  N  9  X     -0.2378860045    -0.1837626070     0.1037556051    -0.1608434553     0.1018886950
  125  N  9  Y     -0.1945037650    -0.1143912612    -0.1225753665     0.0208287795     0.0290815620
  126  N  9  Z      0.0970333572     0.3215723342    -0.0380354866    -0.1220134012     0.1200912417
  127  N  9  X      0.1288807844     0.1020353464    -0.0532589218     0.0878625840    -0.0634188077
  128  N  9  Y      0.1043876514     0.0634033602     0.0713290107    -0.0145169781    -0.0209599377
  129  N  9  Z     -0.0504055487    -0.1785975147     0.0171205110     0.0713978031    -0.0621223684
  130  N  9 XX     -0.0018219290     0.0055993045     0.0077765590    -0.0129651414     0.0086105920
  131  N  9 YY      0.0028502821     0.0110031640    -0.0097706506     0.0021989326     0.0008203065
  132  N  9 ZZ      0.0104107909    -0.0055167037     0.0017022344     0.0106141118    -0.0107449785
  133  N  9 XY     -0.0131440596    -0.0058743578    -0.0029573939    -0.0048223020     0.0051058819
  134  N  9 XZ      0.0082039774     0.0168493375    -0.0061855224     0.0005416471     0.0014086560
  135  N  9 YZ      0.0070056705     0.0113792049     0.0050422259    -0.0061099650     0.0035088489
  136  C 10  S     -0.0114673313     0.0083068193     0.0084377467     0.0038862502    -0.0010858959
  137  C 10  S      0.0246875983    -0.0187382352    -0.0178071722    -0.0081354787     0.0013987587
  138  C 10  S     -0.0094109085    -0.0113770836    -0.0220198319    -0.0210525348     0.0035532641
  139  C 10  X      0.0036660294    -0.0380067291    -0.0895032585    -0.1342116934    -0.0321931717
  140  C 10  Y     -0.0174282977     0.0281694302     0.0859272991    -0.1431673367    -0.1053000816
  141  C 10  Z     -0.0596408784     0.0536264785    -0.1195730200    -0.0032003866     0.0456054866
  142  C 10  X     -0.0114548285    -0.0086112526    -0.0000008468    -0.0655837082    -0.0307387515
  143  C 10  Y      0.0183923510     0.0021755125     0.0121343313    -0.0806938809    -0.0079245697
  144  C 10  Z     -0.0353304018     0.0307111379    -0.0787735018    -0.0070326093     0.0206374234
  145  C 10 XX      0.0009177294     0.0001608345     0.0011215183    -0.0071951594    -0.0026543554
  146  C 10 YY      0.0018765384    -0.0014855849    -0.0023474110     0.0060637492     0.0018149690
  147  C 10 ZZ      0.0013454009    -0.0014214754    -0.0012687028    -0.0003255199     0.0008324737
  148  C 10 XY      0.0057792319    -0.0074819268    -0.0102615633    -0.0019229151     0.0056621584
  149  C 10 XZ     -0.0015397987     0.0019740928    -0.0016887407    -0.0005168228     0.0008610911
  150  C 10 YZ     -0.0012148007     0.0010758367     0.0066706704     0.0024748667    -0.0036695597
  151  C 11  S      0.0082198931    -0.0068556638    -0.0155679682     0.0022914952    -0.0046232432
  152  C 11  S     -0.0180376495     0.0164385202     0.0351212818    -0.0089409719     0.0023638122
  153  C 11  S     -0.0257789752     0.0323854966     0.0172526326     0.0490702114     0.0534451482
  154  C 11  X     -0.0799276253     0.0942132871     0.0542550004     0.1040269264     0.0064183147
  155  C 11  Y      0.0671106413    -0.0582508604    -0.1059526702     0.0464496898     0.1709061184
  156  C 11  Z     -0.0358103046     0.0228461280    -0.1107071401    -0.1170478067    -0.0144336500
  157  C 11  X     -0.0368611261     0.0458595563     0.0347278195     0.0191207924    -0.0041298461
  158  C 11  Y      0.0114257696    -0.0476942726    -0.0319319446    -0.0151732144     0.0543619534
  159  C 11  Z     -0.0145955809     0.0130337625    -0.0639572567    -0.0441992535    -0.0001606386
  160  C 11 XX     -0.0007574170     0.0002381423     0.0055620000    -0.0109597564    -0.0084137612
  161  C 11 YY      0.0008984335     0.0003669851    -0.0001765947     0.0137742648     0.0127600730
  162  C 11 ZZ     -0.0016159482     0.0013940754    -0.0012074780    -0.0022193309     0.0004905756
  163  C 11 XY      0.0041806415    -0.0049220901    -0.0044530585     0.0017001252     0.0069584229
  164  C 11 XZ      0.0002120030     0.0005807525     0.0010493826     0.0034552924     0.0016132379
  165  C 11 YZ      0.0005632549    -0.0004746190     0.0073600705     0.0000402271    -0.0062081326
  166  C 12  S      0.0087763016    -0.0053159088    -0.0047443649    -0.0032841918     0.0040618790
  167  C 12  S     -0.0197560564     0.0135914619     0.0115360400     0.0127836931    -0.0063843159
  168  C 12  S     -0.0003043449     0.0155029147     0.0344948274    -0.0462169872    -0.0172098120
  169  C 12  X     -0.0810546681     0.1006195996     0.0715415140     0.0935148850     0.0278069580
  170  C 12  Y      0.0429622700    -0.0502397503    -0.1656337473     0.0882552923     0.1156865423
  171  C 12  Z     -0.0340011288     0.0256340958    -0.1127401705    -0.1259577238    -0.0026522509
  172  C 12  X     -0.0319723615     0.0456044742     0.0300450554     0.0098796372     0.0021187997
  173  C 12  Y      0.0334268301    -0.0328182244    -0.0739329762     0.0161791218     0.0579147781
  174  C 12  Z     -0.0234335917     0.0174572422    -0.0617598308    -0.0530166147     0.0067753315
  175  C 12 XX     -0.0001790415    -0.0016616710    -0.0013790249    -0.0150306301    -0.0075490078
  176  C 12 YY     -0.0022989152     0.0030164804    -0.0012979867     0.0121709174     0.0065132969
  177  C 12 ZZ      0.0005789437    -0.0009088616     0.0026957981     0.0013581781    -0.0010293805
  178  C 12 XY      0.0024327804    -0.0046641657    -0.0090382487    -0.0060144930    -0.0001848783
  179  C 12 XZ     -0.0026784782     0.0034932455    -0.0027663573     0.0029114932     0.0034935257
  180  C 12 YZ     -0.0015643787     0.0015435135     0.0013496559    -0.0011684095    -0.0014730848
  181  C 13  S     -0.0062334153     0.0037092979     0.0000682603     0.0058882835    -0.0010316520
  182  C 13  S      0.0127917849    -0.0071746067     0.0043735307    -0.0186388911    -0.0023043622
  183  C 13  S      0.0382813494    -0.0519762022    -0.0658900139     0.0217108443     0.0477196627
  184  C 13  X      0.0715993212    -0.0950603537    -0.1413475645    -0.1745021696    -0.0253493979
  185  C 13  Y     -0.0524399049     0.0541954047     0.1129792593    -0.1219113164    -0.1005711778
  186  C 13  Z     -0.0527975921     0.0590920823    -0.0989448535    -0.0115243451     0.0544464717
  187  C 13  X      0.0203819234    -0.0324485026    -0.0596196352    -0.0682442485    -0.0096898605
  188  C 13  Y     -0.0074855047     0.0032092229     0.0067485577    -0.0299775592    -0.0149631951
  189  C 13  Z     -0.0275099277     0.0324212476    -0.0503847804    -0.0227623991     0.0207842669
  190  C 13 XX     -0.0001543860    -0.0003995444     0.0042963429    -0.0120592468    -0.0080550582
  191  C 13 YY      0.0013117682     0.0000418984    -0.0078931756     0.0124963895     0.0110856102
  192  C 13 ZZ      0.0017374442    -0.0014986075     0.0016896570    -0.0000772333    -0.0005229429
  193  C 13 XY      0.0057579020    -0.0058373363    -0.0118134126    -0.0004338503     0.0063334822
  194  C 13 XZ     -0.0009017099     0.0013373836     0.0003779699     0.0029597635     0.0014579488
  195  C 13 YZ     -0.0039815064     0.0036478929    -0.0002668387    -0.0067688763    -0.0031843785
  196  C 14  S     -0.0019143840     0.0022672760     0.0002213837     0.0021857649    -0.0047051431
  197  C 14  S      0.0093284483    -0.0102281040    -0.0073355886    -0.0061307230     0.0136738025
  198  C 14  S     -0.0278923518     0.0504020931     0.0677084090     0.0129447600    -0.0079940514
  199  C 14  X     -0.1019127148     0.1157663245     0.0683046418     0.1347933294     0.0357616726
  200  C 14  Y      0.0728576315    -0.0555948896    -0.1452973491     0.0989475486     0.1647660998
  201  C 14  Z     -0.0220131419     0.0153187064    -0.1048010753    -0.1424157028    -0.0172993939
  202  C 14  X     -0.0237679017     0.0225831317    -0.0049294199     0.0438638454     0.0272925557
  203  C 14  Y      0.0118606129     0.0001792783    -0.0301599334     0.0430610801     0.0603548882
  204  C 14  Z     -0.0151036313     0.0138691922    -0.0538535049    -0.0671081509    -0.0066023553
  205  C 14 XX     -0.0008276978     0.0001631184     0.0066406243    -0.0061026403    -0.0060704517
  206  C 14 YY     -0.0019042782     0.0025651100    -0.0011985452     0.0077408259     0.0049016649
  207  C 14 ZZ      0.0012831850    -0.0013748557    -0.0025870082    -0.0016474919     0.0013714538
  208  C 14 XY      0.0101470257    -0.0107855696    -0.0150814938    -0.0042215063     0.0072828126
  209  C 14 XZ      0.0001168722     0.0002328258     0.0045698627     0.0057803871    -0.0000578913
  210  C 14 YZ     -0.0036817762     0.0036137080     0.0007212893    -0.0032871946    -0.0022577585
  211  C 15  S     -0.0040384478     0.0026077405     0.0076757054    -0.0039831392     0.0024897359
  212  C 15  S      0.0066553681    -0.0026677734    -0.0147221391     0.0156916779    -0.0032954586
  213  C 15  S      0.0305797745    -0.0680086964    -0.0572973496    -0.0483677537    -0.0193119910
  214  C 15  X      0.0611599955    -0.0776920705    -0.1058115685    -0.1528837228     0.0051306944
  215  C 15  Y     -0.0818215160     0.0693748482     0.1062444803    -0.1231588724    -0.1674054244
  216  C 15  Z     -0.0416286810     0.0467710036    -0.1020472615    -0.0132017304     0.0548017865
  217  C 15  X      0.0095710973     0.0026959250    -0.0274662957    -0.0326378707     0.0093666458
  218  C 15  Y     -0.0303486982     0.0265756512     0.0417983197    -0.0412911982    -0.0552948173
  219  C 15  Z     -0.0187156167     0.0158463572    -0.0627654819    -0.0290635963     0.0228883902
  220  C 15 XX      0.0026034168    -0.0042537613     0.0008202470    -0.0109293324    -0.0096336853
  221  C 15 YY     -0.0002824300     0.0017139456    -0.0002245608     0.0117505528     0.0073046707
  222  C 15 ZZ     -0.0000273602     0.0002139900    -0.0041281534    -0.0022513572     0.0003261103
  223  C 15 XY      0.0076534714    -0.0080425065    -0.0074625340    -0.0059707829     0.0022198426
  224  C 15 XZ     -0.0003070185     0.0012477630     0.0062206289     0.0088305802     0.0017746179
  225  C 15 YZ     -0.0019007250     0.0016013467     0.0034947923     0.0005385488    -0.0026710247
  226  H 16  S      0.0396202061    -0.0130018613     0.0602476698    -0.0101133337     0.0460078404
  227  H 16  S      0.0175280570    -0.0066445573     0.0192216804    -0.0122627062     0.0161893688
  228  H 17  S     -0.0966438933     0.0411714903    -0.0317251887     0.0317915687     0.0096012868
  229  H 17  S     -0.0405058965     0.0149642133    -0.0110055841     0.0147709888     0.0021935406
  230  H 18  S      0.1128140853    -0.0621468930     0.0275714223    -0.0446832611     0.0168247860
  231  H 18  S      0.0458303273    -0.0227727750     0.0152377850    -0.0276936198     0.0152399991
  232  H 19  S     -0.0720188617     0.0002791111    -0.0467334952     0.0036559442     0.0249780500
  233  H 19  S     -0.0319380219     0.0001095221    -0.0149637541    -0.0009502210     0.0092556125
  234  H 20  S      0.0249958341    -0.0723301302     0.0399080795     0.0240482702     0.0750321175
  235  H 20  S      0.0120345576    -0.0343999671     0.0175126072     0.0139071706     0.0312438253
  236  H 21  S     -0.0062276160     0.0259589618    -0.0995984677     0.0257048333    -0.1708904035
  237  H 21  S     -0.0026467182     0.0098972744    -0.0456201578     0.0154536692    -0.0827210088
  238  H 22  S      0.0412264325    -0.0306103143    -0.0618269813     0.1125939240     0.1585723310
  239  H 22  S      0.0379646044     0.0049167559    -0.0505335202     0.0728416792     0.0553036748
  240  H 23  S      0.0423672052    -0.0642529728    -0.0478717849    -0.1543566142    -0.0672198960
  241  H 23  S      0.0220032862    -0.0331988209    -0.0251507578    -0.0798712654    -0.0318507877
  242  H 24  S      0.0327810821    -0.0252918024    -0.1055102711     0.1423652669     0.1202496614
  243  H 24  S      0.0157503509    -0.0128613387    -0.0536489554     0.0722910306     0.0616383317
  244  H 25  S     -0.1163148125     0.1174679479     0.1580366636     0.0373739212    -0.0819536262
  245  H 25  S     -0.0563377938     0.0585396399     0.0786485027     0.0186885244    -0.0420152292
  246  H 26  S      0.0517050567    -0.0709765316    -0.0473764733    -0.1636161543    -0.0628721324
  247  H 26  S      0.0231648531    -0.0357163291    -0.0228170601    -0.0816951045    -0.0294915872

                         46               47               48               49               50
                   -0.3755006142    -0.3454186204    -0.3415165175    -0.2759708593    -0.2742837628
    1  C  1  S     -0.0076061998     0.0164466379    -0.0021944208     0.0017154097    -0.0130211825
    2  C  1  S      0.0148735436    -0.0452684240     0.0085642447    -0.0041874579     0.0282838761
    3  C  1  S     -0.0147750101     0.0357089820     0.0304699786     0.0098996230     0.0944548991
    4  C  1  X     -0.1448061197    -0.0421304275     0.0910236209     0.0041279123    -0.0393059696
    5  C  1  Y      0.0478735424    -0.1799862096     0.0192109210    -0.0018610774     0.0057046804
    6  C  1  Z      0.1943421503    -0.0154231340     0.1649116962    -0.0001062312     0.0373634596
    7  C  1  X     -0.0901135268    -0.0563757548     0.1029056557    -0.0082078301    -0.0251947611
    8  C  1  Y      0.0237756831    -0.0726064928     0.0144692735     0.0062161751     0.0012448837
    9  C  1  Z      0.1103346422    -0.0213597022     0.0671884735     0.0170488432     0.0043273809
   10  C  1 XX      0.0019659426     0.0037596477     0.0002025510     0.0009237967    -0.0045120796
   11  C  1 YY     -0.0084058444    -0.0102023397     0.0047780450    -0.0004600224     0.0066777964
   12  C  1 ZZ      0.0114451059    -0.0004401599    -0.0055284538    -0.0010336311     0.0029729493
   13  C  1 XY      0.0035436326    -0.0030481325    -0.0020619356     0.0005366434     0.0030358940
   14  C  1 XZ     -0.0080927146     0.0017050366    -0.0033516674     0.0018815721    -0.0137815013
   15  C  1 YZ      0.0006628293     0.0047099912     0.0000111651    -0.0001784718     0.0113256410
   16  C  2  S      0.0169706688     0.0119287741    -0.0256913811     0.0001889045    -0.0057395102
   17  C  2  S     -0.0406066539    -0.0321962488     0.0631585921    -0.0012969338     0.0168093933
   18  C  2  S     -0.0019420685     0.0011485257     0.0312457397    -0.0117316005    -0.0166934616
   19  C  2  X      0.0570049181    -0.0893158632    -0.0343392656    -0.0015992140     0.0407626063
   20  C  2  Y      0.0313405675     0.1275099360     0.0943811839    -0.0042679542     0.0748683030
   21  C  2  Z     -0.0523094343    -0.0491409095     0.1476933547    -0.0117947979     0.1238995326
   22  C  2  X      0.0136907003    -0.1066589220    -0.0146857560    -0.0070241949     0.0568245273
   23  C  2  Y     -0.0025990406     0.1010532301     0.0983504401    -0.0058232322     0.0723942800
   24  C  2  Z     -0.0219924223    -0.0299622203     0.0910242053    -0.0009345234     0.0703728345
   25  C  2 XX     -0.0006608591     0.0113063016     0.0039580851     0.0004934971    -0.0017053341
   26  C  2 YY     -0.0072835292    -0.0116659249    -0.0029688337    -0.0007600823     0.0013588144
   27  C  2 ZZ     -0.0023392234    -0.0044017517     0.0117707812     0.0001589689     0.0019805282
   28  C  2 XY      0.0069309026    -0.0012254824    -0.0135934505     0.0003419964    -0.0039464574
   29  C  2 XZ     -0.0003916808    -0.0037249974    -0.0074733045     0.0005971673    -0.0059930006
   30  C  2 YZ     -0.0071809000     0.0142866201    -0.0003038873     0.0001486421    -0.0024234757
   31  C  3  S      0.0000107505    -0.0082028910     0.0062797597    -0.0015589387    -0.0030698096
   32  C  3  S      0.0001236426     0.0228406821    -0.0211009361     0.0072635181     0.0036467499
   33  C  3  S     -0.0305207493    -0.0336988911     0.1088380939    -0.0491585889     0.0350888922
   34  C  3  X      0.3018835424     0.0265598351    -0.0076398324    -0.0073215671     0.0943106111
   35  C  3  Y      0.0345815522     0.0599061114    -0.0489490579    -0.0069171205    -0.0199179559
   36  C  3  Z      0.0498600393     0.0302691107    -0.0871628095     0.0072049262     0.0008175771
   37  C  3  X      0.1645145089     0.0046347536    -0.0061072221    -0.0171037335     0.0488416620
   38  C  3  Y      0.0119321728     0.0184969324    -0.0141721875    -0.0140975638     0.0000478628
   39  C  3  Z      0.0385438512     0.0297134604    -0.0991196039     0.0344052319    -0.0071495291
   40  C  3 XX      0.0070212519    -0.0022921432     0.0096633013    -0.0002077152     0.0039258666
   41  C  3 YY     -0.0023792866     0.0042346446    -0.0096151712     0.0010845134    -0.0025640632
   42  C  3 ZZ     -0.0048578731     0.0013757210    -0.0031160785     0.0007861768    -0.0008648191
   43  C  3 XY     -0.0015042074    -0.0072187737     0.0016891954     0.0001520201     0.0012494673
   44  C  3 XZ     -0.0157557278    -0.0054748092     0.0044049459     0.0000363992    -0.0035317067
   45  C  3 YZ     -0.0040809742     0.0029367800     0.0002903947    -0.0004403110    -0.0019806783
   46  C  4  S      0.0180303828     0.0085841092    -0.0256921860     0.0017940587     0.0059784932
   47  C  4  S     -0.0430125553    -0.0186106958     0.0691759906    -0.0063759338    -0.0089211029
   48  C  4  S      0.0073208452    -0.0219218899    -0.0516996042     0.0271601373    -0.0474432870
   49  C  4  X      0.0020185612     0.1051781601    -0.1416780687     0.0129424918    -0.0734812864
   50  C  4  Y     -0.0198956040     0.0109932930     0.0771900911     0.0046399715     0.0340188842
   51  C  4  Z     -0.2094106776    -0.0918237041     0.0902364843    -0.0012591635    -0.0183287275
   52  C  4  X      0.0076930952     0.0631626068    -0.1184231854     0.0269600105    -0.0615416395
   53  C  4  Y      0.0201872770     0.0108416499     0.0123038937     0.0123578595     0.0144381526
   54  C  4  Z     -0.0993289223    -0.0515472352     0.0251517021     0.0151082315    -0.0123291794
   55  C  4 XX      0.0007942271     0.0033073752    -0.0036019797    -0.0003523181     0.0000551385
   56  C  4 YY      0.0066367831    -0.0043254503     0.0053905696    -0.0007222614     0.0018016375
   57  C  4 ZZ     -0.0159029230    -0.0016154240     0.0088617268    -0.0000869058    -0.0044875603
   58  C  4 XY      0.0017783466     0.0021321261    -0.0052505194    -0.0000090666    -0.0065027883
   59  C  4 XZ      0.0023709354    -0.0025313558     0.0048680200    -0.0002663781     0.0037599058
   60  C  4 YZ      0.0020590261    -0.0025144974    -0.0023468489    -0.0006238705    -0.0001695712
   61  C  5  S     -0.0153324428     0.0068428524     0.0005633388    -0.0010717748    -0.0062615407
   62  C  5  S      0.0434536129    -0.0124060101     0.0035884379     0.0013479403     0.0227137542
   63  C  5  S     -0.0718408790    -0.0264125515     0.0100596178     0.0024374315    -0.0508083391
   64  C  5  X     -0.0028464650     0.1111215676    -0.1110555724     0.0134207894    -0.1387590153
   65  C  5  Y     -0.0020391229    -0.0826177105    -0.0517948780    -0.0058970700     0.0080310919
   66  C  5  Z      0.1258176727    -0.0926573445     0.0076983738    -0.0036440285     0.0629336071
   67  C  5  X     -0.0255505600     0.0581174622    -0.0763628230     0.0084513807    -0.1208836039
   68  C  5  Y      0.0063985164    -0.0454280754    -0.0395741011    -0.0003170084    -0.0065589136
   69  C  5  Z      0.0257241746    -0.0520632002     0.0091456912    -0.0045307817     0.0111152426
   70  C  5 XX     -0.0007983124     0.0031325073    -0.0025353331     0.0005287794    -0.0046614301
   71  C  5 YY      0.0106100504    -0.0003842408    -0.0003275062    -0.0000955495     0.0040494708
   72  C  5 ZZ     -0.0029911100    -0.0041984217     0.0013303302    -0.0001085193     0.0029158503
   73  C  5 XY     -0.0000626768    -0.0003085308     0.0091452435    -0.0003316136     0.0036580293
   74  C  5 XZ     -0.0021689326     0.0029749838     0.0000379743     0.0000357162    -0.0005629979
   75  C  5 YZ      0.0084801177    -0.0017670931    -0.0063091759    -0.0000608293     0.0003522357
   76  C  6  S     -0.0005870660    -0.0127473029     0.0028533303    -0.0003532753    -0.0017950068
   77  C  6  S     -0.0005806587     0.0366460872    -0.0081113286     0.0023016940    -0.0016739294
   78  C  6  S      0.0478802224    -0.0413021281     0.0054564028    -0.0108172918     0.1001503106
   79  C  6  X     -0.1296626604     0.1453265425     0.1694227470    -0.0033475633     0.0343234105
   80  C  6  Y     -0.0291378411     0.0165869307     0.0175221078     0.0015061608    -0.0222940129
   81  C  6  Z     -0.0676870910     0.0314958138    -0.0428553818     0.0076397117    -0.0512187486
   82  C  6  X     -0.0847536267     0.0564718640     0.0882423103    -0.0047288072     0.0227024791
   83  C  6  Y     -0.0358453506     0.0353409615    -0.0008042258     0.0033033799    -0.0531466964
   84  C  6  Z     -0.0385488851     0.0325321794    -0.0209978057     0.0053143010    -0.0447530500
   85  C  6 XX     -0.0018392946     0.0018612283     0.0112613665    -0.0006487441     0.0092335083
   86  C  6 YY      0.0025609412     0.0022341474    -0.0048953749     0.0004181743    -0.0029054188
   87  C  6 ZZ     -0.0010148872     0.0023066199    -0.0072205252     0.0006676864    -0.0055672003
   88  C  6 XY      0.0049625377    -0.0038232359    -0.0027969014    -0.0000273002     0.0019048253
   89  C  6 XZ      0.0010233280    -0.0088039218    -0.0021654868    -0.0004061789     0.0033042292
   90  C  6 YZ      0.0034186991    -0.0028785201     0.0016404684     0.0000146315     0.0011998887
   91  C  7  S      0.0045206771    -0.0148784619     0.0207749031    -0.0004694233     0.0152460112
   92  C  7  S     -0.0102220422     0.0393298791    -0.0559811233     0.0021979499    -0.0418185032
   93  C  7  S     -0.0179624264     0.0472561359    -0.0529703169     0.0103163761    -0.0561825875
   94  C  7  X     -0.0852648001    -0.0377749397    -0.0713612376     0.0018388238    -0.0342493007
   95  C  7  Y     -0.0012702780    -0.0730636654     0.0409691872     0.0033455288     0.0076852432
   96  C  7  Z      0.0211446685    -0.0600670239     0.0910093899    -0.0057106021     0.0544520401
   97  C  7  X     -0.0473706418    -0.0217074217    -0.0337498688     0.0054055217    -0.0121154255
   98  C  7  Y     -0.0041920302    -0.0430731374     0.0213761321     0.0012619847     0.0030540433
   99  C  7  Z      0.0176965110    -0.0287019421     0.0429375040    -0.0067301396     0.0326104353
  100  C  7 XX      0.0063561724     0.0031021820     0.0047321510    -0.0002999925     0.0024041657
  101  C  7 YY     -0.0057596816     0.0058249751    -0.0093458037     0.0005695701    -0.0074179074
  102  C  7 ZZ     -0.0020018484    -0.0012621689    -0.0063963362     0.0003564662    -0.0039617127
  103  C  7 XY     -0.0110804782    -0.0017699885     0.0036412845     0.0001174064    -0.0020021961
  104  C  7 XZ     -0.0025251273    -0.0085216270    -0.0053814611     0.0001856442    -0.0023304470
  105  C  7 YZ     -0.0020391885    -0.0022634476     0.0034068173    -0.0003193234     0.0010635475
  106  C  8  S     -0.0092100201    -0.0020327958     0.0082371738    -0.0010174161    -0.0006764351
  107  C  8  S      0.0218067830     0.0051697517    -0.0188977415     0.0018529841     0.0002163720
  108  C  8  S      0.0259922130    -0.0113180033    -0.0323702552    -0.0068226735    -0.0049681523
  109  C  8  X     -0.0499190132     0.1982765956     0.0142852592     0.0030700150    -0.0209984231
  110  C  8  Y     -0.0327171596    -0.1943151489    -0.1602216937    -0.0101696861    -0.0179294671
  111  C  8  Z      0.0674166817     0.0699356936    -0.1811477185    -0.0030244104    -0.0333125478
  112  C  8  X     -0.0112450289     0.1232870132     0.0005595565    -0.0143891320    -0.0042173124
  113  C  8  Y     -0.0024255869    -0.1418012817    -0.1194976403    -0.0118619511    -0.0149815269
  114  C  8  Z      0.0244263237     0.0536736780    -0.1103792540     0.0146700299    -0.0461291785
  115  C  8 XX      0.0034433558     0.0220799703    -0.0042609764     0.0010243646    -0.0062987824
  116  C  8 YY      0.0029277800    -0.0147205986    -0.0177906984    -0.0009500561    -0.0047092893
  117  C  8 ZZ      0.0017115802    -0.0056526199     0.0160157781     0.0000260622     0.0103711233
  118  C  8 XY      0.0020698630    -0.0010316136    -0.0142266455     0.0003889761    -0.0071408746
  119  C  8 XZ     -0.0008500052    -0.0079417995    -0.0094693290     0.0000086275    -0.0041251412
  120  C  8 YZ     -0.0011388925     0.0140441402     0.0032316288     0.0001335595    -0.0011799389
  121  N  9  S      0.0163495545     0.0016146866    -0.0018275210     0.0006975456    -0.0002225003
  122  N  9  S      0.0332893320     0.0023610201    -0.0036344762     0.0006731438    -0.0000465539
  123  N  9  S      0.0592435447     0.0251721549    -0.0026289354     0.0231856827    -0.0118013959
  124  N  9  X     -0.0628653779    -0.2520486378     0.0353794507    -0.0067962454     0.0428397170
  125  N  9  Y     -0.0528137372     0.2267852860     0.2407213612     0.0107362073     0.0449546649
  126  N  9  Z      0.0321736872    -0.0819776253     0.1954186097     0.0011301831     0.0886548778
  127  N  9  X      0.0326600000     0.1463432586    -0.0235615236    -0.0000811260    -0.0267400683
  128  N  9  Y      0.0272559020    -0.1370313813    -0.1467134376    -0.0099652703    -0.0281682082
  129  N  9  Z     -0.0156763266     0.0544289657    -0.1195915069     0.0031297200    -0.0609669952
  130  N  9 XX     -0.0010428488    -0.0192691920     0.0015199644    -0.0004141446     0.0026253055
  131  N  9 YY      0.0003767336     0.0133010197     0.0128233381     0.0004465067     0.0020978965
  132  N  9 ZZ      0.0014570564     0.0056306781    -0.0138630036    -0.0001883408    -0.0044507071
  133  N  9 XY     -0.0035670716     0.0019349539     0.0115660599     0.0004685939     0.0025476864
  134  N  9 XZ      0.0028881773     0.0065140991     0.0070569142     0.0003280521     0.0014699793
  135  N  9 YZ      0.0023957590    -0.0118093668    -0.0032111219    -0.0004468647     0.0008596259
  136  C 10  S      0.0085280928    -0.0087828629    -0.0052072542    -0.0001133670     0.0031361282
  137  C 10  S     -0.0195928307     0.0192460124     0.0117119000     0.0006239830    -0.0061342876
  138  C 10  S     -0.0000735030     0.0139475271    -0.0244042918    -0.0095214717    -0.0274675181
  139  C 10  X      0.1662769241     0.0086920739    -0.0050336040     0.0086996075    -0.0712530880
  140  C 10  Y     -0.0136083226     0.1012370369     0.0405812834     0.0055667367    -0.0617011590
  141  C 10  Z     -0.0675287211    -0.0472174060     0.0785898369     0.0305687931    -0.2935825632
  142  C 10  X      0.0562171489    -0.0031901132     0.0012200496    -0.0032342126    -0.0438794751
  143  C 10  Y      0.0246998133     0.0531089482    -0.0248151080     0.0131241907    -0.0561988981
  144  C 10  Z     -0.0379920773    -0.0205106243     0.0565486836     0.0223324602    -0.2023548181
  145  C 10 XX      0.0008752802     0.0104798252    -0.0026732529     0.0066336069    -0.0012793280
  146  C 10 YY     -0.0074972190    -0.0071351167     0.0028540909     0.0046478146    -0.0001398208
  147  C 10 ZZ      0.0019086284     0.0008759168     0.0014313457    -0.0111839470    -0.0001822700
  148  C 10 XY      0.0086525567    -0.0049617012    -0.0011549945     0.0062379012     0.0017404921
  149  C 10 XZ     -0.0081938235    -0.0001685389    -0.0050198006     0.0114597371    -0.0037873429
  150  C 10 YZ      0.0043331791     0.0006610635     0.0054066957     0.0123143631     0.0053951300
  151  C 11  S     -0.0075851095     0.0018664275     0.0050592662     0.0005516519    -0.0021613027
  152  C 11  S      0.0181398268     0.0002204602    -0.0107398691    -0.0012219688     0.0038921217
  153  C 11  S     -0.0210005467    -0.0297078463     0.0120096503     0.0017957769     0.0153153208
  154  C 11  X     -0.1754600622    -0.0354574879     0.0134324608     0.0863828554    -0.0459641330
  155  C 11  Y     -0.0133793661    -0.0984107208    -0.0308042503     0.0554195606    -0.0230981779
  156  C 11  Z     -0.0151790323     0.0369122740    -0.0193400339     0.2921173784    -0.1185379418
  157  C 11  X     -0.0730902345    -0.0203551955    -0.0080131672     0.0563077628    -0.0335940701
  158  C 11  Y     -0.0030556233    -0.0619836284    -0.0110209082     0.0304548060    -0.0092460344
  159  C 11  Z     -0.0173539103     0.0148955085    -0.0118266728     0.2151852135    -0.0912560220
  160  C 11 XX      0.0048536214     0.0058708343    -0.0024080021     0.0032191919     0.0081368946
  161  C 11 YY     -0.0033989740    -0.0090987369    -0.0012402252    -0.0027799429    -0.0003350631
  162  C 11 ZZ      0.0012428246    -0.0003833974     0.0011025935    -0.0006250872    -0.0071157518
  163  C 11 XY      0.0064087139    -0.0042298864    -0.0027147132    -0.0009271236     0.0029337708
  164  C 11 XZ     -0.0044124315     0.0011708753    -0.0047712104     0.0062811317     0.0140171498
  165  C 11 YZ      0.0032093576     0.0014492064     0.0040290590    -0.0080439415    -0.0025468552
  166  C 12  S      0.0073447250     0.0119147193    -0.0006200517     0.0001801358     0.0010317475
  167  C 12  S     -0.0201005658    -0.0281884867     0.0010575440    -0.0001733450    -0.0027195737
  168  C 12  S      0.0163348731     0.0026276253    -0.0235936202     0.0052687655    -0.0139318426
  169  C 12  X     -0.1043083631    -0.0043770161    -0.0037938659    -0.0764237778    -0.0480294345
  170  C 12  Y     -0.0256132790    -0.1006459433    -0.0170488353    -0.0512044178    -0.0345657873
  171  C 12  Z     -0.0373807564     0.0387837721    -0.0109430030    -0.2694714772    -0.1644855328
  172  C 12  X     -0.0334858724     0.0083920155    -0.0082644929    -0.0523462345    -0.0439144075
  173  C 12  Y      0.0016732511    -0.0440423979    -0.0239428491    -0.0329314800    -0.0218803965
  174  C 12  Z     -0.0318343914     0.0166770602    -0.0011613058    -0.2015465157    -0.1261560243
  175  C 12 XX      0.0046534491     0.0032000072    -0.0016273063    -0.0039010262     0.0009123915
  176  C 12 YY     -0.0065876095    -0.0057811228     0.0015559558     0.0030963361    -0.0052208423
  177  C 12 ZZ      0.0014105894    -0.0015541460    -0.0001388373     0.0007437607     0.0038016584
  178  C 12 XY      0.0074349265    -0.0016561475    -0.0000659562     0.0012806330    -0.0035590252
  179  C 12 XZ     -0.0076733440     0.0004997841    -0.0031965522    -0.0074435760     0.0023130581
  180  C 12 YZ      0.0010083050    -0.0009015502     0.0056006832     0.0092834935    -0.0141924226
  181  C 13  S     -0.0016151660    -0.0049663527    -0.0001300756    -0.0000608778    -0.0002082927
  182  C 13  S      0.0045465318     0.0131089945     0.0005085593     0.0001698696     0.0004465588
  183  C 13  S      0.0096724451    -0.0238033438    -0.0012164824    -0.0025929697     0.0105995898
  184  C 13  X      0.0777668265     0.0102128606    -0.0343169920    -0.0832638324     0.0367503036
  185  C 13  Y     -0.0172160702     0.0662443081    -0.0087713250    -0.0542945160     0.0241058670
  186  C 13  Z     -0.1264784308     0.0342085959    -0.0952911211    -0.2836016769     0.1228443342
  187  C 13  X      0.0272704812     0.0037341489    -0.0186327109    -0.0618550757     0.0239205360
  188  C 13  Y     -0.0102361579     0.0179868641    -0.0070956733    -0.0409634835     0.0212719744
  189  C 13  Z     -0.0695885090     0.0278126168    -0.0616550865    -0.2054372705     0.0917381517
  190  C 13 XX      0.0029445181     0.0060638930    -0.0014298586     0.0038252761     0.0081394309
  191  C 13 YY     -0.0054706801    -0.0047059456    -0.0015756873    -0.0024359354    -0.0005139682
  192  C 13 ZZ      0.0027668865    -0.0004565553     0.0029313783    -0.0013469342    -0.0074594824
  193  C 13 XY      0.0013104759    -0.0020923082    -0.0022238703    -0.0007930839     0.0024858439
  194  C 13 XZ     -0.0033192998     0.0001192092    -0.0037930909     0.0074601345     0.0145148625
  195  C 13 YZ     -0.0032024000     0.0032713815    -0.0016127767    -0.0077582515    -0.0024118792
  196  C 14  S      0.0001996301     0.0034163939     0.0006676190     0.0002133145     0.0001621783
  197  C 14  S      0.0025213638    -0.0088579154    -0.0018197461    -0.0003297487    -0.0003276245
  198  C 14  S     -0.0379102436     0.0076379389     0.0027662936     0.0035864971    -0.0032270604
  199  C 14  X     -0.1274902585     0.0007297896    -0.0344338235    -0.0038715168     0.0839214126
  200  C 14  Y     -0.0355824213    -0.0524712556    -0.0376879731    -0.0033045947     0.0553473123
  201  C 14  Z     -0.0728013315     0.0677214130    -0.1269896617    -0.0149941840     0.2899689555
  202  C 14  X     -0.0438503132    -0.0063971687    -0.0237841263    -0.0034343169     0.0624710250
  203  C 14  Y     -0.0317656074    -0.0202201605    -0.0191601769    -0.0017422263     0.0389213595
  204  C 14  Z     -0.0495664530     0.0402036110    -0.0812561692    -0.0099781936     0.2138630236
  205  C 14 XX      0.0038480691     0.0014082872     0.0017666423     0.0063149654    -0.0016504138
  206  C 14 YY     -0.0054308787    -0.0019297482    -0.0009768635     0.0044695747     0.0015240012
  207  C 14 ZZ      0.0003336365    -0.0002275451    -0.0007688580    -0.0107960822     0.0000768421
  208  C 14 XY      0.0073437685    -0.0031411309    -0.0017849270     0.0062707916     0.0009672414
  209  C 14 XZ      0.0011153998    -0.0017578683     0.0033027823     0.0106507594    -0.0034458849
  210  C 14 YZ     -0.0042494458     0.0025284744    -0.0027926360     0.0122091484     0.0049327227
  211  C 15  S      0.0068117886    -0.0025163243    -0.0032695482     0.0000275223     0.0010962683
  212  C 15  S     -0.0197387263     0.0044027106     0.0085725846    -0.0005290967    -0.0022088550
  213  C 15  S      0.0355893834     0.0029746582     0.0010190178    -0.0019107010     0.0022567249
  214  C 15  X      0.0957777423     0.0135556600    -0.0461277001     0.0783349423     0.0524849720
  215  C 15  Y     -0.0285495571     0.0738040081     0.0023240893     0.0522414588     0.0287966700
  216  C 15  Z     -0.1251004859     0.0240362273    -0.0962594044     0.2681926954     0.1606114737
  217  C 15  X      0.0135915828     0.0117333646    -0.0221392404     0.0592753085     0.0355869727
  218  C 15  Y     -0.0232281130     0.0267186169    -0.0008633934     0.0397061223     0.0200292333
  219  C 15  Z     -0.0591788590     0.0211067912    -0.0614944427     0.1926798282     0.1164418305
  220  C 15 XX      0.0093212290     0.0049009688     0.0016827822    -0.0044081715     0.0009201116
  221  C 15 YY     -0.0071602079    -0.0049267806     0.0017341788     0.0029326606    -0.0054264823
  222  C 15 ZZ     -0.0026100748     0.0014744164    -0.0020833285     0.0013635822     0.0042632448
  223  C 15 XY      0.0084148092    -0.0012186905     0.0008216744     0.0009101729    -0.0038457844
  224  C 15 XZ     -0.0015022300    -0.0024571572     0.0018114996    -0.0082654303     0.0019331491
  225  C 15 YZ      0.0014703558    -0.0003943000     0.0044165938     0.0090508119    -0.0142829061
  226  H 16  S      0.0025912826    -0.0152780987    -0.0394562672     0.0087441733     0.0097910072
  227  H 16  S      0.0013224361    -0.0106776617    -0.0152220768    -0.0152613659    -0.0103941520
  228  H 17  S      0.0891905656    -0.0115189232    -0.0389845634    -0.0064873705    -0.0075355929
  229  H 17  S      0.0481210456    -0.0039555585    -0.0227820629     0.0132434666     0.0132829039
  230  H 18  S     -0.0978699682     0.0163379761     0.0186076333    -0.0013627737    -0.0039531788
  231  H 18  S     -0.0468591768     0.0024994666     0.0117315844    -0.0022506158    -0.0051339474
  232  H 19  S      0.0014267521     0.0050593005    -0.0159562986     0.0019865320    -0.0256221439
  233  H 19  S      0.0015958556    -0.0116129620    -0.0145549516     0.0008677411    -0.0136478004
  234  H 20  S      0.0854399085     0.0344371117     0.0871571242    -0.0037885460     0.0473045575
  235  H 20  S      0.0410657149     0.0102037053     0.0599063700    -0.0023367817     0.0478914719
  236  H 21  S     -0.0476684857    -0.0855338695     0.0096562744    -0.0014933753    -0.0007457819
  237  H 21  S     -0.0224018516    -0.0519445934     0.0107498635    -0.0003102123     0.0006662996
  238  H 22  S     -0.0326592231    -0.0890911275    -0.0225671841    -0.0007108549     0.0000604381
  239  H 22  S     -0.0046823555     0.0036344686    -0.0069759677     0.0137550251    -0.0117606252
  240  H 23  S      0.0954671244     0.0310915487     0.0007160217    -0.0005178455     0.0011732674
  241  H 23  S      0.0584384394     0.0167702334    -0.0072200630     0.0044817594     0.0023335132
  242  H 24  S     -0.0287147152    -0.0589181636    -0.0089101659     0.0002623200    -0.0004927765
  243  H 24  S     -0.0154523989    -0.0344833101    -0.0046260475    -0.0003705316    -0.0007277925
  244  H 25  S     -0.0670534977     0.0310609265     0.0123154243     0.0005369374    -0.0011494605
  245  H 25  S     -0.0358918781     0.0182882787     0.0071369245     0.0002611754    -0.0008297140
  246  H 26  S      0.1164598697     0.0333327950    -0.0065018909    -0.0005409264     0.0036057370
  247  H 26  S      0.0603987749     0.0172638169    -0.0044881393    -0.0015284622     0.0030073790

                         51               52               53               54               55
                   -0.1612689100    -0.0780282725     0.0125746453     0.0215571737     0.0514171381
    1  C  1  S     -0.0009864365    -0.0471140876    -0.0097854751    -0.0126968253    -0.0387946805
    2  C  1  S     -0.0073949920     0.1068921164     0.0219320077     0.0335184760     0.0892014859
    3  C  1  S      0.1564974285     0.3376394860     0.1898731577     0.0407017869     0.3978455739
    4  C  1  X     -0.1233847356    -0.2256824296    -0.0070074030    -0.0182365627     0.0399093862
    5  C  1  Y     -0.0710848327    -0.0699027943     0.0153990506     0.0150302327     0.1382038756
    6  C  1  Z     -0.2381873741    -0.2248818979    -0.0085461107    -0.0563187387    -0.0264431887
    7  C  1  X     -0.1704755832    -0.2817062132    -0.1003150961    -0.0831050913    -0.1914289361
    8  C  1  Y     -0.0375916436    -0.1387496692     0.0778536494     0.0315244442     0.4886983906
    9  C  1  Z     -0.1613410752    -0.2343190271     0.0940636269    -0.0410741806    -0.0022596436
   10  C  1 XX      0.0090768828    -0.0024085243     0.0028488521     0.0112630515     0.0069811103
   11  C  1 YY      0.0043877655     0.0067939590     0.0020591839     0.0002898477     0.0061236599
   12  C  1 ZZ     -0.0100879687     0.0152169367    -0.0000192847    -0.0035848892     0.0037927145
   13  C  1 XY      0.0131385726    -0.0051991121     0.0007788937     0.0002955821    -0.0092141670
   14  C  1 XZ      0.0115579692    -0.0107384859     0.0026675800     0.0182635106     0.0048866753
   15  C  1 YZ      0.0107306336    -0.0019545463     0.0007660163    -0.0126678899     0.0077484746
   16  C  2  S      0.0073790461    -0.0334444533    -0.0078557734    -0.0173243064     0.0143586192
   17  C  2  S     -0.0066377831     0.0724742430     0.0129028121     0.0382258081    -0.0407052114
   18  C  2  S     -0.1951553745     0.2119512195     0.0636181376     0.1407125310     0.0960203773
   19  C  2  X      0.1786050645    -0.1752256017    -0.0358494988    -0.0642992362    -0.0516736391
   20  C  2  Y      0.1252487248    -0.0415850642     0.0009656344    -0.0166032466     0.0808346867
   21  C  2  Z      0.2675497897    -0.1437459431    -0.0366876919    -0.0483129633     0.0228232912
   22  C  2  X      0.2306461156    -0.2965960689    -0.0796958465    -0.1696588938     0.0366731510
   23  C  2  Y      0.1079955022    -0.0556662812     0.0405373938    -0.0351292365     0.5607488514
   24  C  2  Z      0.2215209729    -0.1910707330    -0.0596580012    -0.1139311048    -0.1599514833
   25  C  2 XX     -0.0019248706    -0.0126312455    -0.0044660755    -0.0103807665    -0.0268826957
   26  C  2 YY      0.0085902103     0.0179618633     0.0038906664     0.0103702803     0.0194978271
   27  C  2 ZZ     -0.0123030912     0.0064722170     0.0030699741     0.0053201810    -0.0028571534
   28  C  2 XY      0.0022621864    -0.0052389527    -0.0000174175    -0.0039491344     0.0150308850
   29  C  2 XZ     -0.0093642023    -0.0169271826    -0.0000021272    -0.0089888282     0.0143342877
   30  C  2 YZ      0.0049025504     0.0026389779    -0.0038294200    -0.0025317300    -0.0247386247
   31  C  3  S      0.0206398497     0.0041874041    -0.0030677086     0.0232659207     0.0207861260
   32  C  3  S     -0.0390983728    -0.0023441357     0.0285841037    -0.0501607224    -0.0445283112
   33  C  3  S     -0.3227697932    -0.1118841620    -0.3178115606    -0.3247792450    -0.3988805201
   34  C  3  X     -0.0633997069     0.1109019033    -0.0132352700    -0.0825360349    -0.0554352427
   35  C  3  Y      0.0027180778     0.0189467107    -0.0135964604    -0.0052638233     0.0575459023
   36  C  3  Z      0.0719665401     0.0309760958     0.0253818041     0.0190029640    -0.0095057101
   37  C  3  X     -0.0595479598     0.0865876947    -0.0995468192    -0.0703782340    -0.1105108066
   38  C  3  Y     -0.0116962642     0.0048462017    -0.0856920665    -0.0499652468     0.1503841029
   39  C  3  Z      0.1320430118     0.0346435347     0.2087570572     0.0711646262     0.0422084651
   40  C  3 XX     -0.0220342866    -0.0008646995     0.0008565506    -0.0111412024    -0.0028827543
   41  C  3 YY      0.0021821789    -0.0008056337     0.0026360329    -0.0027226781    -0.0041694534
   42  C  3 ZZ      0.0086310207    -0.0001268873     0.0019243178     0.0015840600    -0.0040194441
   43  C  3 XY     -0.0052523905    -0.0021551211     0.0012716743    -0.0034247112     0.0053011438
   44  C  3 XZ     -0.0076186311    -0.0066533700    -0.0012676474    -0.0039735310     0.0027019211
   45  C  3 YZ      0.0042331874    -0.0010896514    -0.0013387485     0.0024806980    -0.0118752097
   46  C  4  S      0.0034694139     0.0256217549     0.0106058994    -0.0034577795     0.0063487651
   47  C  4  S     -0.0193579219    -0.0604576642    -0.0391525434     0.0016244857    -0.0232656478
   48  C  4  S      0.1734404531    -0.1069015744     0.1220732969     0.1908885744    -0.0346270373
   49  C  4  X      0.3152591569    -0.2310310317     0.0141505944     0.1412843083     0.0244779207
   50  C  4  Y     -0.0319813012     0.0096312533     0.0157543521    -0.0253402706     0.0338970236
   51  C  4  Z     -0.1177013410     0.0168960667    -0.0015717191    -0.0389783563    -0.0010466839
   52  C  4  X      0.3101127047    -0.3084363151     0.1143331225     0.2180778010     0.0261249310
   53  C  4  Y      0.0193869439     0.0424535238     0.0919630416     0.0434003100     0.0826306234
   54  C  4  Z     -0.0590538200     0.0034375556     0.0930457546    -0.0261296844     0.0330179654
   55  C  4 XX      0.0134465185     0.0145024897    -0.0009629303     0.0066272494    -0.0040232843
   56  C  4 YY     -0.0033076747    -0.0072679484    -0.0028836136     0.0006759576     0.0004568788
   57  C  4 ZZ     -0.0090783403    -0.0164067172    -0.0034824302    -0.0030935624    -0.0017624739
   58  C  4 XY     -0.0067847086    -0.0119294222    -0.0033836887    -0.0059821504     0.0068306247
   59  C  4 XZ     -0.0003597414     0.0076939056     0.0010952577     0.0023323128    -0.0044873447
   60  C  4 YZ      0.0018228586     0.0026516153    -0.0004910070     0.0017502515     0.0056543327
   61  C  5  S     -0.0046084354     0.0464736015     0.0040789750     0.0239981809     0.0223903391
   62  C  5  S      0.0166314036    -0.1028967826    -0.0107918075    -0.0466811587    -0.0677681244
   63  C  5  S     -0.1243763934    -0.3677574970    -0.1045465905    -0.3950141644    -0.1429923689
   64  C  5  X     -0.1777452093    -0.3585144767    -0.0546771325    -0.1953399885     0.0338852236
   65  C  5  Y      0.0686385616     0.0371199474    -0.0074783428     0.0051856713    -0.0072495070
   66  C  5  Z      0.0711333159     0.0602717625     0.0149267097     0.0479804544     0.0145926121
   67  C  5  X     -0.1640528289    -0.4744666828    -0.1189897199    -0.3639479822     0.1274672403
   68  C  5  Y      0.0629492099     0.0159866649     0.0102122900     0.0258569032     0.0605177644
   69  C  5  Z      0.0091892399     0.0401391184    -0.0050105912     0.0437345244     0.1176651975
   70  C  5 XX     -0.0143726179     0.0043964986     0.0015399676    -0.0007334863    -0.0075708861
   71  C  5 YY      0.0093506530    -0.0124948513    -0.0020348490    -0.0044762456    -0.0055100809
   72  C  5 ZZ      0.0052165901    -0.0108088572    -0.0019965639    -0.0060409780    -0.0017183363
   73  C  5 XY     -0.0149608895     0.0090608143    -0.0003150313    -0.0076781024    -0.0063716869
   74  C  5 XZ      0.0078828695    -0.0019991518    -0.0008184856     0.0028295192    -0.0031483943
   75  C  5 YZ      0.0060647825    -0.0038487736    -0.0005221586     0.0000516570    -0.0034856956
   76  C  6  S     -0.0181283018    -0.0019737074     0.0046869459    -0.0061407248     0.0589424814
   77  C  6  S      0.0359813617    -0.0005803725    -0.0069554791     0.0065866328    -0.1363366021
   78  C  6  S      0.2807566036     0.0467690145    -0.0819175418     0.1553650907    -0.7841199392
   79  C  6  X     -0.0064238830     0.1108157968    -0.0036218376     0.0422951031    -0.1573201193
   80  C  6  Y     -0.0573684113     0.0134714729     0.0065874595     0.0006050290    -0.0405144919
   81  C  6  Z     -0.0601349207     0.0205275844     0.0171110437     0.0252971236     0.0280200251
   82  C  6  X      0.0209678382     0.0818100820    -0.0340962887     0.0336438512    -0.2218351459
   83  C  6  Y     -0.0976354223    -0.0012291046     0.0050345658    -0.0214457838    -0.1355356617
   84  C  6  Z     -0.0698303312     0.0010212047     0.0079940667     0.0075993731     0.0374820143
   85  C  6 XX      0.0166634113     0.0094014894     0.0013276592     0.0073332490    -0.0077454731
   86  C  6 YY      0.0000467480    -0.0041409637    -0.0014082744    -0.0008138858    -0.0118767722
   87  C  6 ZZ     -0.0060938580    -0.0041699374    -0.0009577469    -0.0039878434    -0.0095481418
   88  C  6 XY      0.0056000546     0.0009969451     0.0010696991     0.0023859031     0.0027673607
   89  C  6 XZ      0.0115046714    -0.0016191515    -0.0009627882     0.0015479422    -0.0046746614
   90  C  6 YZ     -0.0024408357    -0.0035507922    -0.0002000243    -0.0036185618    -0.0044792755
   91  C  7  S     -0.0017057127     0.0005912121     0.0019927090    -0.0070278897     0.0130833172
   92  C  7  S      0.0070592202    -0.0054302753    -0.0043865853     0.0177365029    -0.0191949339
   93  C  7  S     -0.0068969373     0.0335978205     0.0702022951     0.0852900126    -0.2555049356
   94  C  7  X      0.0050077970     0.0194713935     0.0013939886     0.0102650855    -0.0162894378
   95  C  7  Y     -0.0953729194    -0.0084372300     0.0084136395    -0.0397802653     0.0496379363
   96  C  7  Z      0.0361332484     0.0111625167    -0.0024007206     0.0094057900    -0.0696043757
   97  C  7  X      0.0030817594     0.0209195707     0.0359803803    -0.0023090410    -0.0392717722
   98  C  7  Y     -0.1057682063    -0.0294001155    -0.0008154636    -0.1027273764     0.1165580570
   99  C  7  Z      0.0494689312    -0.0029468403    -0.0401676895     0.0354699898    -0.1815429803
  100  C  7 XX     -0.0000355106     0.0013674606    -0.0009070832    -0.0010947351    -0.0040524471
  101  C  7 YY      0.0003992855    -0.0013652116     0.0009439390     0.0023486720    -0.0007609109
  102  C  7 ZZ      0.0015026779    -0.0011841205    -0.0000620286     0.0032980502     0.0016473782
  103  C  7 XY      0.0010177755    -0.0009732884     0.0001409538     0.0046375093    -0.0027495985
  104  C  7 XZ      0.0003020359    -0.0024872675     0.0009297858     0.0006516145     0.0080190833
  105  C  7 YZ     -0.0005709234    -0.0008036829    -0.0002281853    -0.0016084334     0.0039446915
  106  C  8  S     -0.0066684033     0.0006171012    -0.0015590963    -0.0020023341    -0.0040640214
  107  C  8  S      0.0117280513    -0.0000510945     0.0066116937     0.0092624524     0.0161132079
  108  C  8  S      0.0194495578    -0.0526975011    -0.1141495760    -0.0476940037    -0.1254823382
  109  C  8  X      0.0015954577    -0.0451613689    -0.0416826953    -0.0735935004    -0.2021076076
  110  C  8  Y     -0.0009464128    -0.0010377705     0.0196979861     0.0060732758     0.2772934034
  111  C  8  Z      0.0290028900    -0.0574763652    -0.0289177701    -0.0676738738     0.0297593556
  112  C  8  X     -0.0260680547    -0.0510698663    -0.0811296485    -0.0776665654    -0.0000505390
  113  C  8  Y     -0.0121054479    -0.0281715546     0.0178048106    -0.0028101575     0.5054191611
  114  C  8  Z      0.0012682044     0.0128723506     0.0250517712    -0.0454260646    -0.2211085526
  115  C  8 XX     -0.0154826624     0.0144764090     0.0076255132     0.0106943098     0.0269090855
  116  C  8 YY     -0.0072195761     0.0021229696    -0.0044936595     0.0014901976    -0.0255148584
  117  C  8 ZZ      0.0247122597    -0.0187228750    -0.0032513191    -0.0109246012     0.0040698960
  118  C  8 XY     -0.0130899648     0.0071593826     0.0012143789     0.0037438250    -0.0134075912
  119  C  8 XZ     -0.0079587954     0.0008256155    -0.0006389574    -0.0006090133    -0.0107642462
  120  C  8 YZ     -0.0056437103     0.0084335670     0.0031838913     0.0053314025     0.0188539543
  121  N  9  S     -0.0007025295     0.0018386707     0.0024065249     0.0002555205    -0.0093508734
  122  N  9  S     -0.0022084604     0.0001208483     0.0012619773    -0.0036129733    -0.0135215750
  123  N  9  S      0.0125504439     0.0730587148     0.0950175045     0.0472629611    -0.2874004290
  124  N  9  X      0.0874789251    -0.0850059557    -0.0463045606    -0.0725977304    -0.2094447238
  125  N  9  Y      0.0557115570    -0.0033474970     0.0422554371     0.0017977730     0.2890855998
  126  N  9  Z      0.1544927228    -0.1065226110    -0.0226956446    -0.0821287834     0.0285917046
  127  N  9  X     -0.0712450383     0.0640627507     0.0334705808     0.0760784076     0.3101590833
  128  N  9  Y     -0.0475751792    -0.0074272834    -0.0610199273    -0.0158925814    -0.3219927272
  129  N  9  Z     -0.1203152654     0.1103409378     0.0418339112     0.1010470374    -0.0705853035
  130  N  9 XX      0.0028155664    -0.0011996599     0.0005098128     0.0005486776     0.0039072066
  131  N  9 YY      0.0014130210    -0.0004846515    -0.0004510046    -0.0006352840    -0.0032455375
  132  N  9 ZZ     -0.0045784144     0.0006616913    -0.0009750740    -0.0017466277     0.0005304191
  133  N  9 XY      0.0022949067     0.0000914093     0.0010413212     0.0003898065    -0.0033507876
  134  N  9 XZ      0.0015354956    -0.0009481483    -0.0002571255    -0.0004276590    -0.0005868632
  135  N  9 YZ      0.0013040390    -0.0009979258    -0.0004394996     0.0004302550     0.0032675709
  136  C 10  S      0.0073753897     0.0047988832     0.0010048876     0.0033441014    -0.0094026796
  137  C 10  S     -0.0137212198    -0.0050177862     0.0011606448    -0.0060830392     0.0283600261
  138  C 10  S     -0.0319408389    -0.0547600297    -0.0338969647     0.0263840306     0.2399384670
  139  C 10  X      0.0304691862     0.0064458565     0.0200939459     0.1057426330    -0.0100533407
  140  C 10  Y     -0.0075169669    -0.0244563389     0.0035139544     0.0521486415    -0.0001516523
  141  C 10  Z      0.0230657818    -0.0600121633     0.0411892773     0.3165831975    -0.0568496222
  142  C 10  X      0.0453911287     0.0647563555    -0.0235313684     0.1409730145    -0.2001738289
  143  C 10  Y      0.0273530307    -0.0169322066     0.0700689780     0.1371563019     0.1825316142
  144  C 10  Z      0.0244267678    -0.0590883569     0.0424154820     0.4400629914    -0.0356544775
  145  C 10 XX      0.0075613265     0.0106592682     0.0094629865    -0.0034110235    -0.0052236190
  146  C 10 YY     -0.0060551330    -0.0114564801     0.0069895657    -0.0007689009     0.0066369301
  147  C 10 ZZ     -0.0033255290    -0.0013489585    -0.0167584651     0.0031160014     0.0038370123
  148  C 10 XY     -0.0001780134    -0.0007220067     0.0091730758    -0.0018631166    -0.0039418368
  149  C 10 XZ      0.0099039620     0.0087913010     0.0172005537    -0.0064114725     0.0010717997
  150  C 10 YZ     -0.0087200772    -0.0128307840     0.0196613608     0.0010977205     0.0001421598
  151  C 11  S     -0.0035452953    -0.0115413990    -0.0011375317    -0.0042061423     0.0035921695
  152  C 11  S      0.0061646386     0.0283011799     0.0048168912     0.0117400385     0.0047169389
  153  C 11  S      0.0001766730    -0.0153243086    -0.0105990175    -0.0081034877    -0.0679100132
  154  C 11  X      0.0105837696     0.0039530625     0.0764286797    -0.0549543350     0.0140647962
  155  C 11  Y      0.0122694204     0.0279329606     0.0549873496    -0.0252037716     0.0216305182
  156  C 11  Z      0.0925511996     0.1056636523     0.2591622301    -0.1825596655    -0.0406219133
  157  C 11  X      0.0215832091     0.0299705095     0.1002172796    -0.0491852309     0.0645339826
  158  C 11  Y      0.0185807631     0.0229658078     0.0182545752    -0.0700125973    -0.1996224219
  159  C 11  Z      0.0794447433     0.0867224779     0.4111187101    -0.2915988153    -0.0198956934
  160  C 11 XX     -0.0012678317     0.0030442130    -0.0075076237    -0.0106871482     0.0045480016
  161  C 11 YY      0.0003870584     0.0009956196     0.0043796171     0.0008607338    -0.0003287014
  162  C 11 ZZ      0.0015125639     0.0009353465     0.0045992731     0.0122886899    -0.0011930348
  163  C 11 XY      0.0002301518     0.0033497004     0.0025043654    -0.0021674941     0.0059361003
  164  C 11 XZ     -0.0017667938     0.0040843379    -0.0156911244    -0.0195960604     0.0021069712
  165  C 11 YZ     -0.0009450149    -0.0038737324     0.0120210179    -0.0003260281    -0.0006788744
  166  C 12  S      0.0037796425     0.0047474963     0.0010343513     0.0024434971     0.0058340901
  167  C 12  S     -0.0099301801    -0.0104451159    -0.0026493675    -0.0074728641    -0.0150639379
  168  C 12  S      0.0219959468    -0.0074608650     0.0314417342     0.0230602085     0.0383273117
  169  C 12  X      0.0329744367     0.0278744413    -0.0816745542    -0.0177521897     0.0401413913
  170  C 12  Y      0.0122997614     0.0052114087    -0.0547426711    -0.0143427909     0.0268398209
  171  C 12  Z      0.0916132845     0.1105389261    -0.2924362384    -0.0903607428     0.0322950510
  172  C 12  X      0.0218099557     0.0175376172    -0.1017846739    -0.0209075161     0.2072075554
  173  C 12  Y      0.0382638799     0.0285829110    -0.0491867319     0.0055576945     0.0209935757
  174  C 12  Z      0.0729152424     0.1292177110    -0.4677417115    -0.1531813102     0.0123400035
  175  C 12 XX      0.0006130683    -0.0000890522     0.0068462740    -0.0022377464    -0.0019580254
  176  C 12 YY     -0.0003518913    -0.0009132230    -0.0034025884     0.0078198001    -0.0036258150
  177  C 12 ZZ     -0.0017181643    -0.0003318276    -0.0039142545    -0.0069199649     0.0018526372
  178  C 12 XY      0.0003572932    -0.0002968513     0.0008658697     0.0070883176     0.0014626936
  179  C 12 XZ      0.0012880917    -0.0003182824     0.0130577994    -0.0055059229    -0.0015674990
  180  C 12 YZ      0.0007179109    -0.0021097929    -0.0104240712     0.0249626269    -0.0029226079
  181  C 13  S     -0.0008066371    -0.0011905226     0.0005640853     0.0003645640     0.0054586656
  182  C 13  S      0.0025155186     0.0038073019    -0.0017707218    -0.0006384347    -0.0148195826
  183  C 13  S      0.0049061937     0.0174471556    -0.0149222679    -0.0094082406    -0.2093091353
  184  C 13  X     -0.0025271228    -0.0019852793     0.0808687525    -0.0548355517     0.0043936704
  185  C 13  Y      0.0011496112     0.0011216625     0.0525759706    -0.0354474064     0.0044717069
  186  C 13  Z     -0.0032429071    -0.0068312409     0.2733103142    -0.1914645125    -0.0142881133
  187  C 13  X     -0.0081533069    -0.0123204074     0.1109363059    -0.0909492396     0.0169214818
  188  C 13  Y      0.0001540472     0.0039120883     0.0728801074    -0.0577609353    -0.0379027652
  189  C 13  Z      0.0013910148    -0.0050566997     0.4221793495    -0.2915870116    -0.0172332627
  190  C 13 XX     -0.0033809941    -0.0037103398     0.0069290968     0.0097938194    -0.0049315609
  191  C 13 YY      0.0010247984     0.0006877650    -0.0038287140     0.0007670640     0.0009021388
  192  C 13 ZZ      0.0027831771     0.0037482781    -0.0033328867    -0.0106605098     0.0007982637
  193  C 13 XY     -0.0006899727    -0.0007728577    -0.0007580738     0.0042986139     0.0003753767
  194  C 13 XZ     -0.0063730808    -0.0083315258     0.0136261895     0.0187766447    -0.0030715903
  195  C 13 YZ      0.0026881962     0.0032331550    -0.0122768536    -0.0003443252     0.0011278547
  196  C 14  S      0.0009516860    -0.0007175375    -0.0003059441    -0.0001508042    -0.0021532125
  197  C 14  S     -0.0021877791     0.0021513543     0.0013095977    -0.0003090276     0.0042152259
  198  C 14  S     -0.0044719724    -0.0000408333     0.0376912506     0.0087279940     0.1413092615
  199  C 14  X     -0.0251269569    -0.0321922858     0.0083869574     0.0869849769    -0.0049206402
  200  C 14  Y     -0.0187628657    -0.0192364245     0.0071650643     0.0588903820     0.0070605978
  201  C 14  Z     -0.0886708801    -0.1053564252     0.0248711528     0.2897651145    -0.0332123735
  202  C 14  X     -0.0273666948    -0.0349903417     0.0092568282     0.1306882191    -0.0263864239
  203  C 14  Y     -0.0203925138    -0.0274896994     0.0159521858     0.0895923225     0.0453712898
  204  C 14  Z     -0.0812393495    -0.1176698424     0.0363879555     0.4485537792    -0.0593741092
  205  C 14 XX     -0.0000553670     0.0005855509    -0.0090885330     0.0048951980     0.0015962867
  206  C 14 YY     -0.0003946218     0.0004535446    -0.0070779775    -0.0013187409     0.0012982078
  207  C 14 ZZ      0.0000648248    -0.0005665775     0.0165690875    -0.0036133446    -0.0015169238
  208  C 14 XY     -0.0001308018     0.0011130990    -0.0096779243     0.0010535826     0.0012129860
  209  C 14 XZ     -0.0003249331    -0.0001722018    -0.0156415520     0.0084415577     0.0008677464
  210  C 14 YZ     -0.0001910190     0.0018388056    -0.0196706154    -0.0035065856     0.0029204429
  211  C 15  S      0.0017337876     0.0055723255     0.0020678330     0.0032986774     0.0055646543
  212  C 15  S     -0.0042065424    -0.0143500945    -0.0060184495    -0.0097022512    -0.0169308294
  213  C 15  S      0.0011134486    -0.0105465370    -0.0419129993    -0.0421717036    -0.2331013851
  214  C 15  X      0.0007864156     0.0219082496    -0.0847664683    -0.0260869100     0.0191207143
  215  C 15  Y     -0.0057689983    -0.0061381175    -0.0620198910    -0.0269213070     0.0007568083
  216  C 15  Z     -0.0167318039     0.0314980399    -0.2978216904    -0.1081550181     0.0494112754
  217  C 15  X     -0.0025913144     0.0171790899    -0.1154721543    -0.0411412169     0.0867599060
  218  C 15  Y     -0.0107263765    -0.0036887027    -0.0744066561    -0.0452934396     0.0382348425
  219  C 15  Z     -0.0131527502     0.0465360151    -0.4530492312    -0.1590769812     0.0549516594
  220  C 15 XX     -0.0007536353    -0.0018695698    -0.0065656776     0.0015436692    -0.0031475516
  221  C 15 YY      0.0013290821     0.0015655061     0.0031880199    -0.0085575503     0.0013701719
  222  C 15 ZZ     -0.0011473908    -0.0021387560     0.0021523718     0.0050992997    -0.0023140108
  223  C 15 XY      0.0014753682     0.0019391557     0.0004405023    -0.0064100257     0.0012103656
  224  C 15 XZ     -0.0029714426    -0.0037539186    -0.0110294209     0.0056443587     0.0025521298
  225  C 15 YZ      0.0065220834     0.0085628692     0.0095919775    -0.0240489587    -0.0002481363
  226  H 16  S      0.0462617023     0.0106258630     0.0139229378     0.0139238681     0.0556592035
  227  H 16  S      0.0574324071     0.0376958142    -0.1264799284     0.0734918343     0.4071626250
  228  H 17  S     -0.0117823609    -0.0157970539    -0.0106617024     0.0016619797     0.0307246250
  229  H 17  S     -0.0275336921    -0.0047002455     0.1409518531    -0.0177570282     0.1978217812
  230  H 18  S      0.0312091822     0.0039904290    -0.0059147302     0.0119040260     0.0088446602
  231  H 18  S      0.0249661492     0.0495296476     0.0056667750     0.1130964516     0.2813695344
  232  H 19  S     -0.0390266417    -0.0217087763    -0.0060739466    -0.0153112621    -0.0130058333
  233  H 19  S     -0.0418950661    -0.0274340360     0.0069583753    -0.0416499959     0.4811509768
  234  H 20  S     -0.0034273076     0.0062171944    -0.0082233230    -0.0213603999    -0.0354036894
  235  H 20  S     -0.0131132894     0.0598480611     0.0090011453    -0.0500743612     0.0582832128
  236  H 21  S      0.0004601049    -0.0047079731     0.0005871009     0.0089383323     0.0397278309
  237  H 21  S      0.0088575617    -0.0511307636    -0.0005998230    -0.0191103604     0.3375708147
  238  H 22  S     -0.0007699409     0.0109970445     0.0039336941     0.0073920369     0.0154643400
  239  H 22  S     -0.0066177277     0.0156373372     0.0914910534     0.0136026238     0.2696923075
  240  H 23  S     -0.0028938078     0.0035711830     0.0024409193     0.0014114865     0.0093392350
  241  H 23  S      0.0041090352    -0.0064052111     0.0428893100     0.0325127011     0.2096350730
  242  H 24  S     -0.0003837163    -0.0031864718     0.0005141142     0.0023186336     0.0074337975
  243  H 24  S     -0.0015645290    -0.0052200957     0.0025609024     0.0088500920     0.0801628797
  244  H 25  S      0.0007677364    -0.0028729537    -0.0008160103    -0.0011148355     0.0004127160
  245  H 25  S      0.0014908864    -0.0049717934    -0.0034339437    -0.0007311323    -0.0027936741
  246  H 26  S      0.0050888593     0.0057584444    -0.0006745122     0.0007286186    -0.0115104168
  247  H 26  S      0.0058425815     0.0128707867     0.0010331049     0.0132255152     0.0073437412

                         56               57               58               59               60
                    0.0700298897     0.0846553932     0.0862044991     0.1002632052     0.1046939413
    1  C  1  S     -0.0135307986    -0.0289269808     0.0270156306     0.0044878621    -0.0079328084
    2  C  1  S      0.0593718972     0.0759118035    -0.0420724664    -0.0113703383    -0.0207618710
    3  C  1  S      0.1596633882     0.0794615539    -0.6709717635     0.1795888211     0.4827511990
    4  C  1  X      0.0129982063     0.0578086334     0.1942893124     0.0196550265    -0.0191384616
    5  C  1  Y      0.0784080085     0.0152674239     0.1378764911    -0.0278084841     0.0151147573
    6  C  1  Z     -0.0164223011     0.0075825587     0.1578816663    -0.0125777719     0.0030284588
    7  C  1  X      0.3283677959    -0.0047318270     0.4698285478     0.1057816120    -0.0747284348
    8  C  1  Y     -0.0189197018     0.2010278933     0.2631700244    -0.1591647143     0.0572744248
    9  C  1  Z     -0.1406233598     0.0118560815     0.3021157059     0.0920578407     0.1043562581
   10  C  1 XX      0.0031600611     0.0031609949     0.0012351597    -0.0032622616    -0.0002462490
   11  C  1 YY      0.0059483035     0.0030710282    -0.0044164295    -0.0012828308    -0.0051399211
   12  C  1 ZZ      0.0072464085     0.0076260217    -0.0069673957     0.0050544798     0.0016206836
   13  C  1 XY      0.0062214064     0.0080367264     0.0081591599     0.0054076904     0.0015187063
   14  C  1 XZ      0.0010878829    -0.0017605406     0.0012331930     0.0043980125    -0.0007088486
   15  C  1 YZ     -0.0009459985    -0.0014712899     0.0120756235     0.0057163344     0.0031738938
   16  C  2  S     -0.0268807188    -0.0018939997     0.0087252509     0.0074092000    -0.0076268155
   17  C  2  S      0.0759393531     0.0255171870    -0.0453511985    -0.0553176745     0.0269847479
   18  C  2  S     -0.2304209691    -0.3958641920     0.2263693748     0.7756507564    -0.2560203649
   19  C  2  X      0.0031513155     0.0105341445     0.0055466312    -0.0194300828     0.0293770381
   20  C  2  Y      0.0355559077     0.0256089220     0.0359139627     0.0036150750     0.0479622210
   21  C  2  Z     -0.0030194571    -0.0176487960     0.0096635113    -0.0055344414    -0.0586594506
   22  C  2  X     -0.4382747568    -0.0201026335    -0.0313047357     0.0396835736    -0.1610544667
   23  C  2  Y     -0.0131579629     0.0039701367    -0.0534419046     0.1355318277     0.0847229333
   24  C  2  Z      0.3140475438     0.0148905909    -0.1382379362    -0.0904152026     0.0243247199
   25  C  2 XX     -0.0067456333    -0.0034282222    -0.0206399248    -0.0068559710    -0.0032888399
   26  C  2 YY      0.0200417951     0.0091290133    -0.0131971113    -0.0066262882     0.0044652035
   27  C  2 ZZ      0.0031639831     0.0005612008     0.0221913144     0.0048463142     0.0065314492
   28  C  2 XY     -0.0013088753    -0.0072756824    -0.0244952147    -0.0031673357    -0.0014210859
   29  C  2 XZ      0.0132356272     0.0076119998    -0.0110173412     0.0004986859     0.0066294227
   30  C  2 YZ     -0.0081406991    -0.0027156310    -0.0118080580     0.0022887500     0.0019399132
   31  C  3  S     -0.0396347217     0.0022469733    -0.0035354056     0.0038820898     0.0326564525
   32  C  3  S      0.0909061775     0.0145512164     0.0036327318    -0.0102868335    -0.0409579346
   33  C  3  S      0.6273175029    -0.3968207184     0.0300913281    -0.0474609941    -1.1645136351
   34  C  3  X     -0.0197154944    -0.0083550259    -0.0798656642     0.0058339049     0.0061483235
   35  C  3  Y     -0.0788210136    -0.0076184257    -0.0404119568    -0.0032643621     0.1086181176
   36  C  3  Z      0.0869711934    -0.0162777650    -0.0469124105     0.0671777294    -0.0654666597
   37  C  3  X      0.0826921269     0.0329071359    -0.0249679372    -0.0217066220    -0.0750641702
   38  C  3  Y     -0.3593167247    -0.2207488673    -0.0617089625     0.1393435539     0.4198426409
   39  C  3  Z      0.1658424936    -0.0577512478    -0.0936000890     0.3105598944    -0.0168489113
   40  C  3 XX      0.0090684781     0.0027223187    -0.0025576642     0.0036834462     0.0004424497
   41  C  3 YY      0.0021619784     0.0018150437     0.0004535474    -0.0025131915    -0.0057404356
   42  C  3 ZZ      0.0086573167    -0.0035593838     0.0027304239    -0.0025997922    -0.0061785899
   43  C  3 XY      0.0035094364    -0.0016499549     0.0052135367     0.0041960562     0.0044476476
   44  C  3 XZ     -0.0004097043    -0.0008795979     0.0025485426     0.0041034620     0.0001537388
   45  C  3 YZ      0.0051144609     0.0074681587    -0.0008653032     0.0054982502     0.0049689317
   46  C  4  S     -0.0450142715     0.0005446919    -0.0288192660    -0.0519546631     0.0015924993
   47  C  4  S      0.1039142004     0.0068951525     0.0511567734     0.0805652054    -0.0200077797
   48  C  4  S      0.6642247590    -0.0420493679     0.6291387340     1.2083445997     0.2775373490
   49  C  4  X     -0.0224560540    -0.0046550161     0.2500176916     0.0108108866     0.0271605047
   50  C  4  Y     -0.0858676118     0.0179277331     0.0013285309    -0.1264289482    -0.0160489931
   51  C  4  Z     -0.0477812566    -0.0034055082    -0.0512135354    -0.0372714146     0.0193732785
   52  C  4  X     -0.0190467062     0.0366579059     0.6395880651     0.0320335882     0.0786412792
   53  C  4  Y     -0.2055606090     0.0330555492     0.0975151775    -0.3897937347    -0.0272958356
   54  C  4  Z     -0.2104304527     0.0945225815    -0.1324631084    -0.1116925413     0.3118617200
   55  C  4 XX      0.0101168413    -0.0004603945    -0.0117567985     0.0096518445     0.0009902312
   56  C  4 YY      0.0006597974    -0.0007129116     0.0113325325     0.0031342388    -0.0042591809
   57  C  4 ZZ      0.0139216952     0.0028097513     0.0116382534     0.0074869932    -0.0002120984
   58  C  4 XY     -0.0027398358    -0.0053717615    -0.0093338140    -0.0042653660    -0.0018072117
   59  C  4 XZ     -0.0001283408     0.0011416573     0.0041364488    -0.0051698152    -0.0016447304
   60  C  4 YZ     -0.0028906605    -0.0060595648     0.0017298198    -0.0008921021    -0.0033778736
   61  C  5  S     -0.0103691247    -0.0242897518     0.0140450310    -0.0037225320    -0.0438401379
   62  C  5  S      0.0181162256     0.0601397392     0.0030069066    -0.0052053831     0.0893549487
   63  C  5  S      0.3393823664     0.3726282237    -0.8074356621     0.3501928963     0.9372892493
   64  C  5  X     -0.0341803242    -0.0425392275    -0.1570747513     0.0004655680    -0.0305020392
   65  C  5  Y      0.0294119342    -0.0055377924    -0.0440511915     0.0411925121     0.0375519934
   66  C  5  Z     -0.0773931545    -0.0492541237     0.0797722543    -0.0489291493    -0.1385039429
   67  C  5  X     -0.0462822064    -0.0687268269    -0.3206227975    -0.0231279277    -0.1422571941
   68  C  5  Y      0.1311398426    -0.0481594690    -0.0014865185     0.2520240188     0.0923656409
   69  C  5  Z     -0.1234784119    -0.1972569290    -0.0389753020    -0.0441984225    -0.5229252667
   70  C  5 XX      0.0014886890     0.0033389455    -0.0130203335     0.0004150418     0.0081772763
   71  C  5 YY      0.0106357304     0.0097122665     0.0055902541     0.0027114732     0.0093536622
   72  C  5 ZZ     -0.0063173122     0.0004570434     0.0002765105    -0.0032811411     0.0042518578
   73  C  5 XY      0.0013933763     0.0035181456    -0.0054980906    -0.0010698261    -0.0014083605
   74  C  5 XZ     -0.0079017012    -0.0042710582    -0.0007224095    -0.0051976184    -0.0070161676
   75  C  5 YZ      0.0049161139     0.0008902977     0.0018757886     0.0034237689     0.0004388743
   76  C  6  S     -0.0080928811    -0.0198454438    -0.0227591486     0.0052376954    -0.0235357654
   77  C  6  S      0.0255355584     0.0511085693     0.0314977283     0.0024064545     0.0486781825
   78  C  6  S     -0.3454647819     0.2795665833     0.5106415927    -0.4434430999     0.6606047447
   79  C  6  X     -0.1074780244    -0.0176796561     0.0623158726     0.0018264303    -0.0329703092
   80  C  6  Y      0.0814556115     0.1008378727     0.0033185599    -0.0376361361     0.1394276044
   81  C  6  Z     -0.0090728053    -0.0286816958    -0.0257683572     0.0354852846     0.0217221396
   82  C  6  X     -0.2171356325     0.0164982494     0.0487472382    -0.0972027551    -0.1757876336
   83  C  6  Y      0.4586732388     0.4020607234    -0.0868751845    -0.0421988199     0.4822741468
   84  C  6  Z     -0.1405684974    -0.2718026262    -0.1553655863     0.3169489236     0.1835321390
   85  C  6 XX      0.0067324897     0.0045932884     0.0088698154     0.0054113687     0.0073804304
   86  C  6 YY     -0.0141533543    -0.0026337448     0.0018788457    -0.0065316254    -0.0021981313
   87  C  6 ZZ      0.0111338887     0.0095324097    -0.0025991180     0.0011933247     0.0080324672
   88  C  6 XY      0.0032356541     0.0036814230     0.0028000635    -0.0002559926     0.0032066578
   89  C  6 XZ     -0.0043153407    -0.0028761315     0.0048630930     0.0047552298     0.0026998073
   90  C  6 YZ     -0.0003433226    -0.0012586463    -0.0036997633    -0.0009032306    -0.0020242574
   91  C  7  S     -0.0379236296    -0.0551139015     0.0073687161     0.0637196637     0.0380774025
   92  C  7  S      0.0319675419     0.0644140459    -0.0405024503    -0.0894345748    -0.0432152704
   93  C  7  S      1.2126775692     1.5287945973     0.0829185072    -1.5734030939    -1.0079060270
   94  C  7  X     -0.0293020367    -0.0273182745    -0.0177828223     0.0622740324     0.0508891152
   95  C  7  Y      0.0628120075     0.0180408111    -0.0011436573    -0.0479036764    -0.0398213630
   96  C  7  Z      0.0345794991     0.0586294907     0.0261093656    -0.1183694443    -0.0718813378
   97  C  7  X     -0.0751299431    -0.0529907955     0.0397911115     0.1993790407     0.1743486733
   98  C  7  Y      0.0827224276    -0.0338819518    -0.0416622905    -0.1441119862    -0.2356967875
   99  C  7  Z     -0.0882950968     0.0261685011     0.0377970511    -0.3678333166    -0.1655956230
  100  C  7 XX      0.0007368646     0.0044980201    -0.0011748003    -0.0032133374    -0.0014911480
  101  C  7 YY      0.0091215085     0.0070113404    -0.0069475268    -0.0065165557    -0.0016165429
  102  C  7 ZZ     -0.0009097795     0.0041218840    -0.0024534386    -0.0107566702    -0.0069254751
  103  C  7 XY     -0.0029276157     0.0004981509     0.0028940723    -0.0010635449    -0.0004525178
  104  C  7 XZ      0.0060774327     0.0015026754    -0.0044387563    -0.0007341358     0.0007800805
  105  C  7 YZ     -0.0058688376    -0.0010530985     0.0012027355    -0.0058738968    -0.0033781110
  106  C  8  S      0.0110244509     0.0079675274    -0.0011868481     0.0072625603     0.0015070758
  107  C  8  S     -0.0349391180    -0.0256372123     0.0109085830    -0.0047802657    -0.0027734312
  108  C  8  S      0.0096301563    -0.1313288960    -0.0574196676    -0.1577623598    -0.3437365849
  109  C  8  X     -0.0681855192    -0.0314775510    -0.1477825571    -0.0243316752    -0.0152434813
  110  C  8  Y      0.1558664320     0.0643636432    -0.1170891725    -0.0107829287     0.0316565615
  111  C  8  Z      0.0037389201    -0.0124299975    -0.2589574658    -0.0581403802    -0.0174708902
  112  C  8  X     -0.4870140526    -0.2306799101    -0.1044530963     0.2493777703    -0.2758653243
  113  C  8  Y     -0.1629401443    -0.0607843331    -0.0960519691     0.1967993803    -0.2648194854
  114  C  8  Z      0.3808979132     0.1504905893    -0.4027510130    -0.3011157319     0.3101814374
  115  C  8 XX      0.0066919988     0.0016421006     0.0163764847     0.0022329117    -0.0001222944
  116  C  8 YY     -0.0162132378    -0.0052364849     0.0091062967     0.0028229490    -0.0056839710
  117  C  8 ZZ     -0.0010498155    -0.0024604865    -0.0223660713    -0.0029860390    -0.0020664920
  118  C  8 XY     -0.0016631431    -0.0018234906     0.0111360189     0.0009699303     0.0063925837
  119  C  8 XZ     -0.0095973787    -0.0025776492     0.0061865904     0.0041316838    -0.0060476024
  120  C  8 YZ      0.0038624838    -0.0000682431     0.0041564138     0.0012733543    -0.0011689809
  121  N  9  S      0.0138101419     0.0038290688     0.0002834375    -0.0065306805     0.0216992757
  122  N  9  S      0.0128410127    -0.0052332156     0.0046232865    -0.0043330250     0.0336971446
  123  N  9  S      0.5450249673     0.2878685599    -0.0840340144    -0.3248963051     0.5667752209
  124  N  9  X     -0.0640959373    -0.0024085617    -0.1382562124    -0.0095605519     0.0053758206
  125  N  9  Y      0.1413767709     0.0306956500    -0.1086318280    -0.0240817451     0.0273534755
  126  N  9  Z      0.0056561567    -0.0009254235    -0.2416911713    -0.0310073299    -0.0153749507
  127  N  9  X     -0.0070507750    -0.0288931442     0.1970525871     0.0795205088    -0.1154341744
  128  N  9  Y     -0.2478686417    -0.0933880844     0.1573657743     0.0699842609    -0.1030712917
  129  N  9  Z      0.0767479893     0.0535381619     0.3096277547    -0.0077991153     0.1037016430
  130  N  9 XX      0.0011463412     0.0007987159     0.0040034757     0.0021818096     0.0010149657
  131  N  9 YY     -0.0045549082    -0.0031860666     0.0026846605     0.0013982739    -0.0020491756
  132  N  9 ZZ     -0.0006669939    -0.0020342071    -0.0053618842    -0.0010944929    -0.0002068526
  133  N  9 XY      0.0015575979     0.0001737085     0.0029898801    -0.0010715518     0.0040511845
  134  N  9 XZ     -0.0042419874    -0.0021554548     0.0021075709     0.0018491586    -0.0042526457
  135  N  9 YZ     -0.0006411932    -0.0005275427     0.0015760676     0.0013494483    -0.0018089400
  136  C 10  S      0.0041984606     0.0151010449     0.0022500867     0.0156595485    -0.0048002310
  137  C 10  S      0.0055890833    -0.0266284101    -0.0302983675    -0.0426546543     0.0030074904
  138  C 10  S     -0.1714531998    -0.0004853266     0.1474520392     0.0953711127    -0.0627746637
  139  C 10  X      0.0182813117     0.0239587335    -0.0221126536     0.0020592748     0.0106581973
  140  C 10  Y     -0.0117125836    -0.0256528794    -0.0063901848    -0.0104968311    -0.0179503144
  141  C 10  Z     -0.0187494183    -0.0183305303    -0.0941127497    -0.0161283279    -0.0181166947
  142  C 10  X      0.2537101206    -0.1571412647    -0.1494345617     0.2018976953    -0.0298767651
  143  C 10  Y     -0.2429084953     0.0657600348     0.0188527932    -0.1860876669    -0.0064643385
  144  C 10  Z     -0.0388654319    -0.0005625486    -0.1983643822    -0.0598199662    -0.0222414249
  145  C 10 XX     -0.0028824071    -0.0029543132    -0.0167680698     0.0005160164    -0.0038494064
  146  C 10 YY      0.0008278440     0.0046978029     0.0114491199    -0.0024414233     0.0022957383
  147  C 10 ZZ      0.0011548803    -0.0047792526    -0.0000935319    -0.0049046802     0.0012250364
  148  C 10 XY      0.0082560263    -0.0134857113     0.0014849214    -0.0020038456     0.0008192742
  149  C 10 XZ     -0.0022312221     0.0002209684    -0.0021218619     0.0004296934     0.0027099918
  150  C 10 YZ     -0.0026959688     0.0026065712     0.0050165799     0.0010858662     0.0005418766
  151  C 11  S     -0.0183345194     0.0201450522     0.0102445941     0.0119626418    -0.0115350200
  152  C 11  S      0.0519544242    -0.0373725529    -0.0291624206    -0.0305306185     0.0270129049
  153  C 11  S     -0.0840991540    -0.1192433569     0.0271090965    -0.3572350738     0.2382533659
  154  C 11  X     -0.0110629939    -0.0002975131     0.0310675421    -0.0216562250     0.0286459316
  155  C 11  Y      0.0285451874    -0.0194209097     0.0203854209    -0.0428152980     0.0550480398
  156  C 11  Z     -0.0196291713    -0.0081154839    -0.0294317144     0.0211776174    -0.0174101907
  157  C 11  X      0.0049034833     0.0092105293     0.0326287206     0.0402851326     0.0320475032
  158  C 11  Y      0.0828381492    -0.1497336659    -0.0073511032    -0.0006170836     0.0833413887
  159  C 11  Z     -0.0360462939     0.0155303967    -0.0249652122     0.0192609364    -0.0035449817
  160  C 11 XX      0.0067650402    -0.0068704171     0.0068977685    -0.0079811617     0.0064673521
  161  C 11 YY      0.0001041462     0.0064940158    -0.0043711285     0.0039581512    -0.0015262984
  162  C 11 ZZ      0.0033082754    -0.0045731160    -0.0062665301    -0.0026983596     0.0023817458
  163  C 11 XY      0.0001340420     0.0062657967    -0.0022846798     0.0008777439     0.0021154865
  164  C 11 XZ      0.0001280543     0.0012715778     0.0089191262     0.0014971303    -0.0018480131
  165  C 11 YZ      0.0018409052    -0.0039191769    -0.0010928781    -0.0007393667     0.0017388536
  166  C 12  S     -0.0446515199     0.0308295529    -0.0109348170    -0.0159844372     0.0170466418
  167  C 12  S      0.1036049460    -0.0596145810     0.0202547729     0.0436371642    -0.0403928583
  168  C 12  S      0.3123478767    -0.4637326026     0.0988776620     0.0457575749    -0.2173377592
  169  C 12  X     -0.1002674482     0.0963557733     0.0150394905    -0.0663446456     0.0708132879
  170  C 12  Y     -0.0155604045     0.0437384095     0.0322844212    -0.0199069494     0.0233831250
  171  C 12  Z      0.0478137755    -0.0242722124     0.0021543266     0.0065158077    -0.0333725078
  172  C 12  X     -0.4784877210     0.3612282013     0.0355884109    -0.3608795329     0.3227184689
  173  C 12  Y     -0.0343849318     0.0427210560     0.0136502277    -0.1425838721     0.0385557703
  174  C 12  Z      0.1746218516    -0.0938061475     0.0086137667     0.1434207858    -0.0889023311
  175  C 12 XX      0.0049462464     0.0044868825     0.0020941077     0.0078335716    -0.0064827116
  176  C 12 YY      0.0096792487    -0.0129010886    -0.0041924356    -0.0003701563    -0.0027082222
  177  C 12 ZZ      0.0065918823    -0.0038129994     0.0053743326     0.0033092851    -0.0005994093
  178  C 12 XY      0.0018751216     0.0062551240    -0.0017447595     0.0037562331    -0.0018206479
  179  C 12 XZ     -0.0006957665    -0.0046005562     0.0030990363    -0.0041131732     0.0004888172
  180  C 12 YZ     -0.0017616173    -0.0015445268    -0.0096887676    -0.0013755841    -0.0000765852
  181  C 13  S     -0.0101127765     0.0404553456     0.0027116966     0.0219002722    -0.0071037721
  182  C 13  S      0.0258493715    -0.0902382645    -0.0084074394    -0.0451644505     0.0146261545
  183  C 13  S      0.4568002527    -0.7267103907    -0.0470499263    -0.0957461136    -0.0939746995
  184  C 13  X      0.0013447854     0.0288841006     0.0332299825     0.0120943798    -0.0001323439
  185  C 13  Y     -0.0695584202     0.1227384397     0.0114554943     0.0358699377    -0.0057900655
  186  C 13  Z      0.0039272448    -0.0253856657     0.0906440354    -0.0143025057    -0.0064112294
  187  C 13  X     -0.0397752503     0.0868205136     0.0858008921     0.0884199493    -0.0257526681
  188  C 13  Y     -0.0568623369     0.3295012486     0.0224304292     0.2263670202    -0.0855260443
  189  C 13  Z      0.0037051411    -0.0782760340     0.1566400691    -0.0779387032     0.0122960429
  190  C 13 XX      0.0071576817    -0.0159467344    -0.0063213988    -0.0032462811     0.0001140668
  191  C 13 YY     -0.0022365642     0.0033489328     0.0000051784    -0.0003436763     0.0003632375
  192  C 13 ZZ      0.0015647091    -0.0062668420     0.0048804454    -0.0043876807     0.0014144658
  193  C 13 XY     -0.0035989585     0.0055662689    -0.0035565681     0.0030575330    -0.0017428026
  194  C 13 XZ     -0.0022740445     0.0001286852    -0.0076566417     0.0002185487     0.0018674069
  195  C 13 YZ      0.0024739639    -0.0037647954    -0.0012729783    -0.0026660444     0.0004305746
  196  C 14  S     -0.0169722744     0.0316922526    -0.0027722623     0.0228985818    -0.0173989343
  197  C 14  S      0.0391367362    -0.0688895390     0.0054010035    -0.0484508146     0.0374348339
  198  C 14  S      0.1193363106    -0.4845819553     0.0547309748    -0.6471833709     0.4541672359
  199  C 14  X      0.0201803716    -0.0814103796    -0.0264589444    -0.0779286294     0.0615269897
  200  C 14  Y     -0.0272066659     0.0808614599    -0.0296821209     0.0635265601    -0.0374417314
  201  C 14  Z     -0.0033065166    -0.0097135832    -0.1386187163     0.0208215128    -0.0006084766
  202  C 14  X      0.0910585188    -0.2287920837    -0.0538142127    -0.1660310197     0.1346366238
  203  C 14  Y     -0.0991617728     0.2009466442    -0.0589069200     0.1435526505    -0.1042659875
  204  C 14  Z     -0.0124999466    -0.0055320706    -0.2595921005     0.0417443822    -0.0009384892
  205  C 14 XX      0.0005668137    -0.0020328355    -0.0017355364    -0.0048685784     0.0048104894
  206  C 14 YY      0.0038018868    -0.0050678844     0.0022671153    -0.0023782471     0.0010098542
  207  C 14 ZZ      0.0027859390    -0.0068606165     0.0005873406    -0.0040878795     0.0031466077
  208  C 14 XY      0.0066583470    -0.0107960530     0.0016904652    -0.0065841747     0.0039752410
  209  C 14 XZ      0.0003417468     0.0008465400    -0.0031048371     0.0016723284    -0.0011644504
  210  C 14 YZ     -0.0010318648     0.0041776740     0.0045280984     0.0009534331    -0.0012428005
  211  C 15  S     -0.0084571121     0.0317579586    -0.0116727184     0.0256715657    -0.0166235709
  212  C 15  S      0.0183753501    -0.0711394907     0.0268752169    -0.0548833687     0.0367433212
  213  C 15  S      0.2212372296    -0.4923597918     0.0893397585    -0.3077010872     0.2674137325
  214  C 15  X      0.0317138181    -0.0637330027     0.0426638401    -0.0907883551     0.0773005152
  215  C 15  Y     -0.0051122069    -0.0162252085     0.0380399436    -0.0313007619     0.0189810208
  216  C 15  Z      0.0058250197     0.0428023493     0.1073952454     0.0214306385    -0.0346432977
  217  C 15  X      0.0443832031    -0.1656220600     0.1322778338    -0.2940652088     0.2394162628
  218  C 15  Y      0.0210660230    -0.0669874149     0.0713419930    -0.1411792089     0.0957369734
  219  C 15  Z      0.0052661610     0.0979371036     0.1699799698     0.0856841316    -0.1093998307
  220  C 15 XX     -0.0018992220     0.0006528737    -0.0000518923     0.0012797690    -0.0014972161
  221  C 15 YY      0.0040891997    -0.0091417793     0.0070952057    -0.0090334112     0.0072434299
  222  C 15 ZZ      0.0008006073    -0.0056743118    -0.0018834176    -0.0032733401     0.0023758348
  223  C 15 XY     -0.0025060940     0.0072667109     0.0028406902     0.0047902769    -0.0033773683
  224  C 15 XZ      0.0026187910    -0.0028450292     0.0031975058    -0.0030913676     0.0021508282
  225  C 15 YZ     -0.0004031715    -0.0008463662     0.0072770629    -0.0006272337    -0.0005272984
  226  H 16  S     -0.0329200289    -0.0183423559     0.0169016886    -0.0381467491    -0.0163384880
  227  H 16  S     -0.8075753087    -0.0485807422     0.0093702252    -0.1391921902     0.9165166612
  228  H 17  S     -0.0413733225    -0.0225786079     0.0126012517    -0.0556915458    -0.0201583488
  229  H 17  S     -0.7926515855     0.0450510797    -0.0695284823    -1.1341770014    -0.0085874531
  230  H 18  S     -0.0436187466    -0.0307160163    -0.0048772750    -0.0271665245    -0.0366714745
  231  H 18  S     -0.4898414406    -0.5015774810     0.2374835292    -0.3359810623    -1.2060235994
  232  H 19  S     -0.0681452668    -0.0278712336    -0.0132898265    -0.0370383090    -0.0386471583
  233  H 19  S     -0.5949464886    -0.7308638898    -0.1829346493     0.2506584859    -0.9729392736
  234  H 20  S     -0.0448019956    -0.0221249384     0.0335593121     0.0303036494     0.0133253493
  235  H 20  S     -0.6026482113    -0.7077762253     0.0024517947     1.0611455219     0.7048452490
  236  H 21  S     -0.0082213393    -0.0116595095    -0.0062372348    -0.0077115007    -0.0047868951
  237  H 21  S     -0.4195481249    -0.5947067569    -0.0351783508     0.8306083559     0.4875689634
  238  H 22  S     -0.0159112237     0.0494790974    -0.0180592799     0.0214221686    -0.0147191255
  239  H 22  S     -0.0652090969     0.3305777888    -0.0503587568     0.2679387097    -0.2685095347
  240  H 23  S     -0.0158022794     0.0611975736    -0.0072656078     0.0191189621     0.0009389077
  241  H 23  S     -0.7770427094     0.7929892473    -0.0069499453    -0.4758545241     0.5037726040
  242  H 24  S     -0.0211759046     0.0582085068     0.0059712355     0.0259623840    -0.0084051905
  243  H 24  S     -0.3631058951     0.9391383733     0.0187066155     0.4045932646    -0.0857193041
  244  H 25  S     -0.0336242591     0.0507236122    -0.0032683487     0.0249653556    -0.0174408763
  245  H 25  S     -0.2929699533     0.7672954040    -0.0746062618     0.6766871534    -0.4948158609
  246  H 26  S     -0.0184363818     0.0416457402    -0.0185291981     0.0402544760    -0.0299650421
  247  H 26  S     -0.1871930433     0.5958666376    -0.1846583290     0.6802770142    -0.5672907000

                         61               62               63               64               65
                    0.1241855308     0.1290435820     0.1328361165     0.1404771426     0.1491340401
    1  C  1  S     -0.0096938363    -0.0238732011     0.0057288781    -0.0064380481     0.0206075437
    2  C  1  S      0.0094231491     0.0393447012    -0.0140139957     0.0308140803    -0.0469367996
    3  C  1  S      0.1544146749     0.2997968598    -0.1375045524    -0.3267594307    -0.3076815758
    4  C  1  X     -0.0414366836    -0.0334507057     0.0478148613    -0.0240833557    -0.0336677144
    5  C  1  Y     -0.0155119215     0.0247826684     0.0004927359    -0.0506631423     0.0283203039
    6  C  1  Z      0.0327551212    -0.0076587114     0.0424618888     0.0272515908     0.0437571089
    7  C  1  X     -0.1404845419    -0.1545614849    -0.1998801599     0.0554819265     0.3074272291
    8  C  1  Y     -0.0486640189    -0.0706910516     0.1375199982    -0.0776685090    -0.2139630655
    9  C  1  Z      0.0548467393     0.1328587022     0.1910870139     0.0893123540    -0.0179503698
   10  C  1 XX     -0.0035955393     0.0079689317    -0.0090353926    -0.0057943695    -0.0019368168
   11  C  1 YY      0.0014690197     0.0003828580     0.0070503787     0.0073215197     0.0036940880
   12  C  1 ZZ      0.0016531963     0.0013443789    -0.0036594728     0.0036270886    -0.0123328994
   13  C  1 XY     -0.0000851258    -0.0018117529     0.0010057098     0.0070969248    -0.0066988959
   14  C  1 XZ     -0.0003709721     0.0015931479     0.0017177980     0.0019115234    -0.0006553137
   15  C  1 YZ     -0.0053301176     0.0062005623    -0.0022957411    -0.0045343956    -0.0022815597
   16  C  2  S     -0.0284699727     0.0334203279    -0.0016014430    -0.0156195375    -0.0362782116
   17  C  2  S      0.0560209704    -0.0651255505     0.0020286190     0.0256443096     0.1107650228
   18  C  2  S      0.3379641536    -0.4367345487     0.1911873484     0.4678753566    -0.4514128653
   19  C  2  X     -0.0305437545     0.0300338189    -0.0139138120    -0.0436559256     0.0172093633
   20  C  2  Y      0.0203306362     0.0257099103    -0.0549377830    -0.0331569524     0.0061659929
   21  C  2  Z     -0.0189509328     0.0388252979    -0.0053666139     0.0067393220    -0.0144425020
   22  C  2  X     -0.1522745244     0.1656212330     0.1235387492     0.1785887420    -0.4627431445
   23  C  2  Y      0.0301543630    -0.1053395085    -0.0117393681    -0.0673502631    -0.2644308503
   24  C  2  Z     -0.0097134089     0.0886349846    -0.1591063248    -0.1201840079     0.3082998098
   25  C  2 XX      0.0032399775    -0.0091903105     0.0000400955     0.0033719398     0.0085085628
   26  C  2 YY      0.0073766021    -0.0028536634    -0.0027630237    -0.0000257311     0.0051558579
   27  C  2 ZZ      0.0030319586    -0.0038377153     0.0060652136     0.0033926606     0.0073543744
   28  C  2 XY      0.0009058309    -0.0047370580     0.0018438828    -0.0033837443     0.0057827211
   29  C  2 XZ      0.0029566786    -0.0009191312     0.0006600352    -0.0002827806    -0.0016637078
   30  C  2 YZ      0.0026627558    -0.0045020048    -0.0019368046     0.0030526458    -0.0036405914
   31  C  3  S     -0.0513335388     0.0554752321     0.0062842457     0.0279287128     0.0296358132
   32  C  3  S      0.0921202040    -0.0983273765    -0.0094593586    -0.0572562043    -0.0684021129
   33  C  3  S      0.7153786672    -1.1961595661    -0.4803565524    -0.4021405997    -0.2278076540
   34  C  3  X     -0.1097547223     0.0229686075    -0.0378305765     0.0024505282     0.0006738897
   35  C  3  Y     -0.0356939859     0.0807613520    -0.0191448622    -0.0179136625     0.0569892873
   36  C  3  Z      0.0050979362    -0.0643128696    -0.0085018052    -0.0303743708    -0.0845564590
   37  C  3  X     -0.2052647147    -0.0219924861    -0.1218345101     0.2563704535     0.1164649486
   38  C  3  Y     -0.1997315121     0.4327769956    -0.2356400466     0.0316960948     0.3757280159
   39  C  3  Z      0.2254363902    -0.2444720538     0.0693221353    -0.1355526643    -0.4552100717
   40  C  3 XX      0.0137503067    -0.0056843297    -0.0031178852     0.0014670789    -0.0083524677
   41  C  3 YY      0.0001928527    -0.0172448647     0.0087958933    -0.0014877494    -0.0038293575
   42  C  3 ZZ      0.0067526875    -0.0014795797    -0.0090558922    -0.0122808990    -0.0021057159
   43  C  3 XY     -0.0075955194     0.0031923682     0.0011689083    -0.0147186814    -0.0009827800
   44  C  3 XZ     -0.0063788812     0.0021463714    -0.0023758314    -0.0030389228    -0.0030044926
   45  C  3 YZ     -0.0056504960    -0.0051496538     0.0060942110     0.0056857862    -0.0030406306
   46  C  4  S      0.0798611279    -0.0448506705     0.0335246926    -0.0129246990     0.0006607914
   47  C  4  S     -0.1758598550     0.0906809900    -0.0726103602     0.0132778182     0.0007579579
   48  C  4  S     -1.0987342032     0.4753074886    -0.2406208296     0.5899637945    -0.0097990189
   49  C  4  X      0.0354422608    -0.0543478486     0.0571459553    -0.0628559883     0.0062060330
   50  C  4  Y      0.0845395744     0.0280677030    -0.0144410709    -0.0889313440    -0.0166961729
   51  C  4  Z      0.0013219366     0.0002513638     0.0110205867    -0.0493125158     0.0063317325
   52  C  4  X      0.1129635999    -0.2232766545     0.2298799509    -0.0286796727     0.0597985835
   53  C  4  Y      0.5604800864    -0.1180285464     0.0581421926    -0.3821999812    -0.0946793917
   54  C  4  Z      0.0730436641    -0.0660140068     0.2361903421    -0.0930985105     0.0033604656
   55  C  4 XX     -0.0153707798     0.0126334639    -0.0128848010     0.0020738596    -0.0024940909
   56  C  4 YY     -0.0199121983     0.0028547582     0.0020009536     0.0034100964     0.0042584053
   57  C  4 ZZ     -0.0026866736     0.0041291091    -0.0059653834    -0.0005566143    -0.0030762663
   58  C  4 XY     -0.0008033385     0.0081879816    -0.0079595206    -0.0084004623     0.0029929603
   59  C  4 XZ     -0.0003018628    -0.0007328158     0.0004122818     0.0017957900     0.0043826507
   60  C  4 YZ      0.0046952643     0.0063971480    -0.0084621153    -0.0006294564     0.0024690900
   61  C  5  S      0.0061294370     0.0537762390    -0.0762916681    -0.0057011926    -0.0105297574
   62  C  5  S     -0.0119617669    -0.1128619412     0.1652996370     0.0096974728     0.0330477725
   63  C  5  S     -0.2560474088    -0.6931025257     1.0445459254     0.4014460409     0.0884991450
   64  C  5  X     -0.0238864753     0.0688313744    -0.0873191240    -0.0573553615    -0.0275229604
   65  C  5  Y     -0.0266039118     0.0138143198     0.0021424402    -0.0133243066    -0.0129331211
   66  C  5  Z     -0.0147647137     0.0153286247    -0.0451943749    -0.0472212863    -0.0382448992
   67  C  5  X     -0.1434289014     0.3294841702    -0.3178694479    -0.0975268148    -0.1443646949
   68  C  5  Y     -0.1807982185    -0.0919586194     0.1565858215     0.0673633290    -0.0006596324
   69  C  5  Z     -0.1802626465     0.2287436200    -0.4153206529    -0.0993603438    -0.2168937180
   70  C  5 XX      0.0026991774    -0.0179367336     0.0173164833     0.0033491331     0.0039175744
   71  C  5 YY     -0.0062155247    -0.0013407346     0.0078673688    -0.0031311802    -0.0018854124
   72  C  5 ZZ      0.0024425529    -0.0068898766     0.0112971675     0.0038748913     0.0053956043
   73  C  5 XY     -0.0026787708     0.0029492596    -0.0023644989     0.0054528178    -0.0014821882
   74  C  5 XZ     -0.0024068180    -0.0025398790     0.0024071729    -0.0005119103     0.0033814425
   75  C  5 YZ      0.0074478546    -0.0020460133    -0.0027979892     0.0019397790    -0.0030712253
   76  C  6  S     -0.0300069996    -0.0529286001     0.0482000892     0.0192667824     0.0202584957
   77  C  6  S      0.0499347954     0.1023321811    -0.0945525488    -0.0256319929    -0.0560035738
   78  C  6  S      0.8419653304     0.9868055829    -0.6768751757    -0.4762213229    -0.0764608892
   79  C  6  X     -0.0661446854    -0.0432976663     0.0673783098     0.0203258572    -0.0167778968
   80  C  6  Y      0.0803889855     0.0804381108    -0.0443290809    -0.0709472885    -0.0277115507
   81  C  6  Z      0.0040199538    -0.0332854548     0.0366269961    -0.0073960470     0.0143882133
   82  C  6  X     -0.1964166169    -0.0426031138     0.1973314578     0.3182460557    -0.0514198780
   83  C  6  Y      0.2822577971     0.4424166210    -0.3715710922    -0.2388335128    -0.2264299530
   84  C  6  Z      0.1396804791    -0.2896946209     0.1281634928     0.0586400048     0.1098436027
   85  C  6 XX      0.0107410188     0.0045475022    -0.0081673704     0.0015513976    -0.0055512538
   86  C  6 YY      0.0050666715     0.0083131665    -0.0059165366    -0.0004031862    -0.0001168175
   87  C  6 ZZ     -0.0024984156     0.0116577050    -0.0077074955    -0.0081995205    -0.0071062024
   88  C  6 XY      0.0045775462    -0.0009653960     0.0002840314     0.0055079078    -0.0017171593
   89  C  6 XZ     -0.0059313420    -0.0025385961     0.0073994697    -0.0089966437    -0.0029322111
   90  C  6 YZ      0.0049958282    -0.0065210750     0.0026018995    -0.0030986452    -0.0018128114
   91  C  7  S      0.0562769897    -0.0095206915    -0.0262188480    -0.0258268899    -0.0182516032
   92  C  7  S     -0.0746463100     0.0031221729     0.0327899648     0.0311166890     0.0355490821
   93  C  7  S     -1.1704879779     0.3868514518     0.5653570396     0.4606559672     0.0610123667
   94  C  7  X     -0.1419806570    -0.0278625716     0.0793685409    -0.2764055550    -0.0431391505
   95  C  7  Y     -0.0323826436     0.0312911521    -0.0200498626    -0.1037771319    -0.0138670742
   96  C  7  Z     -0.0495517686     0.0173017691     0.0269714739    -0.0792895636     0.0141686447
   97  C  7  X     -0.4807291673    -0.0550574309     0.2740661533    -1.1289806247    -0.2510157080
   98  C  7  Y     -0.1533344132    -0.1093178623     0.0093361516    -0.3369550384    -0.0158393210
   99  C  7  Z     -0.1995000528     0.1044360944     0.0428517294    -0.3108486944     0.2722488983
  100  C  7 XX     -0.0130735896    -0.0002429013     0.0052466153     0.0023567987     0.0008729314
  101  C  7 YY      0.0031411887    -0.0049151752     0.0035546750    -0.0025250104    -0.0008397600
  102  C  7 ZZ     -0.0061600370     0.0063998499    -0.0012583571     0.0059786196     0.0059924347
  103  C  7 XY      0.0058456478    -0.0002630025     0.0027968717     0.0034590518    -0.0010203109
  104  C  7 XZ      0.0097906329    -0.0000051455    -0.0054084543     0.0031496797     0.0000901219
  105  C  7 YZ      0.0015597600    -0.0035186384     0.0034306857     0.0019886484     0.0032635512
  106  C  8  S      0.0088862227    -0.0062000968    -0.0006247642     0.0128602246    -0.0075286418
  107  C  8  S     -0.0144148451     0.0039615437     0.0073708819    -0.0231740365     0.0114757052
  108  C  8  S     -0.2751606156     0.2524171285    -0.1445138231    -0.0354197000     0.0848029331
  109  C  8  X     -0.0010511248    -0.0189980243    -0.0452738653     0.0341614843     0.0070706775
  110  C  8  Y      0.0290698832    -0.0221478338     0.0017123438    -0.0565774824    -0.0129120836
  111  C  8  Z     -0.0168408226    -0.0071717531    -0.0364980975    -0.0513513334     0.0078691485
  112  C  8  X     -0.0398903032    -0.1019889218     0.0639043267     0.2843143365    -0.5034463547
  113  C  8  Y     -0.0816049701     0.0093929301     0.1755296192     0.1969718963    -0.5071407571
  114  C  8  Z      0.0857172507    -0.0714162731    -0.1258352923    -0.2676191052     0.5749297848
  115  C  8 XX     -0.0020325612     0.0023315224     0.0015509938    -0.0019971501    -0.0006989039
  116  C  8 YY     -0.0034293786     0.0020110437     0.0045779905     0.0032290157    -0.0050627899
  117  C  8 ZZ     -0.0013716252     0.0020279957    -0.0021939713    -0.0035277153    -0.0020187391
  118  C  8 XY      0.0036478569    -0.0031405557    -0.0028520583     0.0001048588     0.0070705609
  119  C  8 XZ     -0.0029475470     0.0056533653     0.0032950531     0.0029384865    -0.0089669540
  120  C  8 YZ     -0.0003047574    -0.0008176773     0.0015591053     0.0003167300    -0.0014394428
  121  N  9  S      0.0101855733    -0.0147880775    -0.0103039280    -0.0056418680     0.0273117949
  122  N  9  S      0.0183447843    -0.0378626609    -0.0290922229     0.0029780589     0.0464239398
  123  N  9  S      0.2071697764    -0.0889193829    -0.1157858368    -0.3775097282     0.7735259324
  124  N  9  X      0.0215300820     0.0033179968    -0.0065367437     0.0220332862    -0.0186329677
  125  N  9  Y      0.0023481161    -0.0500021133    -0.0045186222    -0.0393760963     0.0369503255
  126  N  9  Z     -0.0113501470    -0.0088772378    -0.0036013672    -0.0148127988    -0.0175090684
  127  N  9  X     -0.0613893110     0.0427144002     0.0456666087     0.0497616331    -0.1512275530
  128  N  9  Y     -0.0307281318     0.0498115197    -0.0020207609     0.1021748082    -0.1207096371
  129  N  9  Z      0.0388405534     0.0160942042    -0.0023699910    -0.0445407513     0.1279195566
  130  N  9 XX      0.0015378877    -0.0009181634     0.0007487377     0.0009756014    -0.0011913552
  131  N  9 YY     -0.0010520948    -0.0014213262    -0.0009735724     0.0043174606    -0.0003418692
  132  N  9 ZZ     -0.0000330822    -0.0023405196    -0.0042146278    -0.0002629556     0.0015044137
  133  N  9 XY      0.0013970759    -0.0023142699    -0.0014579909    -0.0005310073     0.0060655759
  134  N  9 XZ     -0.0020343564     0.0024323572     0.0008187164     0.0028300680    -0.0047071774
  135  N  9 YZ     -0.0006144649     0.0006068489     0.0009188936     0.0003923446    -0.0025791284
  136  C 10  S      0.0079728242    -0.0008828323    -0.0066799486     0.0062117550     0.0060945376
  137  C 10  S     -0.0336689133    -0.0062233908     0.0224441682    -0.0284915500    -0.0018725545
  138  C 10  S      0.1664823738     0.0653169428    -0.0853990189     0.0099612134    -0.7571098151
  139  C 10  X      0.0029547606    -0.0123556667    -0.0041704466     0.0208415457    -0.0767709035
  140  C 10  Y     -0.0023040325    -0.0335728842    -0.0235200264    -0.0463861575     0.0583288765
  141  C 10  Z      0.0349513736    -0.0302086937     0.0198207559    -0.0324641608    -0.0123827374
  142  C 10  X      0.0974415392     0.0488043372    -0.1520334969    -0.1032067261     0.0250323070
  143  C 10  Y      0.0371445743     0.0546501910     0.3305645428    -0.0762277101     0.0390218886
  144  C 10  Z      0.0185655462    -0.1110336691    -0.0171118406    -0.0164468574    -0.0479470662
  145  C 10 XX      0.0024111852     0.0029666687     0.0082056295     0.0033426695    -0.0005610268
  146  C 10 YY     -0.0092780627    -0.0030695221    -0.0059250854    -0.0053174636    -0.0047936458
  147  C 10 ZZ      0.0009879433    -0.0016623469     0.0026523163    -0.0035167326     0.0020183985
  148  C 10 XY      0.0002339610    -0.0006096873    -0.0052905806    -0.0042129720     0.0174644897
  149  C 10 XZ     -0.0045249031     0.0014512897    -0.0039623133    -0.0018821900    -0.0043087560
  150  C 10 YZ     -0.0016909418     0.0040170884     0.0043499872     0.0050218572    -0.0000915567
  151  C 11  S     -0.0074470568     0.0155133284     0.0080146189     0.0036624781    -0.0456354841
  152  C 11  S      0.0144221735    -0.0404166748    -0.0201395099    -0.0122568557     0.1095830491
  153  C 11  S     -0.0713056300    -0.4462186307    -0.1973948092     0.0303873168     1.0726761848
  154  C 11  X     -0.0312062830     0.0026979067    -0.0185965030    -0.0060901461    -0.0047841527
  155  C 11  Y     -0.0257841377    -0.0820285997    -0.0919351632    -0.0326830695     0.1265650648
  156  C 11  Z     -0.0377133919     0.0574333805    -0.0134661826     0.0259279103    -0.0109463038
  157  C 11  X      0.0886021255     0.0763326782     0.0509926029    -0.0364698039     0.0221578197
  158  C 11  Y     -0.0276592720    -0.2005485142    -0.3576074311    -0.1171861981     0.3494719042
  159  C 11  Z     -0.1168341307     0.1174672072    -0.0106076779     0.0868379483    -0.0503507759
  160  C 11 XX     -0.0029580837    -0.0082244705    -0.0061419005    -0.0014045577     0.0100321134
  161  C 11 YY      0.0033144715     0.0010401894     0.0013136135     0.0001193631     0.0094441529
  162  C 11 ZZ      0.0023430702    -0.0029616086    -0.0010332524    -0.0015530002     0.0065242388
  163  C 11 XY      0.0009284660     0.0032941431     0.0055634442     0.0041185605    -0.0098152003
  164  C 11 XZ      0.0024625615     0.0010162968     0.0019364023     0.0007922723     0.0027704765
  165  C 11 YZ     -0.0031515314     0.0011038548    -0.0033935539    -0.0002206128     0.0035667508
  166  C 12  S     -0.0055023140     0.0028941124     0.0267671654     0.0217051022    -0.0115223584
  167  C 12  S      0.0001196005    -0.0054318243    -0.0598395487    -0.0463291964     0.0108623001
  168  C 12  S      0.3079454014     0.3481595234     0.0141898921    -0.4960950542     0.8475230133
  169  C 12  X     -0.0462095733    -0.0540798263     0.0027417382     0.0426932212    -0.0744232359
  170  C 12  Y     -0.0148109577    -0.0190940897    -0.0069544493    -0.0118821575     0.0103157017
  171  C 12  Z      0.0649872598    -0.0207788405     0.0113269339    -0.0503447967    -0.0152804800
  172  C 12  X     -0.1914554913     0.0098727883     0.2102412758     0.1531565825    -0.1954401751
  173  C 12  Y     -0.0597090237    -0.0523896801     0.3076723933     0.0323662364     0.2130976216
  174  C 12  Z      0.0529284213     0.0339230824    -0.1444254438    -0.0470248341    -0.0017167741
  175  C 12 XX      0.0018113616    -0.0048478151    -0.0069990417    -0.0044460310     0.0014361081
  176  C 12 YY      0.0023702661     0.0037432857     0.0025144555    -0.0039250979     0.0016852608
  177  C 12 ZZ     -0.0020144307     0.0021320578    -0.0065426876    -0.0023289328     0.0013570224
  178  C 12 XY     -0.0005337310    -0.0027093539    -0.0023455155     0.0006770445    -0.0165264178
  179  C 12 XZ      0.0042283793    -0.0027014310     0.0032545201    -0.0028182266     0.0007476029
  180  C 12 YZ      0.0008046695    -0.0013352810    -0.0021818906    -0.0022742076     0.0026431746
  181  C 13  S     -0.0108763650    -0.0299221706    -0.0432309021    -0.0004516199    -0.0468036336
  182  C 13  S      0.0228697905     0.0647814686     0.0918603428     0.0003092659     0.1092268911
  183  C 13  S      0.2811149656     0.5427726550     0.8312131933     0.0350892319     0.4994784916
  184  C 13  X     -0.0075103928    -0.0331976303    -0.0422394207    -0.0051695540    -0.0022554192
  185  C 13  Y     -0.0386716204    -0.1182472853    -0.1157738022     0.0077054371    -0.0188588423
  186  C 13  Z      0.0197374220     0.0225580057     0.0577335765     0.0123848521     0.0193341960
  187  C 13  X      0.0424955701    -0.0160096624    -0.2225028216    -0.0859521325     0.1030151060
  188  C 13  Y     -0.1613359328    -0.5129996349    -0.5534779244     0.0785130913    -0.4621046782
  189  C 13  Z      0.0432974183     0.0750329162     0.2242235285     0.0258712335     0.0900180184
  190  C 13 XX      0.0010559361     0.0073089216     0.0062556495     0.0011642343     0.0030337910
  191  C 13 YY      0.0014506824     0.0034089640     0.0065935345    -0.0002017910     0.0091953777
  192  C 13 ZZ      0.0034048339     0.0040075453     0.0082190225    -0.0006277351     0.0098755972
  193  C 13 XY      0.0018790651     0.0026450422     0.0021253033    -0.0012075060     0.0017979525
  194  C 13 XZ     -0.0045305918     0.0023259578    -0.0033038269     0.0014684650     0.0031442252
  195  C 13 YZ      0.0018808970    -0.0026197386    -0.0005875156    -0.0020788518    -0.0024798149
  196  C 14  S      0.0084712011    -0.0014675133    -0.0069997841    -0.0141358639     0.0668265400
  197  C 14  S     -0.0189517574     0.0015944547     0.0140872364     0.0278647242    -0.1375996707
  198  C 14  S     -0.2740115023     0.1079655727     0.3979961543     0.3633843716    -1.2162489687
  199  C 14  X     -0.0367013893     0.0215085633     0.0275538415     0.0422258155    -0.1075290019
  200  C 14  Y      0.0194493963    -0.0026799750    -0.0229391935    -0.0415288469     0.1225061289
  201  C 14  Z     -0.0286327356     0.0254805211    -0.0417869329    -0.0028129159     0.0014970889
  202  C 14  X     -0.0603918756     0.1283541430     0.1379912865     0.1495738980    -0.5898733559
  203  C 14  Y      0.1125773689     0.1171879233     0.0500476043    -0.1676126049     0.6683471916
  204  C 14  Z     -0.0762229670     0.0054457742    -0.1328283672    -0.0085510601     0.0272077428
  205  C 14 XX     -0.0023693803    -0.0019451193     0.0009569729     0.0029269356    -0.0100575364
  206  C 14 YY      0.0003359076     0.0021919337     0.0031052274     0.0013017997    -0.0125958517
  207  C 14 ZZ     -0.0025507260     0.0007562865     0.0002352985     0.0025845024    -0.0088019558
  208  C 14 XY      0.0003287610    -0.0011927633     0.0000189451    -0.0010798876     0.0046323882
  209  C 14 XZ      0.0009039399     0.0004687262    -0.0004471632    -0.0013254190    -0.0018582270
  210  C 14 YZ      0.0028609345    -0.0029427582     0.0018299840    -0.0007529786    -0.0014282457
  211  C 15  S      0.0214142793     0.0280641830     0.0375091624     0.0028979435    -0.0201220351
  212  C 15  S     -0.0493855966    -0.0633113814    -0.0875286208    -0.0067834128     0.0485256907
  213  C 15  S     -0.4392625479    -0.6954190053    -0.9678821600     0.0003525031    -0.0483529770
  214  C 15  X     -0.0451606328    -0.1077609001    -0.0850603283     0.0214351816     0.0012623972
  215  C 15  Y     -0.0241964814    -0.0454278017    -0.0334694942     0.0030946682    -0.0159338433
  216  C 15  Z      0.0679487505    -0.0013566286     0.0757268195    -0.0166923064     0.0019658843
  217  C 15  X     -0.1863582716    -0.3903446941    -0.3420227278     0.0408698124     0.2753732191
  218  C 15  Y     -0.1197354692    -0.0748586092    -0.0631848855     0.0208395457    -0.1725899999
  219  C 15  Z      0.1821733772     0.0339095366     0.2044064893    -0.0467185511    -0.0524251263
  220  C 15 XX     -0.0006979313    -0.0035252529    -0.0045184616     0.0004941354     0.0023014228
  221  C 15 YY     -0.0060383163    -0.0076770045    -0.0082981141    -0.0006841911     0.0015147343
  222  C 15 ZZ     -0.0043670093    -0.0035585214    -0.0077375246    -0.0006832970     0.0042849352
  223  C 15 XY      0.0007587767    -0.0020328962    -0.0022634356    -0.0009354574     0.0000273714
  224  C 15 XZ      0.0017074168    -0.0019704554     0.0021783962    -0.0010089067     0.0004201671
  225  C 15 YZ      0.0000844514     0.0015485256     0.0018367107     0.0013882330     0.0019910787
  226  H 16  S     -0.0451235797     0.0473172291    -0.0112472093    -0.0048734100     0.0402073267
  227  H 16  S     -0.7084970829     1.2334135591    -0.1016133252     0.2881749616     0.9204583972
  228  H 17  S      0.0570947905    -0.0350930035     0.0230543324    -0.0163070690     0.0305011704
  229  H 17  S      1.3316004174    -0.4591162930     0.3744619194    -0.8197516182    -0.0561129895
  230  H 18  S     -0.0117049756     0.0462523923    -0.0527609170     0.0060383231     0.0261104913
  231  H 18  S     -0.0551818432     0.7902995217    -1.2269623234    -0.3854748966    -0.3482230491
  232  H 19  S     -0.0348923950    -0.0246702831     0.0422341644     0.0317562773     0.0533930279
  233  H 19  S     -0.7952906585    -1.0814645552     0.8641905797     0.6281366586     0.3934360834
  234  H 20  S     -0.0597676864    -0.0049778877     0.0204494460    -0.0470510552    -0.0231884858
  235  H 20  S     -0.2055111773    -0.2657920897     0.1587110221    -1.5742738983    -0.4538660929
  236  H 21  S      0.0801504982    -0.0019348635    -0.0298194404     0.0499427474     0.0056157367
  237  H 21  S      1.2691725318    -0.1209142950    -0.5684544143     1.3210695901    -0.0299862692
  238  H 22  S      0.0088441092     0.0221200634     0.0286684863     0.0115128329    -0.0321301598
  239  H 22  S      0.0479388757     0.5516067811     0.5685817821     0.1791442125    -1.0142413839
  240  H 23  S     -0.0180428059    -0.0021000815    -0.0049139896     0.0144791197    -0.0382654593
  241  H 23  S     -0.4162550859    -0.2835316813     0.3291334968     0.4473295263    -0.6070393358
  242  H 24  S     -0.0062585138    -0.0141232110    -0.0205512867     0.0008089997    -0.0179569971
  243  H 24  S     -0.3473176611    -0.9670237142    -1.1991864463     0.0332827425    -0.7292307366
  244  H 25  S      0.0033949456     0.0028979194     0.0036374441    -0.0022576293     0.0208335725
  245  H 25  S      0.2789557478    -0.0850325927    -0.2792268964    -0.4711096421     1.6998607778
  246  H 26  S      0.0173130907     0.0158503410     0.0125061399     0.0050068071    -0.0191590358
  247  H 26  S      0.5670140247     0.8531789994     0.9768365794    -0.0880266515    -0.2420774130

                         66               67               68               69               70
                    0.1613811919     0.1756683639     0.1821701121     0.1866648616     0.1975922653
    1  C  1  S     -0.0202367924     0.0072664434     0.0146850425     0.0666340745    -0.0081390851
    2  C  1  S      0.0462158325    -0.0647266251    -0.0354033610    -0.1122645661     0.0578429819
    3  C  1  S      0.0288592834     0.4806033639    -0.1139754498    -1.7773249840    -0.6827672237
    4  C  1  X      0.0112938344     0.0320079424    -0.0179853270     0.1800171037     0.0882848038
    5  C  1  Y      0.1106912098    -0.0397189479    -0.0345989309     0.0709628595     0.0702246671
    6  C  1  Z     -0.0836104280    -0.0729409558    -0.0333162942    -0.1328363928     0.0305544502
    7  C  1  X     -0.2390003603    -0.0694565488     0.1583493214     0.8508687917     0.7034021426
    8  C  1  Y      0.5756486703     0.0745839301    -0.0971520941     0.3251988230    -0.0476714979
    9  C  1  Z     -0.1440015299    -0.0354361383    -0.1500506575    -0.4397903398    -0.2182610197
   10  C  1 XX      0.0183526748    -0.0168961075    -0.0113269580    -0.0115862764     0.0096932295
   11  C  1 YY     -0.0166602504    -0.0004567187     0.0085168411    -0.0246235060    -0.0087829696
   12  C  1 ZZ      0.0086092849     0.0064941162    -0.0054006030     0.0087334160     0.0056778401
   13  C  1 XY     -0.0060488649     0.0155440644     0.0067142409     0.0068105686    -0.0031104028
   14  C  1 XZ     -0.0064322484    -0.0012010144    -0.0171672762    -0.0011409180    -0.0036528630
   15  C  1 YZ      0.0090001129    -0.0000121946     0.0157261678    -0.0000726329    -0.0005281833
   16  C  2  S      0.1015717117     0.0300840327    -0.0151908539    -0.0136700747    -0.0237163725
   17  C  2  S     -0.2380325764    -0.1069447360     0.0273838991     0.0209767831     0.0533371994
   18  C  2  S     -0.8921454975     0.9302393161     0.0891425218     0.3026409996     0.0924061431
   19  C  2  X      0.0043761111     0.0252468781     0.1510640026     0.0395033620    -0.1112956377
   20  C  2  Y     -0.0029703641    -0.0490060532     0.0834491579     0.0105705694     0.0370686094
   21  C  2  Z     -0.0301808207     0.0527188707     0.1550203547    -0.1627551004    -0.1753008771
   22  C  2  X      0.8961614456     0.5606383904     0.1894951429    -0.1181599288    -0.7211779914
   23  C  2  Y      0.1931776951     0.3709407961     0.1296010989     0.0650940212    -0.1999784142
   24  C  2  Z     -0.6088598099    -0.2184312273     0.3270588260    -0.1513934527    -0.0056314428
   25  C  2 XX     -0.0224690095    -0.0149836923    -0.0046444453     0.0043700886     0.0148862450
   26  C  2 YY     -0.0087160522    -0.0034442341    -0.0069658807     0.0117260467     0.0101585804
   27  C  2 ZZ     -0.0218151967     0.0010534948     0.0164748546    -0.0085842020    -0.0134580294
   28  C  2 XY     -0.0111874376    -0.0068408083    -0.0102286220    -0.0109175216    -0.0144791972
   29  C  2 XZ      0.0014920820     0.0065856098     0.0011659057     0.0061681770     0.0011839871
   30  C  2 YZ     -0.0016741460     0.0076677649    -0.0025667408     0.0113964368    -0.0057136011
   31  C  3  S     -0.0367400151     0.0139091009    -0.0314042907    -0.0236508314    -0.0665084936
   32  C  3  S      0.0795047190    -0.0032346890     0.0688791516     0.0354667110     0.1129508082
   33  C  3  S      0.4552452454    -1.1166546763     0.5701255633     0.6629417585     2.3787387092
   34  C  3  X      0.0024104570     0.0937587761     0.0063025141     0.1924387620    -0.1009665756
   35  C  3  Y      0.0934338510    -0.1058200245    -0.0342501206     0.0916295658     0.0374885770
   36  C  3  Z     -0.0322620563     0.0785014009    -0.0667293269     0.0960090813    -0.0986640354
   37  C  3  X      0.0192822456     0.3373925887     0.0084981920     1.1897924332    -0.2541540595
   38  C  3  Y      0.3753379047    -0.9150593409    -0.3326943841     0.2673299265     0.1626077462
   39  C  3  Z      0.0327381799     0.4497042153    -0.3696718828     0.3651959213    -0.8440116235
   40  C  3 XX      0.0022544920     0.0035462964     0.0047410108    -0.0039275016     0.0077084702
   41  C  3 YY     -0.0016174260     0.0060815034     0.0131550217     0.0024268058     0.0235844845
   42  C  3 ZZ      0.0146986237    -0.0123441865    -0.0018471766     0.0117648607    -0.0004806907
   43  C  3 XY      0.0033936643    -0.0042641999    -0.0008326644    -0.0039332770     0.0017702028
   44  C  3 XZ      0.0017428623     0.0088651295    -0.0006762105     0.0280760940    -0.0053600544
   45  C  3 YZ     -0.0218925622     0.0151800553    -0.0050617909     0.0008043038    -0.0118539813
   46  C  4  S     -0.0022023656    -0.0004851224     0.0192726099    -0.0625687180     0.0017650282
   47  C  4  S      0.0218939001    -0.0249250986    -0.0348382700     0.1054259625    -0.0018735984
   48  C  4  S      0.1681057387     0.1487683745    -0.3306930153     1.3773533476    -0.3816791644
   49  C  4  X      0.0189307982    -0.0319049997    -0.0754669580     0.0968133117     0.0325226078
   50  C  4  Y      0.0900443616     0.0060518350     0.0726047023     0.0281642180    -0.0203330107
   51  C  4  Z     -0.0158368889     0.0561352506    -0.0612669408     0.1864024402    -0.2109004451
   52  C  4  X      0.0710766691    -0.0064605510    -0.2016056643     0.6710005694    -0.0203413271
   53  C  4  Y      0.5193016710    -0.0755106539     0.3361320613     0.1517276428    -0.1546705009
   54  C  4  Z     -0.1464416790     0.4535855350    -0.3243661274     0.6336537353    -1.0615463969
   55  C  4 XX      0.0026006393     0.0002030958    -0.0060863576     0.0008625713    -0.0048399663
   56  C  4 YY      0.0006021320     0.0006386236    -0.0103265161     0.0270318952    -0.0147539585
   57  C  4 ZZ      0.0018638132    -0.0043669524     0.0079948755    -0.0059777830     0.0173481102
   58  C  4 XY      0.0086231734    -0.0120470353    -0.0007404840    -0.0013523964    -0.0037708787
   59  C  4 XZ      0.0037989839    -0.0062293917     0.0010509782     0.0006251954     0.0043200588
   60  C  4 YZ      0.0166472396    -0.0132071965    -0.0008778425     0.0065991509     0.0067932148
   61  C  5  S     -0.0325088551    -0.0082242661     0.0047546733    -0.0129850765     0.0626223173
   62  C  5  S      0.0657235461    -0.0224129103    -0.0123035187     0.0444834487    -0.1238372800
   63  C  5  S      0.2255659820     0.7065635653    -0.3680189867     0.2021947993    -1.2007804893
   64  C  5  X     -0.0628955244     0.0441066453     0.0659403268    -0.0196138969    -0.0891651910
   65  C  5  Y      0.1694088661    -0.0469247913    -0.0097354562     0.0399293538    -0.0187063964
   66  C  5  Z     -0.0179477627     0.0461917398    -0.0668765264     0.1196821939    -0.0556251513
   67  C  5  X     -0.0257251084     0.3010681604     0.1903741624    -0.0200349481    -0.4449473885
   68  C  5  Y      0.6524285840    -0.1601560541     0.0469079949     0.3283888925    -0.1542653106
   69  C  5  Z     -0.3544512274     0.3981008119    -0.4073887907     0.5027753841     0.0264997072
   70  C  5 XX     -0.0029279002    -0.0042074013    -0.0160874074     0.0061717244    -0.0037117330
   71  C  5 YY      0.0117918249     0.0004905513     0.0103988035    -0.0026829401     0.0067844322
   72  C  5 ZZ      0.0022431133     0.0002832732    -0.0000296393     0.0050513718    -0.0292979846
   73  C  5 XY      0.0033858975     0.0019905159     0.0061546060    -0.0005578988     0.0093517943
   74  C  5 XZ      0.0027202226    -0.0102459795    -0.0091500120     0.0000330173     0.0025994384
   75  C  5 YZ     -0.0119089710     0.0026991621     0.0059389993    -0.0175444735     0.0103250976
   76  C  6  S      0.0125270048    -0.0098140275     0.0173491473     0.0252648761     0.0153146969
   77  C  6  S     -0.0683193759     0.0582512036    -0.0370477941    -0.0206408142    -0.0119554588
   78  C  6  S      0.5822434620    -0.8233239415    -0.4208145766    -1.0794311244    -0.6827673758
   79  C  6  X      0.1702863807    -0.0074424390    -0.0608264407     0.1358083972     0.0431078797
   80  C  6  Y      0.0443994632     0.0336017029    -0.0379183028     0.0815353576     0.0033854105
   81  C  6  Z     -0.0610617341     0.0045083233    -0.1236426772     0.0179928066    -0.2133546373
   82  C  6  X      0.8981405903     0.0598150615    -0.2224021837     0.3460401193    -0.1635022709
   83  C  6  Y     -0.2342965328     0.5880293617    -0.1868856660     0.5153197968     0.1135222851
   84  C  6  Z     -0.2044410323    -0.2177695807    -0.4710240969     0.1526032716    -0.8670886085
   85  C  6 XX     -0.0145787470     0.0087523774     0.0023495833    -0.0049141464    -0.0050867871
   86  C  6 YY     -0.0106190367     0.0026534954    -0.0089264042    -0.0043252483    -0.0120787812
   87  C  6 ZZ      0.0149169636    -0.0017698979    -0.0020374402     0.0025831007     0.0137011184
   88  C  6 XY      0.0121436857     0.0063002832    -0.0021679317     0.0142071993    -0.0032437441
   89  C  6 XZ      0.0029929686     0.0063720932     0.0048551871    -0.0031068283    -0.0136747253
   90  C  6 YZ      0.0014346117    -0.0036958940    -0.0085748459     0.0057789115    -0.0127031006
   91  C  7  S      0.0004602261    -0.0114957395    -0.0111649650     0.0068059761    -0.0137058529
   92  C  7  S      0.0045686573    -0.0380118000    -0.0179351187    -0.0090745192     0.0680617930
   93  C  7  S     -0.2792611737     1.4653751204     0.6642287106     0.0238042183    -0.0691820941
   94  C  7  X     -0.0574452418     0.0205833228     0.0081591932    -0.0468195035     0.0534158894
   95  C  7  Y      0.1599903486    -0.1008584920     0.0061815100     0.0426287961     0.0783149248
   96  C  7  Z     -0.0591012827    -0.0317694478    -0.0441464956    -0.0392096715    -0.1593668886
   97  C  7  X     -0.3874028747     0.2793744492     0.2064971238    -0.3646492353     0.1924845482
   98  C  7  Y      0.5465460276    -0.6021950824     0.0789809057     0.2441818626     0.7144173643
   99  C  7  Z     -0.0780687444    -0.7631540392    -0.3364557787    -0.3476063897    -0.5279783345
  100  C  7 XX      0.0016936147     0.0076697354     0.0038826040     0.0068760733     0.0044065892
  101  C  7 YY      0.0083352829    -0.0080053546    -0.0058109923     0.0037659605     0.0092628151
  102  C  7 ZZ     -0.0108822926    -0.0017943755    -0.0029499148    -0.0111493982    -0.0006124106
  103  C  7 XY      0.0017821964    -0.0009823300    -0.0022856086    -0.0156226198     0.0001258200
  104  C  7 XZ     -0.0113955110     0.0007969196     0.0018331308    -0.0055628060     0.0057292112
  105  C  7 YZ      0.0100846972    -0.0070477486     0.0115358523    -0.0011518862     0.0215254483
  106  C  8  S     -0.0075318735     0.0246536224     0.0111127371     0.0252570753     0.0092938216
  107  C  8  S     -0.0033658520    -0.0635393195    -0.0165447670    -0.0360104435    -0.0111032090
  108  C  8  S      0.4116496844     0.1377999989    -0.3133909899    -0.6088171034    -0.2392563881
  109  C  8  X     -0.0027806829    -0.0352623544    -0.0548402952     0.0876874549     0.1378527571
  110  C  8  Y     -0.0500671376     0.0669778415    -0.0712824847     0.0584983244     0.0055566643
  111  C  8  Z     -0.0096307109    -0.0659813496    -0.1737259660     0.0421695960     0.1331711561
  112  C  8  X      0.6274451345     0.7453377255    -0.2725077644     0.0193418561    -0.1793809167
  113  C  8  Y      0.5909480404     0.7098740617    -0.2386065343    -0.0622060950    -0.3384810500
  114  C  8  Z     -0.6367987469    -0.9027897257    -0.2012577665     0.2331516673     0.6707662192
  115  C  8 XX      0.0042248480    -0.0005221572    -0.0003444614    -0.0043109636    -0.0010122435
  116  C  8 YY      0.0105848575    -0.0003385750    -0.0054946119    -0.0057005856    -0.0003628693
  117  C  8 ZZ     -0.0007190798    -0.0024962805    -0.0032152788    -0.0052903077    -0.0042813488
  118  C  8 XY     -0.0118666010    -0.0045266537     0.0064792484     0.0078786198    -0.0015523090
  119  C  8 XZ      0.0085584608     0.0079316042    -0.0026074350    -0.0109832224    -0.0055338352
  120  C  8 YZ      0.0044934198     0.0038508169    -0.0035604355    -0.0056821657    -0.0076938887
  121  N  9  S     -0.0371140756    -0.0245533925     0.0205499267     0.0335665772     0.0151193042
  122  N  9  S     -0.0539945044    -0.0078946605     0.0513897356     0.0845782860     0.0076252171
  123  N  9  S     -1.1082100253    -1.2643881051     0.2646342186     0.3613385889     0.6956065284
  124  N  9  X     -0.0072402080    -0.0421283441    -0.0680438750     0.0404800140     0.1186570900
  125  N  9  Y     -0.0547617818     0.0123281281    -0.0228503912     0.0677787599     0.0019403076
  126  N  9  Z      0.0308459318    -0.0192005170    -0.1373367537     0.0171302393     0.0903715207
  127  N  9  X      0.2304669162     0.3203856352     0.0574056415    -0.1420509577    -0.3184635358
  128  N  9  Y      0.1900271346     0.1567957723     0.0403091569    -0.1151184158    -0.0990132651
  129  N  9  Z     -0.2044527809    -0.1667900334     0.2620970767    -0.0036482704    -0.0456602993
  130  N  9 XX      0.0001491568     0.0065528541     0.0046973163     0.0011979706    -0.0066139258
  131  N  9 YY      0.0044281674     0.0041355571     0.0039967282     0.0016274430    -0.0030408083
  132  N  9 ZZ     -0.0008696598     0.0027417970    -0.0022880399     0.0070109880     0.0022078620
  133  N  9 XY     -0.0062335815    -0.0058419438     0.0064227384     0.0029509859    -0.0003847588
  134  N  9 XZ      0.0074447687     0.0057751650    -0.0004775939    -0.0046470038    -0.0040159228
  135  N  9 YZ      0.0038241818     0.0056766850    -0.0009009151    -0.0028929723    -0.0055147105
  136  C 10  S      0.0081147838     0.0227263671     0.0010305316     0.0092961989    -0.0174315011
  137  C 10  S     -0.0413871662    -0.0709809451     0.0034258412    -0.0869901251     0.0570150923
  138  C 10  S      0.2638256743    -0.9298434491     0.0098422672     0.4823115608    -0.4101086629
  139  C 10  X      0.0219280234     0.0626194715    -0.0752895434    -0.0107350608     0.0140217162
  140  C 10  Y      0.0265318609    -0.0739840460    -0.0320183370     0.0127330195    -0.0196682864
  141  C 10  Z     -0.0268510739    -0.0136146031    -0.1676462137    -0.0576265113    -0.0062974356
  142  C 10  X     -0.2594464578    -0.1763318703    -0.0535212337    -0.1170846253    -0.0685137952
  143  C 10  Y      0.2520963499     0.1172343219    -0.2465542639     0.0700597005    -0.1637019370
  144  C 10  Z      0.0019183846    -0.0078912241    -0.3625112185    -0.0154839880     0.0179686185
  145  C 10 XX     -0.0157659601    -0.0022276975     0.0074098908    -0.0181439505    -0.0082173696
  146  C 10 YY      0.0106554314    -0.0086879076    -0.0033094482     0.0071911969     0.0148514983
  147  C 10 ZZ     -0.0022718531    -0.0062096744    -0.0031455892    -0.0037970313     0.0020432038
  148  C 10 XY     -0.0018699270    -0.0072534593     0.0033327549    -0.0006321704    -0.0060426691
  149  C 10 XZ      0.0113393383     0.0044527568     0.0086407732     0.0072283744     0.0010944921
  150  C 10 YZ     -0.0059822380    -0.0028150586    -0.0116254532    -0.0060518317     0.0026341670
  151  C 11  S      0.0488591123     0.0203117348    -0.0243073720    -0.0069009767     0.0245483036
  152  C 11  S     -0.1315022240    -0.0610509304     0.0609660415     0.0143190110    -0.0479592360
  153  C 11  S     -0.3328384744     0.6357866104     0.1997910672     0.1069086584    -0.0319636209
  154  C 11  X      0.0173632977    -0.0151550876     0.0707733627     0.0806939679     0.0332693156
  155  C 11  Y     -0.0449332923    -0.0426044122     0.0833236782     0.0720910346    -0.0152605870
  156  C 11  Z      0.0595421757     0.0353691830     0.1773979279    -0.0041192633    -0.0128958548
  157  C 11  X     -0.1635504523    -0.1308806464     0.1758237123     0.2673631896    -0.0933292354
  158  C 11  Y     -0.2521922356    -0.4725121760     0.3346539953     0.3284406622    -0.0766623905
  159  C 11  Z      0.1867611425     0.1850954929     0.3599767934    -0.0651732068     0.0590373362
  160  C 11 XX     -0.0068652343    -0.0058529488     0.0046967587     0.0057135717    -0.0001674614
  161  C 11 YY     -0.0097691533     0.0010197185     0.0075868278     0.0015703451    -0.0019051653
  162  C 11 ZZ     -0.0104105414    -0.0055144470     0.0018109376     0.0000376158    -0.0070130297
  163  C 11 XY     -0.0081540098    -0.0005743421     0.0021311395    -0.0030274882     0.0012271338
  164  C 11 XZ     -0.0018299927    -0.0014827338    -0.0003831756     0.0007185803    -0.0015557935
  165  C 11 YZ      0.0031293667    -0.0009467784     0.0107804213     0.0038069337    -0.0006263451
  166  C 12  S     -0.0446972980     0.0347567228     0.0044790464    -0.0000297810     0.0189277565
  167  C 12  S      0.0769603481    -0.0658905074    -0.0009602067    -0.0304338577    -0.0151296531
  168  C 12  S      1.1256955740    -0.0067529871    -0.4220744456    -0.1083779524    -0.4200331519
  169  C 12  X     -0.0523776516     0.0883803722     0.0618760078     0.0493530531     0.0575825979
  170  C 12  Y      0.0066767952     0.0483630173     0.0486026299     0.0671698507     0.0504251929
  171  C 12  Z      0.0471367494     0.0196227431     0.1748695956     0.0144094208    -0.0467685862
  172  C 12  X     -0.0255919803     0.5637402935     0.0441530276     0.1486998110     0.4807270873
  173  C 12  Y     -0.2498497460     0.3674823522     0.1066953824     0.1436631799     0.0826637646
  174  C 12  Z      0.1310594581    -0.1599459525     0.4301111372     0.0154763591    -0.1525118288
  175  C 12 XX      0.0060673043     0.0005350853    -0.0064278092    -0.0041288008    -0.0016575405
  176  C 12 YY      0.0016601323    -0.0042392250     0.0000292668    -0.0064157253    -0.0017373648
  177  C 12 ZZ      0.0101781503    -0.0078409922     0.0047515923     0.0025024135    -0.0020839480
  178  C 12 XY      0.0064081749    -0.0004412166    -0.0053649165     0.0005633329     0.0058902532
  179  C 12 XZ     -0.0019772691    -0.0024231712    -0.0090313528     0.0004899432    -0.0034820503
  180  C 12 YZ      0.0018376443     0.0012218743     0.0009653188     0.0008954112    -0.0029928849
  181  C 13  S      0.0192882466    -0.0504023817    -0.0012119435    -0.0028918151    -0.0197520309
  182  C 13  S     -0.0545480637     0.1057332398     0.0069443935    -0.0001111031     0.0406299258
  183  C 13  S     -0.6269694007     0.2856347379     0.2704987766     0.3652743239     0.0881763889
  184  C 13  X      0.0149487827    -0.0045942142    -0.0647972510    -0.0105674015     0.0119243155
  185  C 13  Y     -0.0334511249    -0.0780982232    -0.0211294801    -0.0325853067    -0.0575910369
  186  C 13  Z     -0.0499894042    -0.0233740269    -0.1905853200    -0.0304926360     0.0173223920
  187  C 13  X      0.2537897366    -0.1403354295    -0.1783622116     0.0148370280    -0.1041262485
  188  C 13  Y     -0.1667051568    -0.7557332117     0.0657374168    -0.0998492913    -0.4698395250
  189  C 13  Z     -0.1573115957     0.0940185229    -0.4649612352    -0.0819107953     0.1327201742
  190  C 13 XX     -0.0027043836    -0.0016011237     0.0027302815    -0.0024585877    -0.0021404938
  191  C 13 YY     -0.0040010309     0.0157016735     0.0045324971     0.0056472854     0.0079447136
  192  C 13 ZZ     -0.0053445465     0.0070665595    -0.0052016504    -0.0001331826     0.0025738193
  193  C 13 XY     -0.0027474430    -0.0000516554     0.0057918045     0.0022868652     0.0012506221
  194  C 13 XZ      0.0027806477     0.0032927336     0.0021189757     0.0010654147     0.0019307516
  195  C 13 YZ      0.0035807926     0.0018107957     0.0097983052     0.0011828450    -0.0029162823
  196  C 14  S      0.0179986750     0.0578236922    -0.0132597893    -0.0121295898     0.0143628775
  197  C 14  S     -0.0453995086    -0.1265815063     0.0320186165     0.0244858549    -0.0278007046
  198  C 14  S     -0.2233362607    -0.2658938986     0.0299125857     0.0068712039     0.2040046826
  199  C 14  X     -0.0143449782    -0.0128259367     0.0699958556     0.0391694667    -0.0027162600
  200  C 14  Y      0.0100546358     0.0335519546     0.0404097490     0.0210387366     0.0141481224
  201  C 14  Z      0.0622270365     0.0319819504     0.1914668197     0.0232635405    -0.0061165338
  202  C 14  X     -0.1878150385    -0.5323837536     0.3237424728     0.2872084820    -0.1693632246
  203  C 14  Y      0.1332133048     0.5221870961     0.0080869764     0.0194639688     0.2613535081
  204  C 14  Z      0.1656334166     0.1428587062     0.4232747550     0.0052361689    -0.0110421504
  205  C 14 XX     -0.0075347829    -0.0053704607     0.0078443977     0.0035668770    -0.0005703553
  206  C 14 YY      0.0012431326    -0.0082866828    -0.0031550428    -0.0010581690    -0.0008692576
  207  C 14 ZZ     -0.0033414106    -0.0114734588     0.0015272945     0.0021926310    -0.0030300146
  208  C 14 XY      0.0015590737     0.0065142400    -0.0028999847    -0.0024789208     0.0014795706
  209  C 14 XZ      0.0030404085    -0.0015602817     0.0080904272     0.0018961752    -0.0019980906
  210  C 14 YZ     -0.0043443703    -0.0036947001    -0.0075797174     0.0000557871    -0.0011319304
  211  C 15  S     -0.0405138076    -0.0430027976     0.0211325437     0.0239033317    -0.0111288430
  212  C 15  S      0.0869477842     0.0918697310    -0.0404775997    -0.0469301894     0.0294379823
  213  C 15  S      0.4912172971     0.0474993522    -0.2172264501    -0.4971534164    -0.1119647587
  214  C 15  X     -0.0063942004     0.0782082480    -0.0873750327    -0.0818212810    -0.0002472050
  215  C 15  Y      0.0116797107    -0.0072023214    -0.0408695946     0.0007817160     0.0079864193
  216  C 15  Z     -0.0631165107    -0.0525533929    -0.1899155048    -0.0165591617     0.0028785011
  217  C 15  X      0.2092719685     0.7780192924    -0.3814620941    -0.4484960554     0.1175950698
  218  C 15  Y      0.1134495276     0.0031947965    -0.1455478522    -0.1056873618     0.1573774285
  219  C 15  Z     -0.2133489917    -0.3023609270    -0.3731485149     0.0634543911    -0.0645192748
  220  C 15 XX      0.0061047466     0.0115153566    -0.0113154593    -0.0113722563     0.0019336067
  221  C 15 YY      0.0024320982    -0.0023806616    -0.0008372527     0.0029485629     0.0015963433
  222  C 15 ZZ      0.0101166612     0.0092821557     0.0030440848    -0.0028764710     0.0015564539
  223  C 15 XY      0.0023340446    -0.0012600694    -0.0045174281    -0.0021110122    -0.0001124055
  224  C 15 XZ     -0.0033938030    -0.0022863480    -0.0088738968     0.0007779128     0.0004864145
  225  C 15 YZ     -0.0008833685     0.0013063805    -0.0034138808    -0.0017180559     0.0003952309
  226  H 16  S      0.0913568659    -0.0838527851     0.0255885377    -0.0047350794     0.0672851095
  227  H 16  S      0.3067291241    -0.8399717127    -0.2305894735    -0.2931463928    -0.1903337718
  228  H 17  S      0.0881697603    -0.0838266468    -0.0160686339     0.0523246168    -0.0201384285
  229  H 17  S      0.5200014766     0.0336539634     0.2767799564     0.0732103745    -0.6233965433
  230  H 18  S     -0.0174235615    -0.0457749064    -0.0543804664     0.0633111458    -0.0461444796
  231  H 18  S     -0.8028305790     0.3040780063    -0.2560729524     0.4233016560     0.3513479195
  232  H 19  S     -0.0604078222    -0.0281392395     0.0116137913    -0.0358079206    -0.0301296115
  233  H 19  S      0.0184891771    -0.3843841163     0.2909233552    -0.1053867775    -0.0063517156
  234  H 20  S      0.0424177094     0.0589281838     0.0315560457     0.0794008617    -0.0080035980
  235  H 20  S     -0.2803819231     0.1753209607     0.0813550979    -0.1477552583     0.4039965139
  236  H 21  S     -0.0379437378    -0.0022558794     0.0414761210    -0.0887974306     0.0933577934
  237  H 21  S      0.1503381552     0.1406176724    -0.0350649532     0.2912631371     0.1682247224
  238  H 22  S      0.0027983275     0.0447941687    -0.0302576033    -0.0392849519     0.0285359359
  239  H 22  S      0.5358724339     0.3994702533    -0.4302753573    -0.5863431524     0.2030177335
  240  H 23  S     -0.0141174319     0.0629302557    -0.0112869553    -0.0201449680     0.0652802772
  241  H 23  S     -0.7461781099     0.9141731216     0.1115283553     0.3072028915     0.8801815204
  242  H 24  S     -0.0015994957    -0.0206164203     0.0092636400     0.0224052950    -0.0020283616
  243  H 24  S      0.1470752658    -1.0929952948     0.0691355742    -0.2240594482    -0.6620166308
  244  H 25  S      0.0059109695     0.0363929452    -0.0076898671    -0.0047683246     0.0184660902
  245  H 25  S      0.3725233510     1.0188978702    -0.2395838731    -0.2464877101     0.2918226944
  246  H 26  S     -0.0142561458    -0.0250616891     0.0059999497    -0.0078962152    -0.0185840353
  247  H 26  S     -0.5816841564    -1.0591686546     0.4413564222     0.7557363862    -0.1614989025

                         71               72               73               74               75
                    0.2072623753     0.2150864098     0.2290799940     0.2457586557     0.2655345513
    1  C  1  S     -0.0444552578     0.0110554833    -0.0472557150     0.0377554504     0.0283464707
    2  C  1  S      0.0591317937    -0.0251609643     0.1465902023    -0.0132707648    -0.1103179634
    3  C  1  S      1.9029321740     0.1121921919     0.5262126610    -2.2794929931    -0.6930300412
    4  C  1  X     -0.1107001457     0.1083456657     0.0066145588     0.0117318214    -0.0224328219
    5  C  1  Y     -0.0542799643     0.0675962707     0.0861830053     0.0414428342     0.1066001051
    6  C  1  Z     -0.0631596964    -0.0189689045     0.0751603678    -0.2691671310     0.0257121765
    7  C  1  X     -0.6354829767     0.3186067411     0.0307102704     0.5847602334    -0.2973621843
    8  C  1  Y     -0.0061185385     0.0447958007     0.1833395446     0.4804065844     0.8886655656
    9  C  1  Z     -0.0380905004    -0.0780705785    -0.1925008572    -1.3570546745    -0.0484709556
   10  C  1 XX      0.0082539455    -0.0014586800     0.0164368047     0.0037613462    -0.0115772149
   11  C  1 YY      0.0086374606    -0.0024057370     0.0095676838    -0.0063856446    -0.0086376739
   12  C  1 ZZ      0.0073709964     0.0000982902     0.0053054882    -0.0114588172    -0.0060075465
   13  C  1 XY      0.0060691434     0.0106296853    -0.0117580555    -0.0078230651    -0.0144920263
   14  C  1 XZ      0.0061982031    -0.0119823859    -0.0060235149    -0.0049813733     0.0066480370
   15  C  1 YZ     -0.0042420313    -0.0150160659    -0.0036494607    -0.0043256535     0.0133360062
   16  C  2  S      0.0441640080     0.0424584829     0.0824757395     0.0123918442     0.0374907283
   17  C  2  S     -0.0800518891    -0.0635233234    -0.0789889633     0.0428777999    -0.2138740941
   18  C  2  S     -0.5248153350    -1.1595031989    -3.6988617616    -2.3734362651     2.7935113291
   19  C  2  X      0.1676427722     0.0366934285     0.0524046496     0.0797301592    -0.3485140057
   20  C  2  Y     -0.0125425181    -0.1627832902    -0.1323390890     0.0551621168     0.0295761978
   21  C  2  Z      0.0663294095    -0.1352636844    -0.0317863599     0.2005189117     0.1164341069
   22  C  2  X      1.0222743133     0.5645870701     0.3542878413    -0.2271347933    -0.2152549005
   23  C  2  Y      0.3564050147    -0.3999916056    -0.5796793792    -0.2248866573     0.9938599854
   24  C  2  Z     -0.2176417290    -0.4852384572     0.0535804922     0.5696316738    -0.5371451232
   25  C  2 XX     -0.0168937555    -0.0090599217    -0.0167391985    -0.0033664770    -0.0055515468
   26  C  2 YY     -0.0033063619     0.0048375064    -0.0054663583     0.0099453430    -0.0162164971
   27  C  2 ZZ     -0.0017066579    -0.0126495372    -0.0122633722    -0.0095203184    -0.0134003684
   28  C  2 XY     -0.0063017161    -0.0056677460     0.0121084733    -0.0003901601     0.0068949830
   29  C  2 XZ      0.0061458855     0.0023146227    -0.0103533957    -0.0117094173    -0.0082856590
   30  C  2 YZ      0.0055196532     0.0002325435    -0.0081491045    -0.0014151253    -0.0013466369
   31  C  3  S      0.0137825656     0.0323533896    -0.0395577661    -0.0432502584    -0.0082588733
   32  C  3  S      0.0096610797    -0.0660782061     0.0016619010    -0.0023067253     0.0041898079
   33  C  3  S     -1.1013053939    -0.9265243523     2.9036174339     2.9635816262    -0.1372354003
   34  C  3  X     -0.0291521196     0.0802593274    -0.0447038721     0.1513127024    -0.0426091874
   35  C  3  Y      0.0033437895    -0.1855603644    -0.0160555515     0.0004150740     0.0516271325
   36  C  3  Z      0.0550757713    -0.2010846961     0.0479734378    -0.0251291602     0.0265665654
   37  C  3  X     -0.3912442973     0.3592360021    -0.5583589359     1.1716713807     0.1247746567
   38  C  3  Y     -0.4736730091    -0.9570597816     0.5770114531     0.4148879049     0.0606594165
   39  C  3  Z      0.4011285785    -0.8229852094    -0.5739061131    -0.5910586146     0.2885729563
   40  C  3 XX      0.0059717565    -0.0123198263     0.0006641367    -0.0216384395     0.0045554669
   41  C  3 YY     -0.0019285550     0.0159754189     0.0013943359     0.0135267805    -0.0008266011
   42  C  3 ZZ     -0.0080934554    -0.0193955824     0.0072076009     0.0159132081    -0.0016717174
   43  C  3 XY     -0.0051453986    -0.0052010959     0.0056737188    -0.0006841145     0.0118177888
   44  C  3 XZ     -0.0047100643     0.0030634084    -0.0158316446     0.0118189788     0.0030390789
   45  C  3 YZ     -0.0087910941     0.0047099707    -0.0045481287    -0.0085142744     0.0038444381
   46  C  4  S     -0.0099653733     0.0369665129     0.0177811049    -0.0303883770     0.0093230548
   47  C  4  S      0.0345309301    -0.0861973216     0.0783555630     0.1081828073    -0.0836595447
   48  C  4  S      0.1872055701    -0.9379526293    -2.0977476085     0.1787965055     0.2578878443
   49  C  4  X     -0.0819371025     0.0146262909    -0.0436833282    -0.1106271181     0.0367498895
   50  C  4  Y      0.1004175168    -0.0415655718    -0.0870952728     0.0120728773    -0.0714365947
   51  C  4  Z     -0.1234201399    -0.0069193224    -0.0981289225     0.0865509613     0.0626683054
   52  C  4  X     -0.4427337624    -0.0447315589    -0.5094904350    -0.1366107551     0.2715163712
   53  C  4  Y      0.3002441432    -0.1375967604    -1.0959652939     0.2529101479    -0.2402746618
   54  C  4  Z     -0.2457111823    -0.0370902667    -0.6815260115     0.0914936928     0.3637957422
   55  C  4 XX      0.0176231010    -0.0167894665    -0.0026391143     0.0090630123    -0.0079715181
   56  C  4 YY     -0.0071172573    -0.0054479093     0.0126701526     0.0044342801    -0.0102270974
   57  C  4 ZZ      0.0014905763     0.0001681024    -0.0028061838     0.0093418916     0.0026283700
   58  C  4 XY      0.0001788838    -0.0092295742     0.0064645624     0.0119360621    -0.0062291311
   59  C  4 XZ     -0.0077229223     0.0090030503     0.0002045217     0.0112860592    -0.0038044480
   60  C  4 YZ      0.0063121932    -0.0107144681     0.0026196153    -0.0031284970    -0.0076790592
   61  C  5  S      0.0071069862    -0.0061901503    -0.0477455899     0.0247083218     0.0221645019
   62  C  5  S     -0.0678498703     0.0016949232     0.0850817872    -0.0056407087    -0.0691072010
   63  C  5  S      0.4532873336    -0.1000616453     1.5388562433    -1.6596532135    -0.1292438153
   64  C  5  X      0.0737806743    -0.0537036349    -0.0106200922     0.0038580622    -0.0893921665
   65  C  5  Y      0.1419008611    -0.1004449238     0.0347057028    -0.0690860370    -0.0983778673
   66  C  5  Z      0.0088590833    -0.0079124341     0.1044218943    -0.1617533841    -0.0777564886
   67  C  5  X      0.5046878642    -0.1019713081     0.4323468106    -0.1073921844    -0.4739227045
   68  C  5  Y      0.6283835776    -0.6443046925    -0.3154157112    -0.4795691208    -0.5051440460
   69  C  5  Z      0.2504547049    -0.1080161186     0.5913469436    -1.3640471236    -0.2477572215
   70  C  5 XX     -0.0157707068    -0.0000935310    -0.0025061427    -0.0213359778     0.0071524919
   71  C  5 YY      0.0163992301    -0.0050209655     0.0033663702    -0.0041733272    -0.0100248591
   72  C  5 ZZ     -0.0132439866     0.0043842872     0.0168377138     0.0121067878    -0.0100001313
   73  C  5 XY      0.0048817295     0.0037190117    -0.0021753287     0.0014756093    -0.0031654251
   74  C  5 XZ     -0.0100974170     0.0007993334     0.0165017981     0.0056137196    -0.0001771728
   75  C  5 YZ     -0.0066498184     0.0091988753     0.0015382769     0.0018847135     0.0119664411
   76  C  6  S      0.0257325637    -0.0422484799    -0.0662705587    -0.0509916992     0.0073999931
   77  C  6  S     -0.0556851821     0.0395281870     0.0396838286     0.0069038864     0.0288794641
   78  C  6  S     -1.0851507090     1.5883754772     2.7406710679     3.1954441975    -0.7773630811
   79  C  6  X      0.0618642861     0.0564471871     0.0513375531    -0.0766778704    -0.0768429810
   80  C  6  Y      0.0379337860    -0.0418812879    -0.0383262249    -0.1067208362     0.0271664265
   81  C  6  Z     -0.0951569957    -0.0381226413     0.1174474302    -0.0738135074    -0.0563341852
   82  C  6  X      0.6445066195     0.6387642225     0.9762961271    -0.2580717254    -0.8536724744
   83  C  6  Y      0.3550952906    -0.2213730153    -0.4701886999    -1.3418498593     0.2486345710
   84  C  6  Z     -0.5665237439    -0.7404376262     0.7202888499    -0.4006919398    -0.1606457757
   85  C  6 XX     -0.0071374125    -0.0110051387    -0.0130456531     0.0018092902     0.0175251532
   86  C  6 YY     -0.0188238575     0.0220951268     0.0255135579     0.0135902291    -0.0036778979
   87  C  6 ZZ      0.0120892671     0.0004534525     0.0015913315    -0.0033528203    -0.0094214346
   88  C  6 XY      0.0102594613     0.0100054801     0.0059929885    -0.0104337836    -0.0181389695
   89  C  6 XZ      0.0107470146     0.0015065508     0.0070520578    -0.0067686981    -0.0077427733
   90  C  6 YZ     -0.0079368483    -0.0198779612     0.0133325871    -0.0140209635     0.0021644423
   91  C  7  S     -0.0253637536    -0.0427969509     0.0530843728     0.0174098378     0.0078508371
   92  C  7  S     -0.0104273587     0.0750907005     0.0041118389     0.0747071201    -0.0508724171
   93  C  7  S      1.4878558327     1.2256911583    -2.9049948869    -2.1143156301     0.3964733596
   94  C  7  X      0.0090153677     0.0769175621    -0.0234267490     0.0050199807    -0.0181708275
   95  C  7  Y      0.0607183070    -0.1607463248    -0.0226040247    -0.0207851827     0.0456987263
   96  C  7  Z     -0.1126953062    -0.1165602664     0.0856172220    -0.0250363900     0.0556200572
   97  C  7  X      0.2085851149     0.2433314481    -0.5036520374    -0.4410590548     0.0925515812
   98  C  7  Y      0.0799585898    -1.0241104389     0.2444094786     0.2495629243     0.2160732006
   99  C  7  Z     -0.9348435240    -0.4156039892     1.2096768224     0.8392929334    -0.2071785860
  100  C  7 XX      0.0070810806     0.0156474157    -0.0167835317     0.0003264514    -0.0003821667
  101  C  7 YY      0.0044515798    -0.0204729284     0.0046673004    -0.0095239230    -0.0003501572
  102  C  7 ZZ     -0.0094635452     0.0221691384     0.0026226174     0.0152201357    -0.0067483995
  103  C  7 XY      0.0102770026     0.0087932408     0.0089591413    -0.0219509230    -0.0122960154
  104  C  7 XZ     -0.0021233408    -0.0034547717    -0.0145619603    -0.0009285857     0.0076685161
  105  C  7 YZ      0.0070581709     0.0029726398    -0.0087284065     0.0031226638     0.0009241181
  106  C  8  S      0.0081637812    -0.0000218921    -0.0618069819    -0.0260592692    -0.0183982923
  107  C  8  S     -0.0314482587    -0.0239080216     0.0856253513     0.0175034253     0.0298112577
  108  C  8  S      0.1374332648     0.3302106289     1.3983845862     0.8599787666     1.4429234474
  109  C  8  X      0.0445994663     0.0073337614    -0.0961759094    -0.1065437855     0.0961257786
  110  C  8  Y     -0.0472613398     0.1164309464    -0.0042863251    -0.0102930058    -0.0493995777
  111  C  8  Z     -0.0423143076     0.0962658818     0.0895182384    -0.0310663453     0.0879858776
  112  C  8  X      0.5219771357     0.0951855844    -0.7814941885    -0.9456663582     2.2433473111
  113  C  8  Y      0.3437287794     0.4355663320    -0.2639978749    -0.6074162038     1.0707147812
  114  C  8  Z     -0.7090190169     0.0421327286     0.6404420306     0.4910795825    -1.6030938822
  115  C  8 XX     -0.0022243977     0.0003213719     0.0072579419    -0.0026261090     0.0073533685
  116  C  8 YY     -0.0025822984     0.0034362317     0.0101969602     0.0055188074     0.0078676499
  117  C  8 ZZ     -0.0015889620    -0.0050177128     0.0061244379     0.0054895206     0.0085688788
  118  C  8 XY      0.0028919064    -0.0048437195    -0.0024334928    -0.0091792256    -0.0134401403
  119  C  8 XZ     -0.0033412332    -0.0008214792     0.0023342039    -0.0024284626     0.0170381910
  120  C  8 YZ      0.0015294522     0.0021559471     0.0099029727     0.0005172839     0.0254718267
  121  N  9  S      0.0059263599    -0.0072797794    -0.0199522387    -0.0120343971    -0.0640549210
  122  N  9  S      0.0700622508    -0.0002253721    -0.0673338327    -0.0713845118    -0.0412098503
  123  N  9  S     -0.8774263611    -0.3519325057     0.3448774861     0.7319542005    -3.0883907652
  124  N  9  X     -0.0658145973    -0.0260694520    -0.1022890580    -0.0571250320    -0.0586575079
  125  N  9  Y      0.0081102072     0.0937559924     0.0363406375    -0.0310822442    -0.0378077312
  126  N  9  Z     -0.0556890725     0.0755616469     0.0504128071    -0.0349285929     0.0736153254
  127  N  9  X      0.2394088993     0.1100369763     0.0651051146    -0.0205309435     0.5146474068
  128  N  9  Y      0.1552021079    -0.1232707065    -0.1397968341    -0.0719583204     0.5908239609
  129  N  9  Z     -0.0623250362    -0.1894268880    -0.0132661279     0.2133576875    -0.6408461343
  130  N  9 XX      0.0029651332     0.0004959989    -0.0048268952    -0.0025728251    -0.0019849913
  131  N  9 YY      0.0107255621    -0.0010861882    -0.0051401751    -0.0067769069     0.0128864123
  132  N  9 ZZ      0.0089738709     0.0056414740    -0.0020320252    -0.0098118740     0.0149561225
  133  N  9 XY      0.0018297697    -0.0040588911     0.0001740158     0.0005927296    -0.0085113239
  134  N  9 XZ      0.0031573632    -0.0009478009    -0.0001696812    -0.0015388452     0.0135887463
  135  N  9 YZ      0.0020347011     0.0020449534     0.0024622062     0.0008465552     0.0102606789
  136  C 10  S      0.0338391436     0.0449577608    -0.0265230617    -0.0431429415     0.0224950589
  137  C 10  S     -0.0570093011    -0.0945340781     0.1551304304     0.1060535910    -0.1740455360
  138  C 10  S     -0.1863367576    -0.6539863895    -0.2069432537     0.6456746108     0.7597565454
  139  C 10  X      0.0472880418     0.0218113057    -0.0561885179     0.0293365568    -0.1126908137
  140  C 10  Y     -0.0396226928     0.0450169288    -0.0402930839     0.0998042407     0.0368104895
  141  C 10  Z      0.1998550979    -0.0274066235    -0.0596484269     0.1615802349     0.0148538281
  142  C 10  X      0.3239794805     0.3614647195    -0.1525428075    -0.3441465924    -0.9547438010
  143  C 10  Y     -0.2841312618     0.0494883996    -0.3233862821     0.2356723471     0.1568134656
  144  C 10  Z      0.3807499930    -0.1667665725    -0.0235972153     0.6685785627     0.2092484529
  145  C 10 XX      0.0011245263    -0.0121816304     0.0025326471    -0.0005051191    -0.0195677661
  146  C 10 YY     -0.0065016699     0.0028831911     0.0207694517     0.0179903167    -0.0076066240
  147  C 10 ZZ     -0.0065569927    -0.0097912951     0.0060548712     0.0065578870    -0.0062633608
  148  C 10 XY      0.0026969978     0.0077230344    -0.0008096335    -0.0013164511     0.0098077186
  149  C 10 XZ     -0.0023424800    -0.0045891026    -0.0003545333     0.0096314900     0.0088496981
  150  C 10 YZ     -0.0006608087    -0.0037288079    -0.0019265425    -0.0105983335    -0.0022497278
  151  C 11  S     -0.0624605416    -0.0159294574    -0.0257929313     0.0298406611    -0.0214757826
  152  C 11  S      0.1282230756     0.0449120912     0.0798291230    -0.0494198152    -0.0442791116
  153  C 11  S      0.9293542690    -0.3386657462     0.6595836671    -0.1421216239     1.6495402939
  154  C 11  X     -0.0041128899    -0.0091155539     0.0750105282     0.0195338779     0.0693785944
  155  C 11  Y      0.0621296604     0.0159399990     0.0896717576     0.0177024617     0.0573428498
  156  C 11  Z     -0.1308895467     0.0146457109     0.0420600345    -0.0599628229     0.0424983216
  157  C 11  X     -0.0014124049    -0.0650717318    -0.0009020636    -0.0762353728    -0.2161546131
  158  C 11  Y      0.6456316592     0.3135859471     0.3294894996    -0.2342492657     0.5877176836
  159  C 11  Z     -0.4811458192    -0.0129731942     0.0686715706    -0.2727279936    -0.0102761190
  160  C 11 XX      0.0001065744     0.0042770762     0.0104993277     0.0035800320    -0.0041564691
  161  C 11 YY      0.0104279674     0.0032914777     0.0070821575    -0.0123026872    -0.0046857893
  162  C 11 ZZ      0.0170492706     0.0006567981     0.0006461380     0.0008087901     0.0028373829
  163  C 11 XY     -0.0035514676    -0.0094198067     0.0015210181    -0.0091989157    -0.0200455835
  164  C 11 XZ     -0.0016828908     0.0026594089     0.0005512526    -0.0083617938     0.0064628546
  165  C 11 YZ     -0.0103850358     0.0036173535     0.0020618814    -0.0084720680     0.0035515568
  166  C 12  S      0.0080857606    -0.0454081375     0.0148441876     0.0044133063     0.0008348630
  167  C 12  S      0.0016931548     0.0933766109     0.0374379946    -0.0093218666    -0.0335861503
  168  C 12  S     -0.7216794324     0.6494383906    -1.1217200226    -0.2368622016    -0.4134161868
  169  C 12  X     -0.0108164795    -0.0321362594     0.0586869907    -0.0162461629     0.0157476345
  170  C 12  Y      0.0139610631     0.0183310305     0.0779016499     0.0118127752     0.0488919422
  171  C 12  Z     -0.1394530811    -0.0204171767     0.0346996900    -0.1300336643     0.0165958274
  172  C 12  X     -0.0985794921    -0.6311887949     0.3573485775     0.1827086832     0.1963216175
  173  C 12  Y      0.0084143065     0.3759506571     0.0872956335    -0.1274967399    -0.0700480639
  174  C 12  Z     -0.3192699690     0.1096127975     0.0109641434    -0.3710782624     0.0010735912
  175  C 12 XX      0.0049924109     0.0113490251    -0.0013131799    -0.0001268088    -0.0064801603
  176  C 12 YY      0.0014377360    -0.0009777241     0.0027797677     0.0014033226    -0.0038859520
  177  C 12 ZZ     -0.0076836368     0.0093230439     0.0004629872    -0.0069709457     0.0032688061
  178  C 12 XY      0.0025468983    -0.0105856926     0.0051975542     0.0091254009    -0.0089391620
  179  C 12 XZ      0.0071528577    -0.0017766426    -0.0049776238     0.0071583482     0.0061916620
  180  C 12 YZ      0.0056897233     0.0053091485    -0.0064586984     0.0080592873     0.0035439812
  181  C 13  S     -0.0095980489     0.0117036527    -0.0158656766     0.0001260299    -0.0053814471
  182  C 13  S      0.0200330081    -0.0155268152     0.0338443225    -0.0113527232    -0.0149326487
  183  C 13  S      0.5672764364     0.6023767665     0.2931518171    -0.2051256984     0.3649357283
  184  C 13  X      0.0437300804    -0.0126964409     0.0023107430     0.0177949159    -0.0082342808
  185  C 13  Y      0.0239064352     0.0460782864    -0.0350403305    -0.0104134940     0.0161538838
  186  C 13  Z      0.1047342226     0.0065084339    -0.0467858590     0.0763126271    -0.0233281961
  187  C 13  X      0.0533802101     0.1654516068    -0.2948691652    -0.0506150595     0.1221021087
  188  C 13  Y      0.1904777020     0.5159425600    -0.1723486182    -0.1745233155     0.2059325519
  189  C 13  Z      0.2552895057    -0.1327548313    -0.0040960536     0.2799356891    -0.1208220404
  190  C 13 XX      0.0003919494    -0.0014359276    -0.0001284247    -0.0002921089     0.0003463458
  191  C 13 YY      0.0013348199     0.0020400032     0.0063131424    -0.0017441003    -0.0018326278
  192  C 13 ZZ      0.0033228648    -0.0021507559     0.0000270111    -0.0002193110     0.0010118473
  193  C 13 XY     -0.0003051172    -0.0051646400     0.0050420593     0.0014806060     0.0005668836
  194  C 13 XZ      0.0004106295     0.0021109224    -0.0010940989     0.0035343987     0.0000915922
  195  C 13 YZ     -0.0079486840    -0.0014120862     0.0014486406    -0.0061762161     0.0026011305
  196  C 14  S     -0.0049790088    -0.0069855365    -0.0038835525    -0.0066422508     0.0052350874
  197  C 14  S      0.0090545630     0.0154580088     0.0146836284     0.0154003521    -0.0275955791
  198  C 14  S     -0.3781781293    -0.5360799146     0.2530909267     0.5324660645    -0.7545232446
  199  C 14  X     -0.0144115732     0.0418018414     0.0042302434    -0.0301280061     0.0152743491
  200  C 14  Y     -0.0267791402    -0.0169382065     0.0290955291     0.0160908613    -0.0363916935
  201  C 14  Z     -0.1101486763    -0.0107403353     0.0438410296    -0.0690276143     0.0223011915
  202  C 14  X      0.1613587158     0.4285593738    -0.0169386116    -0.1621155467     0.2995177401
  203  C 14  Y     -0.1913821224    -0.3451412822     0.1735377366     0.2031583217    -0.3459812525
  204  C 14  Z     -0.2992050522    -0.0651721406     0.0906475307    -0.1751586927     0.0321739205
  205  C 14 XX      0.0021107345    -0.0019016143     0.0065850721    -0.0017798449    -0.0009477127
  206  C 14 YY     -0.0043677183    -0.0000755242    -0.0042465509     0.0029960926    -0.0080907626
  207  C 14 ZZ      0.0024283134     0.0024813592     0.0005881320     0.0032591784     0.0007884210
  208  C 14 XY      0.0008645030    -0.0046629874     0.0016796991    -0.0009202353    -0.0029818451
  209  C 14 XZ     -0.0063267307     0.0015340417    -0.0001061794    -0.0040936341     0.0022660481
  210  C 14 YZ      0.0060670446     0.0011293093    -0.0023144446     0.0019491938     0.0012617663
  211  C 15  S      0.0309805240     0.0031681024     0.0137097035    -0.0064907464     0.0043995587
  212  C 15  S     -0.0630741855    -0.0000711545    -0.0165927450     0.0197085655    -0.0082628062
  213  C 15  S     -0.1056349168     0.4687923165    -0.3618284302    -0.3855733576     0.2566977048
  214  C 15  X      0.0173703051    -0.0453281459    -0.0264481884    -0.0127378665    -0.0778482801
  215  C 15  Y      0.0089488363     0.0132487271     0.0007154250     0.0358046772     0.0377580992
  216  C 15  Z      0.1102366741     0.0073981512    -0.0503752465     0.0483843583    -0.0114020937
  217  C 15  X     -0.2527678348    -0.4379948350    -0.0990470774     0.0818315737    -0.4116234428
  218  C 15  Y     -0.2679720685    -0.0898900532    -0.0050651486     0.3058309743    -0.4927479204
  219  C 15  Z      0.4320172596     0.1346229727    -0.0970777614     0.1275459565     0.1569394007
  220  C 15 XX     -0.0012004775    -0.0009863859    -0.0083226163    -0.0062660403    -0.0028178565
  221  C 15 YY     -0.0015879664     0.0028718420     0.0032413236     0.0056164106     0.0002329264
  222  C 15 ZZ     -0.0097599653    -0.0011843783    -0.0010570517     0.0016396419     0.0039891844
  223  C 15 XY     -0.0055295669    -0.0010197761    -0.0034845123     0.0054475754    -0.0063945944
  224  C 15 XZ      0.0058697167    -0.0003848420    -0.0021939891     0.0031885098    -0.0011208564
  225  C 15 YZ      0.0017849045     0.0006230626     0.0006358087    -0.0013030649     0.0046963180
  226  H 16  S      0.0354662954     0.0150156780    -0.0086415131     0.0781690936    -0.0288706447
  227  H 16  S     -0.2264845412     0.3254525309    -0.5516761417    -0.3561174616    -0.0760544687
  228  H 17  S     -0.0520808629    -0.0162710134     0.0834056967     0.0020946797    -0.0677099276
  229  H 17  S     -0.0518298063     0.2341276644    -0.7266700411     0.0294103360    -0.0764216749
  230  H 18  S     -0.0588969681    -0.0174292535     0.0900325280     0.0947214413    -0.0844001914
  231  H 18  S      0.0531109631     0.0009082566     0.1718791495    -0.6448826448    -0.2381136605
  232  H 19  S     -0.0677601345     0.0944772003     0.0281287542     0.0670297106    -0.0586334137
  233  H 19  S      0.0116634796    -0.2887549530    -0.3182782132     0.0884483171    -0.2346389249
  234  H 20  S      0.0367855606     0.0897065531    -0.0182249541     0.0306649078    -0.0247407329
  235  H 20  S      0.0524899776     0.2710105919     0.1032090712     0.0890990310    -0.0938421261
  236  H 21  S      0.0231443363     0.0754605735    -0.0536929345    -0.0013274089     0.0230952752
  237  H 21  S      0.0457376023     0.1951331606     0.2974315311     0.3233559301    -0.1223786875
  238  H 22  S     -0.0359223501    -0.0405015719    -0.0100574893    -0.0088999795    -0.0915785114
  239  H 22  S     -1.3969030310    -0.2657430937    -0.7195449508     0.2388915000    -1.5398583870
  240  H 23  S      0.0135656039    -0.0505500454     0.0679878270     0.0097495888    -0.0555729407
  241  H 23  S      0.3804086854    -0.9707703856     0.9583729530     0.3828226125     0.2758078049
  242  H 24  S      0.0121041791     0.0426991266     0.0002146598    -0.0017984034    -0.0031780684
  243  H 24  S     -0.0757810618     0.4825483009    -0.3878411677    -0.2091237289     0.1055001889
  244  H 25  S     -0.0176898820    -0.0110831612    -0.0025965047     0.0111495947    -0.0105759623
  245  H 25  S     -0.1870474512    -0.4352375120     0.0993739328     0.1063329936    -0.2528822645
  246  H 26  S      0.0231921136     0.0160085956    -0.0108200620    -0.0320673575     0.0129554095
  247  H 26  S      0.5833179586     0.3698963249     0.2557273463     0.0247781625     0.5833786702

                         76               77               78               79               80
                    0.2824378405     0.2993817219     0.3171179523     0.3235120410     0.3300343664
    1  C  1  S     -0.0940493660     0.0227593466     0.0755526428    -0.0334693010     0.0113445240
    2  C  1  S      0.1138032638    -0.1089749626    -0.1762372644     0.0241353088    -0.0024891842
    3  C  1  S      3.7981055964    -0.1855303103    -1.5850617688     3.1466771032    -1.8158550379
    4  C  1  X      0.1095133299    -0.0901772296    -0.0091987323    -0.0385137816    -0.0176118223
    5  C  1  Y     -0.0114907546     0.1264395394    -0.0763847477     0.0312643780    -0.0548883086
    6  C  1  Z     -0.0007713626     0.0720214603     0.0299469621    -0.0264899203     0.0024165904
    7  C  1  X     -0.0237228304    -2.2863457631    -0.3533153167     0.8880428455    -0.5145993812
    8  C  1  Y      0.5486956419     2.4113985707     0.4017108879    -1.1373412887     1.4100634692
    9  C  1  Z      0.0920721161     1.0114088773     0.0389887765    -0.3660166576     0.0041907816
   10  C  1 XX      0.0236400417    -0.0166647409    -0.0142627574     0.0401018436    -0.0281884148
   11  C  1 YY     -0.0173551321    -0.0056431711    -0.0234139126    -0.0104827470     0.0208538588
   12  C  1 ZZ      0.0310731820    -0.0005299319    -0.0040912377    -0.0067575130    -0.0035104269
   13  C  1 XY      0.0200205176    -0.0060783016     0.0182370214    -0.0125075796     0.0045373635
   14  C  1 XZ     -0.0012367735     0.0069734534    -0.0111593153    -0.0057538336     0.0062648801
   15  C  1 YZ      0.0075928619     0.0032058409    -0.0144201740     0.0108855248    -0.0097943243
   16  C  2  S      0.0410207415     0.0212144477    -0.0488574497     0.0290676870    -0.0220604649
   17  C  2  S     -0.0759529996    -0.0247164117    -0.0302309224    -0.0636952604     0.1506702154
   18  C  2  S     -0.9080773504    -1.3298503639     4.9791632889    -2.1556578472    -2.0744505653
   19  C  2  X     -0.0302508064    -0.0520573612     0.0765721654    -0.0577233120     0.0635841929
   20  C  2  Y      0.2117140938    -0.0677058635    -0.0809976856     0.1205996798    -0.0950612258
   21  C  2  Z     -0.0964251162    -0.0449936537    -0.0478043206    -0.0149281536     0.0175148090
   22  C  2  X      0.7707451000     0.8633182158     2.2910008207    -1.4729487190     0.2314163527
   23  C  2  Y      1.2166437287     0.2957821699     1.1361009548    -0.2936176886    -0.2696822019
   24  C  2  Z     -1.3456396754    -1.1215888701    -2.0477011692     1.4046904042    -0.1003130372
   25  C  2 XX     -0.0026726420     0.0044128536    -0.0018671516    -0.0111602112     0.0146420060
   26  C  2 YY     -0.0031231562    -0.0139213882    -0.0000771196    -0.0028962328     0.0064567753
   27  C  2 ZZ     -0.0137725295    -0.0006975097     0.0090188578    -0.0050199151     0.0046812153
   28  C  2 XY     -0.0141233601     0.0160008474    -0.0053452071    -0.0034538652     0.0054129047
   29  C  2 XZ      0.0010916778    -0.0126595462     0.0141587212     0.0018704300    -0.0046985977
   30  C  2 YZ      0.0014270726    -0.0088084613     0.0220699625    -0.0027139886    -0.0084762124
   31  C  3  S      0.0273151967     0.0600462136    -0.0522731207     0.0225216833     0.0078099756
   32  C  3  S      0.0141991501    -0.0439870088     0.1334294994     0.0408743963    -0.0686586897
   33  C  3  S     -2.0136402706    -4.6057667820     1.2285826405    -0.8303105564     0.2555275507
   34  C  3  X      0.0092880677    -0.0225674876     0.0238166228     0.1005481872    -0.0463345063
   35  C  3  Y     -0.1071428528    -0.1656722481    -0.0657290586    -0.0216352334     0.0531094741
   36  C  3  Z      0.0194663321     0.0316968168    -0.2348945255     0.0354973200     0.1045558254
   37  C  3  X     -0.3086588481    -0.1278964806     0.0462915574    -0.2285897727     0.1906462178
   38  C  3  Y     -0.2398184424    -1.6013190669     0.2514835174    -0.1094141613    -0.0130701869
   39  C  3  Z      1.0452399922     1.7955598223    -0.8395147504    -0.0099674954     0.2798141216
   40  C  3 XX      0.0144294899     0.0011017600     0.0091197724    -0.0076190780    -0.0027335090
   41  C  3 YY     -0.0222086633    -0.0139512322     0.0090254961     0.0005837176     0.0049880293
   42  C  3 ZZ      0.0029367423    -0.0155808944     0.0186828540     0.0110954781    -0.0156301696
   43  C  3 XY      0.0068778151     0.0074315652    -0.0138983862     0.0175172817    -0.0091849296
   44  C  3 XZ      0.0037435866     0.0067669920     0.0039672347    -0.0038749383     0.0006080201
   45  C  3 YZ      0.0130996791    -0.0106579573     0.0180621032    -0.0078873620    -0.0038846053
   46  C  4  S     -0.0181438485    -0.0316964535     0.0044748185     0.0166970674    -0.0068705735
   47  C  4  S     -0.0095036948    -0.0547361803    -0.0245945204     0.1220361625    -0.0310960974
   48  C  4  S      1.5321179930     3.2294787722    -0.1872037125    -1.8970423455     0.6641938013
   49  C  4  X      0.0322292227     0.0405117399    -0.0389134585     0.1217446534    -0.0558601992
   50  C  4  Y     -0.0013819936     0.0291359013    -0.0362011090    -0.0269947270     0.0058606854
   51  C  4  Z      0.0753950394     0.0124706404     0.0169304157     0.0066159561    -0.0082621139
   52  C  4  X      0.1242267024     0.5178569273    -0.1566367722    -0.4113086367     0.3467403134
   53  C  4  Y      0.8343019917     1.2386854830     0.2734133162    -0.7450226752    -0.0524683886
   54  C  4  Z      0.5290271443     0.7222037506    -0.9438470855     0.4118803302     0.3169376771
   55  C  4 XX      0.0125754995    -0.0068243426    -0.0076366347     0.0194490459    -0.0113921685
   56  C  4 YY     -0.0174168399     0.0003972602    -0.0207386282     0.0150848854     0.0134375305
   57  C  4 ZZ      0.0137843467     0.0038335076     0.0209990631    -0.0052808193    -0.0124719306
   58  C  4 XY     -0.0032967494     0.0014331299    -0.0088879137     0.0113490166    -0.0029678713
   59  C  4 XZ     -0.0035537263    -0.0018814486     0.0146869036    -0.0022942203    -0.0033844399
   60  C  4 YZ     -0.0092066796    -0.0020244474     0.0070350637    -0.0064407454    -0.0010156998
   61  C  5  S      0.0352299923     0.0294625928     0.0121135011    -0.0193481221    -0.0121681311
   62  C  5  S     -0.0175302191     0.0289983645    -0.0528557982    -0.0472321599     0.1206531133
   63  C  5  S     -2.3175149591    -2.4744715532    -0.5933931202     2.1812608156    -0.6127851451
   64  C  5  X     -0.0039416662    -0.0055363952    -0.0381005676     0.0210894086    -0.0057885243
   65  C  5  Y      0.0099333577    -0.0026606788     0.1418620417    -0.0856390341    -0.0718992285
   66  C  5  Z     -0.0665638139    -0.0547731083     0.0299363615     0.0060152656     0.0181003682
   67  C  5  X     -0.3275974309    -0.3950565051    -0.0627233656     0.3173113238    -0.0765706801
   68  C  5  Y     -0.1797453284     0.5514857699     0.3320177129    -0.5067521552    -0.1800211515
   69  C  5  Z     -1.2763614693    -1.0207697690    -0.0855099079     0.7264282140    -0.1731178741
   70  C  5 XX     -0.0036459340     0.0055283716     0.0063125134    -0.0019968951     0.0047197932
   71  C  5 YY     -0.0057457822    -0.0062218235    -0.0033687917    -0.0025570408     0.0033359768
   72  C  5 ZZ     -0.0023747425     0.0006423004    -0.0134143956     0.0002722833     0.0155817711
   73  C  5 XY      0.0028199668    -0.0033041996     0.0034248624    -0.0084003755     0.0039539811
   74  C  5 XZ     -0.0041397956     0.0048573976    -0.0164838759     0.0025690221     0.0122184291
   75  C  5 YZ      0.0111508320    -0.0081389979     0.0166543493    -0.0044489173    -0.0083600946
   76  C  6  S     -0.0605930611    -0.0139522143    -0.0144971070     0.0257388022     0.0011817985
   77  C  6  S      0.1136946112     0.0262035182     0.0071516356    -0.0523824447    -0.0069410764
   78  C  6  S      2.8638453699     1.4280181622     1.5403479608    -2.1827141523     0.9633126678
   79  C  6  X      0.0167569672     0.0404897445    -0.0498069243    -0.0002426078     0.0241172179
   80  C  6  Y     -0.1867911794    -0.0271508515    -0.0175187257     0.0278296027     0.0068078553
   81  C  6  Z      0.0365436493     0.0354742077     0.0726918455    -0.0079370021    -0.0602713764
   82  C  6  X     -0.0529640754     0.4073144622     0.0349513607    -0.2242873978     0.3972987982
   83  C  6  Y     -1.8544312878    -0.6626872544    -0.7471644071     0.9211253355    -0.2178548181
   84  C  6  Z      0.0860374200    -0.7170370360     0.9232179500    -0.1775456704    -0.6153378986
   85  C  6 XX      0.0134943057    -0.0061458503     0.0111119627     0.0002193550    -0.0136543488
   86  C  6 YY      0.0003685452     0.0144550432    -0.0102602311    -0.0099976358     0.0193968084
   87  C  6 ZZ      0.0249006400     0.0043023680     0.0077578621    -0.0120989129    -0.0038446040
   88  C  6 XY      0.0042002220    -0.0106024146     0.0055930052     0.0066469417    -0.0072436399
   89  C  6 XZ     -0.0129849738     0.0019710703     0.0123067264    -0.0064588854    -0.0019874507
   90  C  6 YZ      0.0012162824    -0.0123838711     0.0096375724    -0.0044346135    -0.0055838539
   91  C  7  S      0.0038999471    -0.0166533111     0.0021082921    -0.0110940890    -0.0021511325
   92  C  7  S      0.0063129384    -0.0286083186     0.0379074931    -0.0432690056     0.0543067365
   93  C  7  S     -0.8607584921     1.9106753855    -1.4478953004     1.3467499240    -0.1765708374
   94  C  7  X     -0.0190237517     0.0006811769     0.0141842464    -0.0307788523     0.0310451253
   95  C  7  Y      0.0516628789     0.0433511396    -0.0671092399    -0.0049358765     0.0241362914
   96  C  7  Z      0.0241142746    -0.0588266413     0.0906705773    -0.0229522340    -0.0718974802
   97  C  7  X      0.0252948294     0.2081694843    -0.0345941412     0.2244245992    -0.1555153735
   98  C  7  Y     -0.3622673558    -0.9530925003    -0.2266320061    -0.1653118816     0.3644058240
   99  C  7  Z      0.7721486957    -0.7439023063     1.0080094249    -0.6887305897    -0.1607566517
  100  C  7 XX     -0.0071739435     0.0128262053    -0.0049060286     0.0101474592     0.0019446202
  101  C  7 YY     -0.0066520522    -0.0194560140     0.0014678426    -0.0105386608     0.0064843475
  102  C  7 ZZ      0.0122375159     0.0074005579     0.0061423569    -0.0049771543     0.0026289505
  103  C  7 XY      0.0022885200     0.0086029796     0.0051420952    -0.0030817786    -0.0030340609
  104  C  7 XZ      0.0052541682    -0.0030655700    -0.0026495193     0.0048049743    -0.0027960161
  105  C  7 YZ     -0.0164144519    -0.0046931860    -0.0062942044    -0.0021354691     0.0104915749
  106  C  8  S     -0.0000321911    -0.0472536373     0.0923219209    -0.0168647363    -0.0150447857
[truncated: 879,714 more chars]
